# Supplementary material for: Identifying effective diagnostic biomarkers and immune infiltration features in chronic kidney disease by bioinformatics and validation
Source: Front Pharmacol. 2022 Dec 30;13:1069810. doi: 10.3389/fphar.2022.1069810 (PMC9838551; doi:10.3389/fphar.2022.1069810)
Supplement: Supplementary file 1 [file DataSheet3.ZIP]

Archive with 25 entries (24 files):
- Supplementary File 3-26/
- Supplementary File 3-26/Supplementary File 10.xls
- Supplementary File 3-26/Supplementary File 11.xlsx
- Supplementary File 3-26/Supplementary File 12.xlsx
- Supplementary File 3-26/Supplementary File 13.xls
- Supplementary File 3-26/Supplementary File 14.xls
- Supplementary File 3-26/Supplementary File 15.xlsx
- Supplementary File 3-26/Supplementary File 16.xlsx
- Supplementary File 3-26/Supplementary File 17.xlsx
- Supplementary File 3-26/Supplementary File 18.xls
- Supplementary File 3-26/Supplementary File 19.xlsx
- Supplementary File 3-26/Supplementary File 20.xls
- Supplementary File 3-26/Supplementary File 21.xlsx
- Supplementary File 3-26/Supplementary File 22.xlsx
- Supplementary File 3-26/Supplementary File 23.xlsx
- Supplementary File 3-26/Supplementary File 24.xlsx
- Supplementary File 3-26/Supplementary File 25.xlsx
- Supplementary File 3-26/Supplementary File 26.xlsx
- Supplementary File 3-26/Supplementary File 3.xls
- Supplementary File 3-26/Supplementary File 4.xlsx
- Supplementary File 3-26/Supplementary File 5.xlsx
- Supplementary File 3-26/Supplementary File 6.xlsx
- Supplementary File 3-26/Supplementary File 7.xls
- Supplementary File 3-26/Supplementary File 8.xls
- Supplementary File 3-26/Supplementary File 9.xls
