# Supplementary material for: Identifying effective diagnostic biomarkers and immune infiltration features in chronic kidney disease by bioinformatics and validation
Source: Front Pharmacol. 2022 Dec 30;13:1069810. doi: 10.3389/fphar.2022.1069810 (PMC9838551; doi:10.3389/fphar.2022.1069810)
Supplement: Supplementary file 1 [file DataSheet3.ZIP › Supplementary File 3-26/Supplementary File 11.xlsx]

## Sheet: Sheet1
The results of GO enrichment analyses
Description	GeneRatio	BgRatio	pvalue	padjust	qvalue	Count	geneID	Other
cell activation	54/125	1342/17910	3.2462e-28	1.13747e-24	7.55851e-25	54	CST7/CCL5/ADGRE2/P2RX4/LTF/MNDA/SLPI/DOK3/CD2/CD3D/SERPINA3/THBD/CCL19/LYZ/PTPRC/CXCL6/FCER1G/LCP1/SLAMF8/SELL/SELPLG/BATF3/VSIG4/FCGR2B/CTSS/PLAC8/CD36/FCN1/PLEK/ITGAL/ITGAM/PYCARD/C1QA/LILRA2/C3/CFP/CORO1A/TLR2/SASH3/CD53/CXCL1/ITGAX/RAC2/DOCK2/ADGRE5/GNA15/ULBP2/ADA/PTX3/IDO1/TYROBP/LILRB2/IKZF1/CXCL10	BP
immune system process	75/125	3063/17910	4.17324e-27	7.31151e-24	4.85853e-24	75	CST7/DAPK2/CCL5/ADGRE2/P2RX4/LTF/MNDA/HLA-DRB1/GZMB/GZMA/SLPI/DOK3/NCF2/CD2/CD3D/SERPINA3/CD247/CCL20/THBD/CCL19/LYZ/PTPRC/CXCL6/FCER1G/LCP1/SLAMF8/SELL/SELPLG/BATF3/VSIG4/IRF8/CX3CR1/FN1/FCGR2B/CTSS/PLAC8/CD36/FCN1/PLEK/ITGAL/ITGAM/PYCARD/C1QA/C1QB/LILRA1/LILRA2/C3/CFP/CORO1A/APOBEC3A/HCK/TLR2/SASH3/CD48/CD53/CXCL1/CLEC10A/RNASE6/ITGAX/RAB32/NFE2/RAC2/GPR65/DOCK2/HCLS1/ADGRE5/TOP2A/ULBP2/ADA/PTX…	BP
leukocyte activation	49/125	1186/17910	8.07833e-26	9.43549e-23	6.26992e-23	49	CST7/CCL5/ADGRE2/LTF/MNDA/SLPI/DOK3/CD2/CD3D/SERPINA3/CCL19/LYZ/PTPRC/CXCL6/FCER1G/LCP1/SLAMF8/SELL/SELPLG/BATF3/VSIG4/FCGR2B/CTSS/PLAC8/CD36/FCN1/ITGAL/ITGAM/PYCARD/C1QA/LILRA2/C3/CFP/CORO1A/TLR2/SASH3/CD53/CXCL1/ITGAX/RAC2/DOCK2/ADGRE5/ULBP2/ADA/PTX3/IDO1/TYROBP/LILRB2/IKZF1	BP
myeloid leukocyte activation	38/125	652/17910	6.42094e-25	5.62475e-22	3.73767e-22	38	CST7/CCL5/ADGRE2/LTF/MNDA/SLPI/DOK3/CD2/SERPINA3/LYZ/PTPRC/CXCL6/FCER1G/SELL/BATF3/VSIG4/FCGR2B/CTSS/PLAC8/CD36/FCN1/ITGAL/ITGAM/PYCARD/C1QA/LILRA2/C3/CFP/TLR2/CD53/CXCL1/ITGAX/RAC2/DOCK2/ADGRE5/PTX3/TYROBP/LILRB2	BP
immune effector process	48/125	1197/17910	1.12933e-24	7.91436e-22	5.25912e-22	48	ADGRE2/LTF/MNDA/GZMB/SLPI/DOK3/SERPINA3/CD247/CCL19/LYZ/PTPRC/CXCL6/FCER1G/LCP1/SLAMF8/SELL/VSIG4/FCGR2B/CTSS/PLAC8/CD36/FCN1/ITGAL/ITGAM/PYCARD/C1QA/C1QB/LILRA2/C3/CFP/CORO1A/APOBEC3A/HCK/TLR2/SASH3/CD53/CXCL1/RNASE6/ITGAX/RAC2/DOCK2/ADGRE5/ULBP2/ADA/PTX3/TYROBP/LILRB2/CXCL10	BP
immune response	61/125	2148/17910	3.57356e-24	2.08696e-21	1.38679e-21	61	CST7/CCL5/ADGRE2/LTF/MNDA/HLA-DRB1/GZMB/GZMA/SLPI/DOK3/NCF2/CD3D/SERPINA3/CD247/CCL20/CCL19/LYZ/PTPRC/CXCL6/FCER1G/LCP1/SLAMF8/SELL/VSIG4/IRF8/CX3CR1/FCGR2B/CTSS/PLAC8/CD36/FCN1/ITGAL/ITGAM/PYCARD/C1QA/C1QB/LILRA1/LILRA2/C3/CFP/CORO1A/APOBEC3A/HCK/TLR2/SASH3/CD48/CD53/CXCL1/CLEC10A/RNASE6/ITGAX/RAC2/GPR65/DOCK2/ADGRE5/ULBP2/ADA/PTX3/IDO1/TYROBP/LILRB2	BP
leukocyte degranulation	32/125	532/17910	2.56134e-21	1.28214e-18	8.51984e-19	32	ADGRE2/LTF/MNDA/SLPI/DOK3/SERPINA3/LYZ/PTPRC/FCER1G/SELL/FCGR2B/CTSS/PLAC8/CD36/FCN1/ITGAL/ITGAM/PYCARD/C3/CFP/CORO1A/HCK/TLR2/CD53/CXCL1/ITGAX/RAC2/DOCK2/ADGRE5/PTX3/TYROBP/LILRB2	BP
neutrophil activation	31/125	499/17910	4.64184e-21	1.86841e-18	1.24156e-18	31	CCL5/LTF/MNDA/SLPI/DOK3/SERPINA3/LYZ/PTPRC/CXCL6/FCER1G/SELL/FCGR2B/CTSS/PLAC8/CD36/FCN1/ITGAL/ITGAM/PYCARD/LILRA2/C3/CFP/TLR2/CD53/CXCL1/ITGAX/DOCK2/ADGRE5/PTX3/TYROBP/LILRB2	BP
leukocyte activation involved in immune response	35/125	684/17910	4.79899e-21	1.86841e-18	1.24156e-18	35	ADGRE2/LTF/MNDA/SLPI/DOK3/SERPINA3/CCL19/LYZ/PTPRC/FCER1G/LCP1/SELL/FCGR2B/CTSS/PLAC8/CD36/FCN1/ITGAL/ITGAM/PYCARD/LILRA2/C3/CFP/CORO1A/TLR2/CD53/CXCL1/ITGAX/RAC2/DOCK2/ADGRE5/ADA/PTX3/TYROBP/LILRB2	BP
cell activation involved in immune response	35/125	688/17910	5.79752e-21	2.03145e-18	1.34991e-18	35	ADGRE2/LTF/MNDA/SLPI/DOK3/SERPINA3/CCL19/LYZ/PTPRC/FCER1G/LCP1/SELL/FCGR2B/CTSS/PLAC8/CD36/FCN1/ITGAL/ITGAM/PYCARD/LILRA2/C3/CFP/CORO1A/TLR2/CD53/CXCL1/ITGAX/RAC2/DOCK2/ADGRE5/ADA/PTX3/TYROBP/LILRB2	BP
defense response	51/125	1681/17910	6.97137e-21	2.03972e-18	1.3554e-18	51	CST7/CCL5/ADGRE2/LTF/MNDA/HLA-DRB1/GZMB/SLPI/LYPD1/NCF2/SERPINA3/CCL20/CCL19/LYZ/PTPRC/CXCL6/FCER1G/SLAMF8/VSIG4/IRF8/CX3CR1/FN1/FCGR2B/CTSS/PLAC8/CD36/FCN1/ITGAL/ITGAM/PYCARD/C1QA/C1QB/LILRA1/LILRA2/C3/CFP/CORO1A/APOBEC3A/HCK/TLR2/CD48/CLEC10A/RNASE6/ADGRE5/ULBP2/ADA/PTX3/IDO1/TYROBP/LILRB2/CXCL10	BP
granulocyte activation	31/125	506/17910	6.98533e-21	2.03972e-18	1.3554e-18	31	CCL5/LTF/MNDA/SLPI/DOK3/SERPINA3/LYZ/PTPRC/CXCL6/FCER1G/SELL/FCGR2B/CTSS/PLAC8/CD36/FCN1/ITGAL/ITGAM/PYCARD/LILRA2/C3/CFP/TLR2/CD53/CXCL1/ITGAX/DOCK2/ADGRE5/PTX3/TYROBP/LILRB2	BP
leukocyte mediated immunity	37/125	814/17910	1.57445e-20	4.24375e-18	2.81999e-18	37	ADGRE2/LTF/MNDA/GZMB/SLPI/DOK3/SERPINA3/LYZ/PTPRC/CXCL6/FCER1G/SELL/FCGR2B/CTSS/PLAC8/CD36/FCN1/ITGAL/ITGAM/PYCARD/C1QA/C1QB/C3/CFP/CORO1A/TLR2/SASH3/CD53/CXCL1/ITGAX/RAC2/DOCK2/ADGRE5/ULBP2/PTX3/TYROBP/LILRB2	BP
myeloid leukocyte mediated immunity	31/125	549/17910	7.53462e-20	1.88581e-17	1.25313e-17	31	ADGRE2/LTF/MNDA/SLPI/DOK3/SERPINA3/LYZ/PTPRC/CXCL6/FCER1G/SELL/FCGR2B/CTSS/PLAC8/CD36/FCN1/ITGAL/ITGAM/PYCARD/C3/CFP/TLR2/CD53/CXCL1/ITGAX/RAC2/DOCK2/ADGRE5/PTX3/TYROBP/LILRB2	BP
regulated exocytosis	35/125	768/17910	1.99098e-19	4.65092e-17	3.09055e-17	35	ADGRE2/LTF/MNDA/SLPI/DOK3/SERPINA3/LYZ/PTPRC/FCER1G/SELL/FN1/FCGR2B/CTSS/PLAC8/CD36/FCN1/PLEK/ITGAL/ITGAM/PYCARD/C3/CFP/CORO1A/HCK/TLR2/CD53/CXCL1/ITGAX/RAC2/EGF/DOCK2/ADGRE5/PTX3/TYROBP/LILRB2	BP
myeloid cell activation involved in immune response	30/125	542/17910	5.73988e-19	1.25703e-16	8.35303e-17	30	ADGRE2/LTF/MNDA/SLPI/DOK3/SERPINA3/LYZ/PTPRC/FCER1G/SELL/CTSS/PLAC8/CD36/FCN1/ITGAL/ITGAM/PYCARD/LILRA2/C3/CFP/TLR2/CD53/CXCL1/ITGAX/RAC2/DOCK2/ADGRE5/PTX3/TYROBP/LILRB2	BP
regulation of immune system process	47/125	1570/17910	7.75758e-19	1.59897e-16	1.06252e-16	47	CST7/DAPK2/CCL5/ADGRE2/P2RX4/LTF/MNDA/HLA-DRB1/CD2/CD3D/CD247/CCL20/CCL19/PTPRC/CXCL6/FCER1G/SLAMF8/SELL/VSIG4/CX3CR1/FCGR2B/CTSS/CD36/FCN1/ITGAL/ITGAM/PYCARD/C1QA/C1QB/LILRA1/LILRA2/C3/CFP/CORO1A/HCK/TLR2/SASH3/CD48/CLEC10A/NFE2/RAC2/HCLS1/ADA/IDO1/TYROBP/LILRB2/CXCL10	BP
exocytosis	36/125	862/17910	9.27248e-19	1.80504e-16	1.19946e-16	36	CCL5/ADGRE2/LTF/MNDA/SLPI/DOK3/SERPINA3/LYZ/PTPRC/FCER1G/SELL/FN1/FCGR2B/CTSS/PLAC8/CD36/FCN1/PLEK/ITGAL/ITGAM/PYCARD/C3/CFP/CORO1A/HCK/TLR2/CD53/CXCL1/ITGAX/RAC2/EGF/DOCK2/ADGRE5/PTX3/TYROBP/LILRB2	BP
neutrophil activation involved in immune response	28/125	488/17910	4.00121e-18	7.37908e-16	4.90343e-16	28	LTF/MNDA/SLPI/DOK3/SERPINA3/LYZ/PTPRC/FCER1G/SELL/CTSS/PLAC8/CD36/FCN1/ITGAL/ITGAM/PYCARD/LILRA2/C3/CFP/TLR2/CD53/CXCL1/ITGAX/DOCK2/ADGRE5/PTX3/TYROBP/LILRB2	BP
neutrophil mediated immunity	28/125	499/17910	7.16649e-18	1.25557e-15	8.3433e-16	28	LTF/MNDA/SLPI/DOK3/SERPINA3/LYZ/PTPRC/CXCL6/FCER1G/SELL/CTSS/PLAC8/CD36/FCN1/ITGAL/ITGAM/PYCARD/C3/CFP/TLR2/CD53/CXCL1/ITGAX/DOCK2/ADGRE5/PTX3/TYROBP/LILRB2	BP
positive regulation of immune system process	38/125	1087/17910	3.14965e-17	5.25542e-15	3.49224e-15	38	DAPK2/CCL5/ADGRE2/P2RX4/LTF/MNDA/HLA-DRB1/CD2/CD3D/CD247/CCL20/CCL19/PTPRC/FCER1G/VSIG4/FCGR2B/CTSS/CD36/FCN1/ITGAM/PYCARD/C1QA/C1QB/LILRA2/C3/CFP/CORO1A/HCK/TLR2/SASH3/CLEC10A/RAC2/HCLS1/ADA/IDO1/TYROBP/LILRB2/CXCL10	BP
neutrophil degranulation	27/125	485/17910	3.69725e-17	5.88871e-15	3.91307e-15	27	LTF/MNDA/SLPI/DOK3/SERPINA3/LYZ/PTPRC/FCER1G/SELL/CTSS/PLAC8/CD36/FCN1/ITGAL/ITGAM/PYCARD/C3/CFP/TLR2/CD53/CXCL1/ITGAX/DOCK2/ADGRE5/PTX3/TYROBP/LILRB2	BP
secretion	45/125	1584/17910	4.28967e-17	6.53521e-15	4.34267e-15	45	CCL5/ADGRE2/P2RX4/LTF/MNDA/SLPI/HTR2B/DOK3/CD2/SERPINA3/CCL19/LYZ/TWIST1/PTPRC/FCER1G/SELL/POSTN/UCP2/FN1/FCGR2B/CTSS/PLAC8/CD36/FCN1/PLEK/ITGAL/ITGAM/PYCARD/LILRA2/C3/CFP/CORO1A/HCK/TLR2/CD53/CXCL1/ITGAX/RAC2/EGF/DOCK2/ADGRE5/ADA/PTX3/TYROBP/LILRB2	BP
secretion by cell	43/125	1449/17910	5.72058e-17	8.35205e-15	5.54997e-15	43	CCL5/ADGRE2/LTF/MNDA/SLPI/HTR2B/DOK3/CD2/SERPINA3/CCL19/LYZ/TWIST1/PTPRC/FCER1G/SELL/POSTN/UCP2/FN1/FCGR2B/CTSS/PLAC8/CD36/FCN1/PLEK/ITGAL/ITGAM/PYCARD/LILRA2/C3/CFP/CORO1A/HCK/TLR2/CD53/CXCL1/ITGAX/RAC2/EGF/DOCK2/ADGRE5/PTX3/TYROBP/LILRB2	BP
regulation of immune response	36/125	1033/17910	2.96785e-16	4.15974e-14	2.76416e-14	36	CCL5/ADGRE2/LTF/MNDA/HLA-DRB1/CD3D/CD247/CCL19/PTPRC/FCER1G/SLAMF8/SELL/VSIG4/FCGR2B/CTSS/CD36/FCN1/ITGAL/ITGAM/PYCARD/C1QA/C1QB/LILRA1/LILRA2/C3/CFP/HCK/TLR2/SASH3/CD48/CLEC10A/RAC2/ADA/IDO1/TYROBP/LILRB2	BP
leukocyte migration	25/125	467/17910	1.57637e-15	2.12446e-13	1.41171e-13	25	DAPK2/CCL5/ADGRE2/P2RX4/CD2/CCL20/THBD/CCL19/CXCL6/FCER1G/SLAMF8/SELL/SELPLG/CX3CR1/FN1/ITGAL/ITGAM/PYCARD/CORO1A/HCK/CD48/ITGAX/RAC2/ADA/CXCL10	BP
secretory granule	32/131	806/18675	6.81198e-16	2.42506e-13	1.86433e-13	32	LTF/MNDA/GZMB/SLPI/DOK3/NCF2/SERPINA3/LYZ/PTPRC/FCER1G/SELL/FN1/CTSS/REG1A/PLAC8/CD36/FCN1/ITGAL/ITGAM/PYCARD/C3/CFP/TLR2/CD53/CXCL1/ITGAX/EGF/DOCK2/ADGRE5/PTX3/TYROBP/LILRB2	CC
vesicle-mediated transport	46/125	1899/17910	7.35346e-15	9.54316e-13	6.34146e-13	46	CCL5/ADGRE2/LTF/MNDA/SLPI/HTR2B/DOK3/NCF2/SERPINA3/CD247/CCL19/LYZ/PTPRC/FCER1G/SELL/KIF20A/IRF8/FN1/FCGR2B/CTSS/PLAC8/CD36/FCN1/PLEK/ITGAL/ITGAM/PYCARD/C3/CFP/CORO1A/HCK/TLR2/CD53/CXCL1/CLEC10A/ITGAX/RAB32/RAC2/EGF/DOCK2/ADGRE5/APOC1/PTX3/IL10RA/TYROBP/LILRB2	BP
innate immune response	32/125	893/17910	9.02338e-15	1.12921e-12	7.50366e-13	32	CCL5/LTF/MNDA/HLA-DRB1/GZMB/SLPI/NCF2/FCER1G/SLAMF8/VSIG4/IRF8/CX3CR1/FCGR2B/CTSS/CD36/FCN1/ITGAM/PYCARD/C1QA/C1QB/LILRA2/C3/CFP/CORO1A/APOBEC3A/HCK/TLR2/CLEC10A/RNASE6/ULBP2/PTX3/TYROBP	BP
response to external stimulus	50/125	2331/17910	3.6607e-14	4.42313e-12	2.93919e-12	50	CST7/DAPK2/CCL5/ADGRE2/P2RX4/LTF/GZMA/SLPI/CCL20/THBD/CCL19/LYZ/PTPRC/CXCL6/FCER1G/SLAMF8/POSTN/BATF3/VSIG4/UCP2/IRF8/CX3CR1/FCGR2B/REG1A/PLAC8/CD36/PLEK/ITGAM/PYCARD/C1QA/C1QB/LILRA2/C3/CFP/CORO1A/APOBEC3A/HCK/TLR2/CXCL1/RNASE6/RAB32/RAC2/DOCK2/FADS1/ADA/PTX3/IL10RA/IDO1/LILRB2/CXCL10	BP
secretory vesicle	32/131	923/18675	3.01195e-14	5.36127e-12	4.12161e-12	32	LTF/MNDA/GZMB/SLPI/DOK3/NCF2/SERPINA3/LYZ/PTPRC/FCER1G/SELL/FN1/CTSS/REG1A/PLAC8/CD36/FCN1/ITGAL/ITGAM/PYCARD/C3/CFP/TLR2/CD53/CXCL1/ITGAX/EGF/DOCK2/ADGRE5/PTX3/TYROBP/LILRB2	CC
response to stress	64/125	3822/17910	1.58889e-13	1.85583e-11	1.2332e-11	64	CST7/CCL5/ADGRE2/P2RX4/LTF/MNDA/HLA-DRB1/GZMB/SLPI/LYPD1/NCF2/SERPINA3/CCL20/THBD/CCL19/LYZ/TWIST1/PTPRC/CXCL6/FCER1G/SLAMF8/POSTN/VSIG4/UCP2/IRF8/CX3CR1/FN1/CINP/FCGR2B/CTSS/REG1A/PLAC8/CD36/FCN1/PLEK/ITGAL/ITGAM/PYCARD/ENTPD1/C1QA/C1QB/LILRA1/LILRA2/C3/CFP/CORO1A/APOBEC3A/HCK/TLR2/CD48/CLEC10A/RNASE6/NFE2/ADGRE5/GNA15/TOP2A/FADS1/ULBP2/ADA/PTX3/IDO1/TYROBP/LILRB2/CXCL10	BP
response to bacterium	25/125	588/17910	2.942e-13	3.25449e-11	2.16262e-11	25	CCL5/LTF/GZMA/SLPI/CCL20/THBD/LYZ/CXCL6/SLAMF8/IRF8/CX3CR1/FCGR2B/PLAC8/CD36/PYCARD/LILRA2/C3/CFP/HCK/TLR2/RNASE6/IL10RA/IDO1/LILRB2/CXCL10	BP
regulation of cell activation	24/125	535/17910	2.97214e-13	3.25449e-11	2.16262e-11	24	CST7/CCL5/ADGRE2/MNDA/CD2/THBD/CCL19/PTPRC/FCER1G/SLAMF8/VSIG4/FCGR2B/PLEK/ITGAM/PYCARD/C1QA/LILRA2/CORO1A/SASH3/RAC2/ADA/IDO1/TYROBP/LILRB2	BP
response to other organism	30/125	903/17910	5.21298e-13	5.53524e-11	3.67819e-11	30	CCL5/LTF/GZMA/SLPI/CCL20/THBD/CCL19/LYZ/PTPRC/CXCL6/SLAMF8/BATF3/IRF8/CX3CR1/FCGR2B/PLAC8/CD36/PYCARD/LILRA2/C3/CFP/APOBEC3A/HCK/TLR2/RNASE6/PTX3/IL10RA/IDO1/LILRB2/CXCL10	BP
response to external biotic stimulus	30/125	905/17910	5.51711e-13	5.68586e-11	3.77828e-11	30	CCL5/LTF/GZMA/SLPI/CCL20/THBD/CCL19/LYZ/PTPRC/CXCL6/SLAMF8/BATF3/IRF8/CX3CR1/FCGR2B/PLAC8/CD36/PYCARD/LILRA2/C3/CFP/APOBEC3A/HCK/TLR2/RNASE6/PTX3/IL10RA/IDO1/LILRB2/CXCL10	BP
response to biotic stimulus	30/125	938/17910	1.3762e-12	1.37778e-10	9.15537e-11	30	CCL5/LTF/GZMA/SLPI/CCL20/THBD/CCL19/LYZ/PTPRC/CXCL6/SLAMF8/BATF3/IRF8/CX3CR1/FCGR2B/PLAC8/CD36/PYCARD/LILRA2/C3/CFP/APOBEC3A/HCK/TLR2/RNASE6/PTX3/IL10RA/IDO1/LILRB2/CXCL10	BP
cytoplasmic vesicle	46/131	2179/18675	1.78293e-12	1.66638e-10	1.28107e-10	46	CST7/DAPK2/MON1B/LTF/MNDA/HLA-DRB1/GZMB/SLPI/SLC1A4/DOK3/NCF2/CD3D/SERPINA3/LYZ/PTPRC/FCER1G/SELL/FN1/CTSS/REG1A/PLAC8/CD36/FCN1/ITGAL/ITGAM/PYCARD/AOAH/C3/STOML1/CFP/CORO1A/HCK/TLR2/CD53/CXCL1/RNASE6/ITGAX/RAB32/RAC2/EGF/DOCK2/ADGRE5/ADA/PTX3/TYROBP/LILRB2	CC
intracellular vesicle	46/131	2182/18675	1.87233e-12	1.66638e-10	1.28107e-10	46	CST7/DAPK2/MON1B/LTF/MNDA/HLA-DRB1/GZMB/SLPI/SLC1A4/DOK3/NCF2/CD3D/SERPINA3/LYZ/PTPRC/FCER1G/SELL/FN1/CTSS/REG1A/PLAC8/CD36/FCN1/ITGAL/ITGAM/PYCARD/AOAH/C3/STOML1/CFP/CORO1A/HCK/TLR2/CD53/CXCL1/RNASE6/ITGAX/RAB32/RAC2/EGF/DOCK2/ADGRE5/ADA/PTX3/TYROBP/LILRB2	CC
cytoplasmic vesicle part	37/131	1450/18675	2.35661e-12	1.67791e-10	1.28994e-10	37	MON1B/LTF/MNDA/HLA-DRB1/SLPI/DOK3/CD3D/SERPINA3/LYZ/PTPRC/FCER1G/SELL/FN1/CTSS/PLAC8/CD36/FCN1/ITGAL/ITGAM/PYCARD/C3/STOML1/CFP/CORO1A/TLR2/CD53/CXCL1/ITGAX/RAB32/RAC2/EGF/DOCK2/ADGRE5/ADA/PTX3/TYROBP/LILRB2	CC
inflammatory response	27/125	784/17910	4.12122e-12	4.01132e-10	2.66554e-10	27	CST7/CCL5/ADGRE2/SERPINA3/CCL19/LYZ/PTPRC/FCER1G/SLAMF8/VSIG4/FN1/FCGR2B/CD36/ITGAL/ITGAM/PYCARD/C1QA/C1QB/C3/CFP/HCK/TLR2/ADGRE5/ADA/PTX3/IDO1/TYROBP	BP
phagocytosis	18/125	308/17910	4.81234e-12	4.55741e-10	3.02842e-10	18	NCF2/CD247/PTPRC/FCER1G/IRF8/FCGR2B/CD36/FCN1/ITGAL/ITGAM/PYCARD/C3/CORO1A/HCK/TLR2/DOCK2/PTX3/TYROBP	BP
positive regulation of tumor necrosis factor production	11/125	78/17910	6.4134e-12	5.91383e-10	3.92976e-10	11	CD2/CCL19/TWIST1/PTPRC/FCER1G/CD36/PYCARD/LILRA2/TLR2/SASH3/TYROBP	BP
regulation of response to external stimulus	28/125	873/17910	8.35599e-12	7.44938e-10	4.95014e-10	28	CST7/DAPK2/CCL5/P2RX4/LTF/THBD/CCL19/PTPRC/CXCL6/FCER1G/SLAMF8/VSIG4/FCGR2B/CD36/PLEK/ITGAM/PYCARD/C1QA/C1QB/LILRA2/C3/CFP/HCK/TLR2/RAC2/ADA/IDO1/CXCL10	BP
positive regulation of immune response	27/125	809/17910	8.50386e-12	7.44938e-10	4.95014e-10	27	CCL5/LTF/MNDA/HLA-DRB1/CD3D/CD247/CCL19/PTPRC/FCER1G/VSIG4/FCGR2B/CTSS/CD36/FCN1/ITGAM/PYCARD/C1QA/C1QB/LILRA2/C3/CFP/HCK/TLR2/SASH3/CLEC10A/ADA/IDO1	BP
positive regulation of tumor necrosis factor superfamily cytokine production	11/125	81/17910	9.82202e-12	8.39423e-10	5.578e-10	11	CD2/CCL19/TWIST1/PTPRC/FCER1G/CD36/PYCARD/LILRA2/TLR2/SASH3/TYROBP	BP
plasma membrane part	45/131	2283/18675	3.63802e-11	1.91877e-09	1.47511e-09	45	ADGRE2/P2RX4/HLA-DRB1/GZMB/GZMA/SLC1A4/NCF2/CD2/CD3D/CD247/THBD/PTPRC/FCER1G/LCP1/SELL/KIF20A/SELPLG/SLC26A4/CX3CR1/FN1/FCGR2B/REG1A/CD36/FCN1/PLEK/ITGAL/ITGAM/CD37/ENTPD1/LILRA2/CORO1A/HCK/TLR2/NKG7/CD48/CD53/ITGAX/LAPTM5/CD52/GNA15/ULBP2/ADA/TYROBP/LILRB2/CXCL10	CC
cell surface	24/131	667/18675	3.77286e-11	1.91877e-09	1.47511e-09	24	LTF/HLA-DRB1/SLC1A4/CD2/THBD/PTPRC/FCER1G/SLAMF8/CX3CR1/FCGR2B/CD36/FCN1/ITGAL/ITGAM/C3/TLR2/CD53/ITGAX/FUT4/ULBP2/ADA/TYROBP/LILRB2/CXCL10	CC
regulation of leukocyte activation	21/125	492/17910	2.7391e-11	2.28519e-09	1.51852e-09	21	CST7/CCL5/ADGRE2/MNDA/CD2/CCL19/PTPRC/FCER1G/SLAMF8/VSIG4/FCGR2B/ITGAM/PYCARD/C1QA/CORO1A/SASH3/RAC2/ADA/IDO1/TYROBP/LILRB2	BP
endocytosis	24/125	675/17910	4.02254e-11	3.2779e-09	2.17818e-09	24	HTR2B/NCF2/CD247/CCL19/PTPRC/FCER1G/IRF8/FCGR2B/CD36/FCN1/ITGAL/ITGAM/PYCARD/C3/CORO1A/HCK/TLR2/CLEC10A/EGF/DOCK2/APOC1/PTX3/IL10RA/TYROBP	BP
regulation of tumor necrosis factor production	13/125	151/17910	4.39338e-11	3.49872e-09	2.32492e-09	13	LTF/CD2/CCL19/TWIST1/PTPRC/FCER1G/CX3CR1/CD36/PYCARD/LILRA2/TLR2/SASH3/TYROBP	BP
response to molecule of bacterial origin	17/125	309/17910	5.10906e-11	3.97825e-09	2.64356e-09	17	CCL5/LTF/SLPI/THBD/CXCL6/IRF8/CX3CR1/FCGR2B/CD36/PYCARD/LILRA2/HCK/TLR2/IL10RA/IDO1/LILRB2/CXCL10	BP
tumor necrosis factor production	13/125	155/17910	6.1148e-11	4.55878e-09	3.02933e-09	13	LTF/CD2/CCL19/TWIST1/PTPRC/FCER1G/CX3CR1/CD36/PYCARD/LILRA2/TLR2/SASH3/TYROBP	BP
regulation of tumor necrosis factor superfamily cytokine production	13/125	155/17910	6.1148e-11	4.55878e-09	3.02933e-09	13	LTF/CD2/CCL19/TWIST1/PTPRC/FCER1G/CX3CR1/CD36/PYCARD/LILRA2/TLR2/SASH3/TYROBP	BP
regulation of cytokine production	24/125	698/17910	8.01355e-11	5.84989e-09	3.88728e-09	24	LTF/HTR2B/CD2/CCL19/TWIST1/PTPRC/CXCL6/FCER1G/POSTN/VSIG4/IRF8/CX3CR1/FN1/FCGR2B/CD36/FCN1/PYCARD/LILRA2/C3/TLR2/SASH3/IDO1/TYROBP/LILRB2	BP
cytokine production	25/125	765/17910	8.94477e-11	6.39642e-09	4.25045e-09	25	LTF/HTR2B/CD2/CD247/CCL19/TWIST1/PTPRC/CXCL6/FCER1G/POSTN/VSIG4/IRF8/CX3CR1/FN1/FCGR2B/CD36/FCN1/PYCARD/LILRA2/C3/TLR2/SASH3/IDO1/TYROBP/LILRB2	BP
tumor necrosis factor superfamily cytokine production	13/125	161/17910	9.86682e-11	6.91466e-09	4.59482e-09	13	LTF/CD2/CCL19/TWIST1/PTPRC/FCER1G/CX3CR1/CD36/PYCARD/LILRA2/TLR2/SASH3/TYROBP	BP
activation of immune response	23/125	647/17910	1.09131e-10	7.49793e-09	4.9824e-09	23	LTF/MNDA/HLA-DRB1/CD3D/CD247/PTPRC/FCER1G/VSIG4/FCGR2B/CTSS/CD36/FCN1/ITGAM/PYCARD/C1QA/C1QB/LILRA2/C3/CFP/HCK/TLR2/CLEC10A/ADA	BP
regulation of lymphocyte proliferation	14/125	199/17910	1.14853e-10	7.73935e-09	5.14283e-09	14	CCL5/MNDA/CCL19/PTPRC/VSIG4/FCGR2B/PYCARD/CORO1A/SASH3/RAC2/ADA/IDO1/TYROBP/LILRB2	BP
regulation of mononuclear cell proliferation	14/125	200/17910	1.2278e-10	8.11738e-09	5.39403e-09	14	CCL5/MNDA/CCL19/PTPRC/VSIG4/FCGR2B/PYCARD/CORO1A/SASH3/RAC2/ADA/IDO1/TYROBP/LILRB2	BP
lymphocyte proliferation	15/125	244/17910	1.61045e-10	1.045e-08	6.94407e-09	15	CCL5/MNDA/CCL19/PTPRC/VSIG4/FCGR2B/PYCARD/CORO1A/SASH3/RAC2/DOCK2/ADA/IDO1/TYROBP/LILRB2	BP
mononuclear cell proliferation	15/125	246/17910	1.80574e-10	1.15042e-08	7.64459e-09	15	CCL5/MNDA/CCL19/PTPRC/VSIG4/FCGR2B/PYCARD/CORO1A/SASH3/RAC2/DOCK2/ADA/IDO1/TYROBP/LILRB2	BP
response to lipopolysaccharide	16/125	295/17910	2.42992e-10	1.52044e-08	1.01034e-08	16	CCL5/LTF/SLPI/THBD/CXCL6/IRF8/CX3CR1/CD36/PYCARD/LILRA2/HCK/TLR2/IL10RA/IDO1/LILRB2/CXCL10	BP
regulation of leukocyte proliferation	14/125	214/17910	3.00991e-10	1.8503e-08	1.22953e-08	14	CCL5/MNDA/CCL19/PTPRC/VSIG4/FCGR2B/PYCARD/CORO1A/SASH3/RAC2/ADA/IDO1/TYROBP/LILRB2	BP
import into cell	24/125	751/17910	3.54824e-10	2.14362e-08	1.42445e-08	24	HTR2B/NCF2/CD247/CCL19/PTPRC/FCER1G/IRF8/FCGR2B/CD36/FCN1/ITGAL/ITGAM/PYCARD/C3/CORO1A/HCK/TLR2/CLEC10A/EGF/DOCK2/APOC1/PTX3/IL10RA/TYROBP	BP
positive regulation of multicellular organismal process	37/125	1750/17910	4.03952e-10	2.39536e-08	1.59173e-08	37	CST7/P2RX4/LTF/CDC20/HTR2B/CD2/THBD/CCL19/TWIST1/CAMK1/PTPRC/STYXL1/FCER1G/FBN2/POSTN/UCP2/IRF8/CX3CR1/FN1/REG1A/PLAC8/CD36/FCN1/PLEK/PYCARD/C1QA/LILRA2/C3/TLR2/SASH3/ITGAX/EGF/HCLS1/ADA/IDO1/TYROBP/LILRB2	BP
lymphocyte activation	22/125	630/17910	4.10165e-10	2.39536e-08	1.59173e-08	22	CCL5/MNDA/CD2/CD3D/CCL19/PTPRC/LCP1/SLAMF8/VSIG4/FCGR2B/ITGAL/PYCARD/CORO1A/SASH3/RAC2/DOCK2/ULBP2/ADA/IDO1/TYROBP/LILRB2/IKZF1	BP
regulation of localization	47/125	2688/17910	4.5346e-10	2.60479e-08	1.7309e-08	47	DAPK2/CCL5/ADGRE2/P2RX4/GZMB/LYPD1/HTR2B/CD2/CD247/CCL20/CCL19/TWIST1/CAMK1/PTPRC/REM1/FCER1G/LCP1/SLAMF8/POSTN/UCP2/SLC26A4/CX3CR1/FN1/FCGR2B/CTSS/BYSL/CD36/FCN1/ITGAM/PYCARD/LILRA2/C3/CORO1A/HCK/TLR2/ITGAX/RAC2/PHLDA2/EGF/DOCK2/HCLS1/APOC1/ADA/PTX3/TYROBP/LILRB2/CXCL10	BP
cellular response to molecule of bacterial origin	13/125	183/17910	4.87573e-10	2.75557e-08	1.83109e-08	13	CCL5/LTF/CXCL6/IRF8/CX3CR1/FCGR2B/CD36/PYCARD/LILRA2/HCK/TLR2/LILRB2/CXCL10	BP
regulation of protein localization	27/125	979/17910	6.1976e-10	3.44705e-08	2.29057e-08	27	CCL5/GZMB/LYPD1/HTR2B/CD2/CD247/CCL19/TWIST1/CAMK1/FCER1G/LCP1/POSTN/UCP2/SLC26A4/FN1/FCGR2B/BYSL/CD36/FCN1/ITGAM/PYCARD/LILRA2/TLR2/RAC2/EGF/HCLS1/TYROBP	BP
leukocyte proliferation	15/125	270/17910	6.60026e-10	3.61364e-08	2.40128e-08	15	CCL5/MNDA/CCL19/PTPRC/VSIG4/FCGR2B/PYCARD/CORO1A/SASH3/RAC2/DOCK2/ADA/IDO1/TYROBP/LILRB2	BP
regulation of response to stimulus	61/125	4275/17910	1.08677e-09	5.8585e-08	3.89299e-08	61	CST7/DAPK2/CCL5/ADGRE2/P2RX4/LTF/MNDA/HLA-DRB1/GZMB/LYPD1/HTR2B/CD3D/CD247/CCL20/THBD/CCL19/TAF12/TWIST1/PTPRC/STYXL1/CXCL6/FCER1G/SLAMF8/FBN2/SELL/POSTN/VSIG4/UCP2/CX3CR1/FN1/FCGR2B/CTSS/REG1A/CD36/FCN1/PLEK/ITGAL/ITGAM/PYCARD/C1QA/C1QB/LILRA1/LILRA2/C3/CFP/HCK/TLR2/SASH3/CD48/CXCL1/CLEC10A/RAC2/PHLDA2/EGF/HCLS1/ADA/IL10RA/IDO1/TYROBP/LILRB2/CXCL10	BP
leukocyte cell-cell adhesion	16/125	328/17910	1.14198e-09	6.06288e-08	4.0288e-08	16	CCL5/CCL19/PTPRC/SELL/SELPLG/VSIG4/CX3CR1/FCGR2B/ITGAL/PYCARD/CORO1A/SASH3/RAC2/ADA/IDO1/LILRB2	BP
positive regulation of transport	26/125	942/17910	1.34568e-09	7.03769e-08	4.67657e-08	26	CCL5/P2RX4/GZMB/HTR2B/CD2/CCL19/TWIST1/CAMK1/PTPRC/FCER1G/POSTN/FCGR2B/CTSS/CD36/FCN1/ITGAM/PYCARD/LILRA2/C3/TLR2/RAC2/EGF/DOCK2/HCLS1/PTX3/CXCL10	BP
tertiary granule	12/131	164/18675	1.80664e-09	7.28555e-08	5.60095e-08	12	LTF/DOK3/LYZ/FCER1G/CTSS/ITGAM/CFP/CD53/CXCL1/ITGAX/PTX3/LILRB2	CC
cytoplasmic vesicle lumen	16/131	338/18675	1.96139e-09	7.28555e-08	5.60095e-08	16	LTF/MNDA/SLPI/SERPINA3/LYZ/FN1/PLAC8/FCN1/PYCARD/C3/CFP/CXCL1/EGF/DOCK2/ADA/PTX3	CC
vesicle lumen	16/131	339/18675	2.0465e-09	7.28555e-08	5.60095e-08	16	LTF/MNDA/SLPI/SERPINA3/LYZ/FN1/PLAC8/FCN1/PYCARD/C3/CFP/CXCL1/EGF/DOCK2/ADA/PTX3	CC
multi-organism process	44/125	2496/17910	1.68418e-09	8.67846e-08	5.76687e-08	44	MON1B/CCL5/LTF/GZMA/SLPI/CD247/CCL20/THBD/CCL19/LYZ/PTPRC/CXCL6/PRMT7/SLAMF8/SELPLG/BATF3/UCP2/IRF8/CX3CR1/WFDC2/FN1/FCGR2B/BYSL/PLAC8/CD36/FCN1/PYCARD/LILRA2/C3/CFP/APOBEC3A/HCK/TLR2/RNASE6/DOCK2/TOP2A/ULBP2/ADA/PTX3/IL10RA/IDO1/THOC6/LILRB2/CXCL10	BP
regulation of defense response	25/125	885/17910	1.84494e-09	9.36908e-08	6.22579e-08	25	CST7/CCL5/LTF/MNDA/PTPRC/CXCL6/FCER1G/SLAMF8/VSIG4/FCGR2B/CTSS/CD36/FCN1/ITGAM/PYCARD/C1QA/C1QB/LILRA2/C3/CFP/HCK/TLR2/CLEC10A/ADA/IDO1	BP
positive regulation of cytokine production	18/125	446/17910	1.99782e-09	1.00005e-07	6.64538e-08	18	HTR2B/CD2/CCL19/TWIST1/PTPRC/FCER1G/POSTN/IRF8/CD36/FCN1/PYCARD/LILRA2/C3/TLR2/SASH3/IDO1/TYROBP/LILRB2	BP
cellular response to biotic stimulus	13/125	206/17910	2.0875e-09	1.03023e-07	6.84588e-08	13	CCL5/LTF/CXCL6/IRF8/CX3CR1/FCGR2B/CD36/PYCARD/LILRA2/HCK/TLR2/LILRB2/CXCL10	BP
regulation of transport	36/125	1773/17910	2.26881e-09	1.10416e-07	7.33715e-08	36	CCL5/ADGRE2/P2RX4/GZMB/HTR2B/CD2/CCL19/TWIST1/CAMK1/PTPRC/REM1/FCER1G/LCP1/POSTN/UCP2/FN1/FCGR2B/CTSS/CD36/FCN1/ITGAM/PYCARD/LILRA2/C3/CORO1A/HCK/TLR2/RAC2/EGF/DOCK2/HCLS1/APOC1/ADA/PTX3/LILRB2/CXCL10	BP
cellular response to lipopolysaccharide	12/125	176/17910	3.74247e-09	1.77305e-07	1.1782e-07	12	CCL5/LTF/CXCL6/IRF8/CX3CR1/CD36/PYCARD/LILRA2/HCK/TLR2/LILRB2/CXCL10	BP
synapse pruning	5/125	10/17910	3.74445e-09	1.77305e-07	1.1782e-07	5	CX3CR1/ITGAM/C1QA/C1QB/C3	BP
cell migration	32/125	1474/17910	4.63032e-09	2.13583e-07	1.41927e-07	32	DAPK2/CCL5/ADGRE2/P2RX4/HTR2B/CD2/CCL20/THBD/CCL19/TWIST1/PTPRC/CXCL6/FCER1G/LCP1/SLAMF8/SELL/SELPLG/POSTN/CX3CR1/FN1/ITGAL/ITGAM/PYCARD/CORO1A/HCK/CD48/ITGAX/RAC2/PHLDA2/EGF/ADA/CXCL10	BP
transport	64/125	4785/17910	4.63252e-09	2.13583e-07	1.41927e-07	64	CCL5/ADGRE2/P2RX4/LTF/MNDA/GZMB/SLPI/SLC1A4/HTR2B/DOK3/NCF2/CD2/SERPINA3/CD247/CCL19/LYZ/TWIST1/CAMK1/PTPRC/REM1/FCER1G/LCP1/SELL/KIF20A/POSTN/UCP2/SLC37A1/IRF8/SLC26A4/FN1/FCGR2B/CTSS/PLAC8/CD36/FCN1/PLEK/ITGAL/ITGAM/PYCARD/LILRA2/C3/STOML1/CFP/CORO1A/HCK/TLR2/CD53/CXCL1/CLEC10A/ITGAX/RAB32/RAC2/EGF/DOCK2/HCLS1/ADGRE5/APOC1/ADA/PTX3/IL10RA/THOC6/TYROBP/LILRB2/CXCL10	BP
extracellular region	60/131	4295/18675	7.0009e-09	2.26574e-07	1.74185e-07	60	CST7/CCL5/P2RX4/LTF/MNDA/HLA-DRB1/GZMA/SLPI/SLC1A4/LYPD1/CD2/SERPINA3/CCL20/THBD/CCL19/LYZ/GZMK/PTPRC/CXCL6/LCP1/FBN2/CSTA/KIF20A/POSTN/SLC26A4/WFDC2/FN1/CTSS/REG1A/PLAC8/CD36/FCN1/PLEK/ITGAL/ITGAM/PYCARD/AOAH/CD37/ENTPD1/C1QA/C1QB/LILRA2/C3/CFP/CORO1A/CD48/CD53/CXCL1/RNASE6/RAC2/CD52/EGF/DOCK2/ADGRE5/ULBP2/APOC1/ADA/PTX3/LILRB2/CXCL10	CC
secretory granule lumen	15/131	321/18675	7.72513e-09	2.29179e-07	1.76187e-07	15	LTF/MNDA/SLPI/SERPINA3/LYZ/FN1/PLAC8/FCN1/PYCARD/C3/CFP/CXCL1/EGF/DOCK2/PTX3	CC
cellular response to cytokine stimulus	27/125	1084/17910	5.61164e-09	2.55366e-07	1.69692e-07	27	CCL5/MNDA/HLA-DRB1/CCL20/CCL19/TWIST1/PTPRC/FCER1G/LCP1/SELPLG/POSTN/IRF8/CX3CR1/FN1/REG1A/CD36/ITGAM/PYCARD/CORO1A/HCK/TLR2/CXCL1/ITGAX/LAPTM5/HCLS1/IL10RA/CXCL10	BP
positive regulation of cell activation	15/125	319/17910	6.43966e-09	2.89289e-07	1.92234e-07	15	CCL5/CD2/CCL19/PTPRC/FCER1G/PLEK/ITGAM/PYCARD/C1QA/LILRA2/CORO1A/SASH3/ADA/TYROBP/LILRB2	BP
biological adhesion	30/125	1345/17910	8.60083e-09	3.81485e-07	2.53498e-07	30	CCL5/ADGRE2/LTF/CD2/CCL19/PTPRC/CSTA/SELL/SELPLG/POSTN/VSIG4/CX3CR1/FN1/FCGR2B/BYSL/CD36/PLEK/ITGAL/ITGAM/PYCARD/ENTPD1/CORO1A/HCK/SASH3/ITGAX/RAC2/ADGRE5/ADA/IDO1/LILRB2	BP
specific granule	11/131	160/18675	1.69357e-08	4.63777e-07	3.5654e-07	11	LTF/SLPI/LYZ/CD36/ITGAL/ITGAM/CFP/CD53/CXCL1/DOCK2/PTX3	CC
regulation of immune effector process	17/125	441/17910	1.15314e-08	5.05075e-07	3.35624e-07	17	ADGRE2/CCL19/PTPRC/CXCL6/FCER1G/SLAMF8/VSIG4/FCGR2B/CD36/ITGAM/PYCARD/C1QA/C1QB/C3/CFP/SASH3/RAC2	BP
cell killing	11/125	156/17910	1.21394e-08	5.25143e-07	3.48959e-07	11	LTF/GZMB/LYZ/PTPRC/CXCL6/FCGR2B/ITGAM/C3/CORO1A/ULBP2/TYROBP	BP
T cell activation	17/125	443/17910	1.23275e-08	5.26774e-07	3.50043e-07	17	CCL5/CD2/CD3D/CCL19/PTPRC/LCP1/VSIG4/FCGR2B/ITGAL/PYCARD/CORO1A/SASH3/RAC2/DOCK2/ADA/IDO1/LILRB2	BP
regulation of phagocytosis	9/125	90/17910	1.28966e-08	5.44453e-07	3.61791e-07	9	PTPRC/FCGR2B/CD36/PYCARD/C3/HCK/TLR2/DOCK2/PTX3	BP
establishment of localization	64/125	4908/17910	1.36007e-08	5.67345e-07	3.77003e-07	64	CCL5/ADGRE2/P2RX4/LTF/MNDA/GZMB/SLPI/SLC1A4/HTR2B/DOK3/NCF2/CD2/SERPINA3/CD247/CCL19/LYZ/TWIST1/CAMK1/PTPRC/REM1/FCER1G/LCP1/SELL/KIF20A/POSTN/UCP2/SLC37A1/IRF8/SLC26A4/FN1/FCGR2B/CTSS/PLAC8/CD36/FCN1/PLEK/ITGAL/ITGAM/PYCARD/LILRA2/C3/STOML1/CFP/CORO1A/HCK/TLR2/CD53/CXCL1/CLEC10A/ITGAX/RAB32/RAC2/EGF/DOCK2/HCLS1/ADGRE5/APOC1/ADA/PTX3/IL10RA/THOC6/TYROBP/LILRB2/CXCL10	BP
defense response to bacterium	13/125	245/17910	1.68495e-08	6.94595e-07	4.61561e-07	13	LTF/SLPI/CCL20/LYZ/CXCL6/SLAMF8/IRF8/PLAC8/CD36/PYCARD/CFP/TLR2/RNASE6	BP
regulation of lymphocyte activation	16/125	401/17910	1.99322e-08	8.12123e-07	5.39659e-07	16	CCL5/MNDA/CD2/CCL19/PTPRC/SLAMF8/VSIG4/FCGR2B/PYCARD/CORO1A/SASH3/RAC2/ADA/IDO1/TYROBP/LILRB2	BP
positive regulation of response to stimulus	40/125	2322/17910	2.4851e-08	1.0009e-06	6.651e-07	40	DAPK2/CCL5/P2RX4/LTF/MNDA/HLA-DRB1/GZMB/HTR2B/CD3D/CD247/THBD/CCL19/PTPRC/STYXL1/FCER1G/VSIG4/CX3CR1/FCGR2B/CTSS/CD36/FCN1/PLEK/ITGAM/PYCARD/C1QA/C1QB/LILRA2/C3/CFP/HCK/TLR2/SASH3/CLEC10A/RAC2/EGF/HCLS1/ADA/IL10RA/IDO1/CXCL10	BP
response to cytokine	27/125	1167/17910	2.65113e-08	1.05563e-06	7.01472e-07	27	CCL5/MNDA/HLA-DRB1/CCL20/CCL19/TWIST1/PTPRC/FCER1G/LCP1/SELPLG/POSTN/IRF8/CX3CR1/FN1/REG1A/CD36/ITGAM/PYCARD/CORO1A/HCK/TLR2/CXCL1/ITGAX/LAPTM5/HCLS1/IL10RA/CXCL10	BP
cell adhesion	29/125	1338/17910	3.04354e-08	1.19827e-06	7.96253e-07	29	CCL5/ADGRE2/CD2/CCL19/PTPRC/CSTA/SELL/SELPLG/POSTN/VSIG4/CX3CR1/FN1/FCGR2B/BYSL/CD36/PLEK/ITGAL/ITGAM/PYCARD/ENTPD1/CORO1A/HCK/SASH3/ITGAX/RAC2/ADGRE5/ADA/IDO1/LILRB2	BP
regulation of inflammatory response	17/125	479/17910	3.86637e-08	1.47846e-06	9.82441e-07	17	CST7/CCL5/PTPRC/FCER1G/SLAMF8/VSIG4/FCGR2B/ITGAM/PYCARD/C1QA/C1QB/C3/CFP/HCK/TLR2/ADA/IDO1	BP
cell motility	32/125	1611/17910	3.8818e-08	1.47846e-06	9.82441e-07	32	DAPK2/CCL5/ADGRE2/P2RX4/HTR2B/CD2/CCL20/THBD/CCL19/TWIST1/PTPRC/CXCL6/FCER1G/LCP1/SLAMF8/SELL/SELPLG/POSTN/CX3CR1/FN1/ITGAL/ITGAM/PYCARD/CORO1A/HCK/CD48/ITGAX/RAC2/PHLDA2/EGF/ADA/CXCL10	BP
localization of cell	32/125	1611/17910	3.8818e-08	1.47846e-06	9.82441e-07	32	DAPK2/CCL5/ADGRE2/P2RX4/HTR2B/CD2/CCL20/THBD/CCL19/TWIST1/PTPRC/CXCL6/FCER1G/LCP1/SLAMF8/SELL/SELPLG/POSTN/CX3CR1/FN1/ITGAL/ITGAM/PYCARD/CORO1A/HCK/CD48/ITGAX/RAC2/PHLDA2/EGF/ADA/CXCL10	BP
regulation of interleukin-10 production	7/125	48/17910	3.9546e-08	1.48552e-06	9.87135e-07	7	FCER1G/FCGR2B/PYCARD/TLR2/SASH3/IDO1/TYROBP	BP
regulation of vesicle-mediated transport	17/125	480/17910	3.98514e-08	1.48552e-06	9.87135e-07	17	ADGRE2/CCL19/PTPRC/FCER1G/FCGR2B/CD36/ITGAM/PYCARD/C3/CORO1A/HCK/TLR2/RAC2/EGF/DOCK2/APOC1/PTX3	BP
T cell proliferation	11/125	177/17910	4.49823e-08	1.65914e-06	1.1025e-06	11	CCL5/CCL19/PTPRC/VSIG4/PYCARD/CORO1A/SASH3/RAC2/DOCK2/IDO1/LILRB2	BP
leukocyte differentiation	17/125	485/17910	4.63071e-08	1.69021e-06	1.12315e-06	17	LTF/CD2/CD3D/CCL19/PTPRC/FCER1G/SLAMF8/BATF3/FCGR2B/TLR2/SASH3/DOCK2/HCLS1/ADA/TYROBP/LILRB2/IKZF1	BP
vesicle	53/131	3756/18675	7.26048e-08	1.84624e-06	1.41934e-06	53	CST7/DAPK2/MON1B/P2RX4/LTF/MNDA/HLA-DRB1/GZMB/SLPI/SLC1A4/DOK3/NCF2/CD3D/SERPINA3/LYZ/PTPRC/FCER1G/LCP1/SELL/SLC26A4/WFDC2/FN1/CTSS/REG1A/PLAC8/CD36/FCN1/ITGAL/ITGAM/PYCARD/AOAH/CD37/ENTPD1/C3/STOML1/CFP/CORO1A/HCK/TLR2/CD48/CD53/CXCL1/RNASE6/ITGAX/RAB32/RAC2/EGF/DOCK2/ADGRE5/ADA/PTX3/TYROBP/LILRB2	CC
interleukin-10 production	7/125	51/17910	6.11148e-08	2.20769e-06	1.46702e-06	7	FCER1G/FCGR2B/PYCARD/TLR2/SASH3/IDO1/TYROBP	BP
humoral immune response	13/125	276/17910	6.86218e-08	2.45358e-06	1.63041e-06	13	LTF/SLPI/LYZ/PTPRC/CXCL6/VSIG4/FCGR2B/FCN1/C1QA/C1QB/C3/CFP/RNASE6	BP
regulation of myeloid leukocyte mediated immunity	7/125	52/17910	7.02151e-08	2.48519e-06	1.65142e-06	7	ADGRE2/CXCL6/FCER1G/FCGR2B/ITGAM/C3/RAC2	BP
locomotion	34/125	1835/17910	7.10885e-08	2.49094e-06	1.65524e-06	34	DAPK2/CCL5/ADGRE2/P2RX4/HTR2B/CD2/CCL20/THBD/CCL19/TWIST1/PTPRC/CXCL6/FCER1G/LCP1/SLAMF8/SELL/SELPLG/POSTN/CX3CR1/FN1/ITGAL/ITGAM/PYCARD/CORO1A/HCK/CD48/CXCL1/ITGAX/RAC2/PHLDA2/EGF/DOCK2/ADA/CXCL10	BP
regulation of innate immune response	16/125	440/17910	7.20672e-08	2.50023e-06	1.66141e-06	16	CCL5/LTF/MNDA/FCER1G/SLAMF8/VSIG4/FCGR2B/CTSS/CD36/FCN1/ITGAM/PYCARD/LILRA2/HCK/TLR2/CLEC10A	BP
cytokine secretion	12/125	230/17910	7.41438e-08	2.54439e-06	1.69076e-06	12	HTR2B/CD2/CCL19/TWIST1/POSTN/FN1/FCGR2B/CD36/FCN1/PYCARD/LILRA2/TLR2	BP
regulation of leukocyte migration	11/125	186/17910	7.47923e-08	2.54439e-06	1.69076e-06	11	DAPK2/CCL5/P2RX4/CCL20/CCL19/SLAMF8/CX3CR1/PYCARD/RAC2/ADA/CXCL10	BP
cell surface receptor signaling pathway	44/125	2831/17910	8.05162e-08	2.71278e-06	1.80265e-06	44	CCL5/ADGRE2/P2RX4/LTF/MNDA/HLA-DRB1/NCF2/CD2/CD3D/CD247/CCL20/CCL19/TWIST1/PTPRC/FCER1G/LCP1/FBN2/POSTN/IRF8/CX3CR1/FN1/FCGR2B/CD36/FCN1/PLEK/ITGAL/ITGAM/PYCARD/LILRA1/LILRA2/C3/CORO1A/HCK/TLR2/CXCL1/CLEC10A/ITGAX/EGF/ADGRE5/ADA/IL10RA/TYROBP/LILRB2/CXCL10	BP
cell-cell adhesion	21/125	771/17910	8.16852e-08	2.72595e-06	1.8114e-06	21	CCL5/CD2/CCL19/PTPRC/CSTA/SELL/SELPLG/VSIG4/CX3CR1/FCGR2B/PLEK/ITGAL/ITGAM/PYCARD/CORO1A/SASH3/ITGAX/RAC2/ADA/IDO1/LILRB2	BP
regulation of T cell proliferation	10/125	149/17910	9.18803e-08	3.03725e-06	2.01826e-06	10	CCL5/CCL19/PTPRC/VSIG4/PYCARD/CORO1A/SASH3/RAC2/IDO1/LILRB2	BP
positive regulation of interleukin-6 production	8/125	81/17910	9.43474e-08	3.08966e-06	2.05309e-06	8	TWIST1/FCER1G/CD36/PYCARD/LILRA2/TLR2/TYROBP/LILRB2	BP
positive regulation of cell proliferation	23/125	931/17910	1.06555e-07	3.45713e-06	2.29728e-06	23	CCL5/LTF/CDC20/HTR2B/CCL19/TWIST1/PTPRC/CX3CR1/FN1/REG1A/PLAC8/PYCARD/CORO1A/HCK/SASH3/ITGAX/RAC2/EGF/HCLS1/PRC1/ADA/LILRB2/CXCL10	BP
secretory granule membrane	13/131	293/18675	1.48807e-07	3.53169e-06	2.71508e-06	13	DOK3/PTPRC/FCER1G/SELL/CD36/ITGAL/ITGAM/TLR2/CD53/ITGAX/ADGRE5/TYROBP/LILRB2	CC
regulation of establishment of protein localization	20/125	723/17910	1.34879e-07	4.33593e-06	2.88124e-06	20	CCL5/GZMB/HTR2B/CD2/CCL19/TWIST1/CAMK1/LCP1/POSTN/UCP2/FN1/FCGR2B/CD36/FCN1/ITGAM/PYCARD/LILRA2/TLR2/RAC2/HCLS1	BP
regulation of cytokine secretion	11/125	201/17910	1.64485e-07	5.23958e-06	3.48172e-06	11	HTR2B/CD2/CCL19/TWIST1/POSTN/FN1/FCGR2B/FCN1/PYCARD/LILRA2/TLR2	BP
specific granule lumen	7/131	62/18675	2.538e-07	5.64706e-06	4.34132e-06	7	LTF/SLPI/LYZ/CFP/CXCL1/DOCK2/PTX3	CC
positive regulation of phagocytosis	7/125	60/17910	1.9355e-07	6.10991e-06	4.06005e-06	7	PTPRC/FCGR2B/CD36/PYCARD/C3/DOCK2/PTX3	BP
immune response-regulating signaling pathway	18/125	603/17910	2.01226e-07	6.29549e-06	4.18338e-06	18	LTF/MNDA/HLA-DRB1/CD3D/CD247/PTPRC/FCER1G/FCGR2B/CTSS/CD36/FCN1/ITGAM/LILRA2/HCK/TLR2/CLEC10A/ADA/LILRB2	BP
positive regulation of leukocyte activation	13/125	305/17910	2.18163e-07	6.76498e-06	4.49535e-06	13	CCL5/CD2/CCL19/PTPRC/FCER1G/ITGAM/PYCARD/C1QA/CORO1A/SASH3/ADA/TYROBP/LILRB2	BP
regulation of protein transport	19/125	677/17910	2.30844e-07	7.09542e-06	4.71493e-06	19	CCL5/HTR2B/CD2/CCL19/TWIST1/CAMK1/LCP1/POSTN/UCP2/FN1/FCGR2B/CD36/FCN1/ITGAM/PYCARD/LILRA2/TLR2/RAC2/HCLS1	BP
regulation of T cell activation	13/125	307/17910	2.35145e-07	7.16478e-06	4.76102e-06	13	CCL5/CD2/CCL19/PTPRC/VSIG4/FCGR2B/PYCARD/CORO1A/SASH3/RAC2/ADA/IDO1/LILRB2	BP
defense response to other organism	16/125	481/17910	2.41781e-07	7.30344e-06	4.85316e-06	16	LTF/SLPI/CCL20/LYZ/PTPRC/CXCL6/SLAMF8/IRF8/PLAC8/CD36/PYCARD/CFP/APOBEC3A/TLR2/RNASE6/CXCL10	BP
regulation of secretion	20/125	757/17910	2.81357e-07	8.3996e-06	5.58156e-06	20	CCL5/ADGRE2/P2RX4/HTR2B/CD2/CCL19/TWIST1/FCER1G/POSTN/UCP2/FN1/FCGR2B/FCN1/ITGAM/PYCARD/LILRA2/TLR2/RAC2/EGF/ADA	BP
regulation of cell proliferation	31/125	1664/17910	2.82863e-07	8.3996e-06	5.58156e-06	31	CCL5/LTF/MNDA/CDC20/HTR2B/CCL19/TWIST1/PTPRC/VSIG4/CX3CR1/FN1/FCGR2B/REG1A/PLAC8/PYCARD/CORO1A/HCK/TLR2/SASH3/CXCL1/ITGAX/RAC2/PHLDA2/EGF/HCLS1/PRC1/ADA/IDO1/TYROBP/LILRB2/CXCL10	BP
regulation of molecular function	45/125	3065/17910	2.9015e-07	8.54357e-06	5.67724e-06	45	CST7/CCL5/LTF/GZMA/SLPI/LYPD1/CDC20/HTR2B/NCF2/CCL20/CCL19/TAF12/TWIST1/CAMK1/PTPRC/STYXL1/CXCL6/REM1/PRMT7/SLAMF8/CSTA/CX3CR1/WFDC2/FN1/FCGR2B/CTSS/REG1A/CD36/PLEK/ITGAM/PYCARD/C3/HCK/TLR2/CXCL1/RAC2/GPR65/PHLDA2/EGF/DOCK2/HCLS1/GNA15/APOC1/PTX3/CXCL10	BP
regulation of endocytosis	12/125	262/17910	3.04223e-07	8.88331e-06	5.90299e-06	12	CCL19/PTPRC/FCGR2B/CD36/PYCARD/C3/HCK/TLR2/EGF/DOCK2/APOC1/PTX3	BP
positive regulation of response to external stimulus	13/125	315/17910	3.1557e-07	9.06823e-06	6.02587e-06	13	DAPK2/CCL5/P2RX4/THBD/CCL19/FCER1G/ITGAM/C1QA/C3/TLR2/RAC2/IDO1/CXCL10	BP
myeloid leukocyte migration	10/125	170/17910	3.15732e-07	9.06823e-06	6.02587e-06	10	DAPK2/CCL5/ADGRE2/P2RX4/CCL19/CXCL6/SLAMF8/CX3CR1/RAC2/CXCL10	BP
complement-mediated synapse pruning	3/125	3/17910	3.31912e-07	9.37919e-06	6.2325e-06	3	ITGAM/C1QA/C3	BP
vertebrate eye-specific patterning	3/125	3/17910	3.31912e-07	9.37919e-06	6.2325e-06	3	ITGAM/C1QA/C3	BP
macrophage activation	8/125	96/17910	3.56474e-07	9.99268e-06	6.64017e-06	8	CST7/PTPRC/VSIG4/FCGR2B/ITGAM/C1QA/TLR2/TYROBP	BP
positive regulation of cytokine secretion	9/125	132/17910	3.6248e-07	1.00804e-05	6.69846e-06	9	HTR2B/CD2/CCL19/TWIST1/POSTN/FCN1/PYCARD/LILRA2/TLR2	BP
leukocyte mediated cytotoxicity	8/125	97/17910	3.86265e-07	1.05791e-05	7.02986e-06	8	GZMB/PTPRC/CXCL6/FCGR2B/ITGAM/CORO1A/ULBP2/TYROBP	BP
adaptive immune response	17/125	563/17910	3.86451e-07	1.05791e-05	7.02986e-06	17	CD3D/CD247/CCL19/PTPRC/FCER1G/FCGR2B/CTSS/PYCARD/C1QA/C1QB/LILRA1/C3/SASH3/CD48/CLEC10A/ADA/LILRB2	BP
hemopoiesis	21/125	847/17910	3.89837e-07	1.05891e-05	7.03648e-06	21	LTF/CD2/CD3D/CCL19/PTPRC/FCER1G/SLAMF8/BATF3/IRF8/FCGR2B/PLEK/TLR2/SASH3/NFE2/DOCK2/HCLS1/TOP2A/ADA/TYROBP/LILRB2/IKZF1	BP
immune response-activating signal transduction	17/125	567/17910	4.26593e-07	1.14983e-05	7.64068e-06	17	LTF/MNDA/HLA-DRB1/CD3D/CD247/PTPRC/FCER1G/FCGR2B/CTSS/CD36/FCN1/ITGAM/LILRA2/HCK/TLR2/CLEC10A/ADA	BP
regulation of peptide transport	19/125	706/17910	4.37705e-07	1.17078e-05	7.77986e-06	19	CCL5/HTR2B/CD2/CCL19/TWIST1/CAMK1/LCP1/POSTN/UCP2/FN1/FCGR2B/CD36/FCN1/ITGAM/PYCARD/LILRA2/TLR2/RAC2/HCLS1	BP
cell death	36/125	2178/17910	4.53983e-07	1.20512e-05	8.00806e-06	36	DAPK2/CCL5/P2RX4/LTF/MNDA/GZMB/GZMA/HTR2B/CD2/CCL19/TWIST1/PTPRC/STYXL1/FCER1G/CSTA/UCP2/CX3CR1/FCGR2B/PLAC8/CD36/ITGAM/PYCARD/C1QA/CORO1A/HCK/TLR2/GZMH/GPR65/PHLDA2/HCLS1/TOP2A/ADA/IDO1/THOC6/TYROBP/CXCL10	BP
immune system development	22/125	938/17910	5.09292e-07	1.34177e-05	8.91614e-06	22	LTF/CD2/CD3D/CCL19/PTPRC/FCER1G/SLAMF8/BATF3/IRF8/FCGR2B/PLEK/TLR2/SASH3/NFE2/DOCK2/HCLS1/TOP2A/ADA/IDO1/TYROBP/LILRB2/IKZF1	BP
positive regulation of defense response	16/125	512/17910	5.56703e-07	1.45574e-05	9.67343e-06	16	CCL5/LTF/MNDA/FCER1G/CTSS/CD36/FCN1/ITGAM/PYCARD/C1QA/LILRA2/C3/HCK/TLR2/CLEC10A/IDO1	BP
positive regulation of cellular component organization	25/125	1189/17910	5.83203e-07	1.51374e-05	1.00588e-05	25	GZMB/CDC20/CCL19/TWIST1/CAMK1/PTPRC/STYXL1/LCP1/FN1/FCGR2B/REG1A/CD36/PLEK/PYCARD/C3/CORO1A/HCK/CD53/RAC2/GPR65/EGF/DOCK2/HCLS1/PTX3/TYROBP	BP
negative regulation of multi-organism process	10/125	182/17910	5.92775e-07	1.52727e-05	1.01488e-05	10	CCL5/LTF/SLPI/IRF8/CD36/FCN1/LILRA2/APOBEC3A/ADA/PTX3	BP
regulation of multicellular organismal process	45/125	3144/17910	6.09395e-07	1.55863e-05	1.03571e-05	45	CST7/P2RX4/LTF/CDC20/HTR2B/CD2/THBD/CCL19/TWIST1/CAMK1/PTPRC/STYXL1/CXCL6/FCER1G/SLAMF8/FBN2/POSTN/VSIG4/UCP2/IRF8/CX3CR1/FN1/FCGR2B/REG1A/PLAC8/CD36/FCN1/PLEK/PYCARD/C1QA/LILRA2/C3/TLR2/SASH3/ITGAX/NFE2/PHLDA2/EGF/HCLS1/APOC1/ADA/IDO1/TYROBP/LILRB2/CXCL10	BP
positive regulation of endocytosis	9/125	141/17910	6.34096e-07	1.61005e-05	1.06989e-05	9	CCL19/PTPRC/FCGR2B/CD36/PYCARD/C3/EGF/DOCK2/PTX3	BP
cytoplasmic vesicle membrane	19/131	735/18675	9.0013e-07	1.85394e-05	1.42527e-05	19	HLA-DRB1/DOK3/CD3D/PTPRC/FCER1G/SELL/CD36/ITGAL/ITGAM/CORO1A/TLR2/CD53/ITGAX/RAB32/RAC2/EGF/ADGRE5/TYROBP/LILRB2	CC
vacuole	19/131	737/18675	9.37387e-07	1.85394e-05	1.42527e-05	19	CST7/DAPK2/P2RX4/MNDA/HLA-DRB1/NCF2/SERPINA3/THBD/LYZ/CTSS/PLAC8/PYCARD/TM6SF1/C3/HCK/RNASE6/LAPTM5/EGF/ADA	CC
negative regulation of leukocyte apoptotic process	6/125	46/17910	7.63546e-07	1.9248e-05	1.27903e-05	6	CCL5/CCL19/FCER1G/HCLS1/ADA/IDO1	BP
hematopoietic or lymphoid organ development	21/125	890/17910	8.71731e-07	2.18182e-05	1.44983e-05	21	LTF/CD2/CD3D/CCL19/PTPRC/FCER1G/SLAMF8/BATF3/IRF8/FCGR2B/PLEK/TLR2/SASH3/NFE2/DOCK2/HCLS1/TOP2A/ADA/TYROBP/LILRB2/IKZF1	BP
intrinsic component of plasma membrane	25/131	1231/18675	1.28466e-06	2.34189e-05	1.80039e-05	25	P2RX4/SLC1A4/NCF2/CD2/THBD/PTPRC/FCER1G/SELL/SELPLG/CX3CR1/FCGR2B/CD36/ITGAL/ITGAM/ENTPD1/LILRA2/TLR2/NKG7/CD48/ITGAX/LAPTM5/CD52/ULBP2/TYROBP/LILRB2	CC
vesicle membrane	19/131	754/18675	1.31567e-06	2.34189e-05	1.80039e-05	19	HLA-DRB1/DOK3/CD3D/PTPRC/FCER1G/SELL/CD36/ITGAL/ITGAM/CORO1A/TLR2/CD53/ITGAX/RAB32/RAC2/EGF/ADGRE5/TYROBP/LILRB2	CC
regulation of adaptive immune response	9/125	150/17910	1.06686e-06	2.65126e-05	1.76177e-05	9	CCL19/PTPRC/FCER1G/FCGR2B/PYCARD/C3/SASH3/CD48/ADA	BP
cellular response to chemical stimulus	44/125	3100/17910	1.10437e-06	2.72514e-05	1.81087e-05	44	DAPK2/CCL5/ADGRE2/P2RX4/LTF/MNDA/HLA-DRB1/LYPD1/NCF2/CCL20/CCL19/TWIST1/PTPRC/CXCL6/FCER1G/LCP1/SLAMF8/FBN2/SELPLG/POSTN/UCP2/IRF8/CX3CR1/FN1/FCGR2B/CTSS/REG1A/CD36/ITGAM/PYCARD/LILRA2/CORO1A/APOBEC3A/HCK/TLR2/CXCL1/ITGAX/LAPTM5/RAC2/HCLS1/GNA15/IL10RA/LILRB2/CXCL10	BP
cell proliferation	33/125	1969/17910	1.18385e-06	2.90085e-05	1.92763e-05	33	CCL5/LTF/MNDA/CDC20/HTR2B/CCL19/TWIST1/PTPRC/VSIG4/CX3CR1/FN1/FCGR2B/BYSL/REG1A/PLAC8/PYCARD/CORO1A/HCK/TLR2/SASH3/CXCL1/ITGAX/RAC2/PHLDA2/EGF/DOCK2/HCLS1/PRC1/ADA/IDO1/TYROBP/LILRB2/CXCL10	BP
regulation of response to stress	29/125	1592/17910	1.20029e-06	2.92071e-05	1.94082e-05	29	CST7/CCL5/LTF/MNDA/THBD/CCL19/TWIST1/PTPRC/CXCL6/FCER1G/SLAMF8/VSIG4/FCGR2B/CTSS/CD36/FCN1/PLEK/ITGAM/PYCARD/C1QA/C1QB/LILRA2/C3/CFP/HCK/TLR2/CLEC10A/ADA/IDO1	BP
microglial cell activation	6/125	50/17910	1.26617e-06	3.03881e-05	2.0193e-05	6	CST7/PTPRC/ITGAM/C1QA/TLR2/TYROBP	BP
leukocyte activation involved in inflammatory response	6/125	50/17910	1.26617e-06	3.03881e-05	2.0193e-05	6	CST7/PTPRC/ITGAM/C1QA/TLR2/TYROBP	BP
type IIa hypersensitivity	3/125	4/17910	1.32086e-06	3.04494e-05	2.02337e-05	3	FCER1G/FCGR2B/C3	BP
regulation of type IIa hypersensitivity	3/125	4/17910	1.32086e-06	3.04494e-05	2.02337e-05	3	FCER1G/FCGR2B/C3	BP
type II hypersensitivity	3/125	4/17910	1.32086e-06	3.04494e-05	2.02337e-05	3	FCER1G/FCGR2B/C3	BP
regulation of type II hypersensitivity	3/125	4/17910	1.32086e-06	3.04494e-05	2.02337e-05	3	FCER1G/FCGR2B/C3	BP
hippocampal neuron apoptotic process	3/125	4/17910	1.32086e-06	3.04494e-05	2.02337e-05	3	CX3CR1/ITGAM/TYROBP	BP
regulation of hippocampal neuron apoptotic process	3/125	4/17910	1.32086e-06	3.04494e-05	2.02337e-05	3	CX3CR1/ITGAM/TYROBP	BP
cytokine-mediated signaling pathway	19/125	764/17910	1.42866e-06	3.27191e-05	2.17419e-05	19	CCL5/HLA-DRB1/CCL20/CCL19/TWIST1/PTPRC/FCER1G/LCP1/IRF8/CX3CR1/FN1/CD36/ITGAM/PYCARD/HCK/CXCL1/ITGAX/IL10RA/CXCL10	BP
cell chemotaxis	11/125	253/17910	1.61474e-06	3.67407e-05	2.44143e-05	11	DAPK2/CCL5/ADGRE2/P2RX4/CCL20/CCL19/CXCL6/SLAMF8/CORO1A/RAC2/CXCL10	BP
interspecies interaction between organisms	21/125	928/17910	1.70173e-06	3.84701e-05	2.55636e-05	21	MON1B/CCL5/LTF/SLPI/CD247/LYZ/CXCL6/SELPLG/IRF8/CX3CR1/FN1/FCGR2B/CD36/FCN1/APOBEC3A/HCK/DOCK2/TOP2A/ULBP2/PTX3/THOC6	BP
tertiary granule lumen	6/131	55/18675	2.32252e-06	3.93722e-05	3.02684e-05	6	LTF/LYZ/CTSS/CFP/CXCL1/PTX3	CC
apoptotic process	32/125	1907/17910	1.76244e-06	3.95872e-05	2.63059e-05	32	DAPK2/CCL5/P2RX4/LTF/MNDA/GZMB/GZMA/HTR2B/CD2/CCL19/TWIST1/PTPRC/STYXL1/FCER1G/UCP2/CX3CR1/PLAC8/ITGAM/PYCARD/CORO1A/HCK/TLR2/GZMH/GPR65/PHLDA2/HCLS1/TOP2A/ADA/IDO1/THOC6/TYROBP/CXCL10	BP
positive regulation of leukocyte migration	8/125	121/17910	2.09178e-06	4.66296e-05	3.09856e-05	8	DAPK2/CCL5/P2RX4/CCL20/CCL19/PYCARD/RAC2/CXCL10	BP
positive regulation of innate immune response	13/125	373/17910	2.10259e-06	4.66296e-05	3.09856e-05	13	CCL5/LTF/MNDA/FCER1G/CTSS/CD36/FCN1/ITGAM/PYCARD/LILRA2/HCK/TLR2/CLEC10A	BP
lipopolysaccharide-mediated signaling pathway	6/125	55/17910	2.24506e-06	4.9476e-05	3.2877e-05	6	CCL5/LTF/CD36/LILRA2/HCK/TLR2	BP
activation of innate immune response	12/125	319/17910	2.42083e-06	5.28259e-05	3.5103e-05	12	LTF/MNDA/FCER1G/CTSS/CD36/FCN1/ITGAM/PYCARD/LILRA2/HCK/TLR2/CLEC10A	BP
positive regulation of establishment of protein localization	14/125	440/17910	2.42722e-06	5.28259e-05	3.5103e-05	14	GZMB/HTR2B/CD2/CCL19/TWIST1/CAMK1/POSTN/FCN1/ITGAM/PYCARD/LILRA2/TLR2/RAC2/HCLS1	BP
positive regulation of developmental process	26/125	1378/17910	2.5526e-06	5.52118e-05	3.66885e-05	26	CST7/P2RX4/LTF/CDC20/CCL19/TWIST1/CAMK1/PTPRC/STYXL1/FBN2/CX3CR1/FN1/REG1A/CD36/C1QA/C3/TLR2/SASH3/CD53/ITGAX/EGF/HCLS1/ADA/IDO1/TYROBP/LILRB2	BP
lytic vacuole	17/131	659/18675	3.66967e-06	5.68001e-05	4.36666e-05	17	CST7/P2RX4/MNDA/HLA-DRB1/NCF2/SERPINA3/LYZ/CTSS/PLAC8/PYCARD/TM6SF1/C3/HCK/RNASE6/LAPTM5/EGF/ADA	CC
lysosome	17/131	659/18675	3.66967e-06	5.68001e-05	4.36666e-05	17	CST7/P2RX4/MNDA/HLA-DRB1/NCF2/SERPINA3/LYZ/CTSS/PLAC8/PYCARD/TM6SF1/C3/HCK/RNASE6/LAPTM5/EGF/ADA	CC
positive regulation of lymphocyte proliferation	8/125	125/17910	2.67163e-06	5.74319e-05	3.81637e-05	8	CCL5/CCL19/PTPRC/PYCARD/CORO1A/SASH3/ADA/LILRB2	BP
regulation of leukocyte differentiation	11/125	267/17910	2.72171e-06	5.81516e-05	3.8642e-05	11	LTF/CD2/CCL19/PTPRC/SLAMF8/FCGR2B/SASH3/HCLS1/ADA/TYROBP/LILRB2	BP
regulation of cell death	29/125	1659/17910	2.75255e-06	5.84541e-05	3.88429e-05	29	DAPK2/CCL5/LTF/MNDA/GZMB/GZMA/HTR2B/CCL19/TWIST1/PTPRC/STYXL1/FCER1G/UCP2/CX3CR1/FCGR2B/PLAC8/CD36/ITGAM/PYCARD/C1QA/CORO1A/HCK/HCLS1/TOP2A/ADA/IDO1/THOC6/TYROBP/CXCL10	BP
positive regulation of mononuclear cell proliferation	8/125	126/17910	2.83624e-06	5.98686e-05	3.97829e-05	8	CCL5/CCL19/PTPRC/PYCARD/CORO1A/SASH3/ADA/LILRB2	BP
programmed cell death	33/125	2049/17910	2.86182e-06	6.00467e-05	3.99013e-05	33	DAPK2/CCL5/P2RX4/LTF/MNDA/GZMB/GZMA/HTR2B/CD2/CCL19/TWIST1/PTPRC/STYXL1/FCER1G/CSTA/UCP2/CX3CR1/PLAC8/ITGAM/PYCARD/CORO1A/HCK/TLR2/GZMH/GPR65/PHLDA2/HCLS1/TOP2A/ADA/IDO1/THOC6/TYROBP/CXCL10	BP
positive regulation of interleukin-8 secretion	4/125	15/17910	2.90817e-06	6.06562e-05	4.03062e-05	4	CD2/FCN1/PYCARD/TLR2	BP
whole membrane	28/131	1586/18675	4.15892e-06	6.16906e-05	4.74263e-05	28	P2RX4/HLA-DRB1/DOK3/CD2/CD3D/THBD/PTPRC/FCER1G/SELL/SELPLG/CD36/ITGAL/ITGAM/TM6SF1/STOML1/CORO1A/HCK/TLR2/CD48/CD53/ITGAX/RAB32/LAPTM5/RAC2/EGF/ADGRE5/TYROBP/LILRB2	CC
cellular response to organic substance	38/125	2564/17910	2.97684e-06	6.1721e-05	4.10138e-05	38	CCL5/P2RX4/LTF/MNDA/HLA-DRB1/LYPD1/CCL20/CCL19/TWIST1/PTPRC/CXCL6/FCER1G/LCP1/FBN2/SELPLG/POSTN/UCP2/IRF8/CX3CR1/FN1/FCGR2B/CTSS/REG1A/CD36/ITGAM/PYCARD/LILRA2/CORO1A/HCK/TLR2/CXCL1/ITGAX/LAPTM5/HCLS1/GNA15/IL10RA/LILRB2/CXCL10	BP
symbiont process	20/125	884/17910	3.11698e-06	6.42464e-05	4.2692e-05	20	MON1B/CCL5/LTF/SLPI/CD247/CXCL6/SELPLG/IRF8/CX3CR1/FN1/FCGR2B/CD36/FCN1/APOBEC3A/HCK/DOCK2/TOP2A/ULBP2/PTX3/THOC6	BP
positive regulation of T cell proliferation	7/125	90/17910	3.14958e-06	6.45388e-05	4.28863e-05	7	CCL5/CCL19/PTPRC/PYCARD/CORO1A/SASH3/LILRB2	BP
membrane raft distribution	3/125	5/17910	3.28529e-06	6.69283e-05	4.44741e-05	3	CD2/PTPRC/DOCK2	BP
glial cell activation	6/125	59/17910	3.41086e-06	6.90847e-05	4.5907e-05	6	CST7/PTPRC/ITGAM/C1QA/TLR2/TYROBP	BP
immunological synapse	5/131	36/18675	4.98063e-06	7.09241e-05	5.45248e-05	5	GZMB/GZMA/CD37/CORO1A/CD53	CC
positive regulation of interleukin-12 production	5/125	34/17910	3.61548e-06	7.23923e-05	4.8105e-05	5	CCL19/IRF8/CD36/TLR2/IDO1	BP
respiratory burst	5/125	34/17910	3.61548e-06	7.23923e-05	4.8105e-05	5	NCF2/SLAMF8/HCK/RAC2/CD52	BP
positive regulation of adaptive immune response	7/125	94/17910	4.21667e-06	8.34758e-05	5.547e-05	7	CCL19/PTPRC/FCER1G/PYCARD/C3/SASH3/ADA	BP
integrin-mediated signaling pathway	7/125	94/17910	4.21667e-06	8.34758e-05	5.547e-05	7	FCER1G/PLEK/ITGAL/ITGAM/HCK/ITGAX/TYROBP	BP
positive regulation of leukocyte proliferation	8/125	134/17910	4.49197e-06	8.84263e-05	5.87596e-05	8	CCL5/CCL19/PTPRC/PYCARD/CORO1A/SASH3/ADA/LILRB2	BP
positive regulation of protein transport	13/125	403/17910	4.89779e-06	9.58762e-05	6.37101e-05	13	HTR2B/CD2/CCL19/TWIST1/CAMK1/POSTN/FCN1/ITGAM/PYCARD/LILRA2/TLR2/RAC2/HCLS1	BP
regulation of symbiosis, encompassing mutualism through parasitism	10/125	232/17910	5.29444e-06	0.000103065	6.84872e-05	10	CCL5/LTF/SLPI/CXCL6/IRF8/CD36/FCN1/APOBEC3A/TOP2A/PTX3	BP
positive regulation of cell motility	15/125	540/17910	5.45965e-06	0.000105694	7.0234e-05	15	DAPK2/CCL5/P2RX4/CCL20/CCL19/TWIST1/PTPRC/POSTN/FN1/PYCARD/CORO1A/ITGAX/RAC2/EGF/CXCL10	BP
movement of cell or subcellular component	32/125	2012/17910	5.53805e-06	0.000106623	7.08511e-05	32	DAPK2/CCL5/ADGRE2/P2RX4/HTR2B/CD2/CCL20/THBD/CCL19/TWIST1/PTPRC/CXCL6/FCER1G/LCP1/SLAMF8/SELL/SELPLG/POSTN/CX3CR1/FN1/ITGAL/ITGAM/PYCARD/CORO1A/HCK/CD48/ITGAX/RAC2/PHLDA2/EGF/ADA/CXCL10	BP
regulation of multi-organism process	13/125	408/17910	5.59667e-06	0.000107163	7.12099e-05	13	CCL5/LTF/SLPI/CXCL6/IRF8/CD36/FCN1/PYCARD/LILRA2/APOBEC3A/TOP2A/ADA/PTX3	BP
regulation of interleukin-6 production	8/125	139/17910	5.89523e-06	0.000112266	7.4601e-05	8	TWIST1/FCER1G/CD36/PYCARD/LILRA2/TLR2/TYROBP/LILRB2	BP
regulation of leukocyte mediated immunity	9/125	185/17910	6.01919e-06	0.000113232	7.52429e-05	9	ADGRE2/PTPRC/CXCL6/FCER1G/FCGR2B/ITGAM/C3/SASH3/RAC2	BP
negative regulation of mononuclear cell proliferation	6/125	65/17910	6.0429e-06	0.000113232	7.52429e-05	6	MNDA/VSIG4/FCGR2B/IDO1/TYROBP/LILRB2	BP
negative regulation of lymphocyte proliferation	6/125	65/17910	6.0429e-06	0.000113232	7.52429e-05	6	MNDA/VSIG4/FCGR2B/IDO1/TYROBP/LILRB2	BP
granulocyte migration	7/125	100/17910	6.37035e-06	0.000118732	7.88981e-05	7	DAPK2/CCL5/ADGRE2/CCL19/CXCL6/SLAMF8/RAC2	BP
extracellular region part	44/131	3312/18675	8.81087e-06	0.000120641	9.2746e-05	44	CST7/P2RX4/LTF/MNDA/HLA-DRB1/SLPI/SLC1A4/SERPINA3/THBD/LYZ/PTPRC/LCP1/FBN2/CSTA/KIF20A/POSTN/SLC26A4/WFDC2/FN1/CTSS/REG1A/CD36/FCN1/ITGAL/ITGAM/CD37/ENTPD1/C1QA/C1QB/C3/CFP/CORO1A/CD48/CD53/RNASE6/RAC2/EGF/DOCK2/ADGRE5/ULBP2/APOC1/ADA/PTX3/LILRB2	CC
membrane raft localization	3/125	6/17910	6.53703e-06	0.000121127	8.04895e-05	3	CD2/PTPRC/DOCK2	BP
negative regulation of cell activation	9/125	187/17910	6.56798e-06	0.000121127	8.04895e-05	9	CST7/MNDA/THBD/PTPRC/VSIG4/FCGR2B/IDO1/TYROBP/LILRB2	BP
regulation of macrophage activation	6/125	66/17910	6.60949e-06	0.000121255	8.05742e-05	6	CST7/PTPRC/VSIG4/FCGR2B/ITGAM/C1QA	BP
protein secretion	15/125	549/17910	6.65833e-06	0.000121515	8.07469e-05	15	CCL5/HTR2B/CD2/CCL19/TWIST1/POSTN/UCP2/FN1/FCGR2B/CD36/FCN1/PLEK/PYCARD/LILRA2/TLR2	BP
leukocyte chemotaxis	9/125	188/17910	6.85808e-06	0.000124512	8.27384e-05	9	DAPK2/CCL5/ADGRE2/CCL19/CXCL6/SLAMF8/CORO1A/RAC2/CXCL10	BP
regulation of leukocyte cell-cell adhesion	11/125	295/17910	7.05788e-06	0.000127478	8.47099e-05	11	CCL5/CCL19/PTPRC/VSIG4/FCGR2B/PYCARD/CORO1A/SASH3/ADA/IDO1/LILRB2	BP
positive regulation of cellular component movement	15/125	555/17910	7.58278e-06	0.000136257	9.05431e-05	15	DAPK2/CCL5/P2RX4/CCL20/CCL19/TWIST1/PTPRC/POSTN/FN1/PYCARD/CORO1A/ITGAX/RAC2/EGF/CXCL10	BP
regulation of secretion by cell	17/125	703/17910	7.82803e-06	0.000139946	9.29947e-05	17	CCL5/ADGRE2/HTR2B/CD2/CCL19/TWIST1/FCER1G/POSTN/UCP2/FN1/FCGR2B/FCN1/ITGAM/PYCARD/LILRA2/TLR2/RAC2	BP
regulation of antigen processing and presentation	4/125	19/17910	8.0812e-06	0.000143739	9.55149e-05	4	CCL19/FCGR2B/PYCARD/LILRB2	BP
phagocytosis, engulfment	5/125	41/17910	9.36422e-06	0.000165718	0.00011012	5	FCER1G/FCGR2B/CD36/ITGAM/C3	BP
interleukin-6 production	8/125	149/17910	9.83448e-06	0.000173166	0.000115069	8	TWIST1/FCER1G/CD36/PYCARD/LILRA2/TLR2/TYROBP/LILRB2	BP
negative regulation of macrophage activation	4/125	20/17910	1.0047e-05	0.000175778	0.000116805	4	CST7/PTPRC/VSIG4/FCGR2B	BP
negative regulation of leukocyte proliferation	6/125	71/17910	1.01264e-05	0.000175778	0.000116805	6	MNDA/VSIG4/FCGR2B/IDO1/TYROBP/LILRB2	BP
response to organic substance	42/125	3138/17910	1.01333e-05	0.000175778	0.000116805	42	CCL5/P2RX4/LTF/MNDA/HLA-DRB1/SLPI/LYPD1/CCL20/THBD/CCL19/TWIST1/PTPRC/CXCL6/FCER1G/LCP1/FBN2/SELPLG/POSTN/UCP2/IRF8/CX3CR1/FN1/FCGR2B/CTSS/REG1A/CD36/ITGAM/PYCARD/LILRA2/CORO1A/HCK/TLR2/CXCL1/ITGAX/LAPTM5/HCLS1/GNA15/ADA/IL10RA/IDO1/LILRB2/CXCL10	BP
positive regulation of locomotion	15/125	570/17910	1.04135e-05	0.000178936	0.000118903	15	DAPK2/CCL5/P2RX4/CCL20/CCL19/TWIST1/PTPRC/POSTN/FN1/PYCARD/CORO1A/ITGAX/RAC2/EGF/CXCL10	BP
positive regulation of immune effector process	9/125	198/17910	1.04175e-05	0.000178936	0.000118903	9	ADGRE2/CCL19/PTPRC/FCER1G/CD36/ITGAM/C3/SASH3/RAC2	BP
regulation of developmental process	37/125	2598/17910	1.07493e-05	0.000183735	0.000122092	37	CST7/P2RX4/LTF/CDC20/CD2/CCL19/TWIST1/CAMK1/PTPRC/STYXL1/SLAMF8/FBN2/POSTN/CX3CR1/FN1/FCGR2B/REG1A/PLAC8/CD36/C1QA/C3/CORO1A/HCK/TLR2/SASH3/CD53/ITGAX/NFE2/PHLDA2/EGF/HCLS1/FADS1/ADA/IDO1/TYROBP/LILRB2/CXCL10	BP
immune response-regulating cell surface receptor signaling pathway	13/125	434/17910	1.08528e-05	0.000184602	0.000122669	13	MNDA/HLA-DRB1/CD3D/CD247/PTPRC/FCER1G/FCGR2B/FCN1/LILRA2/HCK/CLEC10A/ADA/LILRB2	BP
positive regulation of cell differentiation	20/125	962/17910	1.09537e-05	0.00018542	0.000123212	20	P2RX4/LTF/CCL19/TWIST1/CAMK1/PTPRC/STYXL1/FBN2/CX3CR1/FN1/REG1A/CD36/C1QA/TLR2/SASH3/CD53/HCLS1/ADA/TYROBP/LILRB2	BP
response to lipid	19/125	883/17910	1.15514e-05	0.000194597	0.00012931	19	CCL5/LTF/SLPI/THBD/CCL19/CXCL6/POSTN/UCP2/IRF8/CX3CR1/CD36/PYCARD/LILRA2/HCK/TLR2/IL10RA/IDO1/LILRB2/CXCL10	BP
regulation of leukocyte degranulation	5/125	43/17910	1.18949e-05	0.000199424	0.000132518	5	ADGRE2/FCER1G/FCGR2B/ITGAM/RAC2	BP
peptide secretion	15/125	582/17910	1.33188e-05	0.000222233	0.000147675	15	CCL5/HTR2B/CD2/CCL19/TWIST1/POSTN/UCP2/FN1/FCGR2B/CD36/FCN1/PLEK/PYCARD/LILRA2/TLR2	BP
regulation of apoptotic process	26/125	1512/17910	1.35742e-05	0.000225421	0.000149793	26	DAPK2/CCL5/LTF/MNDA/GZMB/GZMA/HTR2B/CCL19/TWIST1/PTPRC/STYXL1/FCER1G/UCP2/CX3CR1/PLAC8/ITGAM/PYCARD/CORO1A/HCK/HCLS1/TOP2A/ADA/IDO1/THOC6/TYROBP/CXCL10	BP
macromolecule localization	38/125	2735/17910	1.38562e-05	0.00022902	0.000152185	38	CCL5/P2RX4/GZMB/LYPD1/HTR2B/CD2/CD247/CCL19/TWIST1/CAMK1/FCER1G/LCP1/FBN2/KIF20A/POSTN/UCP2/SLC26A4/FN1/FCGR2B/BYSL/CD36/FCN1/PLEK/ITGAL/ITGAM/PYCARD/LILRA2/C3/STOML1/TLR2/RAB32/RAC2/EGF/HCLS1/APOC1/IL10RA/THOC6/TYROBP	BP
positive regulation of cell migration	14/125	516/17910	1.49228e-05	0.000245491	0.000163129	14	DAPK2/CCL5/P2RX4/CCL20/CCL19/PTPRC/POSTN/FN1/PYCARD/CORO1A/ITGAX/RAC2/EGF/CXCL10	BP
neuroinflammatory response	6/125	76/17910	1.50244e-05	0.000246007	0.000163473	6	CST7/PTPRC/ITGAM/C1QA/TLR2/TYROBP	BP
negative regulation of immune system process	13/125	451/17910	1.62983e-05	0.000265624	0.000176508	13	CST7/LTF/MNDA/PTPRC/FCER1G/SLAMF8/VSIG4/FCGR2B/LILRA2/ADA/IDO1/TYROBP/LILRB2	BP
regulation of biological quality	46/125	3661/17910	1.68661e-05	0.000273606	0.000181812	46	CCL5/P2RX4/LTF/GZMB/CDC20/HTR2B/NCF2/SERPINA3/THBD/CCL19/LYZ/CAMK1/PTPRC/CXCL6/FCER1G/SLAMF8/FBN2/POSTN/UCP2/SLC26A4/CX3CR1/FN1/FCGR2B/REG1A/PLAC8/CD36/PLEK/PYCARD/ENTPD1/C3/CORO1A/HCK/TLR2/SASH3/NFE2/RAC2/CD52/HCLS1/GNA15/ADA/PTX3/IL10RA/TYROBP/LILRB2/IKZF1/CXCL10	BP
lymphocyte differentiation	11/125	325/17910	1.74829e-05	0.000282305	0.000187593	11	CD2/CD3D/CCL19/PTPRC/SLAMF8/FCGR2B/SASH3/DOCK2/ADA/LILRB2/IKZF1	BP
regulation of hypersensitivity	3/125	8/17910	1.81173e-05	0.000291206	0.000193508	3	FCER1G/FCGR2B/C3	BP
regulation of protein secretion	13/125	456/17910	1.83014e-05	0.000292823	0.000194582	13	CCL5/HTR2B/CD2/CCL19/TWIST1/POSTN/UCP2/FN1/FCGR2B/FCN1/PYCARD/LILRA2/TLR2	BP
regulation of programmed cell death	26/125	1539/17910	1.85034e-05	0.000294708	0.000195835	26	DAPK2/CCL5/LTF/MNDA/GZMB/GZMA/HTR2B/CCL19/TWIST1/PTPRC/STYXL1/FCER1G/UCP2/CX3CR1/PLAC8/ITGAM/PYCARD/CORO1A/HCK/HCLS1/TOP2A/ADA/IDO1/THOC6/TYROBP/CXCL10	BP
negative regulation of leukocyte activation	8/125	163/17910	1.89118e-05	0.000299851	0.000199252	8	CST7/MNDA/PTPRC/VSIG4/FCGR2B/IDO1/TYROBP/LILRB2	BP
interleukin-8 production	6/125	80/17910	2.01875e-05	0.000318636	0.000211735	6	CD2/PTPRC/FCN1/PYCARD/LILRA2/TLR2	BP
vacuolar part	14/131	538/18675	2.55576e-05	0.000336982	0.000259063	14	DAPK2/P2RX4/MNDA/HLA-DRB1/SERPINA3/THBD/LYZ/CTSS/PLAC8/PYCARD/TM6SF1/C3/LAPTM5/EGF	CC
vacuolar lumen	8/131	171/18675	2.78959e-05	0.000354677	0.000272667	8	DAPK2/MNDA/SERPINA3/LYZ/CTSS/PLAC8/PYCARD/C3	CC
immune response-activating cell surface receptor signaling pathway	12/125	399/17910	2.3159e-05	0.000363822	0.000241761	12	MNDA/HLA-DRB1/CD3D/CD247/PTPRC/FCER1G/FCGR2B/FCN1/LILRA2/HCK/CLEC10A/ADA	BP
regulation of leukocyte apoptotic process	6/125	82/17910	2.3258e-05	0.000363822	0.000241761	6	CCL5/CCL19/FCER1G/HCLS1/ADA/IDO1	BP
acute inflammatory response	9/125	220/17910	2.40982e-05	0.000373628	0.000248277	9	SERPINA3/FCER1G/VSIG4/FN1/FCGR2B/C1QA/C1QB/C3/CFP	BP
antigen processing and presentation	9/125	220/17910	2.40982e-05	0.000373628	0.000248277	9	HLA-DRB1/NCF2/CCL19/FCGR2B/CTSS/CD36/PYCARD/RAB32/LILRB2	BP
plasma membrane invagination	5/125	50/17910	2.51798e-05	0.000388679	0.000258278	5	FCER1G/FCGR2B/CD36/ITGAM/C3	BP
regulation of interleukin-8 secretion	4/125	25/17910	2.55331e-05	0.000392403	0.000260753	4	CD2/FCN1/PYCARD/TLR2	BP
phagocytic vesicle	7/131	128/18675	3.32597e-05	0.000408291	0.000313884	7	LTF/NCF2/CD36/CORO1A/TLR2/RAB32/RAC2	CC
granulocyte chemotaxis	6/125	84/17910	2.66939e-05	0.000408451	0.000271418	6	DAPK2/CCL5/ADGRE2/CCL19/CXCL6/RAC2	BP
hypersensitivity	3/125	9/17910	2.70373e-05	0.000411907	0.000273714	3	FCER1G/FCGR2B/C3	BP
negative regulation of viral life cycle	6/125	85/17910	2.85586e-05	0.000433201	0.000287864	6	CCL5/LTF/SLPI/FCN1/APOBEC3A/PTX3	BP
negative regulation of cellular process	53/125	4580/17910	2.90048e-05	0.000438073	0.000291101	53	CST7/CCL5/LTF/MNDA/GZMA/SLPI/CDC20/HTR2B/RRM2/THBD/CCL19/TWIST1/PTPRC/STYXL1/FCER1G/SLAMF8/FBN2/CSTA/POSTN/BATF3/VSIG4/UCP2/IRF8/CX3CR1/WFDC2/FN1/FCGR2B/REG1A/PLAC8/CD36/PLEK/ITGAM/PYCARD/LILRA2/C3/CORO1A/APOBEC3A/HCK/TLR2/CXCL1/EGF/HCLS1/TOP2A/APOC1/ADA/PTX3/IL10RA/IDO1/THOC6/TYROBP/LILRB2/IKZF1/CXCL10	BP
extracellular space	40/131	3051/18675	3.73688e-05	0.000443443	0.000340908	40	CST7/P2RX4/LTF/MNDA/HLA-DRB1/SLPI/SLC1A4/SERPINA3/THBD/LYZ/PTPRC/LCP1/CSTA/SLC26A4/WFDC2/FN1/CTSS/REG1A/CD36/ITGAL/ITGAM/CD37/ENTPD1/C1QA/C1QB/C3/CFP/CORO1A/CD48/CD53/RNASE6/RAC2/EGF/DOCK2/ADGRE5/ULBP2/APOC1/ADA/PTX3/LILRB2	CC
positive regulation of secretion	12/125	409/17910	2.95141e-05	0.000443852	0.000294941	12	P2RX4/HTR2B/CD2/CCL19/TWIST1/FCER1G/POSTN/FCN1/ITGAM/PYCARD/LILRA2/TLR2	BP
endomembrane system	50/131	4213/18675	3.86738e-05	0.000444125	0.000341432	50	CST7/DAPK2/MON1B/LTF/MNDA/HLA-DRB1/GZMB/SLPI/DOK3/CHST15/NCF2/SERPINA3/LYZ/TBXAS1/PTPRC/FCER1G/SELL/KIF20A/POSTN/SLC37A1/FN1/CTSS/REG1A/PLAC8/CD36/FCN1/ITGAL/ITGAM/PYCARD/C3/STOML1/CFP/CORO1A/HCK/TLR2/CD53/CXCL1/ITGAX/RAB32/RAC2/FUT4/EGF/DOCK2/ADGRE5/FADS1/ULBP2/APOC1/PTX3/TYROBP/LILRB2	CC
regulation of syncytium formation by plasma membrane fusion	4/125	26/17910	3.00129e-05	0.000449425	0.000298644	4	CAMK1/CD53/TYROBP/CXCL10	BP
regulation of cellular localization	18/125	863/17910	3.0408e-05	0.000453403	0.000301288	18	ADGRE2/P2RX4/GZMB/LYPD1/CD247/CAMK1/FCER1G/LCP1/UCP2/BYSL/CD36/ITGAM/CORO1A/RAC2/EGF/HCLS1/TYROBP/CXCL10	BP
chemotaxis	14/125	551/17910	3.08067e-05	0.000457402	0.000303945	14	DAPK2/CCL5/ADGRE2/P2RX4/CCL20/CCL19/CXCL6/SLAMF8/CX3CR1/CORO1A/CXCL1/RAC2/DOCK2/CXCL10	BP
taxis	14/125	553/17910	3.2051e-05	0.000473868	0.000314887	14	DAPK2/CCL5/ADGRE2/P2RX4/CCL20/CCL19/CXCL6/SLAMF8/CX3CR1/CORO1A/CXCL1/RAC2/DOCK2/CXCL10	BP
azurophil granule lumen	6/131	91/18675	4.34554e-05	0.000483441	0.000371658	6	MNDA/SERPINA3/LYZ/PLAC8/PYCARD/C3	CC
regulation of peptide secretion	13/125	483/17910	3.33163e-05	0.000489666	0.000325385	13	CCL5/HTR2B/CD2/CCL19/TWIST1/POSTN/UCP2/FN1/FCGR2B/FCN1/PYCARD/LILRA2/TLR2	BP
cellular defense response	5/125	53/17910	3.35388e-05	0.000489666	0.000325385	5	MNDA/NCF2/CX3CR1/TYROBP/LILRB2	BP
regulation of interleukin-12 production	5/125	53/17910	3.35388e-05	0.000489666	0.000325385	5	CCL19/IRF8/CD36/TLR2/IDO1	BP
side of membrane	11/131	359/18675	4.61136e-05	0.000497468	0.000382441	11	HLA-DRB1/CD2/PTPRC/FCGR2B/CD36/FCN1/ITGAM/HCK/GNA15/ADA/CXCL10	CC
protein localization	34/125	2417/17910	3.62368e-05	0.000526862	0.000350102	34	CCL5/GZMB/LYPD1/HTR2B/CD2/CD247/CCL19/TWIST1/CAMK1/FCER1G/LCP1/FBN2/KIF20A/POSTN/UCP2/SLC26A4/FN1/FCGR2B/BYSL/CD36/FCN1/PLEK/ITGAL/ITGAM/PYCARD/LILRA2/TLR2/RAB32/RAC2/EGF/HCLS1/IL10RA/THOC6/TYROBP	BP
negative regulation of cytokine production	10/125	290/17910	3.65438e-05	0.00052913	0.000351609	10	LTF/TWIST1/PTPRC/VSIG4/CX3CR1/FN1/FCGR2B/PYCARD/IDO1/TYROBP	BP
positive regulation of adaptive immune response based on somatic recombination of immune receptors built from immunoglobulin superfamily domains	6/125	89/17910	3.70934e-05	0.000534878	0.000355429	6	CCL19/PTPRC/FCER1G/C3/SASH3/ADA	BP
lymphocyte mediated immunity	10/125	293/17910	3.98653e-05	0.000571167	0.000379542	10	GZMB/PTPRC/FCER1G/FCGR2B/C1QA/C1QB/C3/CORO1A/SASH3/ULBP2	BP
regulation of cell motility	19/125	966/17910	3.9936e-05	0.000571167	0.000379542	19	DAPK2/CCL5/P2RX4/CCL20/CCL19/TWIST1/PTPRC/SLAMF8/POSTN/CX3CR1/FN1/PYCARD/CORO1A/ITGAX/RAC2/PHLDA2/EGF/ADA/CXCL10	BP
interleukin-12 production	5/125	55/17910	4.02069e-05	0.000572225	0.000380246	5	CCL19/IRF8/CD36/TLR2/IDO1	BP
regulation of cell differentiation	28/125	1808/17910	4.04342e-05	0.000572225	0.000380246	28	P2RX4/LTF/CDC20/CD2/CCL19/TWIST1/CAMK1/PTPRC/STYXL1/SLAMF8/FBN2/POSTN/CX3CR1/FN1/FCGR2B/REG1A/CD36/C1QA/TLR2/SASH3/CD53/NFE2/HCLS1/FADS1/ADA/TYROBP/LILRB2/CXCL10	BP
myeloid dendritic cell activation	4/125	28/17910	4.06633e-05	0.000572225	0.000380246	4	CD2/BATF3/PYCARD/DOCK2	BP
positive regulation of T cell migration	4/125	28/17910	4.06633e-05	0.000572225	0.000380246	4	CCL5/CCL20/PYCARD/CXCL10	BP
integral component of plasma membrane	21/131	1158/18675	5.4848e-05	0.000574291	0.000441501	21	P2RX4/SLC1A4/NCF2/CD2/THBD/PTPRC/FCER1G/SELL/SELPLG/CX3CR1/FCGR2B/CD36/ITGAL/ITGAM/ENTPD1/LILRA2/NKG7/ITGAX/LAPTM5/TYROBP/LILRB2	CC
regulation of adaptive immune response based on somatic recombination of immune receptors built from immunoglobulin superfamily domains	7/125	135/17910	4.50436e-05	0.000628816	0.000417851	7	CCL19/PTPRC/FCER1G/FCGR2B/C3/SASH3/ADA	BP
regulation of humoral immune response	7/125	135/17910	4.50436e-05	0.000628816	0.000417851	7	PTPRC/VSIG4/FCGR2B/C1QA/C1QB/C3/CFP	BP
innate immune response-activating signal transduction	10/125	298/17910	4.59755e-05	0.000639278	0.000424803	10	LTF/FCER1G/CTSS/CD36/FCN1/ITGAM/LILRA2/HCK/TLR2/CLEC10A	BP
regulation of cellular component organization	33/125	2340/17910	4.66892e-05	0.000646636	0.000429692	33	GZMB/CDC20/CCL19/TWIST1/CAMK1/PTPRC/STYXL1/LCP1/POSTN/FN1/FCGR2B/REG1A/CD36/PLEK/PYCARD/C3/CORO1A/TACC3/HCK/TLR2/CD53/RAC2/GPR65/EGF/DOCK2/HCLS1/TOP2A/APOC1/PTX3/IL10RA/TYROBP/LILRB2/CXCL10	BP
interleukin-8 secretion	4/125	29/17910	4.69155e-05	0.000647213	0.000430075	4	CD2/FCN1/PYCARD/TLR2	BP
interleukin-1 beta production	6/125	93/17910	4.75637e-05	0.000653581	0.000434307	6	CCL19/CX3CR1/CD36/PYCARD/LILRA2/TYROBP	BP
regulation of B cell proliferation	5/125	57/17910	4.7858e-05	0.000655056	0.000435287	5	MNDA/PTPRC/FCGR2B/ADA/TYROBP	BP
membrane invagination	5/125	58/17910	5.20822e-05	0.000710101	0.000471865	5	FCER1G/FCGR2B/CD36/ITGAM/C3	BP
positive thymic T cell selection	3/125	11/17910	5.25687e-05	0.000713956	0.000474426	3	CD3D/PTPRC/DOCK2	BP
regulation of cell adhesion	15/125	659/17910	5.58637e-05	0.000755777	0.000502217	15	CCL5/CCL19/PTPRC/POSTN/VSIG4/FN1/FCGR2B/CD36/PYCARD/CORO1A/SASH3/RAC2/ADA/IDO1/LILRB2	BP
protein localization to cell surface	5/125	59/17910	5.65888e-05	0.000762643	0.000506779	5	CD247/FCER1G/FCN1/EGF/TYROBP	BP
regulation of cellular protein localization	13/125	509/17910	5.70204e-05	0.000765515	0.000508688	13	GZMB/LYPD1/CD247/CAMK1/FCER1G/LCP1/BYSL/CD36/ITGAM/RAC2/EGF/HCLS1/TYROBP	BP
regulation of cell migration	18/125	906/17910	5.72426e-05	0.000765565	0.000508721	18	DAPK2/CCL5/P2RX4/CCL20/CCL19/PTPRC/SLAMF8/POSTN/CX3CR1/FN1/PYCARD/CORO1A/ITGAX/RAC2/PHLDA2/EGF/ADA/CXCL10	BP
response to oxygen-containing compound	25/125	1551/17910	6.01169e-05	0.000800949	0.000532234	25	CCL5/P2RX4/LTF/SLPI/LYPD1/THBD/CCL19/CXCL6/POSTN/UCP2/IRF8/CX3CR1/FCGR2B/REG1A/CD36/PYCARD/LILRA2/HCK/TLR2/GNA15/ADA/IL10RA/IDO1/LILRB2/CXCL10	BP
regulation of microglial cell activation	4/125	31/17910	6.1486e-05	0.000816087	0.000542293	4	CST7/PTPRC/ITGAM/C1QA	BP
cation homeostasis	14/125	588/17910	6.22408e-05	0.000822988	0.000546878	14	CCL5/P2RX4/LTF/HTR2B/CCL19/PTPRC/SLAMF8/SLC26A4/REG1A/CD36/CORO1A/CD52/GNA15/CXCL10	BP
external side of plasma membrane	8/131	199/18675	8.15968e-05	0.000829956	0.00063805	8	CD2/PTPRC/FCGR2B/CD36/FCN1/ITGAM/ADA/CXCL10	CC
positive regulation of leukocyte differentiation	7/125	143/17910	6.49514e-05	0.0008556	0.000568549	7	CCL19/PTPRC/SASH3/HCLS1/ADA/TYROBP/LILRB2	BP
negative regulation of viral process	6/125	99/17910	6.75803e-05	0.000886896	0.000589346	6	CCL5/LTF/SLPI/FCN1/APOBEC3A/PTX3	BP
positive regulation of interleukin-10 production	4/125	32/17910	6.98917e-05	0.000913808	0.000607229	4	FCER1G/PYCARD/TLR2/SASH3	BP
interleukin-2 production	5/125	62/17910	7.19331e-05	0.000937002	0.000622641	5	CD247/PTPRC/FCER1G/VSIG4/SASH3	BP
regulation of multicellular organismal development	30/125	2077/17910	7.40696e-05	0.000959706	0.000637728	30	CST7/P2RX4/LTF/CDC20/CD2/CCL19/TWIST1/CAMK1/PTPRC/STYXL1/SLAMF8/FBN2/CX3CR1/FN1/FCGR2B/REG1A/C1QA/C3/TLR2/SASH3/ITGAX/NFE2/PHLDA2/EGF/HCLS1/ADA/IDO1/TYROBP/LILRB2/CXCL10	BP
positive regulation of secretion by cell	11/125	381/17910	7.42238e-05	0.000959706	0.000637728	11	HTR2B/CD2/CCL19/TWIST1/FCER1G/POSTN/FCN1/ITGAM/PYCARD/LILRA2/TLR2	BP
positive regulation of T cell activation	8/125	198/17910	7.55137e-05	0.000972795	0.000646426	8	CCL5/CCL19/PTPRC/PYCARD/CORO1A/SASH3/ADA/LILRB2	BP
positive regulation of cytosolic calcium ion concentration	9/125	255/17910	7.59383e-05	0.00097468	0.000647679	9	P2RX4/HTR2B/CCL19/PTPRC/CD36/CORO1A/CD52/GNA15/CXCL10	BP
inorganic ion homeostasis	14/125	600/17910	7.72108e-05	0.000985145	0.000654633	14	CCL5/P2RX4/LTF/HTR2B/CCL19/PTPRC/SLAMF8/SLC26A4/REG1A/CD36/CORO1A/CD52/GNA15/CXCL10	BP
regulation of viral life cycle	7/125	147/17910	7.73159e-05	0.000985145	0.000654633	7	CCL5/LTF/SLPI/FCN1/APOBEC3A/TOP2A/PTX3	BP
natural killer cell activation	5/125	63/17910	7.77008e-05	0.000986462	0.000655507	5	CD2/PTPRC/CORO1A/ULBP2/TYROBP	BP
positive regulation of protein secretion	9/125	256/17910	7.82482e-05	0.000989825	0.000657743	9	HTR2B/CD2/CCL19/TWIST1/POSTN/FCN1/PYCARD/LILRA2/TLR2	BP
positive regulation of lymphocyte activation	9/125	258/17910	8.30457e-05	0.00104673	0.000695559	9	CCL5/CCL19/PTPRC/PYCARD/CORO1A/SASH3/ADA/TYROBP/LILRB2	BP
regulation of leukocyte mediated cytotoxicity	5/125	64/17910	8.38181e-05	0.00105268	0.000699512	5	PTPRC/CXCL6/FCGR2B/ITGAM/TYROBP	BP
leukocyte apoptotic process	6/125	103/17910	8.4301e-05	0.00105497	0.000701029	6	CCL5/CCL19/FCER1G/HCLS1/ADA/IDO1	BP
calcium ion homeostasis	11/125	388/17910	8.72679e-05	0.00108821	0.000723119	11	CCL5/P2RX4/HTR2B/CCL19/PTPRC/REG1A/CD36/CORO1A/CD52/GNA15/CXCL10	BP
organic substance transport	33/125	2416/17910	8.80566e-05	0.00109415	0.000727067	33	CCL5/P2RX4/SLC1A4/HTR2B/CD2/CCL19/TWIST1/CAMK1/FCER1G/LCP1/KIF20A/POSTN/UCP2/SLC37A1/SLC26A4/FN1/FCGR2B/CD36/FCN1/PLEK/ITGAM/PYCARD/LILRA2/C3/STOML1/TLR2/RAC2/EGF/HCLS1/APOC1/ADA/IL10RA/THOC6	BP
regulation of neutrophil migration	4/125	34/17910	8.91694e-05	0.00109771	0.00072943	4	DAPK2/CCL19/SLAMF8/RAC2	BP
positive regulation of lymphocyte migration	4/125	34/17910	8.91694e-05	0.00109771	0.00072943	4	CCL5/CCL20/PYCARD/CXCL10	BP
regulation of cell-cell adhesion	11/125	389/17910	8.92827e-05	0.00109771	0.00072943	11	CCL5/CCL19/PTPRC/VSIG4/FCGR2B/PYCARD/CORO1A/SASH3/ADA/IDO1/LILRB2	BP
regulation of acute inflammatory response to antigenic stimulus	3/125	13/17910	9.01926e-05	0.00110502	0.000734288	3	FCER1G/FCGR2B/C3	BP
response to chemical	51/125	4520/17910	9.34926e-05	0.00114141	0.00075847	51	DAPK2/CCL5/ADGRE2/P2RX4/LTF/MNDA/HLA-DRB1/SLPI/LYPD1/HTR2B/NCF2/CCL20/THBD/CCL19/TWIST1/PTPRC/CXCL6/FCER1G/LCP1/SLAMF8/FBN2/SELPLG/POSTN/UCP2/IRF8/CX3CR1/FN1/FCGR2B/CTSS/REG1A/CD36/ITGAM/PYCARD/C1QA/LILRA2/CORO1A/APOBEC3A/HCK/TLR2/CXCL1/ITGAX/LAPTM5/RAC2/DOCK2/HCLS1/GNA15/ADA/IL10RA/IDO1/LILRB2/CXCL10	BP
regulation of leukocyte chemotaxis	6/125	105/17910	9.38144e-05	0.00114141	0.00075847	6	DAPK2/CCL5/CCL19/SLAMF8/RAC2/CXCL10	BP
synapse organization	11/125	394/17910	9.99652e-05	0.00121104	0.000804744	11	CDC20/CAMK1/CX3CR1/FCGR2B/ITGAM/C1QA/C1QB/C3/TLR2/IL10RA/LILRB2	BP
regulation of locomotion	19/125	1035/17910	0.000100229	0.00121104	0.000804744	19	DAPK2/CCL5/P2RX4/CCL20/CCL19/TWIST1/PTPRC/SLAMF8/POSTN/CX3CR1/FN1/PYCARD/CORO1A/ITGAX/RAC2/PHLDA2/EGF/ADA/CXCL10	BP
regulation of hemopoiesis	12/125	468/17910	0.000107382	0.00129301	0.00085921	12	LTF/CD2/CCL19/PTPRC/SLAMF8/FCGR2B/SASH3/NFE2/HCLS1/ADA/TYROBP/LILRB2	BP
interleukin-1 production	6/125	108/17910	0.000109667	0.001316	0.00087449	6	CCL19/CX3CR1/CD36/PYCARD/LILRA2/TYROBP	BP
regulation of macrophage migration	4/125	36/17910	0.000112045	0.00133995	0.000890404	4	CCL5/P2RX4/SLAMF8/CX3CR1	BP
reactive oxygen species metabolic process	9/125	269/17910	0.000114084	0.00135653	0.00090142	9	P2RX4/NCF2/CX3CR1/CD36/ITGAM/TLR2/RAC2/PTX3/TYROBP	BP
negative regulation of B cell proliferation	3/125	14/17910	0.000114206	0.00135653	0.00090142	3	MNDA/FCGR2B/TYROBP	BP
regulation of cellular component movement	19/125	1046/17910	0.000115103	0.00136257	0.000905435	19	DAPK2/CCL5/P2RX4/CCL20/CCL19/TWIST1/PTPRC/SLAMF8/POSTN/CX3CR1/FN1/PYCARD/CORO1A/ITGAX/RAC2/PHLDA2/EGF/ADA/CXCL10	BP
regulation of B cell activation	6/125	110/17910	0.000121367	0.00142894	0.000949539	6	MNDA/PTPRC/SLAMF8/FCGR2B/ADA/TYROBP	BP
lymphocyte activation involved in immune response	7/125	158/17910	0.000121525	0.00142894	0.000949539	7	CCL19/PTPRC/LCP1/FCGR2B/ITGAL/CORO1A/ADA	BP
positive regulation of cell death	15/125	710/17910	0.000128167	0.00150199	0.000998079	15	CCL5/MNDA/GZMB/GZMA/PTPRC/STYXL1/UCP2/FCGR2B/CD36/ITGAM/PYCARD/C1QA/TOP2A/IDO1/TYROBP	BP
positive regulation of leukocyte cell-cell adhesion	8/125	214/17910	0.000129566	0.00151333	0.00100561	8	CCL5/CCL19/PTPRC/PYCARD/CORO1A/SASH3/ADA/LILRB2	BP
regulation of acute inflammatory response	7/125	160/17910	0.000131421	0.0015299	0.00101662	7	FCER1G/VSIG4/FCGR2B/C1QA/C1QB/C3/CFP	BP
homeostatic process	26/125	1730/17910	0.000132636	0.00153893	0.00102263	26	CCL5/P2RX4/LTF/HTR2B/NCF2/SERPINA3/CCL19/LYZ/PTPRC/CXCL6/FCER1G/SLAMF8/UCP2/SLC26A4/REG1A/PLAC8/CD36/CORO1A/SASH3/RAC2/CD52/HCLS1/GNA15/ADA/IKZF1/CXCL10	BP
cellular developmental process	47/125	4088/17910	0.000133918	0.00154868	0.0010291	47	P2RX4/LTF/CDC20/HTR2B/CD2/CD3D/CCL19/TWIST1/CAMK1/PTPRC/STYXL1/FCER1G/PRMT7/SLAMF8/FBN2/CSTA/POSTN/BATF3/IRF8/CX3CR1/FN1/FCGR2B/BYSL/REG1A/PLAC8/CD36/PLEK/ITGAM/C1QA/C3/CORO1A/HCK/TLR2/SASH3/CD53/RAB32/NFE2/DOCK2/HCLS1/TOP2A/FADS1/ADA/PTX3/TYROBP/LILRB2/IKZF1/CXCL10	BP
positive regulation of peptide secretion	9/125	275/17910	0.000134764	0.00155333	0.00103219	9	HTR2B/CD2/CCL19/TWIST1/POSTN/FCN1/PYCARD/LILRA2/TLR2	BP
B cell proliferation	5/125	71/17910	0.000137668	0.0015816	0.00105098	5	MNDA/PTPRC/FCGR2B/ADA/TYROBP	BP
apoptotic cell clearance	4/125	38/17910	0.000138901	0.00159055	0.00105693	4	CD36/FCN1/C3/TYROBP	BP
tertiary granule membrane	5/131	73/18675	0.000161267	0.00159475	0.00122601	5	FCER1G/ITGAM/CD53/ITGAX/LILRB2	CC
positive regulation of molecular function	25/125	1636/17910	0.000141229	0.00160526	0.0010667	25	CCL5/LTF/CDC20/HTR2B/NCF2/CCL19/TAF12/TWIST1/CAMK1/PTPRC/CX3CR1/FN1/CTSS/CD36/PLEK/ITGAM/PYCARD/TLR2/CXCL1/GPR65/EGF/DOCK2/HCLS1/GNA15/APOC1	BP
positive regulation of type IIa hypersensitivity	2/125	3/17910	0.000144309	0.00160526	0.0010667	2	FCER1G/C3	BP
regulation of type I hypersensitivity	2/125	3/17910	0.000144309	0.00160526	0.0010667	2	FCER1G/FCGR2B	BP
myeloid dendritic cell activation involved in immune response	2/125	3/17910	0.000144309	0.00160526	0.0010667	2	PYCARD/DOCK2	BP
positive regulation of type II hypersensitivity	2/125	3/17910	0.000144309	0.00160526	0.0010667	2	FCER1G/C3	BP
type I hypersensitivity	2/125	3/17910	0.000144309	0.00160526	0.0010667	2	FCER1G/FCGR2B	BP
microglial cell mediated cytotoxicity	2/125	3/17910	0.000144309	0.00160526	0.0010667	2	ITGAM/TYROBP	BP
regulation of microglial cell mediated cytotoxicity	2/125	3/17910	0.000144309	0.00160526	0.0010667	2	ITGAM/TYROBP	BP
positive regulation of microglial cell mediated cytotoxicity	2/125	3/17910	0.000144309	0.00160526	0.0010667	2	ITGAM/TYROBP	BP
production of molecular mediator involved in inflammatory response	5/125	72/17910	0.000147122	0.00162112	0.00107724	5	FCER1G/SLAMF8/CD36/PYCARD/IDO1	BP
regulation of interleukin-8 production	5/125	72/17910	0.000147122	0.00162112	0.00107724	5	CD2/PTPRC/FCN1/PYCARD/TLR2	BP
neutrophil migration	5/125	72/17910	0.000147122	0.00162112	0.00107724	5	DAPK2/CCL19/CXCL6/SLAMF8/RAC2	BP
divalent inorganic cation homeostasis	11/125	412/17910	0.000147962	0.00162527	0.00108	11	CCL5/P2RX4/HTR2B/CCL19/PTPRC/REG1A/CD36/CORO1A/CD52/GNA15/CXCL10	BP
regulation of hydrolase activity	20/125	1160/17910	0.000151237	0.00165604	0.00110045	20	CST7/CCL5/LTF/GZMA/SLPI/HTR2B/CCL19/PTPRC/STYXL1/CSTA/WFDC2/FN1/PLEK/PYCARD/C3/GPR65/DOCK2/GNA15/APOC1/PTX3	BP
regulation of lymphocyte differentiation	7/125	164/17910	0.000153177	0.00167206	0.00111109	7	CD2/CCL19/PTPRC/SLAMF8/SASH3/ADA/LILRB2	BP
regulation of protein localization to cell surface	4/125	39/17910	0.000153944	0.00167522	0.00111319	4	CD247/FCER1G/EGF/TYROBP	BP
calcium ion transport	11/125	415/17910	0.000157617	0.00170988	0.00113622	11	CCL5/P2RX4/HTR2B/CCL19/PTPRC/REM1/LILRA2/CORO1A/EGF/LILRB2/CXCL10	BP
cytolysis	4/125	40/17910	0.00017013	0.00183993	0.00122264	4	GZMB/GZMA/LYZ/GZMH	BP
complement activation, alternative pathway	3/125	16/17910	0.000173916	0.00187509	0.001246	3	VSIG4/C3/CFP	BP
enzyme regulator activity	20/129	840/16967	5.3233e-06	0.00192995	0.00152581	20	CST7/CCL5/LTF/SLPI/CDC20/HTR2B/NCF2/SERPINA3/STYXL1/CSTA/WFDC2/FN1/PYCARD/C3/CXCL1/RAC2/EGF/DOCK2/APOC1/CXCL10	MF
signaling receptor binding	26/129	1386/16967	1.36404e-05	0.00192995	0.00152581	26	CCL5/P2RX4/LYPD1/CD2/CCL20/CCL19/PTPRC/CXCL6/LCP1/SELPLG/FN1/REG1A/CD36/FCN1/PYCARD/C3/TLR2/CXCL1/ITGAX/EGF/DOCK2/GNA15/ULBP2/TYROBP/LILRB2/CXCL10	MF
peptidase regulator activity	9/129	192/16967	1.60726e-05	0.00192995	0.00152581	9	CST7/LTF/SLPI/SERPINA3/CSTA/WFDC2/FN1/PYCARD/C3	MF
amyloid-beta binding	6/129	71/16967	1.64251e-05	0.00192995	0.00152581	6	FCGR2B/CD36/ITGAM/C1QA/TLR2/LILRB2	MF
glycosaminoglycan binding	9/129	199/16967	2.13623e-05	0.00200806	0.00158756	9	ADGRE2/LTF/PTPRC/CXCL6/SELL/POSTN/FN1/TLR2/CXCL10	MF
regulation of T cell migration	4/125	41/17910	0.00018751	0.00201545	0.00133927	4	CCL5/CCL20/PYCARD/CXCL10	BP
regulation of cytosolic calcium ion concentration	9/125	289/17910	0.000195471	0.00209459	0.00139186	9	P2RX4/HTR2B/CCL19/PTPRC/CD36/CORO1A/CD52/GNA15/CXCL10	BP
chemokine receptor binding	5/129	47/16967	2.79097e-05	0.00218626	0.00172844	5	CCL5/CCL20/CCL19/CXCL6/CXCL10	MF
negative regulation of transport	12/125	502/17910	0.00020606	0.00219544	0.00145888	12	TWIST1/REM1/UCP2/FN1/FCGR2B/CD36/CORO1A/TLR2/EGF/APOC1/ADA/LILRB2	BP
positive regulation of interleukin-1 beta production	4/125	42/17910	0.000206136	0.00219544	0.00145888	4	CCL19/PYCARD/LILRA2/TYROBP	BP
negative regulation of T cell apoptotic process	3/125	17/17910	0.000210109	0.00223098	0.00148249	3	CCL5/ADA/IDO1	BP
cell differentiation	45/125	3923/17910	0.000215283	0.00227901	0.00151441	45	P2RX4/LTF/CDC20/HTR2B/CD2/CD3D/CCL19/TWIST1/CAMK1/PTPRC/STYXL1/FCER1G/PRMT7/SLAMF8/FBN2/CSTA/POSTN/BATF3/IRF8/CX3CR1/FN1/FCGR2B/BYSL/REG1A/PLAC8/CD36/PLEK/ITGAM/C1QA/C3/TLR2/SASH3/CD53/RAB32/NFE2/DOCK2/HCLS1/TOP2A/FADS1/ADA/PTX3/TYROBP/LILRB2/IKZF1/CXCL10	BP
dendritic cell differentiation	4/125	43/17910	0.000226058	0.00238586	0.00158541	4	CCL19/BATF3/FCGR2B/LILRB2	BP
adaptive immune response based on somatic recombination of immune receptors built from immunoglobulin superfamily domains	9/125	295/17910	0.000227699	0.00239141	0.0015891	9	CCL19/PTPRC/FCER1G/FCGR2B/C1QA/C1QB/C3/SASH3/ADA	BP
regulation of chemokine production	5/125	79/17910	0.000227948	0.00239141	0.0015891	5	TWIST1/CXCL6/POSTN/PYCARD/TLR2	BP
T cell differentiation	8/125	234/17910	0.000238574	0.00249542	0.00165821	8	CD2/CD3D/CCL19/PTPRC/SASH3/DOCK2/ADA/LILRB2	BP
ion homeostasis	14/125	669/17910	0.000240114	0.00250404	0.00166395	14	CCL5/P2RX4/LTF/HTR2B/CCL19/PTPRC/SLAMF8/SLC26A4/REG1A/CD36/CORO1A/CD52/GNA15/CXCL10	BP
protein homodimerization activity	18/129	809/16967	4.05051e-05	0.00253858	0.00200698	18	CST7/CCL5/P2RX4/GZMA/CD2/CD3D/RRM2/CD247/TWIST1/PTPRC/FCER1G/REG1A/PLEK/PYCARD/C1QB/CORO1A/TOP2A/LILRB2	MF
identical protein binding	28/129	1670/16967	4.66364e-05	0.00253858	0.00200698	28	CST7/DAPK2/CCL5/P2RX4/GZMA/CD2/CD3D/RRM2/CD247/LYZ/TWIST1/PTPRC/FCER1G/LCP1/SLAMF8/PPCDC/FN1/REG1A/PLEK/PYCARD/C1QB/CORO1A/TLR2/THG1L/TOP2A/PTX3/TYROBP/LILRB2	MF
sulfur compound binding	9/129	221/16967	4.8611e-05	0.00253858	0.00200698	9	ADGRE2/LTF/CHST15/PTPRC/CXCL6/SELL/POSTN/FN1/CXCL10	MF
regulation of granulocyte chemotaxis	4/125	44/17910	0.000247329	0.00257163	0.00170886	4	DAPK2/CCL5/CCL19/RAC2	BP
negative regulation of interleukin-10 production	3/125	18/17910	0.000250848	0.00260051	0.00172805	3	FCGR2B/IDO1/TYROBP	BP
regulation of catalytic activity	29/125	2116/17910	0.00025171	0.00260174	0.00172887	29	CST7/CCL5/LTF/GZMA/SLPI/CDC20/HTR2B/NCF2/CCL19/CAMK1/PTPRC/STYXL1/SLAMF8/CSTA/WFDC2/FN1/PLEK/ITGAM/PYCARD/C3/CXCL1/RAC2/GPR65/EGF/DOCK2/GNA15/APOC1/PTX3/CXCL10	BP
positive regulation of leukocyte chemotaxis	5/125	81/17910	0.00025628	0.00262575	0.00174482	5	DAPK2/CCL5/CCL19/RAC2/CXCL10	BP
nitric oxide metabolic process	5/125	81/17910	0.00025628	0.00262575	0.00174482	5	P2RX4/CX3CR1/CD36/TLR2/PTX3	BP
interaction with symbiont	5/125	81/17910	0.00025628	0.00262575	0.00174482	5	CCL5/LTF/CXCL6/FN1/PTX3	BP
receptor-mediated endocytosis	9/125	301/17910	0.000264228	0.00269929	0.00179369	9	HTR2B/CCL19/FCER1G/FCGR2B/CD36/ITGAM/C3/EGF/APOC1	BP
regulation of cell killing	5/125	82/17910	0.000271412	0.0027566	0.00183177	5	PTPRC/CXCL6/FCGR2B/ITGAM/TYROBP	BP
regulation of interleukin-1 beta production	5/125	82/17910	0.000271412	0.0027566	0.00183177	5	CCL19/CX3CR1/PYCARD/LILRA2/TYROBP	BP
cellular cation homeostasis	12/125	518/17910	0.000274489	0.0027798	0.00184718	12	CCL5/P2RX4/LTF/HTR2B/CCL19/PTPRC/SLAMF8/CD36/CORO1A/CD52/GNA15/CXCL10	BP
platelet degranulation	6/125	128/17910	0.000277549	0.00279463	0.00185704	6	SERPINA3/FCER1G/FN1/CD36/PLEK/EGF	BP
complement activation	6/125	128/17910	0.000277549	0.00279463	0.00185704	6	VSIG4/FCN1/C1QA/C1QB/C3/CFP	BP
positive regulation of nervous system development	12/125	519/17910	0.000279342	0.00280463	0.00186368	12	CST7/P2RX4/CDC20/CAMK1/STYXL1/CX3CR1/FN1/REG1A/C1QA/TLR2/ITGAX/EGF	BP
positive regulation of T cell differentiation	5/125	83/17910	0.000287212	0.00284375	0.00188968	5	CCL19/PTPRC/SASH3/ADA/LILRB2	BP
membrane raft polarization	2/125	4/17910	0.000287297	0.00284375	0.00188968	2	CD2/DOCK2	BP
toll-like receptor TLR6:TLR2 signaling pathway	2/125	4/17910	0.000287297	0.00284375	0.00188968	2	CD36/TLR2	BP
response to diacyl bacterial lipopeptide	2/125	4/17910	0.000287297	0.00284375	0.00188968	2	CD36/TLR2	BP
cellular response to diacyl bacterial lipopeptide	2/125	4/17910	0.000287297	0.00284375	0.00188968	2	CD36/TLR2	BP
positive regulation of hemopoiesis	7/125	182/17910	0.000290139	0.0028638	0.001903	7	CCL19/PTPRC/SASH3/HCLS1/ADA/TYROBP/LILRB2	BP
positive regulation of interleukin-8 production	4/125	46/17910	0.00029413	0.00289267	0.00192219	4	CD2/FCN1/PYCARD/TLR2	BP
positive regulation of humoral immune response	3/125	19/17910	0.000296367	0.00289267	0.00192219	3	PTPRC/FCGR2B/C3	BP
thymic T cell selection	3/125	19/17910	0.000296367	0.00289267	0.00192219	3	CD3D/PTPRC/DOCK2	BP
positive regulation of protein localization to cell surface	3/125	19/17910	0.000296367	0.00289267	0.00192219	3	CD247/FCER1G/TYROBP	BP
cellular calcium ion homeostasis	10/125	375/17910	0.000301276	0.00292879	0.00194619	10	CCL5/P2RX4/HTR2B/CCL19/PTPRC/CD36/CORO1A/CD52/GNA15/CXCL10	BP
positive regulation of chemotaxis	6/125	130/17910	0.000301739	0.00292879	0.00194619	6	DAPK2/CCL5/P2RX4/CCL19/RAC2/CXCL10	BP
reactive nitrogen species metabolic process	5/125	84/17910	0.0003037	0.00293968	0.00195343	5	P2RX4/CX3CR1/CD36/TLR2/PTX3	BP
regulation of calcium ion transport	8/125	244/17910	0.000316288	0.00305309	0.00202879	8	CCL5/P2RX4/REM1/LILRA2/CORO1A/EGF/LILRB2/CXCL10	BP
ficolin-1-rich granule	7/131	185/18675	0.00033199	0.0031316	0.0024075	7	MNDA/DOK3/FCER1G/CTSS/FCN1/ITGAX/LILRB2	CC
membrane raft	9/131	309/18675	0.000335066	0.0031316	0.0024075	9	CD2/PTPRC/SELPLG/CD36/ITGAM/STOML1/HCK/TLR2/CD48	CC
membrane microdomain	9/131	310/18675	0.000343068	0.0031316	0.0024075	9	CD2/PTPRC/SELPLG/CD36/ITGAM/STOML1/HCK/TLR2/CD48	CC
negative regulation of lymphocyte activation	6/125	132/17910	0.000327555	0.00315316	0.00209529	6	MNDA/VSIG4/FCGR2B/IDO1/TYROBP/LILRB2	BP
regulation of chemotaxis	7/125	186/17910	0.000331015	0.00317774	0.00211162	7	DAPK2/CCL5/P2RX4/CCL19/SLAMF8/RAC2/CXCL10	BP
chemokine production	5/125	86/17910	0.000338821	0.00324379	0.00215551	5	TWIST1/CXCL6/POSTN/PYCARD/TLR2	BP
divalent metal ion transport	11/125	454/17910	0.000340803	0.00325388	0.00216221	11	CCL5/P2RX4/HTR2B/CCL19/PTPRC/REM1/LILRA2/CORO1A/EGF/LILRB2/CXCL10	BP
cellular ion homeostasis	12/125	531/17910	0.00034352	0.00326204	0.00216764	12	CCL5/P2RX4/LTF/HTR2B/CCL19/PTPRC/SLAMF8/CD36/CORO1A/CD52/GNA15/CXCL10	BP
metal ion homeostasis	12/125	531/17910	0.00034352	0.00326204	0.00216764	12	CCL5/P2RX4/LTF/HTR2B/CCL19/PTPRC/REG1A/CD36/CORO1A/CD52/GNA15/CXCL10	BP
acute inflammatory response to antigenic stimulus	3/125	20/17910	0.000346894	0.00328518	0.00218301	3	FCER1G/FCGR2B/C3	BP
divalent inorganic cation transport	11/125	458/17910	0.000367031	0.00346651	0.00230351	11	CCL5/P2RX4/HTR2B/CCL19/PTPRC/REM1/LILRA2/CORO1A/EGF/LILRB2/CXCL10	BP
chemokine activity	4/129	30/16967	7.49794e-05	0.00352403	0.00278608	4	CCL5/CCL19/CXCL6/CXCL10	MF
positive regulation of cell-cell adhesion	8/125	251/17910	0.000382123	0.00359935	0.00239178	8	CCL5/CCL19/PTPRC/PYCARD/CORO1A/SASH3/ADA/LILRB2	BP
extracellular structure organization	10/125	387/17910	0.000386342	0.00362934	0.00241171	10	LCP1/FBN2/FN1/CTSS/CD36/ITGAL/ITGAM/ITGAX/APOC1/PTX3	BP
positive regulation of cell adhesion	10/125	388/17910	0.000394254	0.00369107	0.00245273	10	CCL5/CCL19/PTPRC/FN1/CD36/PYCARD/CORO1A/SASH3/ADA/LILRB2	BP
positive regulation of cellular protein localization	9/125	318/17910	0.00039502	0.00369107	0.00245273	9	GZMB/CD247/CAMK1/FCER1G/ITGAM/RAC2/EGF/HCLS1/TYROBP	BP
positive regulation of interleukin-1 production	4/125	50/17910	0.000406268	0.00377603	0.00250919	4	CCL19/PYCARD/LILRA2/TYROBP	BP
macrophage migration	4/125	50/17910	0.000406268	0.00377603	0.00250919	4	CCL5/P2RX4/SLAMF8/CX3CR1	BP
bounding membrane of organelle	27/131	1955/18675	0.000433177	0.003838	0.00295056	27	P2RX4/HLA-DRB1/DOK3/CHST15/CD3D/THBD/PTPRC/FCER1G/SELL/CD36/ITGAL/ITGAM/PYCARD/TM6SF1/STOML1/CORO1A/TLR2/CD53/ITGAX/RAB32/LAPTM5/RAC2/FUT4/EGF/ADGRE5/TYROBP/LILRB2	CC
membrane region	9/131	321/18675	0.000442016	0.003838	0.00295056	9	CD2/PTPRC/SELPLG/CD36/ITGAM/STOML1/HCK/TLR2/CD48	CC
extracellular matrix	11/131	468/18675	0.000464074	0.00393358	0.00302404	11	SLPI/SERPINA3/FBN2/POSTN/FN1/CTSS/FCN1/C1QA/C1QB/CFP/PTX3	CC
regulation of reactive oxygen species metabolic process	7/125	194/17910	0.000426618	0.00395025	0.00262496	7	P2RX4/CX3CR1/CD36/ITGAM/RAC2/PTX3/TYROBP	BP
cellular divalent inorganic cation homeostasis	10/125	392/17910	0.000427267	0.00395025	0.00262496	10	CCL5/P2RX4/HTR2B/CCL19/PTPRC/CD36/CORO1A/CD52/GNA15/CXCL10	BP
regulation of T cell differentiation	6/125	139/17910	0.000431814	0.00397594	0.00264203	6	CD2/CCL19/PTPRC/SASH3/ADA/LILRB2	BP
cellular metal ion homeostasis	11/125	467/17910	0.000432315	0.00397594	0.00264203	11	CCL5/P2RX4/LTF/HTR2B/CCL19/PTPRC/CD36/CORO1A/CD52/GNA15/CXCL10	BP
regulation of B cell mediated immunity	4/125	51/17910	0.000438482	0.0039798	0.00264459	4	PTPRC/FCER1G/FCGR2B/C3	BP
regulation of immunoglobulin mediated immune response	4/125	51/17910	0.000438482	0.0039798	0.00264459	4	PTPRC/FCER1G/FCGR2B/C3	BP
negative regulation of G protein-coupled receptor signaling pathway	4/125	51/17910	0.000438482	0.0039798	0.00264459	4	CCL5/HTR2B/PLEK/ADA	BP
interleukin-1 beta secretion	4/125	51/17910	0.000438482	0.0039798	0.00264459	4	CCL19/CD36/PYCARD/LILRA2	BP
regulation of neuroinflammatory response	4/125	51/17910	0.000438482	0.0039798	0.00264459	4	CST7/PTPRC/ITGAM/C1QA	BP
cellular response to oxygen-containing compound	18/125	1068/17910	0.00043955	0.0039798	0.00264459	18	CCL5/P2RX4/LTF/LYPD1/CXCL6/UCP2/IRF8/CX3CR1/FCGR2B/REG1A/CD36/PYCARD/LILRA2/HCK/TLR2/GNA15/LILRB2/CXCL10	BP
protein dimerization activity	23/129	1285/16967	9.57163e-05	0.0040897	0.00323329	23	CST7/CCL5/P2RX4/GZMA/CD2/CD3D/RRM2/CD247/TAF12/TWIST1/PTPRC/FCER1G/REG1A/PLEK/ITGAL/ITGAM/PYCARD/C1QB/CORO1A/TLR2/ITGAX/TOP2A/LILRB2	MF
actin filament organization	9/125	325/17910	0.000462521	0.00417699	0.00277563	9	LCP1/PLEK/PYCARD/CORO1A/HCK/RAC2/GPR65/HCLS1/TMSB15A	BP
pattern recognition receptor signaling pathway	7/125	197/17910	0.000467696	0.00421287	0.00279947	7	LTF/CTSS/CD36/FCN1/ITGAM/LILRA2/TLR2	BP
collagen-containing extracellular matrix	10/131	399/18675	0.000514877	0.0042627	0.00327706	10	SLPI/SERPINA3/FBN2/POSTN/FN1/CTSS/FCN1/C1QA/C1QB/CFP	CC
positive regulation of lymphocyte differentiation	5/125	93/17910	0.000486379	0.00436992	0.00290383	5	CCL19/PTPRC/SASH3/ADA/LILRB2	BP
syncytium formation by plasma membrane fusion	4/125	53/17910	0.000508308	0.00454365	0.00301927	4	CAMK1/CD53/TYROBP/CXCL10	BP
cell-cell fusion	4/125	53/17910	0.000508308	0.00454365	0.00301927	4	CAMK1/CD53/TYROBP/CXCL10	BP
myeloid leukocyte differentiation	7/125	201/17910	0.000527316	0.00470157	0.00312421	7	LTF/CCL19/FCER1G/BATF3/TLR2/HCLS1/TYROBP	BP
membrane raft organization	3/125	23/17910	0.000530728	0.00470803	0.0031285	3	CD2/PTPRC/DOCK2	BP
positive regulation of syncytium formation by plasma membrane fusion	3/125	23/17910	0.000530728	0.00470803	0.0031285	3	CAMK1/CD53/TYROBP	BP
regulation of viral genome replication	5/125	95/17910	0.000536268	0.00474516	0.00315317	5	CCL5/LTF/SLPI/APOBEC3A/TOP2A	BP
calcium ion transport into cytosol	6/125	145/17910	0.000540361	0.00476933	0.00316924	6	P2RX4/HTR2B/CCL19/PTPRC/CORO1A/CXCL10	BP
actin cytoskeleton organization	12/125	559/17910	0.000543454	0.00478458	0.00317937	12	LCP1/PLEK/PYCARD/CORO1A/HCK/CXCL1/RAC2/GPR65/DOCK2/HCLS1/TYROBP/TMSB15A	BP
cellular homeostasis	15/125	814/17910	0.000551116	0.00483988	0.00321612	15	CCL5/P2RX4/LTF/HTR2B/NCF2/CCL19/PTPRC/SLAMF8/UCP2/CD36/CORO1A/RAC2/CD52/GNA15/CXCL10	BP
regulation of interleukin-1 production	5/125	96/17910	0.000562608	0.00492845	0.00327497	5	CCL19/CX3CR1/PYCARD/LILRA2/TYROBP	BP
regulation of viral process	7/125	204/17910	0.000575885	0.00503217	0.0033439	7	CCL5/LTF/SLPI/FCN1/APOBEC3A/TOP2A/PTX3	BP
toll-like receptor signaling pathway	6/125	147/17910	0.000580899	0.00506336	0.00336462	6	LTF/CTSS/CD36/ITGAM/LILRA2/TLR2	BP
syncytium formation	4/125	55/17910	0.000585705	0.00507998	0.00337566	4	CAMK1/CD53/TYROBP/CXCL10	BP
positive regulation of chemokine production	4/125	55/17910	0.000585705	0.00507998	0.00337566	4	TWIST1/POSTN/PYCARD/TLR2	BP
heparin binding	7/129	148/16967	0.000137152	0.00515531	0.00407575	7	LTF/PTPRC/CXCL6/SELL/POSTN/FN1/CXCL10	MF
endopeptidase inhibitor activity	7/129	149/16967	0.000143015	0.00515531	0.00407575	7	CST7/LTF/SLPI/SERPINA3/CSTA/WFDC2/C3	MF
G protein-coupled receptor binding	8/129	205/16967	0.000173129	0.00515531	0.00407575	8	CCL5/CCL20/CCL19/CXCL6/FCN1/C3/GNA15/CXCL10	MF
endopeptidase regulator activity	7/129	154/16967	0.000175458	0.00515531	0.00407575	7	CST7/LTF/SLPI/SERPINA3/CSTA/WFDC2/C3	MF
opsonin binding	3/129	15/16967	0.000182733	0.00515531	0.00407575	3	VSIG4/ITGAM/PTX3	MF
signaling receptor activity	23/129	1344/16967	0.000186469	0.00515531	0.00407575	23	P2RX4/HTR2B/CD2/CD3D/CD247/THBD/PTPRC/SLAMF8/CX3CR1/FCGR2B/CD36/FCN1/ITGAL/LILRA1/LILRA2/TLR2/CD48/ITGAX/GPR65/EVI2A/ADGRE5/IL10RA/LILRB2	MF
peptidase inhibitor activity	7/129	157/16967	0.000197622	0.00516013	0.00407957	7	CST7/LTF/SLPI/SERPINA3/CSTA/WFDC2/C3	MF
dendritic cell chemotaxis	3/125	24/17910	0.000603466	0.00519544	0.00345239	3	CCL5/CCL19/SLAMF8	BP
regulation of inflammatory response to antigenic stimulus	3/125	24/17910	0.000603466	0.00519544	0.00345239	3	FCER1G/FCGR2B/C3	BP
positive regulation of neutrophil chemotaxis	3/125	24/17910	0.000603466	0.00519544	0.00345239	3	DAPK2/CCL19/RAC2	BP
viral process	15/125	822/17910	0.000609655	0.00523586	0.00347925	15	MON1B/CCL5/LTF/SLPI/CD247/SELPLG/CX3CR1/FCGR2B/FCN1/APOBEC3A/HCK/DOCK2/TOP2A/ULBP2/PTX3	BP
myeloid cell differentiation	10/125	411/17910	0.000617213	0.00528781	0.00351377	10	LTF/CCL19/FCER1G/BATF3/IRF8/TLR2/NFE2/HCLS1/TYROBP/IKZF1	BP
protein activation cascade	6/125	151/17910	0.000669042	0.00571786	0.00379954	6	VSIG4/FCN1/C1QA/C1QB/C3/CFP	BP
negative regulation of response to external stimulus	9/125	343/17910	0.000680728	0.00573308	0.00380965	9	CST7/LTF/THBD/PTPRC/SLAMF8/FCGR2B/PYCARD/LILRA2/ADA	BP
mature B cell differentiation	3/125	25/17910	0.000682275	0.00573308	0.00380965	3	SLAMF8/FCGR2B/ADA	BP
positive regulation of blood coagulation	3/125	25/17910	0.000682275	0.00573308	0.00380965	3	THBD/CD36/PLEK	BP
regulation of lipopolysaccharide-mediated signaling pathway	3/125	25/17910	0.000682275	0.00573308	0.00380965	3	LTF/CD36/LILRA2	BP
leukocyte tethering or rolling	3/125	25/17910	0.000682275	0.00573308	0.00380965	3	SELL/SELPLG/CX3CR1	BP
regulation of monocyte chemotaxis	3/125	25/17910	0.000682275	0.00573308	0.00380965	3	CCL5/SLAMF8/CXCL10	BP
positive regulation of hemostasis	3/125	25/17910	0.000682275	0.00573308	0.00380965	3	THBD/CD36/PLEK	BP
cellular response to lipid	12/125	575/17910	0.000696501	0.00583861	0.00387978	12	CCL5/LTF/CXCL6/IRF8/CX3CR1/CD36/PYCARD/LILRA2/HCK/TLR2/LILRB2/CXCL10	BP
positive regulation of reactive oxygen species metabolic process	5/125	101/17910	0.000709161	0.0058954	0.00391752	5	P2RX4/CD36/ITGAM/PTX3/TYROBP	BP
positive regulation of hypersensitivity	2/125	6/17910	0.000711688	0.0058954	0.00391752	2	FCER1G/C3	BP
response to bacterial lipopeptide	2/125	6/17910	0.000711688	0.0058954	0.00391752	2	CD36/TLR2	BP
cellular response to bacterial lipoprotein	2/125	6/17910	0.000711688	0.0058954	0.00391752	2	CD36/TLR2	BP
cellular response to bacterial lipopeptide	2/125	6/17910	0.000711688	0.0058954	0.00391752	2	CD36/TLR2	BP
positive regulation of inflammatory response	6/125	153/17910	0.000716829	0.00592398	0.00393651	6	FCER1G/ITGAM/C1QA/C3/TLR2/IDO1	BP
positive regulation of intracellular signal transduction	17/125	1019/17910	0.00071927	0.00593017	0.00394062	17	CCL5/P2RX4/LTF/HTR2B/CCL19/PTPRC/STYXL1/CX3CR1/FCGR2B/CD36/PYCARD/TLR2/RAC2/EGF/HCLS1/ADA/IL10RA	BP
plasma membrane receptor complex	6/131	153/18675	0.000738638	0.00597626	0.0045944	6	CD3D/CD247/ITGAL/ITGAM/TLR2/ITGAX	CC
negative regulation of hydrolase activity	10/125	420/17910	0.000729016	0.00599642	0.00398464	10	CST7/LTF/GZMA/SLPI/STYXL1/CSTA/WFDC2/C3/APOC1/PTX3	BP
primary lysosome	6/131	155/18675	0.000790497	0.00611776	0.00470319	6	MNDA/SERPINA3/LYZ/PLAC8/PYCARD/C3	CC
azurophil granule	6/131	155/18675	0.000790497	0.00611776	0.00470319	6	MNDA/SERPINA3/LYZ/PLAC8/PYCARD/C3	CC
tissue homeostasis	7/125	214/17910	0.000764034	0.00622409	0.00413593	7	P2RX4/LTF/SERPINA3/LYZ/CORO1A/SASH3/RAC2	BP
response to wounding	13/125	665/17910	0.000764444	0.00622409	0.00413593	13	P2RX4/THBD/FCER1G/POSTN/CX3CR1/FN1/REG1A/CD36/PLEK/ENTPD1/NFE2/GNA15/TYROBP	BP
negative regulation of viral genome replication	4/125	59/17910	0.000765002	0.00622409	0.00413593	4	CCL5/LTF/SLPI/APOBEC3A	BP
T cell migration	4/125	59/17910	0.000765002	0.00622409	0.00413593	4	CCL5/CCL20/PYCARD/CXCL10	BP
positive regulation of coagulation	3/125	26/17910	0.000767353	0.00622409	0.00413593	3	THBD/CD36/PLEK	BP
positive regulation of granulocyte chemotaxis	3/125	26/17910	0.000767353	0.00622409	0.00413593	3	DAPK2/CCL19/RAC2	BP
cellular chemical homeostasis	13/125	666/17910	0.000775097	0.00627238	0.00416802	13	CCL5/P2RX4/LTF/HTR2B/CCL19/PTPRC/SLAMF8/UCP2/CD36/CORO1A/CD52/GNA15/CXCL10	BP
signaling pattern recognition receptor activity	3/129	17/16967	0.000270073	0.00650181	0.00514029	3	CD36/FCN1/TLR2	MF
molecular transducer activity	23/129	1381/16967	0.000276673	0.00650181	0.00514029	23	P2RX4/HTR2B/CD2/CD3D/CD247/THBD/PTPRC/SLAMF8/CX3CR1/FCGR2B/CD36/FCN1/ITGAL/LILRA1/LILRA2/TLR2/CD48/ITGAX/GPR65/EVI2A/ADGRE5/IL10RA/LILRB2	MF
humoral immune response mediated by circulating immunoglobulin	5/125	104/17910	0.000809791	0.00650723	0.00432408	5	PTPRC/FCGR2B/C1QA/C1QB/C3	BP
neutrophil chemotaxis	4/125	60/17910	0.00081526	0.00650723	0.00432408	4	DAPK2/CCL19/CXCL6/RAC2	BP
interleukin-1 secretion	4/125	60/17910	0.00081526	0.00650723	0.00432408	4	CCL19/CD36/PYCARD/LILRA2	BP
response to chemokine	4/125	60/17910	0.00081526	0.00650723	0.00432408	4	CCL5/CX3CR1/REG1A/CXCL10	BP
cellular response to chemokine	4/125	60/17910	0.00081526	0.00650723	0.00432408	4	CCL5/CX3CR1/REG1A/CXCL10	BP
regulation of lymphocyte migration	4/125	60/17910	0.00081526	0.00650723	0.00432408	4	CCL5/CCL20/PYCARD/CXCL10	BP
cytosolic calcium ion transport	6/125	157/17910	0.0008203	0.00653257	0.00434092	6	P2RX4/HTR2B/CCL19/PTPRC/CORO1A/CXCL10	BP
ficolin-1-rich granule membrane	4/131	61/18675	0.000885739	0.006709	0.00515772	4	DOK3/FCER1G/ITGAX/LILRB2	CC
dendritic cell migration	3/125	27/17910	0.000858892	0.00679358	0.00451436	3	CCL5/CCL19/SLAMF8	BP
regulation of mast cell degranulation	3/125	27/17910	0.000858892	0.00679358	0.00451436	3	ADGRE2/FCER1G/RAC2	BP
positive regulation of neutrophil migration	3/125	27/17910	0.000858892	0.00679358	0.00451436	3	DAPK2/CCL19/RAC2	BP
heterotypic cell-cell adhesion	4/125	61/17910	0.000867805	0.00683323	0.00454071	4	CD2/PTPRC/ITGAX/LILRB2	BP
positive regulation of alpha-beta T cell activation	4/125	61/17910	0.000867805	0.00683323	0.00454071	4	CCL19/PTPRC/SASH3/ADA	BP
antimicrobial humoral response	5/125	106/17910	0.000882555	0.00692038	0.00459862	5	LTF/SLPI/LYZ/CXCL6/RNASE6	BP
cation transport	17/125	1038/17910	0.000882822	0.00692038	0.00459862	17	CCL5/P2RX4/SLC1A4/HTR2B/CCL19/TWIST1/PTPRC/REM1/FCER1G/UCP2/CTSS/LILRA2/CORO1A/EGF/ADA/LILRB2/CXCL10	BP
maintenance of location	8/125	286/17910	0.000899553	0.00703579	0.00467531	8	HTR2B/CCL19/PTPRC/FBN2/CD36/C3/CORO1A/CXCL10	BP
modification of morphology or physiology of other organism	6/125	160/17910	0.000905193	0.00706414	0.00469415	6	CCL5/LTF/SLPI/LYZ/CXCL6/PTX3	BP
endocytic vesicle membrane	6/131	161/18675	0.00096309	0.00714291	0.0054913	6	HLA-DRB1/CD36/CORO1A/TLR2/RAB32/RAC2	CC
pattern recognition receptor activity	3/129	18/16967	0.000322291	0.00715059	0.00565321	3	CD36/FCN1/TLR2	MF
molecular function regulator	24/129	1492/16967	0.000334708	0.00715059	0.00565321	24	CST7/CCL5/LTF/SLPI/LYPD1/CDC20/HTR2B/NCF2/SERPINA3/CCL19/STYXL1/CXCL6/CSTA/WFDC2/FN1/REG1A/PYCARD/C3/CXCL1/RAC2/EGF/DOCK2/APOC1/CXCL10	MF
positive regulation of interferon-gamma production	4/125	62/17910	0.000922692	0.0071847	0.00477426	4	CD2/IRF8/PYCARD/SASH3	BP
endocytic vesicle	8/131	289/18675	0.000999656	0.00726281	0.00558347	8	LTF/HLA-DRB1/NCF2/CD36/CORO1A/TLR2/RAB32/RAC2	CC
negative regulation of B cell activation	3/125	28/17910	0.000957079	0.00741019	0.0049241	3	MNDA/FCGR2B/TYROBP	BP
negative regulation of lymphocyte apoptotic process	3/125	28/17910	0.000957079	0.00741019	0.0049241	3	CCL5/ADA/IDO1	BP
second-messenger-mediated signaling	9/125	360/17910	0.000957995	0.00741019	0.0049241	9	P2RX4/HTR2B/CCL20/PTPRC/CD36/PLEK/GPR65/ADA/CXCL10	BP
negative regulation of T cell mediated cytotoxicity	2/125	7/17910	0.000991811	0.00757147	0.00503127	2	PTPRC/FCGR2B	BP
positive regulation of T cell tolerance induction	2/125	7/17910	0.000991811	0.00757147	0.00503127	2	IDO1/LILRB2	BP
response to bacterial lipoprotein	2/125	7/17910	0.000991811	0.00757147	0.00503127	2	CD36/TLR2	BP
regulation of endothelial tube morphogenesis	2/125	7/17910	0.000991811	0.00757147	0.00503127	2	ITGAX/CXCL10	BP
microglial cell migration	2/125	7/17910	0.000991811	0.00757147	0.00503127	2	P2RX4/CX3CR1	BP
regulation of microglial cell migration	2/125	7/17910	0.000991811	0.00757147	0.00503127	2	P2RX4/CX3CR1	BP
antigen receptor-mediated signaling pathway	7/125	224/17910	0.000997859	0.00760108	0.00505095	7	MNDA/HLA-DRB1/CD3D/CD247/PTPRC/FCGR2B/ADA	BP
positive regulation of myeloid leukocyte mediated immunity	3/125	29/17910	0.0010621	0.00802067	0.00532977	3	FCER1G/ITGAM/C3	BP
regulation of mast cell activation involved in immune response	3/125	29/17910	0.0010621	0.00802067	0.00532977	3	ADGRE2/FCER1G/RAC2	BP
positive regulation of interleukin-1 beta secretion	3/125	29/17910	0.0010621	0.00802067	0.00532977	3	CCL19/PYCARD/LILRA2	BP
positive regulation of interleukin-6 secretion	3/125	29/17910	0.0010621	0.00802067	0.00532977	3	TWIST1/PYCARD/LILRA2	BP
protein processing	8/125	295/17910	0.00109762	0.00825073	0.00548264	8	CST7/VSIG4/CTSS/PYCARD/C1QA/C1QB/C3/CFP	BP
superoxide metabolic process	4/125	65/17910	0.00110198	0.00825073	0.00548264	4	NCF2/CD36/ITGAM/TYROBP	BP
regulation of nitric oxide biosynthetic process	4/125	65/17910	0.00110198	0.00825073	0.00548264	4	P2RX4/CX3CR1/CD36/PTX3	BP
stem cell development	4/125	65/17910	0.00110198	0.00825073	0.00548264	4	HTR2B/TWIST1/PTPRC/FN1	BP
release of sequestered calcium ion into cytosol	5/125	112/17910	0.0011302	0.00842598	0.00559909	5	HTR2B/CCL19/PTPRC/CORO1A/CXCL10	BP
negative regulation of sequestering of calcium ion	5/125	112/17910	0.0011302	0.00842598	0.00559909	5	HTR2B/CCL19/PTPRC/CORO1A/CXCL10	BP
integrin complex	3/131	30/18675	0.00119238	0.00848977	0.00652673	3	ITGAL/ITGAM/ITGAX	CC
regulation of defense response to virus by virus	3/125	30/17910	0.00117413	0.0087164	0.00579208	3	CD247/HCK/DOCK2	BP
regulation of neutrophil chemotaxis	3/125	30/17910	0.00117413	0.0087164	0.00579208	3	DAPK2/CCL19/RAC2	BP
regulation of sequestering of calcium ion	5/125	114/17910	0.00122317	0.0090613	0.00602127	5	HTR2B/CCL19/PTPRC/CORO1A/CXCL10	BP
complement binding	3/129	20/16967	0.000445283	0.00909926	0.00719381	3	VSIG4/ITGAM/PTX3	MF
negative regulation of inflammatory response	6/125	170/17910	0.00123789	0.00915096	0.00608085	6	CST7/PTPRC/SLAMF8/FCGR2B/PYCARD/ADA	BP
immunoglobulin mediated immune response	6/125	171/17910	0.00127569	0.00941058	0.00625337	6	PTPRC/FCER1G/FCGR2B/C1QA/C1QB/C3	BP
positive regulation of acute inflammatory response to antigenic stimulus	2/125	8/17910	0.00131638	0.00966998	0.00642574	2	FCER1G/C3	BP
positive regulation of bone development	2/125	8/17910	0.00131638	0.00966998	0.00642574	2	LTF/TYROBP	BP
regulation of complement activation	5/125	116/17910	0.00132169	0.00968871	0.00643819	5	VSIG4/C1QA/C1QB/C3/CFP	BP
protein transport	23/125	1689/17910	0.00135088	0.00984283	0.00654059	23	CCL5/HTR2B/CD2/CCL19/TWIST1/CAMK1/LCP1/KIF20A/POSTN/UCP2/FN1/FCGR2B/CD36/FCN1/PLEK/ITGAM/PYCARD/LILRA2/TLR2/RAC2/HCLS1/IL10RA/THOC6	BP
B cell mediated immunity	6/125	173/17910	0.00135395	0.00984283	0.00654059	6	PTPRC/FCER1G/FCGR2B/C1QA/C1QB/C3	BP
positive regulation of protein kinase B signaling	6/125	173/17910	0.00135395	0.00984283	0.00654059	6	P2RX4/CCL19/CX3CR1/RAC2/EGF/HCLS1	BP
regulation of protein processing	6/125	173/17910	0.00135395	0.00984283	0.00654059	6	CST7/VSIG4/C1QA/C1QB/C3/CFP	BP
positive regulation of leukocyte mediated immunity	5/125	117/17910	0.00137309	0.00992023	0.00659203	5	PTPRC/FCER1G/ITGAM/C3/SASH3	BP
sequestering of calcium ion	5/125	117/17910	0.00137309	0.00992023	0.00659203	5	HTR2B/CCL19/PTPRC/CORO1A/CXCL10	BP
regulation of protein activation cascade	5/125	117/17910	0.00137309	0.00992023	0.00659203	5	VSIG4/C1QA/C1QB/C3/CFP	BP
T cell differentiation in thymus	4/125	69/17910	0.00137728	0.00992999	0.00659851	4	CD3D/PTPRC/DOCK2/ADA	BP
negative regulation of defense response	7/125	237/17910	0.0013823	0.00994575	0.00660899	7	CST7/PTPRC/SLAMF8/VSIG4/FCGR2B/PYCARD/ADA	BP
positive T cell selection	3/125	32/17910	0.0014199	0.0101648	0.00675455	3	CD3D/PTPRC/DOCK2	BP
regulation of T cell apoptotic process	3/125	32/17910	0.0014199	0.0101648	0.00675455	3	CCL5/ADA/IDO1	BP
negative regulation of apoptotic process	15/125	894/17910	0.00142145	0.0101648	0.00675455	15	CCL5/LTF/HTR2B/CCL19/TWIST1/FCER1G/UCP2/CX3CR1/PLAC8/CORO1A/HCK/HCLS1/ADA/IDO1/THOC6	BP
establishment of protein localization	24/125	1803/17910	0.00143024	0.0102068	0.00678247	24	CCL5/GZMB/HTR2B/CD2/CCL19/TWIST1/CAMK1/LCP1/KIF20A/POSTN/UCP2/FN1/FCGR2B/CD36/FCN1/PLEK/ITGAM/PYCARD/LILRA2/TLR2/RAC2/HCLS1/IL10RA/THOC6	BP
regulation of protein maturation	6/125	175/17910	0.00143583	0.0102259	0.00679514	6	CST7/VSIG4/C1QA/C1QB/C3/CFP	BP
positive regulation of protein complex assembly	7/125	239/17910	0.00145051	0.0103095	0.00685068	7	TWIST1/LCP1/CD36/PLEK/PYCARD/CORO1A/HCK	BP
G protein-coupled receptor signaling pathway	17/125	1087/17910	0.00145851	0.0103454	0.00687457	17	CCL5/ADGRE2/HTR2B/CCL20/CCL19/CXCL6/CX3CR1/FCN1/PLEK/C3/CXCL1/RAC2/GPR65/ADGRE5/GNA15/ADA/CXCL10	BP
homeostasis of number of cells	7/125	241/17910	0.00152131	0.010769	0.00715607	7	CXCL6/FCER1G/CORO1A/SASH3/HCLS1/ADA/IKZF1	BP
regulation of toll-like receptor signaling pathway	4/125	71/17910	0.00153147	0.0108086	0.00718236	4	LTF/CD36/LILRA2/TLR2	BP
viral genome replication	5/125	120/17910	0.00153615	0.0108086	0.00718236	5	CCL5/LTF/SLPI/APOBEC3A/TOP2A	BP
regulation of JAK-STAT cascade	5/125	120/17910	0.00153615	0.0108086	0.00718236	5	CCL5/PTPRC/EGF/HCLS1/IL10RA	BP
superoxide anion generation	3/125	33/17910	0.00155398	0.0108903	0.00723665	3	NCF2/ITGAM/TYROBP	BP
amyloid-beta clearance	3/125	33/17910	0.00155398	0.0108903	0.00723665	3	CD36/ITGAM/C3	BP
protein complex involved in cell adhesion	3/131	33/18675	0.001578	0.011015	0.0084681	3	ITGAL/ITGAM/ITGAX	CC
complement component C3b binding	2/129	5/16967	0.000565068	0.0110659	0.00874863	2	VSIG4/ITGAM	MF
nitrogen compound transport	26/125	2035/17910	0.00159102	0.0111276	0.00739435	26	CCL5/SLC1A4/HTR2B/CD2/CCL19/TWIST1/CAMK1/FCER1G/LCP1/KIF20A/POSTN/UCP2/FN1/FCGR2B/CD36/FCN1/PLEK/ITGAM/PYCARD/LILRA2/TLR2/RAC2/HCLS1/ADA/IL10RA/THOC6	BP
defense response to Gram-negative bacterium	4/125	72/17910	0.0016129	0.0112582	0.00748112	4	LTF/CXCL6/PYCARD/RNASE6	BP
system development	48/125	4670/17910	0.00162997	0.0113547	0.00754525	48	CST7/P2RX4/LTF/CDC20/HTR2B/CD2/CD3D/CCL19/TWIST1/CAMK1/PTPRC/STYXL1/FCER1G/LCP1/SLAMF8/FBN2/CSTA/POSTN/BATF3/UCP2/IRF8/CX3CR1/FN1/FCGR2B/REG1A/PLEK/ITGAM/C1QA/C1QB/C3/TLR2/SASH3/CXCL1/ITGAX/NFE2/PHLDA2/EGF/DOCK2/HCLS1/TOP2A/ADA/PTX3/IDO1/THOC6/TYROBP/LILRB2/IKZF1/CXCL10	BP
wound healing	11/125	550/17910	0.00163756	0.011385	0.00756535	11	P2RX4/THBD/FCER1G/POSTN/FN1/REG1A/CD36/PLEK/ENTPD1/NFE2/GNA15	BP
negative regulation of antigen processing and presentation	2/125	9/17910	0.00168476	0.0116438	0.00773733	2	FCGR2B/LILRB2	BP
positive regulation of antigen processing and presentation	2/125	9/17910	0.00168476	0.0116438	0.00773733	2	CCL19/PYCARD	BP
regulation of chronic inflammatory response	2/125	9/17910	0.00168476	0.0116438	0.00773733	2	CCL5/IDO1	BP
toll-like receptor 4 signaling pathway	3/125	34/17910	0.00169574	0.0116966	0.00777242	3	LTF/ITGAM/LILRA2	BP
peptide transport	23/125	1722/17910	0.00174326	0.0120007	0.00797454	23	CCL5/HTR2B/CD2/CCL19/TWIST1/CAMK1/LCP1/KIF20A/POSTN/UCP2/FN1/FCGR2B/CD36/FCN1/PLEK/ITGAM/PYCARD/LILRA2/TLR2/RAC2/HCLS1/IL10RA/THOC6	BP
multicellular organismal homeostasis	10/125	472/17910	0.00175062	0.0120278	0.0079925	10	P2RX4/LTF/SERPINA3/LYZ/UCP2/PLAC8/CD36/CORO1A/SASH3/RAC2	BP
membrane organization	13/125	730/17910	0.00177285	0.0121567	0.00807817	13	GZMB/CD2/CD3D/PTPRC/FCER1G/KIF20A/FCGR2B/CD36/ITGAM/C3/CORO1A/EGF/DOCK2	BP
actin filament	4/131	74/18675	0.00182079	0.0122302	0.0094023	4	LCP1/CORO1A/HCK/RAC2	CC
phagocytic vesicle membrane	4/131	74/18675	0.00182079	0.0122302	0.0094023	4	CORO1A/TLR2/RAB32/RAC2	CC
negative regulation of programmed cell death	15/125	916/17910	0.00180361	0.0123435	0.00820227	15	CCL5/LTF/HTR2B/CCL19/TWIST1/FCER1G/UCP2/CX3CR1/PLAC8/CORO1A/HCK/HCLS1/ADA/IDO1/THOC6	BP
positive regulation of interleukin-1 secretion	3/125	35/17910	0.00184532	0.0125798	0.00835933	3	CCL19/PYCARD/LILRA2	BP
regulation of superoxide metabolic process	3/125	35/17910	0.00184532	0.0125798	0.00835933	3	CD36/ITGAM/TYROBP	BP
localization within membrane	5/125	126/17910	0.00190445	0.0129326	0.00859374	5	CD2/PTPRC/ITGAL/DOCK2/TYROBP	BP
calcium ion transmembrane import into cytosol	5/125	126/17910	0.00190445	0.0129326	0.00859374	5	HTR2B/CCL19/PTPRC/CORO1A/CXCL10	BP
cysteine-type endopeptidase inhibitor activity	4/129	53/16967	0.000700019	0.0131604	0.0104045	4	CST7/LTF/CSTA/WFDC2	MF
response to virus	8/125	323/17910	0.00194567	0.0131869	0.00876275	8	CCL5/CCL19/PTPRC/BATF3/PYCARD/APOBEC3A/RNASE6/CXCL10	BP
nitric oxide biosynthetic process	4/125	76/17910	0.00196883	0.0133181	0.00884994	4	P2RX4/CX3CR1/CD36/PTX3	BP
viral life cycle	8/125	324/17910	0.00198348	0.0133913	0.00889859	8	CCL5/LTF/SLPI/SELPLG/FCN1/APOBEC3A/TOP2A/PTX3	BP
I-kappaB kinase/NF-kappaB signaling	7/125	253/17910	0.00200466	0.0135083	0.00897634	7	LTF/HTR2B/CCL19/CX3CR1/CD36/PYCARD/TLR2	BP
protein-containing complex assembly	23/125	1742/17910	0.00202593	0.0136254	0.00905416	23	CCL5/P2RX4/HLA-DRB1/CD3D/RRM2/CD247/TWIST1/STYXL1/FCER1G/LCP1/PRMT7/FN1/REG1A/CD36/PLEK/PYCARD/CORO1A/HCK/EGF/THG1L/HCLS1/APOC1/IKZF1	BP
calcium-mediated signaling	6/125	188/17910	0.00206382	0.0137816	0.0091579	6	P2RX4/HTR2B/CCL20/PTPRC/PLEK/ADA	BP
antigen processing and presentation of peptide antigen	6/125	188/17910	0.00206382	0.0137816	0.0091579	6	HLA-DRB1/NCF2/FCGR2B/CTSS/CD36/PYCARD	BP
modification by host of symbiont morphology or physiology	4/125	77/17910	0.00206564	0.0137816	0.0091579	4	CCL5/LTF/CXCL6/PTX3	BP
ion transport	21/125	1533/17910	0.00208477	0.0137816	0.0091579	21	CCL5/P2RX4/SLC1A4/HTR2B/CCL19/TWIST1/PTPRC/REM1/FCER1G/UCP2/SLC37A1/SLC26A4/CTSS/CD36/LILRA2/CORO1A/EGF/APOC1/ADA/LILRB2/CXCL10	BP
establishment of T cell polarity	2/125	10/17910	0.00209634	0.0137816	0.0091579	2	CCL19/DOCK2	BP
positive regulation of tolerance induction	2/125	10/17910	0.00209634	0.0137816	0.0091579	2	IDO1/LILRB2	BP
regulation of T cell tolerance induction	2/125	10/17910	0.00209634	0.0137816	0.0091579	2	IDO1/LILRB2	BP
macropinocytosis	2/125	10/17910	0.00209634	0.0137816	0.0091579	2	PYCARD/DOCK2	BP
negative thymic T cell selection	2/125	10/17910	0.00209634	0.0137816	0.0091579	2	PTPRC/DOCK2	BP
eosinophil chemotaxis	2/125	10/17910	0.00209634	0.0137816	0.0091579	2	DAPK2/CCL5	BP
response to lipoteichoic acid	2/125	10/17910	0.00209634	0.0137816	0.0091579	2	CD36/TLR2	BP
cellular response to lipoteichoic acid	2/125	10/17910	0.00209634	0.0137816	0.0091579	2	CD36/TLR2	BP
regulation of STAT cascade	5/125	129/17910	0.00211107	0.0138524	0.00920498	5	CCL5/PTPRC/EGF/HCLS1/IL10RA	BP
neural crest cell migration	3/125	37/17910	0.0021686	0.0141504	0.00940299	3	HTR2B/TWIST1/FN1	BP
positive regulation of B cell mediated immunity	3/125	37/17910	0.0021686	0.0141504	0.00940299	3	PTPRC/FCER1G/C3	BP
positive regulation of immunoglobulin mediated immune response	3/125	37/17910	0.0021686	0.0141504	0.00940299	3	PTPRC/FCER1G/C3	BP
amide transport	23/125	1752/17910	0.00218144	0.0142077	0.0094411	23	CCL5/HTR2B/CD2/CCL19/TWIST1/CAMK1/LCP1/KIF20A/POSTN/UCP2/FN1/FCGR2B/CD36/FCN1/PLEK/ITGAM/PYCARD/LILRA2/TLR2/RAC2/HCLS1/IL10RA/THOC6	BP
positive regulation of DNA-binding transcription factor activity	7/125	257/17910	0.00218976	0.0142355	0.00945952	7	LTF/TAF12/CX3CR1/CD36/PYCARD/TLR2/HCLS1	BP
production of molecular mediator of immune response	6/125	191/17910	0.00223436	0.0144985	0.00963431	6	PTPRC/FCER1G/FCGR2B/CD36/TLR2/SASH3	BP
blood coagulation	8/125	331/17910	0.00226464	0.0146679	0.00974685	8	P2RX4/THBD/FCER1G/CD36/PLEK/ENTPD1/NFE2/GNA15	BP
actin filament-based process	12/125	661/17910	0.00227462	0.0147053	0.00977171	12	LCP1/PLEK/PYCARD/CORO1A/HCK/CXCL1/RAC2/GPR65/DOCK2/HCLS1/TYROBP/TMSB15A	BP
regulation of protein complex assembly	9/125	409/17910	0.00230149	0.0148516	0.00986895	9	TWIST1/STYXL1/LCP1/CD36/PLEK/PYCARD/CORO1A/HCK/HCLS1	BP
cellular component disassembly	10/125	492/17910	0.00236883	0.0152581	0.010139	10	LCP1/CX3CR1/CTSS/PLEK/ITGAM/C1QA/C1QB/C3/NFE2/TOP2A	BP
cellular localization	30/125	2548/17910	0.00237797	0.0152888	0.0101595	30	ADGRE2/P2RX4/CNTRL/GZMB/LYPD1/HTR2B/CD2/CD247/CCL19/CAMK1/PTPRC/FCER1G/LCP1/UCP2/BYSL/CD36/FCN1/PLEK/ITGAL/ITGAM/CORO1A/RAB32/RAC2/EGF/DOCK2/HCLS1/IL10RA/THOC6/TYROBP/CXCL10	BP
extracellular matrix organization	8/125	334/17910	0.00239434	0.0153659	0.0102107	8	LCP1/FBN2/FN1/CTSS/ITGAL/ITGAM/ITGAX/PTX3	BP
alpha-beta T cell activation	5/125	133/17910	0.00241143	0.0154473	0.0102648	5	CCL19/PTPRC/SASH3/DOCK2/ADA	BP
developmental maturation	7/125	262/17910	0.00243942	0.0155981	0.010365	7	LTF/CDC20/CCL19/CX3CR1/C1QA/C3/RAB32	BP
hemostasis	8/125	336/17910	0.002484	0.0158542	0.0105351	8	P2RX4/THBD/FCER1G/CD36/PLEK/ENTPD1/NFE2/GNA15	BP
regulation of mast cell activation	3/125	39/17910	0.00252496	0.0160161	0.0106428	3	ADGRE2/FCER1G/RAC2	BP
coagulation	8/125	337/17910	0.00252981	0.0160161	0.0106428	8	P2RX4/THBD/FCER1G/CD36/PLEK/ENTPD1/NFE2/GNA15	BP
establishment of lymphocyte polarity	2/125	11/17910	0.00255051	0.0160161	0.0106428	2	CCL19/DOCK2	BP
regulation of dendritic cell antigen processing and presentation	2/125	11/17910	0.00255051	0.0160161	0.0106428	2	CCL19/FCGR2B	BP
regulation of humoral immune response mediated by circulating immunoglobulin	2/125	11/17910	0.00255051	0.0160161	0.0106428	2	PTPRC/FCGR2B	BP
regulation of cell-cell adhesion mediated by integrin	2/125	11/17910	0.00255051	0.0160161	0.0106428	2	CCL5/ADA	BP
negative T cell selection	2/125	11/17910	0.00255051	0.0160161	0.0106428	2	PTPRC/DOCK2	BP
negative regulation of microglial cell activation	2/125	11/17910	0.00255051	0.0160161	0.0106428	2	CST7/PTPRC	BP
regulation of osteoclast development	2/125	11/17910	0.00255051	0.0160161	0.0106428	2	LTF/TYROBP	BP
regulation of proteolysis	13/125	762/17910	0.00257789	0.0161591	0.0107378	13	CST7/LTF/SLPI/CSTA/VSIG4/WFDC2/FN1/PYCARD/C1QA/C1QB/C3/CFP/EGF	BP
regulation of phosphate metabolic process	22/125	1671/17910	0.00265582	0.0165614	0.0110051	22	CCL5/LTF/HTR2B/CCL19/TWIST1/CAMK1/PTPRC/STYXL1/SLAMF8/CX3CR1/FN1/FCGR2B/CD36/PLEK/PYCARD/C3/RAC2/EGF/HCLS1/APOC1/LILRB2/CXCL10	BP
regulation of lymphocyte mediated immunity	5/125	136/17910	0.00265626	0.0165614	0.0110051	5	PTPRC/FCER1G/FCGR2B/C3/SASH3	BP
regulation of regulated secretory pathway	5/125	136/17910	0.00265626	0.0165614	0.0110051	5	ADGRE2/FCER1G/FCGR2B/ITGAM/RAC2	BP
intrinsic component of membrane	50/131	4976/18675	0.0025206	0.0166173	0.012775	50	ADGRE2/P2RX4/HLA-DRB1/SLC1A4/LYPD1/CHST15/NCF2/CD2/CD3D/CD247/THBD/TBXAS1/PTPRC/WSCD1/FCER1G/SLAMF8/SELL/SELPLG/VSIG4/UCP2/SLC37A1/SLC26A4/CX3CR1/FCGR2B/CD36/MS4A6A/ITGAL/ITGAM/TM6SF1/ENTPD1/LILRA1/LILRA2/STOML1/TLR2/NKG7/CD48/CLEC10A/ITGAX/MS4A4A/LAPTM5/CD52/FUT4/TRAF3IP3/EGF/EVI2A/FADS1/ULBP2/IL10RA/TYROBP/LILRB2	CC
regulation of phosphorus metabolic process	22/125	1673/17910	0.00269529	0.016775	0.011147	22	CCL5/LTF/HTR2B/CCL19/TWIST1/CAMK1/PTPRC/STYXL1/SLAMF8/CX3CR1/FN1/FCGR2B/CD36/PLEK/PYCARD/C3/RAC2/EGF/HCLS1/APOC1/LILRB2/CXCL10	BP
positive regulation of leukocyte mediated cytotoxicity	3/125	40/17910	0.00271589	0.0168732	0.0112123	3	PTPRC/ITGAM/TYROBP	BP
regulation of signaling receptor activity	11/125	588/17910	0.00275253	0.0170705	0.0113434	11	CCL5/LYPD1/CCL20/CCL19/CXCL6/FCGR2B/REG1A/CXCL1/PHLDA2/EGF/CXCL10	BP
protein kinase B signaling	7/125	268/17910	0.00276739	0.0171324	0.0113845	7	CCL5/P2RX4/CCL19/CX3CR1/RAC2/EGF/HCLS1	BP
CCR chemokine receptor binding	3/129	26/16967	0.000982296	0.0172277	0.0136201	3	CCL5/CCL20/CCL19	MF
enzyme inhibitor activity	9/129	332/16967	0.000989679	0.0172277	0.0136201	9	CST7/LTF/SLPI/SERPINA3/STYXL1/CSTA/WFDC2/C3/APOC1	MF
regulation of production of molecular mediator of immune response	5/125	138/17910	0.00282919	0.0174841	0.0116182	5	PTPRC/FCER1G/FCGR2B/CD36/SASH3	BP
leukocyte homeostasis	4/125	84/17910	0.00283711	0.0175022	0.0116302	4	CXCL6/FCER1G/CORO1A/ADA	BP
regulation of response to biotic stimulus	5/125	139/17910	0.00291864	0.0179735	0.0119435	5	LTF/CXCL6/CD36/PYCARD/LILRA2	BP
positive regulation of cellular component biogenesis	10/125	507/17910	0.00293919	0.0180683	0.0120064	10	CCL19/TWIST1/LCP1/CD36/PLEK/PYCARD/CORO1A/HCK/RAC2/GPR65	BP
actin cytoskeleton reorganization	4/125	85/17910	0.00296136	0.0181409	0.0120547	4	PLEK/HCK/GPR65/HCLS1	BP
response to fatty acid	4/125	85/17910	0.00296136	0.0181409	0.0120547	4	CCL19/UCP2/CD36/TLR2	BP
JAK-STAT cascade	5/125	140/17910	0.00301012	0.0183114	0.012168	5	CCL5/PTPRC/EGF/HCLS1/IL10RA	BP
dendritic cell antigen processing and presentation	2/125	12/17910	0.00304667	0.0183114	0.012168	2	CCL19/FCGR2B	BP
T cell tolerance induction	2/125	12/17910	0.00304667	0.0183114	0.012168	2	IDO1/LILRB2	BP
positive regulation of inflammatory response to antigenic stimulus	2/125	12/17910	0.00304667	0.0183114	0.012168	2	FCER1G/C3	BP
neuron remodeling	2/125	12/17910	0.00304667	0.0183114	0.012168	2	C1QA/C3	BP
endothelial cell activation	2/125	12/17910	0.00304667	0.0183114	0.012168	2	P2RX4/CXCL10	BP
negative regulation by host of viral process	2/125	12/17910	0.00304667	0.0183114	0.012168	2	LTF/PTX3	BP
positive regulation of phagocytosis, engulfment	2/125	12/17910	0.00304667	0.0183114	0.012168	2	CD36/C3	BP
regulation of neutrophil activation	2/125	12/17910	0.00304667	0.0183114	0.012168	2	FCGR2B/ITGAM	BP
positive regulation of membrane invagination	2/125	12/17910	0.00304667	0.0183114	0.012168	2	CD36/C3	BP
regulation of dendritic cell differentiation	2/125	12/17910	0.00304667	0.0183114	0.012168	2	FCGR2B/LILRB2	BP
defense response to Gram-positive bacterium	4/125	86/17910	0.00308929	0.0185358	0.0123171	4	LYZ/CD36/TLR2/RNASE6	BP
positive regulation of nitric oxide biosynthetic process	3/125	42/17910	0.00312391	0.0186477	0.0123914	3	P2RX4/CD36/PTX3	BP
phagosome maturation	3/125	42/17910	0.00312391	0.0186477	0.0123914	3	SLAMF8/CORO1A/RAB32	BP
regulation of long-term synaptic potentiation	3/125	42/17910	0.00312391	0.0186477	0.0123914	3	CX3CR1/TYROBP/LILRB2	BP
regulation of DNA-binding transcription factor activity	9/125	429/17910	0.00316312	0.0188496	0.0125256	9	LTF/TAF12/TWIST1/CX3CR1/CD36/PYCARD/HCK/TLR2/HCLS1	BP
positive regulation of cytoskeleton organization	6/125	205/17910	0.00317459	0.0188858	0.0125497	6	PLEK/PYCARD/CORO1A/HCK/GPR65/HCLS1	BP
lymphocyte migration	4/125	87/17910	0.00322095	0.0191291	0.0127114	4	CCL5/CCL20/PYCARD/CXCL10	BP
negative regulation of multicellular organismal process	18/125	1276/17910	0.0032619	0.0193396	0.0128512	18	P2RX4/LTF/THBD/TWIST1/PTPRC/SLAMF8/VSIG4/CX3CR1/FN1/FCGR2B/PLAC8/PYCARD/TLR2/APOC1/ADA/IDO1/TYROBP/CXCL10	BP
mast cell degranulation	3/125	43/17910	0.00334125	0.0197432	0.0131194	3	ADGRE2/FCER1G/RAC2	BP
positive regulation of nitric oxide metabolic process	3/125	43/17910	0.00334125	0.0197432	0.0131194	3	P2RX4/CD36/PTX3	BP
T cell activation involved in immune response	4/125	88/17910	0.00335638	0.0197696	0.013137	4	CCL19/LCP1/FCGR2B/ITGAL	BP
protein maturation	8/125	353/17910	0.003357	0.0197696	0.013137	8	CST7/VSIG4/CTSS/PYCARD/C1QA/C1QB/C3/CFP	BP
neurotransmitter metabolic process	5/125	145/17910	0.00349888	0.0205706	0.0136692	5	P2RX4/CX3CR1/CD36/TLR2/PTX3	BP
inflammatory response to antigenic stimulus	3/125	44/17910	0.00356763	0.0207245	0.0137715	3	FCER1G/FCGR2B/C3	BP
monocyte chemotaxis	3/125	44/17910	0.00356763	0.0207245	0.0137715	3	CCL5/SLAMF8/CXCL10	BP
antibacterial humoral response	3/125	44/17910	0.00356763	0.0207245	0.0137715	3	LTF/SLPI/RNASE6	BP
regulation of interleukin-1 beta secretion	3/125	44/17910	0.00356763	0.0207245	0.0137715	3	CCL19/PYCARD/LILRA2	BP
negative regulation of endopeptidase activity	6/125	210/17910	0.00357324	0.0207245	0.0137715	6	CST7/LTF/SLPI/CSTA/WFDC2/C3	BP
respiratory burst involved in defense response	2/125	13/17910	0.00358421	0.0207245	0.0137715	2	SLAMF8/HCK	BP
negative regulation of humoral immune response	2/125	13/17910	0.00358421	0.0207245	0.0137715	2	VSIG4/FCGR2B	BP
negative regulation of lipopolysaccharide-mediated signaling pathway	2/125	13/17910	0.00358421	0.0207245	0.0137715	2	LTF/LILRA2	BP
negative regulation of growth of symbiont in host	2/125	13/17910	0.00358421	0.0207245	0.0137715	2	IRF8/CD36	BP
negative regulation of long-term synaptic potentiation	2/125	13/17910	0.00358421	0.0207245	0.0137715	2	CX3CR1/TYROBP	BP
regulation of alpha-beta T cell activation	4/125	90/17910	0.00363877	0.0210054	0.0139581	4	CCL19/PTPRC/SASH3/ADA	BP
regulation of actin polymerization or depolymerization	5/125	147/17910	0.0037095	0.0213739	0.014203	5	PLEK/PYCARD/CORO1A/HCK/HCLS1	BP
intracellular signal transduction	30/125	2624/17910	0.00371481	0.0213739	0.014203	30	DAPK2/CCL5/P2RX4/LTF/HTR2B/DOK3/CCL20/CCL19/TAF12/TWIST1/PTPRC/STYXL1/LCP1/CX3CR1/FN1/FCGR2B/CD36/PLEK/PYCARD/TLR2/CXCL1/RAC2/GPR65/EGF/DOCK2/HCLS1/ADA/IL10RA/TYROBP/CXCL10	BP
positive regulation of catalytic activity	18/125	1293/17910	0.00375115	0.0215476	0.0143185	18	CCL5/LTF/CDC20/HTR2B/NCF2/CCL19/CAMK1/PTPRC/FN1/PLEK/ITGAM/PYCARD/CXCL1/GPR65/EGF/DOCK2/GNA15/APOC1	BP
regulation of cell communication	38/125	3589/17910	0.00377205	0.0215636	0.0143291	38	DAPK2/CCL5/P2RX4/LTF/GZMB/LYPD1/CDC20/HTR2B/CCL20/CCL19/TAF12/TWIST1/PTPRC/STYXL1/CXCL6/FBN2/POSTN/UCP2/CX3CR1/FN1/FCGR2B/REG1A/CD36/PLEK/PYCARD/LILRA2/C3/TLR2/CXCL1/RAC2/PHLDA2/EGF/HCLS1/ADA/IL10RA/TYROBP/LILRB2/CXCL10	BP
positive regulation of lymphocyte mediated immunity	4/125	91/17910	0.00378584	0.0215636	0.0143291	4	PTPRC/FCER1G/C3/SASH3	BP
mast cell activation involved in immune response	3/125	45/17910	0.00380318	0.0215636	0.0143291	3	ADGRE2/FCER1G/RAC2	BP
mast cell mediated immunity	3/125	45/17910	0.00380318	0.0215636	0.0143291	3	ADGRE2/FCER1G/RAC2	BP
T cell selection	3/125	45/17910	0.00380318	0.0215636	0.0143291	3	CD3D/PTPRC/DOCK2	BP
leukocyte adhesion to vascular endothelial cell	3/125	45/17910	0.00380318	0.0215636	0.0143291	3	SELL/SELPLG/CX3CR1	BP
regulation of mononuclear cell migration	3/125	45/17910	0.00380318	0.0215636	0.0143291	3	CCL5/SLAMF8/CXCL10	BP
interleukin-6 secretion	3/125	45/17910	0.00380318	0.0215636	0.0143291	3	TWIST1/PYCARD/LILRA2	BP
regulation of G protein-coupled receptor signaling pathway	5/125	148/17910	0.00381815	0.0215787	0.0143391	5	CCL5/HTR2B/PLEK/C3/ADA	BP
regulation of actin filament length	5/125	148/17910	0.00381815	0.0215787	0.0143391	5	PLEK/PYCARD/CORO1A/HCK/HCLS1	BP
peptide binding	7/129	215/16967	0.0012893	0.0216418	0.0171099	7	HLA-DRB1/FCGR2B/CD36/ITGAM/C1QA/TLR2/LILRB2	MF
positive regulation of NF-kappaB transcription factor activity	5/125	149/17910	0.00392907	0.0221698	0.0147319	5	LTF/CX3CR1/CD36/PYCARD/TLR2	BP
enzyme activator activity	10/129	419/16967	0.00136824	0.0221749	0.0175313	10	CCL5/LTF/HTR2B/NCF2/FN1/PYCARD/CXCL1/EGF/DOCK2/APOC1	MF
negative regulation of molecular function	16/125	1096/17910	0.00399763	0.0225204	0.0149649	16	CST7/LTF/GZMA/SLPI/LYPD1/TWIST1/CAMK1/PTPRC/STYXL1/REM1/CSTA/WFDC2/PYCARD/C3/APOC1/PTX3	BP
B cell activation	6/125	215/17910	0.00400801	0.0225427	0.0149797	6	MNDA/PTPRC/SLAMF8/FCGR2B/ADA/TYROBP	BP
STAT cascade	5/125	150/17910	0.00404228	0.0226947	0.0150807	5	CCL5/PTPRC/EGF/HCLS1/IL10RA	BP
T cell apoptotic process	3/125	46/17910	0.00404799	0.0226947	0.0150807	3	CCL5/ADA/IDO1	BP
positive regulation of production of molecular mediator of immune response	4/125	93/17910	0.00409196	0.0228316	0.0151717	4	PTPRC/FCER1G/CD36/SASH3	BP
regulation of interferon-gamma production	4/125	93/17910	0.00409196	0.0228316	0.0151717	4	CD2/IRF8/PYCARD/SASH3	BP
positive regulation of neuron death	4/125	93/17910	0.00409196	0.0228316	0.0151717	4	FCGR2B/ITGAM/C1QA/TYROBP	BP
regulation of metal ion transport	8/125	365/17910	0.00410493	0.0228614	0.0151915	8	CCL5/P2RX4/REM1/LILRA2/CORO1A/EGF/LILRB2/CXCL10	BP
regulation of lipid localization	5/125	151/17910	0.0041578	0.0228614	0.0151915	5	P2RX4/CD36/C3/EGF/APOC1	BP
immunological synapse formation	2/125	14/17910	0.00416254	0.0228614	0.0151915	2	CCL19/DOCK2	BP
phagocytosis, recognition	2/125	14/17910	0.00416254	0.0228614	0.0151915	2	CD36/FCN1	BP
regulation of growth of symbiont in host	2/125	14/17910	0.00416254	0.0228614	0.0151915	2	IRF8/CD36	BP
negative regulation of growth of symbiont involved in interaction with host	2/125	14/17910	0.00416254	0.0228614	0.0151915	2	IRF8/CD36	BP
regulation of phagocytosis, engulfment	2/125	14/17910	0.00416254	0.0228614	0.0151915	2	CD36/C3	BP
positive regulation of T cell apoptotic process	2/125	14/17910	0.00416254	0.0228614	0.0151915	2	CCL5/IDO1	BP
regulation of podosome assembly	2/125	14/17910	0.00416254	0.0228614	0.0151915	2	LCP1/HCK	BP
eosinophil migration	2/125	14/17910	0.00416254	0.0228614	0.0151915	2	DAPK2/CCL5	BP
ERK1 and ERK2 cascade	7/125	289/17910	0.00418817	0.0229661	0.0152611	7	HTR2B/CCL19/PTPRC/FN1/CD36/PYCARD/EGF	BP
regulation of lipase activity	4/125	94/17910	0.00425112	0.0232749	0.0154663	4	CCL5/HTR2B/GNA15/APOC1	BP
negative regulation of cell death	15/125	1003/17910	0.00425905	0.0232819	0.0154709	15	CCL5/LTF/HTR2B/CCL19/TWIST1/FCER1G/UCP2/CX3CR1/PLAC8/CORO1A/HCK/HCLS1/ADA/IDO1/THOC6	BP
regulation of synapse organization	6/125	218/17910	0.00428702	0.0233983	0.0155483	6	CDC20/CAMK1/FCGR2B/TLR2/IL10RA/LILRB2	BP
positive regulation of alpha-beta T cell differentiation	3/125	47/17910	0.00430219	0.0234446	0.015579	3	CCL19/SASH3/ADA	BP
regulation of binding	8/125	368/17910	0.00431061	0.023454	0.0155853	8	GZMA/SLPI/TWIST1/CAMK1/PRMT7/CD36/PHLDA2/EGF	BP
cellular response to interferon-gamma	5/125	153/17910	0.00439589	0.0238809	0.015869	5	CCL5/HLA-DRB1/IRF8/HCK/TLR2	BP
regulation of intracellular protein transport	6/125	220/17910	0.00448084	0.0243048	0.0161506	6	CAMK1/LCP1/CD36/ITGAM/RAC2/HCLS1	BP
calcium ion transmembrane transport	7/125	293/17910	0.00451206	0.0244362	0.016238	7	P2RX4/HTR2B/CCL19/PTPRC/REM1/CORO1A/CXCL10	BP
platelet alpha granule	4/131	91/18675	0.00386014	0.0245395	0.0188654	4	SERPINA3/FN1/CD36/EGF	CC
specific granule membrane	4/131	91/18675	0.00386014	0.0245395	0.0188654	4	CD36/ITGAL/ITGAM/CD53	CC
nucleobase-containing small molecule catabolic process	3/125	48/17910	0.00456587	0.0246895	0.0164063	3	ENTPD1/APOBEC3A/ADA	BP
inorganic ion transmembrane transport	12/125	722/17910	0.00462867	0.0249905	0.0166063	12	P2RX4/SLC1A4/HTR2B/CCL19/TWIST1/PTPRC/REM1/UCP2/SLC37A1/SLC26A4/CORO1A/CXCL10	BP
regulation of synapse structure or activity	6/125	222/17910	0.00468106	0.0252345	0.0167684	6	CDC20/CAMK1/FCGR2B/TLR2/IL10RA/LILRB2	BP
regulation of signaling	38/125	3635/17910	0.00471565	0.0253819	0.0168664	38	DAPK2/CCL5/P2RX4/LTF/GZMB/LYPD1/CDC20/HTR2B/CCL20/CCL19/TAF12/TWIST1/PTPRC/STYXL1/CXCL6/FBN2/POSTN/UCP2/CX3CR1/FN1/FCGR2B/REG1A/CD36/PLEK/PYCARD/LILRA2/C3/TLR2/CXCL1/RAC2/PHLDA2/EGF/HCLS1/ADA/IL10RA/TYROBP/LILRB2/CXCL10	BP
extracellular exosome	26/131	2162/18675	0.00407365	0.0254425	0.0195595	26	P2RX4/LTF/MNDA/HLA-DRB1/SLPI/SLC1A4/SERPINA3/LYZ/PTPRC/LCP1/SLC26A4/WFDC2/FN1/REG1A/ITGAL/ITGAM/CD37/ENTPD1/C3/CORO1A/CD48/CD53/RAC2/EGF/DOCK2/ADGRE5	CC
chemical homeostasis	15/125	1015/17910	0.00474974	0.0254738	0.0169275	15	CCL5/P2RX4/LTF/HTR2B/CCL19/PTPRC/SLAMF8/UCP2/SLC26A4/REG1A/CD36/CORO1A/CD52/GNA15/CXCL10	BP
trophectodermal cell differentiation	2/125	15/17910	0.00478108	0.0254738	0.0169275	2	BYSL/ADA	BP
regulation of T cell chemotaxis	2/125	15/17910	0.00478108	0.0254738	0.0169275	2	CCL5/CXCL10	BP
modulation of growth of symbiont involved in interaction with host	2/125	15/17910	0.00478108	0.0254738	0.0169275	2	IRF8/CD36	BP
positive regulation of chemokine secretion	2/125	15/17910	0.00478108	0.0254738	0.0169275	2	POSTN/PYCARD	BP
regulation of membrane invagination	2/125	15/17910	0.00478108	0.0254738	0.0169275	2	CD36/C3	BP
negative regulation of peptidase activity	6/125	223/17910	0.00478361	0.0254738	0.0169275	6	CST7/LTF/SLPI/CSTA/WFDC2/C3	BP
positive regulation of receptor-mediated endocytosis	3/125	49/17910	0.00483914	0.0257304	0.017098	3	CCL19/C3/EGF	BP
regulation of I-kappaB kinase/NF-kappaB signaling	6/125	224/17910	0.00488781	0.0259498	0.0172438	6	LTF/HTR2B/CCL19/CX3CR1/CD36/PYCARD	BP
neurotransmitter biosynthetic process	4/125	98/17910	0.00492955	0.0261319	0.0173647	4	P2RX4/CX3CR1/CD36/PTX3	BP
animal organ development	36/125	3403/17910	0.00506122	0.0267893	0.0178016	36	LTF/HTR2B/CD2/CD3D/CCL19/TWIST1/PTPRC/FCER1G/LCP1/SLAMF8/FBN2/CSTA/BATF3/UCP2/IRF8/FN1/FCGR2B/REG1A/PLEK/ITGAM/C1QB/TLR2/SASH3/ITGAX/NFE2/PHLDA2/EGF/DOCK2/HCLS1/TOP2A/ADA/PTX3/TYROBP/LILRB2/IKZF1/CXCL10	BP
cytoskeleton organization	16/125	1124/17910	0.00508982	0.0269	0.0178752	16	CDC20/LCP1/KIF20A/PLEK/PYCARD/CORO1A/TACC3/HCK/CXCL1/RAC2/GPR65/DOCK2/HCLS1/PRC1/TYROBP/TMSB15A	BP
positive regulation of cell killing	3/125	50/17910	0.00512209	0.0270298	0.0179614	3	PTPRC/ITGAM/TYROBP	BP
positive regulation of phosphorus metabolic process	15/125	1025/17910	0.00519313	0.0273224	0.0181558	15	CCL5/LTF/HTR2B/CCL19/CAMK1/PTPRC/CX3CR1/FCGR2B/CD36/PLEK/PYCARD/C3/EGF/HCLS1/LILRB2	BP
positive regulation of phosphate metabolic process	15/125	1025/17910	0.00519313	0.0273224	0.0181558	15	CCL5/LTF/HTR2B/CCL19/CAMK1/PTPRC/CX3CR1/FCGR2B/CD36/PLEK/PYCARD/C3/EGF/HCLS1/LILRB2	BP
plasma membrane protein complex	9/131	451/18675	0.00455874	0.027574	0.0211982	9	HLA-DRB1/NCF2/CD3D/CD247/ITGAL/ITGAM/TLR2/ITGAX/GNA15	CC
receptor complex	7/131	292/18675	0.00456984	0.027574	0.0211982	7	CD3D/CD247/CD36/ITGAL/ITGAM/TLR2/ITGAX	CC
extracellular vesicle	26/131	2185/18675	0.00468952	0.0277015	0.0212962	26	P2RX4/LTF/MNDA/HLA-DRB1/SLPI/SLC1A4/SERPINA3/LYZ/PTPRC/LCP1/SLC26A4/WFDC2/FN1/REG1A/ITGAL/ITGAM/CD37/ENTPD1/C3/CORO1A/CD48/CD53/RAC2/EGF/DOCK2/ADGRE5	CC
extracellular organelle	26/131	2187/18675	0.0047466	0.0277015	0.0212962	26	P2RX4/LTF/MNDA/HLA-DRB1/SLPI/SLC1A4/SERPINA3/LYZ/PTPRC/LCP1/SLC26A4/WFDC2/FN1/REG1A/ITGAL/ITGAM/CD37/ENTPD1/C3/CORO1A/CD48/CD53/RAC2/EGF/DOCK2/ADGRE5	CC
antigen processing and presentation of peptide antigen via MHC class II	4/125	100/17910	0.00529452	0.0277725	0.0184549	4	HLA-DRB1/FCGR2B/CTSS/PYCARD	BP
regulation of receptor-mediated endocytosis	4/125	100/17910	0.00529452	0.0277725	0.0184549	4	CCL19/C3/EGF/APOC1	BP
regulation of actin filament organization	6/125	228/17910	0.00532136	0.0278715	0.0185207	6	PLEK/PYCARD/CORO1A/HCK/GPR65/HCLS1	BP
anchored component of membrane	5/131	156/18675	0.00488379	0.0280424	0.0215583	5	LYPD1/CD2/CD48/CD52/ULBP2	CC
supramolecular fiber organization	10/125	553/17910	0.00540077	0.0280694	0.0186522	10	LCP1/CD36/PLEK/PYCARD/CORO1A/HCK/RAC2/GPR65/HCLS1/TMSB15A	BP
chemokine-mediated signaling pathway	3/125	51/17910	0.00541482	0.0280694	0.0186522	3	CCL5/CX3CR1/CXCL10	BP
regulation of lymphocyte apoptotic process	3/125	51/17910	0.00541482	0.0280694	0.0186522	3	CCL5/ADA/IDO1	BP
positive regulation of myelination	2/125	16/17910	0.00543925	0.0280694	0.0186522	2	CST7/ITGAX	BP
negative regulation of myeloid cell apoptotic process	2/125	16/17910	0.00543925	0.0280694	0.0186522	2	CCL5/FCER1G	BP
cell-cell adhesion mediated by integrin	2/125	16/17910	0.00543925	0.0280694	0.0186522	2	CCL5/ADA	BP
osteoclast development	2/125	16/17910	0.00543925	0.0280694	0.0186522	2	LTF/TYROBP	BP
growth of symbiont in host	2/125	16/17910	0.00543925	0.0280694	0.0186522	2	IRF8/CD36	BP
regulation of respiratory burst	2/125	16/17910	0.00543925	0.0280694	0.0186522	2	SLAMF8/RAC2	BP
positive regulation of actin cytoskeleton reorganization	2/125	16/17910	0.00543925	0.0280694	0.0186522	2	HCK/HCLS1	BP
cytokine production involved in immune response	4/125	101/17910	0.00548361	0.0281738	0.0187216	4	FCER1G/CD36/TLR2/SASH3	BP
antigen processing and presentation of peptide or polysaccharide antigen via MHC class II	4/125	101/17910	0.00548361	0.0281738	0.0187216	4	HLA-DRB1/FCGR2B/CTSS/PYCARD	BP
regulation of reactive oxygen species biosynthetic process	4/125	101/17910	0.00548361	0.0281738	0.0187216	4	P2RX4/CX3CR1/CD36/PTX3	BP
regulation of protein metabolic process	30/125	2700/17910	0.00565039	0.0289882	0.0192628	30	CST7/CCL5/LTF/SLPI/CDC20/HTR2B/CCL19/TWIST1/CAMK1/PTPRC/STYXL1/CSTA/VSIG4/CX3CR1/WFDC2/FN1/FCGR2B/CD36/PYCARD/C1QA/C1QB/C3/CFP/RAC2/EGF/HCLS1/PTX3/TYROBP/LILRB2/CXCL10	BP
receptor internalization	4/125	102/17910	0.00567716	0.029083	0.0193258	4	HTR2B/FCER1G/CD36/EGF	BP
positive regulation of cytokine production involved in immune response	3/125	52/17910	0.00571741	0.0292038	0.019406	3	FCER1G/CD36/SASH3	BP
regulation of interleukin-1 secretion	3/125	52/17910	0.00571741	0.0292038	0.019406	3	CCL19/PYCARD/LILRA2	BP
positive regulation of apoptotic process	11/125	652/17910	0.00595729	0.0303848	0.0201908	11	CCL5/MNDA/GZMB/GZMA/PTPRC/STYXL1/ITGAM/PYCARD/TOP2A/IDO1/TYROBP	BP
negative regulation of T cell proliferation	3/125	53/17910	0.00602995	0.0306661	0.0203778	3	VSIG4/IDO1/LILRB2	BP
B cell receptor signaling pathway	3/125	53/17910	0.00602995	0.0306661	0.0203778	3	MNDA/PTPRC/FCGR2B	BP
negative regulation of T cell activation	4/125	104/17910	0.00607784	0.0308649	0.0205098	4	VSIG4/FCGR2B/IDO1/LILRB2	BP
regulation of tolerance induction	2/125	17/17910	0.00613647	0.0308939	0.0205291	2	IDO1/LILRB2	BP
positive regulation of superoxide anion generation	2/125	17/17910	0.00613647	0.0308939	0.0205291	2	ITGAM/TYROBP	BP
growth involved in symbiotic interaction	2/125	17/17910	0.00613647	0.0308939	0.0205291	2	IRF8/CD36	BP
growth of symbiont involved in interaction with host	2/125	17/17910	0.00613647	0.0308939	0.0205291	2	IRF8/CD36	BP
regulation of glial cell migration	2/125	17/17910	0.00613647	0.0308939	0.0205291	2	P2RX4/CX3CR1	BP
positive regulation of microglial cell activation	2/125	17/17910	0.00613647	0.0308939	0.0205291	2	ITGAM/C1QA	BP
regulation of organelle organization	16/125	1147/17910	0.00616005	0.0309682	0.0205785	16	GZMB/CDC20/TWIST1/STYXL1/LCP1/PLEK/PYCARD/CORO1A/TACC3/HCK/RAC2/GPR65/EGF/HCLS1/TOP2A/LILRB2	BP
protein complex oligomerization	10/125	564/17910	0.00617925	0.0310097	0.0206061	10	CCL5/P2RX4/CD3D/RRM2/CD247/FCER1G/REG1A/PYCARD/THG1L/IKZF1	BP
protein tetramerization	5/125	166/17910	0.00618602	0.0310097	0.0206061	5	CCL5/RRM2/CD247/REG1A/THG1L	BP
interferon-gamma production	4/125	105/17910	0.00628506	0.0314612	0.0209061	4	CD2/IRF8/PYCARD/SASH3	BP
protein-containing complex binding	16/129	938/16967	0.0020144	0.0315589	0.0249502	16	HLA-DRB1/CDC20/LCP1/PRMT7/FN1/FCGR2B/CTSS/CD36/ITGAL/LILRA2/CORO1A/TLR2/RAB32/DOCK2/HCLS1/LILRB2	MF
regulation of interleukin-2 production	3/125	54/17910	0.00635254	0.0317536	0.0211004	3	PTPRC/VSIG4/SASH3	BP
regulation of neuron death	7/125	313/17910	0.00642393	0.0320648	0.0213072	7	CCL5/CX3CR1/FCGR2B/ITGAM/C1QA/CORO1A/TYROBP	BP
positive regulation of programmed cell death	11/125	660/17910	0.00650863	0.0324413	0.0215574	11	CCL5/MNDA/GZMB/GZMA/PTPRC/STYXL1/ITGAM/PYCARD/TOP2A/IDO1/TYROBP	BP
negative regulation of catalytic activity	12/125	756/17910	0.00661677	0.0329335	0.0218844	12	CST7/LTF/GZMA/SLPI/PTPRC/STYXL1/CSTA/WFDC2/PYCARD/C3/APOC1/PTX3	BP
positive regulation of dephosphorylation	3/125	55/17910	0.00668524	0.03318	0.0220482	3	PTPRC/PLEK/LILRB2	BP
antimicrobial humoral immune response mediated by antimicrobial peptide	3/125	55/17910	0.00668524	0.03318	0.0220482	3	LTF/CXCL6/RNASE6	BP
protein-containing complex subunit organization	24/125	2032/17910	0.00671286	0.03327	0.022108	24	CCL5/P2RX4/HLA-DRB1/CD3D/RRM2/CD247/TWIST1/STYXL1/FCER1G/LCP1/PRMT7/FN1/REG1A/CD36/PLEK/PYCARD/CORO1A/HCK/NFE2/EGF/THG1L/HCLS1/APOC1/IKZF1	BP
actin polymerization or depolymerization	5/125	170/17910	0.00682685	0.0336314	0.0223482	5	PLEK/PYCARD/CORO1A/HCK/HCLS1	BP
regulation of peptidase activity	8/125	398/17910	0.00683291	0.0336314	0.0223482	8	CST7/LTF/SLPI/CSTA/WFDC2/FN1/PYCARD/C3	BP
negative regulation of leukocyte mediated cytotoxicity	2/125	18/17910	0.00687217	0.0336314	0.0223482	2	PTPRC/FCGR2B	BP
I-kappaB phosphorylation	2/125	18/17910	0.00687217	0.0336314	0.0223482	2	CX3CR1/TLR2	BP
positive regulation of lymphocyte apoptotic process	2/125	18/17910	0.00687217	0.0336314	0.0223482	2	CCL5/IDO1	BP
podosome assembly	2/125	18/17910	0.00687217	0.0336314	0.0223482	2	LCP1/HCK	BP
positive regulation of monocyte chemotaxis	2/125	18/17910	0.00687217	0.0336314	0.0223482	2	CCL5/CXCL10	BP
regulation of chemokine secretion	2/125	18/17910	0.00687217	0.0336314	0.0223482	2	POSTN/PYCARD	BP
regulation of myoblast fusion	2/125	18/17910	0.00687217	0.0336314	0.0223482	2	CD53/CXCL10	BP
regulation of protein kinase B signaling	6/125	241/17910	0.00692606	0.0338479	0.022492	6	P2RX4/CCL19/CX3CR1/RAC2/EGF/HCLS1	BP
regulation of intracellular transport	8/125	400/17910	0.00703393	0.0343272	0.0228105	8	ADGRE2/CAMK1/FCER1G/LCP1/CD36/ITGAM/RAC2/HCLS1	BP
positive regulation of I-kappaB kinase/NF-kappaB signaling	5/125	172/17910	0.00716411	0.0349138	0.0232004	5	LTF/HTR2B/CCL19/CX3CR1/CD36	BP
T cell receptor complex	2/131	17/18675	0.00619866	0.0350273	0.0269282	2	CD3D/CD247	CC
regulation of lipid metabolic process	8/125	402/17910	0.00723941	0.0352318	0.0234116	8	HTR2B/SERPINA3/CCL19/TWIST1/CD36/C3/FADS1/APOC1	BP
response to interferon-gamma	5/125	173/17910	0.00733703	0.0356574	0.0236944	5	CCL5/HLA-DRB1/IRF8/HCK/TLR2	BP
positive regulation of phospholipase activity	3/125	57/17910	0.0073813	0.0357239	0.0237387	3	CCL5/HTR2B/GNA15	BP
mast cell activation	3/125	57/17910	0.0073813	0.0357239	0.0237387	3	ADGRE2/FCER1G/RAC2	BP
positive regulation of reactive oxygen species biosynthetic process	3/125	57/17910	0.0073813	0.0357239	0.0237387	3	P2RX4/CD36/PTX3	BP
negative regulation of cellular component organization	11/125	673/17910	0.0074895	0.0361976	0.0240534	11	CDC20/TWIST1/STYXL1/POSTN/FCGR2B/CORO1A/TLR2/TOP2A/APOC1/LILRB2/CXCL10	BP
antigen processing and presentation of exogenous peptide antigen	5/125	174/17910	0.00751285	0.0362604	0.0240951	5	HLA-DRB1/NCF2/FCGR2B/CTSS/CD36	BP
mature B cell differentiation involved in immune response	2/125	19/17910	0.00764579	0.0365496	0.0242873	2	FCGR2B/ADA	BP
chronic inflammatory response	2/125	19/17910	0.00764579	0.0365496	0.0242873	2	CCL5/IDO1	BP
negative regulation of T cell mediated immunity	2/125	19/17910	0.00764579	0.0365496	0.0242873	2	PTPRC/FCGR2B	BP
morphogenesis of an endothelium	2/125	19/17910	0.00764579	0.0365496	0.0242873	2	ITGAX/CXCL10	BP
negative regulation of viral entry into host cell	2/125	19/17910	0.00764579	0.0365496	0.0242873	2	FCN1/PTX3	BP
positive regulation of myeloid leukocyte cytokine production involved in immune response	2/125	19/17910	0.00764579	0.0365496	0.0242873	2	FCER1G/CD36	BP
endothelial tube morphogenesis	2/125	19/17910	0.00764579	0.0365496	0.0242873	2	ITGAX/CXCL10	BP
negative regulation of proteolysis	7/125	324/17910	0.00770396	0.0367775	0.0244388	7	CST7/LTF/SLPI/CSTA/VSIG4/WFDC2/C3	BP
Toll-like receptor binding	2/129	10/16967	0.00248016	0.0374868	0.0296368	2	CD36/TLR2	MF
proteoglycan binding	3/129	36/16967	0.00255229	0.0374868	0.0296368	3	PTPRC/FN1/CTSS	MF
antigen processing and presentation of exogenous antigen	5/125	176/17910	0.00787326	0.0375346	0.0249419	5	HLA-DRB1/NCF2/FCGR2B/CTSS/CD36	BP
cellular component assembly	30/125	2765/17910	0.00792765	0.0377425	0.02508	30	CCL5/P2RX4/CNTRL/HLA-DRB1/CDC20/CD3D/RRM2/CD247/CCL19/TWIST1/STYXL1/FCER1G/LCP1/PRMT7/FN1/REG1A/CD36/PLEK/PYCARD/CORO1A/HCK/TLR2/RAB32/RAC2/GPR65/EGF/THG1L/HCLS1/APOC1/IKZF1	BP
B cell differentiation	4/125	113/17910	0.00811365	0.0383914	0.0255112	4	PTPRC/SLAMF8/FCGR2B/ADA	BP
modification of morphology or physiology of other organism involved in symbiotic interaction	4/125	113/17910	0.00811365	0.0383914	0.0255112	4	CCL5/LTF/CXCL6/PTX3	BP
natural killer cell mediated cytotoxicity	3/125	59/17910	0.00811873	0.0383914	0.0255112	3	GZMB/CORO1A/ULBP2	BP
cellular extravasation	3/125	59/17910	0.00811873	0.0383914	0.0255112	3	SELL/SELPLG/CX3CR1	BP
positive regulation of wound healing	3/125	59/17910	0.00811873	0.0383914	0.0255112	3	THBD/CD36/PLEK	BP
regulation of intracellular signal transduction	22/125	1838/17910	0.00819621	0.0387056	0.02572	22	DAPK2/CCL5/P2RX4/LTF/HTR2B/CCL19/TAF12/TWIST1/PTPRC/STYXL1/CX3CR1/FN1/FCGR2B/CD36/PLEK/PYCARD/TLR2/RAC2/EGF/HCLS1/ADA/IL10RA	BP
regulation of body fluid levels	9/125	499/17910	0.00832479	0.0392599	0.0260883	9	P2RX4/THBD/FCER1G/CD36/PLEK/ENTPD1/NFE2/GNA15/ADA	BP
positive regulation of cell communication	21/125	1730/17910	0.0084226	0.0396209	0.0263283	21	CCL5/P2RX4/LTF/GZMB/HTR2B/CCL19/PTPRC/STYXL1/CX3CR1/FCGR2B/CD36/PYCARD/C3/TLR2/RAC2/EGF/HCLS1/ADA/IL10RA/TYROBP/LILRB2	BP
regulation of toll-like receptor 4 signaling pathway	2/125	20/17910	0.00845678	0.0396209	0.0263283	2	LTF/LILRA2	BP
chemokine secretion	2/125	20/17910	0.00845678	0.0396209	0.0263283	2	POSTN/PYCARD	BP
positive regulation of macrophage migration	2/125	20/17910	0.00845678	0.0396209	0.0263283	2	CCL5/P2RX4	BP
positive regulation of organelle organization	10/125	591/17910	0.00846328	0.0396209	0.0263283	10	GZMB/LCP1/PLEK/PYCARD/CORO1A/HCK/RAC2/GPR65/EGF/HCLS1	BP
regulation of signal transduction	34/125	3265/17910	0.0084692	0.0396209	0.0263283	34	DAPK2/CCL5/P2RX4/LTF/GZMB/LYPD1/HTR2B/CCL20/CCL19/TAF12/TWIST1/PTPRC/STYXL1/CXCL6/FBN2/POSTN/CX3CR1/FN1/FCGR2B/REG1A/CD36/PLEK/PYCARD/LILRA2/C3/TLR2/CXCL1/RAC2/PHLDA2/EGF/HCLS1/ADA/IL10RA/CXCL10	BP
cell-cell signaling	19/125	1510/17910	0.00850126	0.0396209	0.0263283	19	CCL5/P2RX4/SLC1A4/LYPD1/CDC20/CCL20/CXCL6/UCP2/CX3CR1/ITGAM/C1QA/C3/TLR2/EGF/ADGRE5/FADS1/TYROBP/LILRB2/CXCL10	BP
killing of cells of other organism	3/125	60/17910	0.00850313	0.0396209	0.0263283	3	LTF/LYZ/CXCL6	BP
disruption of cells of other organism	3/125	60/17910	0.00850313	0.0396209	0.0263283	3	LTF/LYZ/CXCL6	BP
T cell receptor signaling pathway	5/125	180/17910	0.00862989	0.0401582	0.0266853	5	HLA-DRB1/CD3D/CD247/PTPRC/ADA	BP
positive regulation of signaling	21/125	1736/17910	0.00874692	0.0406488	0.0270113	21	CCL5/P2RX4/LTF/GZMB/HTR2B/CCL19/PTPRC/STYXL1/CX3CR1/FCGR2B/CD36/PYCARD/C3/TLR2/RAC2/EGF/HCLS1/ADA/IL10RA/TYROBP/LILRB2	BP
innate immune response activating cell surface receptor signaling pathway	4/125	116/17910	0.00888044	0.041133	0.027333	4	FCER1G/FCN1/LILRA2/CLEC10A	BP
negative regulation of immune effector process	4/125	116/17910	0.00888044	0.041133	0.027333	4	PTPRC/SLAMF8/VSIG4/FCGR2B	BP
regulation of T cell mediated immunity	3/125	61/17910	0.00889806	0.041133	0.027333	3	PTPRC/FCGR2B/SASH3	BP
neural crest cell development	3/125	61/17910	0.00889806	0.041133	0.027333	3	HTR2B/TWIST1/FN1	BP
pinocytosis	2/125	21/17910	0.00930458	0.0426744	0.0283573	2	PYCARD/DOCK2	BP
positive regulation of lipid storage	2/125	21/17910	0.00930458	0.0426744	0.0283573	2	CD36/C3	BP
regulation of superoxide anion generation	2/125	21/17910	0.00930458	0.0426744	0.0283573	2	ITGAM/TYROBP	BP
ribonucleoside catabolic process	2/125	21/17910	0.00930458	0.0426744	0.0283573	2	APOBEC3A/ADA	BP
negative regulation of phagocytosis	2/125	21/17910	0.00930458	0.0426744	0.0283573	2	FCGR2B/TLR2	BP
regulation of bone development	2/125	21/17910	0.00930458	0.0426744	0.0283573	2	LTF/TYROBP	BP
regulation of cellular component biogenesis	13/125	891/17910	0.00937701	0.0429504	0.0285407	13	CCL19/TWIST1/STYXL1/LCP1/CD36/PLEK/PYCARD/CORO1A/HCK/TLR2/RAC2/GPR65/HCLS1	BP
positive regulation of peptidyl-tyrosine phosphorylation	5/125	184/17910	0.00943549	0.0431618	0.0286812	5	CCL5/PTPRC/CD36/EGF/HCLS1	BP
regulation of cell development	13/125	893/17910	0.00954371	0.0435999	0.0289723	13	P2RX4/LTF/CDC20/CAMK1/STYXL1/SLAMF8/POSTN/CX3CR1/FN1/REG1A/C1QA/TLR2/TYROBP	BP
positive regulation of supramolecular fiber organization	5/125	185/17910	0.00964472	0.044004	0.0292408	5	PLEK/PYCARD/CORO1A/HCK/GPR65	BP
positive regulation of calcium ion transport	4/125	119/17910	0.00969314	0.0441166	0.0293157	4	CCL5/P2RX4/LILRA2/CXCL10	BP
natural killer cell mediated immunity	3/125	63/17910	0.00971976	0.0441166	0.0293157	3	GZMB/CORO1A/ULBP2	BP
regulation of alpha-beta T cell differentiation	3/125	63/17910	0.00971976	0.0441166	0.0293157	3	CCL19/SASH3/ADA	BP
regulation of antigen receptor-mediated signaling pathway	3/125	63/17910	0.00971976	0.0441166	0.0293157	3	PTPRC/FCGR2B/ADA	BP
fatty acid metabolic process	7/125	339/17910	0.00974212	0.0441609	0.0293451	7	TWIST1/TBXAS1/CD36/AOAH/C3/FADS1/APOC1	BP
regulation of anatomical structure morphogenesis	15/125	1102/17910	0.00985603	0.0445669	0.0296149	15	TWIST1/CAMK1/POSTN/CX3CR1/FN1/REG1A/CD36/C3/CORO1A/HCK/CD53/ITGAX/ADA/TYROBP/CXCL10	BP
positive regulation of ERK1 and ERK2 cascade	5/125	186/17910	0.00985712	0.0445669	0.0296149	5	HTR2B/CCL19/PTPRC/CD36/PYCARD	BP
regulation of exocytosis	5/125	187/17910	0.0100727	0.045483	0.0302236	5	ADGRE2/FCER1G/FCGR2B/ITGAM/RAC2	BP
negative regulation of cell killing	2/125	22/17910	0.0101887	0.045712	0.0303758	2	PTPRC/FCGR2B	BP
integrin activation	2/125	22/17910	0.0101887	0.045712	0.0303758	2	FN1/PLEK	BP
calcium-mediated signaling using intracellular calcium source	2/125	22/17910	0.0101887	0.045712	0.0303758	2	CCL20/PTPRC	BP
positive regulation of leukocyte degranulation	2/125	22/17910	0.0101887	0.045712	0.0303758	2	FCER1G/ITGAM	BP
negative regulation of neuroinflammatory response	2/125	22/17910	0.0101887	0.045712	0.0303758	2	CST7/PTPRC	BP
negative regulation of leukocyte cell-cell adhesion	4/125	121/17910	0.0102609	0.0459774	0.0305522	4	VSIG4/FCGR2B/IDO1/LILRB2	BP
reactive oxygen species biosynthetic process	4/125	122/17910	0.0105527	0.0471629	0.0313399	4	P2RX4/CX3CR1/CD36/PTX3	BP
positive regulation of metabolic process	34/125	3313/17910	0.0105531	0.0471629	0.0313399	34	CCL5/P2RX4/LTF/CDC20/HTR2B/CD3D/CCL19/TAF12/TWIST1/CAMK1/PTPRC/UCP2/IRF8/CX3CR1/FN1/FCGR2B/REG1A/PLAC8/CD36/PLEK/ITGAM/PYCARD/C3/TLR2/ITGAX/NFE2/EGF/HCLS1/TOP2A/APOC1/PTX3/TYROBP/LILRB2/CXCL10	BP
regulation of protein phosphorylation	17/125	1324/17910	0.0105659	0.0471629	0.0313399	17	CCL5/LTF/HTR2B/CCL19/TWIST1/CAMK1/PTPRC/CX3CR1/FN1/FCGR2B/CD36/PYCARD/C3/RAC2/EGF/HCLS1/CXCL10	BP
mesenchymal cell development	3/125	65/17910	0.0105843	0.047185	0.0313546	3	HTR2B/TWIST1/FN1	BP
cytoplasmic side of plasma membrane	4/131	114/18675	0.00852187	0.0474029	0.0364422	4	CD2/PTPRC/HCK/GNA15	CC
protein homooligomerization	7/125	345/17910	0.010659	0.0474574	0.0315356	7	P2RX4/CD3D/CD247/FCER1G/REG1A/PYCARD/THG1L	BP
positive regulation of protein phosphorylation	13/125	907/17910	0.0107769	0.0479218	0.0318442	13	CCL5/LTF/HTR2B/CCL19/CAMK1/PTPRC/CX3CR1/FCGR2B/CD36/PYCARD/C3/EGF/HCLS1	BP
cellular component biogenesis	31/125	2951/17910	0.0108953	0.0483868	0.0321532	31	CCL5/P2RX4/CNTRL/HLA-DRB1/CDC20/CD3D/RRM2/CD247/CCL19/TWIST1/STYXL1/FCER1G/LCP1/PRMT7/FN1/BYSL/REG1A/CD36/PLEK/PYCARD/CORO1A/HCK/TLR2/RAB32/RAC2/GPR65/EGF/THG1L/HCLS1/APOC1/IKZF1	BP
neuron death	7/125	347/17910	0.0109781	0.0485943	0.0322911	7	CCL5/CX3CR1/FCGR2B/ITGAM/C1QA/CORO1A/TYROBP	BP
regulation of phospholipase activity	3/125	66/17910	0.0110327	0.0485943	0.0322911	3	CCL5/HTR2B/GNA15	BP
negative regulation of endocytosis	3/125	66/17910	0.0110327	0.0485943	0.0322911	3	FCGR2B/TLR2/APOC1	BP
positive regulation of protein modification process	15/125	1117/17910	0.0110667	0.0485943	0.0322911	15	CCL5/LTF/CDC20/HTR2B/CCL19/CAMK1/PTPRC/CX3CR1/FCGR2B/CD36/PYCARD/C3/EGF/HCLS1/LILRB2	BP
response to acidic pH	2/125	23/17910	0.0111085	0.0485943	0.0322911	2	CTSS/GPR65	BP
regulation of macrophage chemotaxis	2/125	23/17910	0.0111085	0.0485943	0.0322911	2	CCL5/SLAMF8	BP
negative regulation of interleukin-2 production	2/125	23/17910	0.0111085	0.0485943	0.0322911	2	PTPRC/VSIG4	BP
positive regulation of interleukin-4 production	2/125	23/17910	0.0111085	0.0485943	0.0322911	2	FCER1G/SASH3	BP
positive regulation of toll-like receptor signaling pathway	2/125	23/17910	0.0111085	0.0485943	0.0322911	2	LTF/TLR2	BP
positive regulation of antigen receptor-mediated signaling pathway	2/125	23/17910	0.0111085	0.0485943	0.0322911	2	PTPRC/ADA	BP
cellular response to low-density lipoprotein particle stimulus	2/125	23/17910	0.0111085	0.0485943	0.0322911	2	FCER1G/CD36	BP
positive regulation of mononuclear cell migration	2/125	23/17910	0.0111085	0.0485943	0.0322911	2	CCL5/CXCL10	BP
serine-type endopeptidase activity	5/129	133/16967	0.00347865	0.0495445	0.0391695	5	LTF/GZMB/GZMA/GZMK/GZMH	MF
lysosome localization	3/125	67/17910	0.0114921	0.0500848	0.0332815	3	ADGRE2/FCER1G/RAC2	BP
positive chemotaxis	3/125	67/17910	0.0114921	0.0500848	0.0332815	3	CCL5/CORO1A/CXCL10	BP
lymphocyte apoptotic process	3/125	67/17910	0.0114921	0.0500848	0.0332815	3	CCL5/ADA/IDO1	BP
anatomical structure formation involved in morphogenesis	15/125	1124/17910	0.0116706	0.0507995	0.0337565	15	TWIST1/CAMK1/FBN2/CX3CR1/FN1/BYSL/CD36/C3/TLR2/CD53/ITGAX/EGF/ADA/TYROBP/CXCL10	BP
positive regulation of cell development	9/125	528/17910	0.0117571	0.051113	0.0339647	9	P2RX4/CAMK1/STYXL1/CX3CR1/FN1/REG1A/C1QA/TLR2/TYROBP	BP
negative regulation of cell adhesion	6/125	271/17910	0.0119263	0.0517199	0.0343681	6	PTPRC/POSTN/VSIG4/FCGR2B/IDO1/LILRB2	BP
regulation of ERK1 and ERK2 cascade	6/125	271/17910	0.0119263	0.0517199	0.0343681	6	HTR2B/CCL19/PTPRC/FN1/CD36/PYCARD	BP
myeloid cell development	3/125	68/17910	0.0119623	0.0517478	0.0343866	3	LTF/TLR2/TYROBP	BP
mononuclear cell migration	3/125	68/17910	0.0119623	0.0517478	0.0343866	3	CCL5/SLAMF8/CXCL10	BP
regulation of T cell mediated cytotoxicity	2/125	24/17910	0.0120635	0.0520571	0.0345921	2	PTPRC/FCGR2B	BP
positive regulation of neuroinflammatory response	2/125	24/17910	0.0120635	0.0520571	0.0345921	2	ITGAM/C1QA	BP
protein kinase regulator activity	5/129	136/16967	0.00382621	0.0528917	0.0418159	5	CCL5/LTF/RAC2/EGF/CXCL10	MF
regulation of gliogenesis	4/125	128/17910	0.0124166	0.053515	0.0355609	4	P2RX4/CX3CR1/C1QA/TLR2	BP
cell recognition	4/125	129/17910	0.0127463	0.0548015	0.0364158	4	CCL19/CD36/FCN1/DOCK2	BP
regulation of actin filament polymerization	4/125	129/17910	0.0127463	0.0548015	0.0364158	4	PYCARD/CORO1A/HCK/HCLS1	BP
neural crest cell differentiation	3/125	70/17910	0.0129355	0.0554785	0.0368657	3	HTR2B/TWIST1/FN1	BP
positive regulation of lipase activity	3/125	70/17910	0.0129355	0.0554785	0.0368657	3	CCL5/HTR2B/GNA15	BP
T cell chemotaxis	2/125	25/17910	0.0130531	0.0556425	0.0369747	2	CCL5/CXCL10	BP
acetylcholine receptor signaling pathway	2/125	25/17910	0.0130531	0.0556425	0.0369747	2	LYPD1/GNA15	BP
regulation of lymphocyte chemotaxis	2/125	25/17910	0.0130531	0.0556425	0.0369747	2	CCL5/CXCL10	BP
signal transduction involved in cellular response to ammonium ion	2/125	25/17910	0.0130531	0.0556425	0.0369747	2	LYPD1/GNA15	BP
negative regulation of synapse organization	2/125	25/17910	0.0130531	0.0556425	0.0369747	2	TLR2/LILRB2	BP
cation transmembrane transport	11/125	730/17910	0.0132259	0.0563104	0.0374185	11	P2RX4/SLC1A4/HTR2B/CCL19/TWIST1/PTPRC/REM1/UCP2/CTSS/CORO1A/CXCL10	BP
regulation of phosphorylation	18/125	1467/17910	0.0132441	0.0563195	0.0374245	18	CCL5/LTF/HTR2B/CCL19/TWIST1/CAMK1/PTPRC/SLAMF8/CX3CR1/FN1/FCGR2B/CD36/PYCARD/C3/RAC2/EGF/HCLS1/CXCL10	BP
B cell activation involved in immune response	3/125	71/17910	0.0134386	0.0568707	0.0377908	3	PTPRC/FCGR2B/ADA	BP
regulation of bone mineralization	3/125	71/17910	0.0134386	0.0568707	0.0377908	3	LTF/TWIST1/FBN2	BP
multicellular organismal response to stress	3/125	71/17910	0.0134386	0.0568707	0.0377908	3	P2RX4/LYPD1/IDO1	BP
positive regulation of response to wounding	3/125	71/17910	0.0134386	0.0568707	0.0377908	3	THBD/CD36/PLEK	BP
amide binding	7/129	266/16967	0.00424645	0.0570238	0.0450826	7	HLA-DRB1/FCGR2B/CD36/ITGAM/C1QA/TLR2/LILRB2	MF
positive regulation of intracellular transport	5/125	203/17910	0.0139751	0.0590697	0.0392521	5	CAMK1/FCER1G/ITGAM/RAC2/HCLS1	BP
regulation of ion transport	10/125	639/17910	0.0140712	0.0592144	0.0393482	10	CCL5/P2RX4/TWIST1/REM1/CTSS/LILRA2/CORO1A/EGF/LILRB2/CXCL10	BP
tolerance induction	2/125	26/17910	0.0140769	0.0592144	0.0393482	2	IDO1/LILRB2	BP
cGMP-mediated signaling	2/125	26/17910	0.0140769	0.0592144	0.0393482	2	HTR2B/CD36	BP
synapse maturation	2/125	26/17910	0.0140769	0.0592144	0.0393482	2	CDC20/CX3CR1	BP
positive regulation of cellular metabolic process	31/125	3007/17910	0.0141076	0.0592724	0.0393867	31	CCL5/P2RX4/LTF/CDC20/HTR2B/CD3D/CCL19/TAF12/TWIST1/CAMK1/PTPRC/IRF8/CX3CR1/FN1/FCGR2B/PLAC8/CD36/PLEK/ITGAM/PYCARD/C3/TLR2/NFE2/EGF/HCLS1/TOP2A/APOC1/PTX3/TYROBP/LILRB2/CXCL10	BP
positive regulation of signal transduction	19/125	1591/17910	0.0143139	0.0600668	0.0399146	19	CCL5/P2RX4/LTF/GZMB/HTR2B/CCL19/PTPRC/STYXL1/CX3CR1/FCGR2B/CD36/PYCARD/C3/TLR2/RAC2/EGF/HCLS1/ADA/IL10RA	BP
positive regulation of neurogenesis	8/125	455/17910	0.0145183	0.0608517	0.0404362	8	P2RX4/CAMK1/STYXL1/CX3CR1/FN1/REG1A/C1QA/TLR2	BP
regulation of blood coagulation	3/125	74/17910	0.0150143	0.0627807	0.041718	3	THBD/CD36/PLEK	BP
long-term synaptic potentiation	3/125	74/17910	0.0150143	0.0627807	0.041718	3	CX3CR1/TYROBP/LILRB2	BP
response to superoxide	2/125	27/17910	0.0151344	0.0629073	0.0418022	2	UCP2/CD36	BP
regulation of interleukin-4 production	2/125	27/17910	0.0151344	0.0629073	0.0418022	2	FCER1G/SASH3	BP
modulation by host of viral process	2/125	27/17910	0.0151344	0.0629073	0.0418022	2	LTF/PTX3	BP
response to acetylcholine	2/125	27/17910	0.0151344	0.0629073	0.0418022	2	LYPD1/GNA15	BP
cellular response to acetylcholine	2/125	27/17910	0.0151344	0.0629073	0.0418022	2	LYPD1/GNA15	BP
regulation of endopeptidase activity	7/125	370/17910	0.0151649	0.0629593	0.0418367	7	CST7/LTF/SLPI/CSTA/WFDC2/PYCARD/C3	BP
platelet alpha granule lumen	3/131	67/18675	0.0116576	0.0638478	0.0490847	3	SERPINA3/FN1/EGF	CC
regulation of protein modification process	20/125	1718/17910	0.0155325	0.0643785	0.0427797	20	CCL5/LTF/CDC20/HTR2B/CCL19/TWIST1/CAMK1/PTPRC/STYXL1/CX3CR1/FN1/FCGR2B/CD36/PYCARD/C3/RAC2/EGF/HCLS1/LILRB2/CXCL10	BP
animal organ regeneration	3/125	75/17910	0.0155618	0.0643785	0.0427797	3	LCP1/UCP2/REG1A	BP
regulation of hemostasis	3/125	75/17910	0.0155618	0.0643785	0.0427797	3	THBD/CD36/PLEK	BP
neuronal cell body membrane	2/131	24/18675	0.0121835	0.0657171	0.0505217	2	CX3CR1/REG1A	CC
phosphatidylinositol 3-kinase signaling	4/125	138/17910	0.0159679	0.065928	0.0438094	4	CCL5/HTR2B/TWIST1/HCLS1	BP
positive regulation of phosphorylation	13/125	955/17910	0.015974	0.065928	0.0438094	13	CCL5/LTF/HTR2B/CCL19/CAMK1/PTPRC/CX3CR1/FCGR2B/CD36/PYCARD/C3/EGF/HCLS1	BP
positive regulation of gliogenesis	3/125	76/17910	0.0161204	0.0664541	0.044159	3	P2RX4/C1QA/TLR2	BP
response to oxygen radical	2/125	28/17910	0.0162249	0.0664938	0.0441854	2	UCP2/CD36	BP
regulation of myeloid cell apoptotic process	2/125	28/17910	0.0162249	0.0664938	0.0441854	2	CCL5/FCER1G	BP
tumor necrosis factor biosynthetic process	2/125	28/17910	0.0162249	0.0664938	0.0441854	2	CX3CR1/TYROBP	BP
regulation of tumor necrosis factor biosynthetic process	2/125	28/17910	0.0162249	0.0664938	0.0441854	2	CX3CR1/TYROBP	BP
positive regulation of leukocyte apoptotic process	2/125	28/17910	0.0162249	0.0664938	0.0441854	2	CCL5/IDO1	BP
immune response-regulating cell surface receptor signaling pathway involved in phagocytosis	4/125	139/17910	0.0163545	0.0668684	0.0444343	4	CD247/PTPRC/FCGR2B/HCK	BP
Fc-gamma receptor signaling pathway involved in phagocytosis	4/125	139/17910	0.0163545	0.0668684	0.0444343	4	CD247/PTPRC/FCGR2B/HCK	BP
Fc-gamma receptor signaling pathway	4/125	141/17910	0.0171453	0.0700201	0.0465286	4	CD247/PTPRC/FCGR2B/HCK	BP
cell body membrane	2/131	25/18675	0.0131827	0.0700453	0.0538491	2	CX3CR1/REG1A	CC
positive regulation of lipid localization	3/125	78/17910	0.0172712	0.0702749	0.046698	3	P2RX4/CD36/C3	BP
substrate-dependent cell migration	2/125	29/17910	0.0173481	0.0702749	0.046698	2	PTPRC/FN1	BP
deoxyribonucleotide metabolic process	2/125	29/17910	0.0173481	0.0702749	0.046698	2	RRM2/ADA	BP
negative regulation of sterol transport	2/125	29/17910	0.0173481	0.0702749	0.046698	2	EGF/APOC1	BP
negative regulation of cholesterol transport	2/125	29/17910	0.0173481	0.0702749	0.046698	2	EGF/APOC1	BP
homeostasis of number of cells within a tissue	2/125	29/17910	0.0173481	0.0702749	0.046698	2	CORO1A/SASH3	BP
protein kinase C signaling	2/125	29/17910	0.0173481	0.0702749	0.046698	2	HTR2B/PLEK	BP
cytokine receptor binding	6/129	210/16967	0.00540116	0.0705151	0.0557488	6	CCL5/CCL20/CCL19/CXCL6/PYCARD/CXCL10	MF
Fc receptor mediated stimulatory signaling pathway	4/125	142/17910	0.0175496	0.0710089	0.0471857	4	CD247/PTPRC/FCGR2B/HCK	BP
regulation of coagulation	3/125	79/17910	0.0178634	0.0721953	0.047974	3	THBD/CD36/PLEK	BP
negative regulation of immune response	4/125	143/17910	0.0179597	0.0724576	0.0481483	4	PTPRC/SLAMF8/VSIG4/FCGR2B	BP
regulation of actin cytoskeleton organization	6/125	297/17910	0.0179696	0.0724576	0.0481483	6	PLEK/PYCARD/CORO1A/HCK/GPR65/HCLS1	BP
regulation of protein binding	5/125	217/17910	0.0181332	0.0730329	0.0485306	5	SLPI/CAMK1/PRMT7/CD36/PHLDA2	BP
positive regulation of lipid metabolic process	4/125	144/17910	0.0183758	0.073845	0.0490703	4	HTR2B/CCL19/TWIST1/APOC1	BP
activation of phospholipase C activity	2/125	30/17910	0.0185034	0.073845	0.0490703	2	HTR2B/GNA15	BP
regulation of platelet activation	2/125	30/17910	0.0185034	0.073845	0.0490703	2	THBD/PLEK	BP
positive regulation of interleukin-2 production	2/125	30/17910	0.0185034	0.073845	0.0490703	2	PTPRC/SASH3	BP
positive regulation of CD4-positive, alpha-beta T cell differentiation	2/125	30/17910	0.0185034	0.073845	0.0490703	2	CCL19/SASH3	BP
regulation of viral entry into host cell	2/125	30/17910	0.0185034	0.073845	0.0490703	2	FCN1/PTX3	BP
alpha-beta T cell proliferation	2/125	30/17910	0.0185034	0.073845	0.0490703	2	PTPRC/DOCK2	BP
myeloid leukocyte cytokine production	2/125	30/17910	0.0185034	0.073845	0.0490703	2	FCER1G/CD36	BP
regulation of nervous system development	12/125	870/17910	0.0185482	0.0739396	0.0491331	12	CST7/P2RX4/CDC20/CAMK1/STYXL1/CX3CR1/FN1/REG1A/C1QA/TLR2/ITGAX/EGF	BP
actin filament polymerization	4/125	145/17910	0.0187978	0.0748496	0.0497378	4	PYCARD/CORO1A/HCK/HCLS1	BP
positive regulation of acute inflammatory response	2/125	31/17910	0.0196903	0.0774283	0.0514514	2	FCER1G/C3	BP
purinergic receptor signaling pathway	2/125	31/17910	0.0196903	0.0774283	0.0514514	2	P2RX4/ADA	BP
proteolysis	19/125	1645/17910	0.0196951	0.0774283	0.0514514	19	CST7/LTF/GZMB/GZMA/SLPI/CDC20/GZMK/CSTA/VSIG4/WFDC2/FN1/CTSS/PYCARD/C1QA/C1QB/C3/CFP/GZMH/EGF	BP
apoptotic signaling pathway	9/125	579/17910	0.0202269	0.0774283	0.0514514	9	DAPK2/P2RX4/GZMB/PTPRC/STYXL1/CX3CR1/ITGAM/PYCARD/TYROBP	BP
regulation of cytokine production involved in immune response	3/125	83/17910	0.0203445	0.0774283	0.0514514	3	FCER1G/CD36/SASH3	BP
ovarian cumulus expansion	1/125	3/17910	0.0207934	0.0774283	0.0514514	1	PTX3	BP
activation of membrane attack complex	1/125	3/17910	0.0207934	0.0774283	0.0514514	1	C3	BP
regulation of activation of membrane attack complex	1/125	3/17910	0.0207934	0.0774283	0.0514514	1	C3	BP
follicular dendritic cell activation	1/125	3/17910	0.0207934	0.0774283	0.0514514	1	FCGR2B	BP
microglial cell activation involved in immune response	1/125	3/17910	0.0207934	0.0774283	0.0514514	1	TYROBP	BP
germinal center B cell differentiation	1/125	3/17910	0.0207934	0.0774283	0.0514514	1	ADA	BP
serotonin production involved in inflammatory response	1/125	3/17910	0.0207934	0.0774283	0.0514514	1	FCER1G	BP
immune complex clearance	1/125	3/17910	0.0207934	0.0774283	0.0514514	1	FCGR2B	BP
serotonin secretion involved in inflammatory response	1/125	3/17910	0.0207934	0.0774283	0.0514514	1	FCER1G	BP
serotonin secretion by platelet	1/125	3/17910	0.0207934	0.0774283	0.0514514	1	FCER1G	BP
positive regulation of germinal center formation	1/125	3/17910	0.0207934	0.0774283	0.0514514	1	ADA	BP
Fc receptor mediated inhibitory signaling pathway	1/125	3/17910	0.0207934	0.0774283	0.0514514	1	LILRB2	BP
