# Supplementary material for: Identifying effective diagnostic biomarkers and immune infiltration features in chronic kidney disease by bioinformatics and validation
Source: Front Pharmacol. 2022 Dec 30;13:1069810. doi: 10.3389/fphar.2022.1069810 (PMC9838551; doi:10.3389/fphar.2022.1069810)
Supplement: Supplementary file 1 [file DataSheet3.ZIP › Supplementary File 3-26/Supplementary File 12.xlsx]

## Sheet: Sheet1
The results of KEGG enrichment analyses
Description	GeneRatio	BgRatio	pvalue	padjust	qvalue	Count	geneID	Other
Staphylococcus aureus infection	8/75	96/7914	3.02282e-06	0.000194254	0.000159352	8	HLA-DRB1/SELPLG/FCGR2B/ITGAL/ITGAM/C1QA/C1QB/C3	Human Diseases
Viral protein interaction with cytokine and cytokine receptor	8/75	100/7914	4.11561e-06	0.000194254	0.000159352	8	CCL5/CCL20/CCL19/CXCL6/CX3CR1/CXCL1/IL10RA/CXCL10	Environmental Information Processing
Chagas disease (American trypanosomiasis)	8/75	102/7914	4.77716e-06	0.000194254	0.000159352	8	CCL5/CD3D/CD247/C1QA/C1QB/C3/TLR2/GNA15	Human Diseases
Tuberculosis	10/75	179/7914	6.32961e-06	0.000194254	0.000159352	10	HLA-DRB1/FCER1G/FCGR2B/CTSS/ITGAM/C3/CORO1A/TLR2/ITGAX/IL10RA	Human Diseases
Pertussis	7/75	76/7914	6.69841e-06	0.000194254	0.000159352	7	CXCL6/IRF8/ITGAM/PYCARD/C1QA/C1QB/C3	Human Diseases
Complement and coagulation cascades	7/75	79/7914	8.6829e-06	0.000209837	0.000172135	7	THBD/VSIG4/ITGAM/C1QA/C1QB/C3/ITGAX	Organismal Systems
Chemokine signaling pathway	10/75	189/7914	1.02471e-05	0.000212261	0.000174124	10	CCL5/CCL20/CCL19/CXCL6/CX3CR1/HCK/CXCL1/RAC2/DOCK2/CXCL10	Organismal Systems
Phagosome	9/75	152/7914	1.19569e-05	0.000216719	0.00017778	9	HLA-DRB1/NCF2/FCGR2B/CTSS/CD36/ITGAM/C3/CORO1A/TLR2	Cellular Processes
Rheumatoid arthritis	7/75	93/7914	2.55331e-05	0.000411366	0.000337455	7	CCL5/HLA-DRB1/CCL20/CXCL6/ITGAL/TLR2/CXCL1	Human Diseases
Natural killer cell mediated cytotoxicity	8/75	131/7914	3.02553e-05	0.000438701	0.000359878	8	GZMB/CD247/FCER1G/ITGAL/CD48/RAC2/ULBP2/TYROBP	Organismal Systems
Legionellosis	5/75	56/7914	0.000175109	0.00230825	0.00189352	5	ITGAM/PYCARD/C3/TLR2/CXCL1	Human Diseases
Hematopoietic cell lineage	6/75	98/7914	0.000312493	0.00377596	0.00309752	6	HLA-DRB1/CD2/CD3D/CD36/ITGAM/CD37	Organismal Systems
Cell adhesion molecules (CAMs)	7/75	147/7914	0.000456742	0.00509442	0.00417909	7	HLA-DRB1/CD2/PTPRC/SELL/SELPLG/ITGAL/ITGAM	Environmental Information Processing
Leishmaniasis	5/75	76/7914	0.000731141	0.00757253	0.00621195	5	HLA-DRB1/NCF2/ITGAM/C3/TLR2	Human Diseases
B cell receptor signaling pathway	5/75	82/7914	0.00103331	0.00998865	0.00819396	5	FCGR2B/LILRA1/LILRA2/RAC2/LILRB2	Organismal Systems
Osteoclast differentiation	6/75	128/7914	0.00128738	0.0116669	0.00957068	6	NCF2/FCGR2B/LILRA1/LILRA2/TYROBP/LILRB2	Organismal Systems
PD-L1 expression and PD-1 checkpoint pathway in cancer	5/75	89/7914	0.00149328	0.0127368	0.0104484	5	CD3D/CD247/BATF3/TLR2/EGF	Human Diseases
Fc gamma R-mediated phagocytosis	5/75	93/7914	0.00181574	0.0146268	0.0119987	5	PTPRC/FCGR2B/HCK/RAC2/DOCK2	Organismal Systems
Amoebiasis	5/75	102/7914	0.0027245	0.0205082	0.0168234	5	FN1/ITGAM/TLR2/CXCL1/GNA15	Human Diseases
Epstein-Barr virus infection	7/75	201/7914	0.00282872	0.0205082	0.0168234	7	HLA-DRB1/CD3D/CD247/ITGAL/ENTPD1/TLR2/CXCL10	Human Diseases
TNF signaling pathway	5/75	112/7914	0.00407897	0.0281643	0.0231039	5	CCL5/CCL20/CXCL6/CXCL1/CXCL10	Environmental Information Processing
Prion diseases	3/75	35/7914	0.00430384	0.0283662	0.0232696	3	CCL5/C1QA/C1QB	Human Diseases
Primary immunodeficiency	3/75	38/7914	0.00543587	0.0342696	0.0281123	3	CD3D/PTPRC/ADA	Human Diseases
Cytokine-cytokine receptor interaction	8/75	294/7914	0.00641249	0.0387421	0.0317812	8	CCL5/CCL20/CCL19/CXCL6/CX3CR1/CXCL1/IL10RA/CXCL10	Environmental Information Processing
Malaria	3/75	49/7914	0.0110227	0.0639317	0.0524449	3	CD36/ITGAL/TLR2	Human Diseases
IL-17 signaling pathway	4/75	93/7914	0.0115112	0.0641969	0.0526624	4	CCL20/CXCL6/CXCL1/CXCL10	Organismal Systems
Regulation of actin cytoskeleton	6/75	213/7914	0.0152663	0.0819856	0.067255	6	FN1/ITGAL/ITGAM/ITGAX/RAC2/EGF	Cellular Processes
Viral myocarditis	3/75	60/7914	0.0190152	0.0984715	0.0807788	3	HLA-DRB1/ITGAL/RAC2	Human Diseases
Leukocyte transendothelial migration	4/75	112/7914	0.0214184	0.104533	0.0857512	4	NCF2/ITGAL/ITGAM/RAC2	Organismal Systems
Cytosolic DNA-sensing pathway	3/75	63/7914	0.0216275	0.104533	0.0857512	3	CCL5/PYCARD/CXCL10	Organismal Systems
Asthma	2/75	31/7914	0.0345187	0.161458	0.132449	2	HLA-DRB1/FCER1G	Human Diseases
Systemic lupus erythematosus	4/75	133/7914	0.0370818	0.168027	0.137837	4	HLA-DRB1/C1QA/C1QB/C3	Human Diseases
Allograft rejection	2/75	38/7914	0.0500288	0.213945	0.175505	2	HLA-DRB1/GZMB	Human Diseases
Human immunodeficiency virus 1 infection	5/75	212/7914	0.0501664	0.213945	0.175505	5	CD3D/CD247/APOBEC3A/TLR2/RAC2	Human Diseases
Th1 and Th2 cell differentiation	3/75	92/7914	0.0563974	0.224603	0.184248	3	HLA-DRB1/CD3D/CD247	Organismal Systems
Bladder cancer	2/75	41/7914	0.0573125	0.224603	0.184248	2	DAPK2/EGF	Human Diseases
Graft-versus-host disease	2/75	41/7914	0.0573125	0.224603	0.184248	2	HLA-DRB1/GZMB	Human Diseases
Type I diabetes mellitus	2/75	43/7914	0.062361	0.237957	0.195202	2	HLA-DRB1/GZMB	Human Diseases
Toll-like receptor signaling pathway	3/75	104/7914	0.0755646	0.273419	0.224293	3	CCL5/TLR2/CXCL10	Organismal Systems
T cell receptor signaling pathway	3/75	104/7914	0.0755646	0.273419	0.224293	3	CD3D/CD247/PTPRC	Organismal Systems
Influenza A	4/75	170/7914	0.0773116	0.273419	0.224293	4	CCL5/HLA-DRB1/PYCARD/CXCL10	Human Diseases
Th17 cell differentiation	3/75	107/7914	0.0807555	0.273583	0.224427	3	HLA-DRB1/CD3D/CD247	Organismal Systems
Cholesterol metabolism	2/75	50/7914	0.0811314	0.273583	0.224427	2	CD36/APOC1	Organismal Systems
Autoimmune thyroid disease	2/75	53/7914	0.0896486	0.289169	0.237213	2	HLA-DRB1/GZMB	Human Diseases
Toxoplasmosis	3/75	112/7914	0.089742	0.289169	0.237213	3	HLA-DRB1/TLR2/IL10RA	Human Diseases
Pyrimidine metabolism	2/75	57/7914	0.101394	0.31961	0.262185	2	RRM2/ENTPD1	Metabolism
Yersinia infection	3/75	120/7914	0.104948	0.323776	0.265602	3	FN1/PYCARD/RAC2	Human Diseases
Calcium signaling pathway	4/75	193/7914	0.110101	0.332598	0.272839	4	P2RX4/HTR2B/CAMK1/GNA15	Environmental Information Processing
Pathogenic Escherichia coli infection	4/75	201/7914	0.122775	0.356042	0.292071	4	PYCARD/MYO1F/HCK/HCLS1	Human Diseases
Purine metabolism	3/75	130/7914	0.125274	0.356042	0.292071	3	RRM2/ENTPD1/ADA	Metabolism
Inflammatory bowel disease (IBD)	2/75	65/7914	0.126039	0.356042	0.292071	2	HLA-DRB1/TLR2	Human Diseases
Proteoglycans in cancer	4/75	204/7914	0.127684	0.356042	0.292071	4	TWIST1/FN1/TLR2/HCLS1	Human Diseases
Fc epsilon RI signaling pathway	2/75	68/7914	0.135621	0.368063	0.301932	2	FCER1G/RAC2	Organismal Systems
Rap1 signaling pathway	4/75	210/7914	0.137749	0.368063	0.301932	4	ITGAL/ITGAM/RAC2/EGF	Environmental Information Processing
Epithelial cell signaling in Helicobacter pylori infection	2/75	70/7914	0.142098	0.368063	0.301932	2	CCL5/CXCL1	Human Diseases
Measles	3/75	138/7914	0.142482	0.368063	0.301932	3	CD3D/FCGR2B/TLR2	Human Diseases
Fluid shear stress and atherosclerosis	3/75	139/7914	0.144687	0.368063	0.301932	3	NCF2/THBD/RAC2	Human Diseases
Bacterial invasion of epithelial cells	2/75	73/7914	0.151935	0.376923	0.3092	2	FN1/HCLS1	Human Diseases
Human T-cell leukemia virus 1 infection	4/75	219/7914	0.15343	0.376923	0.3092	4	HLA-DRB1/CDC20/CD3D/ITGAL	Human Diseases
Pancreatic cancer	2/75	75/7914	0.158568	0.376923	0.3092	2	RAC2/EGF	Human Diseases
Glioma	2/75	75/7914	0.158568	0.376923	0.3092	2	CAMK1/EGF	Human Diseases
Pantothenate and CoA biosynthesis	1/75	19/7914	0.16567	0.387454	0.317839	1	PPCDC	Metabolism
Antigen processing and presentation	2/75	78/7914	0.168616	0.388085	0.318357	2	HLA-DRB1/CTSS	Organismal Systems
Glycosaminoglycan biosynthesis - chondroitin sulfate / dermatan sulfate	1/75	20/7914	0.173596	0.391224	0.320931	1	CHST15	Metabolism
Salmonella infection	2/75	80/7914	0.175376	0.391224	0.320931	2	PYCARD/CXCL1	Human Diseases
Colorectal cancer	2/75	86/7914	0.195902	0.426193	0.349617	2	RAC2/EGF	Human Diseases
Mannose type O-glycan biosynthesis	1/75	23/7914	0.19693	0.426193	0.349617	1	FUT4	Metabolism
ECM-receptor interaction	2/75	88/7914	0.202813	0.426201	0.349624	2	FN1/CD36	Environmental Information Processing
Gap junction	2/75	88/7914	0.202813	0.426201	0.349624	2	HTR2B/EGF	Cellular Processes
Glycosphingolipid biosynthesis - lacto and neolacto series	1/75	27/7914	0.227035	0.463662	0.380355	1	FUT4	Metabolism
Biosynthesis of unsaturated fatty acids	1/75	27/7914	0.227035	0.463662	0.380355	1	FADS1	Metabolism
Choline metabolism in cancer	2/75	98/7914	0.237728	0.478758	0.392738	2	RAC2/EGF	Human Diseases
AGE-RAGE signaling pathway in diabetic complications	2/75	100/7914	0.24476	0.481126	0.39468	2	THBD/FN1	Human Diseases
NOD-like receptor signaling pathway	3/75	181/7914	0.24554	0.481126	0.39468	3	CCL5/PYCARD/CXCL1	Organismal Systems
NF-kappa B signaling pathway	2/75	102/7914	0.251802	0.486817	0.399349	2	CCL19/CXCL1	Environmental Information Processing
Kaposi sarcoma-associated herpesvirus infection	3/75	186/7914	0.258304	0.487445	0.399864	3	C3/HCK/CXCL1	Human Diseases
C-type lectin receptor signaling pathway	2/75	104/7914	0.25885	0.487445	0.399864	2	FCER1G/PYCARD	Organismal Systems
Focal adhesion	3/75	199/7914	0.291881	0.542599	0.445108	3	FN1/RAC2/EGF	Cellular Processes
African trypanosomiasis	1/75	37/7914	0.29751	0.546063	0.44795	1	IDO1	Human Diseases
Sphingolipid signaling pathway	2/75	119/7914	0.311661	0.564886	0.463391	2	FCER1G/RAC2	Environmental Information Processing
Fat digestion and absorption	1/75	41/7914	0.32389	0.570214	0.467762	1	CD36	Organismal Systems
Lysosome	2/75	123/7914	0.325653	0.570214	0.467762	2	CTSS/LAPTM5	Cellular Processes
Platelet activation	2/75	124/7914	0.32914	0.570214	0.467762	2	TBXAS1/FCER1G	Organismal Systems
Tryptophan metabolism	1/75	42/7914	0.330331	0.570214	0.467762	1	IDO1	Metabolism
Basal transcription factors	1/75	45/7914	0.349292	0.595851	0.488793	1	TAF12	Genetic Information Processing
Human cytomegalovirus infection	3/75	225/7914	0.359716	0.606498	0.497527	3	CCL5/RAC2/IL10RA	Human Diseases
Apoptosis	2/75	136/7914	0.370572	0.615841	0.505191	2	GZMB/CTSS	Cellular Processes
Intestinal immune network for IgA production	1/75	49/7914	0.373752	0.615841	0.505191	1	HLA-DRB1	Organismal Systems
Neuroactive ligand-receptor interaction	4/75	340/7914	0.403661	0.657649	0.539487	4	P2RX4/GZMA/HTR2B/C3	Environmental Information Processing
Phospholipase D signaling pathway	2/75	148/7914	0.411002	0.660297	0.541659	2	FCER1G/EGF	Environmental Information Processing
Glutathione metabolism	1/75	56/7914	0.414393	0.660297	0.541659	1	RRM2	Metabolism
Fatty acid metabolism	1/75	57/7914	0.419982	0.661929	0.542998	1	FADS1	Metabolism
Endometrial cancer	1/75	58/7914	0.425519	0.662444	0.543421	1	EGF	Human Diseases
VEGF signaling pathway	1/75	59/7914	0.431003	0.662444	0.543421	1	RAC2	Environmental Information Processing
Hepatitis C	2/75	155/7914	0.434015	0.662444	0.543421	2	EGF/CXCL10	Human Diseases
Arachidonic acid metabolism	1/75	63/7914	0.452429	0.674752	0.553517	1	TBXAS1	Metabolism
Jak-STAT signaling pathway	2/75	162/7914	0.456553	0.674752	0.553517	2	EGF/IL10RA	Environmental Information Processing
RNA transport	2/75	165/7914	0.466058	0.674752	0.553517	2	TACC3/THOC6	Genetic Information Processing
Non-small cell lung cancer	1/75	66/7914	0.467975	0.674752	0.553517	1	EGF	Human Diseases
Shigellosis	1/75	67/7914	0.473059	0.674752	0.553517	1	HCLS1	Human Diseases
Acute myeloid leukemia	1/75	67/7914	0.473059	0.674752	0.553517	1	ITGAM	Human Diseases
Adipocytokine signaling pathway	1/75	69/7914	0.483084	0.674752	0.553517	1	CD36	Organismal Systems
RIG-I-like receptor signaling pathway	1/75	70/7914	0.488026	0.674752	0.553517	1	CXCL10	Organismal Systems
Adherens junction	1/75	71/7914	0.492921	0.674752	0.553517	1	RAC2	Cellular Processes
p53 signaling pathway	1/75	72/7914	0.49777	0.674752	0.553517	1	RRM2	Cellular Processes
Melanoma	1/75	72/7914	0.49777	0.674752	0.553517	1	EGF	Human Diseases
Herpes simplex virus 1 infection	5/75	491/7914	0.501133	0.674752	0.553517	5	CCL5/HLA-DRB1/C3/CFP/TLR2	Human Diseases
Platinum drug resistance	1/75	73/7914	0.502574	0.674752	0.553517	1	TOP2A	Human Diseases
Thyroid hormone synthesis	1/75	74/7914	0.507332	0.674891	0.553631	1	SLC26A4	Organismal Systems
PPAR signaling pathway	1/75	76/7914	0.516713	0.680673	0.558375	1	CD36	Organismal Systems
Transcriptional misregulation in cancer	2/75	186/7914	0.529795	0.680673	0.558375	2	GZMB/ITGAM	Human Diseases
Drug metabolism - other enzymes	1/75	79/7914	0.530456	0.680673	0.558375	1	RRM2	Metabolism
EGFR tyrosine kinase inhibitor resistance	1/75	79/7914	0.530456	0.680673	0.558375	1	EGF	Human Diseases
ErbB signaling pathway	1/75	85/7914	0.556795	0.708204	0.580959	1	EGF	Environmental Information Processing
Viral carcinogenesis	2/75	201/7914	0.572132	0.721384	0.591771	2	CDC20/C3	Human Diseases
Salivary secretion	1/75	90/7914	0.577626	0.722033	0.592303	1	LYZ	Organismal Systems
Small cell lung cancer	1/75	92/7914	0.585686	0.72585	0.595434	1	FN1	Human Diseases
Prostate cancer	1/75	97/7914	0.605176	0.742015	0.608695	1	EGF	Human Diseases
Aldosterone synthesis and secretion	1/75	98/7914	0.608964	0.742015	0.608695	1	CAMK1	Organismal Systems
Inflammatory mediator regulation of TRP channels	1/75	100/7914	0.616433	0.744857	0.611026	1	HTR2B	Organismal Systems
Insulin resistance	1/75	108/7914	0.644927	0.767227	0.629377	1	CD36	Human Diseases
HIF-1 signaling pathway	1/75	109/7914	0.648339	0.767227	0.629377	1	EGF	Environmental Information Processing
Ras signaling pathway	2/75	232/7914	0.65082	0.767227	0.629377	2	RAC2/EGF	Environmental Information Processing
PI3K-Akt signaling pathway	3/75	354/7914	0.658805	0.770377	0.631961	3	FN1/TLR2/EGF	Environmental Information Processing
Serotonergic synapse	1/75	115/7914	0.668139	0.775042	0.635787	1	HTR2B	Organismal Systems
AMPK signaling pathway	1/75	120/7914	0.683796	0.786908	0.645522	1	CD36	Environmental Information Processing
Cell cycle	1/75	124/7914	0.695795	0.794412	0.651677	1	CDC20	Cellular Processes
Oocyte meiosis	1/75	127/7914	0.704498	0.798064	0.654673	1	CDC20	Cellular Processes
Relaxin signaling pathway	1/75	129/7914	0.710163	0.798246	0.654822	1	GNA15	Organismal Systems
FoxO signaling pathway	1/75	131/7914	0.715721	0.798305	0.65487	1	EGF	Environmental Information Processing
Ubiquitin mediated proteolysis	1/75	136/7914	0.72916	0.80384	0.659412	1	CDC20	Genetic Information Processing
Autophagy - animal	1/75	137/7914	0.731772	0.80384	0.659412	1	DAPK2	Cellular Processes
Pathways in cancer	4/75	530/7914	0.749198	0.816795	0.670039	4	DAPK2/FN1/RAC2/EGF	Human Diseases
Breast cancer	1/75	147/7914	0.756559	0.817626	0.67072	1	EGF	Human Diseases
Gastric cancer	1/75	149/7914	0.761238	0.817626	0.67072	1	EGF	Human Diseases
Oxytocin signaling pathway	1/75	153/7914	0.770331	0.81776	0.67083	1	CAMK1	Organismal Systems
MAPK signaling pathway	2/75	295/7914	0.775421	0.81776	0.67083	2	RAC2/EGF	Environmental Information Processing
Wnt signaling pathway	1/75	160/7914	0.78543	0.81776	0.67083	1	RAC2	Environmental Information Processing
Necroptosis	1/75	162/7914	0.789561	0.81776	0.67083	1	PYCARD	Cellular Processes
Hepatitis B	1/75	162/7914	0.789561	0.81776	0.67083	1	TLR2	Human Diseases
Tight junction	1/75	169/7914	0.803411	0.826203	0.677756	1	HCLS1	Cellular Processes
Axon guidance	1/75	181/7914	0.825092	0.83817	0.687573	1	RAC2	Organismal Systems
Human papillomavirus infection	2/75	330/7914	0.826609	0.83817	0.687573	2	FN1/EGF	Human Diseases
cAMP signaling pathway	1/75	216/7914	0.875738	0.881819	0.72338	1	RAC2	Environmental Information Processing
Metabolic pathways	8/75	1439/7914	0.974188	0.974188	0.799152	8	RRM2/TBXAS1/PPCDC/ENTPD1/FUT4/FADS1/ADA/IDO1	Metabolism
