# Supplementary material for: Identifying effective diagnostic biomarkers and immune infiltration features in chronic kidney disease by bioinformatics and validation
Source: Front Pharmacol. 2022 Dec 30;13:1069810. doi: 10.3389/fphar.2022.1069810 (PMC9838551; doi:10.3389/fphar.2022.1069810)
Supplement: Supplementary file 1 [file DataSheet3.ZIP › Supplementary File 3-26/Supplementary File 13.xls]

## Sheet: string_interactions
The information for PPI network of screened 16 key genes
#node1	node2	node1_string_id	node2_string_id	neighborhood_on_chromosome	gene_fusion	phylogenetic_cooccurrence	homology	coexpression	experimentally_determined_interaction	database_annotated	automated_textmining	combined_score
AOAH	MS4A6A	9606.ENSP00000479664	9606.ENSP00000392770	0	0	0	0	0.52	0	0	0	0.52
C1QA	IL10RA	9606.ENSP00000363773	9606.ENSP00000227752	0	0	0	0	0.362	0	0	0.153	0.437
C1QA	LYZ	9606.ENSP00000363773	9606.ENSP00000261267	0	0	0	0	0.25	0	0	0.251	0.414
C1QA	CD53	9606.ENSP00000363773	9606.ENSP00000271324	0	0	0	0	0.242	0	0	0.247	0.404
C1QA	MS4A4A	9606.ENSP00000363773	9606.ENSP00000338648	0	0	0	0	0.542	0	0	0.113	0.576
C1QA	MYO1F	9606.ENSP00000363773	9606.ENSP00000344871	0	0	0	0	0.244	0	0	0.26	0.416
C1QA	CTSS	9606.ENSP00000363773	9606.ENSP00000357981	0	0	0	0	0.623	0	0	0.482	0.797
C1QA	PTPRC	9606.ENSP00000363773	9606.ENSP00000411355	0	0	0	0	0.422	0	0	0.281	0.567
C1QA	MS4A6A	9606.ENSP00000363773	9606.ENSP00000392770	0	0	0	0	0.68	0	0	0.147	0.715
CD53	IL10RA	9606.ENSP00000271324	9606.ENSP00000227752	0	0	0	0	0.621	0	0	0.283	0.716
CD53	EVI2A	9606.ENSP00000271324	9606.ENSP00000247270	0	0	0	0	0.452	0	0	0.063	0.465
CD53	RAC2	9606.ENSP00000271324	9606.ENSP00000249071	0	0	0	0	0.555	0	0	0.108	0.586
CD53	LYZ	9606.ENSP00000271324	9606.ENSP00000261267	0	0	0	0	0.524	0	0	0.082	0.544
CD53	C1QA	9606.ENSP00000271324	9606.ENSP00000363773	0	0	0	0	0.242	0	0	0.247	0.404
CD53	MS4A4A	9606.ENSP00000271324	9606.ENSP00000338648	0	0	0	0	0.523	0	0	0	0.523
CD53	NCF2	9606.ENSP00000271324	9606.ENSP00000356505	0	0	0	0	0.536	0	0	0.115	0.571
CD53	LCP1	9606.ENSP00000271324	9606.ENSP00000381581	0	0	0	0	0.674	0	0	0.134	0.705
CD53	CTSS	9606.ENSP00000271324	9606.ENSP00000357981	0	0	0	0	0.656	0	0	0.315	0.754
CD53	PTPRC	9606.ENSP00000271324	9606.ENSP00000411355	0	0	0	0	0.708	0.056	0	0.342	0.802
CTSS	IL10RA	9606.ENSP00000357981	9606.ENSP00000227752	0	0	0	0	0.545	0	0.8	0.21	0.921
CTSS	LYZ	9606.ENSP00000357981	9606.ENSP00000261267	0	0	0	0	0.482	0	0	0.233	0.586
CTSS	CD53	9606.ENSP00000357981	9606.ENSP00000271324	0	0	0	0	0.656	0	0	0.315	0.754
CTSS	MYO1F	9606.ENSP00000357981	9606.ENSP00000344871	0	0	0	0	0.367	0.061	0	0.102	0.42
CTSS	NCF2	9606.ENSP00000357981	9606.ENSP00000356505	0	0	0	0	0.575	0	0	0.217	0.654
CTSS	LCP1	9606.ENSP00000357981	9606.ENSP00000381581	0	0	0	0	0.371	0.078	0	0.105	0.436
CTSS	MS4A6A	9606.ENSP00000357981	9606.ENSP00000392770	0	0	0	0	0.548	0	0	0	0.548
CTSS	PTPRC	9606.ENSP00000357981	9606.ENSP00000411355	0	0	0	0	0.706	0	0	0.199	0.754
CTSS	C1QA	9606.ENSP00000357981	9606.ENSP00000363773	0	0	0	0	0.623	0	0	0.482	0.797
EVI2A	CD53	9606.ENSP00000247270	9606.ENSP00000271324	0	0	0	0	0.452	0	0	0.063	0.465
GPR65	PTPRC	9606.ENSP00000267549	9606.ENSP00000411355	0	0	0	0	0.486	0	0	0.074	0.503
IL10RA	C1QA	9606.ENSP00000227752	9606.ENSP00000363773	0	0	0	0	0.362	0	0	0.153	0.437
IL10RA	MYO1F	9606.ENSP00000227752	9606.ENSP00000344871	0	0	0	0	0.447	0	0	0.073	0.465
IL10RA	MS4A6A	9606.ENSP00000227752	9606.ENSP00000392770	0	0	0	0	0.559	0	0	0	0.559
IL10RA	NCF2	9606.ENSP00000227752	9606.ENSP00000356505	0	0	0	0	0.51	0	0	0.227	0.605
IL10RA	CD53	9606.ENSP00000227752	9606.ENSP00000271324	0	0	0	0	0.621	0	0	0.283	0.716
IL10RA	PTPRC	9606.ENSP00000227752	9606.ENSP00000411355	0	0	0	0	0.556	0	0	0.456	0.748
IL10RA	CTSS	9606.ENSP00000227752	9606.ENSP00000357981	0	0	0	0	0.545	0	0.8	0.21	0.921
LCP1	RAC2	9606.ENSP00000381581	9606.ENSP00000249071	0	0	0	0	0.576	0.076	0	0.239	0.676
LCP1	LYZ	9606.ENSP00000381581	9606.ENSP00000261267	0	0	0	0	0.262	0	0	0.445	0.573
LCP1	CD53	9606.ENSP00000381581	9606.ENSP00000271324	0	0	0	0	0.674	0	0	0.134	0.705
LCP1	MYO1F	9606.ENSP00000381581	9606.ENSP00000344871	0	0	0	0	0.228	0.076	0	0.351	0.497
LCP1	CTSS	9606.ENSP00000381581	9606.ENSP00000357981	0	0	0	0	0.371	0.078	0	0.105	0.436
LCP1	PTPRC	9606.ENSP00000381581	9606.ENSP00000411355	0	0	0	0	0.585	0.056	0	0.201	0.66
LYZ	MS4A6A	9606.ENSP00000261267	9606.ENSP00000392770	0	0	0	0	0.325	0	0	0.163	0.41
LYZ	C1QA	9606.ENSP00000261267	9606.ENSP00000363773	0	0	0	0	0.25	0	0	0.251	0.414
LYZ	CD53	9606.ENSP00000261267	9606.ENSP00000271324	0	0	0	0	0.524	0	0	0.082	0.544
LYZ	PTPRC	9606.ENSP00000261267	9606.ENSP00000411355	0	0	0	0	0.335	0	0	0.351	0.55
LYZ	LCP1	9606.ENSP00000261267	9606.ENSP00000381581	0	0	0	0	0.262	0	0	0.445	0.573
LYZ	CTSS	9606.ENSP00000261267	9606.ENSP00000357981	0	0	0	0	0.482	0	0	0.233	0.586
MS4A4A	CD53	9606.ENSP00000338648	9606.ENSP00000271324	0	0	0	0	0.523	0	0	0	0.523
MS4A4A	C1QA	9606.ENSP00000338648	9606.ENSP00000363773	0	0	0	0	0.542	0	0	0.113	0.576
MS4A4A	MS4A6A	9606.ENSP00000338648	9606.ENSP00000392770	0	0	0	0.641	0.561	0	0	0.907	0.704
MS4A6A	IL10RA	9606.ENSP00000392770	9606.ENSP00000227752	0	0	0	0	0.559	0	0	0	0.559
MS4A6A	LYZ	9606.ENSP00000392770	9606.ENSP00000261267	0	0	0	0	0.325	0	0	0.163	0.41
MS4A6A	MS4A4A	9606.ENSP00000392770	9606.ENSP00000338648	0	0	0	0.641	0.561	0	0	0.907	0.704
MS4A6A	CTSS	9606.ENSP00000392770	9606.ENSP00000357981	0	0	0	0	0.548	0	0	0	0.548
MS4A6A	C1QA	9606.ENSP00000392770	9606.ENSP00000363773	0	0	0	0	0.68	0	0	0.147	0.715
MS4A6A	AOAH	9606.ENSP00000392770	9606.ENSP00000479664	0	0	0	0	0.52	0	0	0	0.52
MYO1F	IL10RA	9606.ENSP00000344871	9606.ENSP00000227752	0	0	0	0	0.447	0	0	0.073	0.465
MYO1F	RAC2	9606.ENSP00000344871	9606.ENSP00000249071	0	0	0	0	0.258	0.139	0	0.273	0.495
MYO1F	C1QA	9606.ENSP00000344871	9606.ENSP00000363773	0	0	0	0	0.244	0	0	0.26	0.416
MYO1F	NCF2	9606.ENSP00000344871	9606.ENSP00000356505	0	0	0	0	0.309	0	0	0.192	0.419
MYO1F	CTSS	9606.ENSP00000344871	9606.ENSP00000357981	0	0	0	0	0.367	0.061	0	0.102	0.42
MYO1F	PTPRC	9606.ENSP00000344871	9606.ENSP00000411355	0	0	0	0	0.426	0.066	0	0.06	0.452
MYO1F	LCP1	9606.ENSP00000344871	9606.ENSP00000381581	0	0	0	0	0.228	0.076	0	0.351	0.497
NCF2	IL10RA	9606.ENSP00000356505	9606.ENSP00000227752	0	0	0	0	0.51	0	0	0.227	0.605
NCF2	RAC2	9606.ENSP00000356505	9606.ENSP00000249071	0	0	0	0	0.311	0.735	0.8	0.989	0.999
NCF2	CD53	9606.ENSP00000356505	9606.ENSP00000271324	0	0	0	0	0.536	0	0	0.115	0.571
NCF2	MYO1F	9606.ENSP00000356505	9606.ENSP00000344871	0	0	0	0	0.309	0	0	0.192	0.419
NCF2	PTPRC	9606.ENSP00000356505	9606.ENSP00000411355	0	0	0	0	0.368	0	0	0.193	0.468
NCF2	CTSS	9606.ENSP00000356505	9606.ENSP00000357981	0	0	0	0	0.575	0	0	0.217	0.654
PTPRC	IL10RA	9606.ENSP00000411355	9606.ENSP00000227752	0	0	0	0	0.556	0	0	0.456	0.748
PTPRC	RAC2	9606.ENSP00000411355	9606.ENSP00000249071	0	0	0	0	0.529	0.101	0	0.261	0.66
PTPRC	LYZ	9606.ENSP00000411355	9606.ENSP00000261267	0	0	0	0	0.335	0	0	0.351	0.55
PTPRC	GPR65	9606.ENSP00000411355	9606.ENSP00000267549	0	0	0	0	0.486	0	0	0.074	0.503
PTPRC	CD53	9606.ENSP00000411355	9606.ENSP00000271324	0	0	0	0	0.708	0.056	0	0.342	0.802
PTPRC	MYO1F	9606.ENSP00000411355	9606.ENSP00000344871	0	0	0	0	0.426	0.066	0	0.06	0.452
PTPRC	NCF2	9606.ENSP00000411355	9606.ENSP00000356505	0	0	0	0	0.368	0	0	0.193	0.468
PTPRC	CTSS	9606.ENSP00000411355	9606.ENSP00000357981	0	0	0	0	0.706	0	0	0.199	0.754
PTPRC	C1QA	9606.ENSP00000411355	9606.ENSP00000363773	0	0	0	0	0.422	0	0	0.281	0.567
PTPRC	LCP1	9606.ENSP00000411355	9606.ENSP00000381581	0	0	0	0	0.585	0.056	0	0.201	0.66
RAC2	MYO1F	9606.ENSP00000249071	9606.ENSP00000344871	0	0	0	0	0.258	0.139	0	0.273	0.495
RAC2	CD53	9606.ENSP00000249071	9606.ENSP00000271324	0	0	0	0	0.555	0	0	0.108	0.586
RAC2	PTPRC	9606.ENSP00000249071	9606.ENSP00000411355	0	0	0	0	0.529	0.101	0	0.261	0.66
RAC2	LCP1	9606.ENSP00000249071	9606.ENSP00000381581	0	0	0	0	0.576	0.076	0	0.239	0.676
RAC2	NCF2	9606.ENSP00000249071	9606.ENSP00000356505	0	0	0	0	0.311	0.735	0.8	0.989	0.999
