# Supplementary material for: Identifying effective diagnostic biomarkers and immune infiltration features in chronic kidney disease by bioinformatics and validation
Source: Front Pharmacol. 2022 Dec 30;13:1069810. doi: 10.3389/fphar.2022.1069810 (PMC9838551; doi:10.3389/fphar.2022.1069810)
Supplement: Supplementary file 1 [file DataSheet3.ZIP › Supplementary File 3-26/Supplementary File 14.xls]

## Sheet: genemania-interactions
The information for PPI network of screened 4 hub genes
Gene 1	Gene 2	Weight	Network group	Network
C1QB	CTSS	0.0110712	Co-expression	Wang-Maris-2006
C1QB	IL10RA	0.0218257	Co-expression	Wang-Maris-2006
CD3E	CD45	0.0102912	Co-expression	Wang-Maris-2006
CD3D	CD45	0.00845361	Co-expression	Wang-Maris-2006
CD3D	CD3E	0.0143661	Co-expression	Wang-Maris-2006
C1R	C1S	0.00756476	Co-expression	Wang-Maris-2006
C1R	IL10RB	0.0118847	Co-expression	Wang-Maris-2006
PTPRCAP	CD45	0.0101285	Co-expression	Wang-Maris-2006
CD3G	CD45	0.00941794	Co-expression	Wang-Maris-2006
CD3G	CD3D	0.0153854	Co-expression	Wang-Maris-2006
C2	CD33	0.00816894	Co-expression	Wang-Maris-2006
ITGAL	CD45	0.00771232	Co-expression	Wang-Maris-2006
ITGAL	CD3E	0.0120416	Co-expression	Wang-Maris-2006
ITGAL	CD3D	0.00930643	Co-expression	Wang-Maris-2006
ITGAL	PTPRCAP	0.0126097	Co-expression	Wang-Maris-2006
ITGAL	CD3G	0.0117397	Co-expression	Wang-Maris-2006
LCK	CD45	0.0107399	Co-expression	Wang-Maris-2006
LCK	CD3E	0.024227	Co-expression	Wang-Maris-2006
LCK	CD3D	0.0152176	Co-expression	Wang-Maris-2006
LCK	CD3G	0.0189149	Co-expression	Wang-Maris-2006
LCK	ITGAL	0.0117619	Co-expression	Wang-Maris-2006
CTSS	C1QA	0.00870642	Co-expression	Mallon-McKay-2013
IL10RA	C1QA	0.00963563	Co-expression	Mallon-McKay-2013
IL10RA	CTSS	0.0111223	Co-expression	Mallon-McKay-2013
C1QC	C1QA	0.00709968	Co-expression	Mallon-McKay-2013
C1QC	CTSS	0.00776488	Co-expression	Mallon-McKay-2013
C1QC	IL10RA	0.0086466	Co-expression	Mallon-McKay-2013
C1QB	C1QA	0.00719866	Co-expression	Mallon-McKay-2013
C1QB	CTSS	0.00789524	Co-expression	Mallon-McKay-2013
C1QB	IL10RA	0.00869638	Co-expression	Mallon-McKay-2013
C1QB	C1QC	0.00635286	Co-expression	Mallon-McKay-2013
CD33	IL10RB	0.00622995	Co-expression	Mallon-McKay-2013
C1R	C1S	0.01806	Co-expression	Mallon-McKay-2013
PTPRCAP	CD45	0.0134504	Co-expression	Mallon-McKay-2013
CD3G	CD3D	0.0137713	Co-expression	Mallon-McKay-2013
C2	C1S	0.0115614	Co-expression	Mallon-McKay-2013
C2	C1R	0.0124006	Co-expression	Mallon-McKay-2013
ITGAL	IL10RA	0.0148507	Co-expression	Mallon-McKay-2013
ITGAL	CD33	0.0111937	Co-expression	Mallon-McKay-2013
LCK	CD3G	0.0130923	Co-expression	Mallon-McKay-2013
CTSS	C1QA	0.00735545	Co-expression	Roth-Zlotnik-2006
IL10RA	C1QA	0.00528786	Co-expression	Roth-Zlotnik-2006
C1QC	C1QA	0.0180884	Co-expression	Roth-Zlotnik-2006
C1QC	IL10RA	0.00584103	Co-expression	Roth-Zlotnik-2006
C1QB	C1QA	0.0203665	Co-expression	Roth-Zlotnik-2006
C1QB	IL10RA	0.0059068	Co-expression	Roth-Zlotnik-2006
C1QB	C1QC	0.024073	Co-expression	Roth-Zlotnik-2006
CD3D	IL10RA	0.00443492	Co-expression	Roth-Zlotnik-2006
CD3D	CD3E	0.00715457	Co-expression	Roth-Zlotnik-2006
PAG1	CD45	0.0129511	Co-expression	Roth-Zlotnik-2006
C1R	C1S	0.018987	Co-expression	Roth-Zlotnik-2006
PTPRCAP	IL10RA	0.00288351	Co-expression	Roth-Zlotnik-2006
PTPRCAP	CD45	0.00510402	Co-expression	Roth-Zlotnik-2006
PTPRCAP	CD3E	0.00451128	Co-expression	Roth-Zlotnik-2006
PTPRCAP	CD3D	0.00387985	Co-expression	Roth-Zlotnik-2006
CD3G	IL10RA	0.00496931	Co-expression	Roth-Zlotnik-2006
CD3G	CD3E	0.00831403	Co-expression	Roth-Zlotnik-2006
CD3G	CD3D	0.00616365	Co-expression	Roth-Zlotnik-2006
CD3G	PTPRCAP	0.00379045	Co-expression	Roth-Zlotnik-2006
ITGAL	IL10RA	0.00284315	Co-expression	Roth-Zlotnik-2006
ITGAL	CD45	0.0048004	Co-expression	Roth-Zlotnik-2006
ITGAL	CD3D	0.00330363	Co-expression	Roth-Zlotnik-2006
ITGAL	PTPRCAP	0.00237945	Co-expression	Roth-Zlotnik-2006
ITGAL	CD3G	0.00353199	Co-expression	Roth-Zlotnik-2006
LCK	IL10RA	0.00363735	Co-expression	Roth-Zlotnik-2006
LCK	CD45	0.00648547	Co-expression	Roth-Zlotnik-2006
LCK	CD3E	0.00619146	Co-expression	Roth-Zlotnik-2006
LCK	CD3D	0.00495386	Co-expression	Roth-Zlotnik-2006
LCK	PTPRCAP	0.00340451	Co-expression	Roth-Zlotnik-2006
LCK	CD3G	0.00503687	Co-expression	Roth-Zlotnik-2006
LCK	ITGAL	0.00288799	Co-expression	Roth-Zlotnik-2006
IL10RA	CTSS	0.0182555	Co-expression	Ramaswamy-Golub-2001
CD3D	CD3E	0.0110202	Co-expression	Ramaswamy-Golub-2001
C1R	C1S	0.0136889	Co-expression	Ramaswamy-Golub-2001
PTPRCAP	CD45	0.0100233	Co-expression	Ramaswamy-Golub-2001
CD3G	CD3E	0.0114478	Co-expression	Ramaswamy-Golub-2001
CD3G	CD3D	0.0130782	Co-expression	Ramaswamy-Golub-2001
C2	C1S	0.0102566	Co-expression	Ramaswamy-Golub-2001
ITGAL	CTSS	0.013413	Co-expression	Ramaswamy-Golub-2001
ITGAL	CD45	0.00968058	Co-expression	Ramaswamy-Golub-2001
ITGAL	CD3E	0.010321	Co-expression	Ramaswamy-Golub-2001
ITGAL	CD3D	0.00996644	Co-expression	Ramaswamy-Golub-2001
LCK	CD3E	0.0118443	Co-expression	Ramaswamy-Golub-2001
LCK	CD3D	0.0141998	Co-expression	Ramaswamy-Golub-2001
LCK	CD3G	0.017404	Co-expression	Ramaswamy-Golub-2001
CTSS	C1QA	0.00980456	Co-expression	Innocenti-Brown-2011
IL10RA	C1QA	0.0100569	Co-expression	Innocenti-Brown-2011
CD45	IL10RA	0.011486	Co-expression	Innocenti-Brown-2011
C1QC	C1QA	0.00606516	Co-expression	Innocenti-Brown-2011
C1QC	CTSS	0.011194	Co-expression	Innocenti-Brown-2011
C1QC	IL10RA	0.00972633	Co-expression	Innocenti-Brown-2011
C1QB	C1QA	0.00922062	Co-expression	Innocenti-Brown-2011
C1QB	C1QC	0.0101769	Co-expression	Innocenti-Brown-2011
CD33	C1QA	0.00597817	Co-expression	Innocenti-Brown-2011
CD33	CTSS	0.0128859	Co-expression	Innocenti-Brown-2011
CD33	IL10RA	0.0111548	Co-expression	Innocenti-Brown-2011
CD33	C1QC	0.00640225	Co-expression	Innocenti-Brown-2011
CD33	C1QB	0.00967492	Co-expression	Innocenti-Brown-2011
C1R	C1S	0.0228704	Co-expression	Innocenti-Brown-2011
PTPRCAP	CD3D	0.00919271	Co-expression	Innocenti-Brown-2011
CD3G	CD45	0.00748046	Co-expression	Innocenti-Brown-2011
CD3G	CD3D	0.00974617	Co-expression	Innocenti-Brown-2011
CD3G	PTPRCAP	0.0109206	Co-expression	Innocenti-Brown-2011
C2	C1S	0.0168524	Co-expression	Innocenti-Brown-2011
LCK	CD45	0.00660631	Co-expression	Innocenti-Brown-2011
LCK	CD3D	0.00634819	Co-expression	Innocenti-Brown-2011
LCK	PTPRCAP	0.0085002	Co-expression	Innocenti-Brown-2011
LCK	CD3G	0.00762355	Co-expression	Innocenti-Brown-2011
LCK	ITGAL	0.00921451	Co-expression	Innocenti-Brown-2011
ITGAL	PAG1	0.019405	Co-expression	Alizadeh-Staudt-2000
ITGAL	PTPRCAP	0.01237	Co-expression	Alizadeh-Staudt-2000
LCK	CD3D	0.0185124	Co-expression	Alizadeh-Staudt-2000
LCK	ITGAL	0.0189388	Co-expression	Alizadeh-Staudt-2000
CTSS	C1QA	0.00707882	Co-expression	Dobbin-Giordano-2005
IL10RA	C1QA	0.00395434	Co-expression	Dobbin-Giordano-2005
CD45	CTSS	0.00683346	Co-expression	Dobbin-Giordano-2005
CD45	IL10RA	0.00452572	Co-expression	Dobbin-Giordano-2005
C1QB	C1QA	0.00477918	Co-expression	Dobbin-Giordano-2005
C1QB	CTSS	0.0059914	Co-expression	Dobbin-Giordano-2005
C1QB	IL10RA	0.00349488	Co-expression	Dobbin-Giordano-2005
CD3E	CD45	0.00817761	Co-expression	Dobbin-Giordano-2005
CD3D	CD45	0.00830558	Co-expression	Dobbin-Giordano-2005
CD3D	C1QB	0.00660517	Co-expression	Dobbin-Giordano-2005
CD3D	CD3E	0.0200423	Co-expression	Dobbin-Giordano-2005
CD33	C1QB	0.0078479	Co-expression	Dobbin-Giordano-2005
SEMA4D	C1QA	0.00872237	Co-expression	Dobbin-Giordano-2005
SEMA4D	C1QB	0.00762365	Co-expression	Dobbin-Giordano-2005
C1R	C1S	0.0104083	Co-expression	Dobbin-Giordano-2005
C1R	CRP	0.00531895	Co-expression	Dobbin-Giordano-2005
PTPRCAP	IL10	0.00734783	Co-expression	Dobbin-Giordano-2005
PTPRCAP	IL10RB	0.00622675	Co-expression	Dobbin-Giordano-2005
CD3G	CD3E	0.0132369	Co-expression	Dobbin-Giordano-2005
CD3G	CD3D	0.0130953	Co-expression	Dobbin-Giordano-2005
CD3G	SEMA4D	0.0123363	Co-expression	Dobbin-Giordano-2005
C2	C1S	0.00927596	Co-expression	Dobbin-Giordano-2005
C2	C1R	0.0084601	Co-expression	Dobbin-Giordano-2005
ITGAL	IL10RA	0.00472074	Co-expression	Dobbin-Giordano-2005
ITGAL	CD45	0.00530262	Co-expression	Dobbin-Giordano-2005
ITGAL	CD3E	0.0100589	Co-expression	Dobbin-Giordano-2005
ITGAL	CD3G	0.0073345	Co-expression	Dobbin-Giordano-2005
LCK	IL10RA	0.00748458	Co-expression	Dobbin-Giordano-2005
LCK	CD45	0.00991699	Co-expression	Dobbin-Giordano-2005
LCK	CD3E	0.0221309	Co-expression	Dobbin-Giordano-2005
LCK	CD3D	0.025328	Co-expression	Dobbin-Giordano-2005
LCK	CD3G	0.0150548	Co-expression	Dobbin-Giordano-2005
LCK	ITGAL	0.0108573	Co-expression	Dobbin-Giordano-2005
CD33	C1S	0.0147856	Co-expression	Rieger-Chu-2004
C1QB	CTSS	0.00701606	Co-expression	Bild-Nevins-2006 B
C1QB	IL10RA	0.00646906	Co-expression	Bild-Nevins-2006 B
C1S	C1QB	0.00685617	Co-expression	Bild-Nevins-2006 B
IL10RB	CTSS	0.0112826	Co-expression	Bild-Nevins-2006 B
CD3E	IL10RA	0.00502579	Co-expression	Bild-Nevins-2006 B
CD3E	CD45	0.00449866	Co-expression	Bild-Nevins-2006 B
CD3D	IL10RA	0.00492818	Co-expression	Bild-Nevins-2006 B
CD3D	CD45	0.00425764	Co-expression	Bild-Nevins-2006 B
CD3D	CD3E	0.00312264	Co-expression	Bild-Nevins-2006 B
C1R	C1S	0.0167546	Co-expression	Bild-Nevins-2006 B
C1R	IL10RB	0.0170978	Co-expression	Bild-Nevins-2006 B
PTPRCAP	IL10RA	0.00559192	Co-expression	Bild-Nevins-2006 B
PTPRCAP	CD3E	0.00376034	Co-expression	Bild-Nevins-2006 B
PTPRCAP	CD3D	0.0033376	Co-expression	Bild-Nevins-2006 B
CD3G	CD3E	0.00646685	Co-expression	Bild-Nevins-2006 B
CD3G	CD3D	0.00609427	Co-expression	Bild-Nevins-2006 B
C2	CTSS	0.00876327	Co-expression	Bild-Nevins-2006 B
C2	C1QB	0.00852748	Co-expression	Bild-Nevins-2006 B
C2	C1S	0.00908267	Co-expression	Bild-Nevins-2006 B
C2	IL10RB	0.0113276	Co-expression	Bild-Nevins-2006 B
C2	C1R	0.00896718	Co-expression	Bild-Nevins-2006 B
ITGAL	CD45	0.0110774	Co-expression	Bild-Nevins-2006 B
ITGAL	CD3E	0.00569379	Co-expression	Bild-Nevins-2006 B
ITGAL	CD3D	0.005063	Co-expression	Bild-Nevins-2006 B
LCK	IL10RA	0.0157889	Co-expression	Bild-Nevins-2006 B
LCK	CD3E	0.0106572	Co-expression	Bild-Nevins-2006 B
LCK	CD3D	0.00970145	Co-expression	Bild-Nevins-2006 B
LCK	PTPRCAP	0.0117819	Co-expression	Bild-Nevins-2006 B
CRP	CST5	0.0233951	Co-expression	Burington-Shaughnessy-2008
CD3E	CD45	0.0161688	Co-expression	Burington-Shaughnessy-2008
C1R	C1S	0.0181202	Co-expression	Burington-Shaughnessy-2008
C2	CD45	0.0184132	Co-expression	Burington-Shaughnessy-2008
C2	C1QB	0.0108563	Co-expression	Burington-Shaughnessy-2008
C2	CD3E	0.0205849	Co-expression	Burington-Shaughnessy-2008
LCK	CD3D	0.0235331	Co-expression	Burington-Shaughnessy-2008
CD45	IL10RA	0.0037201	Co-expression	Boldrick-Relman-2002
CD3D	CD45	0.00374561	Co-expression	Boldrick-Relman-2002
PTPRCAP	IL10RA	0.00367221	Co-expression	Boldrick-Relman-2002
PTPRCAP	CD45	0.00301207	Co-expression	Boldrick-Relman-2002
PTPRCAP	CD3D	0.00343952	Co-expression	Boldrick-Relman-2002
ITGAL	IL10RB	0.00880016	Co-expression	Boldrick-Relman-2002
LCK	IL10RA	0.00576752	Co-expression	Boldrick-Relman-2002
LCK	CD45	0.0047738	Co-expression	Boldrick-Relman-2002
LCK	CD3D	0.00517238	Co-expression	Boldrick-Relman-2002
LCK	PTPRCAP	0.00429549	Co-expression	Boldrick-Relman-2002
IL10RA	C1QA	0.002841	Co-expression	Arijs-Rutgeerts-2009
CD45	IL10RA	0.0048462	Co-expression	Arijs-Rutgeerts-2009
C1QC	C1QA	0.015013	Co-expression	Arijs-Rutgeerts-2009
C1QC	IL10RA	0.00288799	Co-expression	Arijs-Rutgeerts-2009
C1QB	C1QA	0.0165505	Co-expression	Arijs-Rutgeerts-2009
C1QB	IL10RA	0.0031423	Co-expression	Arijs-Rutgeerts-2009
C1QB	C1QC	0.018238	Co-expression	Arijs-Rutgeerts-2009
C1S	C1QA	0.00403106	Co-expression	Arijs-Rutgeerts-2009
C1S	C1QC	0.00443987	Co-expression	Arijs-Rutgeerts-2009
C1S	C1QB	0.00477846	Co-expression	Arijs-Rutgeerts-2009
CD3D	CD3E	0.00572054	Co-expression	Arijs-Rutgeerts-2009
SEMA4D	IL10RA	0.00372373	Co-expression	Arijs-Rutgeerts-2009
C1R	C1QA	0.0025103	Co-expression	Arijs-Rutgeerts-2009
C1R	IL10RA	0.000816321	Co-expression	Arijs-Rutgeerts-2009
C1R	C1QC	0.00243177	Co-expression	Arijs-Rutgeerts-2009
C1R	C1QB	0.00275864	Co-expression	Arijs-Rutgeerts-2009
C1R	C1S	0.00134181	Co-expression	Arijs-Rutgeerts-2009
C1R	CD33	0.00348685	Co-expression	Arijs-Rutgeerts-2009
PTPRCAP	CD3E	0.00258098	Co-expression	Arijs-Rutgeerts-2009
PTPRCAP	CD3D	0.00378228	Co-expression	Arijs-Rutgeerts-2009
CD3G	CD3E	0.00675334	Co-expression	Arijs-Rutgeerts-2009
CD3G	CD3D	0.0122372	Co-expression	Arijs-Rutgeerts-2009
CD3G	PTPRCAP	0.0049078	Co-expression	Arijs-Rutgeerts-2009
ITGAL	IL10RA	0.00125648	Co-expression	Arijs-Rutgeerts-2009
ITGAL	CD3E	0.00231181	Co-expression	Arijs-Rutgeerts-2009
ITGAL	CD3D	0.00326076	Co-expression	Arijs-Rutgeerts-2009
ITGAL	SEMA4D	0.00523369	Co-expression	Arijs-Rutgeerts-2009
ITGAL	CD3G	0.00455177	Co-expression	Arijs-Rutgeerts-2009
LCK	CD3E	0.00407588	Co-expression	Arijs-Rutgeerts-2009
LCK	CD3D	0.00592464	Co-expression	Arijs-Rutgeerts-2009
LCK	PTPRCAP	0.0032467	Co-expression	Arijs-Rutgeerts-2009
LCK	CD3G	0.00717297	Co-expression	Arijs-Rutgeerts-2009
LCK	ITGAL	0.00266418	Co-expression	Arijs-Rutgeerts-2009
C1S	CTSS	0.00395776	Co-expression	Jiang-de Kok-2017
C1R	CTSS	0.00321391	Co-expression	Jiang-de Kok-2017
C1R	C1S	0.00537764	Co-expression	Jiang-de Kok-2017
PTPRCAP	IL10	0.00373231	Co-expression	Jiang-de Kok-2017
C2	C1S	0.0103699	Co-expression	Jiang-de Kok-2017
C2	C1R	0.00787056	Co-expression	Jiang-de Kok-2017
LCK	IL10	0.0110166	Co-expression	Jiang-de Kok-2017
IL10RA	CTSS	0.00408813	Co-expression	Perou-Botstein-2000
C1QC	CTSS	0.00266925	Co-expression	Perou-Botstein-2000
C1QC	IL10RA	0.00251726	Co-expression	Perou-Botstein-2000
C1QB	CTSS	0.00483638	Co-expression	Perou-Botstein-2000
C1QB	IL10RA	0.004087	Co-expression	Perou-Botstein-2000
C1QB	C1QC	0.00311145	Co-expression	Perou-Botstein-2000
C1S	IL10RA	0.00214615	Co-expression	Perou-Botstein-2000
C1S	C1QC	0.00142781	Co-expression	Perou-Botstein-2000
C1S	C1QB	0.00256419	Co-expression	Perou-Botstein-2000
CD3D	CD45	0.0137672	Co-expression	Perou-Botstein-2000
SEMA4D	CD3D	0.0106925	Co-expression	Perou-Botstein-2000
C1R	C1S	0.00214578	Co-expression	Perou-Botstein-2000
CD3G	IL10RA	0.00571635	Co-expression	Perou-Botstein-2000
CD3G	CD3D	0.0160528	Co-expression	Perou-Botstein-2000
CD3G	SEMA4D	0.00907745	Co-expression	Perou-Botstein-2000
C2	CTSS	0.00532647	Co-expression	Perou-Botstein-2000
C2	C1QC	0.00312838	Co-expression	Perou-Botstein-2000
C2	C1QB	0.00545841	Co-expression	Perou-Botstein-2000
C2	C1S	0.00278223	Co-expression	Perou-Botstein-2000
ITGAL	IL10RA	0.00447683	Co-expression	Perou-Botstein-2000
ITGAL	CD45	0.00964586	Co-expression	Perou-Botstein-2000
ITGAL	CD3D	0.00938973	Co-expression	Perou-Botstein-2000
ITGAL	PAG1	0.00775085	Co-expression	Perou-Botstein-2000
ITGAL	CD3G	0.00919105	Co-expression	Perou-Botstein-2000
ITGAL	C2	0.00571708	Co-expression	Perou-Botstein-2000
LCK	IL10RA	0.00573213	Co-expression	Perou-Botstein-2000
LCK	CD3D	0.0161108	Co-expression	Perou-Botstein-2000
LCK	SEMA4D	0.00952623	Co-expression	Perou-Botstein-2000
LCK	CD3G	0.0170406	Co-expression	Perou-Botstein-2000
LCK	ITGAL	0.00882075	Co-expression	Perou-Botstein-2000
CTSS	C1QA	0.00716852	Co-expression	Chen-Brown-2002
C1QC	C1QA	0.00832927	Co-expression	Chen-Brown-2002
C1QC	CTSS	0.00604416	Co-expression	Chen-Brown-2002
C1QB	C1QA	0.00800773	Co-expression	Chen-Brown-2002
C1QB	CTSS	0.00681176	Co-expression	Chen-Brown-2002
C1QB	C1QC	0.00692592	Co-expression	Chen-Brown-2002
C1S	C1QB	0.00756065	Co-expression	Chen-Brown-2002
SEMA4D	CD45	0.0159821	Co-expression	Chen-Brown-2002
SEMA4D	CD3D	0.015922	Co-expression	Chen-Brown-2002
C1R	C1QA	0.00421576	Co-expression	Chen-Brown-2002
C1R	CTSS	0.00347178	Co-expression	Chen-Brown-2002
C1R	C1QC	0.00348353	Co-expression	Chen-Brown-2002
C1R	C1QB	0.00350766	Co-expression	Chen-Brown-2002
C1R	C1S	0.00586521	Co-expression	Chen-Brown-2002
CD3G	CD45	0.0173328	Co-expression	Chen-Brown-2002
CD3G	CD3D	0.0269267	Co-expression	Chen-Brown-2002
CD3G	SEMA4D	0.0153478	Co-expression	Chen-Brown-2002
ITGAL	C2	0.00767104	Co-expression	Chen-Brown-2002
LCK	CD3D	0.020037	Co-expression	Chen-Brown-2002
LCK	SEMA4D	0.0106216	Co-expression	Chen-Brown-2002
LCK	CD3G	0.0161208	Co-expression	Chen-Brown-2002
C1R	C1S	0.00303723	Co-expression	Wang-Cheung-2015
C2	C1S	0.00477121	Co-expression	Wang-Cheung-2015
C2	C1R	0.00569841	Co-expression	Wang-Cheung-2015
C2	PTPRCAP	0.0204702	Co-expression	Wang-Cheung-2015
SEMA4D	IL10RB	0.0155147	Co-expression	Wu-Garvey-2007
ITGAL	CST5	0.0075858	Co-expression	Wu-Garvey-2007
PAG1	CD3D	0.00676954	Co-expression	Rosenwald-Staudt-2001
ITGAL	CD3D	0.0143605	Co-expression	Rosenwald-Staudt-2001
ITGAL	PAG1	0.00967397	Co-expression	Rosenwald-Staudt-2001
LCK	CD3D	0.014886	Co-expression	Rosenwald-Staudt-2001
C1R	C1S	0.0146848	Co-expression	Ross-Perou-2001
CD3G	CD3D	0.0176876	Co-expression	Ross-Perou-2001
IL10	IL10RA	0.0149422	Co-localization	Schadt-Shoemaker-2004
C1QB	IL10RA	0.0170388	Co-localization	Schadt-Shoemaker-2004
IL10RB	IL10RA	0.0154136	Co-localization	Schadt-Shoemaker-2004
IL10RB	C1QB	0.0170748	Co-localization	Schadt-Shoemaker-2004
CD3E	IL10RA	0.0114277	Co-localization	Schadt-Shoemaker-2004
CD3E	C1QB	0.0098096	Co-localization	Schadt-Shoemaker-2004
CD3E	IL10RB	0.0172467	Co-localization	Schadt-Shoemaker-2004
CD3D	IL10RA	0.0103223	Co-localization	Schadt-Shoemaker-2004
CD3D	C1QB	0.0094453	Co-localization	Schadt-Shoemaker-2004
CD3D	IL10RB	0.0163829	Co-localization	Schadt-Shoemaker-2004
CD3D	CD3E	0.01354	Co-localization	Schadt-Shoemaker-2004
CD3G	IL10RB	0.0184081	Co-localization	Schadt-Shoemaker-2004
CD3G	CD3E	0.0145641	Co-localization	Schadt-Shoemaker-2004
CD3G	CD3D	0.0147684	Co-localization	Schadt-Shoemaker-2004
C2	IL10RA	0.0101403	Co-localization	Schadt-Shoemaker-2004
C2	C1QB	0.0129581	Co-localization	Schadt-Shoemaker-2004
C2	C1S	0.0127025	Co-localization	Schadt-Shoemaker-2004
ITGAL	IL10RA	0.00958081	Co-localization	Schadt-Shoemaker-2004
ITGAL	IL10	0.0103954	Co-localization	Schadt-Shoemaker-2004
ITGAL	C1QB	0.00874662	Co-localization	Schadt-Shoemaker-2004
ITGAL	IL10RB	0.0109635	Co-localization	Schadt-Shoemaker-2004
ITGAL	CD3E	0.00968996	Co-localization	Schadt-Shoemaker-2004
ITGAL	CD3D	0.00936938	Co-localization	Schadt-Shoemaker-2004
ITGAL	CD3G	0.0101835	Co-localization	Schadt-Shoemaker-2004
IL10RA	CTSS	0.00427823	Co-localization	Johnson-Shoemaker-2003
C1QB	C1QA	0.00936319	Co-localization	Johnson-Shoemaker-2003
C1QB	CTSS	0.00546464	Co-localization	Johnson-Shoemaker-2003
IL10RB	IL10RA	0.00660682	Co-localization	Johnson-Shoemaker-2003
CD3E	IL10RB	0.00624418	Co-localization	Johnson-Shoemaker-2003
CD3D	CD3E	0.0081053	Co-localization	Johnson-Shoemaker-2003
C1R	C1S	0.014352	Co-localization	Johnson-Shoemaker-2003
CD3G	CD3E	0.00872824	Co-localization	Johnson-Shoemaker-2003
CD3G	CD3D	0.00852905	Co-localization	Johnson-Shoemaker-2003
ITGAL	IL10RA	0.0105057	Co-localization	Johnson-Shoemaker-2003
ITGAL	CD3E	0.0096733	Co-localization	Johnson-Shoemaker-2003
IL10RB	CD45	0.000732047	Genetic Interactions	Lin-Smith-2010
PAG1	IL10RB	0.000521195	Genetic Interactions	Lin-Smith-2010
ITGAL	CRP	0.00331857	Genetic Interactions	Lin-Smith-2010
BTRC	C1QA	0.00102387	Genetic Interactions	Lin-Smith-2010
BTRC	PAG1	0.000512657	Genetic Interactions	Lin-Smith-2010
LCK	BTRC	0.00176615	Genetic Interactions	Lin-Smith-2010
IL10	IL10RA	0.106396	Pathway	Wu-Stein-2010
C1QC	C1QA	0.310427	Pathway	Wu-Stein-2010
C1S	C1QA	0.310427	Pathway	Wu-Stein-2010
C1S	C1QC	0.310427	Pathway	Wu-Stein-2010
IL10RB	IL10RA	0.0344112	Pathway	Wu-Stein-2010
IL10RB	IL10	0.122259	Pathway	Wu-Stein-2010
CD3E	CD45	0.0258013	Pathway	Wu-Stein-2010
CD3D	CD45	0.0258013	Pathway	Wu-Stein-2010
CD3D	CD3E	0.0120427	Pathway	Wu-Stein-2010
PAG1	CD45	0.0461381	Pathway	Wu-Stein-2010
PAG1	CD3E	0.0215348	Pathway	Wu-Stein-2010
PAG1	CD3D	0.0215348	Pathway	Wu-Stein-2010
CD3G	CD45	0.0258013	Pathway	Wu-Stein-2010
CD3G	CD3E	0.0120427	Pathway	Wu-Stein-2010
CD3G	CD3D	0.0120427	Pathway	Wu-Stein-2010
CD3G	PAG1	0.0215348	Pathway	Wu-Stein-2010
C2	C1QA	0.168802	Pathway	Wu-Stein-2010
C2	C1QC	0.168802	Pathway	Wu-Stein-2010
C2	C1S	0.168802	Pathway	Wu-Stein-2010
LCK	CD45	0.0156649	Pathway	Wu-Stein-2010
LCK	CD3E	0.00731152	Pathway	Wu-Stein-2010
LCK	CD3D	0.00731152	Pathway	Wu-Stein-2010
LCK	PAG1	0.0130745	Pathway	Wu-Stein-2010
LCK	CD3G	0.00731152	Pathway	Wu-Stein-2010
CD3D	CD3E	0.0165597	Pathway	NCI_NATURE
PAG1	CD45	0.195854	Pathway	NCI_NATURE
PAG1	CD3E	0.0330048	Pathway	NCI_NATURE
PAG1	CD3D	0.0360879	Pathway	NCI_NATURE
CD3G	CD3E	0.0165597	Pathway	NCI_NATURE
CD3G	CD3D	0.0181066	Pathway	NCI_NATURE
CD3G	PAG1	0.0360879	Pathway	NCI_NATURE
LCK	CD3E	0.0127692	Pathway	NCI_NATURE
LCK	CD3D	0.013962	Pathway	NCI_NATURE
LCK	CD3G	0.013962	Pathway	NCI_NATURE
C1QC	C1QA	0.190569	Pathway	REACTOME
C1QB	C1QA	0.190569	Pathway	REACTOME
C1QB	C1QC	0.190569	Pathway	REACTOME
C1S	C1QA	0.190569	Pathway	REACTOME
C1S	C1QC	0.190569	Pathway	REACTOME
C1S	C1QB	0.190569	Pathway	REACTOME
CRP	C1QA	0.190569	Pathway	REACTOME
CRP	C1QC	0.190569	Pathway	REACTOME
CRP	C1QB	0.190569	Pathway	REACTOME
CRP	C1S	0.190569	Pathway	REACTOME
CD3E	CD45	0.389806	Pathway	REACTOME
CD3D	CD45	0.315973	Pathway	REACTOME
SEMA4D	CD45	0.137304	Pathway	REACTOME
C1R	C1QA	0.190569	Pathway	REACTOME
C1R	C1QC	0.190569	Pathway	REACTOME
C1R	C1QB	0.190569	Pathway	REACTOME
C1R	C1S	0.190569	Pathway	REACTOME
C1R	CRP	0.190569	Pathway	REACTOME
CD3G	CD45	0.315973	Pathway	REACTOME
C1QC	C1QA	0.071381	Physical Interactions	IREF-reactome
C1QB	C1QA	0.071381	Physical Interactions	IREF-reactome
C1QB	C1QC	0.071381	Physical Interactions	IREF-reactome
C1S	C1QA	0.071381	Physical Interactions	IREF-reactome
C1S	C1QC	0.071381	Physical Interactions	IREF-reactome
C1S	C1QB	0.071381	Physical Interactions	IREF-reactome
CRP	C1QA	0.15456	Physical Interactions	IREF-reactome
CRP	C1QC	0.15456	Physical Interactions	IREF-reactome
CRP	C1QB	0.15456	Physical Interactions	IREF-reactome
CRP	C1S	0.15456	Physical Interactions	IREF-reactome
CD3E	CD45	0.050005	Physical Interactions	IREF-reactome
CD3D	CD45	0.050005	Physical Interactions	IREF-reactome
CD3D	CD3E	0.026084	Physical Interactions	IREF-reactome
SEMA4D	CD45	0.0629762	Physical Interactions	IREF-reactome
PAG1	CD45	0.0795429	Physical Interactions	IREF-reactome
PAG1	CD3E	0.0414918	Physical Interactions	IREF-reactome
PAG1	CD3D	0.0414918	Physical Interactions	IREF-reactome
C1R	C1QA	0.071381	Physical Interactions	IREF-reactome
C1R	C1QC	0.071381	Physical Interactions	IREF-reactome
C1R	C1QB	0.071381	Physical Interactions	IREF-reactome
C1R	C1S	0.071381	Physical Interactions	IREF-reactome
C1R	CRP	0.15456	Physical Interactions	IREF-reactome
CD3G	CD45	0.0275059	Physical Interactions	IREF-reactome
CD3G	CD3E	0.0143478	Physical Interactions	IREF-reactome
CD3G	CD3D	0.0143478	Physical Interactions	IREF-reactome
CD3G	PAG1	0.0228231	Physical Interactions	IREF-reactome
C2	C1QA	0.0426835	Physical Interactions	IREF-reactome
C2	C1QC	0.0426835	Physical Interactions	IREF-reactome
C2	C1QB	0.0426835	Physical Interactions	IREF-reactome
C2	C1S	0.0426835	Physical Interactions	IREF-reactome
C2	C1R	0.0426835	Physical Interactions	IREF-reactome
LCK	CD45	0.0286769	Physical Interactions	IREF-reactome
LCK	CD3E	0.0149587	Physical Interactions	IREF-reactome
LCK	CD3D	0.0149587	Physical Interactions	IREF-reactome
LCK	PAG1	0.0237948	Physical Interactions	IREF-reactome
LCK	CD3G	0.00822822	Physical Interactions	IREF-reactome
C1QC	C1QA	0.071381	Physical Interactions	Vastrik-Stein-2007
C1QB	C1QA	0.071381	Physical Interactions	Vastrik-Stein-2007
C1QB	C1QC	0.071381	Physical Interactions	Vastrik-Stein-2007
C1S	C1QA	0.071381	Physical Interactions	Vastrik-Stein-2007
C1S	C1QC	0.071381	Physical Interactions	Vastrik-Stein-2007
C1S	C1QB	0.071381	Physical Interactions	Vastrik-Stein-2007
CRP	C1QA	0.15456	Physical Interactions	Vastrik-Stein-2007
CRP	C1QC	0.15456	Physical Interactions	Vastrik-Stein-2007
CRP	C1QB	0.15456	Physical Interactions	Vastrik-Stein-2007
CRP	C1S	0.15456	Physical Interactions	Vastrik-Stein-2007
CD3E	CD45	0.050005	Physical Interactions	Vastrik-Stein-2007
CD3D	CD45	0.050005	Physical Interactions	Vastrik-Stein-2007
CD3D	CD3E	0.026084	Physical Interactions	Vastrik-Stein-2007
SEMA4D	CD45	0.0629762	Physical Interactions	Vastrik-Stein-2007
PAG1	CD45	0.0795429	Physical Interactions	Vastrik-Stein-2007
PAG1	CD3E	0.0414918	Physical Interactions	Vastrik-Stein-2007
PAG1	CD3D	0.0414918	Physical Interactions	Vastrik-Stein-2007
C1R	C1QA	0.071381	Physical Interactions	Vastrik-Stein-2007
C1R	C1QC	0.071381	Physical Interactions	Vastrik-Stein-2007
C1R	C1QB	0.071381	Physical Interactions	Vastrik-Stein-2007
C1R	C1S	0.071381	Physical Interactions	Vastrik-Stein-2007
C1R	CRP	0.15456	Physical Interactions	Vastrik-Stein-2007
CD3G	CD45	0.0275059	Physical Interactions	Vastrik-Stein-2007
CD3G	CD3E	0.0143478	Physical Interactions	Vastrik-Stein-2007
CD3G	CD3D	0.0143478	Physical Interactions	Vastrik-Stein-2007
CD3G	PAG1	0.0228231	Physical Interactions	Vastrik-Stein-2007
C2	C1QA	0.0426835	Physical Interactions	Vastrik-Stein-2007
C2	C1QC	0.0426835	Physical Interactions	Vastrik-Stein-2007
C2	C1QB	0.0426835	Physical Interactions	Vastrik-Stein-2007
C2	C1S	0.0426835	Physical Interactions	Vastrik-Stein-2007
C2	C1R	0.0426835	Physical Interactions	Vastrik-Stein-2007
LCK	CD45	0.0286769	Physical Interactions	Vastrik-Stein-2007
LCK	CD3E	0.0149587	Physical Interactions	Vastrik-Stein-2007
LCK	CD3D	0.0149587	Physical Interactions	Vastrik-Stein-2007
LCK	PAG1	0.0237948	Physical Interactions	Vastrik-Stein-2007
LCK	CD3G	0.00822822	Physical Interactions	Vastrik-Stein-2007
IL10	IL10RA	0.709871	Physical Interactions	IREF-quickgo
CST5	CTSS	0.521641	Physical Interactions	IREF-quickgo
IL10RB	IL10RA	0.400204	Physical Interactions	IREF-quickgo
CD3D	CD3E	0.516776	Physical Interactions	IREF-quickgo
CD33	C1QA	0.823776	Physical Interactions	IREF-quickgo
CD3G	CD3E	0.516776	Physical Interactions	IREF-quickgo
BTRC	IL10RA	0.123337	Physical Interactions	IREF-quickgo
LCK	CD45	0.0778834	Physical Interactions	IREF-quickgo
IL10	IL10RA	0.765367	Physical Interactions	IREF-dip
IL10RB	IL10	0.492586	Physical Interactions	IREF-dip
CLDN3	CTSS	0.765367	Physical Interactions	IREF-dip
LCK	CD45	0.331489	Physical Interactions	IREF-dip
BTRC	IL10RA	1	Physical Interactions	IREF-uniprotpp
IL10	IL10RA	0.562466	Physical Interactions	BIOGRID-SMALL-SCALE-STUDIES
C1S	C1QA	0.206444	Physical Interactions	BIOGRID-SMALL-SCALE-STUDIES
CST5	CTSS	0.81864	Physical Interactions	BIOGRID-SMALL-SCALE-STUDIES
CRP	C1QA	0.182924	Physical Interactions	BIOGRID-SMALL-SCALE-STUDIES
IL10RB	IL10RA	0.452125	Physical Interactions	BIOGRID-SMALL-SCALE-STUDIES
SEMA4D	CD45	0.135067	Physical Interactions	BIOGRID-SMALL-SCALE-STUDIES
C1R	C1QA	0.269368	Physical Interactions	BIOGRID-SMALL-SCALE-STUDIES
C1R	C1S	0.396137	Physical Interactions	BIOGRID-SMALL-SCALE-STUDIES
PTPRCAP	CD45	0.250863	Physical Interactions	BIOGRID-SMALL-SCALE-STUDIES
CD3G	CD3E	0.170004	Physical Interactions	BIOGRID-SMALL-SCALE-STUDIES
ITGAL	CD45	0.0749341	Physical Interactions	BIOGRID-SMALL-SCALE-STUDIES
BTRC	IL10RA	0.0215814	Physical Interactions	BIOGRID-SMALL-SCALE-STUDIES
LCK	CD45	0.0125666	Physical Interactions	BIOGRID-SMALL-SCALE-STUDIES
LCK	CD3E	0.0182597	Physical Interactions	BIOGRID-SMALL-SCALE-STUDIES
LCK	PAG1	0.0274965	Physical Interactions	BIOGRID-SMALL-SCALE-STUDIES
LCK	PTPRCAP	0.116776	Physical Interactions	BIOGRID-SMALL-SCALE-STUDIES
IL10	IL10RA	0.466363	Physical Interactions	IREF-innatedb
C1R	C1S	0.693817	Physical Interactions	IREF-innatedb
C2	C1S	0.304372	Physical Interactions	IREF-innatedb
PTPRCAP	CD45	1	Physical Interactions	IREF-mppi
C1R	C1S	0.370778	Physical Interactions	Huttlin-Harper-2017
IL10	IL10RA	1	Physical Interactions	IREF-mint
SEMA4D	CD45	0.47813	Physical Interactions	IREF-mint
ITGAL	CD45	0.288452	Physical Interactions	IREF-mint
LCK	CD45	0.0413419	Physical Interactions	IREF-mint
LCK	CD3E	0.0354721	Physical Interactions	IREF-mint
IL10	IL10RA	0.707107	Physical Interactions	IREF-corum
IL10RB	IL10RA	0.707107	Physical Interactions	IREF-corum
C1QB	C1QA	0.888315	Physical Interactions	IREF-bind-translation
CD3D	CD3E	1	Physical Interactions	IREF-bind-translation
ITGAL	CD45	0.57735	Physical Interactions	IREF-bind-translation
C1QB	C1QA	0.851885	Physical Interactions	IREF-bind
CD3D	CD3E	1	Physical Interactions	IREF-bind
ITGAL	CD45	0.57735	Physical Interactions	IREF-bind
IL10	IL10RA	0.73682	Physical Interactions	IREF-matrixdb
C1QB	C1QA	0.128533	Physical Interactions	IREF-matrixdb
IL10RB	IL10	0.438116	Physical Interactions	IREF-matrixdb
SEMA4D	CD45	0.33726	Physical Interactions	IREF-matrixdb
CLDN3	CTSS	0.796225	Physical Interactions	IREF-matrixdb
C1R	C1S	0.522857	Physical Interactions	IREF-matrixdb
BTRC	IL10RA	0.0866483	Physical Interactions	IREF-huri
IL10	IL10RA	0.657886	Physical Interactions	IREF-biogrid
C1S	C1QA	0.253275	Physical Interactions	IREF-biogrid
CST5	CTSS	0.364603	Physical Interactions	IREF-biogrid
CRP	C1QA	0.0422657	Physical Interactions	IREF-biogrid
IL10RB	IL10RA	0.541196	Physical Interactions	IREF-biogrid
PTPRCAP	CD45	0.301859	Physical Interactions	IREF-biogrid
CD3G	CD3E	0.223078	Physical Interactions	IREF-biogrid
LCK	CD45	0.0262887	Physical Interactions	IREF-biogrid
LCK	CD3E	0.0247675	Physical Interactions	IREF-biogrid
LCK	PAG1	0.0193172	Physical Interactions	IREF-biogrid
LCK	PTPRCAP	0.123473	Physical Interactions	IREF-biogrid
CST5	CTSS	0.424688	Predicted	Wu-Stein-2010
SEMA4D	CD45	0.0253508	Predicted	Wu-Stein-2010
PTPRCAP	CD45	0.0220518	Predicted	Wu-Stein-2010
PTPRCAP	CD3D	0.170801	Predicted	Wu-Stein-2010
ITGAL	CD45	0.0492604	Predicted	Wu-Stein-2010
LCK	PTPRCAP	0.0218012	Predicted	Wu-Stein-2010
LCK	PTPRCAP	0.152184	Predicted	I2D-IntAct-Mouse2Human
IL10	IL10RA	0.40734	Predicted	I2D-INNATEDB-Mouse2Human
CD3G	CD3E	0.842676	Predicted	I2D-BIND-Mouse2Human
C1QC	C1QA	0.0221004	Shared protein domains	INTERPRO
C1QB	C1QA	0.0221004	Shared protein domains	INTERPRO
C1QB	C1QC	0.0221004	Shared protein domains	INTERPRO
IL10RB	IL10RA	0.0132847	Shared protein domains	INTERPRO
CD3D	CD3E	0.0542347	Shared protein domains	INTERPRO
C1R	C1S	0.0200664	Shared protein domains	INTERPRO
CD3G	CD3E	0.0534327	Shared protein domains	INTERPRO
CD3G	CD3D	0.117266	Shared protein domains	INTERPRO
C2	C1S	0.0126147	Shared protein domains	INTERPRO
C2	C1R	0.0150023	Shared protein domains	INTERPRO
CD45	IL10RA	0.0157468	Shared protein domains	PFAM
C1QC	C1QA	0.023195	Shared protein domains	PFAM
C1QB	C1QA	0.0225898	Shared protein domains	PFAM
C1QB	C1QC	0.0228953	Shared protein domains	PFAM
IL10RB	IL10RA	0.016233	Shared protein domains	PFAM
IL10RB	CD45	0.0129226	Shared protein domains	PFAM
CD3D	CD3E	0.205827	Shared protein domains	PFAM
C1R	C1S	0.0248378	Shared protein domains	PFAM
CD3G	CD3E	0.205827	Shared protein domains	PFAM
CD3G	CD3D	0.387961	Shared protein domains	PFAM
C2	C1S	0.0221794	Shared protein domains	PFAM
C2	C1R	0.0221796	Shared protein domains	PFAM
Function	FDR	Genes in network	Genes in genome
humoral immune response mediated by circulating immunoglobulin	1.62321e-10	6	15
immunoglobulin mediated immune response	3.79923e-09	7	57
B cell mediated immunity	5.91981e-09	7	64
complement activation	6.20131e-09	7	67
adaptive immune response based on somatic recombination of immune receptors built from immunoglobulin superfamily domains	7.36816e-08	8	172
lymphocyte mediated immunity	7.38658e-08	8	176
adaptive immune response	9.86648e-08	8	186
regulation of humoral immune response	2.17122e-07	6	61
humoral immune response	5.89042e-06	7	197
antigen receptor-mediated signaling pathway	1.21524e-05	7	222
T cell differentiation in thymus	4.45247e-05	4	26
lymphocyte differentiation	0.000537266	6	238
leukocyte cell-cell adhesion	0.00113183	6	274
cell junction disassembly	0.00150273	3	17
plasma membrane signaling receptor complex	0.00168564	5	161
interleukin-8 production	0.0022658	4	74
positive T cell selection	0.00320765	3	23
regulation of receptor signaling pathway via STAT	0.00351261	4	85
T cell selection	0.00472498	3	27
receptor complex	0.00546314	5	217
regulation of T cell activation	0.0097747	5	252
regulation of leukocyte cell-cell adhesion	0.0097747	5	254
cell surface	0.0097747	5	251
receptor signaling pathway via JAK-STAT	0.0097747	4	116
positive regulation of receptor signaling pathway via STAT	0.0111127	3	39
receptor signaling pathway via STAT	0.0166376	4	138
T cell differentiation	0.0216502	4	149
protein-macromolecule adaptor activity	0.0296655	4	163
regulation of mononuclear cell proliferation	0.0300391	4	165
regulation of leukocyte proliferation	0.0390197	4	178
phagocytosis	0.0593389	4	200
mononuclear cell proliferation	0.0597393	4	202
regulation of receptor signaling pathway via JAK-STAT	0.0604388	3	75
positive regulation of cell-cell adhesion	0.0728179	4	216
positive regulation of lymphocyte activation	0.0751065	4	221
leukocyte proliferation	0.0751065	4	221
molecular adaptor activity	0.0796415	4	226
synapse organization	0.0976561	4	240
