# Supplementary material for: Identifying effective diagnostic biomarkers and immune infiltration features in chronic kidney disease by bioinformatics and validation
Source: Front Pharmacol. 2022 Dec 30;13:1069810. doi: 10.3389/fphar.2022.1069810 (PMC9838551; doi:10.3389/fphar.2022.1069810)
Supplement: Supplementary file 1 [file DataSheet3.ZIP › Supplementary File 3-26/Supplementary File 15.xlsx]

## Sheet: Sheet 1
The data for ROC analysis
Tag	CD45	IL10RA	CTSS	C1QA	Combine
CGN	3.73758	4.48872	4.11148	4.78899	0.00564
CGN	3.07679	4.37293	3.94896	4.34501	0.01052
CGN	2.68435	3.22449	3.24901	2.7283	0.17008
CGN	3.10224	4.02042	3.79599	4.52809	0.01174
CGN	3.91721	4.89047	4.068	5.29096	0.00217
CGN	2.66835	3.08612	3.57939	3.30583	0.10574
CGN	3.85649	5.08986	4.01594	5.09136	0.00228
CGN	3.08684	3.9788	3.31494	3.22144	0.05413
CGN	3.05012	3.98165	4.03817	3.26263	0.05158
CGN	2.76204	3.508	3.55981	4.30881	0.02409
CGN	3.48071	4.75286	4.52193	3.31391	0.02449
CGN	2.74491	3.34595	3.59211	2.48288	0.19634
CGN	2.37586	2.09338	2.45512	2.43738	0.45053
CGN	3.06176	4.15014	3.66085	3.8643	0.02246
CGN	3.96698	4.84899	4.34197	4.67203	0.00465
CGN	2.29571	3.18356	2.87527	1.82468	0.38063
CGN	2.69775	3.78396	3.60772	3.25281	0.06194
CGN	2.72003	3.24296	3.38945	2.60882	0.18817
CGN	2.0359	2.56939	2.51977	3.17264	0.18225
CGN	2.83903	3.5568	3.70366	2.20337	0.21821
CGN	2.9405	4.14095	4.1651	3.63467	0.02944
CGN	3.32464	3.90264	3.81647	3.24899	0.05611
CGN	2.62778	4.11834	3.84074	3.28223	0.04474
CGN	2.57567	2.33449	2.70854	2.28463	0.43978
CGN	2.05281	1.91883	2.47168	2.3619	0.51283
CGN	2.37411	2.78818	3.07354	2.29709	0.33718
CGN	2.02154	1.5587	2.39552	2.38376	0.58866
CGN	2.4043	2.15559	2.68116	2.92164	0.30485
CGN	4.53571	6.15383	4.94667	6.42978	0.00018
CGN	3.78478	4.22864	4.18812	3.87915	0.02056
CGN	4.19199	5.29187	4.58605	5.36995	0.00136
CGN	4.70152	4.96246	4.89066	4.16866	0.00753
CGN	2.88535	3.41469	3.54889	3.70227	0.05197
CGN	3.94533	4.09593	4.153	3.93032	0.02186
CGN	2.85673	4.32952	3.83353	5.58367	0.00258
CGN	5.01168	6.52714	5.55382	5.82175	0.00026
CGN	2.6641	3.39928	3.69945	4.31291	0.02644
CGN	4.84312	5.59431	5.32678	6.19996	0.00039
CGN	2.74611	3.45987	3.16117	4.54326	0.01922
CGN	2.85133	3.51852	3.42856	4.16061	0.02826
CGN	4.0328	5.34264	4.81732	4.94258	0.00215
CGN	3.70926	5.40665	5.1261	5.81244	0.00073
CGN	4.26805	5.10458	4.77009	5.77498	0.00101
CGN	2.94221	3.59161	3.69757	3.19913	0.0775
CGN	2.68074	2.98116	3.15969	3.49452	0.09454
CGN	2.7567	3.3094	3.6996	2.80545	0.14753
CGN	3.48335	4.36157	4.11926	4.24766	0.01191
CGN	2.86986	4.26835	3.66059	4.9587	0.00567
CGN	2.5594	3.31265	3.32052	3.36736	0.08192
CGN	5.55716	5.58234	5.06409	5.73163	0.00068
CGN	2.12216	2.50245	3.27238	2.34236	0.3858
CGN	2.67643	3.91762	3.62921	2.77377	0.09288
CGN	3.35916	4.7308	3.68883	4.28409	0.00814
CGN	2.51887	3.22493	2.92886	2.2553	0.263
CGN	2.23668	0.824926	2.93744	3.29797	0.49091
CGN	2.87717	4.02125	3.44607	3.47117	0.03943
CGN	2.76391	2.52392	2.58282	3.34331	0.15983
CGN	2.62557	1.0839	2.89629	3.14426	0.4762
CGN	3.65276	3.33052	3.42242	2.76638	0.15087
CGN	1.50368	1.66702	2.91137	3.63478	0.22975
CGN	2.64753	4.54112	3.71905	4.31809	0.00931
CGN	2.88319	1.19739	4.57053	1.8856	0.78192
CGN	3.18023	4.46115	4.14594	3.50968	0.02546
CGN	1.8497	3.25514	2.68666	3.71079	0.05917
CGN	3.77572	5.56222	4.92983	5.86521	0.0006
CGN	2.8118	2.32234	3.92265	4.64177	0.04756
CGN	3.74078	5.11235	3.64298	4.27743	0.00578
CGN	3.31778	3.50877	2.62914	3.91424	0.03771
CGN	3.79033	3.42536	3.02985	4.44428	0.02222
CGN	2.99309	3.90931	3.90509	3.80981	0.02968
CGN	3.00198	3.28586	3.67293	4.03722	0.04001
CGN	3.29121	3.30808	3.48365	4.25315	0.03072
CGN	1.9793	2.55351	3.29203	2.7423	0.27259
CGN	3.31853	4.65184	4.22742	3.74907	0.01627
CGN	3.49256	4.73837	3.91273	3.0906	0.03201
CGN	1.82301	2.0768	1.06828	3.05354	0.28776
CGN	3.21277	3.92769	3.49783	3.64435	0.03523
CGN	1.98974	4.31519	2.64423	3.83866	0.01992
CGN	2.80352	3.15576	3.26903	3.29835	0.1006
CGN	2.19113	1.9554	2.81466	4.15726	0.11014
CGN	2.55523	2.45555	3.40264	2.8856	0.25747
CGN	3.44537	4.42681	3.33387	3.19643	0.03749
CGN	3.39269	4.32777	3.69271	3.92635	0.0178
CGN	2.74233	1.27426	4.64091	4.64649	0.11567
CGN	3.18318	4.65944	3.95014	2.32737	0.08013
CGN	3.86342	4.61079	4.30869	3.57018	0.02075
CGN	3.63245	4.95845	3.47556	3.79969	0.01161
CGN	1.5737	1.83646	3.40068	4.49228	0.08529
CGN	3.20908	1.88443	4.4517	4.15525	0.11698
CGN	3.07289	1.06692	3.1465	4.30484	0.19131
CGN	3.80891	4.33587	4.42025	4.94865	0.00539
CGN	3.96369	4.32652	3.74381	2.4868	0.08948
CGN	3.42057	4.17008	3.96483	3.89989	0.02117
CGN	4.25288	4.87409	4.3525	4.57682	0.00507
CGN	3.72358	4.70878	4.29188	3.90833	0.01285
CGN	3.3374	5.02026	4.00942	4.40864	0.0054
CGN	4.19215	1.51681	4.33921	2.96537	0.42914
CGN	3.32107	3.49297	3.44488	3.93075	0.03753
CGN	4.43047	5.38677	4.85298	3.86934	0.00723
CGN	4.36466	4.83124	4.76768	4.43411	0.00623
CGN	3.4074	4.07751	3.93418	3.91684	0.02258
CGN	3.93717	4.86344	4.46335	4.4148	0.00619
CGN	2.12505	3.08131	2.78302	2.44775	0.24535
CGN	3.06331	4.14114	2.75595	4.07437	0.01778
CGN	2.25561	2.9278	3.04073	2.92662	0.176
CGN	2.51429	3.47267	3.1827	3.02564	0.10309
CGN	2.60854	3.80698	3.21398	3.49977	0.04615
CGN	3.09007	2.99371	3.78681	3.3387	0.11025
CGN	2.40388	3.48735	3.51538	3.99772	0.03497
CGN	3.44553	4.86343	4.1248	3.96662	0.01043
CGN	1.98893	2.33532	2.59662	3.05338	0.24141
CGN	2.93831	4.26121	4.02256	3.51703	0.03022
CGN	3.55143	3.99415	3.82991	3.72119	0.03043
CGN	3.14109	2.64885	3.64499	3.31389	0.14926
CGN	3.32494	3.18663	3.10483	2.15977	0.29257
CGN	1.49392	2.40341	2.69997	2.73105	0.30372
CGN	3.30884	4.23298	3.67052	3.40185	0.03532
CGN	1.84261	3.58762	2.31343	2.66563	0.13622
CGN	2.16034	2.31507	2.3072	3.39315	0.17873
CGN	1.3795	3.08381	2.91319	2.296	0.27933
CGN	2.74947	3.51765	2.80347	2.43147	0.18129
CGN	2.89956	2.38543	2.8857	2.89417	0.26807
CGN	2.80364	4.84394	3.74278	3.29353	0.02309
CGN	3.73517	4.17788	3.90409	4.70354	0.00829
Normal	2.30417	1.8805	2.5458	2.87841	0.373
Normal	1.76672	2.66214	2.284	3.04055	0.1928
Normal	1.65207	1.72763	2.05213	2.74661	0.44437
Normal	2.22585	2.15798	2.70019	2.65997	0.37299
Normal	2.05847	2.2265	2.49279	2.67835	0.35336
Normal	2.33896	1.88312	2.94868	2.99074	0.34217
Normal	1.53673	0.842035	1.94389	1.63076	0.87038
Normal	2.04902	1.97048	2.52531	2.34249	0.5066
Normal	2.83258	2.62952	3.09838	2.0556	0.43883
Normal	2.13194	2.52595	2.87106	2.27227	0.40024
Normal	2.41099	2.184	2.75978	2.68707	0.36002
Normal	1.87912	1.5755	2.45175	1.93991	0.70345
Normal	2.3444	1.21308	2.39749	1.91811	0.77281
Normal	2.92104	2.88487	3.2055	2.96042	0.176
Normal	2.37802	1.82126	2.55835	1.83618	0.68101
Normal	2.07397	1.18096	2.19721	2.26973	0.69874
Normal	2.18811	1.65773	2.48977	2.24684	0.6053
Normal	2.17948	1.56799	2.06669	2.32794	0.60237
Normal	1.73391	1.49679	2.22053	2.20114	0.65248
Normal	2.24922	1.17206	2.15189	3.49801	0.35621
Normal	2.36016	4.24509	3.37158	2.44955	0.09966
Normal	1.57868	3.89931	3.42227	3.29126	0.05369
Normal	2.58485	1.37638	1.83931	2.32474	0.64478
Normal	2.46172	1.21557	3.18373	3.07453	0.46627
Normal	5.26199	5.90502	5.21574	5.37825	0.00077
