# Supplementary material for: Identifying effective diagnostic biomarkers and immune infiltration features in chronic kidney disease by bioinformatics and validation
Source: Front Pharmacol. 2022 Dec 30;13:1069810. doi: 10.3389/fphar.2022.1069810 (PMC9838551; doi:10.3389/fphar.2022.1069810)
Supplement: Supplementary file 1 [file DataSheet3.ZIP › Supplementary File 3-26/Supplementary File 16.xlsx]

## Sheet: Sheet1
Hub gene expression of GSE93798							Hub gene expression of GSE104066
Sample	Title	IL10RA	CD45	CTSS	C1QA		Sample	Title	IL10RA	CD45	CTSS	C1QA
GSM2462533	Glomerular compartment from control human kidney H11_F_27_1_Con_L	6.47436	5.49346	7.67842	5.89872		GSM2788832	B1_GlomAffyAnnot_FSGS_1	4.4362	5.55236	7.56048	3.42018
GSM2462534	Glomerular compartment from control human kidney H12_M_67_1_Con_L	6.90195	5.74755	8.29165	5.1773		GSM2788833	B1_GlomAffyAnnot_FSGS_2	4.34608	5.5632	7.68091	2.07872
GSM2462535	Glomerular compartment from control human kidney H13_M_53_1_Con_L	5.64577	5.42779	7.214	4.71236		GSM2788834	B1_GlomAffyAnnot_FSGS_3	4.43586	5.17336	6.93415	3.40434
GSM2462536	Glomerular compartment from control human kidney H14_F_38_1_Con_L	5.46737	5.19302	6.98265	4.3861		GSM2788835	B1_GlomAffyAnnot_FSGS_4	4.16347	4.99093	7.33401	3.66764
GSM2462537	Glomerular compartment from control human kidney H6_M_68_1_Con_L	5.69712	5.4153	6.63709	3.96127		GSM2788836	B1_GlomAffyAnnot_FSGS_5	5.54349	5.94278	8.22417	3.64981
GSM2462538	Glomerular compartment from control human kidney H7_F_40_1_Con_L	5.14735	4.88813	6.33234	4.32288		GSM2788837	B1_GlomAffyAnnot_FSGS_64	4.36792	4.94619	6.60455	2.63995
GSM2462539	Glomerular compartment from control human kidney H8_M_34_1_Con_L	5.12428	4.83913	6.57397	4.05593		GSM2788838	B1_GlomAffyAnnot_FSGS_68	2.91826	4.54059	6.8563	2.71641
GSM2462540	Glomerular compartment from control human kidney H9_F_49_1_Con_L	5.40629	5.00266	6.22905	4.4886		GSM2788839	B1_GlomAffyAnnot_FSGS_71	3.79808	4.82547	6.82568	5.13461
GSM2462541	Glomerular compartment from control human kidney H15_M_35_2_Con_L	6.08623	5.46058	7.42533	4.61432		GSM2788840	B1_GlomAffyAnnot_FSGS_73	5.10535	5.33751	7.58588	3.3556
GSM2462542	Glomerular compartment from control human kidney H16_F_37_2_Con_L	6.62077	5.55345	7.93596	5.25339		GSM2788841	B1_GlomAffyAnnot_FSGS_75	5.26864	6.19049	7.56791	3.64181
GSM2462543	Glomerular compartment from control human kidney H17_M_41_2_Con_L	4.7916	4.80766	5.81467	4.61432		GSM2788842	B1_GlomAffyAnnot_FSGS_77	4.53158	5.73013	7.50672	2.08406
GSM2462544	Glomerular compartment from control human kidney H18_F_45_2_Con_L	5.28879	5.05686	6.62217	4.01665		GSM2788843	B1_GlomAffyAnnot_FSGS_78	3.57897	5.03701	6.81159	2.79511
GSM2462545	Glomerular compartment from control human kidney H19_M_65_2_Con_L	5.82584	5.3763	7.11963	4.61432		GSM2788844	B1_GlomAffyAnnot_FSGS_79	3.79681	4.39648	4.85374	4.26554
GSM2462546	Glomerular compartment from control human kidney H20_F_47_3_Con_L	6.15731	5.79494	7.9423	4.19277		GSM2788845	B1_GlomAffyAnnot_FSGS_81	5.1001	5.63165	7.15468	3.64012
GSM2462547	Glomerular compartment from control human kidney H21_M_52_3_Con_L	6.57121	5.9004	8.10779	4.27001		GSM2788846	B1_GlomAffyAnnot_FSGS_82	3.68313	4.9271	7.29058	2.70364
GSM2462548	Glomerular compartment from control human kidney H22_F_46_3_Con_L	4.83694	5.01188	6.37247	4.52359		GSM2788847	B1_GlomAffyAnnot_FSGS_83	3.63179	4.77543	6.32529	1.6187
GSM2462549	Glomerular compartment from control human kidney H24_F_40_3_Con_L	5.9046	5.25001	7.26743	4.78678		GSM2788848	B1_GlomAffyAnnot_FSGS_87	4.44879	4.91228	6.25161	3.12261
GSM2462550	Glomerular compartment from control human kidney H25_M_57_3_Con_L	5.60514	4.72435	6.56395	5.02509		GSM2788849	B1_GlomAffyAnnot_FSGS_88	3.56868	5.27668	7.20561	3.12124
GSM2462551	Glomerular compartment from control human kidney H26_M_52_3_Con_L	4.77058	5.02037	6.43321	3.8637		GSM2788850	B1_GlomAffyAnnot_LD_1	3.19294	4.42569	5.24433	2.97111
GSM2462552	Glomerular compartment from control human kidney H1_F_22_4_Con_L	5.79272	5.47262	7.37295	5.02399		GSM2788851	B1_GlomAffyAnnot_LD_2	3.80346	5.19679	5.92144	2.42689
GSM2462553	Glomerular compartment from control human kidney H2_M_65_4_Con_L	5.12047	4.95208	6.27521	5.06235		GSM2788852	B1_GlomAffyAnnot_LD_3	2.88899	3.99247	4.3994	2.8437
GSM2462554	Glomerular compartment from control human kidney H3_M_68_4_Con_L	6.83769	5.26491	6.87791	5.07397		GSM2788853	B1_GlomAffyAnnot_LD_4	2.90084	4.01261	3.87557	1.37442
GSM2462555	Glomerular compartment from IgAN human kidney S10_M_34_3_IgAN	5.97504	5.45347	6.9416	5.12161		GSM2788854	B1_GlomAffyAnnot_LD_5	3.26624	3.54352	5.57032	2.45024
GSM2462556	Glomerular compartment from IgAN human kidney S12_M_49_3_IgAN	7.3991	5.78901	7.85623	7.3793		GSM2788855	B1_GlomAffyAnnot_LD_6	3.51088	5.56525	6.02281	1.75019
GSM2462557	Glomerular compartment from IgAN human kidney S13_F_17_3_IgAN	7.19095	5.94748	8.13564	5.66729		GSM2788856	B2_GlomAffyAnnot_FSGS_19	5.82141	7.66176	7.21431	4.8775
GSM2462558	Glomerular compartment from IgAN human kidney S14_M_30_3_IgAN	7.23611	5.87488	8.17581	5.48543		GSM2788857	B2_GlomAffyAnnot_FSGS_21	4.78271	4.62799	6.74018	3.04953
GSM2462559	Glomerular compartment from IgAN human kidney S15_M_20_3_IgAN	6.93523	5.79155	7.1252	6.99538		GSM2788858	B2_GlomAffyAnnot_FSGS_22	3.90406	5.53507	7.02376	4.29453
GSM2462560	Glomerular compartment from IgAN human kidney S9_M_58_3_IgAN	7.36902	5.90385	7.58185	5.07322		GSM2788859	B2_GlomAffyAnnot_FSGS_23	3.17513	3.70168	5.59818	2.56283
GSM2462561	Glomerular compartment from IgAN human kidney S1_F_54_4_IgAN	6.371	5.49435	7.61528	5.21903		GSM2788860	B2_GlomAffyAnnot_FSGS_24	4.89263	5.05575	7.05931	2.2306
GSM2462562	Glomerular compartment from IgAN human kidney S2_M_46_4_IgAN	6.98807	6.34544	8.03103	5.56702		GSM2788861	B2_GlomAffyAnnot_FSGS_26	4.39576	5.18783	6.49108	2.48368
GSM2462563	Glomerular compartment from IgAN human kidney S3_M_58_4_IgAN	7.26739	5.97892	7.97485	5.19827		GSM2788862	B2_GlomAffyAnnot_FSGS_27	5.70454	6.2175	7.42802	3.96156
GSM2462564	Glomerular compartment from IgAN human kidney S4_F_45_4_IgAN	7.26861	5.7028	7.56584	5.66385		GSM2788863	B2_GlomAffyAnnot_FSGS_28	4.16656	4.96299	6.97804	2.09537
GSM2462565	Glomerular compartment from IgAN human kidney S6_M_35_4_IgAN	6.67294	5.73953	7.97108	5.82894		GSM2788864	B2_GlomAffyAnnot_FSGS_29	5.59296	5.54868	7.77634	4.29277
GSM2462566	Glomerular compartment from IgAN human kidney S7_M_53_4_IgAN	7.24649	5.99757	8.35381	6.65792		GSM2788865	B2_GlomAffyAnnot_FSGS_30	4.46445	5.53536	7.01363	2.41066
GSM2462567	Glomerular compartment from IgAN human kidney S8_F_41_4_IgAN	6.23807	5.5495	7.40299	5.25526		GSM2788866	B2_GlomAffyAnnot_FSGS_31	3.64294	4.1756	6.84993	3.32879
GSM2462568	Glomerular compartment from IgAN human kidney S16_F_23_6_IgAN	6.40491	5.75924	6.87435	5.311		GSM2788867	B2_GlomAffyAnnot_FSGS_58	4.05203	5.19221	7.02249	3.5048
GSM2462569	Glomerular compartment from IgAN human kidney S17_M_53_6_IgAN	6.91252	5.78815	8.31849	7.27057		GSM2788868	B2_GlomAffyAnnot_FSGS_59	3.20309	5.27557	5.94559	2.41941
GSM2462570	Glomerular compartment from IgAN human kidney S19_M_24_6_IgAN	6.60733	5.45604	7.23174	5.43201		GSM2788869	B2_GlomAffyAnnot_FSGS_60	4.83708	5.81349	7.83671	3.44926
GSM2462571	Glomerular compartment from IgAN human kidney S23_M_61_6_IgAN	8.09391	6.3183	8.58691	5.65769		GSM2788870	B2_GlomAffyAnnot_FSGS_61	4.4129	4.85737	6.7575	3.13172
GSM2462572	Glomerular compartment from IgAN human kidney S24_M_65_6_IgAN	7.15175	5.78815	7.70224	5.68501		GSM2788871	B2_GlomAffyAnnot_FSGS_62	3.34953	4.96082	6.51099	2.31226
GSM2462573	Glomerular compartment from IgAN human kidney S25_M_48_6_IgAN	6.93264	5.78815	7.65672	5.65769		GSM2788872	B2_GlomAffyAnnot_FSGS_63	4.77495	5.5897	7.03395	2.45375
GSM2462574	Glomerular compartment from IgAN human kidney S27_F_23_6_IgAN	6.47018	5.82239	8.04687	5.65769		GSM2788873	B2_GlomAffyAnnot_FSGS_65	3.65401	4.82834	7.1052	2.33242
							GSM2788874	B2_GlomAffyAnnot_FSGS_66	5.49818	5.69549	7.60484	2.93471
							GSM2788875	B2_GlomAffyAnnot_FSGS_67	3.95403	4.64326	6.12581	3.32673
							GSM2788876	B2_GlomAffyAnnot_FSGS_69	3.41437	4.62004	6.8136	2.46593
							GSM2788877	B2_GlomAffyAnnot_FSGS_70	3.99103	5.11659	7.00146	2.98752
							GSM2788878	B2_GlomAffyAnnot_FSGS_72	3.83035	5.05196	6.59866	2.20266
							GSM2788879	B2_GlomAffyAnnot_FSGS_74	3.01481	3.98258	4.88492	2.17773
							GSM2788880	B2_GlomAffyAnnot_FSGS_76	2.80669	4.30807	5.57337	3.11749
							GSM2788881	B2_GlomAffyAnnot_FSGS_80	3.7894	5.19146	6.1914	3.11217
							GSM2788882	B2_GlomAffyAnnot_FSGS_84	3.25776	5.53151	7.25248	2.2481
							GSM2788883	B2_GlomAffyAnnot_FSGS_85	4.07133	5.21127	7.36492	3.16141
							GSM2788884	B2_GlomAffyAnnot_FSGS_86	4.4926	5.50883	7.46894	2.25108
							GSM2788885	B2_GlomAffyAnnot_FSGS_89	3.68143	4.57947	5.50217	1.63083
							GSM3904827	B1_Glom_Other_210	4.09511	5.96518	7.31348	4.37885
							GSM3904828	B1_Glom_Other_719	4.21267	4.63851	6.02811	2.54701
							GSM3904829	B1_Glom_Other_16	4.83638	4.73972	7.0595	3.94226
							GSM3904830	B1_Glom_Other_1030	3.62773	4.81835	6.89827	2.51424
							GSM3904831	B1_Glom_Other_452	5.364	5.54505	7.76205	3.58748
							GSM3904832	B1_Glom_Other_209	5.35702	6.17991	7.81765	4.22606
							GSM3904833	B1_Glom_Other_180	5.10182	5.24405	7.47404	3.13229
							GSM3904834	B1_Glom_Other_17	3.16388	4.61885	6.10446	2.30065
							GSM3904835	B1_Glom_Other_293	2.97919	5.40959	6.28881	4.16699
							GSM3904836	B1_Glom_Other_245	2.83983	4.35343	4.49838	1.80868
							GSM3904837	B1_Glom_Other_244	3.59259	5.74673	6.77143	3.68672
							GSM3904838	B1_Glom_Other_294	6.00724	6.33034	7.97774	4.41191
							GSM3904839	B1_Glom_Other_262	4.52359	5.5393	7.39428	2.95529
							GSM3904840	B1_Glom_Other_185	4.08254	4.94438	7.33503	1.45735
							GSM3904841	B1_Glom_Other_189	4.50573	4.22715	6.48111	1.99986
							GSM3904842	B1_Glom_Other_215	4.04185	4.99815	7.21426	1.89477
							GSM3904843	B2_Glom_Other_425	4.91105	5.95733	7.90606	3.8817
							GSM3904844	B2_Glom_Other_281	4.57385	4.60013	5.67895	4.20553
							GSM3904845	B2_Glom_Other_240	3.5644	4.97369	7.18968	3.74086
							GSM3904846	B2_Glom_Other_276	5.40661	6.89407	7.99268	4.29467
							GSM3904847	B2_Glom_Other_249	4.5787	5.0263	7.74923	3.00228
							GSM3904848	B2_Glom_Other_290	4.37495	4.49674	6.078	2.8446
