# Supplementary material for: Identifying effective diagnostic biomarkers and immune infiltration features in chronic kidney disease by bioinformatics and validation
Source: Front Pharmacol. 2022 Dec 30;13:1069810. doi: 10.3389/fphar.2022.1069810 (PMC9838551; doi:10.3389/fphar.2022.1069810)
Supplement: Supplementary file 1 [file DataSheet3.ZIP › Supplementary File 3-26/Supplementary File 18.xls]

Correlation analysis of 22 types of immune cells
sample	B_cells_naive	B_cells_memory	Plasma_cells	T_cells_CD8	T_cells_CD4_naive	T_cells_CD4_memory_resting	T_cells_CD4_memory_activated	T_cells_follicular_helper	T_cells_regulatory_(Tregs)	T_cells_gamma_delta	NK_cells_resting	NK_cells_activated	Monocytes	Macrophages_M0	Macrophages_M1	Macrophages_M2	Dendritic_cells_resting	Dendritic_cells_activated	Mast_cells_resting	Mast_cells_activated	Eosinophils	Neutrophils
B_cells_naive	0	1.42E-06	0.018918343	0.85574628	0.107835183	0.150538393	0.259163889	0.01939966	5.33E-05	0.000283489	0.111708053	0.005252092	1.74E-06	0.193830422	0.000980021	0.002433009	0.011715064	4.33E-05	0.103210989	0.018200465	0.147903441	0.155462597
B_cells_memory	1.42E-06	0	0.588521618	0.138063838	0.000455643	0.253450557	0.351124239	0.668462705	0.332158138	0.429247674	0.868470527	0.319200574	0.325700612	0.369154899	0.281558981	0.041454212	0.779165697	0.684548651	0.264806178	0.091077268	0.013678124	0.070421044
Plasma_cells	0.018918343	0.588521618	0	0.866350194	0.008133473	0.178892512	0.144775358	0.745665003	0.140251111	5.88E-08	0.005735533	0.42376777	0.305214593	0.054544514	0.168452105	0.385415062	0.977421019	0.381546325	0.498568055	0.137977405	0.640742713	0.176372514
T_cells_CD8	0.85574628	0.138063838	0.866350194	0	0.327436366	5.40E-07	0.203440486	0.139565234	0.819760336	0.247674249	0.802966407	0.384619185	0.459117579	0.016210822	0.155704508	0.941044354	0.696505539	0.161846165	0.961123573	0.228344468	0.019482655	0.353843347
T_cells_CD4_naive	0.107835183	0.000455643	0.008133473	0.327436366	0	0.002952146	0.940433189	0.118960499	0.630568092	0.000263314	0.29068107	0.168679469	0.900294878	0.221381786	0.050507064	0.537596728	0.807676372	0.307761642	0.207423603	0.985251074	0.618348009	0.080317735
T_cells_CD4_memory_resting	0.150538393	0.253450557	0.178892512	5.40E-07	0.002952146	0	0.169776907	0.078663995	0.394084653	0.138808289	0.081228809	0.73430418	0.007255553	0.319880162	0.177507137	0.99868753	0.118639407	0.633706372	0.64251188	0.404283616	0.390194334	0.23663369
T_cells_CD4_memory_activated	0.259163889	0.351124239	0.144775358	0.203440486	0.940433189	0.169776907	0	0.028014546	0.011934372	0.442997898	0.471446731	0.575326217	0.069538851	0.064844891	0.137202671	0.963767105	0.83523858	0.669480094	0.364328002	0.465857657	0.739365193	0.154701663
T_cells_follicular_helper	0.01939966	0.668462705	0.745665003	0.139565234	0.118960499	0.078663995	0.028014546	0	0.859982454	0.059725182	0.724390275	0.876247694	0.030605594	0.537549757	0.053127799	0.020841226	0.963643857	0.225062328	0.051419391	0.092058827	0.34871935	0.027867989
T_cells_regulatory_(Tregs)	5.33E-05	0.332158138	0.140251111	0.819760336	0.630568092	0.394084653	0.011934372	0.859982454	0	0.019944844	0.075301145	0.000478858	0.014483819	0.869596458	0.028276718	1.11E-06	0.021533889	3.23E-07	0.989700478	0.939601566	0.562452616	0.026890164
T_cells_gamma_delta	0.000283489	0.429247674	5.88E-08	0.247674249	0.000263314	0.138808289	0.442997898	0.059725182	0.019944844	0	0.000194435	0.315835714	0.98860734	0.846469772	0.680109261	0.084527363	0.17436306	0.27234643	0.152411297	0.132140854	0.271696973	0.113132014
NK_cells_resting	0.111708053	0.868470527	0.005735533	0.802966407	0.29068107	0.081228809	0.471446731	0.724390275	0.075301145	0.000194435	0	0.000376699	0.756305494	0.998603166	0.643871612	0.000148968	0.755784713	0.666366955	0.03661188	0.854847641	0.326621826	0.015922528
NK_cells_activated	0.005252092	0.319200574	0.42376777	0.384619185	0.168679469	0.73430418	0.575326217	0.876247694	0.000478858	0.315835714	0.000376699	0	5.45E-05	0.107955472	0.003639313	0.195636011	0.289551482	0.0047097	0.965735521	0.499512585	0.524464998	0.000129883
Monocytes	1.74E-06	0.325700612	0.305214593	0.459117579	0.900294878	0.007255553	0.069538851	0.030605594	0.014483819	0.98860734	0.756305494	5.45E-05	0	0.03759393	0.014206435	0.446904138	0.06685741	0.213915291	0.038354163	0.02626728	0.472424653	0.233857327
Macrophages_M0	0.193830422	0.369154899	0.054544514	0.016210822	0.221381786	0.319880162	0.064844891	0.537549757	0.869596458	0.846469772	0.998603166	0.107955472	0.03759393	0	0.987219958	0.664043339	0.119694127	0.055094371	0.172234467	0.36897506	0.204823466	0.432369293
Macrophages_M1	0.000980021	0.281558981	0.168452105	0.155704508	0.050507064	0.177507137	0.137202671	0.053127799	0.028276718	0.680109261	0.643871612	0.003639313	0.014206435	0.987219958	0	0.87635074	0.869941209	2.73E-07	0.952793053	0.436666187	0.867299296	0.014478666
Macrophages_M2	0.002433009	0.041454212	0.385415062	0.941044354	0.537596728	0.99868753	0.963767105	0.020841226	1.11E-06	0.084527363	0.000148968	0.195636011	0.446904138	0.664043339	0.87635074	0	0.000142503	0.002682401	0.103365355	0.005023545	0.189673451	0.926451269
Dendritic_cells_resting	0.011715064	0.779165697	0.977421019	0.696505539	0.807676372	0.118639407	0.83523858	0.963643857	0.021533889	0.17436306	0.755784713	0.289551482	0.06685741	0.119694127	0.869941209	0.000142503	0	0.006932315	0.749043041	0.809773242	0.488015312	0.522539005
Dendritic_cells_activated	4.33E-05	0.684548651	0.381546325	0.161846165	0.307761642	0.633706372	0.669480094	0.225062328	3.23E-07	0.27234643	0.666366955	0.0047097	0.213915291	0.055094371	2.73E-07	0.002682401	0.006932315	0	0.128157223	0.702247824	0.511299964	0.647193929
Mast_cells_resting	0.103210989	0.264806178	0.498568055	0.961123573	0.207423603	0.64251188	0.364328002	0.051419391	0.989700478	0.152411297	0.03661188	0.965735521	0.038354163	0.172234467	0.952793053	0.103365355	0.749043041	0.128157223	0	5.60E-07	0.372290429	0.068281528
Mast_cells_activated	0.018200465	0.091077268	0.137977405	0.228344468	0.985251074	0.404283616	0.465857657	0.092058827	0.939601566	0.132140854	0.854847641	0.499512585	0.02626728	0.36897506	0.436666187	0.005023545	0.809773242	0.702247824	5.60E-07	0	0.004490775	0.961705914
Eosinophils	0.147903441	0.013678124	0.640742713	0.019482655	0.618348009	0.390194334	0.739365193	0.34871935	0.562452616	0.271696973	0.326621826	0.524464998	0.472424653	0.204823466	0.867299296	0.189673451	0.488015312	0.511299964	0.372290429	0.004490775	0	0.693381994
Neutrophils	0.155462597	0.070421044	0.176372514	0.353843347	0.080317735	0.23663369	0.154701663	0.027867989	0.026890164	0.113132014	0.015922528	0.000129883	0.233857327	0.432369293	0.014478666	0.926451269	0.522539005	0.647193929	0.068281528	0.961705914	0.693381994	0
sample	B_cells_naive	B_cells_memory	Plasma_cells	T_cells_CD8	T_cells_CD4_naive	T_cells_CD4_memory_resting	T_cells_CD4_memory_activated	T_cells_follicular_helper	T_cells_regulatory_(Tregs)	T_cells_gamma_delta	NK_cells_resting	NK_cells_activated	Monocytes	Macrophages_M0	Macrophages_M1	Macrophages_M2	Dendritic_cells_resting	Dendritic_cells_activated	Mast_cells_resting	Mast_cells_activated	Eosinophils	Neutrophils
B_cells_naive	1	-0.383136668	-0.192108193	-0.015018592	-0.132266978	0.118357826	-0.093022461	0.191355105	0.324755507	-0.293279578	0.130845078	-0.227568436	-0.380127174	-0.107040706	-0.267354037	-0.246584393	0.206011672	0.328408407	-0.134018139	-0.193262827	-0.119121662	0.116956982
B_cells_memory	-0.383136668	1	0.044672871	0.122068565	0.283653946	-0.094141869	-0.076920638	-0.035371236	0.079993438	0.065239024	-0.013681194	-0.082157724	-0.081065102	0.074094554	0.088790254	-0.167267942	-0.023163789	0.033555666	0.091933458	0.138926981	0.201609734	-0.148642209
Plasma_cells	-0.192108193	0.044672871	1	0.013903798	0.216060517	-0.110712487	0.120041931	0.026793539	-0.12140001	0.426414458	-0.225295469	0.06601494	-0.084558669	-0.157836857	-0.113414949	-0.071618019	-0.002338307	-0.072201394	0.055868262	-0.122095149	-0.038540701	-0.111353884
T_cells_CD8	-0.015018592	0.122068565	0.013903798	1	-0.080775713	-0.39691513	0.104786172	0.121608793	-0.018823338	-0.09529144	0.020612064	-0.07173774	-0.06110571	-0.196682986	-0.116889028	-0.006110222	-0.032216505	0.115189742	-0.004027137	-0.099279597	0.191226884	-0.076488755
T_cells_CD4_naive	-0.132266978	0.283653946	0.216060517	-0.080775713	1	-0.241940144	0.00617368	-0.128282713	-0.039718054	0.294747038	0.087131454	-0.113354793	-0.010350962	0.100774226	0.160523994	-0.050897557	0.020109474	-0.084116148	-0.103874239	0.001527301	-0.04114277	-0.143736598
T_cells_CD4_memory_resting	0.118357826	-0.094141869	-0.110712487	-0.39691513	-0.241940144	1	-0.113065276	-0.144521043	0.070323428	-0.121840118	-0.143309969	0.028035838	-0.219119792	-0.08204282	-0.111064266	-0.000135903	-0.128393552	-0.039354067	0.038336778	-0.068822108	-0.07090221	-0.097541514
T_cells_CD4_memory_activated	-0.093022461	-0.076920638	0.120041931	0.104786172	0.00617368	-0.113065276	1	-0.180034881	-0.205489102	0.063316758	-0.059443539	0.046260406	0.149106082	-0.151658021	0.122334003	0.003753105	-0.017182465	-0.035255913	-0.074842557	-0.060194037	-0.02748166	-0.117171251
T_cells_follicular_helper	0.191355105	-0.035371236	0.026793539	0.121608793	-0.128282713	-0.144521043	-0.180034881	1	-0.014572928	-0.154619618	0.029125062	0.01286553	-0.1772193	-0.050903427	-0.158760426	-0.189192382	-0.00376588	0.099980075	-0.159901641	0.138511211	-0.077304365	0.180200678
T_cells_regulatory_(Tregs)	0.324755507	0.079993438	-0.12140001	-0.018823338	-0.039718054	0.070323428	-0.205489102	-0.014572928	1	-0.19052136	0.146158095	-0.282625926	-0.1999618	-0.013563027	-0.179740128	-0.386740502	0.188198808	0.403993793	-0.00106652	-0.006260034	0.047825724	-0.181326325
T_cells_gamma_delta	-0.293279578	0.065239024	0.426414458	-0.09529144	0.294747038	-0.121840118	0.063316758	-0.154619618	-0.19052136	1	-0.30069417	0.082729002	0.001179722	-0.015996053	0.034055087	0.141796788	-0.111870198	-0.090502556	0.11782101	-0.123920491	-0.090624735	-0.130331961
NK_cells_resting	0.130845078	-0.013681194	-0.225295469	0.020612064	0.087131454	-0.143309969	-0.059443539	0.029125062	0.146158095	-0.30069417	1	-0.287554277	-0.02563543	0.000144639	0.038180206	-0.305814658	0.025691994	-0.03560901	-0.171399155	-0.015113188	0.080911392	0.19720848
NK_cells_activated	-0.227568436	-0.082157724	0.06601494	-0.07173774	-0.113354793	0.028035838	0.046260406	0.01286553	-0.282625926	0.082729002	-0.287554277	1	0.324351723	-0.132222218	0.236815977	0.106611032	-0.08733496	-0.230352974	-0.003549083	-0.055745639	-0.052548812	-0.308414054
Monocytes	-0.380127174	-0.081065102	-0.084558669	-0.06110571	-0.010350962	-0.219119792	0.149106082	-0.1772193	-0.1999618	0.001179722	-0.02563543	0.324351723	1	-0.170525638	0.200519905	-0.06277687	-0.150546041	-0.102414535	-0.169862526	0.182061746	0.059312725	-0.098118831
Macrophages_M0	-0.107040706	0.074094554	-0.157836857	-0.196682986	0.100774226	-0.08204282	-0.151658021	-0.050903427	-0.013563027	-0.015996053	0.000144639	-0.132222218	-0.170525638	1	0.001323398	0.035872978	-0.12803034	-0.157483732	-0.112421944	0.074122314	-0.104468095	-0.064799572
Macrophages_M1	-0.267354037	0.088790254	-0.113414949	-0.116889028	0.160523994	-0.111064266	0.122334003	-0.158760426	-0.179740128	0.034055087	0.038180206	0.236815977	0.200519905	0.001323398	1	0.012854732	0.013526851	-0.406309997	0.00489099	0.064197632	0.013804144	-0.199972083
Macrophages_M2	-0.246584393	-0.167267942	-0.071618019	-0.006110222	-0.050897557	-0.000135903	0.003753105	-0.189192382	-0.386740502	0.141796788	-0.305814658	0.106611032	-0.06277687	0.035872978	0.012854732	1	-0.30665856	-0.244251824	0.133958697	-0.228708834	-0.108041117	-0.007626498
Dendritic_cells_resting	0.206011672	-0.023163789	-0.002338307	-0.032216505	0.020109474	-0.128393552	-0.017182465	-0.00376588	0.188198808	-0.111870198	0.025691994	-0.08733496	-0.150546041	-0.12803034	0.013526851	-0.30665856	1	0.220329514	-0.026425319	0.01988596	0.057246697	-0.052792743
Dendritic_cells_activated	0.328408407	0.033555666	-0.072201394	0.115189742	-0.084116148	-0.039354067	-0.035255913	0.099980075	0.403993793	-0.090502556	-0.03560901	-0.230352974	-0.102414535	-0.157483732	-0.406309997	-0.244251824	0.220329514	1	-0.125202143	0.031576364	-0.054225439	-0.037798214
Mast_cells_resting	-0.134018139	0.091933458	0.055868262	-0.004027137	-0.103874239	0.038336778	-0.074842557	-0.159901641	-0.00106652	0.11782101	-0.171399155	-0.003549083	-0.169862526	-0.112421944	0.00489099	0.133958697	-0.026425319	-0.125202143	1	-0.396391969	-0.073611876	-0.149775544
Mast_cells_activated	-0.193262827	0.138926981	-0.122095149	-0.099279597	0.001527301	-0.068822108	-0.060194037	0.138511211	-0.006260034	-0.123920491	-0.015113188	-0.055745639	0.182061746	0.074122314	0.064197632	-0.228708834	0.01988596	0.031576364	-0.396391969	1	0.231559015	0.003966767
Eosinophils	-0.119121662	0.201609734	-0.038540701	0.191226884	-0.04114277	-0.07090221	-0.02748166	-0.077304365	0.047825724	-0.090624735	0.080911392	-0.052548812	0.059312725	-0.104468095	0.013804144	-0.108041117	0.057246697	-0.054225439	-0.073611876	0.231559015	1	-0.032565517
Neutrophils	0.116956982	-0.148642209	-0.111353884	-0.076488755	-0.143736598	-0.097541514	-0.117171251	0.180200678	-0.181326325	-0.130331961	0.19720848	-0.308414054	-0.098118831	-0.064799572	-0.199972083	-0.007626498	-0.052792743	-0.037798214	-0.149775544	0.003966767	-0.032565517	1
