# Supplementary material for: Identifying effective diagnostic biomarkers and immune infiltration features in chronic kidney disease by bioinformatics and validation
Source: Front Pharmacol. 2022 Dec 30;13:1069810. doi: 10.3389/fphar.2022.1069810 (PMC9838551; doi:10.3389/fphar.2022.1069810)
Supplement: Supplementary file 1 [file DataSheet3.ZIP › Supplementary File 3-26/Supplementary File 19.xlsx]

## Sheet: Sheet 1
Calculation of the difference of immune cells between CKD and control group
ID	B_cells_naive	B_cells_memory	Plasma_cells	T_cells_CD8	T_cells_CD4_naive	T_cells_CD4_memory_resting	T_cells_CD4_memory_activated	T_cells_follicular_helper	T_cells_regulatory_(Tregs)	T_cells_gamma_delta	NK_cells_resting	NK_cells_activated	Monocytes	Macrophages_M0	Macrophages_M1	Macrophages_M2	Dendritic_cells_resting	Dendritic_cells_activated	Mast_cells_resting	Mast_cells_activated	Eosinophils	Neutrophils
CKD	0	0	0.00378627	0	0	0.0870342	0	0.0343751	0	0.0115033	0.095794	0.152124	0.235282	0	0.0642181	0.263429	0.0311565	0	0.0098943	0	0.0114027	0
CKD	0	0.0271308	0.0581385	0	0	0.102129	0	0	0.0386686	0.139181	0	0.0499891	0.080056	0	0.0510592	0.0501791	0.0499471	0	0.317007	0.0365141	0	0
CKD	0.227007	0	0.00646034	0	0	0.23664	0	0	0.0108181	0	0.142384	0.0607916	0.0527742	0	0.00772414	0.103117	0	0.00205043	0.0652241	0	0	0.0850092
CKD	0.0169931	0	0.0210589	0.100631	0.0276952	0	0	0.0127722	0.0122495	0.128532	0.00813543	0.0775701	0.15081	0	0.0855834	0.252581	0.00605982	0	0.0439795	0	0	0.0553485
CKD	0	0.0833299	0.383028	0.051319	0.0915411	0.0450822	0.0317366	0	0.028332	0.0649608	0	0	0.0106053	0	0.0140592	0.0828648	0.039022	0	0.0403088	0.0223254	0	0.0114853
CKD	0.169862	0	0	0	0	0.178699	0	0.0038834	0	0.0742656	0	0.114335	0.204013	0.13083	0.00401505	0.0707347	0	0	0.0300337	0	0	0.0193284
CKD	0	0.0926308	0.0703916	0.0809097	0	0.095481	0.00302189	0	0.0035092	0.0287868	0	0.00377091	0.0265033	0	0.0313129	0.0959276	0.0470235	0	0.416456	0	0	0.00427495
CKD	0.104159	0	0.000160279	0	0	0.134615	0.10903	0	0	0	0.0339143	0.0808414	0.137697	0	0.137633	0.035762	0.0888378	0	0	0.0746084	0	0.0627412
CKD	0.0502011	0	0	0	0	0.181133	0.0520878	0	0	0	0.238452	0.0542256	0.124433	0	0.0666513	0.0509195	0.0163615	0	0.00355729	0.0095569	0	0.152421
CKD	0.123821	0	0.00299119	0.302157	0	0	0.0160117	0.0449852	0	0.056551	0.0674571	0.0206005	0.122316	0	0.0495511	0.0978694	0	0	0.0220889	0	0	0.0735993
CKD	0.123823	0	0	0.04266	0	0.0587042	0.0537104	0.0134306	0	0	0.0430318	0.0658897	0.377532	0	0.0488146	0.0203533	0	0.0155859	0	0.0197275	0	0.116736
CKD	0.0989273	0	0.0164993	0.255071	0	0.0593122	0	0	0.0425037	0	0.156925	0.06806	0.107344	0.00128793	0.0403282	0.0351425	0.0678942	0	0.0507045	0	0	0
CKD	0.108319	0	0.0505011	0.036199	0	0.168922	0	0.0439159	0.0811244	0	0	0.0330493	0	0	0	0.0806675	0.0446258	0.0404773	0.249297	0	0	0.0629024
CKD	0.0951287	0	0	0	0	0.161978	0	0	0.0133558	0.0345302	0.0912727	0	0.224586	0	0.0249248	0.0834139	0.0459702	0.0267592	0.0273301	0	0.0205068	0.150244
CKD	0.025395	0.0176087	0	0	0.0309251	0.00911922	0	0	0.0319351	0.0358985	0.0995718	0.0282662	0.253098	0.0172716	0.0635502	0.0661925	0.0274604	0	0	0.0772753	0	0.216433
CKD	0.0862085	0	0	0.0015974	0	0.248988	0	0.0589866	0.124393	0	0.0244744	0.104284	0.219914	0.050571	0	0	0	0	0	0	0	0.0805827
CKD	0.0737464	0	0.0350725	0.220603	0.00272513	0	0	0.00819765	0.0199306	0	0.14738	0	0.082245	0	0.0489112	0.109256	0.0440129	0	0.109774	0	0.0315988	0.0665467
CKD	0.0515032	0	0	0.0597761	0	0.152023	0.000979986	0	0.0462454	0	0.178643	0.0860434	0.157866	0	0.0770083	0.032208	0.0368045	0.0229652	0	0.0714877	0	0.0264474
CKD	0.160303	0	0.000345427	0.161134	0	0	0	0.0747193	0.0239099	0	0.0765612	0.00644607	0.0625265	0	0	0.204395	0.0135416	0.0122094	0.0987823	0	0	0.105126
CKD	0.128139	0	0.0112131	0	0	0.225748	0	0	0.0639146	0	0.186128	0.0449589	0.132497	0.0169918	0.063764	0.0012595	0	0	0.050448	0	0	0.0749385
CKD	0.140098	0	0	0.0966064	0	0.0882203	0	0	0.0206423	0	0.116942	0.0728193	0.196896	0	0.0873794	0.133078	0.0247484	0.0120448	0	0	0	0.0105251
CKD	0.0929806	0	0	0	0	0.167742	0	0.00164255	0.0567823	0	0.177686	0.0407837	0.224912	0	0.0874188	0.0303821	0.0284083	0	0.0671997	0	0	0.0240614
CKD	0.0850671	0	0	0	0	0.163433	0	0	0.0645249	0	0	0.0738907	0.153661	0.126771	0.098081	0.106333	0	0	0	0.127448	0	0.000791
CKD	0.1845	0	0	0.054437	0	0.0579751	0	0.0496212	0.0959898	0	0.038377	0.115653	0.117862	0	0.0823	0.0221471	0.0312675	0.103917	0	0.045069	0	0.000883914
CKD	0.0903357	0	0.0232056	0	0	0.175738	0	0.0187001	0.0130819	0	0.0578462	0.0534761	0	0.137432	0.152929	0	0.0563198	0	0.220936	0	0	0
CKD	0.131348	0	0	0.0782993	0	0.226178	0.0138804	0	0.122119	0	0.0605503	0	0.121247	0	0.0341579	0	0.047403	0.0780396	0	0.0867772	0	0
CKD	0.210986	0	0.0389426	0.14983	0	0.114547	0	0.0603723	0.113732	0	0.0964783	0	0	0	0	0.0128685	0.100699	0.0498512	0	0.0516934	0	0
CKD	0.0832991	0	0.00583429	0	0	0.223378	0	0	0.202936	0	0.105637	0.0252872	0.0554774	0	0.0485353	0.0586323	0.0174394	0.0405122	0.127841	0	0	0.00519145
CKD	0.011624	0	0	0	0	0.132677	0.0188826	0.0463425	0.0141036	0.0252561	0.0348336	0	0.0601466	0.125672	0.0802542	0.31328	0	0	0.0267917	0	0	0.110136
CKD	0.0485599	0	0	0	0	0.0321589	0	0	0.0216209	0.0130491	0.053893	0.119243	0.263277	0.0551916	0.107963	0.0714351	0.0644976	0	0	0.0646659	0	0.0844449
CKD	0.0310722	0	0.000828366	0	0.0443167	0.177241	0	0	0	0.0769071	0	0.0573367	0.00760974	0.334271	0.0495774	0.130117	0	0	0	0.0406782	0	0.0500443
CKD	0.0553919	0	0	0.00394975	0	0.0260051	0.0106268	0	0	0	0.0391268	0	0.338447	0	0.0652628	0.0299971	0.0868508	0.0134341	0	0.0652052	0	0.265703
CKD	0	0.0617634	0	0.251515	0	0.0512058	0	0.07213	0.0111084	0	0	0.109045	0.114564	0.000211726	0.0148847	0.16932	0.0269499	0.0223759	0	0.0541472	0	0.0407786
CKD	0.0146672	0.00367669	0	0	0.0084926	0.0475101	0	0	0.0172972	0	0.0668355	0.0906917	0.306023	0	0.0975702	0	0.0199636	0	0	0.219035	0.0267336	0.0815042
CKD	0.0697956	0	0.00430574	0.209893	0	0.0103862	0.064148	0.0907818	0.0213702	0.00564741	0	0.0481224	0.0966606	0	0.0553393	0.168348	0.0191098	0	0.120089	0	0	0.0160032
CKD	0	0.0113688	0.00108704	0.00769925	0.00449922	0	0.017708	0.0133801	0	0.024678	0.0242968	0.0414559	0.193763	0.29723	0.0686411	0.0825273	0.0449611	0	0	0.134236	0	0.0324689
CKD	0.114782	0	0.00489933	0	0	0.287954	0	0.0136776	0.0195234	0	0.0641825	0.0384569	0.179789	0	0.0147865	0.178745	0.036869	0.0344509	0.0118835	0	0	0
CKD	0	0.0272788	0.0223375	0.0312264	0	0.0801948	0	0.0174372	0.0180806	0	0	0.00911161	0.109926	0.254378	0.0334872	0.181976	0.0335467	0	0	0.13371	0	0.0473093
CKD	0.116431	0	0.00273995	0	0	0.155182	0	0.0263342	0.0408206	0.0475289	0	0	0.0180368	0	0	0.260872	0.0785764	0.0625116	0	0.0493439	0	0.141623
CKD	0.0811424	0	0.0269319	0.317308	0	0	0.0595943	0.0155845	0	0	0.0518485	0.0588955	0.084236	0.000613202	0.0771569	0.130811	0.00402211	0	0.0232819	0	0	0.0685734
CKD	0.0152534	0.0576117	0.0284807	0.0799087	0	0.0664343	0	0.00293567	0	0.0113437	0	0.0585036	0.131859	0.159236	0.0755446	0.0312551	0.211864	0.00309187	0	0.0612674	0	0.00540973
CKD	0	0	0.248623	0.104108	0	0	0.0797694	0.00450569	0.00318655	0.116303	0.0261491	0	0.122213	0	0.0041656	0.0906632	0	0.0143795	0	0.0236731	0	0.162261
CKD	0.022914	0	0	0.00560867	0	0.116599	0	0	0.0147521	0	0.00753279	0.00691862	0.0438504	0.334033	0.0336818	0.202785	0.0382312	0	0	0.118827	0	0.0542671
CKD	0.113557	0	0	0	0	0.0412405	0.0961283	0.0514828	0.0508465	0	0.177058	0.120057	0.076315	0.0071829	0.152066	0.0253992	0.0704073	0	0.012217	0	0	0.00604222
CKD	0.174696	0	0	0	0	0.309072	0	0	0.0100529	0	0.0297431	0.0103707	0.0565939	0	0.0233942	0.0885765	0	0.0161284	0	0.178385	0	0.102987
CKD	0.141682	0	0.182481	0.0604646	0	0.124671	0.0306437	0.018635	0	0.0114623	0.0437774	0.103542	0.144263	0	0.0666749	0.0508276	0	4.14e-05	0	0.00465742	0	0.0161765
CKD	0.0594119	0	0	0	0	0.0852535	0	0.0563585	0.0401217	0.0299365	0.0361141	0.0399829	0.148959	0.066721	0.0906253	0.0665412	0.00606807	0.0195333	0	0.192884	0	0.0614888
CKD	0.0462606	0	0	0	0	0.156695	0	0.0106728	0.00565454	0	0.0195759	0	0	0.110718	0	0.403362	0	0	0.047863	0	0	0.199199
CKD	0.0969579	0	0.00388096	0.0532252	0	0.179034	0.0827913	0.00275537	0	0	0.121116	0	0.217358	0.000512833	0.0364572	0.111094	0	0	0	0.013897	0	0.0809209
CKD	0.0111926	0	0.389347	0.0835815	0.0262625	0	0.0347205	0.0562303	0	0.199213	0	0.0479688	0.0126843	0	0.0516489	0.0263881	0.0165559	0	0	0.0353401	0	0.00886669
CKD	0.0933826	0	0.0368099	0	0	0.12285	0.0640597	0.00355212	0	0	0.103675	0	0.167711	0	0	0.0861657	0.0261321	0.0410518	0	0.155463	0.033122	0.0660261
CKD	0.102006	0	0.0494752	0.0821573	0	0	0.0268032	0.0652611	0.033331	0	0	0.0841029	0.128307	0	0.031663	0.0639172	0.0840486	0	0	0.198697	0.0304955	0.0197344
CKD	0.0880837	0	0.000132011	0.0283571	0	0.175067	0.0627985	0.00245982	0.00705062	0.0483821	0	0.103952	0.175995	0.00344517	0.0240125	0.165229	0.0157449	0.0235763	0.0757129	0	0	0
CKD	0.0418503	0	0.066437	0.107831	0	0.0609466	0	0	0.0570484	0	0	0.115786	0.212219	0	0	0.12076	0.0321955	0.0201916	0.0852248	0	0	0.0795103
CKD	0.0703084	0	0.00507825	0.131505	0	0.0408986	0.00392027	0	0	0	0.0197561	0.0190071	0.0141845	0.0549457	0.0572414	0.317821	0.00559117	0	0.173817	0	0	0.0859258
CKD	0.166402	0	0.0171549	0.0602516	0	0.0598461	0.143362	0	0	0.0304182	0	0.0887064	0.121726	0	0.0269529	0.164408	0.0419637	0.00462076	0.0277535	0	0	0.0464328
CKD	0.130695	0	0.0405654	0.037038	0	0.207412	0	0.064227	0	0	0	0.082156	0.0493443	0	0.0565929	0.179036	0.0353682	0	0	0.0227882	0	0.0947779
CKD	0.0383714	0	0.0543677	0	0	0.162697	0.0175079	0	0.0212399	0.0481582	0	0.0708527	0.0101084	0	0.0902983	0.0931926	0.121967	0	0.142366	0	0	0.128874
CKD	0.0703195	0	0.0409121	0	0.0236194	0.0702803	0.00393752	0	0	0.188924	0	0.128869	0.124258	0	0.0651445	0.223798	0.0169204	0	0.028778	0	0	0.0142389
CKD	0.0386173	0.0298746	0	0.0342625	0	0.0195518	0	0.016929	0.0781855	0	0.113919	0.00155543	0	0.501608	0	0.107087	0	0	0	0	0	0.0584098
CKD	0.0836544	0	0.0721166	0.00939466	0	0.172792	0	0	0.051555	0.0165401	0.018431	0.0482498	0.113076	0	0.0913127	0.143067	0.0675831	0	0	0.0418286	0	0.0703995
CKD	0.102433	0	0.0891083	0.0261562	0	0.148141	0.0312627	0.0457018	0.0261322	0.0566848	0	0.0442253	0.194372	0.00975232	0.0414559	0	0.0207706	0	0.1461	0	0	0.0177041
CKD	0.142008	0	0.000485426	0.135371	0	0.209268	0	0.06044	0.0737264	0	0	0	0.175763	0.0136459	0.00598222	0	0	0.0986743	0	0.0808342	0	0.00380099
CKD	0.110947	0	0.0232992	0.0410983	0	0.13743	0	0	0.101191	0.0024767	0.045849	0	0.124615	0.0149481	0.0222164	0.0672983	0.0405284	0	0.154132	0	0	0.113969
CKD	0.109893	0.0480829	0	0.0189757	0	0	0	0	0.158981	0	0.160707	0	0.0505894	0.00286961	0.0575619	0.14025	0.0211301	0.0573767	0.0715454	0	0	0.102038
CKD	0.172575	0	0.000546491	0.0523531	0	0	0	0.109774	0.00305143	0	0.11624	0.0532426	0	0.225706	0.0825994	0.0309324	0.0471735	0	0	0.0391696	0	0.0666371
CKD	0.102287	0	0.05773	0.0949722	0.0574837	0	0.128674	0	0.0189058	0.00927121	0.0615755	0	0.105258	0.0592985	0.0708649	0.0851749	0.044918	0.0281352	0.0213614	0	0	0.0540907
CKD	0.154902	0	0.045526	0.0983286	0	0.063573	0.00297404	0.0764366	0.00604333	0	0.0697144	0.00309495	0	0	0.0425456	0.134417	0.00883081	0.0240925	0	0.059472	0	0.21005
CKD	0.111938	0	0.0112857	0.128088	0	0.213619	0.00684606	0	0.0123664	0.0116385	0.0941633	0	0	0	0.0168214	0.161582	0.0283559	0	0	0.0469413	0	0.156354
CKD	0.0782609	0	0.00869743	0.151448	0	0	0	0.079267	0.0431765	0	0.0308439	0.0234202	0.0496298	0	0.055361	0.257548	0.000905885	0.0193534	0.0655762	0	0	0.136511
CKD	0.120916	0	0.035079	0.111193	0	0.0771763	0	0.112274	0.00486087	0	0.0770803	0	0.0961391	0	0.0363918	0.0478587	0.0588109	0.00959665	0.0472285	0	0	0.165395
CKD	0.158987	0	0	0.0665151	0	0.215806	0	0.00958752	0.0546246	0	0.056954	0	0.0291644	0.106538	0.104205	0.0303845	0.00364462	0	0	0.0718881	0	0.0917017
CKD	0.114415	0	0.0629334	0.00400021	0	0.081835	0.0163121	0.0794539	0	0	0	0.140544	0.173492	0	0.033152	0.196892	0.0110091	0	0.0282546	0	0	0.0577063
CKD	0.0204763	0	0	0.0201055	0	0.172531	0.000473039	0	0	0.00888455	0	0.066423	0.33268	0	0.0359834	0.188855	0.00340809	0.0327361	0	0.0538591	0	0.0635852
CKD	0.138133	0	0	0	0	0.132037	0.0268276	0.0202069	0.0910702	0	0.123644	0	0.0718497	0.177876	0.0448213	0.148237	0	0	0.00149755	0.0143618	0	0.00943859
CKD	0	0.053929	0.00232628	0	0	0.342788	0	0.0996017	0	0.0201938	0.119511	0	0	0	0.0434425	0	0	0	0	0.232876	0	0.0853321
CKD	0.121369	0	0.011155	0.00854209	0	0.00575224	0.0285377	0.0528899	0.0554193	0	0.0332096	0.0187881	0.333413	0	0.0728626	0	0.040422	0	0	0.114595	0	0.103045
CKD	0.202898	0	0	0.119605	0	0	0	0.0628629	0.0420393	0	0.138842	0	0.0858048	0.00753629	0.0904168	0.0497018	0.0482696	0	0.0346895	0	0	0.117335
CKD	0.132784	0	0	0.0224349	0	0.0817853	0	0.0701356	0.0325734	0	0.103803	0	0.0240579	0	0.0438462	0.1537	0.0854135	0.0180824	0	0.0246891	0	0.206695
CKD	0.172395	0	0	0	0	0.170807	0	0.0443583	0.0304529	0	0.102359	0.0312118	0.0447073	0	0.0515809	0.0945702	0.0175913	0	0	0.0919098	0	0.148057
CKD	0.0621888	0	0.0147664	0.0565334	0.0111259	0	0.0580951	0.0394582	0.0179928	0	0	0.0807732	0.199637	0	0.0740772	0.111429	0.0114333	0	0	0.233548	0	0.0289423
CKD	0.143639	0	0.063806	0	0	0.258472	0.0370473	0	0	0.109109	0	0.029855	0.00853184	0.00707426	0.0403047	0.220819	0.0211457	0	0.0251687	0	0	0.0350271
CKD	0.0744796	0	0.145018	0.053402	0	0.071333	0	0.00335183	0	0	0	0.095529	0.239269	0	0.0478257	0.110104	0.0679726	0.0420749	0	0.0341035	0	0.015537
CKD	0	0.141538	0.0313468	0	0.164543	0.0168462	0	0	0.0212718	0	0.152836	0	0.174062	0.0634893	0.150723	0	0.0438265	0	0	0.0395171	0	0
CKD	0.032165	0	0.0294628	0.00130742	0	0.240361	0.0626398	0	0	0.00937949	0.0236511	0.00352102	0.0689226	0	0.0534735	0.291257	0.0270658	0	0.136705	0	0	0.0200891
CKD	0.0706883	0	0.0153556	0.0331101	0.000426785	0.0981883	0.0684321	0	0.0181741	0.0157787	0.0583521	0	0.178821	0.0199781	0.0460752	0.14308	0.032435	0.0254491	0	0.147365	0	0.02829
CKD	0.0716595	0	0.0154671	0.0650746	0	0.0891504	0.0255709	0	0.0214251	0.0359155	0.0035779	0.0296151	0.242145	0	0.0949891	0.140466	0.0158646	0	0.0324133	0.0482866	0	0.0683791
CKD	0	0.158034	0	0.245583	0	0	0	0	0.112063	0	0.0688544	0	0.0168832	0.00173327	0.0954484	0.0388921	0.0300781	0	0	0.083251	0.0562856	0.0928928
CKD	0.0563726	0	0.0824088	0.0167072	0	0.11292	0.110863	0.00745534	0	0.0296391	0	0.194793	0.127102	0	0.0686952	0.00996346	0.0812338	0	0.0106364	0.0294586	0	0.0617517
CKD	0.0251215	0	0.0727397	0	0	0.215985	0.0107853	0	0.0833229	0.0807164	0	0.0647808	0.0726529	0.00716773	0.0366948	0.139948	0.0818965	0	0.0619441	0	0	0.0462446
CKD	0	0.180873	0	0.0352226	0	0.106796	0.0181494	0.015033	0.0536205	0.0713979	0.015518	0	0.0862786	0.0976668	0.0580715	0.0344646	0.00691146	0.0909463	0	0.0890054	0	0.040045
CKD	0.0204454	0.112058	0.00565863	0	0	0.132232	0.0286404	0	0.0409259	0.0081395	0.043703	0	0.129812	0.101135	0.0435944	0.0959926	0.00912285	0	0.21353	0	0	0.0150093
CKD	0.100658	0	0	0	0	0.116126	0	0.0219919	0	0.0366537	0	0.0779932	0.0975741	0	0.0813791	0.189476	0.0723991	0	0.0832022	0	0	0.122546
CKD	0.0795179	0	0	0.0483761	0	0.122008	0.03595	0.0279768	0.0494442	0.0294837	0.111561	0	0.14388	0.0915304	0.0753781	0.114379	0.0113725	0	0.00654842	0.0110244	0	0.0415696
CKD	0.0918793	0	0	0.109801	0	0.0904682	0.0823306	0.00106969	0.0178768	0	0.0457069	0	0.0999285	0	0.0854146	0.186363	0.0662135	0	0.0494572	0.00372025	0	0.0697699
CKD	0.104	0	0.0492722	0	0	0.195812	0	0.0121608	0	0	0.0466199	0.0488149	0.0525887	0.0474997	0.0916716	0.198708	0.0258132	0	0	0.063321	0	0.063718
CKD	0	0.188571	0	0.106005	0	0.2236	0	0.0626316	0.0526846	0	0.0206602	0.127418	0	0	0.0478497	0.0159275	0.0335629	0	0	0.100802	0	0.0202886
CKD	0.0966019	0	0.0563832	0	0	0.0568877	0	0.0172495	0.160544	0	0.117538	0	0.168141	0	0.0462927	0.117436	0.0228662	0	0	0.0804433	0	0.0596166
CKD	0.0866215	0	0	0.120384	0.0100427	0.0409873	0.120288	0	0	0.00247119	0.024253	0.036899	0.103062	0	0.0905893	0.232071	0.0164909	0	0	0.0505061	0	0.0653339
CKD	0.0487622	0	0	0.0933411	0	0.00698409	0.00307013	0	0.034381	0.00386801	0	0.0573463	0.24429	0	0.071087	0.169685	0.070581	0	0.0594622	0.0873516	0	0.0497905
CKD	0.159323	0	0.00999256	0.12006	0	0.012906	0	0.039048	0.0170824	0	0.0806887	0	0.196111	0	0.0384816	0.0861208	0.059551	0	0	0.0356098	0	0.145026
CKD	0.0683076	0	0	0	0	0.155279	0	0.0515967	0.0898683	0	0.0871631	0	0.090476	0	0.0768299	0.105188	0.0257959	0	0	0.155124	0	0.0943709
CKD	0.192962	0	0	0.0790505	0	0.0983947	0.00219312	0	0	0	0	0.0945834	0.0402228	0	0.00102947	0.289427	0	0	0.142751	0	0	0.0593859
CKD	0.0554484	0.0277653	0.0268749	0	0	0.0757523	0	0.0372687	0.028687	0.10806	0.0115868	0	0.0952151	0	0.0402411	0.121352	0	0.0658977	0.0945595	0	0	0.211291
CKD	0.158245	0	0.0381319	0	0	0.306305	0	0	0	0	0	0.0779272	0.0104824	0.00524959	0.0679796	0.191	0.0339552	0	0.0769897	0	0	0.0337349
CKD	0.174448	0	0.0402809	0	0	0.204579	0	0	0.0438583	0	0.0279755	0.0583409	0.0807506	0	0.0631946	0.199985	0.0485111	0.0120797	0	0.0164695	0	0.0295274
CKD	0.0583958	0	0	0.0680906	0	0.236878	0	0	0.00998778	0	0	0.127144	0.107335	0.0011572	0.0660665	0.2141	0.0308222	0	0.0800224	0	0	0
CKD	0.123102	0	0.0760404	0.00218266	0.00693502	0.0947007	0.0218826	0	0	0	0.107758	0.083195	0.102647	0	0.0391565	0.167275	0.0240754	0	0.0968477	0	0	0.0542029
CKD	0.0993382	0	0.0853684	0	0	0.0574853	0	0.145824	0.00383511	0	0.116856	0.0392504	0.0431034	0.0534261	0	0	0.0541942	0.0383766	0.0864291	0	0	0.176513
CKD	0.151995	0	0.0169527	0	0.0130387	0.154499	0.00399	0	0.0321749	0.058195	0.0162534	0.0137932	0.0169557	0.0843894	0.0529863	0.250723	0	0	0	0.0652065	0	0.0688478
CKD	0.192021	0	0	0	0	0.125669	0	0.0240206	0	0.0132724	0.132968	0	0.0623633	0.156163	0.0317024	0.125839	0.00589558	0.00679255	0	0	0	0.123294
CKD	0.0343688	0	0.0172755	0.0076426	0	0.186325	0	0.00213221	0.00907748	0.0408339	0.0366542	0.0362764	0.133895	0	0.0503223	0.33065	0.0213064	0.00130287	0.0453666	0.00230794	0	0.0442629
CKD	0.0713827	0	0.0209003	0.034803	0	0.150441	0.0469545	0	0	0.0284189	0	0.0459293	0.0955557	0	0.111332	0.250277	0.0550131	0	0.0373427	0	0	0.051651
CKD	0.12429	0	0.0357696	0	0	0.12791	0.00881073	0	0	0.0563048	0	0.0503662	0.198558	0	0.11749	0.0828813	0.0662129	0	0.0980381	0	0	0.0333688
CKD	0.0338542	0	0.0744808	0	0	0.198483	0.0357348	0	0.00590275	0.067715	0	0.0472622	0.0723389	0	0.0636571	0.227386	0.0603154	0	0.0729493	0	0	0.0399215
CKD	0.14867	0	0.0178871	0	0	0.0825335	0	0	0.0252585	0	0.0839434	0	0.0173052	0.087829	0.0594157	0.224567	0.0451831	0	0.106545	0	0	0.100862
CKD	0.131177	0	0.0470561	0	0.0161879	0.0849791	0	0	0.0216082	0.0074503	0	0.0646151	0.0652451	0.137013	0.0464738	0.254118	0.00422813	0.00519885	0.0512565	0	0	0.0633925
CKD	0.179418	0	0	0.0062506	0	0.076624	0	0	0.0504624	0	0.159212	0	0	0.171538	0.0492538	0.098508	0.0374624	0	0.04752	0	0	0.123751
CKD	0.227354	0	0.0372575	0	0	0.163452	0	0.029299	0	0	0.0324233	0.0212714	0	0	0.0756186	0.229604	0	0	0.0689689	0	0	0.114751
CKD	0.143547	0	0.0353976	0	0	0.0725215	0	0.0456639	0	0	0.083089	0.0998898	0.172253	0	0.00953839	0.116694	0	0.0199868	0	0.0671056	0	0.134314
CKD	0.216985	0	0.0166131	0	0.0722726	0	0	0.0363514	0.0564115	0.0249154	0.106961	0	0	0.045617	0.0636787	0	0.229629	0	0	0.0400343	0	0.0905314
CKD	0.083918	0	0	0	0	0.226289	0	0	0	0	0	0.119278	0.0641445	0.0097973	0.121931	0.17948	0.0512825	0	0.120767	0	0	0.0231125
CKD	0.0214061	0.0301797	0.0510323	0	0	0	0	0.0525317	0.120046	0	0.143323	0	0.14225	0	0.063976	0.0204578	0.153037	0.0251383	0	0.0982296	0	0.0783918
CKD	0.052001	0.0184811	0.0129558	0.0235246	0	0.19995	0.153552	0	0.0249082	0.0255118	0.0381638	0	0.183782	0.0136154	0.0829177	0.0773056	0.0158337	0	0.0520938	0	0	0.0254033
Normal	0.327094	0	0.00419599	0	0	0.16396	0	0.111628	0	0	0.0131535	0.0135594	0	0.06279	0.0700308	0.0514398	0.011024	0	0.00504209	0	0	0.166083
Normal	0.132392	0	0.018384	0	0	0.365132	0	0.0186122	0.126181	0	0.0435283	0.0613607	0.0521689	0.0504145	0.0297007	0.008239	0.0391707	0	0.0507445	0	0.00397106	0
Normal	0.309559	0	0.0725037	0.00231209	0	0.226886	0	0.0351526	0.163591	0	0	0	0	0.0404399	0	0	0.0126843	0.052497	0.0221844	0	0	0.0621904
Normal	0.154248	0	0.0341853	0.0981412	0	0.131437	0.0131381	0.00769846	0.0805753	0	0.0149652	0	0.0799079	0	0.00734834	0.0576128	0.0968788	0.112756	0.00274564	0	0	0.108362
Normal	0.204619	0	0.0204599	0	0	0.3742	0	0.0190852	0.0917248	0	0.02457	0	0	0.00575795	0.0205954	0	0.18997	0	0	0.0298362	0.0191819	0
Normal	0.208728	0	0.0206449	0	0	0.0454688	0	0.0323554	0.0670751	0.0354492	0	0.0477723	0	0.0100138	0.124008	0.133013	0.0877448	0	0.113135	0	0	0.0745921
Normal	0.362081	0	0	0.132105	0	0	0	0.0569454	0.15096	0	0.0345066	0	0	0	0.0123322	0	0.118101	0.0740092	0	0.0517126	0	0.00724777
Normal	0.286142	0	0.0299975	0.0534054	0	0.12524	0	0	0.0931989	0	0.0833968	0	0	0.0476247	0.0600342	0.0182621	0.0562816	0	0.0397135	0	0	0.106703
Normal	0.243542	0	0.0155515	0.0398259	0	0.139653	0.0242601	0.0174459	0.0336651	0	0.0773909	0	0.0194143	0.0783082	0.0109006	0	0	0	0	0.00162037	0	0.298423
Normal	0.162404	0	0.0169788	0.0904637	0	0.393765	0.0278263	0	0.00777319	0	0.0531204	0.00394142	0.0272889	0	0.0671316	0.0877548	0.00994414	0	0.0179554	0	0.0108418	0.0228106
Normal	0.221077	0	0.0245916	0.0127933	0	0.0880557	0.018033	0	0.0294615	0	0.114835	0	0	0.00134457	0.0111761	0	0.246219	0.0610857	0	0.0700426	0	0.101286
Normal	0.287805	0	0	0.00677004	0	0.139556	0.0861537	0.0346878	0.130027	0	0.00956315	0	0	0.0173924	0	0	0.11694	0.0873107	0	0.0369824	0	0.0468122
Normal	0.29173	0	0	0.0689657	0	0	0	0.0771255	0.0745538	0	0.119285	0	0.0185212	0	0	0.0359277	0.125128	0.0515525	0	0.075222	0	0.061989
Normal	0.131756	0	0	0.00694166	0	0.169577	0.00617294	0	0.0246638	0	0.0904934	0	0	0	0	0.00248596	0.0630771	0.0126416	0.0454542	0.0296387	0	0.417098
Normal	0.143006	0	0.040907	0.132122	0	0.0834791	0.0636912	0	0.0273734	0	0.172847	0	0	0	0	0.0845831	0.0293791	0.057633	0.0540798	0	0	0.110899
Normal	0.318113	0	0	0.0629294	0	0.141827	0	0.0199578	0.115251	0	0	0	0	0.039302	0	0	0.11733	0.132341	0.0529484	0	0	0
Normal	0.27517	0	0	0	0	0.220884	0	0	0.17891	0	0.0712879	0	0	0.0412005	0.0305558	0.0125	0.0397188	0	0.113262	0	0	0.0165107
Normal	0.241509	0	0	0.168706	0	0.0399209	0.0266075	0.0356926	0.0725435	0	0.0751781	0	0	0	0	0.0725856	0.054699	0.0846751	0	0.0392129	0	0.0886702
Normal	0.152167	0	0	0.0203452	0	0.110695	0	0.0715868	0	0	0.206865	0	0.0980553	0	0.0429948	0	0.050985	0	0	0.0912735	0	0.155032
Normal	0.110343	0	0.0577711	0.0205987	0	0.19183	0	0.150533	0	0	0	0.0794946	0.0229767	0	0.0228183	0.127731	0.0342525	0.0109025	0	0.0467144	0	0.124034
Normal	0.123122	0	0	0	0	0.279896	0	0.0323872	0	0	0.0500092	0.00949101	0.018873	0	0.0242814	0.167012	0.0207834	0.0231036	0	0.0974518	0	0.15359
Normal	0.117736	0	0.02711	0	0	0.314777	0	0.00917706	0.0739	0	0	0.0411323	0	0.087264	0.0707116	0.0413229	0	0	0	0.0835802	0	0.133289
Normal	0.102561	0	0.116292	0	0	0.246832	0	0.0955969	0.0295991	0	0	0.0705395	0.118222	0	0.0486614	0.0592974	0.0177066	0.0123639	0.016464	0	0	0.0658639
Normal	0.161049	0	0.00572348	0.00189914	0	0.0641407	0	0.0885727	0.0145327	0	0.0588795	0.0589001	0.07977	0.144501	0.0455427	0.0498671	0	0	0	0.121315	0	0.105307
Normal	0.120662	0.0268241	0.00355626	0	0.151594	0	0.00119396	0	0.0547765	0.131754	0.0966768	0	0.0711846	0.0948275	0.0523558	0.140901	0	0.0126334	0	0.0410597	0	0
