# Supplementary material for: Identifying effective diagnostic biomarkers and immune infiltration features in chronic kidney disease by bioinformatics and validation
Source: Front Pharmacol. 2022 Dec 30;13:1069810. doi: 10.3389/fphar.2022.1069810 (PMC9838551; doi:10.3389/fphar.2022.1069810)
Supplement: Supplementary file 1 [file DataSheet3.ZIP › Supplementary File 3-26/Supplementary File 20.xls]

Correlation analysis between hub genes and immune cells
IL10RA	Correlation coefficient (r)	pvalue		CD45	Correlation coefficient (r)	pvalue		CTSS	Correlation coefficient (r)	pvalue		C1QA	Correlation coefficient (r)	pvalue
B_cells_naive	-0.488983568	2.49E-10		B_cells_naive	-0.536709793	1.72E-12		B_cells_naive	-0.591628067	1.94E-15		B_cells_naive	-0.554642932	2.15E-13
B_cells_memory	0.002663942	0.974277666		B_cells_memory	0.160657959	0.050312447		B_cells_memory	0.205755754	0.01182202		B_cells_memory	0.221431599	0.006649048
Plasma_cells	0.097824743	0.235268753		Plasma_cells	0.186322245	0.022896349		Plasma_cells	0.129995026	0.114074722		Plasma_cells	0.17553045	0.032255428
T_cells_CD8	-0.039209992	0.634950381		T_cells_CD8	-0.05218812	0.527319485		T_cells_CD8	-0.010159477	0.902130078		T_cells_CD8	0.053038459	0.520602549
T_cells_CD4_naive	0.127606779	0.120933256		T_cells_CD4_naive	0.255695025	0.001647521		T_cells_CD4_naive	0.248584899	0.002236062		T_cells_CD4_naive	0.243117987	0.002811788
T_cells_CD4_memory_resting	-0.205774458	0.011814174		T_cells_CD4_memory_resting	-0.246797274	0.002411329		T_cells_CD4_memory_resting	-0.31518883	9.03E-05		T_cells_CD4_memory_resting	-0.289890771	0.000335679
T_cells_CD4_memory_activated	0.17414069	0.033669082		T_cells_CD4_memory_activated	0.204356517	0.012422088		T_cells_CD4_memory_activated	0.200945091	0.013998236		T_cells_CD4_memory_activated	0.056449059	0.49410712
T_cells_follicular_helper	-0.275783052	0.000663401		T_cells_follicular_helper	-0.218794833	0.007344632		T_cells_follicular_helper	-0.273686066	0.000731879		T_cells_follicular_helper	-0.071366348	0.387091354
T_cells_regulatory_(Tregs)	-0.26027963	0.001346875		T_cells_regulatory_(Tregs)	-0.286330985	0.000399981		T_cells_regulatory_(Tregs)	-0.282625112	0.000478877		T_cells_regulatory_(Tregs)	-0.24270534	0.002860259
T_cells_gamma_delta	0.271228526	0.000820373		T_cells_gamma_delta	0.405802709	2.83E-07		T_cells_gamma_delta	0.287308285	0.000381278		T_cells_gamma_delta	0.32888675	4.22E-05
NK_cells_resting	-0.083555449	0.311008841		NK_cells_resting	-0.169580104	0.038681855		NK_cells_resting	-0.095450929	0.246880121		NK_cells_resting	-0.152251823	0.063790626
NK_cells_activated	-0.04101183	0.619466834		NK_cells_activated	0.043667627	0.596947965		NK_cells_activated	0.10371782	0.208112394		NK_cells_activated	-0.084817256	0.303732648
Monocytes	0.376826251	2.17E-06		Monocytes	0.340604619	2.13E-05		Monocytes	0.451201125	7.70E-09		Monocytes	0.142240208	0.083549836
Macrophages_M0	0.148833605	0.070055953		Macrophages_M0	0.138270937	0.092629895		Macrophages_M0	0.212283565	0.009346277		Macrophages_M0	0.284662202	0.000433889
Macrophages_M1	0.183286553	0.025257288		Macrophages_M1	0.254010753	0.001772509		Macrophages_M1	0.287934899	0.000369715		Macrophages_M1	0.208716836	0.010635421
Macrophages_M2	0.309147425	0.000124926		Macrophages_M2	0.190154642	0.0201888		Macrophages_M2	0.182483851	0.025915373		Macrophages_M2	0.28132614	0.000509772
Dendritic_cells_resting	-0.180420006	0.027675118		Dendritic_cells_resting	-0.09456113	0.251333212		Dendritic_cells_resting	-0.148018118	0.071622251		Dendritic_cells_resting	-0.168591078	0.039848033
Dendritic_cells_activated	-0.206886738	0.011355741		Dendritic_cells_activated	-0.197017147	0.016026976		Dendritic_cells_activated	-0.249185644	0.002179809		Dendritic_cells_activated	-0.218008652	0.007564173
Mast_cells_resting	-0.073398663	0.373680675		Mast_cells_resting	-0.077571799	0.347049435		Mast_cells_resting	-0.100023277	0.224860998		Mast_cells_resting	-0.070101746	0.395580838
Mast_cells_activated	0.106550546	0.195891162		Mast_cells_activated	0.148771207	0.070174808		Mast_cells_activated	0.150408091	0.067110591		Mast_cells_activated	0.110189249	0.180967822
Eosinophils	-0.060816858	0.461247213		Eosinophils	-0.129946229	0.114211757		Eosinophils	-0.002424999	0.976584149		Eosinophils	-0.013875047	0.866624004
Neutrophils	-0.026541665	0.747975166		Neutrophils	-0.078514758	0.34120166		Neutrophils	-0.118511255	0.150006296		Neutrophils	0.024963096	0.762503966
