# Supplementary material for: Identifying effective diagnostic biomarkers and immune infiltration features in chronic kidney disease by bioinformatics and validation
Source: Front Pharmacol. 2022 Dec 30;13:1069810. doi: 10.3389/fphar.2022.1069810 (PMC9838551; doi:10.3389/fphar.2022.1069810)
Supplement: Supplementary file 1 [file DataSheet3.ZIP › Supplementary File 3-26/Supplementary File 21.xlsx]

## Sheet: Sheet1
The results of Human phenotype ontology enrichment analyses
Term	ES	NES	pvalue	FDR	FWER
ABNORMAL_LEUKOCYTE_COUNT	0.5832	2.2533	0	0.0005	0.001
ABNORMAL_GRANULOCYTE_COUNT	0.5752	2.2882	0	0.001	0.001
ABNORMAL_NEUTROPHIL_COUNT	0.5463	2.2276	0	0.0019	0.004
ABNORMAL_MYELOID_LEUKOCYTE_MORPHOLOGY	0.5334	2.1547	0	0.0028	0.016
ABNORMAL_LYMPHOCYTE_PHYSIOLOGY	0.5988	2.1583	0	0.0031	0.016
PANCYTOPENIA	0.5469	2.1105	0	0.0034	0.037
AUTOIMMUNITY	0.6151	2.1166	0	0.0034	0.03
IMMUNODEFICIENCY	0.6122	2.164	0	0.0034	0.016
LYMPHOPENIA	0.677	2.1121	0	0.0035	0.037
PULMONARY_INFILTRATES	0.7334	2.1176	0	0.0035	0.029
HEMATOLOGICAL_NEOPLASM	0.5672	2.1398	0	0.0035	0.024
ABNORMAL_PULMONARY_THORACIC_IMAGING_FINDING	0.6917	2.1448	0	0.0035	0.023
LYMPHOMA	0.6378	2.0864	0	0.0036	0.052
COLITIS	0.7027	2.0886	0	0.0036	0.051
ABNORMAL_LYMPHOCYTE_MORPHOLOGY	0.6678	2.1661	0	0.0036	0.015
ELEVATED_CALCITONIN	0.6402	2.0899	0.0019	0.0037	0.051
HEMOLYTIC_ANEMIA	0.5957	2.1129	0	0.0037	0.037
ABNORMALITY_OF_BONE_MARROW_CELL_MORPHOLOGY	0.5522	2.1193	0	0.0037	0.029
SKIN_ULCER	0.6082	2.0909	0	0.0038	0.05
ABNORMAL_THROMBOCYTE_MORPHOLOGY	0.4986	2.1235	0	0.0038	0.029
ABNORMAL_EOSINOPHIL_MORPHOLOGY	0.7272	2.0911	0	0.0039	0.05
HEPATITIS	0.6368	2.0687	0	0.004	0.067
DECREASED_CIRCULATING_ANTIBODY_LEVEL	0.6078	2.0747	0	0.004	0.061
MUCOSAL_TELANGIECTASIAE	0.6084	2.0801	0	0.004	0.059
INCREASED_CIRCULATING_ANTIBODY_LEVEL	0.6748	2.0912	0	0.004	0.049
ABNORMAL_LARGE_INTESTINE_MORPHOLOGY	0.5541	2.1276	0	0.004	0.028
ANOREXIA	0.5888	2.0632	0	0.0041	0.076
LEUKEMIA	0.5403	2.0704	0	0.0041	0.065
INFLAMMATION_OF_THE_LARGE_INTESTINE	0.6872	2.0936	0	0.0041	0.047
LEUKOPENIA	0.6025	2.1667	0	0.0041	0.015
MACULE	0.5125	2.0545	0	0.0042	0.085
ABNORMAL_PARANASAL_SINUS_MORPHOLOGY	0.6427	2.0575	0	0.0042	0.081
ABNORMAL_PLEURA_MORPHOLOGY	0.641	2.0644	0	0.0042	0.075
RECURRENT_SKIN_INFECTIONS	0.6848	2.071	0	0.0042	0.065
ACUTE_LEUKEMIA	0.5459	2.0941	0	0.0042	0.047
PHEOCHROMOCYTOMA	0.5835	2.0423	0	0.0043	0.095
RECURRENT_VIRAL_INFECTIONS	0.7016	2.0439	0	0.0043	0.095
ABNORMAL_RECTUM_MORPHOLOGY	0.5531	2.0461	0	0.0043	0.093
RECURRENT_BACTERIAL_INFECTIONS	0.6196	2.0465	0	0.0043	0.092
INCREASED_LACTATE_DEHYDROGENASE_LEVEL	0.6103	2.0546	0	0.0043	0.085
OSTEOMYELITIS	0.6811	2.0645	0	0.0043	0.075
ABNORMAL_CIRCULATING_IGG_LEVEL	0.7206	2.0469	0	0.0044	0.092
GLOMERULONEPHRITIS	0.7014	2.0494	0	0.0044	0.091
GASTROINTESTINAL_INFLAMMATION	0.6348	2.0553	0	0.0044	0.085
PAPILLOMA	0.6517	2.0953	0	0.0044	0.046
ORAL_ULCER	0.7756	2.0336	0	0.0045	0.103
RECURRENT_PNEUMONIA	0.6496	2.0341	0	0.0045	0.102
ABNORMAL_PLATELET_FUNCTION	0.6065	2.0375	0	0.0045	0.098
ABNORMAL_RENAL_GLOMERULUS_MORPHOLOGY	0.5073	2.0233	0	0.0046	0.113
ABNORMAL_CELLULAR_PHENOTYPE	0.4731	2.0297	0	0.0046	0.107
FEVER	0.5521	2.0349	0	0.0046	0.102
CELLULITIS	0.7475	2.0208	0	0.0047	0.116
ABNORMAL_ORAL_MUCOSA_MORPHOLOGY	0.5548	2.0236	0	0.0047	0.112
AUTOIMMUNE_ANTIBODY_POSITIVITY	0.6804	2.0241	0	0.0047	0.112
ABNORMALITY_OF_HUMORAL_IMMUNITY	0.6282	2.1668	0	0.0047	0.015
STOMATITIS	0.705	2.0171	0	0.0049	0.124
RECURRENT_LOWER_RESPIRATORY_TRACT_INFECTIONS	0.6191	2.0192	0	0.0049	0.122
PAPULE	0.6427	2.0193	0	0.0049	0.12
ABNORMAL_IMMUNE_SYSTEM_MORPHOLOGY	0.5612	2.1732	0	0.005	0.013
SPLENOMEGALY	0.5084	2.0121	0	0.0052	0.136
ABNORMAL_CIRCULATING_IGE_LEVEL	0.7306	2.0123	0	0.0052	0.133
ABNORMALITY_OF_THE_LYMPH_NODES	0.6721	2.1859	0	0.0052	0.012
ABNORMALITY_OF_THE_THORACIC_CAVITY	0.6138	2.0014	0	0.0055	0.155
ABSCESS	0.7652	2.0021	0	0.0056	0.154
ABNORMALITY_OF_NEUTROPHILS	0.4895	2.0026	0	0.0056	0.152
TELANGIECTASIA_OF_THE_SKIN	0.5146	2.0031	0	0.0056	0.151
GLOMERULOPATHY	0.6651	1.9974	0	0.0057	0.16
ABNORMAL_MACROPHAGE_MORPHOLOGY	0.7271	1.9929	0	0.0059	0.165
ABNORMALITY_OF_THE_LYMPHATIC_SYSTEM	0.4818	1.9943	0	0.0059	0.163
ARTHRALGIA	0.5712	1.9892	0	0.0062	0.169
HYPERMELANOTIC_MACULE	0.5303	1.9867	0	0.0063	0.176
ECZEMA	0.5445	1.9887	0	0.0063	0.171
ANGIOFIBROMAS	0.596	1.9868	0	0.0064	0.176
ABNORMALITY_OF_SKIN_PHYSIOLOGY	0.5398	1.9803	0	0.0065	0.181
UNUSUAL_FUNGAL_INFECTION	0.6762	1.9812	0	0.0065	0.18
PURPURA	0.581	1.9821	0	0.0065	0.179
IRREGULAR_HYPERPIGMENTATION	0.5057	1.9845	0	0.0065	0.177
LEUKOCYTOSIS	0.632	2.1876	0	0.0065	0.012
JOINT_SWELLING	0.6998	1.9767	0	0.0066	0.186
GINGIVITIS	0.7333	1.9775	0	0.0066	0.185
UNUSUAL_INFECTION_BY_ANATOMICAL_SITE	0.6923	1.9826	0	0.0066	0.178
ABNORMAL_BLEEDING	0.4615	1.9835	0	0.0066	0.178
ABNORMAL_MONOCYTE_MORPHOLOGY	0.7728	1.9737	0	0.0068	0.189
ABNORMAL_T_CELL_MORPHOLOGY	0.7187	1.9714	0	0.0069	0.198
OTITIS_MEDIA	0.5487	1.9706	0	0.007	0.202
MENINGITIS	0.7378	1.9676	0	0.0071	0.209
TELANGIECTASIA	0.4684	1.9623	0.002	0.0074	0.227
CHRONIC_PULMONARY_OBSTRUCTION	0.7577	1.9565	0	0.0075	0.246
DECREASED_CIRCULATING_IGG_LEVEL	0.7041	1.9569	0	0.0075	0.244
RECURRENT_UPPER_RESPIRATORY_TRACT_INFECTIONS	0.551	1.9607	0	0.0075	0.232
VASCULAR_SKIN_ABNORMALITY	0.4725	1.9624	0	0.0075	0.227
RENAL_CELL_CARCINOMA	0.5173	1.963	0	0.0075	0.227
RECURRENT_FEVER	0.589	1.9639	0	0.0075	0.225
ABNORMALITY_OF_THE_SPLEEN	0.4821	1.9572	0	0.0076	0.243
PROPORTIONATE_TALL_STATURE	0.7497	1.9578	0	0.0076	0.243
URTICARIA	0.656	1.9592	0	0.0076	0.238
NEOPLASM_OF_THE_LARGE_INTESTINE	0.5	1.9598	0	0.0076	0.236
SUBCUTANEOUS_HEMORRHAGE	0.5248	1.9544	0	0.0077	0.25
VENOUS_THROMBOSIS	0.5716	1.9513	0	0.0079	0.262
ABNORMAL_ABDOMEN_MORPHOLOGY	0.4334	1.9516	0	0.008	0.261
HEPATOSPLENOMEGALY	0.5382	1.9398	0	0.0082	0.287
PULMONARY_HEMORRHAGE	0.6057	1.9408	0	0.0082	0.285
ABNORMAL_ERYTHROCYTE_SEDIMENTATION_RATE	0.6943	1.9409	0	0.0083	0.285
PNEUMONIA	0.5559	1.9414	0	0.0083	0.283
PLEURAL_EFFUSION	0.6321	1.9421	0	0.0083	0.28
ACUTE_PHASE_RESPONSE	0.6829	1.9432	0	0.0083	0.279
PITUITARY_PROLACTIN_CELL_ADENOMA	0.8578	1.9433	0	0.0083	0.279
NON_HODGKIN_LYMPHOMA	0.7002	1.9437	0.002	0.0083	0.278
MEMORY_IMPAIRMENT	0.4772	1.9446	0	0.0083	0.277
UVEITIS	0.7187	1.9466	0	0.0083	0.27
OSTEOLYSIS	0.5281	1.937	0	0.0084	0.294
UNUSUAL_INFECTION	0.4783	1.9382	0	0.0084	0.293
SEPSIS	0.6376	1.9447	0	0.0084	0.276
RESPIRATORY_TRACT_INFECTION	0.4837	1.9356	0	0.0085	0.3
BONE_CYST	0.599	1.9342	0.002	0.0086	0.303
ABNORMAL_T_CELL_SUBSET_DISTRIBUTION	0.7145	1.935	0	0.0086	0.301
CRANIAL_NERVE_COMPRESSION	0.583	1.9308	0	0.0089	0.31
VASCULITIS	0.6946	1.9286	0	0.0092	0.318
LYMPHOCYTOSIS	0.8203	1.9279	0	0.0093	0.322
PERIODONTITIS	0.582	1.9229	0	0.0095	0.34
ACUTE_MYELOID_LEUKEMIA	0.5331	1.9232	0	0.0095	0.339
PARATHYROID_HYPERPLASIA	0.7975	1.9236	0	0.0095	0.338
ABNORMAL_LUNG_MORPHOLOGY	0.4591	1.9218	0	0.0096	0.346
ABNORMAL_RENAL_CORTEX_MORPHOLOGY	0.4747	1.9239	0	0.0096	0.338
ABNORMALITY_OF_BLOOD_AND_BLOOD_FORMING_TISSUES	0.4349	1.9246	0	0.0096	0.335
ABNORMAL_PHARYNX_MORPHOLOGY	0.5307	1.9251	0	0.0096	0.333
AUTOIMMUNE_THROMBOCYTOPENIA	0.6363	1.9199	0.0019	0.0097	0.349
ABNORMAL_CIRCULATING_IGM_LEVEL	0.6789	1.9163	0	0.0101	0.361
ANTERIOR_UVEITIS	0.8429	1.9145	0	0.0102	0.366
ABNORMALITY_OF_THE_GINGIVA	0.4954	1.9121	0	0.0104	0.37
RECURRENT_RESPIRATORY_INFECTIONS	0.483	1.9098	0	0.0105	0.378
ARTERIAL_THROMBOSIS	0.7221	1.9101	0	0.0106	0.377
ABNORMALITY_OF_THE_PHARYNX	0.5017	1.9101	0	0.0106	0.377
ABNORMALITY_OF_TEMPERATURE_REGULATION	0.5042	1.907	0	0.0109	0.391
SOMATIC_MUTATION	0.4767	1.9031	0	0.011	0.404
PLATYSPONDYLY	0.5191	1.9035	0	0.011	0.403
GASTROINTESTINAL_HEMORRHAGE	0.4881	1.9046	0	0.011	0.399
AORTIC_REGURGITATION	0.5495	1.9056	0	0.011	0.395
ALLERGY	0.6788	1.9057	0	0.011	0.395
BLOODY_DIARRHEA	0.6254	1.9001	0	0.0111	0.412
HYPEROSTOSIS	0.5524	1.9009	0.002	0.0111	0.409
NEOPLASM_OF_THE_COLON	0.5058	1.9011	0	0.0111	0.408
ABNORMALITY_OF_COMPLEMENT_SYSTEM	0.7241	1.9036	0	0.0111	0.402
ABNORMAL_CIRCULATING_IGA_LEVEL	0.6703	1.8987	0	0.0113	0.42
SKIN_RASH	0.5983	1.8955	0	0.0116	0.427
ABNORMAL_INFLAMMATORY_RESPONSE	0.4733	1.8943	0	0.0118	0.431
ANTINUCLEAR_ANTIBODY_POSITIVITY	0.7282	1.893	0	0.012	0.435
ABNORMALITY_OF_T_CELL_PHYSIOLOGY	0.578	1.8906	0	0.0121	0.448
ABNORMAL_NEPHRON_MORPHOLOGY	0.4603	1.891	0	0.0121	0.447
COMBINED_IMMUNODEFICIENCY	0.7535	1.8873	0	0.0122	0.462
RECURRENT_BACTERIAL_SKIN_INFECTIONS	0.8333	1.8877	0	0.0122	0.461
CONFETTI_LIKE_HYPOPIGMENTED_MACULES	0.7916	1.8888	0.0019	0.0122	0.457
SEVERE_COMBINED_IMMUNODEFICIENCY	0.7541	1.8911	0	0.0122	0.447
THYROID_CARCINOMA	0.5481	1.8851	0	0.0123	0.471
INCREASED_CIRCULATING_IGM_LEVEL	0.743	1.8878	0	0.0123	0.459
ABNORMAL_LACTATE_DEHYDROGENASE_LEVEL	0.4901	1.8852	0	0.0124	0.471
MONOCYTOSIS	0.7971	1.8814	0	0.0129	0.48
HEMOLYTIC_UREMIC_SYNDROME	0.7609	1.8779	0	0.0133	0.495
PHARYNGITIS	0.8513	1.8783	0	0.0133	0.493
LICHENIFICATION	0.8269	1.8786	0	0.0133	0.491
INFLAMMATORY_ABNORMALITY_OF_THE_EYE	0.5407	1.8722	0	0.014	0.509
THICKENED_CORTEX_OF_LONG_BONES	0.743	1.8722	0.0058	0.0141	0.509
RECURRENT_SINUSITIS	0.637	1.8702	0	0.0143	0.516
APHTHOUS_ULCER	0.7567	1.8674	0	0.0147	0.527
DECREASED_CIRCULATING_TOTAL_IGM	0.7044	1.8679	0	0.0147	0.525
ABNORMALITY_OF_HAND_JOINT_MOBILITY	0.7029	1.863	0.002	0.0148	0.54
JOINT_HYPERFLEXIBILITY	0.4726	1.8638	0.0019	0.0148	0.539
CHRONIC_DIARRHEA	0.5291	1.8643	0	0.0148	0.536
ABNORMAL_PERICARDIUM_MORPHOLOGY	0.584	1.8661	0	0.0148	0.53
ABNORMAL_PROPORTION_OF_CD4_POSITIVE_T_CELLS	0.7095	1.8643	0	0.0149	0.536
FACIAL_EDEMA	0.564	1.8653	0	0.0149	0.534
DEEP_SET_NAILS	0.849	1.8615	0.0019	0.015	0.547
AMYLOIDOSIS	0.6682	1.8616	0	0.0151	0.547
ABNORMALLY_LAX_OR_HYPEREXTENSIBLE_SKIN	0.4781	1.8591	0.0019	0.0154	0.56
CHRONIC_MUCOCUTANEOUS_CANDIDIASIS	0.7078	1.8574	0.0021	0.0155	0.565
ABNORMAL_PROSTATE_MORPHOLOGY	0.624	1.8575	0	0.0156	0.565
NEPHRITIS	0.5487	1.8564	0	0.0157	0.573
POOR_APPETITE	0.6498	1.8534	0.0019	0.016	0.581
MEDIASTINAL_LYMPHADENOPATHY	0.7352	1.8535	0.002	0.0161	0.58
ABNORMAL_LIVER_MORPHOLOGY	0.4075	1.8541	0	0.0161	0.579
ABNORMAL_THROMBOSIS	0.4881	1.8512	0	0.0163	0.594
INCREASED_CIRCULATING_CORTISOL_LEVEL	0.7126	1.8518	0.0019	0.0163	0.593
AUTOIMMUNE_HEMOLYTIC_ANEMIA	0.6767	1.8519	0.0019	0.0164	0.593
IMMUNOLOGIC_HYPERSENSITIVITY	0.5355	1.8474	0	0.0167	0.614
ARTHRITIS	0.5215	1.8474	0	0.0168	0.614
ABNORMAL_CELL_PROLIFERATION	0.7735	1.8486	0.002	0.0168	0.61
WORMIAN_BONES	0.5638	1.8475	0	0.0169	0.614
HYPEREXTENSIBILITY_OF_THE_KNEE	0.6551	1.8439	0	0.017	0.624
PROLONGED_BLEEDING_TIME	0.6297	1.8442	0.0019	0.0171	0.623
PUSTULE	0.7201	1.8444	0	0.0171	0.622
ABNORMALITY_OF_THE_UPPER_RESPIRATORY_TRACT	0.4377	1.8452	0	0.0171	0.62
CHRONIC_NONINFECTIOUS_LYMPHADENOPATHY	0.7354	1.8417	0.0057	0.0172	0.632
SUBCUTANEOUS_NODULE	0.5125	1.8419	0	0.0172	0.631
T_LYMPHOCYTOPENIA	0.7106	1.8423	0.002	0.0172	0.628
ABNORMAL_BRONCHUS_MORPHOLOGY	0.535	1.8446	0.0019	0.0172	0.62
PULMONARY_ARTERY_STENOSIS	0.5303	1.8424	0.002	0.0173	0.628
BONE_MARROW_HYPOCELLULARITY	0.5289	1.8402	0	0.0175	0.64
HYPERPIGMENTATION_OF_THE_SKIN	0.4606	1.8356	0	0.0183	0.655
ANTINEUTROPHIL_ANTIBODY_POSITIVITY	0.7725	1.8358	0.004	0.0184	0.653
LYMPHOPROLIFERATIVE_DISORDER	0.7559	1.8361	0.0038	0.0184	0.652
NEOPLASM_OF_THE_RECTUM	0.5078	1.8332	0.0075	0.0186	0.662
REDUNDANT_SKIN	0.5089	1.8338	0	0.0186	0.66
LYMPHEDEMA	0.5529	1.8309	0.006	0.0189	0.666
ARTERIOVENOUS_MALFORMATION	0.5873	1.8312	0.0079	0.0189	0.666
ABNORMALITY_OF_THE_TONSILS	0.6482	1.8317	0	0.0189	0.666
POOR_WOUND_HEALING	0.7482	1.8286	0	0.0191	0.674
WEIGHT_LOSS	0.4513	1.8266	0	0.0192	0.68
IMPAIRED_MASTICATION	0.6591	1.8288	0	0.0192	0.674
ABNORMALITY_OF_THE_EXTRAOCULAR_MUSCLES	0.9371	1.829	0	0.0192	0.674
GASTROINTESTINAL_CARCINOMA	0.5015	1.8292	0.0019	0.0192	0.671
ABNORMAL_STOMACH_MORPHOLOGY	0.4466	1.8257	0	0.0193	0.683
NEOPLASM_OF_THE_SKIN	0.4651	1.8269	0	0.0193	0.68
NEOPLASM_OF_THE_STOMACH	0.5084	1.8271	0.0019	0.0193	0.68
ABNORMAL_B_CELL_MORPHOLOGY	0.6796	1.8274	0.002	0.0193	0.68
NEOPLASM_OF_THE_ADRENAL_GLAND	0.5181	1.8249	0.0056	0.0194	0.686
ABNORMAL_PROPORTION_OF_CD8_POSITIVE_T_CELLS	0.8634	1.8242	0	0.0196	0.691
INTESTINAL_POLYP	0.4938	1.8223	0	0.0197	0.698
SEVERE_INFECTION	0.8042	1.8229	0	0.0197	0.694
THORACOLUMBAR_SCOLIOSIS	0.6728	1.8234	0.0039	0.0197	0.692
EMPHYSEMA	0.5926	1.8219	0	0.0198	0.7
INTESTINAL_CARCINOID	0.8306	1.8173	0	0.02	0.715
ABNORMAL_ARTERIAL_PHYSIOLOGY	0.4913	1.8192	0	0.02	0.711
GASTRITIS	0.6876	1.8194	0	0.02	0.711
RECURRENT_INFECTION_OF_THE_GASTROINTESTINAL_TRACT	0.6146	1.8195	0.002	0.02	0.709
PREMATURE_LOSS_OF_TEETH	0.5598	1.8209	0.0019	0.02	0.704
ABNORMAL_AORTIC_VALVE_PHYSIOLOGY	0.4833	1.8162	0	0.0201	0.72
NEPHROTIC_SYNDROME	0.4911	1.8165	0	0.0201	0.72
ABNORMAL_RESPIRATORY_SYSTEM_MORPHOLOGY	0.4263	1.8173	0	0.0201	0.715
ABNORMAL_ERYTHROCYTE_MORPHOLOGY	0.4108	1.8182	0	0.0201	0.714
DECREASED_CIRCULATING_IGA_LEVEL	0.6606	1.82	0	0.0201	0.708
IRIDOCYCLITIS	0.8681	1.815	0.002	0.0202	0.721
SLENDER_LONG_BONE	0.5798	1.8156	0.002	0.0202	0.72
HEMATOCHEZIA	0.675	1.8175	0	0.0202	0.714
PROMINENT_NASOLABIAL_FOLD	0.715	1.8175	0.0019	0.0203	0.714
MYELODYSPLASIA	0.5018	1.8141	0	0.0204	0.724
INCREASED_CIRCULATING_IGA_LEVEL	0.7397	1.8124	0.002	0.0208	0.732
NEOPLASM_OF_THE_THYMUS	0.8115	1.81	0.0018	0.0214	0.737
ABNORMALITY_OF_THE_NASOLABIAL_REGION	0.707	1.8104	0.0019	0.0214	0.737
B_LYMPHOCYTOPENIA	0.7191	1.8043	0	0.0218	0.758
FEMALE_REPRODUCTIVE_SYSTEM_NEOPLASM	0.4951	1.8051	0.0019	0.0218	0.754
MACULAR_PURPURA	0.5438	1.8057	0	0.0218	0.752
SYSTEMIC_LUPUS_ERYTHEMATOSUS	0.6903	1.8081	0	0.0218	0.746
RECURRENT_OTITIS_MEDIA	0.5186	1.8044	0.002	0.0219	0.757
ASCITES	0.4709	1.8051	0	0.0219	0.754
ADENOMA_SEBACEUM	0.5268	1.8059	0.0081	0.0219	0.752
ADRENOCORTICAL_CARCINOMA	0.7024	1.8061	0.0075	0.0219	0.752
CEREBRAL_HEMORRHAGE	0.4525	1.8065	0.0056	0.0219	0.752
MITRAL_VALVE_PROLAPSE	0.5212	1.8034	0.0059	0.022	0.759
RED_EYE	0.5246	1.8045	0	0.022	0.757
JUVENILE_RHEUMATOID_ARTHRITIS	0.8371	1.8066	0.002	0.022	0.752
LARGE_CAFE_AU_LAIT_MACULES_WITH_IRREGULAR_MARGINS	0.858	1.8069	0.0018	0.022	0.751
ABNORMAL_VASCULAR_PHYSIOLOGY	0.4437	1.8027	0	0.0221	0.761
ABNORMAL_PLATELET_AGGREGATION	0.6622	1.8003	0.0039	0.0226	0.767
HEPATOMEGALY	0.3976	1.8007	0	0.0226	0.767
DIARRHEA	0.4626	1.7996	0	0.0227	0.768
INCREASED_CIRCULATING_IGG_LEVEL	0.8118	1.7988	0.0019	0.0228	0.77
JOINT_LAXITY	0.4579	1.798	0.002	0.023	0.774
DECREASED_LYMPHOCYTE_PROLIFERATION_IN_RESPONSE_TO_MITOGEN	0.7967	1.7975	0.002	0.0231	0.774
HYPOINTENSITY_OF_CEREBRAL_WHITE_MATTER_ON_MRI	0.7524	1.7961	0.002	0.0233	0.781
NODULAR_GOITER	0.7799	1.7963	0.0058	0.0234	0.78
ABNORMAL_MITRAL_VALVE_PHYSIOLOGY	0.4667	1.795	0	0.0235	0.784
ABNORMAL_FEMORAL_NECK_HEAD_MORPHOLOGY	0.462	1.792	0	0.0241	0.794
ACUTE_LYMPHOBLASTIC_LEUKEMIA	0.6424	1.7921	0.0038	0.0242	0.792
PSEUDOBULBAR_SIGNS	0.5683	1.7922	0.0059	0.0243	0.792
CHYLOTHORAX	0.7427	1.7904	0.0062	0.0244	0.797
ATROPHIC_SCARS	0.7055	1.7909	0.0083	0.0244	0.795
IMPAIRED_ANTIGEN_SPECIFIC_RESPONSE	0.729	1.7893	0.002	0.0247	0.802
THICK_LOWER_LIP_VERMILION	0.4673	1.7881	0	0.025	0.807
ABNORMAL_C_REACTIVE_PROTEIN_LEVEL	0.6529	1.785	0	0.0254	0.817
MALABSORPTION	0.46	1.7842	0	0.0255	0.82
NEOPLASM_OF_THE_EYE	0.4614	1.7845	0.0084	0.0255	0.819
SEROSITIS	0.6728	1.7852	0.002	0.0255	0.815
CAFE_AU_LAIT_SPOT	0.4397	1.7855	0	0.0255	0.814
THORACOLUMBAR_KYPHOSIS	0.6479	1.7855	0.0059	0.0256	0.814
MULTIPLE_CAFE_AU_LAIT_SPOTS	0.5487	1.783	0.0038	0.0257	0.825
CUTIS_LAXA	0.4807	1.7832	0.002	0.0258	0.824
TISSUE_ISCHEMIA	0.5	1.782	0	0.0259	0.828
LEIOMYOSARCOMA	0.6162	1.7801	0.004	0.0265	0.832
PANNICULITIS	0.7105	1.7791	0.0039	0.0267	0.834
ASTHMA	0.4977	1.7748	0	0.0281	0.846
PULMONARY_EMBOLISM	0.5834	1.775	0	0.0281	0.844
BLADDER_NEOPLASM	0.569	1.774	0.006	0.0283	0.846
ABNORMAL_ELASTICITY_OF_SKIN	0.43	1.7716	0.0019	0.0285	0.849
ABNORMAL_CONJUNCTIVA_MORPHOLOGY	0.4804	1.7718	0.002	0.0285	0.848
MYOSITIS	0.6563	1.7711	0	0.0286	0.85
PULMONARY_CARCINOID_TUMOR	0.7196	1.7718	0	0.0286	0.848
MICROANGIOPATHIC_HEMOLYTIC_ANEMIA	0.8331	1.7726	0	0.0286	0.847
URINARY_TRACT_NEOPLASM	0.4381	1.7703	0.0019	0.0287	0.851
DEFORMED_TARSAL_BONES	0.7892	1.7705	0	0.0287	0.851
DEEP_PHILTRUM	0.4943	1.772	0.002	0.0287	0.848
PRURITUS	0.5374	1.7681	0	0.0293	0.861
ABNORMALITY_OF_THE_METAPHYSIS	0.4235	1.7676	0	0.0294	0.861
MANDIBULAR_APLASIA	0.8042	1.7682	0.002	0.0294	0.861
DECREASED_CIRCULATING_LEVEL_OF_SPECIFIC_ANTIBODY	0.7572	1.7654	0.0039	0.0298	0.865
B_CELL_LYMPHOMA	0.6967	1.7658	0.0119	0.0298	0.864
THYROID_ADENOMA	0.6646	1.7648	0.0116	0.0299	0.866
CIRRHOSIS	0.444	1.7661	0.0037	0.0299	0.862
BONE_MARROW_HYPERCELLULARITY	0.5536	1.7639	0.0038	0.0301	0.867
COLON_CANCER	0.5407	1.7629	0.0058	0.0302	0.87
RECURRENT_FRACTURES	0.4393	1.7631	0	0.0302	0.87
ABNORMAL_INTESTINE_MORPHOLOGY	0.4224	1.7634	0	0.0302	0.868
DECREASED_LIBIDO	0.8296	1.7605	0	0.0307	0.873
ADRENOCORTICAL_ABNORMALITY	0.7126	1.7608	0.0038	0.0307	0.873
NEOPLASM_OF_THE_GASTROINTESTINAL_TRACT	0.4212	1.761	0	0.0307	0.873
AVASCULAR_NECROSIS	0.4805	1.7612	0.004	0.0308	0.873
CHRONIC_LEUKEMIA	0.6139	1.7586	0.0077	0.031	0.875
ABNORMAL_BLISTERING_OF_THE_SKIN	0.5682	1.7586	0	0.0311	0.875
NEOPLASM_OF_THE_THYROID_GLAND	0.4681	1.7589	0.0037	0.0311	0.875
COXA_VALGA	0.4905	1.7576	0.0039	0.0313	0.876
RHEUMATOID_FACTOR_POSITIVE	0.7161	1.7562	0.0079	0.0317	0.878
PRIMARY_HYPERCORTISOLISM	0.741	1.7553	0.0096	0.0318	0.878
PETECHIAE	0.5152	1.7556	0.0039	0.0318	0.878
PROPTOSIS	0.4245	1.7558	0.0019	0.0318	0.878
SCALING_SKIN	0.609	1.7545	0.0039	0.032	0.884
RECURRENT_STAPHYLOCOCCAL_INFECTIONS	0.7394	1.7538	0.0079	0.0321	0.885
DECREASED_URINE_OUTPUT	0.6695	1.7539	0.0079	0.0321	0.885
BRUISING_SUSCEPTIBILITY	0.4867	1.7521	0.002	0.0325	0.886
NEUTROPENIA_IN_PRESENCE_OF_ANTI_NEUTROPIL_ANTIBODIES	0.6403	1.7524	0.0019	0.0325	0.886
CALVARIAL_HYPEROSTOSIS	0.7171	1.7515	0.0042	0.0326	0.889
HEREDITARY_NONPOLYPOSIS_COLORECTAL_CARCINOMA	0.5817	1.7508	0.006	0.0328	0.891
RHABDOMYOSARCOMA	0.6219	1.7503	0.006	0.033	0.892
CUTANEOUS_ABSCESS	0.7748	1.7496	0.0019	0.0332	0.893
SKIN_PLAQUE	0.6294	1.7481	0	0.0337	0.897
ABNORMALITY_OF_FEMUR_MORPHOLOGY	0.4425	1.7475	0	0.0338	0.897
APLASTIC_ANEMIA	0.62	1.7458	0.006	0.0339	0.899
PLEURITIS	0.7312	1.7471	0.002	0.0339	0.898
ECHOLALIA	0.528	1.7458	0.0181	0.034	0.899
RECURRENT_GRAM_NEGATIVE_BACTERIAL_INFECTIONS	0.7591	1.7444	0	0.0341	0.901
ABNORMALITY_OF_SKIN_PIGMENTATION	0.4103	1.7453	0	0.0341	0.901
NEOPLASM_OF_THE_PARATHYROID_GLAND	0.6288	1.7458	0.0058	0.0341	0.899
ABNORMALITY_OF_PULMONARY_CIRCULATION	0.4582	1.7463	0	0.0341	0.898
STIFF_SKIN	0.7181	1.7446	0.0063	0.0342	0.901
CYSTIC_HYGROMA	0.5645	1.7448	0	0.0342	0.901
JOINT_HYPERMOBILITY	0.4116	1.7434	0.0038	0.0344	0.904
PANHYPOGAMMAGLOBULINEMIA	0.6069	1.7435	0	0.0344	0.904
BURKITT_LYMPHOMA	0.8429	1.7424	0	0.0346	0.906
ABNORMAL_ATRIOVENTRICULAR_VALVE_PHYSIOLOGY	0.4313	1.7406	0.0039	0.0349	0.907
HEMOPTYSIS	0.5799	1.7398	0.002	0.035	0.907
BRONCHITIS	0.5811	1.7406	0.0019	0.035	0.907
INFANTILE_AXIAL_HYPOTONIA	0.556	1.7411	0.002	0.035	0.906
RECURRENT_STAPHYLOCOCCUS_AUREUS_INFECTIONS	0.7314	1.7398	0.0078	0.0351	0.907
CRANIAL_HYPEROSTOSIS	0.5198	1.7407	0.0161	0.0351	0.907
SIMPLIFIED_GYRAL_PATTERN	0.5567	1.7359	0.0079	0.0352	0.911
EPENDYMOMA	0.6347	1.7355	0.0095	0.0353	0.912
FOAM_CELLS	0.7056	1.7361	0.0102	0.0353	0.911
CONVEX_NASAL_RIDGE	0.5036	1.7366	0.0101	0.0353	0.911
ABNORMALITY_OF_THE_PERITONEUM	0.5852	1.7362	0.0039	0.0354	0.911
OPPORTUNISTIC_INFECTION	0.8265	1.7366	0	0.0354	0.911
PARATHYROID_CARCINOMA	0.8174	1.7367	0.0058	0.0354	0.911
ABNORMALITY_OF_MALE_INTERNAL_GENITALIA	0.5685	1.7384	0	0.0354	0.91
GROWTH_HORMONE_EXCESS	0.708	1.7387	0.0039	0.0354	0.91
ASYMMETRY_OF_THE_THORAX	0.8109	1.7368	0.0041	0.0355	0.911
NEOPLASM_OF_STRIATED_MUSCLE	0.5914	1.7347	0	0.0356	0.916
INSULINOMA	0.8867	1.7369	0.0019	0.0356	0.911
PRIMITIVE_REFLEX	0.6706	1.7374	0.0095	0.0356	0.911
NEUROINFLAMMATION	0.7918	1.7374	0.002	0.0356	0.911
PANCREATIC_ISLET_CELL_ADENOMA	0.8867	1.7369	0.0019	0.0357	0.911
HEMATEMESIS	0.6936	1.7337	0.002	0.0359	0.918
INCREASED_BLOOD_UREA_NITROGEN	0.6938	1.7326	0.008	0.036	0.918
CHRONIC_ORAL_CANDIDIASIS	0.7978	1.7327	0.0063	0.036	0.918
BREAST_CARCINOMA	0.4801	1.7329	0.0078	0.0361	0.918
PREMATURE_LOSS_OF_PRIMARY_TEETH	0.5901	1.7318	0.0136	0.0362	0.918
CONFUSION	0.5044	1.7318	0	0.0363	0.918
DELAYED_CLOSURE_OF_THE_ANTERIOR_FONTANELLE	0.5369	1.731	0.0058	0.0364	0.919
UNILATERAL_RENAL_AGENESIS	0.5329	1.7305	0.0059	0.0365	0.919
ABNORMAL_UPPER_MOTOR_NEURON_MORPHOLOGY	0.5443	1.7295	0.0183	0.0368	0.919
ABNORMAL_PLATELET_MORPHOLOGY	0.622	1.7285	0.0039	0.0371	0.922
LYMPHADENITIS	0.819	1.7273	0.0061	0.0375	0.923
NEOPLASM	0.4143	1.7253	0	0.038	0.926
FATIGUE	0.4194	1.725	0	0.0381	0.926
NEOPLASM_OF_THE_ADRENAL_CORTEX	0.6049	1.7255	0.0073	0.0381	0.926
ANGINA_PECTORIS	0.5764	1.7256	0	0.0381	0.926
PYODERMA_GANGRENOSUM	0.8801	1.7245	0.002	0.0382	0.927
RECURRENT_CANDIDA_INFECTIONS	0.7774	1.7257	0.004	0.0382	0.926
RECURRENT_EAR_INFECTIONS	0.6693	1.7218	0.0102	0.039	0.931
PREMATURELY_AGED_APPEARANCE	0.4429	1.7222	0	0.039	0.931
RECURRENT_HERPES	0.7248	1.7224	0.0118	0.039	0.93
BRAIN_NEOPLASM	0.7865	1.7205	0.0039	0.0395	0.933
VIRAL_HEPATITIS	0.6099	1.7198	0.0116	0.0398	0.936
DECREASED_PROPORTION_OF_CD8_POSITIVE_T_CELLS	0.9356	1.7177	0	0.0406	0.938
ABNORMAL_CAROTID_ARTERY_MORPHOLOGY	0.5118	1.7164	0.0058	0.0409	0.938
DECREASED_LYMPHOCYTE_APOPTOSIS	0.8519	1.7167	0.002	0.0409	0.938
DERMAL_ATROPHY	0.4996	1.7139	0.0159	0.0417	0.939
ABNORMAL_CORPUS_STRIATUM_MORPHOLOGY	0.5373	1.7144	0.0056	0.0417	0.939
ANTIPHOSPHOLIPID_ANTIBODY_POSITIVITY	0.736	1.7132	0.0039	0.0419	0.939
FOLLICULAR_THYROID_CARCINOMA	0.635	1.7133	0.0122	0.042	0.939
THROMBOCYTOSIS	0.4959	1.7124	0.0093	0.0422	0.94
DYSPAREUNIA	0.5765	1.7117	0.0042	0.0424	0.941
NEOPLASM_OF_THE_BREAST	0.45	1.7099	0.0056	0.0426	0.942
COLORECTAL_POLYPOSIS	0.583	1.7103	0.0157	0.0426	0.942
MICRONODULAR_CIRRHOSIS	0.5653	1.7094	0.0081	0.0427	0.943
ABNORMALITY_OF_DIGESTIVE_SYSTEM_MORPHOLOGY	0.4021	1.7099	0	0.0427	0.942
LOCALIZED_SKIN_LESION	0.407	1.7106	0.0019	0.0427	0.942
FAILURE_TO_THRIVE_IN_INFANCY	0.4628	1.7106	0.0019	0.0427	0.942
MYOCARDIAL_INFARCTION	0.5117	1.7089	0	0.0428	0.943
URINARY_BLADDER_SPHINCTER_DYSFUNCTION	0.5371	1.7107	0.0142	0.0428	0.942
ABNORMAL_VASCULAR_MORPHOLOGY	0.3781	1.708	0	0.0429	0.944
CHEST_PAIN	0.4406	1.708	0	0.043	0.944
ABNORMALITY_OF_NEUTROPHIL_PHYSIOLOGY	0.7812	1.7064	0.004	0.0435	0.946
ESOPHAGEAL_STRICTURE	0.6868	1.7055	0.002	0.0436	0.946
HEMIPARESIS	0.4675	1.7057	0	0.0436	0.946
ECZEMATOID_DERMATITIS	0.7519	1.706	0.014	0.0436	0.946
ABNORMAL_URINE_CYTOLOGY	0.3988	1.7047	0	0.0438	0.946
DEATH_IN_EARLY_ADULTHOOD	0.5073	1.7048	0.0151	0.0439	0.946
PROSTATE_NEOPLASM	0.5697	1.7037	0.0078	0.0441	0.948
PECTUS_CARINATUM	0.4305	1.7023	0	0.0445	0.951
VERRUCAE	0.7073	1.7025	0.004	0.0445	0.951
THYROIDITIS	0.5557	1.7019	0.002	0.0446	0.952
RESTRICTIVE_VENTILATORY_DEFECT	0.5448	1.7026	0	0.0446	0.951
CARCINOID_TUMOR	0.634	1.7013	0.0058	0.0448	0.952
INTERMITTENT_DIARRHEA	0.69	1.6983	0.0059	0.0456	0.953
COUGH	0.4966	1.6983	0.0019	0.0457	0.953
FRAGILE_SKIN	0.628	1.6986	0.0082	0.0457	0.953
SEVERE_VIRAL_INFECTION	0.7986	1.6987	0.002	0.0457	0.953
ABNORMALITY_OF_THE_ABDOMINAL_ORGANS	0.3786	1.6991	0	0.0457	0.953
POLYARTICULAR_ARTHROPATHY	0.7259	1.6976	0.004	0.0458	0.954
RECURRENT_ABSCESS_FORMATION	0.7464	1.6966	0.0221	0.0459	0.954
ABNORMALITY_OF_IMMUNE_SERUM_PROTEIN_PHYSIOLOGY	0.6263	1.6966	0.0055	0.046	0.954
ABNORMALITY_OF_THE_CALCANEUS	0.5929	1.696	0.0039	0.0461	0.954
CACHEXIA	0.4794	1.6966	0.0121	0.0461	0.954
ABNORMAL_STERNAL_OSSIFICATION	0.7293	1.6969	0.0096	0.0461	0.954
ABNORMALITY_OF_THE_GASTRIC_MUCOSA	0.5715	1.6955	0.0039	0.0462	0.954
RHEUMATOID_ARTHRITIS	0.7156	1.6926	0	0.0474	0.956
HEMOGLOBINURIA	0.668	1.6929	0.0153	0.0474	0.956
GASTROINTESTINAL_OBSTRUCTION	0.5179	1.691	0	0.0481	0.956
ABNORMAL_FACTOR_IX_ACTIVITY	0.8526	1.6896	0.0079	0.0487	0.956
ABNORMALLY_LOW_PITCHED_VOICE	0.627	1.6889	0.0182	0.0489	0.957
GENERALIZED_OSTEOPOROSIS	0.6772	1.6873	0.008	0.0495	0.957
NEUROENDOCRINE_NEOPLASM	0.448	1.6869	0.0073	0.0496	0.957
ORTHOSTATIC_HYPOTENSION	0.5078	1.6874	0.006	0.0496	0.957
NAUSEA	0.4511	1.6843	0.0019	0.0503	0.959
LARGE_INTESTINAL_POLYPOSIS	0.515	1.6848	0.0114	0.0503	0.958
UPPER_EXTREMITY_JOINT_DISLOCATION	0.4878	1.6849	0.0158	0.0503	0.958
FOLLICULAR_HYPERPLASIA	0.7895	1.6844	0.0079	0.0504	0.958
MENINGIOMA	0.4692	1.685	0.0175	0.0505	0.958
ABNORMAL_HEART_VALVE_PHYSIOLOGY	0.4001	1.6827	0.002	0.0507	0.961
AIRWAY_OBSTRUCTION	0.5622	1.6828	0.002	0.0508	0.961
OSTEOPETROSIS	0.6415	1.6829	0.0137	0.0509	0.961
ENTROPION	0.538	1.6831	0.0101	0.0509	0.961
ABNORMALITY_OF_BLOOD_CIRCULATION	0.401	1.6821	0	0.051	0.961
SKIN_NODULE	0.4489	1.6815	0.002	0.0511	0.961
HYPOPIGMENTED_MACULE	0.6162	1.6817	0.0278	0.0511	0.961
GASTROINTESTINAL_STROMA_TUMOR	0.6612	1.6806	0.0061	0.0512	0.961
GENERALIZED_ABNORMALITY_OF_SKIN	0.4036	1.6806	0	0.0513	0.961
HAMARTOMA_OF_THE_EYE	0.4831	1.68	0.0256	0.0514	0.962
SLOPING_FOREHEAD	0.455	1.6794	0.0039	0.0516	0.962
ENCEPHALITIS	0.6056	1.6788	0.008	0.0518	0.962
IMPAIRED_T_CELL_FUNCTION	0.5475	1.6785	0.0076	0.0519	0.962
ENDOCARDITIS	0.7253	1.677	0.004	0.0524	0.963
HYPEREXTENSIBILITY_OF_THE_FINGER_JOINTS	0.6896	1.677	0.0157	0.0525	0.963
PSORIASIFORM_DERMATITIS	0.6467	1.6772	0.0078	0.0525	0.963
SARCOMA	0.4087	1.6759	0.0058	0.0529	0.964
IMPAIRED_NEUTROPHIL_BACTERICIDAL_ACTIVITY	0.854	1.6753	0.0019	0.0531	0.965
ABNORMAL_AORTIC_VALVE_MORPHOLOGY	0.4241	1.6746	0.0038	0.0533	0.965
ENLARGED_THORAX	0.4428	1.6735	0.008	0.0539	0.966
OVARIAN_CARCINOMA	0.6426	1.673	0.014	0.0541	0.966
ABNORMAL_SCLERA_MORPHOLOGY	0.4577	1.6724	0.01	0.0542	0.966
PULMONARY_FIBROSIS	0.525	1.6719	0.0039	0.0544	0.966
RECURRENT_INTRAPULMONARY_HEMORRHAGE	0.8418	1.671	0.0041	0.0548	0.966
HYPEREXTENSIBLE_SKIN	0.527	1.6706	0.0105	0.0549	0.966
LOSS_OF_SPEECH	0.4627	1.6697	0.0194	0.0551	0.967
ABNORMALITY_OF_FACIAL_SKELETON	0.3691	1.6688	0	0.0552	0.967
OSTEOSARCOMA	0.5443	1.669	0.0171	0.0552	0.967
ABNORMAL_DELAYED_HYPERSENSITIVITY_SKIN_TEST	0.7256	1.6698	0.0061	0.0552	0.967
PROTRUSIO_ACETABULI	0.8222	1.67	0.0102	0.0552	0.966
BEAKING_OF_VERTEBRAL_BODIES	0.5698	1.6691	0.0079	0.0553	0.967
HYPOPIGMENTED_SKIN_PATCHES	0.4259	1.6681	0	0.0555	0.967
HODGKIN_LYMPHOMA	0.6421	1.6674	0.0019	0.0558	0.967
ANORECTAL_ANOMALY	0.3943	1.667	0	0.0559	0.967
INTRACRANIAL_HEMORRHAGE	0.3998	1.6661	0.0095	0.0563	0.967
KERATOCONJUNCTIVITIS	0.5598	1.6656	0	0.0565	0.968
HEMOPHAGOCYTOSIS	0.7441	1.6643	0.0079	0.0568	0.968
ZOLLINGER_ELLISON_SYNDROME	0.7397	1.6645	0.0111	0.0569	0.968
SANDAL_GAP	0.4634	1.6647	0.0184	0.0569	0.968
DISTAL_JOINT_LAXITY	0.8248	1.6636	0.006	0.0571	0.968
ARTHROPATHY	0.6272	1.6627	0	0.0574	0.968
JOINT_DISLOCATION	0.4082	1.6622	0.0019	0.0575	0.968
ABNORMAL_ADIPOSE_TISSUE_MORPHOLOGY	0.4261	1.6628	0	0.0575	0.968
ADDUCTED_THUMB	0.5042	1.6623	0.0039	0.0576	0.968
BILIARY_CIRRHOSIS	0.7229	1.6607	0.0039	0.0583	0.969
ABNORMAL_HEART_VALVE_MORPHOLOGY	0.3936	1.6561	0.0077	0.0604	0.971
ABNORMALITY_OF_THE_LIVER	0.3656	1.6567	0	0.0604	0.97
ANKYLOGLOSSIA	0.6848	1.6564	0.012	0.0605	0.97
JUVENILE_ONSET	0.4256	1.6568	0.0037	0.0605	0.97
ABNORMAL_ESOPHAGUS_MORPHOLOGY	0.4403	1.6561	0	0.0606	0.971
ABNORMAL_SUBCUTANEOUS_FAT_TISSUE_DISTRIBUTION	0.7427	1.6542	0.02	0.0608	0.973
ABNORMALITY_OF_THE_THYMUS	0.4647	1.6551	0.0134	0.0609	0.972
NEOPLASM_OF_THE_LARYNX	0.7257	1.6532	0.017	0.061	0.974
APLASIA_HYPOPLASIA_INVOLVING_THE_METACARPAL_BONES	0.4423	1.6536	0.0058	0.061	0.974
ABNORMALITY_OF_THE_INTRAHEPATIC_BILE_DUCT	0.6081	1.6543	0.0217	0.061	0.973
AGAMMAGLOBULINEMIA	0.6755	1.6545	0.0216	0.061	0.973
ABNORMAL_PLATELET_VOLUME	0.6124	1.6536	0.0062	0.0611	0.974
ABNORMAL_MITRAL_VALVE_MORPHOLOGY	0.4549	1.6543	0.0096	0.0611	0.973
RECTAL_PROLAPSE	0.5772	1.6546	0.0197	0.0611	0.973
DELAYED_CRANIAL_SUTURE_CLOSURE	0.432	1.6518	0.0119	0.0615	0.974
MUTISM	0.4416	1.6519	0.0147	0.0616	0.974
ABNORMAL_NATURAL_KILLER_CELL_PHYSIOLOGY	0.8156	1.652	0.0079	0.0617	0.974
MALIGNANT_GENITOURINARY_TRACT_TUMOR	0.5229	1.6504	0.0121	0.0621	0.975
RECTAL_ABSCESS	0.9568	1.6504	0.0039	0.0622	0.975
COARSE_HAIR	0.4562	1.6498	0.006	0.0624	0.977
GENERALIZED_JOINT_LAXITY	0.5214	1.6494	0.0082	0.0626	0.977
RECURRENT_OPPORTUNISTIC_INFECTIONS	0.8176	1.6485	0.0099	0.063	0.977
SPONDYLOLISTHESIS	0.6988	1.6476	0.0214	0.0636	0.979
ABNORMALITY_OF_THE_MIDDLE_EAR	0.4172	1.6463	0.002	0.0639	0.979
APLASIA_HYPOPLASIA_OF_THE_SKIN	0.4119	1.6465	0.0161	0.064	0.979
FOLLICULITIS	0.7851	1.6466	0.0161	0.064	0.979
INCREASED_NUCHAL_TRANSLUCENCY	0.5147	1.6467	0.0324	0.064	0.979
ABNORMALITY_OF_THE_CEREBRAL_VASCULATURE	0.3869	1.6452	0.0019	0.0645	0.979
T_CELL_LYMPHOMA	0.761	1.6442	0.008	0.0651	0.979
ANURIA	0.7147	1.6437	0.0138	0.0653	0.979
NEOPLASM_OF_THE_GENITOURINARY_TRACT	0.3879	1.6427	0.0039	0.0657	0.979
THICK_VERMILION_BORDER	0.3936	1.643	0.0019	0.0657	0.979
DECREASED_SERUM_COMPLEMENT_C3	0.7851	1.6423	0.0142	0.0658	0.979
ABNORMAL_CD4_CD8_RATIO	0.6091	1.6421	0.0136	0.0659	0.979
MELANOMA	0.456	1.6381	0.008	0.0681	0.98
LIVER_ABSCESS	0.9061	1.6382	0.006	0.0682	0.98
CROHN_S_DISEASE	0.8649	1.6372	0.0042	0.0683	0.98
ARTERIOVENOUS_FISTULA	0.698	1.6374	0.0307	0.0683	0.98
SENSORIMOTOR_NEUROPATHY	0.4271	1.6377	0.0075	0.0683	0.98
SOFT_TISSUE_SARCOMA	0.4292	1.6383	0.0097	0.0683	0.98
METATARSUS_ADDUCTUS	0.486	1.6368	0.0097	0.0685	0.98
VERTEBRAL_COMPRESSION_FRACTURES	0.5825	1.6351	0.0218	0.0691	0.98
NARROW_NASAL_RIDGE	0.672	1.6353	0.0218	0.0691	0.98
RECURRENT_BRONCHITIS	0.5826	1.6354	0.0179	0.0692	0.98
ABNORMAL_SPUTUM	0.5299	1.6339	0.0041	0.0693	0.98
ABDOMINAL_PAIN	0.4013	1.6341	0	0.0693	0.98
ABNORMAL_TRACHEOBRONCHIAL_MORPHOLOGY	0.4323	1.6341	0.0039	0.0694	0.98
BROAD_RIBS	0.6114	1.6341	0.0199	0.0696	0.98
OPTIC_NERVE_COMPRESSION	0.7843	1.6325	0.0212	0.0697	0.981
KYPHOSCOLIOSIS	0.4332	1.6327	0.0038	0.0697	0.981
PROMINENT_SUPERFICIAL_BLOOD_VESSELS	0.5814	1.633	0.0427	0.0697	0.981
ABNORMAL_MORPHOLOGY_OF_THE_ABDOMINAL_MUSCULATURE	0.4733	1.6331	0.0101	0.0697	0.981
ABNORMAL_AORTIC_VALVE_CUSP_MORPHOLOGY	0.4359	1.6312	0.0115	0.0701	0.981
POIKILODERMA	0.6187	1.6314	0.0109	0.0701	0.981
ABNORMAL_UTERUS_MORPHOLOGY	0.4287	1.6317	0.0137	0.0701	0.981
ABNORMAL_RIB_OSSIFICATION	0.7842	1.6317	0.0039	0.0701	0.981
CHRONIC_INFECTION	0.5057	1.6305	0.02	0.0705	0.981
CRANIOSYNOSTOSIS	0.3996	1.6299	0.004	0.0708	0.981
ABNORMALITY_OF_THE_ENDOMETRIUM	0.5168	1.6296	0.0301	0.0709	0.981
DECREASED_PROPORTION_OF_CD3_POSITIVE_T_CELLS	0.7864	1.6287	0.0176	0.0712	0.982
CORTICAL_THICKENING_OF_LONG_BONE_DIAPHYSES	0.8698	1.6291	0.0105	0.0712	0.982
ABNORMALITY_OF_LONG_BONE_MORPHOLOGY	0.3646	1.628	0.0038	0.0716	0.982
ABNORMAL_BILIARY_TRACT_MORPHOLOGY	0.4912	1.6275	0.006	0.0718	0.982
HEPATOCELLULAR_CARCINOMA	0.4585	1.6268	0.0169	0.0721	0.982
INCREASED_SUSCEPTIBILITY_TO_FRACTURES	0.3966	1.6261	0	0.0723	0.982
PROTRACTED_DIARRHEA	0.6591	1.6263	0.0244	0.0723	0.982
COOMBS_POSITIVE_HEMOLYTIC_ANEMIA	0.8126	1.6246	0.0077	0.073	0.982
PORENCEPHALIC_CYST	0.5323	1.6249	0.0311	0.073	0.982
HYPOPLASIA_OF_THE_ODONTOID_PROCESS	0.5161	1.6238	0.0183	0.0733	0.982
GALACTORRHEA	0.7097	1.6238	0.0239	0.0735	0.982
ABNORMALITY_OF_SUBCUTANEOUS_FAT_TISSUE	0.4935	1.6225	0.0186	0.074	0.982
GLOSSOPTOSIS	0.5603	1.6223	0.0058	0.0741	0.983
PRIMARY_PERITONEAL_CARCINOMA	0.7054	1.6206	0.0257	0.0752	0.984
MULTIFACTORIAL_INHERITANCE	0.5077	1.6203	0.0038	0.0753	0.984
ABNORMAL_SYSTEMIC_ARTERIAL_MORPHOLOGY	0.353	1.6199	0.0038	0.0754	0.984
COXA_VARA	0.5374	1.6193	0.0059	0.0755	0.984
RESPIRATORY_FAILURE_REQUIRING_ASSISTED_VENTILATION	0.5765	1.6195	0.0258	0.0755	0.984
ABNORMAL_PULMONARY_INTERSTITIAL_MORPHOLOGY	0.4577	1.6189	0.0019	0.0756	0.984
ERYTHRODERMA	0.5561	1.617	0.0138	0.0767	0.984
STRIAE_DISTENSAE	0.5892	1.6171	0.0362	0.0768	0.984
ERYTHEMA	0.4777	1.6163	0.002	0.0769	0.985
GRANULOMATOSIS	0.8384	1.6165	0.0164	0.0769	0.985
ALOPECIA	0.4406	1.6171	0.002	0.0769	0.984
ABNORMALITY_OF_FLUID_REGULATION	0.3974	1.6156	0	0.077	0.986
ABNORMAL_HEPATIC_IRON_CONCENTRATION	0.7995	1.6157	0.0249	0.0771	0.986
GINGIVAL_BLEEDING	0.5076	1.616	0.019	0.0771	0.985
PRE_CAPILLARY_PULMONARY_HYPERTENSION	0.4132	1.6151	0.0058	0.0772	0.987
AGNOSIA	0.4643	1.6157	0.0365	0.0772	0.986
RECURRENT_PHARYNGITIS	0.8087	1.6144	0.0119	0.0776	0.987
PANCREATIC_ENDOCRINE_TUMOR	0.6549	1.6132	0.026	0.0784	0.987
ABSENT_AXILLARY_HAIR	0.6696	1.6107	0.0359	0.0798	0.987
VASCULAR_DILATATION	0.3799	1.6108	0.0038	0.0799	0.987
SLURRED_SPEECH	0.4619	1.611	0.0098	0.0799	0.987
VASCULAR_TORTUOSITY	0.6046	1.6102	0.0272	0.08	0.987
VERTIGO	0.428	1.6097	0.0077	0.0801	0.987
ONYCHOMYCOSIS	0.6772	1.6098	0.0289	0.0801	0.987
BLUE_SCLERAE	0.4744	1.6087	0.0222	0.0807	0.987
OLIGURIA	0.7598	1.6077	0.0258	0.0814	0.987
APLASIA_HYPOPLASIA_OF_THE_ABDOMINAL_WALL_MUSCULATURE	0.5279	1.6071	0.0168	0.0816	0.987
ABNORMAL_THYROID_MORPHOLOGY	0.422	1.6072	0.0019	0.0817	0.987
HYPOCHROMIC_ANEMIA	0.4936	1.6067	0.0058	0.0818	0.987
SEVERE_VARICELLA_ZOSTER_INFECTION	0.7795	1.6063	0.0099	0.0819	0.987
CARCINOMA	0.6498	1.6058	0.0287	0.0822	0.987
HEADACHE	0.3903	1.6052	0	0.0825	0.988
FRONTAL_LOBE_DEMENTIA	0.5388	1.6048	0.0258	0.0827	0.988
ABNORMALITY_OF_CRANIAL_SUTURES	0.3669	1.6035	0.0039	0.0835	0.988
METAPHYSEAL_WIDENING	0.4485	1.6024	0.004	0.084	0.988
ABNORMAL_MOTOR_NERVE_CONDUCTION_VELOCITY	0.4552	1.6021	0.015	0.0841	0.988
DECREASED_CIRCULATING_TOTAL_IGA	0.9385	1.6026	0.0041	0.0841	0.988
ACANTHOLYSIS	0.6801	1.6019	0.0099	0.0842	0.988
PNEUMOTHORAX	0.5197	1.6011	0.023	0.0843	0.988
PANCREATITIS	0.491	1.6012	0.0039	0.0843	0.988
HYPERACTIVE_PATELLAR_REFLEX	0.6074	1.6013	0.0243	0.0843	0.988
RENAL_AMYLOIDOSIS	0.8675	1.6005	0.0096	0.0844	0.988
APHASIA	0.4286	1.6014	0.0301	0.0844	0.988
BOWEL_DIVERTICULOSIS	0.5773	1.6001	0.0337	0.0845	0.988
ROUND_FACE	0.4142	1.6005	0.0118	0.0845	0.988
ABNORMAL_CORTICAL_BONE_MORPHOLOGY	0.4388	1.5995	0.0137	0.0849	0.988
AORTIC_ANEURYSM	0.3992	1.5985	0.0138	0.0857	0.988
FEMORAL_HERNIA	0.6429	1.5974	0.0323	0.0864	0.988
IMPAIRED_OXIDATIVE_BURST	0.9652	1.596	0	0.0866	0.988
POLYGENIC_INHERITANCE	0.5567	1.5962	0.0098	0.0866	0.988
JUVENILE_MYELOMONOCYTIC_LEUKEMIA	0.7834	1.5968	0.0247	0.0866	0.988
BLOODSTREAM_INFECTIOUS_AGENT	0.7556	1.5965	0.0226	0.0867	0.988
ABSENT_EARLOBE	0.6381	1.5969	0.0431	0.0867	0.988
EPISTAXIS	0.5056	1.5955	0.0078	0.0868	0.988
ABNORMALITY_OF_JOINT_MOBILITY	0.3601	1.5962	0.0019	0.0868	0.988
MALAR_RASH	0.728	1.5931	0.0118	0.0887	0.989
MISALIGNMENT_OF_TEETH	0.3671	1.5927	0.0058	0.0888	0.989
CAUDATE_ATROPHY	0.7043	1.5922	0.0119	0.0891	0.989
ABNORMALITY_OF_DENTAL_STRUCTURE	0.4022	1.5914	0.002	0.0897	0.989
ABNORMALITY_OF_THE_CHOROID_PLEXUS	0.6618	1.5903	0.0401	0.0904	0.99
HEMIPLEGIA	0.5665	1.5897	0.0262	0.0905	0.99
ABNORMAL_BLOOD_TRANSITION_ELEMENT_CATION_CONCENTRATION	0.5702	1.5899	0.0156	0.0905	0.99
ABNORMAL_CIRCULATING_COPPER_CONCENTRATION	0.7149	1.5899	0.0216	0.0906	0.99
HYPOPLASIA_OF_THE_FEMORAL_HEAD	0.8145	1.5876	0.0139	0.0922	0.99
ABNORMAL_NATURAL_KILLER_CELL_MORPHOLOGY	0.6855	1.5871	0.0281	0.0925	0.991
HYPERTRIGLYCERIDEMIA	0.4241	1.5867	0.0205	0.0928	0.991
INTESTINAL_PSEUDO_OBSTRUCTION	0.5892	1.5861	0.0428	0.0929	0.991
HYPERSPLENISM	0.6412	1.5863	0.0409	0.0929	0.991
DECREASED_SPECIFIC_ANTI_POLYSACCHARIDE_ANTIBODY_LEVEL	0.7395	1.5855	0.0286	0.093	0.991
RENOVASCULAR_HYPERTENSION	0.5553	1.5847	0.0357	0.0932	0.992
ABNORMAL_DIAPHYSIS_MORPHOLOGY	0.3902	1.5856	0.0039	0.0932	0.991
ABNORMALITY_OF_LOWER_LIP	0.3967	1.5847	0.004	0.0933	0.992
ABNORMALITY_OF_THE_ELBOW	0.3973	1.585	0.0078	0.0934	0.992
RHINITIS	0.5231	1.5847	0.004	0.0935	0.992
RECURRENT_GASTROENTERITIS	0.6462	1.5839	0.0145	0.0937	0.992
HYPERGASTRINEMIA	0.776	1.582	0.0305	0.0949	0.992
ABNORMALITY_OF_THE_PERIORBITAL_REGION	0.3854	1.5822	0.0019	0.0949	0.992
ORCHITIS	0.7482	1.5817	0.0186	0.0951	0.992
ABNORMAL_GRANULOCYTOPOIETIC_CELL_MORPHOLOGY	0.7586	1.5809	0.0173	0.0956	0.992
DISCOID_LUPUS_RASH	0.8828	1.5803	0.0136	0.0957	0.992
CUTANEOUS_MELANOMA	0.5846	1.5804	0.0181	0.0958	0.992
PARESTHESIA	0.4361	1.5794	0	0.0963	0.992
SPASTIC_TETRAPLEGIA	0.3961	1.5786	0.0076	0.0968	0.992
FUNCTIONAL_ABNORMALITY_OF_THE_GASTROINTESTINAL_TRACT	0.3595	1.577	0	0.0973	0.992
ANAL_FISSURE	0.8288	1.5771	0.0122	0.0973	0.992
STOMACH_CANCER	0.6263	1.5779	0.0424	0.0973	0.992
PAIN	0.3679	1.5772	0	0.0974	0.992
ABNORMALITY_OF_THE_PULMONARY_ARTERY	0.4009	1.5775	0.0116	0.0974	0.992
PES_PLANUS	0.4006	1.5766	0.0136	0.0975	0.992
ESOPHAGITIS	0.5049	1.5772	0.026	0.0975	0.992
ABNORMALITY_OF_EPIDERMAL_MORPHOLOGY	0.4991	1.5775	0.0097	0.0975	0.992
TALL_STATURE	0.3954	1.5763	0.0115	0.0976	0.992
BILIARY_TRACT_ABNORMALITY	0.4587	1.5752	0.0097	0.0981	0.992
ABNORMAL_ATRIOVENTRICULAR_VALVE_MORPHOLOGY	0.4071	1.5753	0.0189	0.0981	0.992
ABNORMAL_FORM_OF_THE_VERTEBRAL_BODIES	0.3857	1.5754	0.0058	0.0982	0.992
PREMATURE_RUPTURE_OF_MEMBRANES	0.7507	1.5741	0.0476	0.0989	0.992
ATROPHY_DEGENERATION_INVOLVING_THE_CAUDATE_NUCLEUS	0.6499	1.5727	0.016	0.0996	0.992
SKIN_DIMPLE	0.4297	1.5728	0.0197	0.0997	0.992
ANOTIA	0.7964	1.573	0.022	0.0997	0.992
ULCERATIVE_COLITIS	0.7224	1.5722	0.0211	0.0999	0.992
ABNORMALITY_OF_THE_PARATHYROID_MORPHOLOGY	0.5444	1.5711	0.0249	0.1007	0.992
ABNORMAL_JOINT_MORPHOLOGY	0.365	1.5705	0	0.1009	0.992
PORTAL_FIBROSIS	0.683	1.5707	0.0329	0.1009	0.992
GINGIVAL_OVERGROWTH	0.4196	1.5698	0.0273	0.1011	0.992
ABNORMALITY_OF_THE_ULNA	0.4161	1.5699	0.0193	0.1011	0.992
CRANIOFACIAL_OSTEOSCLEROSIS	0.6388	1.5699	0.0159	0.1013	0.992
ABNORMALITY_OF_THE_RADIAL_HEAD	0.5214	1.5672	0.0462	0.1023	0.992
ABNORMAL_ENDOCARDIUM_MORPHOLOGY	0.5247	1.5673	0.0118	0.1023	0.992
ABNORMALITY_OF_THE_UMBILICAL_CORD	0.4981	1.5675	0.0219	0.1023	0.992
THORACOLUMBAR_KYPHOSCOLIOSIS	0.7643	1.568	0.0247	0.1023	0.992
CHOLANGITIS	0.6592	1.5681	0.0245	0.1024	0.992
SOFT_DOUGHY_SKIN	0.7684	1.5667	0.0541	0.1025	0.992
GANGRENE	0.5313	1.5675	0.0118	0.1025	0.992
ABNORMALITY_OF_DENTIN	0.7318	1.5676	0.0289	0.1025	0.992
BICONCAVE_VERTEBRAL_BODIES	0.6037	1.566	0.0396	0.1028	0.992
FAILURE_TO_THRIVE_SECONDARY_TO_RECURRENT_INFECTIONS	0.8744	1.5661	0.0183	0.1029	0.992
ABNORMAL_FEMORAL_HEAD_MORPHOLOGY	0.4608	1.5655	0.0246	0.1031	0.992
ABNORMAL_MORPHOLOGY_OF_THE_CONJUNCTIVAL_VASCULATURE	0.525	1.5635	0.0389	0.1047	0.992
TICS	0.6538	1.5629	0.0341	0.1049	0.992
VESTIBULAR_DYSFUNCTION	0.3972	1.5624	0.0092	0.105	0.992
INGUINAL_HERNIA	0.3814	1.5626	0.0223	0.105	0.992
INCREASED_B_CELL_COUNT	0.8407	1.563	0.0175	0.105	0.992
MELENA	0.5531	1.5615	0.035	0.1055	0.992
NEOPLASM_OF_HEAD_AND_NECK	0.5254	1.5615	0.0303	0.1057	0.992
BAND_KERATOPATHY	0.738	1.5609	0.0379	0.1059	0.992
EXTRAHEPATIC_CHOLESTASIS	0.6854	1.5607	0.031	0.106	0.992
CONCAVE_NASAL_RIDGE	0.6006	1.56	0.0346	0.1061	0.992
MIDFACE_RETRUSION	0.3567	1.5602	0.0058	0.1062	0.992
MEMBRANOPROLIFERATIVE_GLOMERULONEPHRITIS	0.8651	1.5603	0.0177	0.1062	0.992
ABSENT_THUMBNAIL	0.5871	1.5597	0.0331	0.1063	0.992
ASCENDING_TUBULAR_AORTA_ANEURYSM	0.5151	1.5588	0.0546	0.1067	0.992
GLIOBLASTOMA_MULTIFORME	0.4999	1.559	0.0441	0.1067	0.992
PLATYBASIA	0.5579	1.558	0.0504	0.1072	0.992
INCREASED_BONE_MINERAL_DENSITY	0.4301	1.5577	0.0213	0.1073	0.992
DUODENAL_ULCER	0.6851	1.5581	0.0375	0.1073	0.992
HYPOPLASTIC_ILIAC_WING	0.558	1.5563	0.0313	0.1082	0.992
APLASIA_HYPOPLASIA_INVOLVING_THE_VERTEBRAL_COLUMN	0.4477	1.5564	0.0304	0.1083	0.992
SYNOVITIS	0.7139	1.5554	0.0534	0.1087	0.992
MEDULLOBLASTOMA	0.5875	1.5556	0.033	0.1087	0.992
BREAST_APLASIA	0.6739	1.5534	0.0394	0.1103	0.992
CEREBRAL_ARTERIOVENOUS_MALFORMATION	0.72	1.5535	0.0158	0.1103	0.992
ABNORMALITY_OF_CHROMOSOME_STABILITY	0.4747	1.5529	0.0323	0.1105	0.992
ERYTHEMA_NODOSUM	0.662	1.5526	0.0278	0.1107	0.992
ABNORMALITY_OF_THE_WING_OF_THE_ILIUM	0.4421	1.5514	0.0176	0.1108	0.992
HERPES_SIMPLEX_ENCEPHALITIS	0.7611	1.5521	0.0362	0.1108	0.992
JOINT_CONTRACTURES_INVOLVING_THE_JOINTS_OF_THE_FEET	0.5161	1.5515	0.028	0.1109	0.992
ABNORMAL_PULMONARY_VALVE_MORPHOLOGY	0.4318	1.5508	0.0376	0.111	0.992
ABNORMALITY_OF_PANCREAS_PHYSIOLOGY	0.442	1.5515	0.0019	0.111	0.992
GENITAL_NEOPLASM	0.3941	1.5521	0.0118	0.111	0.992
SQUAMOUS_CELL_CARCINOMA	0.4812	1.5516	0.0122	0.1111	0.992
SPINAL_CORD_TUMOR	0.6284	1.5508	0.044	0.1112	0.992
LUPUS_ANTICOAGULANT	0.8248	1.55	0.012	0.1114	0.992
ABNORMAL_STERNUM_MORPHOLOGY	0.3463	1.5502	0.0098	0.1114	0.992
ABNORMAL_CRANIAL_NERVE_PHYSIOLOGY	0.4081	1.5493	0.0019	0.1116	0.992
INCREASED_SERUM_SEROTONIN	0.6195	1.549	0.0337	0.1117	0.992
ENLARGED_CEREBELLUM	0.7172	1.5493	0.0301	0.1117	0.992
OSTEOPENIA	0.3694	1.5495	0.0019	0.1117	0.992
ABNORMAL_CAUDATE_NUCLEUS_MORPHOLOGY	0.5425	1.5483	0.0251	0.1123	0.992
RETINAL_HAMARTOMA	0.4638	1.5475	0.0426	0.1125	0.992
MICROTIA_THIRD_DEGREE	0.8246	1.5476	0.0233	0.1125	0.992
NONIMMUNE_HYDROPS_FETALIS	0.47	1.5478	0.0462	0.1126	0.992
CONTRACTURES_OF_THE_JOINTS_OF_THE_UPPER_LIMBS	0.3973	1.5461	0.0095	0.1137	0.992
MALE_REPRODUCTIVE_SYSTEM_NEOPLASM	0.4558	1.5453	0.0287	0.1141	0.992
CATAPLEXY	0.6264	1.5455	0.0274	0.1141	0.992
HIATUS_HERNIA	0.5516	1.5448	0.0346	0.1143	0.992
PITUITARY_GROWTH_HORMONE_CELL_ADENOMA	0.6111	1.5449	0.0446	0.1143	0.992
PERIANAL_ABSCESS	0.8403	1.544	0.0116	0.1144	0.992
DYSGRAPHIA	0.4136	1.5445	0.0456	0.1144	0.992
HEMIPLEGIA_HEMIPARESIS	0.3856	1.544	0	0.1145	0.992
THIN_SKIN	0.4003	1.5442	0.032	0.1146	0.992
ABNORMAL_SERUM_INTERLEUKIN_LEVEL	0.6477	1.5432	0.0351	0.115	0.992
OPSOCLONUS	0.7451	1.5422	0.0325	0.1158	0.992
ABNORMAL_EPIPHYSIS_MORPHOLOGY_OF_THE_PHALANGES_OF_THE_HAND	0.4931	1.5394	0.0372	0.1174	0.993
ESOPHAGEAL_ULCERATION	0.782	1.5394	0.0259	0.1175	0.993
ABNORMAL_LIBIDO	0.5534	1.5396	0.0268	0.1175	0.993
CORNEAL_SCARRING	0.6091	1.5403	0.0358	0.1175	0.992
ABNORMALITY_OF_THE_SMALL_INTESTINE	0.4061	1.5397	0.0079	0.1176	0.993
CHRONIC_FATIGUE	0.5599	1.5401	0.0345	0.1176	0.993
ERYSIPELAS	0.7437	1.5397	0.0208	0.1177	0.993
ABNORMALITY_OF_METACARPOPHALANGEAL_JOINT	0.654	1.5398	0.0545	0.1178	0.993
DISPROPORTIONATE_TALL_STATURE	0.413	1.5387	0.0403	0.1179	0.993
BROAD_FOREHEAD	0.3871	1.5382	0.024	0.1182	0.993
DENTAL_MALOCCLUSION	0.4247	1.5376	0.0078	0.1187	0.993
HYPOPLASTIC_ILIA	0.4589	1.5369	0.0271	0.1191	0.993
MYELOPROLIFERATIVE_DISORDER	0.5384	1.537	0.0502	0.1192	0.993
OROMOTOR_APRAXIA	0.5383	1.5363	0.0273	0.1193	0.993
TRANSIENT_NEUTROPENIA	0.7657	1.5365	0.0316	0.1194	0.993
ABNORMAL_T_CELL_PROLIFERATION	0.7069	1.5358	0.0267	0.1195	0.994
OVOID_VERTEBRAL_BODIES	0.5441	1.536	0.035	0.1195	0.994
ABNORMALITY_OF_THE_ODONTOID_PROCESS	0.4955	1.5359	0.028	0.1196	0.994
DECREASED_SPECIFIC_ANTIBODY_RESPONSE_TO_VACCINATION	0.7939	1.5349	0.0139	0.1202	0.994
BLADDER_DIVERTICULUM	0.5956	1.5345	0.055	0.1203	0.994
NEUROFIBRILLARY_TANGLES	0.4756	1.5341	0.0465	0.1206	0.994
NEONATAL_SHORT_LIMB_SHORT_STATURE	0.6925	1.5323	0.044	0.1221	0.994
MACROVESICULAR_HEPATIC_STEATOSIS	0.6539	1.5306	0.0549	0.1235	0.994
CHRONIC_BRONCHITIS	0.6239	1.5307	0.0419	0.1236	0.994
BONE_PAIN	0.4149	1.5274	0.0195	0.1259	0.994
DEMENTIA	0.3323	1.5275	0.0134	0.1259	0.994
GENU_VALGUM	0.4243	1.5279	0.008	0.1259	0.994
ABNORMAL_BONE_STRUCTURE	0.3522	1.5276	0	0.126	0.994
SEVERE_SHORT_STATURE	0.4101	1.5279	0.0328	0.1261	0.994
PROSTATITIS	0.8068	1.5265	0.0222	0.1264	0.995
ABNORMALITY_OF_DERMAL_MELANOSOMES	0.7409	1.5266	0.0334	0.1265	0.995
DERMAL_TRANSLUCENCY	0.5852	1.5257	0.0724	0.1268	0.995
ABNORMALITY_OF_THE_ACETABULUM	0.4231	1.5258	0.0199	0.1268	0.995
EPIPHORA	0.5382	1.5258	0.045	0.127	0.995
DECREASED_BODY_WEIGHT	0.3288	1.5245	0	0.1277	0.995
ABNORMALITY_OF_THE_ILIUM	0.4014	1.524	0.0196	0.128	0.995
TRIANGULAR_FACE	0.3767	1.5238	0.0203	0.1282	0.995
ABNORMALITY_OF_UPPER_LIMB_JOINT	0.3707	1.5231	0.0078	0.1286	0.995
PERITONEAL_ABSCESS	0.7033	1.5223	0.035	0.1287	0.995
NARROW_FORAMEN_OBTURATORIUM	0.7379	1.5224	0.0429	0.1287	0.995
SOFT_SKIN	0.4997	1.5231	0.0478	0.1287	0.995
REDUCED_NATURAL_KILLER_CELL_COUNT	0.8113	1.5227	0.0281	0.1288	0.995
ENTEROCOLITIS	0.7466	1.5225	0.0326	0.1289	0.995
PYODERMA	0.9119	1.5214	0.0041	0.1294	0.995
RECURRENT_JOINT_DISLOCATION	0.8408	1.5215	0.0341	0.1294	0.995
STATUS_EPILEPTICUS_WITHOUT_PROMINENT_MOTOR_SYMPTOMS	0.628	1.5206	0.0421	0.1297	0.995
GLIOMA	0.4162	1.5202	0.0514	0.1298	0.995
ABNORMAL_AORTIC_MORPHOLOGY	0.3468	1.5204	0.0078	0.1298	0.995
TRACHEOBRONCHOMALACIA	0.7012	1.5207	0.0599	0.1298	0.995
ABNORMALITY_OF_THE_TEMPOROMANDIBULAR_JOINT	0.6986	1.5208	0.0783	0.1299	0.995
MORTALITY_AGING	0.3428	1.5196	0.0115	0.1302	0.995
ATROPHY_OF_ALVEOLAR_RIDGES	0.7948	1.5198	0.0375	0.1302	0.995
PERSONALITY_CHANGES	0.4159	1.5188	0.0214	0.1309	0.995
SLENDER_BUILD	0.5497	1.5181	0.0319	0.1313	0.995
APLASIA_HYPOPLASIA_OF_THE_UVULA	0.5972	1.5183	0.0377	0.1313	0.995
ABNORMALITY_OF_PRIMARY_TEETH	0.4123	1.5179	0.0411	0.1314	0.995
SENSORY_NEUROPATHY	0.3819	1.5165	0.0128	0.1322	0.995
ABNORMAL_SHAPE_OF_THE_FRONTAL_REGION	0.3377	1.5165	0.0094	0.1324	0.995
ABNORMALITY_OF_ODONTOID_TISSUE	0.41	1.5167	0.016	0.1324	0.995
MELANOCYTIC_NEVUS	0.4272	1.5159	0.0344	0.1326	0.995
NARROW_MOUTH	0.3692	1.5167	0.0159	0.1326	0.995
NEOPLASM_OF_THE_SKELETAL_SYSTEM	0.3735	1.5157	0.0173	0.1327	0.995
INTRAALVEOLAR_PHOSPHOLIPID_ACCUMULATION	0.7061	1.5145	0.042	0.1338	0.995
EPIDERMAL_NEVUS	0.6339	1.5139	0.0681	0.1343	0.995
ABNORMALITY_OF_THE_NASAL_DORSUM	0.373	1.513	0.0139	0.1349	0.995
PSEUDOBULBAR_PARALYSIS	0.5232	1.5131	0.0472	0.135	0.995
BROAD_FOOT	0.5122	1.5125	0.0651	0.1352	0.995
VITILIGO	0.5385	1.5126	0.0462	0.1352	0.995
APLASIA_HYPOPLASIA_OF_THE_STERNUM	0.5663	1.5119	0.0513	0.1354	0.995
APLASIA_HYPOPLASIA_OF_THE_THYMUS	0.4539	1.5121	0.0394	0.1354	0.995
LIMB_TREMOR	0.5637	1.5116	0.0257	0.1355	0.995
ABNORMAL_METACARPAL_MORPHOLOGY	0.3856	1.5112	0.0134	0.1358	0.995
MENOMETRORRHAGIA	0.8137	1.5105	0.0399	0.136	0.996
DIMINISHED_MOTIVATION	0.3758	1.5107	0.0211	0.136	0.996
DRY_SKIN	0.4093	1.5107	0.0135	0.1361	0.996
BENIGN_NEOPLASM_OF_THE_CENTRAL_NERVOUS_SYSTEM	0.3548	1.5102	0.0382	0.1362	0.997
PERICARDIAL_EFFUSION	0.4809	1.5089	0.0464	0.1372	0.997
ABNORMALITY_OF_THE_FOREARM	0.3958	1.509	0.02	0.1373	0.997
NON_CONVULSIVE_STATUS_EPILEPTICUS_WITHOUT_COMA	0.6492	1.5085	0.0385	0.1375	0.997
INSOMNIA	0.4427	1.508	0.0297	0.1379	0.997
LANGUAGE_IMPAIRMENT	0.4152	1.5075	0.0426	0.1382	0.997
GIANT_PLATELETS	0.6633	1.5068	0.0431	0.1385	0.997
REFRACTORY_ANEMIA	0.7548	1.5068	0.0515	0.1386	0.997
ECCHYMOSIS	0.4896	1.5064	0.0307	0.1387	0.997
ABNORMALITY_OF_THE_KNEE	0.3663	1.5069	0.0115	0.1387	0.997
IMPOTENCE	0.4735	1.5056	0.0285	0.1393	0.997
ABNORMAL_CORNEAL_EPITHELIUM_MORPHOLOGY	0.4455	1.5054	0.0041	0.1394	0.997
CRANIOFACIAL_HYPEROSTOSIS	0.4872	1.5057	0.0429	0.1394	0.997
HYPOPLASTIC_VERTEBRAL_BODIES	0.5399	1.5046	0.062	0.1395	0.997
ABNORMAL_GLIAL_CELL_MORPHOLOGY	0.3356	1.5047	0.0215	0.1396	0.997
BASAL_GANGLIA_GLIOSIS	0.5725	1.505	0.0684	0.1397	0.997
RAYNAUD_PHENOMENON	0.5141	1.5037	0.0607	0.1398	0.997
LACK_OF_T_CELL_FUNCTION	0.6647	1.5047	0.0708	0.1398	0.997
PALPEBRAL_EDEMA	0.5225	1.5038	0.0553	0.14	0.997
DECREASED_SKULL_OSSIFICATION	0.4344	1.504	0.0462	0.14	0.997
DUPLICATED_COLLECTING_SYSTEM	0.5523	1.5038	0.0472	0.1401	0.997
AORTIC_VALVE_STENOSIS	0.4305	1.5018	0.0392	0.1411	0.997
CUTANEOUS_PHOTOSENSITIVITY	0.4298	1.5019	0.0227	0.1411	0.997
POSTERIOR_PHARYNGEAL_CLEFT	0.6893	1.5023	0.0469	0.1411	0.997
LIMB_PAIN	0.5762	1.5015	0.033	0.1413	0.997
JUVENILE_ASEPTIC_NECROSIS	0.5213	1.5019	0.0591	0.1413	0.997
FLARED_METAPHYSIS	0.4478	1.5019	0.0335	0.1414	0.997
ALLERGIC_RHINITIS	0.6549	1.5009	0.0491	0.1415	0.997
RETINAL_TELANGIECTASIA	0.6294	1.5011	0.0544	0.1415	0.997
ABNORMALITY_OF_PELVIC_GIRDLE_BONE_MORPHOLOGY	0.3508	1.5001	0.0096	0.1423	0.997
PERIPHERAL_PULMONARY_ARTERY_STENOSIS	0.492	1.4996	0.0508	0.1426	0.998
ELBOW_FLEXION_CONTRACTURE	0.4222	1.4974	0.0426	0.1445	0.998
CORONAL_CLEFT_VERTEBRAE	0.5314	1.4976	0.0421	0.1445	0.998
LEUKONYCHIA	0.5845	1.4976	0.065	0.1446	0.998
OSTEOCHONDROSIS	0.6427	1.4971	0.0536	0.1447	0.998
ABSENT_STERNAL_OSSIFICATION	0.8155	1.4967	0.0533	0.145	0.998
COLONIC_DIVERTICULA	0.5348	1.4958	0.0459	0.146	0.998
MIGRAINE	0.4066	1.4955	0.0237	0.1461	0.998
MACULAR_DYSTROPHY	0.6721	1.4949	0.0463	0.1465	0.998
SKIN_EROSION	0.5919	1.495	0.0437	0.1465	0.998
DECREASED_NUMBER_OF_LARGE_PERIPHERAL_MYELINATED_NERVE_FIBERS	0.5843	1.4942	0.0416	0.1466	0.998
HOARSE_VOICE	0.4187	1.4944	0.0211	0.1467	0.998
APLASIA_HYPOPLASIA_OF_THE_EYEBROW	0.3588	1.4944	0.0164	0.1468	0.998
ULNAR_DEVIATION_OF_THE_HAND	0.5436	1.493	0.037	0.1478	0.998
PHYSICAL_URTICARIA	0.6666	1.4923	0.0659	0.1479	0.998
ARTERIAL_RUPTURE	0.7929	1.4925	0.0626	0.1479	0.998
ENLARGED_METAPHYSES	0.7624	1.4926	0.0526	0.1479	0.998
DEFECTIVE_T_CELL_PROLIFERATION	0.7813	1.4927	0.0374	0.1479	0.998
HYPOPLASIA_OF_THE_FRONTAL_LOBES	0.5135	1.4916	0.0571	0.1484	0.998
CHRONIC_OTITIS_MEDIA	0.4541	1.4911	0.0236	0.1486	0.998
JOINT_CONTRACTURE_OF_THE_HAND	0.3966	1.4913	0.0133	0.1486	0.998
TRICUSPID_VALVE_PROLAPSE	0.6155	1.4904	0.0585	0.1489	0.998
ABNORMALITY_OF_EARLOBE	0.3875	1.4906	0.0584	0.1489	0.998
BROAD_PALM	0.465	1.4906	0.052	0.1491	0.998
THICKENED_SKIN	0.3734	1.4888	0.0039	0.1493	0.998
ABNORMAL_GLYCOSPHINGOLIPID_METABOLISM	0.7196	1.49	0.0671	0.1493	0.998
ABNORMAL_ILEUM_MORPHOLOGY	0.4537	1.4895	0.0291	0.1494	0.998
CRUMPLED_LONG_BONES	0.8191	1.4888	0.0418	0.1495	0.998
APLASIA_HYPOPLASIA_INVOLVING_THE_SKELETON	0.3338	1.4889	0.0077	0.1495	0.998
PROGRESSIVE	0.3197	1.4891	0.013	0.1495	0.998
MALNUTRITION	0.509	1.4896	0.0497	0.1495	0.998
KYPHOSIS	0.347	1.4892	0.0228	0.1496	0.998
ABNORMAL_HAIR_QUANTITY	0.3378	1.4879	0.0154	0.1501	0.998
ABNORMALITY_OF_THE_SYNOVIA	0.3635	1.4876	0.023	0.1503	0.998
CHRONIC_LUNG_DISEASE	0.4818	1.4871	0.0402	0.1507	0.998
DECREASED_ADIPOSE_TISSUE	0.4512	1.4868	0.0473	0.1508	0.998
ABNORMAL_MORPHOLOGY_OF_THE_GREAT_VESSELS	0.3286	1.4866	0.0135	0.1509	0.998
ABNORMALITY_OF_FACIAL_SOFT_TISSUE	0.3627	1.4861	0.0057	0.1513	0.998
ABNORMALITY_OF_THE_FORAMEN_MAGNUM	0.6404	1.4849	0.0474	0.1524	0.998
NEURONAL_LOSS_IN_CENTRAL_NERVOUS_SYSTEM	0.4155	1.4844	0.0476	0.1528	0.998
ANGIOID_STREAKS_OF_THE_FUNDUS	0.6042	1.484	0.0521	0.1529	0.998
FLARED_ILIAC_WINGS	0.5038	1.4841	0.0684	0.1529	0.998
RECURRENT_SINOPULMONARY_INFECTIONS	0.5095	1.4837	0.0461	0.1531	0.998
GLUCAGONOMA	0.6828	1.4822	0.0583	0.1536	0.998
DEVIATION_OF_THE_HAND_OR_OF_FINGERS_OF_THE_HAND	0.3526	1.4831	0.0136	0.1536	0.998
JOINT_SUBLUXATION	0.5891	1.4822	0.0612	0.1538	0.998
IRON_DEFICIENCY_ANEMIA	0.496	1.4828	0.0294	0.1538	0.998
LONG_TOE	0.4956	1.4822	0.0624	0.1539	0.998
PREMATURE_SKIN_WRINKLING	0.4087	1.4823	0.0325	0.1541	0.998
EXERCISE_INDUCED_MUSCLE_FATIGUE	0.6269	1.4824	0.0381	0.1541	0.998
BEADED_RIBS	0.7379	1.4805	0.0535	0.1554	0.998
ELEVATED_PROPORTION_OF_CD4_NEGATIVE_CD8_NEGATIVE_ALPHA_BETA_REGULATORY_T_CELLS	0.8165	1.4796	0.0449	0.1556	0.998
RECURRENT_URINARY_TRACT_INFECTIONS	0.428	1.4798	0.0212	0.1556	0.998
FIBROUS_TISSUE_NEOPLASM	0.3609	1.4799	0.0379	0.1557	0.998
CONGENITAL_MUSCULAR_DYSTROPHY	0.5674	1.4791	0.068	0.1558	0.998
ABNORMAL_ORAL_PHYSIOLOGY	0.3637	1.4793	0.0188	0.1558	0.998
PERSISTENT_EBV_VIREMIA	0.7683	1.48	0.0643	0.1558	0.998
HYPERLIPIDEMIA	0.3852	1.4789	0.0165	0.1559	0.998
ABNORMAL_CEREBRAL_ARTERY_MORPHOLOGY	0.4474	1.4787	0.0625	0.156	0.998
BASILAR_IMPRESSION	0.8202	1.4783	0.0359	0.1562	0.998
ABNORMAL_LOWER_LIMB_BONE_MORPHOLOGY	0.3378	1.478	0.0115	0.1565	0.998
ABNORMALITY_OF_THE_VASCULATURE_OF_THE_EYE	0.3693	1.4771	0.0019	0.1572	0.998
URETHRAL_STENOSIS	0.4678	1.4763	0.0351	0.1581	0.998
VERTEBRAL_HYPOPLASIA	0.474	1.4759	0.0488	0.1583	0.998
CHRONIC_ATROPHIC_GASTRITIS	0.691	1.4753	0.0516	0.1586	0.998
ABNORMALITY_OF_MOUTH_SIZE	0.3385	1.4753	0.0295	0.1587	0.998
ANEMIA_OF_INADEQUATE_PRODUCTION	0.3526	1.4749	0.0152	0.1588	0.998
LARGE_BEAKED_NOSE	0.5759	1.4753	0.0735	0.1588	0.998
PROPORTIONATE_SHORT_STATURE	0.396	1.4744	0.0383	0.1591	0.998
GASTROINTESTINAL_DYSMOTILITY	0.404	1.4744	0.0577	0.1592	0.998
ABNORMALITIES_OF_PLACENTA_OR_UMBILICAL_CORD	0.4471	1.4732	0.0347	0.16	0.998
PROGRESSIVE_PES_CAVUS	0.6634	1.4733	0.0686	0.1601	0.998
EXERCISE_INDUCED_MUSCLE_CRAMPS	0.5727	1.4722	0.0681	0.1608	0.998
SACCADIC_OSCILLATION	0.6032	1.4725	0.0598	0.1608	0.998
ABNORMAL_DUODENUM_MORPHOLOGY	0.4551	1.4711	0.0411	0.1614	0.998
TRIANGULAR_MOUTH	0.5779	1.4716	0.0557	0.1615	0.998
ABNORMAL_PHALANGEAL_JOINT_MORPHOLOGY_OF_THE_HAND	0.3981	1.4712	0.0097	0.1616	0.998
UTERINE_PROLAPSE	0.8255	1.4712	0.0616	0.1617	0.998
HYDROPS_FETALIS	0.3703	1.4707	0.0225	0.1619	0.998
ABNORMAL_JAW_MORPHOLOGY	0.3243	1.4703	0.0173	0.1621	0.998
PROMINENT_NOSE	0.3833	1.47	0.0592	0.1623	0.998
ABSENT_FINGERNAIL	0.4944	1.4695	0.0631	0.1627	0.998
MUSCLE_FIBER_NECROSIS	0.718	1.4685	0.0434	0.1636	0.998
STROKE	0.3722	1.468	0.017	0.1639	0.998
NEOPLASM_BY_HISTOLOGY	0.3464	1.4682	0.0155	0.1639	0.998
PATHOLOGIC_FRACTURE	0.4358	1.4667	0.0577	0.1651	0.998
REDUCTION_OF_NEUTROPHIL_MOTILITY	0.7538	1.4669	0.0544	0.1651	0.998
FINGER_CLINODACTYLY	0.3514	1.4655	0.0293	0.1663	0.998
ABNORMAL_LIVER_PARENCHYMA_MORPHOLOGY	0.7271	1.4656	0.0562	0.1664	0.998
IRON_ACCUMULATION_IN_BRAIN	0.5692	1.4648	0.0796	0.1667	0.998
PEPTIC_ULCER	0.5212	1.4649	0.0853	0.1668	0.998
FIBROADENOMA_OF_THE_BREAST	0.5976	1.4643	0.0607	0.1671	0.998
ABNORMALITY_OF_THE_HEPATIC_VASCULATURE	0.4393	1.464	0.0391	0.1673	0.998
11_PAIRS_OF_RIBS	0.4687	1.4635	0.0641	0.1676	0.998
SPONTANEOUS_HEMATOMAS	0.5464	1.4624	0.0542	0.1679	0.998
ABNORMAL_URINE_PROTEIN_LEVEL	0.3494	1.4625	0.026	0.1679	0.998
ABNORMAL_SERUM_INTERFERON_LEVEL	0.5948	1.4628	0.0744	0.168	0.998
ABNORMALITY_OF_THE_PINNA	0.3136	1.462	0.0308	0.1681	0.998
URETHRAL_STRICTURE	0.6266	1.4625	0.0463	0.1681	0.998
ABNORMALITY_OF_CORNEAL_STROMA	0.4038	1.4629	0.0212	0.1681	0.998
DEMYELINATING_PERIPHERAL_NEUROPATHY	0.4766	1.4629	0.0476	0.1682	0.998
HERNIA	0.341	1.462	0.0211	0.1683	0.998
SHIELD_CHEST	0.5974	1.4608	0.0678	0.1694	0.998
PRIMARY_HYPERPARATHYROIDISM	0.5987	1.4602	0.0793	0.1698	0.998
BASAL_CELL_CARCINOMA	0.3926	1.46	0.0469	0.1699	0.998
SHORTENED_QT_INTERVAL	0.5751	1.4602	0.063	0.1699	0.998
GASTROINTESTINAL_EOSINOPHILIA	0.7005	1.4596	0.0888	0.1702	0.999
DECREASED_CIRCULATING_IGG2_LEVEL	0.8132	1.4592	0.0462	0.1705	0.999
ABNORMAL_RESPIRATORY_SYSTEM_PHYSIOLOGY	0.3256	1.4589	0	0.1707	0.999
PROTRUDING_EAR	0.3795	1.4584	0.0378	0.1709	0.999
URETEROCELE	0.5243	1.4585	0.0442	0.171	0.999
ABNORMALITY_OF_THE_SPINAL_CORD	0.3582	1.4575	0.0204	0.1718	0.999
DESQUAMATION_OF_SKIN_SOON_AFTER_BIRTH	0.6663	1.4568	0.0648	0.1725	0.999
LEUKOENCEPHALOPATHY	0.3189	1.4563	0.0269	0.1728	0.999
ABNORMALITY_OF_TIBIA_MORPHOLOGY	0.4472	1.4564	0.0324	0.1728	0.999
ABNORMAL_PULMONARY_VALVE_PHYSIOLOGY	0.3769	1.4555	0.0572	0.1735	0.999
METAPHYSEAL_STRIATIONS	0.6934	1.4547	0.0596	0.1738	0.999
INCREASED_BLOOD_PRESSURE	0.3287	1.4544	0.0109	0.1739	0.999
STEROID_RESISTANT_NEPHROTIC_SYNDROME	0.662	1.4547	0.0675	0.1739	0.999
SKELETAL_DYSPLASIA	0.3662	1.4549	0.0156	0.1739	0.999
ABNORMAL_MEGAKARYOCYTE_MORPHOLOGY	0.5401	1.455	0.0739	0.174	0.999
DYSPHASIA	0.3986	1.4535	0.0647	0.1742	0.999
GENERALIZED_LYMPHADENOPATHY	0.7522	1.4536	0.0794	0.1743	0.999
GINGIVAL_RECESSION	0.7378	1.4537	0.0699	0.1744	0.999
PECTUS_EXCAVATUM	0.3325	1.4537	0.0462	0.1745	0.999
ABNORMALITY_OF_THE_CALF	0.3699	1.4529	0.0177	0.1746	0.999
NEUTROPHILIA	0.6233	1.453	0.0777	0.1746	0.999
ABNORMAL_CRANIAL_NERVE_MORPHOLOGY	0.3703	1.4521	0.0132	0.1753	0.999
ABNORMAL_UPPER_LIMB_BONE_MORPHOLOGY	0.3348	1.4522	0.032	0.1753	0.999
SHOULDER_DISLOCATION	0.6393	1.4509	0.1138	0.1756	0.999
ANONYCHIA	0.461	1.4509	0.0483	0.1758	0.999
FINE_HAIR	0.3757	1.451	0.0453	0.1758	0.999
BROAD_EYEBROW	0.5439	1.4504	0.0812	0.176	0.999
VITRITIS	0.7422	1.451	0.0407	0.176	0.999
ABNORMALITY_OF_THE_MASTOID	0.6603	1.4511	0.0433	0.1761	0.999
DEVIATION_OF_THE_2ND_FINGER	0.5445	1.4513	0.0594	0.1761	0.999
ABNORMALITY_OF_SKELETAL_MATURATION	0.3626	1.4498	0.0122	0.1766	0.999
ABNORMALITY_OF_SKULL_OSSIFICATION	0.4169	1.4495	0.0706	0.1767	0.999
THORACIC_AORTIC_ANEURYSM	0.3877	1.4491	0.053	0.1769	0.999
ADRENOCORTICOTROPIN_DEFICIENT_ADRENAL_INSUFFICIENCY	0.7079	1.4491	0.0495	0.1771	0.999
HYPOPLASIA_OF_THE_EAR_CARTILAGE	0.6474	1.4487	0.0817	0.1772	0.999
MALIGNANT_NEOPLASM_OF_THE_CENTRAL_NERVOUS_SYSTEM	0.3832	1.4471	0.0456	0.1787	1
PULMONARY_INSUFFICIENCY	0.5506	1.4472	0.0444	0.1787	1
ATLANTOAXIAL_ABNORMALITY	0.6844	1.4464	0.0755	0.1792	1
ABNORMALITY_OF_LOWER_LIMB_METAPHYSES	0.49	1.4466	0.0807	0.1792	1
ADENOCARCINOMA_OF_THE_LARGE_INTESTINE	0.4755	1.4457	0.0871	0.1797	1
PES_VALGUS	0.4658	1.4457	0.0548	0.1797	1
BASAL_GANGLIA_CALCIFICATION	0.4736	1.4458	0.0811	0.1798	1
BIRTH_LENGTH_LESS_THAN_3RD_PERCENTILE	0.624	1.4447	0.0833	0.1804	1
POINTED_CHIN	0.3779	1.445	0.049	0.1804	1
ABSENT_PHALANGEAL_CREASE	0.6406	1.4448	0.0465	0.1805	1
CERVICAL_SUBLUXATION	0.6218	1.4444	0.0763	0.1806	1
PARTIAL_AGENESIS_OF_THE_CORPUS_CALLOSUM	0.4279	1.444	0.0854	0.181	1
PITUITARY_ADENOMA	0.3933	1.4434	0.076	0.1815	1
OVARIAN_NEOPLASM	0.4095	1.4428	0.0495	0.1817	1
INCREASED_LAXITY_OF_ANKLES	0.7593	1.4422	0.072	0.1818	1
LONG_TRACT_SIGNS	0.6097	1.4425	0.08	0.1818	1
ABNORMALITY_OF_LOWER_LIMB_JOINT	0.3251	1.4428	0.0262	0.1818	1
SPINAL_CORD_COMPRESSION	0.4715	1.4423	0.0672	0.1819	1
ACNE	0.425	1.4429	0.0455	0.1819	1
URINARY_RETENTION	0.5425	1.4419	0.0664	0.182	1
NIGHT_SWEATS	0.5475	1.4415	0.0929	0.1823	1
PULMONIC_STENOSIS	0.3669	1.4411	0.0655	0.1826	1
MYOCARDIAL_FIBROSIS	0.5922	1.4408	0.083	0.1827	1
BOWING_OF_THE_LEGS	0.3728	1.4411	0.0175	0.1827	1
DYSPHONIA	0.3467	1.44	0.0354	0.1831	1
CARDIOMEGALY	0.3568	1.4403	0.0473	0.1831	1
ABNORMALITY_OF_HAIR_TEXTURE	0.3349	1.4401	0.0359	0.1832	1
ABNORMALITY_OF_THE_DENTATE_NUCLEUS	0.5982	1.4394	0.0837	0.1833	1
NAUSEA_AND_VOMITING	0.3237	1.4396	0.0291	0.1833	1
AORTIC_ROOT_ANEURYSM	0.4088	1.4394	0.0611	0.1834	1
