# Supplementary material for: Identifying effective diagnostic biomarkers and immune infiltration features in chronic kidney disease by bioinformatics and validation
Source: Front Pharmacol. 2022 Dec 30;13:1069810. doi: 10.3389/fphar.2022.1069810 (PMC9838551; doi:10.3389/fphar.2022.1069810)
Supplement: Supplementary file 1 [file DataSheet3.ZIP › Supplementary File 3-26/Supplementary File 22.xlsx]

## Sheet: Sheet1
The results of regulatory target gene enrichment analyses
Term	ES	NES	pvalue	FDR	FWER
MAML1_TARGET_GENES	0.6449	2.2559	0	0.0023	0.004
PEA3_Q6	0.5372	2.1746	0	0.003	0.007
BACH2_TARGET_GENES	0.4358	2.1396	0	0.0035	0.013
ELK1_01	0.4599	2.1534	0	0.0037	0.011
ZNF597_TARGET_GENES	0.5135	2.2559	0	0.0047	0.004
RYTTCCTG_ETS2_B	0.4896	2.072	0	0.0126	0.042
ETS_Q4	0.4959	2.0331	0	0.0132	0.068
ETS2_B	0.4763	2.0358	0	0.0138	0.065
MIR92A_1_5P	0.6465	2.0464	0	0.0145	0.059
TEL2_Q6	0.4518	2.0538	0	0.0151	0.056
ELF1_Q6	0.5362	2.0362	0	0.0152	0.064
GGGNNTTTCC_NFKB_Q6_01	0.594	1.9872	0	0.0196	0.116
CENPT_TARGET_GENES	0.5782	1.9806	0	0.0198	0.124
PSMB5_TARGET_GENES	0.4289	1.9879	0	0.0207	0.114
ETS1_B	0.493	1.9962	0	0.0212	0.109
MIR6886_3P	0.5489	1.9611	0	0.0226	0.154
NFKB_Q6	0.4672	1.9646	0	0.0227	0.146
NERF_Q2	0.4871	1.9495	0	0.0255	0.175
PU1_Q6	0.5069	1.9404	0	0.0261	0.189
MEF2C_TARGET_GENES	0.4087	1.9426	0	0.0269	0.188
CREL_01	0.4983	1.9225	0	0.0277	0.225
MGGAAGTG_GABP_B	0.3809	1.9199	0	0.0278	0.234
HOXC13_TARGET_GENES	0.4919	1.9236	0.002	0.0284	0.223
RACCACAR_AML_Q6	0.4947	1.9238	0	0.0296	0.223
RGAGGAARY_PU1_Q6	0.4754	1.9111	0	0.0303	0.257
MIR3190_5P	0.462	1.9267	0	0.0305	0.22
MIR433_3P	0.4482	1.8996	0.0057	0.0311	0.284
HBZ_TARGET_GENES	0.4047	1.9056	0	0.0312	0.272
HOXD1_TARGET_GENES	0.5074	1.8937	0	0.0314	0.292
NFKB_Q6_01	0.493	1.8961	0	0.0315	0.29
TTGCWCAAY_CEBPB_02	0.5612	1.9026	0	0.0315	0.28
ZNF318_TARGET_GENES	0.385	1.8834	0	0.0353	0.323
TBX1_TARGET_GENES	0.4941	1.8792	0	0.0358	0.333
IRF_Q6	0.4812	1.8701	0	0.0392	0.35
ZNF555_TARGET_GENES	0.5771	1.8675	0	0.0393	0.355
MIR3663_3P	0.4871	1.862	0.006	0.0399	0.367
MIR6846_3P	0.6183	1.8636	0	0.0402	0.365
MIR7844_5P	0.4866	1.8535	0	0.0435	0.39
MIR1303	0.4399	1.8399	0	0.044	0.427
MIR450B_3P	0.523	1.8404	0	0.0447	0.426
MIR6732_5P	0.5863	1.8353	0.0039	0.0451	0.433
MIR15B_3P	0.4951	1.8438	0	0.0451	0.417
NFKAPPAB65_01	0.4866	1.8448	0	0.0454	0.412
MIR670_3P	0.4316	1.847	0	0.0454	0.403
TERF1_TARGET_GENES	0.4166	1.8406	0.002	0.0457	0.426
MIR124_5P	0.4435	1.8247	0.0062	0.0492	0.456
CTR9_TARGET_GENES	0.4948	1.8259	0.0118	0.0495	0.454
MIR211_3P	0.4805	1.8186	0	0.0522	0.481
MIR337_3P	0.4377	1.8163	0.0059	0.053	0.489
YBX1_TARGET_GENES	0.4929	1.811	0	0.055	0.498
MIR3606_5P	0.4725	1.8075	0	0.0565	0.506
MIR2114_5P	0.5802	1.8035	0.004	0.0574	0.515
HES2_TARGET_GENES	0.3809	1.8044	0	0.058	0.513
MIR6792_5P	0.4449	1.7888	0.0039	0.0585	0.554
IRF1_Q6	0.4533	1.7898	0	0.0588	0.552
E2F4DP2_01	0.4216	1.7926	0	0.0589	0.544
MED25_TARGET_GENES	0.4977	1.7906	0.002	0.0592	0.548
E2F1DP2_01	0.4216	1.7926	0	0.0599	0.544
MIR3677_5P	0.6246	1.7986	0	0.06	0.526
E2F1DP1_01	0.4216	1.7926	0	0.0609	0.544
RAG1_TARGET_GENES	0.3509	1.7932	0.0041	0.0614	0.542
SRCAP_TARGET_GENES	0.3683	1.795	0	0.0621	0.538
E2F_02	0.4207	1.7932	0	0.0624	0.542
E2F1_Q6	0.4227	1.776	0.002	0.0643	0.579
MIR4712_5P	0.462	1.7769	0.0058	0.0647	0.578
MIR214_5P	0.4992	1.778	0.004	0.0651	0.576
MIR6750_3P	0.4911	1.7727	0.0059	0.0659	0.591
STTTCRNTTT_IRF_Q6	0.4451	1.7709	0.002	0.0664	0.598
MIR380_5P	0.5473	1.7694	0.004	0.067	0.607
RBM15_TARGET_GENES	0.4068	1.7653	0.0021	0.0694	0.615
COREBINDINGFACTOR_Q6	0.4577	1.7631	0	0.0705	0.626
MIR6793_5P	0.5202	1.7612	0.002	0.0711	0.628
PRMT5_TARGET_GENES	0.4564	1.7554	0.0041	0.0712	0.642
ZNF394_TARGET_GENES	0.3758	1.7577	0	0.0712	0.638
MIR4433A_5P	0.4738	1.7562	0.0086	0.0713	0.64
MIR4424	0.4739	1.7587	0.002	0.0713	0.636
MIR6878_3P	0.5069	1.7589	0	0.0722	0.636
NFKAPPAB_01	0.4743	1.7498	0	0.0723	0.659
MIR513B_3P	0.3997	1.7386	0.006	0.0727	0.677
MIR645	0.505	1.7471	0.0061	0.0731	0.665
TERF2_TARGET_GENES	0.433	1.7499	0.0041	0.0731	0.659
NFKB_C	0.4491	1.7387	0	0.0734	0.677
MIR623	0.4408	1.7475	0.0021	0.0735	0.664
MIR770_5P	0.4507	1.7392	0.0077	0.0738	0.677
MIR4776_5P	0.4954	1.75	0.0105	0.074	0.659
NOTCH3_TARGET_GENES	0.3546	1.7393	0	0.0744	0.677
MIR1263	0.5133	1.7506	0.0079	0.0745	0.656
MIR3156_5P	0.4755	1.7354	0.0041	0.0747	0.686
PAX5_02	0.6404	1.7399	0.004	0.0748	0.677
MIR4645_3P	0.4262	1.741	0.006	0.0749	0.676
E2F_Q6	0.4127	1.7411	0.0038	0.0756	0.676
MIR148A_5P	0.4212	1.7421	0.006	0.0757	0.674
CEBPB_02	0.4336	1.7433	0	0.0757	0.672
MIR3692_3P	0.3982	1.7289	0.0021	0.0772	0.705
HSD17B8_TARGET_GENES	0.521	1.7294	0.0117	0.0775	0.705
ICSBP_Q6	0.4378	1.7301	0	0.0777	0.702
MIR5579_3P	0.4661	1.731	0.002	0.0778	0.701
ZNF274_TARGET_GENES	0.3556	1.7197	0	0.0781	0.722
SGCGSSAAA_E2F1DP2_01	0.4198	1.72	0.004	0.0785	0.721
IRF2_01	0.4275	1.7214	0	0.0789	0.719
MIR9_5P	0.3814	1.722	0.002	0.0789	0.715
ZNF768_TARGET_GENES	0.3658	1.7236	0	0.0789	0.713
MIR8076	0.4542	1.7254	0.0061	0.0789	0.71
E2F_Q4	0.4062	1.726	0.0058	0.0791	0.707
MIR653_3P	0.4116	1.72	0.002	0.0792	0.721
GCAAGAC_MIR431	0.5551	1.7172	0.0042	0.0793	0.73
AML_Q6	0.4788	1.724	0	0.0793	0.712
PAX8_TARGET_GENES	0.444	1.7222	0.0063	0.0794	0.714
E2F4DP1_01	0.4073	1.7125	0.006	0.0813	0.74
MIR6796_3P	0.4531	1.7132	0.0161	0.0814	0.737
MIR1227_5P	0.4382	1.7135	0.0021	0.082	0.736
MIR3187_3P	0.4368	1.709	0.006	0.0823	0.749
CETS1P54_01	0.3556	1.7096	0.002	0.0824	0.749
CDH4_TARGET_GENES	0.4678	1.7099	0.0022	0.0828	0.749
HSF2_TARGET_GENES	0.3728	1.7054	0.002	0.0841	0.757
MIR3147	0.5798	1.7055	0.004	0.0847	0.757
WRNIP1_TARGET_GENES	0.3453	1.7013	0.0061	0.0852	0.761
SRPK2_TARGET_GENES	0.5169	1.7008	0	0.0853	0.764
MIR4771	0.5493	1.7021	0.006	0.0853	0.761
ATXN7L3_TARGET_GENES	0.3556	1.7028	0.002	0.0854	0.761
STAT6_02	0.4105	1.6948	0.0021	0.09	0.774
MIR4732_3P	0.4189	1.6938	0.006	0.0902	0.776
MIR6772_5P	0.5465	1.6894	0.0138	0.0926	0.78
RRCCGTTA_UNKNOWN	0.3932	1.6896	0.02	0.0931	0.78
MIR632	0.4603	1.6878	0.0143	0.0934	0.784
FOXD3_TARGET_GENES	0.4909	1.6868	0.022	0.0939	0.785
XPO1_TARGET_GENES	0.6946	1.6847	0.0189	0.0953	0.788
MIR3136_5P	0.5195	1.6804	0.0021	0.0962	0.793
KTGGYRSGAA_UNKNOWN	0.4626	1.6796	0.0041	0.0963	0.795
MIR6861_5P	0.4829	1.6804	0.002	0.0968	0.793
MIR4439	0.5226	1.6821	0.002	0.0968	0.79
GGGCATT_MIR365	0.4228	1.6808	0.0099	0.0972	0.791
MIR4761_3P	0.4124	1.6778	0.0131	0.0973	0.797
TFEB_TARGET_GENES	0.3551	1.6822	0.0084	0.0974	0.79
MIR1_5P	0.452	1.6742	0.0182	0.0981	0.803
MIR12125	0.4388	1.6752	0.0083	0.0986	0.801
MIR5681B	0.4499	1.6743	0.0178	0.0987	0.803
MIR4684_5P	0.418	1.6754	0.0083	0.0991	0.801
MIR3940_5P	0.5822	1.6704	0.0041	0.0998	0.805
MIR3682_3P	0.4766	1.6719	0.0081	0.0998	0.804
MIR6837_3P	0.4122	1.6708	0.0061	0.1002	0.805
MIR938	0.4507	1.6675	0.0062	0.1012	0.813
MIR1587	0.483	1.6676	0.008	0.1018	0.813
MIR6740_5P	0.4629	1.666	0.0021	0.1021	0.818
MIR6759_3P	0.4185	1.6681	0.0059	0.1021	0.812
YYCATTCAWW_UNKNOWN	0.4193	1.665	0	0.1027	0.82
MIR6848_3P	0.4361	1.6591	0.0041	0.1042	0.83
HMBOX1_TARGET_GENES	0.3222	1.6583	0.0062	0.1044	0.83
ACTGAAA_MIR30A3P_MIR30E3P	0.3702	1.6623	0.0116	0.1045	0.826
MIR11181_5P	0.4764	1.66	0.002	0.1046	0.829
AP1_Q4	0.4098	1.6593	0	0.1047	0.83
MIR411_5P	0.4936	1.6572	0.0118	0.1049	0.831
MIR140_3P	0.3868	1.6602	0.0076	0.1051	0.829
MIR193A_3P_MIR193B_3P	0.4477	1.6624	0.0062	0.1051	0.826
MIR6732_3P	0.4081	1.6562	0.0212	0.1055	0.834
MIR182_3P	0.4871	1.6602	0.0207	0.1058	0.829
MIR4536_5P	0.5257	1.6539	0.008	0.1059	0.836
MIR11401	0.7077	1.6524	0.0168	0.1062	0.837
MIR4507	0.5646	1.6548	0.0081	0.1062	0.834
MIR6741_5P	0.5888	1.6541	0.0061	0.1064	0.836
MIR5187_3P	0.4169	1.6603	0.004	0.1064	0.829
MIR1278	0.4537	1.6525	0.0143	0.1067	0.837
MIR555	0.5074	1.651	0.004	0.107	0.839
MIR367_5P	0.4312	1.6485	0.0081	0.1078	0.845
MIR34B_3P	0.4146	1.6498	0.0122	0.1078	0.842
MIR541_5P	0.4146	1.6486	0.0101	0.1084	0.845
MIR483_3P	0.4749	1.646	0.0153	0.1094	0.854
MIR517_5P	0.4324	1.6464	0	0.1097	0.854
MIR1291	0.4318	1.6421	0.002	0.1125	0.86
MIR937_5P	0.4739	1.6425	0.012	0.1127	0.86
MIR6843_3P	0.4342	1.6401	0.0041	0.1145	0.864
TACTTGA_MIR26A_MIR26B	0.3845	1.6365	0.0102	0.1155	0.872
ZNF774_TARGET_GENES	0.7168	1.6374	0.0226	0.1156	0.87
NCOA2_TARGET_GENES	0.3611	1.6367	0.0062	0.1159	0.871
LET_7D_5P	0.3814	1.6375	0.0019	0.1162	0.87
MIR3617_3P	0.4106	1.6352	0.0139	0.1165	0.874
MIR12117	0.418	1.6377	0	0.1166	0.868
POU2AF1_TARGET_GENES	0.3342	1.6335	0	0.118	0.877
MIR3664_3P	0.405	1.632	0.0021	0.1184	0.879
MIR33A_3P	0.3541	1.6324	0	0.1185	0.879
MIR2277_3P	0.617	1.6269	0.0355	0.12	0.888
MIR486_5P	0.4667	1.6275	0.0041	0.1201	0.887
STAT3_01	0.578	1.6287	0.0245	0.1201	0.886
MIR4458	0.38	1.6279	0.002	0.1204	0.887
AACTGGA_MIR145	0.3377	1.6296	0.0184	0.1204	0.885
HMGB2_TARGET_GENES	0.3439	1.6289	0.0204	0.1205	0.886
MIR659_5P	0.5386	1.6249	0.0235	0.1211	0.892
GTGACTT_MIR224	0.3725	1.6236	0.0203	0.1212	0.894
PRDM12_TARGET_GENES	0.4407	1.6237	0.0061	0.1217	0.894
MIR3620_5P	0.4753	1.625	0.0078	0.1217	0.892
CHAF1B_TARGET_GENES	0.3361	1.6218	0.008	0.1222	0.896
MIR4255	0.3641	1.6222	0.0179	0.1223	0.895
MIR708_3P	0.4024	1.6193	0.0042	0.1239	0.896
MIR563	0.5184	1.6197	0.0253	0.1241	0.896
MIR766_5P	0.3925	1.6177	0.0061	0.1243	0.896
MIR520F_3P	0.3983	1.6177	0.0079	0.1249	0.896
MIR3152_3P	0.4747	1.6142	0.0062	0.1265	0.901
MIR8083	0.4866	1.615	0.0224	0.1269	0.9
MIR4287	0.416	1.6143	0.006	0.127	0.901
MIR8061	0.4226	1.6132	0.0102	0.1272	0.904
MIR1226_5P	0.5288	1.6124	0.0188	0.1276	0.905
MIR378A_5P	0.4009	1.6114	0.0085	0.1282	0.905
MIR5584_3P	0.402	1.6084	0.0098	0.1288	0.907
MIR3161	0.452	1.6088	0.0231	0.1288	0.905
MIR210_3P	0.7422	1.6102	0.014	0.1289	0.905
ACACTAC_MIR1423P	0.3662	1.6096	0.0242	0.129	0.905
MIR8064	0.4366	1.609	0.0142	0.1292	0.905
ADNP_TARGET_GENES	0.4467	1.6053	0.0191	0.131	0.908
NAB2_TARGET_GENES	0.3261	1.6061	0.008	0.1311	0.908
MIR5684	0.5308	1.6055	0.0186	0.1312	0.908
MIR150_3P	0.4023	1.6041	0.0085	0.1318	0.909
MIR3605_5P	0.4406	1.5993	0.0154	0.1319	0.912
MIR6775_3P	0.4459	1.601	0.0103	0.132	0.91
HDAC4_TARGET_GENES	0.3227	1.598	0.0061	0.1321	0.913
LET_7F_5P	0.3689	1.5985	0	0.1322	0.912
NR0B1_TARGET_GENES	0.3729	1.5995	0.0081	0.1322	0.912
MIR647	0.4372	1.5999	0.0166	0.1322	0.911
MIR642A_3P_MIR642B_3P	0.3993	1.6019	0.0058	0.1322	0.91
MIR4804_3P	0.4003	1.6003	0.0142	0.1324	0.911
MIR4684_3P	0.4165	1.6012	0.0134	0.1324	0.91
MIR6841_5P	0.4809	1.6022	0.0238	0.1324	0.91
MIR155_5P	0.3791	1.6023	0	0.1329	0.91
MIR449C_3P	0.4608	1.5958	0.0167	0.1331	0.915
MIR4474_5P	0.4576	1.5966	0.0164	0.1334	0.915
AACTGAC_MIR223	0.3863	1.6024	0.0238	0.1334	0.91
MIR628_5P	0.45	1.5961	0.0141	0.1335	0.915
MIR769_3P	0.4754	1.5932	0.0245	0.1356	0.917
MIR7156_3P	0.4501	1.5928	0.0135	0.1358	0.918
LHX3_TARGET_GENES	0.5743	1.5837	0.022	0.1395	0.925
MIR568	0.3932	1.5823	0.0103	0.1397	0.927
MIR6747_5P	0.5009	1.5841	0.0064	0.1397	0.925
MIR6773_5P	0.5171	1.5893	0.0137	0.1397	0.922
ATM_TARGET_GENES	0.6393	1.5845	0.0428	0.1398	0.925
CTACCTC_LET7A_LET7B_LET7C_LET7D_LET7E_LET7F_MIR98_LET7G_LET7I	0.3722	1.5825	0	0.1399	0.926
MIR6724_5P	0.6103	1.5829	0.033	0.1399	0.925
MIR4529_5P	0.4327	1.5882	0.0258	0.1399	0.922
MIR32_3P	0.3583	1.5885	0.0197	0.14	0.922
TTCYNRGAA_STAT5B_01	0.4136	1.5847	0	0.1401	0.924
MIR635	0.4434	1.5814	0.0233	0.1403	0.927
E2F1_Q3	0.3855	1.5849	0.0117	0.1404	0.924
ATAGGAA_MIR202	0.358	1.5867	0.0329	0.1406	0.923
MIR4521	0.4258	1.5851	0.0233	0.1408	0.923
ZNF510_TARGET_GENES	0.5122	1.5855	0.0122	0.1408	0.923
E2F5_TARGET_GENES	0.3387	1.5869	0.002	0.1409	0.923
MIR4256	0.4457	1.5856	0.0082	0.1413	0.923
E2F_Q3	0.3852	1.5796	0.0218	0.1419	0.928
MIR4685_3P	0.4084	1.5789	0.004	0.1422	0.929
MIR5586_5P	0.4273	1.577	0.0295	0.1424	0.929
KDM5D_TARGET_GENES	0.3129	1.5774	0.0125	0.1425	0.929
MIR3924	0.3691	1.5778	0.0062	0.1425	0.929
MIR505_3P	0.4257	1.5779	0.0277	0.1429	0.929
MIR6165	0.3856	1.5759	0.0124	0.1434	0.93
AGCATTA_MIR155	0.3643	1.5752	0.0221	0.1438	0.931
MIR6511B_5P	0.4722	1.5745	0.0256	0.144	0.931
PAX_Q6	0.4143	1.5738	0.0021	0.1443	0.931
STAT5B_01	0.4243	1.5732	0	0.1444	0.931
MIR3123	0.3745	1.5715	0.01	0.1451	0.932
HMGB1_TARGET_GENES	0.3239	1.5718	0.0021	0.1451	0.932
MIR6811_5P	0.4712	1.5721	0.0198	0.1453	0.932
MIR6798_3P	0.4667	1.5698	0.0181	0.1462	0.933
MIR101_2_5P	0.7666	1.5693	0.0224	0.1464	0.934
DROSHA_TARGET_GENES	0.4509	1.5698	0.0224	0.1467	0.933
MIR98_5P	0.3616	1.5669	0.002	0.1468	0.937
E2F1DP1RB_01	0.3657	1.5664	0.0192	0.1469	0.937
MIR6729_3P	0.443	1.5682	0.0041	0.1472	0.935
LET_7A_5P_LET_7C_5P_LET_7E_5P	0.3616	1.5669	0.002	0.1473	0.937
MIR4687_3P	0.4429	1.5657	0.0164	0.1474	0.937
ZNF426_TARGET_GENES	0.466	1.5646	0.0162	0.1478	0.937
LET_7B_5P	0.3616	1.5669	0.002	0.1479	0.937
MIR488_5P	0.4022	1.5648	0.016	0.148	0.937
MIR122B_5P	0.3637	1.5669	0.0286	0.1484	0.937
MIR2276_5P	0.453	1.5604	0.0143	0.1497	0.939
MIR6760_3P	0.4047	1.5599	0.0122	0.1499	0.939
MIR12123	0.3635	1.5606	0.0082	0.1499	0.939
SMN1_SMN2_TARGET_GENES	0.3557	1.5593	0	0.15	0.939
ALPHACP1_01	0.3581	1.5607	0.01	0.1503	0.939
LET_7G_5P	0.3604	1.5619	0.002	0.1503	0.938
MIR498_5P	0.3636	1.5609	0.0219	0.1506	0.939
MIR4802_5P	0.46	1.558	0.0391	0.1507	0.939
LET_7I_5P	0.3604	1.5619	0.002	0.1508	0.938
MIR6509_5P	0.4578	1.5609	0.0163	0.151	0.939
MIR7851_3P	0.4273	1.5574	0.0385	0.1511	0.939
ZNF92_TARGET_GENES	0.3484	1.5581	0.0041	0.1511	0.939
MIR6796_5P	0.4194	1.5551	0.0098	0.1516	0.94
CEBP_Q2	0.3873	1.5547	0.0043	0.1517	0.94
MIR146A_3P	0.362	1.5565	0.0145	0.1517	0.939
MIR497_3P	0.3396	1.5534	0.0179	0.1518	0.94
SKIL_TARGET_GENES	0.3081	1.5535	0.0122	0.1521	0.94
ZNF791_TARGET_GENES	0.4665	1.5552	0.0215	0.1521	0.94
MIR6881_3P	0.3815	1.5552	0.0147	0.1525	0.94
HDGF_TARGET_GENES	0.3392	1.5556	0.0244	0.1525	0.94
MIR29A_3P	0.3695	1.5481	0.024	0.1526	0.941
MIR5189_3P	0.4249	1.5536	0.0312	0.1526	0.94
CEBPB_01	0.3786	1.5481	0.0021	0.1531	0.941
MIR6874_3P	0.4161	1.5487	0.0464	0.1534	0.941
UBN1_TARGET_GENES	0.3065	1.5482	0.0263	0.1535	0.941
MIR4524A_3P	0.373	1.5502	0.0119	0.1536	0.941
MIR545_5P	0.3602	1.5468	0.0102	0.1538	0.942
MIR1287_3P	0.4522	1.5487	0.0326	0.1539	0.941
CREB3_TARGET_GENES	0.324	1.5491	0.0142	0.1539	0.941
MIR299_5P	0.3776	1.5502	0.0141	0.154	0.941
CEBPDELTA_Q6	0.3923	1.5459	0.0061	0.1543	0.944
MIR219B_5P	0.4308	1.5492	0.0426	0.1543	0.941
GCM2_TARGET_GENES	0.31	1.5504	0.0104	0.1543	0.941
MIR6871_3P	0.4168	1.5508	0.0222	0.1543	0.941
MIR548S	0.3753	1.5442	0.0223	0.155	0.944
AREB6_04	0.4079	1.5437	0.0063	0.1552	0.944
AP1_Q2	0.3903	1.5425	0.006	0.1553	0.944
CC2D1A_TARGET_GENES	0.3092	1.5443	0.002	0.1555	0.944
MIR8055	0.424	1.5446	0.0204	0.1556	0.944
MIR6757_5P	0.4799	1.5426	0.0231	0.1557	0.944
MIR659_3P	0.3581	1.5428	0.0158	0.1558	0.944
MIR1_3P	0.3246	1.5412	0.0251	0.1565	0.944
MIR147A	0.3883	1.5404	0.0323	0.1567	0.944
MIR3935	0.4327	1.5405	0.0361	0.157	0.944
AGGAAGC_MIR5163P	0.3916	1.5397	0.022	0.1572	0.944
MIR3135A	0.4793	1.5389	0.0375	0.1578	0.944
MIR30A_5P	0.3549	1.5369	0.0083	0.158	0.946
MIR1843	0.4482	1.5366	0.0392	0.1581	0.946
MIR30E_5P	0.3549	1.5369	0.0083	0.1585	0.946
MIR1226_3P	0.3919	1.5343	0.0304	0.1587	0.947
MIR4515	0.4686	1.5346	0.0205	0.1589	0.947
MIR6507_3P	0.4371	1.5374	0.0186	0.1589	0.946
MIR7113_3P	0.4322	1.5378	0.0082	0.1589	0.945
MIR30D_5P	0.3549	1.5369	0.0083	0.159	0.946
MIR4633_3P_MIR6500_5P	0.493	1.5346	0.0482	0.1593	0.947
MIR29B_3P_MIR29C_3P	0.3649	1.5334	0.0261	0.1595	0.949
MIR885_5P	0.3778	1.5352	0.0347	0.1595	0.947
MIR4650_3P	0.3988	1.5308	0.0163	0.1596	0.951
MIR1248	0.3971	1.5348	0.0241	0.1596	0.947
MIR4281	0.536	1.5303	0.0373	0.1597	0.952
MIR5195_3P	0.3429	1.5311	0.0245	0.1597	0.951
MIR145_5P	0.3453	1.5326	0.0263	0.1597	0.95
MIR626	0.4682	1.5318	0.0247	0.1598	0.951
SRF_C	0.3944	1.5321	0.016	0.1598	0.951
CTCTAGA_MIR526C_MIR518F_MIR526A	0.3984	1.5328	0.0283	0.1598	0.95
CAGCAGG_MIR370	0.3378	1.5313	0.016	0.1599	0.951
MIR4254	0.4228	1.5287	0.0084	0.1606	0.953
AAGCACT_MIR520F	0.3501	1.5292	0.0151	0.1608	0.953
MIR30B_5P_MIR30C_5P	0.3516	1.5288	0.0082	0.1609	0.953
TTCCGTT_MIR191	0.4773	1.5272	0.0343	0.1612	0.954
ZNF592_TARGET_GENES	0.3051	1.5246	0.0245	0.1614	0.955
MIR4539	0.3932	1.525	0.0283	0.1614	0.954
IRF1_01	0.3802	1.5252	0.0041	0.1615	0.954
MIR4672	0.345	1.5265	0.0384	0.1616	0.954
MIR6884_3P	0.4069	1.5273	0.0121	0.1616	0.954
ISRE_01	0.3914	1.5275	0.0083	0.1617	0.954
EPC1_TARGET_GENES	0.3325	1.5233	0.0639	0.1619	0.957
MIR455_5P	0.3579	1.5236	0.0325	0.1619	0.956
CATTGTYY_SOX9_B1	0.3645	1.5252	0.0042	0.1619	0.954
MIR198	0.4145	1.5256	0.0264	0.1619	0.954
THRAP3_TARGET_GENES	0.5071	1.5211	0.0486	0.162	0.957
MIR548J_3P	0.3442	1.5239	0.034	0.162	0.955
AP1_Q6	0.3772	1.5214	0.0041	0.1621	0.957
MIR496	0.4032	1.5228	0.0222	0.1621	0.957
MIR4329	0.4256	1.5258	0.0276	0.1621	0.954
ZNF512_TARGET_GENES	0.3385	1.5217	0.0021	0.1622	0.957
MIR4711_5P	0.3651	1.5219	0.0205	0.1625	0.957
ZFP3_TARGET_GENES	0.3576	1.5219	0.0063	0.1628	0.957
MIR450A_2_3P	0.385	1.5197	0.0122	0.1631	0.958
MIR206	0.3178	1.52	0.031	0.1632	0.958
ZA_UNIPROT_Q9UM89_UNREVIEWED_TARGET_GENES	0.4364	1.5176	0.0456	0.1656	0.96
STAT5A_01	0.3941	1.5167	0.0079	0.1663	0.96
MIR1251_3P	0.4015	1.5159	0.0269	0.1672	0.96
MIR548AH_3P_MIR548AM_3P	0.3404	1.5137	0.04	0.1674	0.96
SRF_Q5_01	0.4032	1.5138	0.0103	0.1678	0.96
MIR10523_5P	0.3531	1.5147	0.0346	0.1678	0.96
CTACTGT_MIR199A	0.3392	1.5076	0.0504	0.1679	0.963
ACATATC_MIR190	0.4269	1.5143	0.0322	0.1679	0.96
MIR152_5P	0.4152	1.5149	0.0317	0.1679	0.96
MIR548G_3P	0.354	1.507	0.047	0.168	0.963
MIR548AT_5P	0.355	1.5073	0.042	0.168	0.963
MIR548AJ_3P_MIR548X_3P	0.3328	1.5079	0.0337	0.168	0.963
MIR5682	0.3815	1.513	0.0501	0.168	0.961
AML1_Q6	0.3666	1.5101	0.0041	0.1681	0.963
MIR23A_5P	0.505	1.5138	0.0368	0.1681	0.96
MIR505_5P	0.4633	1.5081	0.04	0.1682	0.963
MIR656_5P	0.5028	1.511	0.0341	0.1682	0.962
E2F_Q6_01	0.3708	1.5123	0.0398	0.1683	0.962
SOX10_TARGET_GENES	0.3428	1.5061	0.0107	0.1684	0.963
MIR4662A_5P	0.399	1.5095	0.0367	0.1684	0.963
MIR888_3P	0.3774	1.5105	0.0468	0.1684	0.962
MIR6729_5P	0.5828	1.5112	0.055	0.1684	0.962
ZNF436_TARGET_GENES	0.3619	1.5063	0.0062	0.1685	0.963
NFY_Q6	0.3666	1.5088	0.0099	0.1685	0.963
AML1_01	0.3666	1.5101	0.0041	0.1685	0.963
MIR18A_5P_MIR18B_5P	0.3303	1.5114	0.0221	0.1685	0.962
MIR218_1_3P	0.39	1.5124	0.025	0.1685	0.962
MIR1245A	0.5036	1.5081	0.0436	0.1686	0.963
METHYLCYTOSINE_DIOXYGENASE_TET_UNIPROT_A0A023HHK9_UNREVIEWED_TARGET_GENES	0.3642	1.5091	0.0498	0.1686	0.963
MIR5588_3P	0.4292	1.5084	0.0375	0.1687	0.963
ZNF781_TARGET_GENES	0.3877	1.5116	0.0099	0.1688	0.962
MIR6874_5P	0.501	1.5045	0.0429	0.1698	0.964
MIR4457	0.3494	1.5047	0.0181	0.1699	0.964
MIR653_5P	0.4027	1.5035	0.0196	0.1703	0.965
MIR6508_3P	0.4173	1.5037	0.0411	0.1705	0.964
MIR4288	0.3857	1.503	0.0235	0.1708	0.966
MIR335_5P	0.3895	1.5021	0.0188	0.1716	0.969
STAT_01	0.377	1.4974	0.004	0.1718	0.969
MIR6813_3P	0.4497	1.4975	0.0444	0.1721	0.969
MIR548AE_3P_MIR548AQ_3P	0.3385	1.498	0.0464	0.1723	0.969
TCF7_TARGET_GENES	0.2943	1.4982	0.0062	0.1724	0.969
MIR148B_5P	0.3965	1.4975	0.0516	0.1725	0.969
HOXC11_TARGET_GENES	0.4401	1.4983	0.0318	0.1727	0.969
MIR500A_5P	0.3632	1.4991	0.045	0.1728	0.969
MIR4649_5P	0.6862	1.4964	0.0512	0.1729	0.969
MIR3158_5P	0.364	1.4984	0.0479	0.173	0.969
KAT5_TARGET_GENES	0.3026	1.4991	0.0677	0.1732	0.969
ARID5B_TARGET_GENES	0.3036	1.5004	0.0307	0.1732	0.969
MIR4500	0.3385	1.4956	0.0039	0.1734	0.969
MIR4742_3P	0.3513	1.4984	0.0102	0.1734	0.969
MIR7152_3P	0.3634	1.5005	0.0385	0.1735	0.969
KDM7A_TARGET_GENES	0.2975	1.4991	0.0606	0.1736	0.969
SOX9_B1	0.3586	1.4992	0.0106	0.174	0.969
MIR494_3P	0.3542	1.4993	0.0261	0.1741	0.969
FOXH1_TARGET_GENES	0.3141	1.4943	0.0021	0.175	0.969
AP1_Q4_01	0.3792	1.4937	0.0103	0.1754	0.969
MAPK3_TARGET_GENES	0.4191	1.4928	0.0628	0.1758	0.969
AHRARNT_01	0.4009	1.4931	0.029	0.1758	0.969
MIR7852_3P	0.4157	1.492	0.0366	0.1766	0.969
MIR6505_3P	0.3996	1.4881	0.0314	0.1767	0.97
E2F_Q4_01	0.3561	1.4889	0.05	0.1767	0.969
MIR4751	0.4429	1.4874	0.0585	0.1768	0.97
ZNF16_TARGET_GENES	0.4349	1.4883	0.0229	0.1769	0.97
MIR486_3P	0.3925	1.489	0.0165	0.1769	0.969
DLX2_TARGET_GENES	0.3464	1.4895	0.0271	0.177	0.969
MIR888_5P	0.3485	1.4875	0.0349	0.1771	0.97
TGAGATT_MIR216	0.379	1.4913	0.0355	0.1771	0.969
MIR802	0.3811	1.4883	0.0314	0.1772	0.97
E2F_03	0.3585	1.4891	0.0352	0.1772	0.969
MAF_Q6	0.3451	1.4897	0.0062	0.1773	0.969
MIR4267	0.3489	1.4861	0.0022	0.1774	0.971
MIR613	0.3229	1.4901	0.0524	0.1774	0.969
RBM34_TARGET_GENES	0.3098	1.4898	0.0279	0.1775	0.969
MIR548AY_3P	0.3919	1.4906	0.0685	0.1776	0.969
RUVBL2_TARGET_GENES	0.4678	1.4861	0.0542	0.1778	0.971
MIR625_3P	0.4287	1.4902	0.0411	0.1778	0.969
TNCATNTCCYR_UNKNOWN	0.3645	1.4837	0.0283	0.1779	0.971
E2F1_Q4_01	0.3622	1.4851	0.0482	0.1779	0.971
ATTACAT_MIR3803P	0.3829	1.4853	0.031	0.178	0.971
MIR376A_5P	0.4341	1.4844	0.0416	0.1781	0.971
MIR4691_3P	0.3863	1.4862	0.0362	0.1781	0.971
NFAT_Q6	0.38	1.4837	0.0166	0.1783	0.971
ZNF654_TARGET_GENES	0.3369	1.484	0.0043	0.1784	0.971
MIR7845_5P	0.3989	1.4844	0.0267	0.1784	0.971
USF_02	0.322	1.4821	0.0143	0.1793	0.971
MIR532_5P	0.402	1.4822	0.0346	0.1796	0.971
MIR8066	0.3565	1.4795	0.0276	0.1805	0.971
MIR371B_5P	0.3223	1.4797	0.0171	0.1807	0.971
MIR616_5P	0.3238	1.479	0.0174	0.1808	0.971
MYB_Q3	0.3443	1.4798	0.0084	0.1809	0.971
MIR5587_5P	0.3546	1.4784	0.0321	0.181	0.971
LET_7D_3P	0.6997	1.48	0.0668	0.1811	0.971
GTF2E2_TARGET_GENES	0.3079	1.4779	0.0513	0.1813	0.971
MIR548M	0.3715	1.4784	0.0444	0.1814	0.971
MIR9718	0.4053	1.4801	0.0244	0.1814	0.971
MAFG_TARGET_GENES	0.2893	1.4774	0.0061	0.1815	0.971
MIR4504	0.3536	1.4803	0.0304	0.1815	0.971
MIR4429	0.3413	1.4768	0.0456	0.1817	0.971
MIR3679_5P	0.3931	1.4761	0.0508	0.1818	0.971
MIR7849_3P	0.3871	1.4756	0.0451	0.1819	0.971
MIR222_5P	0.3487	1.4752	0.028	0.182	0.971
MIR548AT_3P	0.3874	1.4763	0.0622	0.182	0.971
PR_02	0.373	1.4757	0.0229	0.1821	0.971
MIR320A_3P_MIR320B_MIR320C_MIR320D	0.3413	1.4768	0.0456	0.1821	0.971
MIR2276_3P	0.345	1.4748	0.0496	0.1822	0.971
MIR3972	0.3932	1.4709	0.0412	0.1823	0.973
MIR1288_3P	0.4251	1.4743	0.0395	0.1824	0.971
MIR487B_5P	0.3664	1.471	0.0557	0.1825	0.973
MIR487A_5P	0.3664	1.471	0.0557	0.1829	0.973
GR_01	0.3485	1.4712	0.0214	0.183	0.973
MIR27A_5P	0.4665	1.4715	0.0656	0.183	0.973
MIR373_5P	0.3229	1.4717	0.0175	0.183	0.973
MIR4657	0.3977	1.472	0.0505	0.1831	0.973
CTCAGGG_MIR125B_MIR125A	0.3298	1.4727	0.0176	0.1833	0.973
MIR7157_3P	0.3523	1.473	0.027	0.1833	0.973
E2F1_Q6_01	0.332	1.4721	0.0401	0.1834	0.973
MIR4717_3P	0.4012	1.4721	0.0513	0.1837	0.973
MIR6737_3P	0.3523	1.473	0.027	0.1837	0.973
MIR491_3P	0.3708	1.4731	0.0292	0.1839	0.973
CSHL1_TARGET_GENES	0.3218	1.4679	0.0303	0.184	0.974
MIR610	0.4189	1.4686	0.0537	0.184	0.973
MIR6505_5P	0.344	1.4674	0.0145	0.1841	0.974
MIR1292_5P	0.5776	1.4679	0.0868	0.1842	0.974
MIR585_5P	0.3853	1.4692	0.0656	0.1843	0.973
MIR144_3P	0.3368	1.4681	0.0429	0.1844	0.974
GABP_B	0.2998	1.4687	0.0739	0.1844	0.973
MIR545_3P	0.3388	1.4687	0.0341	0.1847	0.973
GLI1_TARGET_GENES	0.3087	1.466	0.0062	0.1859	0.975
MIR548D_3P	0.3106	1.4654	0.0581	0.1864	0.975
MIR6768_5P	0.347	1.4638	0.0364	0.1871	0.975
MIR4423_3P	0.3788	1.4641	0.0369	0.1871	0.975
MIR218_2_3P	0.4579	1.4643	0.0644	0.1871	0.975
MIR744_3P	0.3895	1.4646	0.0398	0.1871	0.975
ZNF34_TARGET_GENES	0.3708	1.4614	0.0918	0.1875	0.975
AAGGGAT_MIR188	0.3573	1.4633	0.087	0.1875	0.975
MIR6774_5P	0.3992	1.4616	0.0443	0.1876	0.975
MIR3684	0.4425	1.4617	0.0904	0.1878	0.975
CHAMP1_TARGET_GENES	0.3496	1.4621	0.0439	0.188	0.975
MIR1256	0.3772	1.4608	0.0485	0.1881	0.976
MIR1224_5P	0.4331	1.4618	0.0703	0.1881	0.975
ZNF423_TARGET_GENES	0.3008	1.4623	0.0308	0.1882	0.975
MIR664A_3P	0.3425	1.4625	0.0342	0.1883	0.975
MIR3925_5P	0.3509	1.4603	0.0341	0.1885	0.976
GGCAGAC_MIR346	0.4209	1.4595	0.064	0.1889	0.976
MIR548N	0.3251	1.4595	0.0482	0.1892	0.976
MIR6876_3P	0.4403	1.4585	0.0507	0.1895	0.977
CEBPGAMMA_Q6	0.3524	1.4581	0.0165	0.1898	0.977
MIR147B_5P	0.3446	1.4586	0.0319	0.1898	0.976
MIR5688	0.3139	1.4566	0.0311	0.1908	0.978
MIR4760_5P	0.3774	1.4567	0.0309	0.1911	0.978
MIR452_3P	0.3462	1.4569	0.049	0.1911	0.978
MIR8079	0.4891	1.4547	0.0689	0.1924	0.978
ZZZ3_TARGET_GENES	0.3132	1.4542	0.0974	0.1926	0.978
MIR944	0.3441	1.4548	0.0394	0.1926	0.978
UBE2I_TARGET_GENES	0.3756	1.4549	0.0905	0.1928	0.978
METTL14_TARGET_GENES	0.3575	1.4551	0.0281	0.1928	0.978
MIR4652_3P	0.3553	1.4536	0.0197	0.1932	0.978
MIR548AC	0.3082	1.4508	0.058	0.1953	0.98
HMCES_TARGET_GENES	0.7716	1.4519	0.0545	0.1953	0.979
GTGCCTT_MIR506	0.3067	1.4513	0.0394	0.1954	0.98
MIR331_5P	0.403	1.451	0.0587	0.1955	0.98
MIR4727_3P	0.4676	1.4514	0.0692	0.1957	0.98
MIR4656	0.3729	1.4499	0.0123	0.1962	0.98
E2F_Q3_01	0.3518	1.4489	0.0559	0.1977	0.981
MIR605_5P	0.3527	1.4482	0.062	0.1981	0.981
CACTGCC_MIR34A_MIR34C_MIR449	0.3424	1.4465	0.0169	0.1984	0.981
MIR5701	0.366	1.4437	0.0254	0.1985	0.981
IRF9_TARGET_GENES	0.2982	1.4461	0.0165	0.1986	0.981
MIR548H_3P_MIR548Z	0.3076	1.4466	0.0581	0.1986	0.981
MIR574_5P	0.4218	1.4438	0.0251	0.1987	0.981
MIR601	0.4169	1.4443	0.0539	0.1987	0.981
NRF2_01	0.2917	1.4448	0.0984	0.1987	0.981
MIR25_3P	0.3272	1.4453	0.037	0.1987	0.981
MIR1202	0.3776	1.4445	0.0348	0.1988	0.981
ATGAAGG_MIR205	0.3103	1.447	0.0548	0.1988	0.981
MIR493_3P	0.3735	1.445	0.0348	0.1989	0.981
MIR6507_5P	0.3267	1.4454	0.0456	0.1989	0.981
ZBED4_TARGET_GENES	0.3528	1.4456	0.0882	0.1989	0.981
MIR5586_3P	0.435	1.4466	0.0585	0.1989	0.981
MIR95_5P	0.3151	1.4439	0.0315	0.199	0.981
MIR571	0.4375	1.4471	0.0317	0.199	0.981
MIR656_3P	0.3408	1.443	0.0309	0.1992	0.982
MIR3659	0.3884	1.4472	0.0413	0.1993	0.981
MIR374B_5P	0.3548	1.4412	0.0441	0.1994	0.982
CREB3L4_TARGET_GENES	0.2915	1.4426	0.0608	0.1995	0.982
MIR3134	0.4474	1.4423	0.064	0.1996	0.982
ZNF513_TARGET_GENES	0.3001	1.4404	0.0332	0.1997	0.982
MIR3185	0.3628	1.44	0.0269	0.1998	0.982
MIR363_3P	0.3282	1.4412	0.0368	0.1998	0.982
MIR6500_3P	0.4009	1.4415	0.0453	0.1998	0.982
MIR507	0.3582	1.4418	0.0541	0.1999	0.982
HSF_Q6	0.363	1.4401	0.0281	0.2	0.982
MIR23C	0.3176	1.4416	0.0447	0.2	0.982
MIR3681_5P	0.5216	1.4405	0.0682	0.2001	0.982
MIR1297	0.3182	1.4383	0.0343	0.2004	0.982
ZNF175_TARGET_GENES	0.3006	1.4393	0.0334	0.2004	0.982
MIR6866_5P	0.3695	1.4385	0.0537	0.2005	0.982
MIR375_3P	0.4152	1.4386	0.0605	0.2007	0.982
MIR367_3P	0.3277	1.4373	0.0371	0.201	0.983
TCF11_01	0.351	1.4387	0.0434	0.201	0.982
MIR587	0.3363	1.4377	0.022	0.2011	0.982
MIR548BB_3P	0.3045	1.4373	0.064	0.2013	0.983
SOX3_TARGET_GENES	0.2952	1.4359	0.0249	0.2021	0.984
MIR4276	0.342	1.4362	0.0328	0.2022	0.984
MIR323B_3P	0.3757	1.4351	0.0594	0.2025	0.984
MIR194_5P	0.3275	1.4353	0.0465	0.2026	0.984
SREBP1_02	0.3904	1.4342	0.0245	0.2034	0.984
PAX3_B	0.3882	1.433	0.0429	0.2037	0.984
ACTTTAT_MIR1425P	0.3126	1.4334	0.0521	0.2037	0.984
MIR4699_3P	0.3167	1.4331	0.0389	0.2039	0.984
MIR490_5P	0.4383	1.4335	0.0783	0.2041	0.984
HNF3ALPHA_Q6	0.3668	1.432	0.0252	0.2045	0.985
MIR591	0.4367	1.4322	0.0805	0.2046	0.984
MIR4714_3P	0.4076	1.4311	0.0577	0.2049	0.985
MIR3619_3P	0.4716	1.4305	0.073	0.205	0.985
CGTSACG_PAX3_B	0.3373	1.429	0.0344	0.2051	0.985
MIR875_5P	0.431	1.4293	0.076	0.2051	0.985
MIR4646_3P	0.4254	1.4307	0.0549	0.2051	0.985
ZSCAN4_TARGET_GENES	0.3224	1.4302	0.0148	0.2052	0.985
MIR590_5P	0.3722	1.4311	0.052	0.2052	0.985
ZNF623_TARGET_GENES	0.3586	1.4314	0.0654	0.2052	0.985
MIR5089_3P	0.4003	1.4294	0.046	0.2053	0.985
MIR524_5P	0.3102	1.4295	0.0469	0.2054	0.985
MIR150_5P	0.357	1.4281	0.0297	0.2055	0.985
MIR3619_5P	0.3313	1.4297	0.043	0.2055	0.985
MEF2D_TARGET_GENES	0.3014	1.4282	0.0391	0.2056	0.985
SIPA1_TARGET_GENES	0.3543	1.4283	0.0524	0.2058	0.985
MIR425_5P	0.3733	1.4256	0.066	0.2059	0.985
ZFP28_TARGET_GENES	0.3894	1.4272	0.047	0.2059	0.985
CTCAAGA_MIR526B	0.3771	1.4252	0.0619	0.206	0.985
NMYC_01	0.3252	1.4267	0.0143	0.206	0.985
MIR520D_5P	0.3094	1.4249	0.047	0.2061	0.985
MIR23B_5P	0.4412	1.4268	0.0548	0.2061	0.985
ZNF589_TARGET_GENES	0.2972	1.4256	0.0187	0.2062	0.985
ZNF239_TARGET_GENES	0.4569	1.4272	0.087	0.2062	0.985
ZNF560_TARGET_GENES	0.4373	1.4274	0.0701	0.2062	0.985
CCAWYNNGAAR_UNKNOWN	0.327	1.4259	0.0348	0.2063	0.985
CCCNNNNNNAAGWT_UNKNOWN	0.3342	1.4256	0.0517	0.2065	0.985
MIR4330	0.3853	1.426	0.0464	0.2065	0.985
MIR4300	0.4416	1.4242	0.056	0.2066	0.985
TGANTCA_AP1_C	0.353	1.4243	0.0248	0.2067	0.985
ATF6_TARGET_GENES	0.2786	1.4231	0.0535	0.2076	0.985
MIR1468_3P	0.3196	1.4233	0.0635	0.2076	0.985
MIR5685	0.3855	1.4227	0.0566	0.2077	0.985
ZNF257_TARGET_GENES	0.2901	1.4218	0.0313	0.2083	0.985
MIR365A_3P_MIR365B_3P	0.3591	1.4221	0.0725	0.2086	0.985
ZNF22_TARGET_GENES	0.2879	1.4218	0.01	0.2087	0.985
MIR22_5P	0.3435	1.4207	0.0809	0.2098	0.985
MIR22_3P	0.3253	1.4203	0.0506	0.2099	0.985
MIR5585_5P	0.3658	1.4196	0.0558	0.2103	0.985
RYBP_TARGET_GENES	0.2981	1.4197	0.0103	0.2105	0.985
MIR202_3P	0.3524	1.4192	0.0537	0.2106	0.985
CTAGGAA_MIR384	0.3714	1.4189	0.078	0.2107	0.985
MIR8059	0.3733	1.4184	0.0414	0.2112	0.985
MIR2117	0.3515	1.4176	0.0405	0.2116	0.985
MIR495_3P	0.3082	1.4179	0.0374	0.2117	0.985
PAX7_TARGET_GENES	0.2902	1.4177	0.0274	0.2118	0.985
MIR4489	0.4019	1.417	0.0601	0.2119	0.985
MIR607	0.3196	1.4172	0.0559	0.2119	0.985
MIR4699_5P	0.348	1.4158	0.0764	0.2121	0.986
HIF1_Q3	0.3136	1.4166	0.0382	0.2121	0.985
MIR4294	0.4042	1.4159	0.0608	0.2122	0.986
ZNF677_TARGET_GENES	0.3735	1.4159	0.1037	0.2125	0.986
YGACNNYACAR_UNKNOWN	0.3978	1.4153	0.0653	0.2126	0.986
MIR4436B_5P	0.3406	1.4133	0.0732	0.2127	0.986
MIR4528	0.3537	1.416	0.0581	0.2127	0.986
MIR891A_3P	0.3319	1.4133	0.0551	0.2129	0.986
AP1_Q6_01	0.3497	1.4135	0.0319	0.213	0.986
MIR514A_5P	0.4107	1.4141	0.0692	0.2131	0.986
ARID3B_TARGET_GENES	0.3858	1.4127	0.062	0.2132	0.986
MIR3166	0.3736	1.4136	0.0885	0.2132	0.986
MIR5088_3P	0.3487	1.4144	0.0207	0.2133	0.986
MIR6818_5P	0.3723	1.4123	0.0387	0.2134	0.986
MIR3136_3P	0.3412	1.4137	0.0996	0.2134	0.986
MZF1_TARGET_GENES	0.2805	1.4141	0.0582	0.2134	0.986
SCGGAAGY_ELK1_02	0.2804	1.4145	0.1089	0.2135	0.986
MIR4316	0.3566	1.4115	0.0215	0.2139	0.986
PTPRA_TARGET_GENES	0.3564	1.4118	0.0489	0.2139	0.986
BRCA2_TARGET_GENES	0.2784	1.4113	0.0757	0.214	0.986
MIR5694	0.3894	1.4104	0.0672	0.2147	0.986
TGTYNNNNNRGCARM_UNKNOWN	0.3642	1.4106	0.0409	0.2147	0.986
MIR6514_5P	0.4292	1.41	0.0742	0.2148	0.986
MIR8082	0.3904	1.4097	0.0578	0.2149	0.986
MIR4324	0.3454	1.4095	0.0427	0.215	0.986
MIR6726_5P	0.4587	1.4063	0.0599	0.2152	0.986
MIR6762_3P	0.3595	1.4064	0.0281	0.2153	0.986
SUPT16H_TARGET_GENES	0.2807	1.4064	0.0231	0.2155	0.986
MIR4491	0.3773	1.4067	0.0699	0.2155	0.986
MIR8065	0.3489	1.4068	0.0436	0.2156	0.986
MIR125B_5P	0.3265	1.4069	0.0311	0.2158	0.986
MIR200C_3P	0.3157	1.4072	0.0611	0.2158	0.986
ZNF697_TARGET_GENES	0.4133	1.4087	0.0517	0.2159	0.986
MIR200B_3P	0.3157	1.4072	0.0611	0.2161	0.986
E2F2_TARGET_GENES	0.2878	1.4078	0.0683	0.2161	0.986
MIR3925_3P	0.3374	1.4081	0.0264	0.2163	0.986
MIR4707_5P	0.6197	1.4072	0.0929	0.2164	0.986
MIR186_3P	0.3717	1.4078	0.0713	0.2165	0.986
MIR23A_3P_MIR23B_3P	0.3095	1.405	0.061	0.2166	0.987
FOXC1_TARGET_GENES	0.4716	1.4073	0.0845	0.2166	0.986
MIR125A_5P	0.3252	1.4045	0.0311	0.2167	0.987
KRCTCNNNNMANAGC_UNKNOWN	0.5465	1.4048	0.1038	0.2167	0.987
MIR508_5P	0.3705	1.4039	0.0608	0.217	0.987
MIR21_5P	0.375	1.4042	0.0553	0.217	0.987
PHF2_TARGET_GENES	0.2833	1.4019	0.1014	0.2171	0.987
MIR26B_5P	0.3121	1.4005	0.0436	0.2174	0.987
GGGTGGRR_PAX4_03	0.3133	1.4019	0.0141	0.2174	0.987
ZNF491_TARGET_GENES	0.6987	1.4006	0.0788	0.2175	0.987
MIR26A_5P	0.3119	1.4032	0.0412	0.2175	0.987
MIR5591_5P	0.4328	1.4014	0.053	0.2176	0.987
MIR6730_5P	0.3361	1.402	0.0473	0.2176	0.987
CEBP_Q2_01	0.3413	1.4022	0.0259	0.2177	0.987
TEF1_Q6	0.3315	1.4032	0.0301	0.2177	0.987
MIR520F_5P	0.3452	1.4006	0.0567	0.2178	0.987
MIR3614_3P	0.3812	1.4023	0.0735	0.2178	0.987
MIR410_3P	0.3301	1.4008	0.0675	0.2179	0.987
MIR6130	0.3477	1.401	0.0394	0.2179	0.987
MIR761	0.324	1.4	0.0429	0.218	0.987
MIR6743_5P	0.4276	1.4024	0.0628	0.218	0.987
GTTTGTT_MIR495	0.3228	1.4027	0.0649	0.218	0.987
MIR6849_5P	0.5108	1.3995	0.0824	0.2181	0.987
MIR1273H_3P	0.3722	1.3992	0.0573	0.2182	0.987
ASXL2_TARGET_GENES	0.5036	1.3996	0.0957	0.2182	0.987
PPARA_TARGET_GENES	0.3896	1.3989	0.0677	0.2183	0.987
MIR24_1_5P_MIR24_2_5P	0.393	1.3938	0.0812	0.2215	0.99
ZNF322_TARGET_GENES	0.2882	1.3939	0.0453	0.2216	0.99
NME2_TARGET_GENES	0.4733	1.3962	0.0558	0.2217	0.99
MIR7155_3P	0.3376	1.3965	0.1074	0.2217	0.989
DACH1_TARGET_GENES	0.2861	1.394	0.0513	0.2218	0.99
OCT1_B	0.3881	1.3941	0.0448	0.222	0.99
MIR3121_3P	0.3169	1.3932	0.0588	0.2221	0.99
MIR4795_3P	0.3401	1.3953	0.0373	0.2221	0.99
MIR214_3P	0.3203	1.3942	0.055	0.2222	0.99
MIR6832_3P	0.3227	1.3944	0.0595	0.2222	0.99
TTTGCAG_MIR518A2	0.293	1.3946	0.0931	0.2222	0.99
MIR4778_5P	0.3226	1.3948	0.0768	0.2222	0.99
AATGTGA_MIR23A_MIR23B	0.2992	1.3954	0.0594	0.2222	0.99
STAT5A_03	0.3342	1.3949	0.0412	0.2223	0.99
ZNF490_TARGET_GENES	0.2877	1.3957	0.0364	0.2224	0.99
ZNF664_TARGET_GENES	0.2856	1.3954	0.0449	0.2226	0.99
GAGACTG_MIR452	0.3096	1.3906	0.081	0.2231	0.99
MIR4433B_5P	0.3775	1.3908	0.0665	0.2231	0.99
CACGTG_MYC_Q2	0.2824	1.3909	0.0167	0.2231	0.99
MIR556_5P	0.419	1.3916	0.0964	0.2231	0.99
MIR3154	0.3387	1.3892	0.051	0.2232	0.99
MIR3117_5P	0.3876	1.3911	0.0849	0.2232	0.99
TTGCCAA_MIR182	0.2942	1.3896	0.0863	0.2233	0.99
TAZ_TARGET_GENES	0.3184	1.39	0.0293	0.2233	0.99
ZNF777_TARGET_GENES	0.4115	1.3902	0.1063	0.2233	0.99
MIR3942_3P	0.3171	1.3912	0.0561	0.2233	0.99
MIR4774_5P	0.3674	1.3893	0.0818	0.2234	0.99
MIR3165	0.4285	1.3916	0.0891	0.2234	0.99
ZBTB24_TARGET_GENES	0.2844	1.3917	0.0455	0.2235	0.99
MIR627_5P	0.4194	1.3896	0.1125	0.2236	0.99
MYB_Q5_01	0.3231	1.3881	0.0229	0.2237	0.99
MIR1200	0.3254	1.3842	0.0287	0.2238	0.99
MIR5008_3P	0.3376	1.3885	0.0483	0.2238	0.99
MIR4328	0.3109	1.3917	0.0557	0.2238	0.99
SETD7_TARGET_GENES	0.2711	1.3919	0.0779	0.2238	0.99
MIR6509_3P	0.3533	1.3882	0.0519	0.2239	0.99
MIR3132	0.3714	1.3837	0.0635	0.224	0.99
KMT2D_TARGET_GENES	0.2893	1.3859	0.033	0.224	0.99
MIR429	0.3119	1.3886	0.0678	0.224	0.99
MIR374A_5P	0.3335	1.3824	0.0813	0.2241	0.99
HMGIY_Q6	0.3831	1.3839	0.0417	0.2241	0.99
MIR143_3P_MIR4770	0.3295	1.3843	0.0512	0.2241	0.99
MIR6733_5P	0.3246	1.3845	0.0387	0.2241	0.99
ATAAGCT_MIR21	0.3286	1.3856	0.0783	0.2241	0.99
PCGF2_TARGET_GENES	0.2931	1.382	0.0281	0.2242	0.99
GTF2A2_TARGET_GENES	0.2822	1.3826	0.0923	0.2242	0.99
MIR1229_5P	0.46	1.3852	0.0748	0.2242	0.99
PTTG1_TARGET_GENES	0.3962	1.386	0.0746	0.2242	0.99
MIR30A_3P	0.3128	1.3821	0.0778	0.2243	0.99
AGCACTT_MIR93_MIR302A_MIR302B_MIR302C_MIR302D_MIR372_MIR373_MIR520E_MIR520A_MIR526B_MIR520B_MIR520C_MIR520D	0.3166	1.3853	0.0595	0.2243	0.99
MIR557	0.352	1.3812	0.0778	0.2244	0.99
E2F1_Q3_01	0.3149	1.3826	0.0451	0.2244	0.99
NRF2_Q4	0.3349	1.383	0.0357	0.2244	0.99
GAGCTGG_MIR337	0.3217	1.3845	0.0428	0.2244	0.99
MIR622	0.3609	1.3872	0.0621	0.2244	0.99
MIR30E_3P	0.3124	1.3806	0.078	0.2245	0.99
MIR6088	0.3264	1.3828	0.069	0.2245	0.99
TTCYRGAA_UNKNOWN	0.3248	1.3832	0.0225	0.2245	0.99
NFY_01	0.3273	1.3846	0.0203	0.2245	0.99
TAF9B_TARGET_GENES	0.2737	1.3849	0.1179	0.2245	0.99
ATF5_TARGET_GENES	0.2933	1.386	0.0848	0.2245	0.99
MIR30D_3P	0.3116	1.3808	0.0737	0.2246	0.99
MIR4803	0.3322	1.3809	0.07	0.2246	0.99
MIR548T_5P	0.3047	1.3812	0.084	0.2246	0.99
MIR4510	0.3449	1.3861	0.0434	0.2246	0.99
MIR4465	0.3092	1.3865	0.0571	0.2246	0.99
HSF1_01	0.342	1.3873	0.0328	0.2246	0.99
MIR3675_3P	0.3967	1.3803	0.0616	0.2247	0.99
MIR4755_3P	0.3595	1.38	0.0588	0.2248	0.99
ZNF433_TARGET_GENES	0.4124	1.3813	0.0978	0.2248	0.99
MIR1238_3P	0.4183	1.3867	0.1008	0.2248	0.99
MIR1322	0.4293	1.3795	0.0924	0.2249	0.99
MIR3157_5P	0.3584	1.3861	0.0775	0.2249	0.99
MIR548L	0.3505	1.3865	0.0633	0.2249	0.99
MIR26B_3P	0.3309	1.3796	0.0649	0.2251	0.99
ACTGTGA_MIR27A_MIR27B	0.2995	1.3787	0.0523	0.2259	0.99
AGTCTTA_MIR499	0.3537	1.3785	0.0679	0.226	0.99
MIR510_3P	0.3254	1.3777	0.0661	0.2267	0.99
MIR4659A_3P_MIR4659B_3P	0.3118	1.3777	0.0526	0.2269	0.99
MIR4269	0.3154	1.3728	0.0668	0.2273	0.99
CIZ_01	0.3521	1.377	0.0629	0.2273	0.99
MIR6516_5P	0.3389	1.3768	0.0538	0.2274	0.99
MIR558	0.3453	1.3724	0.0735	0.2276	0.99
MIR4257	0.333	1.3728	0.0593	0.2276	0.99
MIR1282	0.5425	1.3729	0.1081	0.2276	0.99
MIR4463	0.3779	1.3741	0.06	0.2276	0.99
MIR6129	0.3419	1.3743	0.0395	0.2276	0.99
ZSCAN29_TARGET_GENES	0.2693	1.3756	0.0615	0.2276	0.99
SRF_Q6	0.3818	1.3764	0.0772	0.2277	0.99
CBX5_TARGET_GENES	0.2967	1.373	0.0247	0.2279	0.99
MYCMAX_01	0.3116	1.3737	0.0711	0.2279	0.99
MIR548AZ_5P	0.3043	1.3743	0.0889	0.2279	0.99
MIR920	0.4462	1.3756	0.073	0.2279	0.99
MIR4518	0.3588	1.3744	0.0903	0.228	0.99
GGCAGCT_MIR22	0.2995	1.3747	0.0695	0.228	0.99
MIR2052	0.3312	1.373	0.0613	0.2281	0.99
ZNF410_TARGET_GENES	0.2858	1.3745	0.0371	0.2281	0.99
MIR561_5P	0.3278	1.376	0.0716	0.2281	0.99
MIR216B_3P	0.3392	1.3716	0.0907	0.2282	0.99
MIR302A_3P_MIR302B_3P_MIR302C_3P_MIR302D_3P	0.3203	1.3748	0.0669	0.2282	0.99
MIR6877_3P	0.4101	1.3756	0.0857	0.2282	0.99
FEV_TARGET_GENES	0.2791	1.3731	0.0988	0.2283	0.99
MIR6839_3P	0.3562	1.3732	0.0766	0.2283	0.99
MIR199A_3P_MIR199B_3P	0.3456	1.3716	0.0792	0.2284	0.99
BACH1_01	0.3505	1.3749	0.0597	0.2284	0.99
MIR544B	0.3187	1.3709	0.0721	0.2285	0.99
MIR6819_3P	0.4101	1.3756	0.0857	0.2285	0.99
MYBL1_TARGET_GENES	0.3168	1.371	0.0724	0.2286	0.99
LHX9_TARGET_GENES	0.2703	1.3711	0.0665	0.2287	0.99
YY1_01	0.2946	1.3702	0.0518	0.2293	0.99
E2F1_Q4	0.2943	1.3692	0.0696	0.2299	0.991
MIR12124	0.309	1.3693	0.0575	0.23	0.991
MIR16_1_3P	0.3268	1.3695	0.0906	0.2301	0.991
HSF2_01	0.331	1.3682	0.0502	0.2304	0.991
HMGA1_TARGET_GENES	0.2879	1.3683	0.0402	0.2305	0.991
ZNF418_TARGET_GENES	0.4607	1.3685	0.0849	0.2305	0.991
MIR548AH_5P	0.3157	1.3685	0.0638	0.2308	0.991
MIR373_3P	0.3211	1.3672	0.0786	0.231	0.991
MIR1298_3P	0.4042	1.3673	0.1276	0.2312	0.991
MIR4753_5P	0.3102	1.3675	0.0771	0.2312	0.991
MIR5010_5P	0.4076	1.3658	0.0777	0.2327	0.991
MIR7702	0.3661	1.3651	0.1025	0.233	0.992
MIR3670	0.4091	1.3653	0.1197	0.233	0.991
MIR3143	0.3042	1.3648	0.0592	0.2331	0.992
MIR92A_3P	0.3047	1.3653	0.0668	0.2332	0.991
MIR548O_3P	0.316	1.364	0.0847	0.2335	0.992
MIR1252_5P	0.324	1.3641	0.0562	0.2336	0.992
MIR4653_3P	0.4126	1.3636	0.1	0.2337	0.992
MIR223_3P	0.3376	1.3637	0.1052	0.2337	0.992
MIR92B_3P	0.3054	1.3642	0.069	0.2337	0.992
MIR4468	0.3582	1.3631	0.0504	0.2341	0.992
CGCAAAA_MIR450	0.5886	1.361	0.125	0.2346	0.992
MIR501_5P	0.3505	1.3623	0.099	0.2347	0.992
MIR3941	0.3025	1.3584	0.0986	0.2348	0.992
ZNF26_TARGET_GENES	0.4854	1.3597	0.0948	0.2348	0.992
ISL1_TARGET_GENES	0.2876	1.361	0.047	0.2348	0.992
MIR4750_3P	0.4227	1.3582	0.0893	0.2349	0.992
MIR6858_5P	0.3981	1.362	0.0806	0.2349	0.992
MIR3907	0.359	1.3624	0.0769	0.2349	0.992
MIR32_5P	0.3049	1.3579	0.0727	0.235	0.992
MIR24_3P	0.3126	1.3585	0.0489	0.235	0.992
FOXD2_TARGET_GENES	0.2742	1.3598	0.0862	0.235	0.992
MIR8485	0.2928	1.3586	0.0429	0.2351	0.992
MIR3914	0.3816	1.3592	0.1002	0.2351	0.992
MIR519A_2_5P_MIR520B_5P	0.332	1.36	0.0585	0.2351	0.992
MIR3922_3P	0.3517	1.361	0.0717	0.2351	0.992
MIR4717_5P	0.3227	1.3617	0.0652	0.2351	0.992
TCCGTCC_MIR184	0.5358	1.3575	0.124	0.2352	0.992
ZNF530_TARGET_GENES	0.6984	1.3594	0.1284	0.2352	0.992
MIR6780B_3P	0.3434	1.3603	0.084	0.2352	0.992
SNRNP70_TARGET_GENES	0.2779	1.3604	0.087	0.2352	0.992
MIR12131	0.3153	1.3611	0.0437	0.2352	0.992
MYOGENIN_Q6	0.3689	1.3586	0.0791	0.2353	0.992
PAX3_TARGET_GENES	0.2789	1.36	0.0381	0.2353	0.992
ZNF213_TARGET_GENES	0.2917	1.3614	0.0847	0.2353	0.992
ATGTTTC_MIR494	0.3032	1.3575	0.0602	0.2354	0.992
ZNF282_TARGET_GENES	0.2761	1.3612	0.0909	0.2354	0.992
P53_DECAMER_Q2	0.3429	1.3546	0.0658	0.2355	0.992
MIR6739_5P	0.3177	1.3586	0.0483	0.2356	0.992
MIR4495	0.3126	1.3566	0.0716	0.2357	0.992
MIR520D_3P	0.3159	1.3546	0.0802	0.2358	0.992
HDAC8_TARGET_GENES	0.3273	1.3542	0.102	0.2359	0.992
MIR3153	0.324	1.3554	0.0442	0.2359	0.992
MIR3137	0.3799	1.3563	0.1125	0.2359	0.992
MIR3129_5P	0.3426	1.3566	0.0905	0.2359	0.992
MIR520A_3P	0.3159	1.3546	0.0802	0.236	0.992
ZNF354A_TARGET_GENES	0.5024	1.3555	0.1163	0.236	0.992
MIR3174	0.412	1.3568	0.0884	0.236	0.992
MIR484	0.3584	1.3497	0.0952	0.2361	0.992
RYCACNNRNNRNCAG_UNKNOWN	0.3708	1.3535	0.0624	0.2361	0.992
MIR4301	0.4235	1.3539	0.0986	0.2361	0.992
PBX1_02	0.3856	1.3547	0.0769	0.2361	0.992
MIR4649_3P	0.3402	1.3557	0.0561	0.2361	0.992
MIR548AS_3P	0.2878	1.3491	0.0815	0.2362	0.992
MIR584_3P	0.3434	1.3493	0.0933	0.2362	0.992
MIR141_5P	0.3609	1.3498	0.1006	0.2362	0.992
MIR4525	0.3955	1.3549	0.0779	0.2362	0.992
MIR5093	0.3177	1.3557	0.0406	0.2362	0.992
MIR6133	0.3315	1.3499	0.0558	0.2363	0.992
MIR6763_5P	0.3652	1.3504	0.0931	0.2363	0.992
ZNF669_TARGET_GENES	0.316	1.3536	0.0934	0.2363	0.992
MIR3913_3P	0.3377	1.355	0.0906	0.2363	0.992
MIR4519	0.3412	1.3559	0.0907	0.2363	0.992
MIR4697_3P	0.3219	1.3488	0.0736	0.2364	0.992
MIR10A_3P	0.54	1.3493	0.0974	0.2364	0.992
HTF_01	0.3681	1.35	0.1052	0.2364	0.992
ZNF547_TARGET_GENES	0.3235	1.3502	0.1004	0.2364	0.992
MIR9851_5P	0.3314	1.3505	0.0815	0.2364	0.992
MIR544A	0.3212	1.3507	0.1031	0.2364	0.992
MIR26A_1_3P	0.3689	1.3511	0.0747	0.2364	0.992
CAGTATT_MIR200B_MIR200C_MIR429	0.2919	1.3508	0.0927	0.2365	0.992
MIR12127	0.3507	1.3512	0.0988	0.2365	0.992
MIR380_3P	0.3179	1.3512	0.0936	0.2367	0.992
TTGGGAG_MIR150	0.3132	1.3478	0.0812	0.2369	0.992
MIR192_5P	0.3934	1.3482	0.1115	0.2369	0.992
USF2_Q6	0.2946	1.3513	0.0431	0.2369	0.992
MIR3609	0.3143	1.3478	0.0781	0.2371	0.992
TGTTTAC_MIR30A5P_MIR30C_MIR30D_MIR30B_MIR30E5P	0.3031	1.3513	0.0685	0.2371	0.992
MIR6738_5P	0.5111	1.3515	0.0755	0.2371	0.992
MIR4520_5P	0.6558	1.3479	0.1153	0.2372	0.992
MIR487B_3P	0.6308	1.3515	0.1284	0.2374	0.992
MIR4677_3P	0.3268	1.3515	0.057	0.2376	0.992
MIR4436B_3P	0.3657	1.3517	0.0639	0.2376	0.992
MIR19A_3P	0.2943	1.3523	0.0799	0.2376	0.992
MIR3065_5P	0.2987	1.3471	0.1093	0.2377	0.992
PRDM4_TARGET_GENES	0.2947	1.352	0.0744	0.2377	0.992
MIR6124	0.2968	1.3466	0.0549	0.2378	0.992
MIR3928_3P	0.3027	1.3468	0.0707	0.2378	0.992
MIR3926	0.3238	1.3518	0.0837	0.2378	0.992
MIR19B_3P	0.2943	1.3464	0.0804	0.2379	0.992
MIR6501_3P	0.3314	1.3444	0.0817	0.2386	0.992
MIR5582_3P	0.297	1.3445	0.0757	0.2386	0.992
OSF2_Q6	0.3511	1.3446	0.0713	0.2387	0.992
MIR10522_5P	0.3176	1.3453	0.0817	0.2388	0.992
ZNF146_TARGET_GENES	0.2712	1.344	0.0783	0.2389	0.992
MIR4290	0.3967	1.3446	0.1139	0.239	0.992
MIR372_3P	0.3146	1.345	0.0863	0.239	0.992
IRF7_01	0.3387	1.3453	0.0511	0.239	0.992
GCACTTT_MIR175P_MIR20A_MIR106A_MIR106B_MIR20B_MIR519D	0.2967	1.3454	0.0736	0.239	0.992
MIR382_3P	0.328	1.3447	0.0785	0.2392	0.992
MIR4793_3P	0.3786	1.3427	0.1131	0.2402	0.992
MIR1296_3P	0.417	1.3429	0.103	0.2402	0.992
MIR4666A_5P	0.3144	1.3422	0.0898	0.2404	0.992
EWSR1_TARGET_GENES	0.2815	1.3414	0.1018	0.2405	0.992
HIF1_Q5	0.3118	1.3415	0.0583	0.2406	0.992
MIR5580_3P	0.3107	1.3423	0.1209	0.2406	0.992
MIR1271_5P	0.3098	1.3412	0.0694	0.2407	0.992
MIR26A_2_3P	0.3714	1.3416	0.087	0.2408	0.992
MIR9902	0.3095	1.3416	0.0832	0.241	0.992
TTTTGAG_MIR373	0.2922	1.3406	0.0892	0.2411	0.992
MIR3678_5P	0.531	1.3407	0.1607	0.2411	0.992
MIR106B_5P	0.2975	1.3345	0.084	0.2426	0.992
MIR3150A_3P	0.3559	1.3342	0.0982	0.2427	0.992
MIR8080	0.3158	1.3346	0.0709	0.2427	0.992
MIR20A_5P	0.2975	1.3291	0.0855	0.2428	0.993
NR1I2_TARGET_GENES	0.315	1.3392	0.144	0.2428	0.992
MIR6782_5P	0.4321	1.3292	0.115	0.2429	0.993
MIR372_5P	0.3099	1.3346	0.1043	0.2429	0.992
UBP1_TARGET_GENES	0.2642	1.3347	0.1216	0.2429	0.992
SIRT3_TARGET_GENES	0.3763	1.3349	0.1333	0.2429	0.992
ZMYM2_TARGET_GENES	0.319	1.3351	0.0911	0.2429	0.992
MIR302E	0.3038	1.3353	0.0818	0.2429	0.992
MIR29B_2_5P	0.3335	1.3369	0.0797	0.243	0.992
ZNF579_TARGET_GENES	0.2718	1.3287	0.0907	0.2431	0.993
SP1_Q6_01	0.3064	1.3292	0.0648	0.2431	0.993
ACCAAAG_MIR9	0.2937	1.3353	0.0951	0.2431	0.992
MIR338_5P	0.2976	1.3357	0.097	0.2431	0.992
ZNF680_TARGET_GENES	0.2786	1.3294	0.0806	0.2432	0.993
ELK1_02	0.2942	1.3337	0.1174	0.2432	0.992
ELF5_TARGET_GENES	0.2882	1.3355	0.1344	0.2432	0.992
MIR514B_5P	0.3055	1.3358	0.1022	0.2432	0.992
MIR4777_5P	0.3347	1.336	0.0871	0.2432	0.992
AAAGGAT_MIR501	0.3295	1.3366	0.1008	0.2432	0.992
GTGCAAT_MIR25_MIR32_MIR92_MIR363_MIR367	0.3146	1.3369	0.0853	0.2432	0.992
MIR340_5P	0.3039	1.3381	0.105	0.2433	0.992
MZF1_01	0.32	1.3382	0.0688	0.2433	0.992
MIR3194_5P	0.3715	1.3294	0.1109	0.2434	0.993
MIR1323	0.3056	1.336	0.0907	0.2434	0.992
MIR513C_5P	0.3062	1.3363	0.1089	0.2434	0.992
GGGYGTGNY_UNKNOWN	0.2913	1.3383	0.0305	0.2434	0.992
MIR6832_5P	0.3563	1.3385	0.0977	0.2434	0.992
MIR4326	0.3443	1.3322	0.0814	0.2435	0.992
BCL6B_TARGET_GENES	0.3291	1.3369	0.1082	0.2435	0.992
MIR12133	0.3099	1.3378	0.0821	0.2435	0.992
MIR586	0.3125	1.3294	0.0896	0.2436	0.993
MIR4277	0.2984	1.337	0.087	0.2436	0.992
MIR541_3P	0.3549	1.3372	0.0918	0.2436	0.992
MIR520G_3P_MIR520H	0.2969	1.3385	0.0655	0.2436	0.992
BRN2_01	0.3453	1.3295	0.0915	0.2437	0.993
MIR126_5P	0.3294	1.3322	0.0714	0.2437	0.992
MIR302C_5P	0.2984	1.3296	0.0866	0.2438	0.993
ZNF486_TARGET_GENES	0.3231	1.3314	0.071	0.2438	0.992
MIR4725_5P	0.3659	1.3323	0.1051	0.2438	0.992
MIR3915	0.319	1.3325	0.0513	0.2438	0.992
ZNF165_TARGET_GENES	0.3723	1.3372	0.1374	0.2438	0.992
SQSTM1_TARGET_GENES	0.3936	1.3374	0.1116	0.2438	0.992
MIR676_3P	0.3954	1.3297	0.1148	0.2439	0.993
NCOA6_TARGET_GENES	0.287	1.3326	0.097	0.2439	0.992
AP1_01	0.3396	1.333	0.0571	0.2439	0.992
MIR12116	0.38	1.3331	0.121	0.2439	0.992
IK3_01	0.336	1.3279	0.0602	0.244	0.993
IGLV5_37_TARGET_GENES	0.3222	1.33	0.0684	0.244	0.993
OCT1_Q6	0.3669	1.3314	0.0818	0.244	0.992
HFH8_01	0.3458	1.3316	0.0634	0.244	0.992
MIR224_5P	0.295	1.3327	0.0751	0.244	0.992
MIR539_5P	0.3064	1.3297	0.0992	0.2441	0.993
MIR642B_5P	0.3409	1.33	0.1255	0.2442	0.993
MIR6879_3P	0.4155	1.3307	0.0861	0.2442	0.993
MIR1537_5P	0.3194	1.3309	0.1273	0.2442	0.993
MIR6127	0.333	1.331	0.0581	0.2442	0.993
MIR520B_3P_MIR520C_3P_MIR520E_3P	0.3113	1.33	0.092	0.2444	0.993
MIR576_5P	0.3165	1.3304	0.1084	0.2445	0.993
ZMYND11_TARGET_GENES	0.3721	1.3266	0.1337	0.2446	0.993
AP1FJ_Q2	0.3223	1.3301	0.0866	0.2446	0.993
MIR146B_3P	0.379	1.3267	0.1293	0.2447	0.993
MIR513A_3P_MIR513C_3P	0.3075	1.3272	0.1006	0.2447	0.993
MIR4671_5P	0.5949	1.3268	0.1243	0.2448	0.993
ATGGYGGA_UNKNOWN	0.3375	1.3269	0.1063	0.2449	0.993
MIR29B_1_5P	0.342	1.326	0.0723	0.245	0.993
MIR663B	0.4536	1.326	0.1081	0.2452	0.993
MIR1207_3P	0.332	1.3253	0.0632	0.2457	0.993
MIR4687_5P	0.4038	1.3248	0.0822	0.2458	0.993
MIR7_5P	0.3037	1.325	0.0631	0.2458	0.993
MIR5696	0.2958	1.3251	0.1046	0.2458	0.993
MIR4661_3P	0.4167	1.3236	0.098	0.2466	0.993
MIR4661_5P	0.4354	1.3238	0.166	0.2467	0.993
MIR6830_3P	0.3342	1.3236	0.0874	0.2468	0.993
ZBTB18_TARGET_GENES	0.2843	1.3238	0.0909	0.2469	0.993
MIR5787	0.3286	1.3231	0.0807	0.2471	0.993
MIR4503	0.312	1.3221	0.1083	0.2482	0.993
GGARNTKYCCA_UNKNOWN	0.3962	1.3223	0.1513	0.2482	0.993
MIR10398_5P	0.3701	1.3215	0.0811	0.2486	0.993
MIR4261	0.3042	1.3217	0.0685	0.2486	0.993
MIR369_3P	0.3127	1.3209	0.1211	0.2493	0.993
ZNF512B_TARGET_GENES	0.3217	1.317	0.0809	0.2517	0.993
FOXD3_01	0.345	1.3192	0.0755	0.2517	0.993
