# Supplementary material for: Identifying effective diagnostic biomarkers and immune infiltration features in chronic kidney disease by bioinformatics and validation
Source: Front Pharmacol. 2022 Dec 30;13:1069810. doi: 10.3389/fphar.2022.1069810 (PMC9838551; doi:10.3389/fphar.2022.1069810)
Supplement: Supplementary file 1 [file DataSheet3.ZIP › Supplementary File 3-26/Supplementary File 23.xlsx]

## Sheet: Sheet1
The results of GO enrichment analyses
Term	ES	NES	pvalue	FDR	FWER
ANTIGEN_PROCESSING_AND_PRESENTATION_OF_PEPTIDE_ANTIGEN	0.5757	2.3835	0	0	0
IMMUNE_RESPONSE_REGULATING_SIGNALING_PATHWAY	0.6277	2.3862	0	0	0
ANTIGEN_PROCESSING_AND_PRESENTATION	0.6274	2.4519	0	0	0
NUCLEOTIDE_BINDING_DOMAIN_LEUCINE_RICH_REPEAT_CONTAINING_RECEPTOR_SIGNALING_PATHWAY	0.7543	2.4964	0	0	0
REGULATION_OF_RESPONSE_TO_BIOTIC_STIMULUS	0.5854	2.2986	0	0.0004	0.004
T_CELL_RECEPTOR_SIGNALING_PATHWAY	0.5961	2.3645	0	0.0004	0.001
MYELOID_LEUKOCYTE_MEDIATED_IMMUNITY	0.603	2.3009	0	0.0005	0.004
I_KAPPAB_KINASE_NF_KAPPAB_SIGNALING	0.5756	2.3011	0	0.0005	0.004
ANTIGEN_RECEPTOR_MEDIATED_SIGNALING_PATHWAY	0.6229	2.3075	0	0.0005	0.004
RESPONSE_TO_INTERFERON_GAMMA	0.6281	2.2688	0	0.0006	0.007
MYELOID_LEUKOCYTE_ACTIVATION	0.624	2.2838	0	0.0006	0.005
POSITIVE_REGULATION_OF_I_KAPPAB_KINASE_NF_KAPPAB_SIGNALING	0.6072	2.2883	0	0.0006	0.005
CELL_ACTIVATION_INVOLVED_IN_IMMUNE_RESPONSE	0.6163	2.3114	0	0.0006	0.004
PHAGOCYTOSIS	0.6563	2.2552	0	0.0007	0.008
POSITIVE_REGULATION_OF_IMMUNE_SYSTEM_PROCESS	0.631	2.2557	0	0.0007	0.008
PATTERN_RECOGNITION_RECEPTOR_SIGNALING_PATHWAY	0.6307	2.2569	0	0.0007	0.008
POSITIVE_REGULATION_OF_RESPONSE_TO_BIOTIC_STIMULUS	0.5863	2.2667	0	0.0007	0.007
REGULATION_OF_IMMUNE_RESPONSE	0.6343	2.2728	0	0.0007	0.007
CELL_ACTIVATION	0.6157	2.2767	0	0.0007	0.007
IMMUNE_EFFECTOR_PROCESS	0.6007	2.2846	0	0.0007	0.005
ACTIVATION_OF_IMMUNE_RESPONSE	0.6301	2.3197	0	0.0007	0.004
FC_RECEPTOR_SIGNALING_PATHWAY	0.5361	2.3231	0	0.0007	0.004
ACTIVATION_OF_INNATE_IMMUNE_RESPONSE	0.5868	2.3477	0	0.0007	0.003
POSITIVE_REGULATION_OF_IMMUNE_RESPONSE	0.6236	2.2574	0	0.0008	0.008
REGULATION_OF_INNATE_IMMUNE_RESPONSE	0.595	2.2577	0	0.0008	0.008
FC_RECEPTOR_MEDIATED_STIMULATORY_SIGNALING_PATHWAY	0.6143	2.2635	0	0.0008	0.008
ANTIGEN_PROCESSING_AND_PRESENTATION_OF_PEPTIDE_OR_POLYSACCHARIDE_ANTIGEN_VIA_MHC_CLASS_II	0.6148	2.343	0	0.0008	0.004
INNATE_IMMUNE_RESPONSE_ACTIVATING_SIGNAL_TRANSDUCTION	0.5674	2.2389	0	0.0009	0.011
LEUKOCYTE_MEDIATED_IMMUNITY	0.6158	2.2483	0	0.0009	0.011
NIK_NF_KAPPAB_SIGNALING	0.575	2.3484	0	0.0009	0.003
RESPONSE_TO_INTERLEUKIN_1	0.5696	2.2242	0	0.001	0.015
MYELOID_LEUKOCYTE_DIFFERENTIATION	0.6569	2.227	0	0.001	0.015
POSITIVE_REGULATION_OF_LEUKOCYTE_PROLIFERATION	0.7408	2.2291	0	0.001	0.014
REGULATION_OF_IMMUNE_SYSTEM_PROCESS	0.5974	2.2299	0	0.001	0.013
RESPONSE_TO_CYTOKINE	0.5734	2.1925	0	0.0011	0.02
POSITIVE_REGULATION_OF_CELL_ADHESION	0.605	2.1944	0	0.0011	0.019
REGULATION_OF_CELL_ACTIVATION	0.6462	2.1951	0	0.0011	0.019
TYPE_I_INTERFERON_PRODUCTION	0.5933	2.1963	0	0.0011	0.019
REGULATION_OF_LYMPHOCYTE_ACTIVATION	0.6469	2.1604	0	0.0012	0.027
POSITIVE_REGULATION_OF_RESPONSE_TO_EXTERNAL_STIMULUS	0.5831	2.1628	0	0.0012	0.025
REGULATION_OF_MYELOID_LEUKOCYTE_DIFFERENTIATION	0.6859	2.1641	0	0.0012	0.025
REGULATION_OF_ANTIGEN_RECEPTOR_MEDIATED_SIGNALING_PATHWAY	0.7666	2.1663	0	0.0012	0.024
T_CELL_ACTIVATION	0.64	2.1681	0	0.0012	0.024
EXTRINSIC_APOPTOTIC_SIGNALING_PATHWAY_VIA_DEATH_DOMAIN_RECEPTORS	0.6036	2.1695	0	0.0012	0.024
MONONUCLEAR_CELL_DIFFERENTIATION	0.6541	2.1713	0	0.0012	0.023
REGULATION_OF_PATTERN_RECOGNITION_RECEPTOR_SIGNALING_PATHWAY	0.6385	2.1722	0	0.0012	0.022
REGULATION_OF_LEUKOCYTE_DIFFERENTIATION	0.6603	2.1727	0	0.0012	0.022
REGULATION_OF_T_CELL_RECEPTOR_SIGNALING_PATHWAY	0.7905	2.1737	0	0.0012	0.022
LYMPHOCYTE_ACTIVATION	0.6331	2.1743	0	0.0012	0.022
TOLL_LIKE_RECEPTOR_SIGNALING_PATHWAY	0.6692	2.1757	0	0.0012	0.022
CYTOKINE_MEDIATED_SIGNALING_PATHWAY	0.605	2.1778	0	0.0012	0.022
POSITIVE_REGULATION_OF_LEUKOCYTE_CELL_CELL_ADHESION	0.6981	2.1848	0	0.0012	0.022
POSITIVE_REGULATION_OF_CELL_CELL_ADHESION	0.6762	2.1909	0	0.0012	0.021
LEUKOCYTE_DIFFERENTIATION	0.648	2.1964	0	0.0012	0.019
REGULATION_OF_LEUKOCYTE_PROLIFERATION	0.7054	2.1984	0	0.0012	0.019
INNATE_IMMUNE_RESPONSE	0.609	2.1988	0	0.0012	0.019
POSITIVE_REGULATION_OF_DEFENSE_RESPONSE	0.6153	2.199	0	0.0012	0.019
T_CELL_PROLIFERATION	0.6708	2.2036	0	0.0012	0.018
REGULATION_OF_RESPONSE_TO_CYTOKINE_STIMULUS	0.5837	2.2077	0	0.0012	0.018
CYTOPLASMIC_PATTERN_RECOGNITION_RECEPTOR_SIGNALING_PATHWAY	0.5861	2.2095	0	0.0012	0.018
REGULATION_OF_NUCLEOTIDE_BINDING_OLIGOMERIZATION_DOMAIN_CONTAINING_SIGNALING_PATHWAY	0.8802	2.2117	0	0.0012	0.018
POSITIVE_REGULATION_OF_CELL_ACTIVATION	0.6757	2.2127	0	0.0012	0.018
NEGATIVE_REGULATION_OF_PROTEIN_SERINE_THREONINE_KINASE_ACTIVITY	0.5543	2.1523	0	0.0013	0.031
LEUKOCYTE_PROLIFERATION	0.6802	2.1608	0	0.0013	0.027
REGULATION_OF_NIK_NF_KAPPAB_SIGNALING	0.6384	2.1785	0	0.0013	0.022
EXOCYTOSIS	0.5119	2.1447	0	0.0014	0.034
POSITIVE_REGULATION_OF_NF_KAPPAB_TRANSCRIPTION_FACTOR_ACTIVITY	0.5938	2.1482	0	0.0014	0.033
POSITIVE_REGULATION_OF_T_CELL_MEDIATED_IMMUNITY	0.6911	2.1375	0	0.0015	0.041
LEUKOCYTE_CELL_CELL_ADHESION	0.6462	2.1386	0	0.0015	0.04
REGULATION_OF_EXTRINSIC_APOPTOTIC_SIGNALING_PATHWAY_VIA_DEATH_DOMAIN_RECEPTORS	0.6447	2.1405	0	0.0015	0.039
NEGATIVE_REGULATION_OF_OSTEOCLAST_DIFFERENTIATION	0.7565	2.1409	0	0.0015	0.039
OSTEOCLAST_DIFFERENTIATION	0.6828	2.1428	0	0.0015	0.039
REGULATION_OF_LEUKOCYTE_MEDIATED_IMMUNITY	0.6669	2.1237	0	0.0016	0.057
POSITIVE_REGULATION_OF_HEMOPOIESIS	0.6868	2.1241	0	0.0016	0.056
MYELOID_CELL_DIFFERENTIATION	0.5365	2.123	0	0.0017	0.057
REGULATION_OF_DEFENSE_RESPONSE	0.5691	2.1243	0	0.0017	0.056
POSITIVE_REGULATION_OF_T_CELL_PROLIFERATION	0.7437	2.1246	0	0.0017	0.055
REGULATION_OF_T_CELL_ACTIVATION	0.6477	2.125	0	0.0017	0.055
LIPOPOLYSACCHARIDE_MEDIATED_SIGNALING_PATHWAY	0.7754	2.1255	0	0.0017	0.055
T_CELL_DIFFERENTIATION	0.664	2.1257	0	0.0017	0.055
LEUKOCYTE_MIGRATION	0.6572	2.1264	0	0.0017	0.055
NEGATIVE_REGULATION_OF_MYELOID_LEUKOCYTE_DIFFERENTIATION	0.6867	2.1272	0	0.0017	0.054
INTERFERON_BETA_PRODUCTION	0.6799	2.1304	0	0.0017	0.049
REGULATION_OF_B_CELL_ACTIVATION	0.7253	2.1306	0	0.0017	0.049
DEFENSE_RESPONSE_TO_OTHER_ORGANISM	0.5931	2.1313	0	0.0017	0.049
NEGATIVE_REGULATION_OF_IMMUNE_SYSTEM_PROCESS	0.586	2.1343	0	0.0017	0.045
REGULATION_OF_HEMOPOIESIS	0.5914	2.1286	0	0.0018	0.054
NEGATIVE_REGULATION_OF_ANTIGEN_RECEPTOR_MEDIATED_SIGNALING_PATHWAY	0.7843	2.1286	0	0.0018	0.053
REGULATION_OF_LEUKOCYTE_MIGRATION	0.6432	2.1324	0	0.0018	0.048
INTERFERON_GAMMA_MEDIATED_SIGNALING_PATHWAY	0.612	2.1111	0	0.0019	0.075
MEMBRANE_INVAGINATION	0.6688	2.1111	0	0.0019	0.075
CYTOKINE_PRODUCTION	0.5924	2.1177	0	0.0019	0.066
POSITIVE_REGULATION_OF_RESPONSE_TO_CYTOKINE_STIMULUS	0.6701	2.1189	0	0.0019	0.063
POSITIVE_REGULATION_OF_NIK_NF_KAPPAB_SIGNALING	0.6605	2.0998	0	0.002	0.089
LEUKOCYTE_APOPTOTIC_PROCESS	0.6607	2.1006	0	0.002	0.087
POSITIVE_REGULATION_OF_EXTRINSIC_APOPTOTIC_SIGNALING_PATHWAY	0.6366	2.1012	0	0.002	0.087
POSITIVE_REGULATION_OF_ADAPTIVE_IMMUNE_RESPONSE	0.69	2.1089	0	0.002	0.08
REGULATION_OF_ADAPTIVE_IMMUNE_RESPONSE	0.676	2.113	0	0.002	0.075
NEGATIVE_REGULATION_OF_CYCLIN_DEPENDENT_PROTEIN_KINASE_ACTIVITY	0.668	2.113	0	0.002	0.075
BIOLOGICAL_PROCESS_INVOLVED_IN_SYMBIOTIC_INTERACTION	0.4197	2.1133	0	0.002	0.074
INTRINSIC_APOPTOTIC_SIGNALING_PATHWAY_IN_RESPONSE_TO_DNA_DAMAGE_BY_P53_CLASS_MEDIATOR	0.5852	2.1134	0	0.002	0.074
CELLULAR_RESPONSE_TO_BIOTIC_STIMULUS	0.6622	2.1154	0	0.002	0.071
FC_EPSILON_RECEPTOR_SIGNALING_PATHWAY	0.4914	2.1156	0	0.002	0.071
RESPONSE_TO_MOLECULE_OF_BACTERIAL_ORIGIN	0.6266	2.0924	0	0.0021	0.1
REGULATION_OF_CELL_ADHESION	0.5498	2.0949	0	0.0021	0.098
POSITIVE_REGULATION_OF_CYTOKINE_PRODUCTION	0.6339	2.096	0	0.0021	0.097
POSITIVE_REGULATION_OF_LEUKOCYTE_MIGRATION	0.6717	2.0965	0	0.0021	0.094
NEGATIVE_REGULATION_OF_T_CELL_RECEPTOR_SIGNALING_PATHWAY	0.7886	2.0984	0	0.0021	0.092
MODULATION_BY_SYMBIONT_OF_ENTRY_INTO_HOST	0.6432	2.1016	0	0.0021	0.087
VASCULAR_ENDOTHELIAL_GROWTH_FACTOR_RECEPTOR_SIGNALING_PATHWAY	0.5556	2.1028	0	0.0021	0.087
REGULATION_OF_B_CELL_PROLIFERATION	0.8099	2.1032	0	0.0021	0.086
RESPONSE_TO_BIOTIC_STIMULUS	0.5678	2.1041	0	0.0021	0.086
REGULATION_OF_LEUKOCYTE_DEGRANULATION	0.7466	2.1045	0	0.0021	0.086
APOPTOTIC_CELL_CLEARANCE	0.7414	2.1068	0	0.0021	0.082
IMMUNE_SYSTEM_DEVELOPMENT	0.545	2.107	0	0.0021	0.082
ANTIGEN_PROCESSING_AND_PRESENTATION_OF_PEPTIDE_ANTIGEN_VIA_MHC_CLASS_I	0.5403	2.1082	0.002	0.0021	0.082
POSITIVE_REGULATION_OF_PATTERN_RECOGNITION_RECEPTOR_SIGNALING_PATHWAY	0.7055	2.079	0	0.0022	0.112
ICOSANOID_BIOSYNTHETIC_PROCESS	0.7054	2.0823	0	0.0022	0.108
ALPHA_BETA_T_CELL_ACTIVATION	0.697	2.0824	0	0.0022	0.108
POSITIVE_REGULATION_OF_LYMPHOCYTE_DIFFERENTIATION	0.6948	2.0831	0	0.0022	0.108
REGULATION_OF_LYMPHOCYTE_DIFFERENTIATION	0.6644	2.0849	0	0.0022	0.108
T_HELPER_1_TYPE_IMMUNE_RESPONSE	0.7999	2.0892	0	0.0022	0.103
NEGATIVE_REGULATION_OF_IMMUNE_RESPONSE	0.6419	2.0892	0	0.0022	0.103
INTEGRIN_ACTIVATION	0.7228	2.0927	0	0.0022	0.1
CELLULAR_RESPONSE_TO_MOLECULE_OF_BACTERIAL_ORIGIN	0.6752	2.0934	0	0.0022	0.099
REGULATION_OF_IMMUNE_EFFECTOR_PROCESS	0.6219	2.095	0	0.0022	0.098
REGULATION_OF_CELL_CELL_ADHESION	0.6102	2.1046	0	0.0022	0.086
MAST_CELL_ACTIVATION	0.7217	2.0713	0	0.0023	0.121
LYMPHOCYTE_ACTIVATION_INVOLVED_IN_IMMUNE_RESPONSE	0.6405	2.0768	0	0.0023	0.114
POSITIVE_REGULATION_OF_APOPTOTIC_SIGNALING_PATHWAY	0.5424	2.0781	0	0.0023	0.113
MYD88_INDEPENDENT_TOLL_LIKE_RECEPTOR_SIGNALING_PATHWAY	0.6835	2.079	0	0.0023	0.112
B_CELL_ACTIVATION	0.6529	2.0807	0	0.0023	0.111
INTRINSIC_APOPTOTIC_SIGNALING_PATHWAY	0.4585	2.0858	0	0.0023	0.108
VIRAL_LIFE_CYCLE	0.4623	2.0697	0	0.0024	0.123
ADAPTIVE_IMMUNE_RESPONSE_BASED_ON_SOMATIC_RECOMBINATION_OF_IMMUNE_RECEPTORS_BUILT_FROM_IMMUNOGLOBULIN_SUPERFAMILY_DOMAINS	0.6548	2.0708	0	0.0024	0.122
REGULATION_OF_MONONUCLEAR_CELL_MIGRATION	0.6603	2.0714	0	0.0024	0.121
NEGATIVE_REGULATION_OF_PEPTIDYL_TYROSINE_PHOSPHORYLATION	0.5923	2.0716	0	0.0024	0.121
RESPONSE_TO_VIRUS	0.5554	2.0728	0	0.0024	0.121
ADAPTIVE_IMMUNE_RESPONSE	0.6844	2.0729	0	0.0024	0.121
REGULATION_OF_T_CELL_MEDIATED_IMMUNITY	0.6966	2.0737	0	0.0024	0.119
INTRINSIC_APOPTOTIC_SIGNALING_PATHWAY_IN_RESPONSE_TO_DNA_DAMAGE	0.5495	2.0744	0	0.0024	0.118
REGULATION_OF_LIPOPOLYSACCHARIDE_MEDIATED_SIGNALING_PATHWAY	0.7875	2.0746	0	0.0024	0.118
HOMEOSTASIS_OF_NUMBER_OF_CELLS	0.5021	2.0749	0	0.0024	0.117
POSITIVE_REGULATION_OF_IMMUNE_EFFECTOR_PROCESS	0.6581	2.0755	0	0.0024	0.116
BIOLOGICAL_PROCESS_INVOLVED_IN_INTERACTION_WITH_HOST	0.4819	2.0756	0	0.0024	0.116
HEMATOPOIETIC_PROGENITOR_CELL_DIFFERENTIATION	0.4807	2.0574	0	0.0025	0.146
REGULATION_OF_PHAGOCYTOSIS	0.7384	2.0582	0	0.0025	0.144
CELL_CHEMOTAXIS	0.6451	2.0592	0	0.0025	0.143
INTERFERON_GAMMA_PRODUCTION	0.7211	2.0597	0	0.0025	0.143
NUCLEOTIDE_BINDING_OLIGOMERIZATION_DOMAIN_CONTAINING_2_SIGNALING_PATHWAY	0.8914	2.06	0	0.0025	0.142
MOVEMENT_IN_HOST_ENVIRONMENT	0.5154	2.0623	0	0.0025	0.139
POSITIVE_REGULATION_OF_B_CELL_PROLIFERATION	0.8065	2.0629	0	0.0025	0.139
REGULATION_OF_T_CELL_DIFFERENTIATION	0.6681	2.063	0	0.0025	0.139
DENDRITIC_CELL_DIFFERENTIATION	0.7656	2.0632	0	0.0025	0.138
NEGATIVE_REGULATION_OF_NF_KAPPAB_TRANSCRIPTION_FACTOR_ACTIVITY	0.5606	2.0641	0	0.0025	0.135
LYSOSOME_LOCALIZATION	0.6315	2.0646	0	0.0025	0.134
POSITIVE_REGULATION_OF_LEUKOCYTE_CHEMOTAXIS	0.6881	2.0646	0	0.0025	0.133
REGULATION_OF_LEUKOCYTE_CHEMOTAXIS	0.6511	2.0658	0	0.0025	0.132
RESPONSE_TO_INTERLEUKIN_12	0.6424	2.0665	0	0.0025	0.131
REGULATION_OF_ERYTHROCYTE_DIFFERENTIATION	0.5512	2.067	0	0.0025	0.129
CORTICAL_CYTOSKELETON_ORGANIZATION	0.5506	2.068	0	0.0025	0.128
LIVER_REGENERATION	0.6965	2.0517	0	0.0026	0.153
POSITIVE_REGULATION_OF_ALPHA_BETA_T_CELL_ACTIVATION	0.7348	2.0521	0	0.0026	0.153
REGULATION_OF_MYELOID_CELL_DIFFERENTIATION	0.5469	2.0532	0	0.0026	0.151
ENTRY_INTO_HOST	0.5436	2.0532	0	0.0026	0.151
REGULATION_OF_DEFENSE_RESPONSE_TO_VIRUS_BY_VIRUS	0.6753	2.0541	0	0.0026	0.151
PROSTANOID_BIOSYNTHETIC_PROCESS	0.7285	2.055	0	0.0026	0.149
RESPONSE_TO_TUMOR_NECROSIS_FACTOR	0.5238	2.0551	0	0.0026	0.149
POSITIVE_REGULATION_OF_MYELOID_CELL_DIFFERENTIATION	0.6116	2.045	0	0.0028	0.164
NEGATIVE_REGULATION_OF_RESPONSE_TO_BIOTIC_STIMULUS	0.555	2.043	0	0.0029	0.166
NEGATIVE_REGULATION_OF_CELL_ACTIVATION	0.6354	2.0433	0	0.0029	0.166
MAST_CELL_ACTIVATION_INVOLVED_IN_IMMUNE_RESPONSE	0.7125	2.0456	0	0.0029	0.163
APOPTOTIC_SIGNALING_PATHWAY	0.4677	2.0456	0	0.0029	0.163
T_CELL_MIGRATION	0.7102	2.0376	0	0.003	0.179
LEUKOCYTE_HOMEOSTASIS	0.6707	2.0397	0	0.003	0.171
POSITIVE_REGULATION_OF_LIPID_KINASE_ACTIVITY	0.6876	2.0359	0	0.0031	0.18
T_CELL_MEDIATED_IMMUNITY	0.6529	2.0368	0	0.0031	0.179
MONONUCLEAR_CELL_MIGRATION	0.6649	2.0378	0	0.0031	0.179
POSITIVE_REGULATION_OF_LEUKOCYTE_MEDIATED_IMMUNITY	0.6632	2.0302	0	0.0032	0.188
LEUKOCYTE_CHEMOTAXIS	0.6773	2.0292	0	0.0033	0.194
DEFENSE_RESPONSE	0.5812	2.0306	0	0.0033	0.188
POSITIVE_REGULATION_OF_CYTOKINE_PRODUCTION_INVOLVED_IN_IMMUNE_RESPONSE	0.6909	2.0273	0	0.0034	0.197
TUMOR_NECROSIS_FACTOR_SUPERFAMILY_CYTOKINE_PRODUCTION	0.6766	2.0279	0	0.0034	0.197
CELL_CYCLE_G1_S_PHASE_TRANSITION	0.5181	2.028	0	0.0034	0.197
ALPHA_BETA_T_CELL_DIFFERENTIATION	0.6771	2.0209	0	0.0035	0.21
NEGATIVE_REGULATION_OF_LYMPHOCYTE_ACTIVATION	0.6381	2.0209	0	0.0035	0.21
PRODUCTION_OF_MOLECULAR_MEDIATOR_OF_IMMUNE_RESPONSE	0.6066	2.0215	0	0.0035	0.21
MYELOID_LEUKOCYTE_MIGRATION	0.6585	2.0219	0	0.0035	0.208
POSITIVE_REGULATION_OF_B_CELL_ACTIVATION	0.7155	2.0232	0	0.0035	0.207
INTEGRIN_MEDIATED_SIGNALING_PATHWAY	0.5466	2.025	0	0.0035	0.204
PLATELET_ACTIVATION	0.5827	2.0251	0	0.0035	0.204
POSITIVE_REGULATION_OF_RESPONSE_TO_ENDOPLASMIC_RETICULUM_STRESS	0.6098	2.0194	0	0.0036	0.214
CORTICAL_ACTIN_CYTOSKELETON_ORGANIZATION	0.594	2.0197	0	0.0036	0.211
POSITIVE_REGULATION_OF_TYPE_I_INTERFERON_PRODUCTION	0.584	2.0198	0	0.0036	0.211
INFLAMMATORY_RESPONSE	0.6145	2.0162	0	0.0037	0.221
REGULATION_OF_RESPONSE_TO_STRESS	0.4736	2.0054	0	0.0038	0.251
ESTABLISHMENT_OF_PROTEIN_LOCALIZATION_TO_MITOCHONDRIAL_MEMBRANE	0.5129	2.0055	0	0.0038	0.251
REGULATION_OF_TOLL_LIKE_RECEPTOR_SIGNALING_PATHWAY	0.6894	2.0067	0	0.0038	0.249
LEUKOCYTE_MEDIATED_CYTOTOXICITY	0.6509	2.007	0	0.0038	0.245
POSITIVE_REGULATION_OF_ANTIGEN_RECEPTOR_MEDIATED_SIGNALING_PATHWAY	0.8534	2.007	0	0.0038	0.245
T_CELL_ACTIVATION_INVOLVED_IN_IMMUNE_RESPONSE	0.6854	2.0071	0	0.0038	0.245
CYTOKINE_PRODUCTION_INVOLVED_IN_IMMUNE_RESPONSE	0.6523	2.0075	0	0.0038	0.242
TUMOR_NECROSIS_FACTOR_MEDIATED_SIGNALING_PATHWAY	0.4974	2.0078	0	0.0038	0.24
INTERLEUKIN_6_PRODUCTION	0.6859	2.0081	0	0.0038	0.24
POSITIVE_REGULATION_OF_CHEMOTAXIS	0.6135	2.0083	0	0.0038	0.24
NEGATIVE_REGULATION_OF_TYPE_I_INTERFERON_PRODUCTION	0.6113	2.0089	0	0.0038	0.238
MONOCYTE_DIFFERENTIATION	0.652	2.0092	0	0.0038	0.238
REGULATION_OF_CELL_SHAPE	0.4885	2.0127	0	0.0038	0.234
REGULATION_OF_PROTEIN_SERINE_THREONINE_KINASE_ACTIVITY	0.4945	2.014	0	0.0038	0.228
REGULATION_OF_MAST_CELL_ACTIVATION	0.7259	2.0148	0	0.0038	0.224
IMMUNOGLOBULIN_PRODUCTION	0.6201	2.0014	0	0.0039	0.258
NEGATIVE_REGULATION_OF_TRANSFERASE_ACTIVITY	0.4502	2.0026	0	0.0039	0.256
POSITIVE_REGULATION_OF_T_CELL_RECEPTOR_SIGNALING_PATHWAY	0.8847	2.0029	0	0.0039	0.254
LYMPHOCYTE_APOPTOTIC_PROCESS	0.6475	2.0029	0	0.0039	0.254
NEGATIVE_REGULATION_OF_CELL_CYCLE_PHASE_TRANSITION	0.5004	2.0031	0	0.0039	0.252
POSITIVE_REGULATION_OF_ESTABLISHMENT_OF_PROTEIN_LOCALIZATION_TO_MITOCHONDRION	0.5008	2.0031	0	0.0039	0.252
B_CELL_ACTIVATION_INVOLVED_IN_IMMUNE_RESPONSE	0.6319	2.0035	0	0.0039	0.252
REGULATION_OF_MYELOID_LEUKOCYTE_MEDIATED_IMMUNITY	0.7277	2.0055	0	0.0039	0.251
RESPIRATORY_BURST	0.8324	2.0055	0	0.0039	0.251
REGULATION_OF_TYPE_I_INTERFERON_MEDIATED_SIGNALING_PATHWAY	0.6014	2.0058	0.0038	0.0039	0.249
MACROPHAGE_DIFFERENTIATION	0.7087	2.0092	0	0.0039	0.238
REGULATION_OF_PRODUCTION_OF_MOLECULAR_MEDIATOR_OF_IMMUNE_RESPONSE	0.6268	2.0094	0	0.0039	0.238
NECROPTOTIC_PROCESS	0.6973	2.0095	0	0.0039	0.238
NEGATIVE_REGULATION_OF_MAPK_CASCADE	0.5017	2.0097	0	0.0039	0.238
NEGATIVE_REGULATION_OF_CELL_CYCLE_G1_S_PHASE_TRANSITION	0.5386	2.0117	0	0.0039	0.236
UNSATURATED_FATTY_ACID_BIOSYNTHETIC_PROCESS	0.647	2.0131	0	0.0039	0.233
LYMPHOCYTE_MIGRATION	0.6807	1.9977	0	0.004	0.268
POSITIVE_REGULATION_OF_INTRACELLULAR_SIGNAL_TRANSDUCTION	0.4954	1.998	0	0.004	0.268
NEGATIVE_REGULATION_OF_CYTOKINE_PRODUCTION	0.5728	1.998	0	0.004	0.268
POSITIVE_REGULATION_OF_INTERFERON_BETA_PRODUCTION	0.6775	1.9982	0	0.004	0.267
LYMPHOCYTE_MEDIATED_IMMUNITY	0.6419	1.9997	0	0.004	0.264
NEGATIVE_REGULATION_OF_PHAGOCYTOSIS	0.7394	2.0002	0.002	0.004	0.262
NEGATIVE_REGULATION_OF_LEUKOCYTE_PROLIFERATION	0.6845	2.0014	0	0.004	0.258
REGULATION_OF_INFLAMMATORY_RESPONSE	0.5909	1.9899	0	0.0041	0.29
REGULATION_OF_OSTEOCLAST_DIFFERENTIATION	0.6711	1.9904	0	0.0041	0.288
RESPONSE_TO_REACTIVE_OXYGEN_SPECIES	0.4703	1.9909	0	0.0041	0.288
POSITIVE_REGULATION_OF_T_CELL_CYTOKINE_PRODUCTION	0.7226	1.991	0	0.0041	0.288
REGULATION_OF_NEUTROPHIL_MIGRATION	0.755	1.9911	0	0.0041	0.288
T_CELL_DIFFERENTIATION_INVOLVED_IN_IMMUNE_RESPONSE	0.6855	1.9917	0	0.0041	0.287
INTERLEUKIN_1_MEDIATED_SIGNALING_PATHWAY	0.4993	1.9917	0	0.0041	0.287
EXTRINSIC_APOPTOTIC_SIGNALING_PATHWAY	0.5083	1.9922	0	0.0041	0.285
MYD88_DEPENDENT_TOLL_LIKE_RECEPTOR_SIGNALING_PATHWAY	0.842	1.9928	0	0.0041	0.285
POSITIVE_REGULATION_OF_INTERFERON_GAMMA_PRODUCTION	0.7567	1.993	0	0.0041	0.285
PROTEIN_INSERTION_INTO_MITOCHONDRIAL_MEMBRANE_INVOLVED_IN_APOPTOTIC_SIGNALING_PATHWAY	0.6159	1.9932	0	0.0041	0.285
POSITIVE_REGULATION_OF_T_CELL_MIGRATION	0.7538	1.9933	0	0.0041	0.285
SOMATIC_RECOMBINATION_OF_IMMUNOGLOBULIN_GENE_SEGMENTS	0.622	1.9934	0.0019	0.0041	0.285
POSITIVE_REGULATION_OF_INTRINSIC_APOPTOTIC_SIGNALING_PATHWAY	0.5254	1.9937	0	0.0041	0.284
REGULATION_OF_MAST_CELL_ACTIVATION_INVOLVED_IN_IMMUNE_RESPONSE	0.7328	1.9942	0	0.0041	0.284
POSITIVE_REGULATION_OF_INFLAMMATORY_RESPONSE	0.6505	1.9945	0	0.0041	0.283
HETEROTYPIC_CELL_CELL_ADHESION	0.6383	1.9961	0	0.0041	0.277
MULTI_ORGANISM_CELLULAR_PROCESS	0.7564	1.9968	0.002	0.0041	0.274
REGULATION_OF_TUMOR_NECROSIS_FACTOR_MEDIATED_SIGNALING_PATHWAY	0.5507	1.997	0	0.0041	0.272
POSITIVE_REGULATION_OF_VASCULATURE_DEVELOPMENT	0.5426	1.9973	0	0.0041	0.271
ANTIGEN_PROCESSING_AND_PRESENTATION_OF_EXOGENOUS_PEPTIDE_ANTIGEN_VIA_MHC_CLASS_I	0.5488	1.9881	0.002	0.0042	0.299
REGULATION_OF_MACROPHAGE_MIGRATION	0.6337	1.9882	0	0.0042	0.299
REGULATION_OF_LEUKOCYTE_APOPTOTIC_PROCESS	0.679	1.9889	0	0.0042	0.296
ACTIN_CYTOSKELETON_REORGANIZATION	0.4933	1.9912	0	0.0042	0.288
REGULATION_OF_DEFENSE_RESPONSE_TO_VIRUS	0.5888	1.9836	0	0.0043	0.31
REGULATION_OF_LYMPHOCYTE_MEDIATED_IMMUNITY	0.6537	1.9838	0	0.0043	0.31
REGULATION_OF_T_HELPER_1_TYPE_IMMUNE_RESPONSE	0.7985	1.9844	0	0.0043	0.308
POSITIVE_REGULATION_OF_INTRACELLULAR_PROTEIN_TRANSPORT	0.432	1.9849	0	0.0043	0.308
NEGATIVE_REGULATION_OF_CELL_CYCLE_PROCESS	0.4711	1.9855	0	0.0043	0.307
REGULATION_OF_LEUKOCYTE_MEDIATED_CYTOTOXICITY	0.6673	1.9858	0	0.0043	0.307
RAS_PROTEIN_SIGNAL_TRANSDUCTION	0.4565	1.9861	0	0.0043	0.307
POSITIVE_REGULATION_OF_INTERLEUKIN_8_PRODUCTION	0.681	1.9873	0	0.0043	0.303
REGULATION_OF_EXTRINSIC_APOPTOTIC_SIGNALING_PATHWAY	0.5162	1.9798	0	0.0044	0.318
REGULATION_OF_RESPONSE_TO_EXTERNAL_STIMULUS	0.5176	1.9806	0	0.0044	0.315
SOMATIC_DIVERSIFICATION_OF_IMMUNOGLOBULINS	0.6185	1.9808	0.0019	0.0044	0.314
REGULATION_OF_T_CELL_MIGRATION	0.6703	1.9811	0	0.0044	0.313
ERK1_AND_ERK2_CASCADE	0.5524	1.9813	0	0.0044	0.313
LYMPHOCYTE_HOMEOSTASIS	0.6726	1.9814	0	0.0044	0.313
POSITIVE_REGULATION_OF_MYELOID_LEUKOCYTE_DIFFERENTIATION	0.6878	1.9819	0	0.0044	0.312
PLATELET_AGGREGATION	0.5945	1.983	0	0.0044	0.31
INTERLEUKIN_1_BETA_PRODUCTION	0.7105	1.9743	0	0.0045	0.335
B_CELL_PROLIFERATION	0.7538	1.9748	0	0.0045	0.332
NEGATIVE_REGULATION_OF_IMMUNE_EFFECTOR_PROCESS	0.5797	1.9752	0	0.0045	0.332
POSITIVE_REGULATION_OF_T_HELPER_1_TYPE_IMMUNE_RESPONSE	0.8947	1.9753	0	0.0045	0.332
ESTABLISHMENT_OF_ORGANELLE_LOCALIZATION	0.4359	1.9754	0	0.0045	0.331
REGULATION_OF_ALPHA_BETA_T_CELL_ACTIVATION	0.6925	1.9763	0	0.0045	0.328
REGULATION_OF_CELL_CYCLE_G1_S_PHASE_TRANSITION	0.4798	1.9763	0	0.0045	0.328
HOMOTYPIC_CELL_CELL_ADHESION	0.5458	1.9767	0	0.0045	0.327
REGULATION_OF_PROTEIN_KINASE_ACTIVITY	0.4714	1.9769	0	0.0045	0.327
GRANULOCYTE_MIGRATION	0.692	1.9772	0	0.0045	0.327
CELLULAR_EXTRAVASATION	0.6659	1.9783	0	0.0045	0.323
PROGRAMMED_NECROTIC_CELL_DEATH	0.6544	1.9787	0	0.0045	0.321
CELLULAR_RESPONSE_TO_VIRUS	0.5607	1.9711	0.0019	0.0046	0.346
MACROPHAGE_MIGRATION	0.6416	1.9713	0	0.0046	0.345
REGULATION_OF_LIPID_KINASE_ACTIVITY	0.6066	1.9721	0	0.0046	0.341
NEGATIVE_REGULATION_OF_KINASE_ACTIVITY	0.4478	1.9723	0	0.0046	0.341
XENOPHAGY	0.7912	1.9727	0	0.0046	0.34
REGULATION_OF_APOPTOTIC_SIGNALING_PATHWAY	0.4592	1.9736	0	0.0046	0.335
NEGATIVE_REGULATION_OF_B_CELL_ACTIVATION	0.7721	1.9656	0	0.0048	0.361
MEMBRANE_ORGANIZATION	0.3998	1.9659	0	0.0048	0.36
NEGATIVE_REGULATION_OF_HEMOPOIESIS	0.6003	1.9664	0	0.0048	0.359
REGULATION_OF_LYMPHOCYTE_MIGRATION	0.6348	1.9668	0	0.0048	0.359
NEGATIVE_REGULATION_OF_MAP_KINASE_ACTIVITY	0.5523	1.9676	0	0.0048	0.356
MYELOID_CELL_DEVELOPMENT	0.5811	1.9679	0.002	0.0048	0.356
REGULATION_OF_GRANULOCYTE_CHEMOTAXIS	0.7062	1.9681	0	0.0048	0.355
REGULATION_OF_VIRAL_LIFE_CYCLE	0.4993	1.9688	0	0.0048	0.352
POSITIVE_REGULATION_OF_PRODUCTION_OF_MOLECULAR_MEDIATOR_OF_IMMUNE_RESPONSE	0.6345	1.9632	0	0.0049	0.372
CD4_POSITIVE_ALPHA_BETA_T_CELL_ACTIVATION	0.6699	1.9635	0	0.0049	0.372
REGULATION_OF_INTRINSIC_APOPTOTIC_SIGNALING_PATHWAY	0.4402	1.9638	0	0.0049	0.372
NEGATIVE_REGULATION_OF_EXTRINSIC_APOPTOTIC_SIGNALING_PATHWAY_VIA_DEATH_DOMAIN_RECEPTORS	0.6385	1.9645	0.0019	0.0049	0.366
POSITIVE_REGULATION_OF_ALPHA_BETA_T_CELL_DIFFERENTIATION	0.7118	1.9615	0	0.005	0.382
NEGATIVE_REGULATION_OF_LEUKOCYTE_APOPTOTIC_PROCESS	0.6979	1.9615	0	0.005	0.382
SOMATIC_DIVERSIFICATION_OF_IMMUNE_RECEPTORS	0.603	1.9617	0	0.005	0.382
GRANULOCYTE_CHEMOTAXIS	0.7071	1.9624	0	0.005	0.376
DNA_DAMAGE_RESPONSE_SIGNAL_TRANSDUCTION_BY_P53_CLASS_MEDIATOR	0.5239	1.963	0	0.005	0.375
POSITIVE_REGULATION_OF_PHAGOCYTOSIS	0.7333	1.9584	0	0.0051	0.398
NEUTROPHIL_MIGRATION	0.7082	1.959	0	0.0051	0.396
RESPONSE_TO_HYDROGEN_PEROXIDE	0.4797	1.9593	0	0.0051	0.395
DEFENSE_RESPONSE_TO_VIRUS	0.537	1.9597	0	0.0051	0.394
INTERLEUKIN_2_PRODUCTION	0.6894	1.9602	0	0.0051	0.393
RESPONSE_TO_UV	0.5138	1.9602	0	0.0051	0.393
POSITIVE_REGULATION_OF_REACTIVE_OXYGEN_SPECIES_METABOLIC_PROCESS	0.5674	1.9544	0	0.0053	0.408
POSITIVE_REGULATION_OF_NEUTROPHIL_MIGRATION	0.7969	1.9545	0	0.0053	0.408
CELLULAR_RESPONSE_TO_MURAMYL_DIPEPTIDE	0.8586	1.9547	0	0.0053	0.407
SIGNAL_TRANSDUCTION_IN_RESPONSE_TO_DNA_DAMAGE	0.5188	1.955	0	0.0053	0.406
REGULATION_OF_MONOCYTE_DIFFERENTIATION	0.7517	1.9556	0	0.0053	0.406
B_CELL_DIFFERENTIATION	0.6352	1.9557	0	0.0053	0.406
NEGATIVE_REGULATION_OF_CELL_ADHESION	0.5124	1.9557	0	0.0053	0.406
CD4_POSITIVE_ALPHA_BETA_T_CELL_DIFFERENTIATION	0.6891	1.956	0	0.0053	0.406
B_CELL_MEDIATED_IMMUNITY	0.6518	1.9513	0	0.0054	0.417
POSITIVE_REGULATION_OF_MACROPHAGE_MIGRATION	0.7496	1.9518	0	0.0054	0.414
REGULATION_OF_PHOSPHATIDYLINOSITOL_3_KINASE_ACTIVITY	0.6258	1.9457	0	0.0055	0.43
SISTER_CHROMATID_SEGREGATION	0.5776	1.9469	0.0038	0.0055	0.428
MITOTIC_NUCLEAR_DIVISION	0.5401	1.9474	0.0019	0.0055	0.425
CELL_CYCLE_PHASE_TRANSITION	0.4565	1.9481	0.0019	0.0055	0.424
POSITIVE_REGULATION_OF_ERK1_AND_ERK2_CASCADE	0.5956	1.9481	0	0.0055	0.424
REGULATION_OF_CHEMOTAXIS	0.5451	1.9482	0	0.0055	0.424
NEGATIVE_REGULATION_OF_TUMOR_NECROSIS_FACTOR_SUPERFAMILY_CYTOKINE_PRODUCTION	0.6845	1.9486	0	0.0055	0.423
NEGATIVE_REGULATION_OF_DEFENSE_RESPONSE	0.5318	1.9486	0	0.0055	0.423
REGULATION_OF_CYSTEINE_TYPE_ENDOPEPTIDASE_ACTIVITY	0.4827	1.9489	0	0.0055	0.422
STRESS_ACTIVATED_PROTEIN_KINASE_SIGNALING_CASCADE	0.4663	1.9491	0	0.0055	0.422
RESPONSE_TO_BACTERIUM	0.5882	1.9497	0	0.0055	0.42
INTERLEUKIN_8_PRODUCTION	0.6441	1.9501	0	0.0055	0.419
NEGATIVE_REGULATION_OF_CELL_CELL_ADHESION	0.5553	1.9515	0	0.0055	0.416
NEGATIVE_REGULATION_OF_LEUKOCYTE_CELL_CELL_ADHESION	0.6062	1.9515	0	0.0055	0.416
REGULATION_OF_NITRIC_OXIDE_METABOLIC_PROCESS	0.6106	1.9439	0.0019	0.0056	0.434
INTERLEUKIN_1_PRODUCTION	0.6801	1.9457	0	0.0056	0.43
ESTABLISHMENT_OF_LYMPHOCYTE_POLARITY	0.8297	1.946	0	0.0056	0.429
REGULATION_OF_MAP_KINASE_ACTIVITY	0.494	1.9412	0	0.0057	0.444
RESPONSE_TO_CHEMOKINE	0.7122	1.9413	0	0.0057	0.444
NUCLEAR_ENVELOPE_ORGANIZATION	0.5541	1.9416	0.0019	0.0057	0.442
CELL_ADHESION_MEDIATED_BY_INTEGRIN	0.6401	1.9417	0	0.0057	0.441
B_CELL_RECEPTOR_SIGNALING_PATHWAY	0.7398	1.9422	0	0.0057	0.438
ANIMAL_ORGAN_REGENERATION	0.5797	1.9428	0	0.0057	0.436
POSITIVE_REGULATION_OF_HYDROLASE_ACTIVITY	0.4396	1.9432	0	0.0057	0.436
POSITIVE_REGULATION_OF_PROTEIN_DEPHOSPHORYLATION	0.58	1.9399	0	0.0058	0.448
NEGATIVE_REGULATION_OF_INTERLEUKIN_6_PRODUCTION	0.7085	1.9347	0	0.0061	0.463
NEUTROPHIL_CHEMOTAXIS	0.7258	1.9357	0	0.0061	0.457
POSITIVE_REGULATION_OF_PROTEIN_MODIFICATION_BY_SMALL_PROTEIN_CONJUGATION_OR_REMOVAL	0.471	1.9362	0	0.0061	0.456
REGULATION_OF_CELL_ADHESION_MEDIATED_BY_INTEGRIN	0.6626	1.9362	0	0.0061	0.456
LYMPHOCYTE_CHEMOTAXIS	0.7651	1.9364	0	0.0061	0.456
REGULATION_OF_TRANSFERASE_ACTIVITY	0.4456	1.9332	0	0.0062	0.468
NEGATIVE_REGULATION_OF_REGULATED_SECRETORY_PATHWAY	0.7501	1.9333	0	0.0062	0.468
CELLULAR_RESPONSE_TO_INTERFERON_BETA	0.7132	1.9304	0	0.0063	0.477
RESPONSE_TO_INTERFERON_BETA	0.645	1.9306	0.0019	0.0063	0.477
CHONDROITIN_SULFATE_PROTEOGLYCAN_METABOLIC_PROCESS	0.6321	1.9321	0	0.0063	0.475
POSITIVE_REGULATION_OF_NEURON_DEATH	0.5218	1.9278	0	0.0064	0.49
REGULATION_OF_REACTIVE_OXYGEN_SPECIES_METABOLIC_PROCESS	0.4954	1.9282	0	0.0064	0.487
POSITIVE_REGULATION_OF_CYSTEINE_TYPE_ENDOPEPTIDASE_ACTIVITY	0.5013	1.9285	0	0.0064	0.486
REGULATION_OF_GLIAL_CELL_MIGRATION	0.7483	1.9287	0	0.0064	0.486
SUPEROXIDE_METABOLIC_PROCESS	0.6501	1.929	0	0.0064	0.485
REGULATION_OF_ANTIGEN_PROCESSING_AND_PRESENTATION	0.8304	1.9293	0	0.0064	0.483
NEGATIVE_REGULATION_OF_T_CELL_PROLIFERATION	0.6189	1.9296	0	0.0064	0.482
REGULATION_OF_INTRACELLULAR_SIGNAL_TRANSDUCTION	0.4353	1.9244	0	0.0065	0.504
NEGATIVE_REGULATION_OF_LEUKOCYTE_MEDIATED_IMMUNITY	0.7135	1.9251	0	0.0065	0.5
MITOTIC_SPINDLE_ORGANIZATION	0.533	1.9252	0.0058	0.0065	0.5
NEGATIVE_REGULATION_OF_MITOTIC_CELL_CYCLE	0.4518	1.9252	0	0.0065	0.5
RESPONSE_TO_IONIZING_RADIATION	0.496	1.9257	0	0.0065	0.5
CELLULAR_RESPONSE_TO_MECHANICAL_STIMULUS	0.545	1.9261	0	0.0065	0.499
POSITIVE_REGULATION_OF_CD4_POSITIVE_ALPHA_BETA_T_CELL_ACTIVATION	0.7208	1.9262	0	0.0065	0.498
POSITIVE_REGULATION_OF_CYTOSKELETON_ORGANIZATION	0.4274	1.927	0	0.0065	0.495
AUTOCRINE_SIGNALING	0.895	1.9224	0	0.0066	0.511
REGULATION_OF_REACTIVE_OXYGEN_SPECIES_BIOSYNTHETIC_PROCESS	0.5516	1.9227	0	0.0066	0.509
REGULATION_OF_B_CELL_DIFFERENTIATION	0.7507	1.9206	0	0.0067	0.52
NECROTIC_CELL_DEATH	0.5828	1.9212	0.0019	0.0067	0.516
NEGATIVE_REGULATION_OF_PHOSPHORUS_METABOLIC_PROCESS	0.4218	1.9218	0	0.0067	0.515
REGULATION_OF_CELLULAR_EXTRAVASATION	0.6854	1.9181	0	0.0068	0.525
IMMUNOGLOBULIN_PRODUCTION_INVOLVED_IN_IMMUNOGLOBULIN_MEDIATED_IMMUNE_RESPONSE	0.6336	1.9183	0	0.0068	0.524
POSITIVE_REGULATION_OF_CELL_DEATH	0.4733	1.9186	0	0.0068	0.524
DENDRITIC_CELL_ANTIGEN_PROCESSING_AND_PRESENTATION	0.8748	1.9186	0	0.0068	0.524
MACROPHAGE_ACTIVATION	0.6653	1.9187	0	0.0068	0.523
NEGATIVE_REGULATION_OF_PHOSPHORYLATION	0.4307	1.9188	0	0.0068	0.523
REGULATION_OF_VASCULATURE_DEVELOPMENT	0.4967	1.9189	0	0.0068	0.523
POSITIVE_REGULATION_OF_MITOCHONDRION_ORGANIZATION	0.4744	1.9198	0	0.0068	0.522
POSITIVE_REGULATION_OF_GENE_EXPRESSION	0.4712	1.9199	0	0.0068	0.522
MITOTIC_CELL_CYCLE	0.4429	1.9206	0.0019	0.0068	0.52
I_KAPPAB_PHOSPHORYLATION	0.7259	1.9207	0	0.0068	0.52
CHEMOKINE_PRODUCTION	0.6348	1.9212	0	0.0068	0.516
REGULATION_OF_STRESS_ACTIVATED_PROTEIN_KINASE_SIGNALING_CASCADE	0.4952	1.9153	0	0.0069	0.532
POSITIVE_REGULATION_OF_LOCOMOTION	0.467	1.9154	0	0.0069	0.531
ALPHA_BETA_T_CELL_PROLIFERATION	0.7092	1.9155	0	0.0069	0.531
POSITIVE_REGULATION_OF_TUMOR_NECROSIS_FACTOR_SUPERFAMILY_CYTOKINE_PRODUCTION	0.6884	1.916	0	0.0069	0.53
REGULATION_OF_CHROMOSOME_SEGREGATION	0.6582	1.9165	0.0019	0.0069	0.529
REGULATION_OF_PROTEIN_MODIFICATION_BY_SMALL_PROTEIN_CONJUGATION_OR_REMOVAL	0.4134	1.9133	0	0.007	0.535
TOLERANCE_INDUCTION	0.728	1.9133	0	0.007	0.534
REGULATION_OF_BIOLOGICAL_PROCESS_INVOLVED_IN_SYMBIOTIC_INTERACTION	0.4534	1.9099	0	0.0071	0.541
POSITIVE_REGULATION_OF_PROTEIN_CONTAINING_COMPLEX_ASSEMBLY	0.4303	1.9119	0	0.0071	0.537
T_CELL_DIFFERENTIATION_IN_THYMUS	0.608	1.912	0	0.0071	0.536
POSITIVE_REGULATION_OF_MONONUCLEAR_CELL_MIGRATION	0.6826	1.9083	0	0.0072	0.545
MITOTIC_SPINDLE_ASSEMBLY	0.5556	1.9092	0.0019	0.0072	0.541
NEGATIVE_REGULATION_OF_PROTEIN_MODIFICATION_PROCESS	0.4058	1.9099	0	0.0072	0.541
NEGATIVE_REGULATION_OF_GENE_EXPRESSION	0.3928	1.9102	0	0.0072	0.541
MACROPHAGE_PROLIFERATION	0.8329	1.9103	0	0.0072	0.541
REGULATION_OF_RESPONSE_TO_ENDOPLASMIC_RETICULUM_STRESS	0.4439	1.9109	0	0.0072	0.54
POSITIVE_REGULATION_OF_CATALYTIC_ACTIVITY	0.4378	1.9111	0	0.0072	0.539
POSITIVE_REGULATION_OF_MAP_KINASE_ACTIVITY	0.4935	1.9064	0	0.0074	0.552
CYCLOOXYGENASE_PATHWAY	0.8003	1.9046	0	0.0075	0.559
T_CELL_APOPTOTIC_PROCESS	0.62	1.9052	0	0.0075	0.555
CELLULAR_RESPONSE_TO_EXTERNAL_STIMULUS	0.4446	1.9057	0	0.0075	0.553
CELL_REDOX_HOMEOSTASIS	0.5423	1.9033	0.0019	0.0076	0.561
MITOTIC_SISTER_CHROMATID_SEGREGATION	0.5903	1.9033	0.0038	0.0076	0.561
REGULATION_OF_TRANSCRIPTION_INVOLVED_IN_G1_S_TRANSITION_OF_MITOTIC_CELL_CYCLE	0.6852	1.9043	0	0.0076	0.56
BONE_CELL_DEVELOPMENT	0.647	1.9008	0	0.0077	0.569
POSITIVE_REGULATION_OF_STRESS_ACTIVATED_PROTEIN_KINASE_SIGNALING_CASCADE	0.5493	1.9015	0	0.0077	0.567
MACROPHAGE_CYTOKINE_PRODUCTION	0.8017	1.9015	0	0.0077	0.567
CELL_CELL_ADHESION_MEDIATED_BY_INTEGRIN	0.7341	1.902	0.002	0.0077	0.566
REGULATION_OF_CELL_CYCLE_PHASE_TRANSITION	0.4357	1.9025	0.0019	0.0077	0.563
POSITIVE_REGULATION_OF_LYMPHOCYTE_MIGRATION	0.7035	1.9025	0	0.0077	0.563
REGULATION_OF_T_CELL_MEDIATED_CYTOTOXICITY	0.6812	1.8993	0	0.0078	0.572
TRANSFORMING_GROWTH_FACTOR_BETA_PRODUCTION	0.618	1.8969	0.002	0.0079	0.576
APOPTOTIC_PROCESS	0.4264	1.8981	0	0.0079	0.572
REGULATION_OF_ALPHA_BETA_T_CELL_DIFFERENTIATION	0.6824	1.8969	0	0.008	0.576
NEGATIVE_REGULATION_OF_RECEPTOR_SIGNALING_PATHWAY_VIA_JAK_STAT	0.583	1.8973	0	0.008	0.575
CELLULAR_DEFENSE_RESPONSE	0.7732	1.8931	0	0.0081	0.595
CELLULAR_RESPONSE_TO_VASCULAR_ENDOTHELIAL_GROWTH_FACTOR_STIMULUS	0.5365	1.8935	0	0.0081	0.592
POSITIVE_REGULATION_OF_TRANSFERASE_ACTIVITY	0.4549	1.8935	0	0.0081	0.592
TOLL_LIKE_RECEPTOR_4_SIGNALING_PATHWAY	0.7224	1.8936	0	0.0081	0.592
LEUKOCYTE_ADHESION_TO_VASCULAR_ENDOTHELIAL_CELL	0.6941	1.8936	0	0.0081	0.592
POSITIVE_REGULATION_OF_CHEMOKINE_PRODUCTION	0.6805	1.8938	0	0.0081	0.591
REGULATION_OF_IMMUNOGLOBULIN_PRODUCTION	0.6123	1.894	0	0.0081	0.591
RESPONSE_TO_OXIDATIVE_STRESS	0.4343	1.8942	0	0.0081	0.591
MYELOID_DENDRITIC_CELL_ACTIVATION	0.7855	1.8945	0	0.0081	0.586
NEGATIVE_REGULATION_OF_LEUKOCYTE_MEDIATED_CYTOTOXICITY	0.7488	1.8947	0.002	0.0081	0.586
REGULATION_OF_GTPASE_ACTIVITY	0.4328	1.8949	0	0.0081	0.586
REGULATION_OF_PHOSPHOLIPASE_C_ACTIVITY	0.6353	1.8952	0	0.0081	0.584
NEGATIVE_REGULATION_OF_DNA_REPLICATION	0.6523	1.8955	0.0019	0.0081	0.584
REGULATION_OF_DNA_REPLICATION	0.5035	1.8955	0.0019	0.0081	0.584
BONE_RESORPTION	0.6482	1.8906	0	0.0082	0.6
PURINE_CONTAINING_COMPOUND_SALVAGE	0.7332	1.8909	0	0.0082	0.6
LYMPHOCYTE_COSTIMULATION	0.6599	1.8912	0	0.0082	0.6
GRANULOCYTE_DIFFERENTIATION	0.7087	1.8916	0	0.0082	0.598
REGULATION_OF_MITOCHONDRION_ORGANIZATION	0.4181	1.8917	0	0.0082	0.598
REGULATION_OF_UBIQUITIN_PROTEIN_TRANSFERASE_ACTIVITY	0.505	1.8921	0.0019	0.0082	0.598
POSITIVE_REGULATION_OF_GTPASE_ACTIVITY	0.4433	1.8884	0	0.0083	0.611
REGULATION_OF_ACTIN_CYTOSKELETON_REORGANIZATION	0.579	1.8884	0	0.0083	0.611
REGULATION_OF_NUCLEOTIDE_BINDING_OLIGOMERIZATION_DOMAIN_CONTAINING_2_SIGNALING_PATHWAY	0.8845	1.8884	0	0.0083	0.611
NATURAL_KILLER_CELL_MEDIATED_IMMUNITY	0.6611	1.8885	0	0.0083	0.61
VIRAL_GENOME_REPLICATION	0.4519	1.8886	0.0019	0.0083	0.61
RESPONSE_TO_MURAMYL_DIPEPTIDE	0.7105	1.8888	0	0.0083	0.609
TAXIS	0.5385	1.8891	0	0.0083	0.607
REGULATION_OF_MACROPHAGE_DIFFERENTIATION	0.7404	1.8869	0	0.0084	0.616
POSITIVE_REGULATION_OF_DNA_BIOSYNTHETIC_PROCESS	0.5241	1.8889	0	0.0084	0.609
POSITIVE_REGULATION_OF_DNA_BINDING_TRANSCRIPTION_FACTOR_ACTIVITY	0.496	1.886	0	0.0085	0.618
INFLAMMATORY_CELL_APOPTOTIC_PROCESS	0.7211	1.8844	0	0.0086	0.626
POSITIVE_REGULATION_OF_PROTEIN_KINASE_ACTIVITY	0.4709	1.8847	0	0.0086	0.624
B_CELL_HOMEOSTASIS	0.6905	1.8815	0.002	0.0087	0.64
POSITIVE_REGULATION_OF_GLYCOPROTEIN_METABOLIC_PROCESS	0.6195	1.8822	0	0.0087	0.637
POSITIVE_REGULATION_OF_PROTEIN_SERINE_THREONINE_KINASE_ACTIVITY	0.467	1.8825	0	0.0087	0.637
FIBROBLAST_APOPTOTIC_PROCESS	0.692	1.8833	0.002	0.0087	0.631
POSITIVE_REGULATION_OF_CD4_POSITIVE_ALPHA_BETA_T_CELL_DIFFERENTIATION	0.7418	1.8836	0	0.0087	0.631
NEGATIVE_REGULATION_OF_GLYCOPROTEIN_METABOLIC_PROCESS	0.6822	1.8836	0.0019	0.0087	0.631
POSITIVE_REGULATION_OF_GRANULOCYTE_CHEMOTAXIS	0.7825	1.8805	0	0.0088	0.642
POSITIVE_REGULATION_OF_INTRACELLULAR_TRANSPORT	0.3905	1.8816	0	0.0088	0.64
T_CELL_HOMEOSTASIS	0.6851	1.8816	0	0.0088	0.64
MULTI_ORGANISM_MEMBRANE_ORGANIZATION	0.7904	1.8779	0.0019	0.0089	0.654
REGULATION_OF_LYMPHOCYTE_APOPTOTIC_PROCESS	0.6753	1.8795	0	0.0089	0.649
RESPONSE_TO_ISCHEMIA	0.5191	1.8797	0.0019	0.0089	0.645
MYELOID_LEUKOCYTE_CYTOKINE_PRODUCTION	0.7082	1.8801	0	0.0089	0.642
REGULATION_OF_CELL_KILLING	0.6329	1.8805	0	0.0089	0.642
PRODUCTION_OF_MOLECULAR_MEDIATOR_INVOLVED_IN_INFLAMMATORY_RESPONSE	0.627	1.8771	0	0.009	0.656
INTRINSIC_APOPTOTIC_SIGNALING_PATHWAY_IN_RESPONSE_TO_ENDOPLASMIC_RETICULUM_STRESS	0.485	1.8779	0	0.009	0.654
POSITIVE_REGULATION_OF_INTERLEUKIN_2_PRODUCTION	0.7445	1.878	0	0.009	0.654
REGULATION_OF_NEUTROPHIL_CHEMOTAXIS	0.7309	1.8783	0	0.009	0.653
CELLULAR_RESPONSE_TO_REACTIVE_OXYGEN_SPECIES	0.4585	1.8763	0	0.0091	0.66
NEGATIVE_REGULATION_OF_LYMPHOCYTE_MEDIATED_IMMUNITY	0.6877	1.875	0	0.0092	0.665
POSITIVE_REGULATION_OF_T_CELL_MEDIATED_CYTOTOXICITY	0.6768	1.8755	0	0.0092	0.662
REGULATION_OF_MACROPHAGE_ACTIVATION	0.647	1.8737	0	0.0093	0.669
CELL_CELL_ADHESION	0.5106	1.8743	0	0.0093	0.669
REGULATION_OF_HYDROLASE_ACTIVITY	0.4168	1.8723	0	0.0094	0.674
MICROTUBULE_CYTOSKELETON_ORGANIZATION_INVOLVED_IN_MITOSIS	0.5139	1.8724	0.0058	0.0094	0.674
REGULATION_OF_MAPK_CASCADE	0.4829	1.8725	0	0.0094	0.674
DENDRITIC_CELL_CHEMOTAXIS	0.8529	1.8726	0	0.0094	0.674
CD8_POSITIVE_ALPHA_BETA_T_CELL_ACTIVATION	0.7914	1.8728	0	0.0094	0.674
MAINTENANCE_OF_LOCATION	0.4528	1.873	0	0.0094	0.671
INTERLEUKIN_12_PRODUCTION	0.7273	1.8711	0	0.0095	0.679
REGULATION_OF_B_CELL_RECEPTOR_SIGNALING_PATHWAY	0.7666	1.8711	0	0.0095	0.679
CELL_MIGRATION	0.4731	1.8712	0	0.0095	0.678
REGULATION_OF_VESICLE_MEDIATED_TRANSPORT	0.4604	1.8714	0	0.0095	0.677
NEGATIVE_REGULATION_OF_INFLAMMATORY_RESPONSE	0.5633	1.8715	0	0.0095	0.677
POSITIVE_REGULATION_OF_CELLULAR_PROTEIN_LOCALIZATION	0.3903	1.8697	0	0.0096	0.687
POSITIVE_REGULATION_OF_INTERLEUKIN_6_PRODUCTION	0.6904	1.8701	0	0.0096	0.685
CELLULAR_RESPONSE_TO_LIPID	0.4828	1.8685	0	0.0097	0.69
SISTER_CHROMATID_COHESION	0.542	1.8685	0.0039	0.0097	0.69
MEMBRANE_RAFT_ORGANIZATION	0.6411	1.8689	0	0.0097	0.689
RESPONSE_TO_GAMMA_RADIATION	0.5562	1.8691	0.0041	0.0097	0.689
CELL_AGING	0.4876	1.8691	0	0.0097	0.689
RELEASE_OF_CYTOCHROME_C_FROM_MITOCHONDRIA	0.5546	1.8673	0	0.0098	0.692
NEGATIVE_REGULATION_OF_CELL_CYCLE	0.4163	1.8664	0	0.0099	0.693
NEGATIVE_REGULATION_OF_INTERFERON_GAMMA_PRODUCTION	0.6948	1.8666	0	0.0099	0.693
INTERFERON_ALPHA_PRODUCTION	0.6764	1.865	0	0.01	0.7
AGING	0.4694	1.8653	0	0.01	0.699
DETECTION_OF_BIOTIC_STIMULUS	0.7137	1.8643	0	0.0101	0.706
ACTIVATION_OF_PHOSPHOLIPASE_C_ACTIVITY	0.6881	1.8645	0	0.0101	0.705
CELLULAR_SENESCENCE	0.5186	1.8646	0	0.0101	0.705
MAPK_CASCADE	0.4661	1.8624	0	0.0103	0.716
NEGATIVE_REGULATION_OF_MYELOID_CELL_DIFFERENTIATION	0.5247	1.8626	0	0.0103	0.716
METAPHASE_PLATE_CONGRESSION	0.5879	1.8629	0.0019	0.0103	0.712
POSITIVE_REGULATION_OF_ALPHA_BETA_T_CELL_PROLIFERATION	0.7885	1.8612	0	0.0104	0.718
NEGATIVE_REGULATION_OF_CELL_KILLING	0.718	1.8617	0.002	0.0104	0.717
REGULATION_OF_GRANULOCYTE_DIFFERENTIATION	0.7991	1.8618	0	0.0104	0.717
NEGATIVE_REGULATION_OF_RESPONSE_TO_CYTOKINE_STIMULUS	0.5508	1.86	0	0.0105	0.725
REGULATION_OF_INTRACELLULAR_PROTEIN_TRANSPORT	0.3968	1.8609	0	0.0105	0.721
POSITIVE_REGULATION_OF_ERYTHROCYTE_DIFFERENTIATION	0.5247	1.8588	0.0019	0.0106	0.727
MITOTIC_CELL_CYCLE_CHECKPOINT	0.531	1.859	0.0019	0.0106	0.727
MITOTIC_METAPHASE_PLATE_CONGRESSION	0.6194	1.8594	0.0058	0.0106	0.726
INTERLEUKIN_10_PRODUCTION	0.7117	1.86	0	0.0106	0.725
EXECUTION_PHASE_OF_APOPTOSIS	0.5235	1.8573	0	0.0107	0.733
NEGATIVE_REGULATION_OF_EXOCYTOSIS	0.6284	1.8573	0.0059	0.0107	0.733
ANTIGEN_PROCESSING_AND_PRESENTATION_OF_ENDOGENOUS_ANTIGEN	0.6461	1.8575	0	0.0107	0.733
REGULATION_OF_DNA_BINDING_TRANSCRIPTION_FACTOR_ACTIVITY	0.4653	1.8581	0	0.0107	0.733
POSITIVE_REGULATION_OF_CELLULAR_EXTRAVASATION	0.722	1.8582	0	0.0107	0.733
POSITIVE_REGULATION_OF_CELL_ADHESION_MEDIATED_BY_INTEGRIN	0.7658	1.8566	0	0.0108	0.736
CHONDROITIN_SULFATE_PROTEOGLYCAN_BIOSYNTHETIC_PROCESS	0.7061	1.8557	0	0.0109	0.737
POSITIVE_REGULATION_OF_ORGANELLE_ORGANIZATION	0.3804	1.856	0	0.0109	0.737
REGULATION_OF_MITOTIC_CELL_CYCLE	0.4186	1.8561	0.0019	0.0109	0.736
POSITIVE_REGULATION_OF_B_CELL_DIFFERENTIATION	0.8106	1.8563	0	0.0109	0.736
POSITIVE_REGULATION_OF_RELEASE_OF_CYTOCHROME_C_FROM_MITOCHONDRIA	0.6758	1.8532	0.0019	0.011	0.744
CELLULAR_RESPONSE_TO_CHEMICAL_STRESS	0.4153	1.8533	0	0.011	0.744
POSITIVE_REGULATION_OF_PEPTIDASE_ACTIVITY	0.4691	1.8534	0	0.011	0.743
HISTONE_PHOSPHORYLATION	0.6047	1.8534	0.002	0.011	0.743
FIBROBLAST_PROLIFERATION	0.5028	1.8542	0	0.011	0.74
REGULATION_OF_CD4_POSITIVE_ALPHA_BETA_T_CELL_ACTIVATION	0.6724	1.8542	0	0.011	0.74
REGULATION_OF_CD4_POSITIVE_ALPHA_BETA_T_CELL_DIFFERENTIATION	0.7079	1.8542	0	0.011	0.74
NEGATIVE_REGULATION_OF_TYROSINE_PHOSPHORYLATION_OF_STAT_PROTEIN	0.7152	1.8542	0	0.011	0.74
REGULATION_OF_DEFENSE_RESPONSE_TO_VIRUS_BY_HOST	0.7033	1.8547	0	0.011	0.739
RECEPTOR_MEDIATED_ENDOCYTOSIS	0.4696	1.8548	0	0.011	0.739
SMALL_GTPASE_MEDIATED_SIGNAL_TRANSDUCTION	0.418	1.852	0	0.0111	0.746
NEGATIVE_REGULATION_OF_VIRAL_PROCESS	0.5378	1.8523	0.002	0.0111	0.746
MORPHOGENESIS_OF_AN_ENDOTHELIUM	0.6889	1.8527	0	0.0111	0.745
ENDOCYTOSIS	0.445	1.8508	0	0.0112	0.753
NUCLEAR_CHROMOSOME_SEGREGATION	0.5336	1.851	0.0058	0.0112	0.752
POSITIVE_REGULATION_OF_DEPHOSPHORYLATION	0.5221	1.8514	0.0019	0.0112	0.75
POSITIVE_REGULATION_OF_T_HELPER_CELL_DIFFERENTIATION	0.754	1.8514	0	0.0112	0.75
CHROMOSOME_SEGREGATION	0.515	1.8515	0.0097	0.0112	0.75
LIPID_STORAGE	0.5021	1.8516	0	0.0112	0.75
T_CELL_CHEMOTAXIS	0.7905	1.8487	0	0.0113	0.758
PROTEIN_INSERTION_INTO_MEMBRANE	0.4602	1.8489	0.0039	0.0113	0.758
POSITIVE_REGULATION_OF_MACROPHAGE_CHEMOTAXIS	0.7568	1.8493	0	0.0113	0.757
RESPIRATORY_BURST_INVOLVED_IN_DEFENSE_RESPONSE	0.8265	1.8495	0	0.0113	0.756
BIOLOGICAL_ADHESION	0.4969	1.8497	0	0.0113	0.756
REGULATION_OF_VIRAL_GENOME_REPLICATION	0.5132	1.85	0	0.0113	0.755
MITOTIC_G1_S_TRANSITION_CHECKPOINT	0.5386	1.8482	0.0019	0.0114	0.758
REGULATION_OF_GLYCOPROTEIN_METABOLIC_PROCESS	0.5238	1.8472	0.002	0.0115	0.76
PURINE_DEOXYRIBONUCLEOTIDE_METABOLIC_PROCESS	0.7167	1.8475	0	0.0115	0.759
WOUND_HEALING	0.472	1.8465	0	0.0116	0.761
REGULATION_OF_MULTI_ORGANISM_PROCESS	0.6224	1.8447	0	0.0117	0.767
DENDRITIC_CELL_MIGRATION	0.808	1.8449	0	0.0117	0.766
REGULATION_OF_CELL_DEATH	0.4254	1.8452	0	0.0117	0.765
POSITIVE_REGULATION_OF_MONOCYTE_CHEMOTAXIS	0.8091	1.8453	0	0.0117	0.764
REGULATION_OF_DENDRITIC_CELL_DIFFERENTIATION	0.8373	1.8454	0	0.0117	0.763
CYTOKINETIC_PROCESS	0.6192	1.8419	0.0079	0.0119	0.77
NEGATIVE_REGULATION_OF_LEUKOCYTE_MIGRATION	0.5961	1.8434	0.0021	0.0119	0.769
POSITIVE_REGULATION_OF_INTERLEUKIN_1_PRODUCTION	0.7234	1.8422	0	0.012	0.77
POSITIVE_REGULATION_OF_CELL_POPULATION_PROLIFERATION	0.4907	1.8422	0	0.012	0.77
CELL_MATRIX_ADHESION	0.4699	1.8423	0	0.012	0.77
MYELOID_CELL_HOMEOSTASIS	0.4278	1.8426	0	0.012	0.77
REGULATION_OF_CHROMOSOME_SEPARATION	0.6683	1.8429	0.0019	0.012	0.769
SIGNAL_TRANSDUCTION_BY_P53_CLASS_MEDIATOR	0.4227	1.8389	0	0.0121	0.777
NEGATIVE_REGULATION_OF_INNATE_IMMUNE_RESPONSE	0.551	1.8395	0.0039	0.0121	0.776
REGULATION_OF_TYPE_2_IMMUNE_RESPONSE	0.6717	1.8398	0	0.0121	0.775
MODULATION_OF_PROCESS_OF_OTHER_ORGANISM	0.4859	1.8401	0	0.0121	0.774
NEGATIVE_REGULATION_OF_NITRIC_OXIDE_METABOLIC_PROCESS	0.6651	1.8406	0.0058	0.0121	0.774
NATURAL_KILLER_CELL_ACTIVATION	0.6532	1.8406	0	0.0121	0.774
ACTIVATION_OF_MAPK_ACTIVITY	0.4885	1.8408	0	0.0121	0.773
POSITIVE_REGULATION_OF_MAPK_CASCADE	0.4996	1.8408	0	0.0121	0.773
POSITIVE_REGULATION_OF_ACTIN_FILAMENT_BUNDLE_ASSEMBLY	0.4841	1.8411	0	0.0121	0.771
REGULATION_OF_T_HELPER_CELL_DIFFERENTIATION	0.7024	1.8379	0	0.0122	0.779
SUPEROXIDE_ANION_GENERATION	0.7045	1.8382	0	0.0122	0.779
REGULATION_OF_PROTEIN_AUTOPHOSPHORYLATION	0.5192	1.8385	0	0.0122	0.779
EXTERNAL_ENCAPSULATING_STRUCTURE_ORGANIZATION	0.5505	1.8389	0	0.0122	0.777
RUFFLE_ORGANIZATION	0.4588	1.8391	0.002	0.0122	0.777
LEUKOCYTE_MIGRATION_INVOLVED_IN_INFLAMMATORY_RESPONSE	0.8325	1.8374	0	0.0123	0.782
RESPONSE_TO_INTERLEUKIN_2	0.764	1.8364	0.002	0.0124	0.787
T_CELL_MEDIATED_CYTOTOXICITY	0.6369	1.8357	0	0.0125	0.787
REGULATION_OF_LYMPHOCYTE_CHEMOTAXIS	0.7321	1.8359	0	0.0125	0.787
REGULATION_OF_CELL_CYCLE_PROCESS	0.4136	1.8331	0.0019	0.0126	0.794
MICROTUBULE_ORGANIZING_CENTER_LOCALIZATION	0.5417	1.8333	0.0038	0.0126	0.794
CELLULAR_RESPONSE_TO_UV	0.5087	1.8334	0	0.0126	0.794
COTRANSLATIONAL_PROTEIN_TARGETING_TO_MEMBRANE	0.4501	1.8335	0.0141	0.0126	0.794
ORGANELLE_FISSION	0.4712	1.834	0.0037	0.0126	0.793
CELL_CYCLE_PROCESS	0.4044	1.8345	0.0019	0.0126	0.79
NEGATIVE_REGULATION_OF_TOLL_LIKE_RECEPTOR_SIGNALING_PATHWAY	0.646	1.8347	0	0.0126	0.79
GLIAL_CELL_MIGRATION	0.5734	1.8348	0	0.0126	0.789
DNA_DEPENDENT_DNA_REPLICATION_MAINTENANCE_OF_FIDELITY	0.6226	1.8315	0.0019	0.0127	0.799
REGULATION_OF_PROTEIN_MODIFICATION_PROCESS	0.4091	1.8336	0	0.0127	0.793
REGULATION_OF_T_CELL_DIFFERENTIATION_IN_THYMUS	0.6923	1.8309	0	0.0128	0.802
MITOTIC_SISTER_CHROMATID_COHESION	0.5769	1.8316	0.002	0.0128	0.799
REGULATION_OF_XENOPHAGY	0.8815	1.8317	0	0.0128	0.799
RESPONSE_TO_INTERLEUKIN_7	0.5956	1.8318	0.002	0.0128	0.799
POSITIVE_REGULATION_OF_MOLECULAR_FUNCTION	0.4241	1.832	0	0.0128	0.798
PEPTIDYL_TYROSINE_MODIFICATION	0.4947	1.8322	0	0.0128	0.798
REGULATION_OF_CELLULAR_COMPONENT_MOVEMENT	0.4335	1.8284	0	0.0131	0.806
POSITIVE_REGULATION_OF_CELL_KILLING	0.644	1.8287	0	0.0131	0.805
DETECTION_OF_EXTERNAL_BIOTIC_STIMULUS	0.8243	1.8291	0	0.0131	0.804
POSITIVE_REGULATION_OF_TOLL_LIKE_RECEPTOR_SIGNALING_PATHWAY	0.7417	1.8293	0	0.0131	0.804
NEGATIVE_REGULATION_OF_VIRAL_GENOME_REPLICATION	0.5833	1.8295	0.004	0.0131	0.804
NEGATIVE_REGULATION_OF_INTERLEUKIN_1_BETA_PRODUCTION	0.7214	1.8277	0	0.0132	0.808
REACTIVE_NITROGEN_SPECIES_METABOLIC_PROCESS	0.5199	1.8279	0.0019	0.0132	0.807
REGULATION_OF_RELEASE_OF_CYTOCHROME_C_FROM_MITOCHONDRIA	0.5702	1.8285	0.0039	0.0132	0.806
REGULATION_OF_MACROPHAGE_CHEMOTAXIS	0.6167	1.8274	0.0041	0.0133	0.809
CHROMOSOME_LOCALIZATION	0.5467	1.8264	0.0019	0.0134	0.814
REGULATION_OF_INTEGRIN_ACTIVATION	0.6864	1.8266	0.002	0.0134	0.813
ACTIVATION_OF_PROTEIN_KINASE_ACTIVITY	0.4542	1.8245	0	0.0136	0.819
IMMUNOLOGICAL_MEMORY_PROCESS	0.665	1.8248	0	0.0136	0.817
REGULATION_OF_CD8_POSITIVE_ALPHA_BETA_T_CELL_ACTIVATION	0.8015	1.8249	0	0.0136	0.817
PRI_MIRNA_TRANSCRIPTION_BY_RNA_POLYMERASE_II	0.5519	1.8241	0	0.0137	0.82
REGULATION_OF_CELLULAR_RESPONSE_TO_STRESS	0.3963	1.8234	0	0.0138	0.821
CELL_CYCLE	0.3928	1.8217	0.0019	0.0139	0.825
BLASTOCYST_DEVELOPMENT	0.5126	1.822	0.0019	0.0139	0.824
GLIAL_CELL_PROLIFERATION	0.5886	1.8221	0	0.0139	0.824
DENDRITIC_CELL_APOPTOTIC_PROCESS	0.8467	1.8226	0	0.0139	0.823
INTRINSIC_APOPTOTIC_SIGNALING_PATHWAY_BY_P53_CLASS_MEDIATOR	0.4624	1.8226	0	0.0139	0.823
REGULATION_OF_SYNCYTIUM_FORMATION_BY_PLASMA_MEMBRANE_FUSION	0.6687	1.8227	0.002	0.0139	0.823
POSITIVE_REGULATION_OF_JNK_CASCADE	0.5403	1.82	0	0.0141	0.833
NEGATIVE_REGULATION_OF_INTRINSIC_APOPTOTIC_SIGNALING_PATHWAY	0.4134	1.82	0.0039	0.0141	0.833
T_HELPER_1_CELL_DIFFERENTIATION	0.7573	1.8203	0	0.0141	0.831
NEGATIVE_REGULATION_OF_T_CELL_MEDIATED_IMMUNITY	0.7803	1.819	0	0.0142	0.835
NEGATIVE_REGULATION_OF_CHROMOSOME_ORGANIZATION	0.5436	1.8193	0.0038	0.0142	0.833
REGULATION_OF_PHOSPHOLIPASE_ACTIVITY	0.543	1.8194	0	0.0142	0.833
MEMBRANE_RAFT_LOCALIZATION	0.9458	1.82	0	0.0142	0.833
REGULATION_OF_DNA_DEPENDENT_DNA_REPLICATION	0.6455	1.8202	0.0019	0.0142	0.832
MEMBRANE_DISASSEMBLY	0.7512	1.8204	0	0.0142	0.83
AMYLOID_BETA_CLEARANCE	0.64	1.8186	0.0019	0.0143	0.835
POSITIVE_REGULATION_OF_MYELOID_LEUKOCYTE_MEDIATED_IMMUNITY	0.7829	1.8187	0.0019	0.0143	0.835
RESPONSE_TO_ENDOPLASMIC_RETICULUM_STRESS	0.3789	1.8175	0.006	0.0144	0.839
POSITIVE_REGULATION_OF_MULTICELLULAR_ORGANISMAL_PROCESS	0.4826	1.8176	0	0.0144	0.839
NEGATIVE_REGULATION_OF_LYMPHOCYTE_APOPTOTIC_PROCESS	0.6429	1.8178	0	0.0144	0.838
REGULATION_OF_EXTRACELLULAR_MATRIX_ORGANIZATION	0.6035	1.8164	0	0.0145	0.843
PROTEIN_PHOSPHORYLATION	0.431	1.8165	0	0.0145	0.841
REGULATION_OF_CELL_MATRIX_ADHESION	0.4619	1.8157	0	0.0146	0.843
SEQUESTERING_OF_METAL_ION	0.7695	1.8136	0.002	0.0147	0.847
REGULATION_OF_PROTEIN_PHOSPHORYLATION	0.4386	1.8141	0	0.0147	0.846
POSITIVE_REGULATION_OF_LEUKOCYTE_DEGRANULATION	0.6112	1.8146	0.0018	0.0147	0.846
PROTEIN_LOCALIZATION_TO_CHROMOSOME_CENTROMERIC_REGION	0.7876	1.8147	0.0019	0.0147	0.845
TOLL_LIKE_RECEPTOR_3_SIGNALING_PATHWAY	0.7362	1.815	0.0078	0.0147	0.845
REGULATION_OF_CELL_CELL_ADHESION_MEDIATED_BY_INTEGRIN	0.7649	1.815	0.0059	0.0147	0.845
POSITIVE_REGULATION_OF_RECEPTOR_BINDING	0.7216	1.8152	0.0019	0.0147	0.845
POSITIVE_REGULATION_OF_STRESS_FIBER_ASSEMBLY	0.4834	1.8127	0	0.0148	0.853
REGULATION_OF_FC_RECEPTOR_MEDIATED_STIMULATORY_SIGNALING_PATHWAY	0.8545	1.8134	0.002	0.0148	0.849
MODULATION_BY_HOST_OF_VIRAL_PROCESS	0.5657	1.8136	0.002	0.0148	0.847
DERMATAN_SULFATE_PROTEOGLYCAN_METABOLIC_PROCESS	0.7055	1.8136	0.0041	0.0148	0.847
SUBSTRATE_ADHESION_DEPENDENT_CELL_SPREADING	0.4578	1.8138	0	0.0148	0.847
METAPHASE_ANAPHASE_TRANSITION_OF_CELL_CYCLE	0.6725	1.8114	0.0039	0.015	0.856
CELL_DIVISION	0.4483	1.8119	0.0038	0.015	0.855
REGULATION_OF_DENDRITIC_CELL_ANTIGEN_PROCESSING_AND_PRESENTATION	0.8672	1.8105	0	0.0152	0.859
MATURE_B_CELL_DIFFERENTIATION	0.6662	1.8083	0	0.0154	0.861
CHONDROITIN_SULFATE_BIOSYNTHETIC_PROCESS	0.6838	1.8089	0.0019	0.0154	0.86
POSITIVE_REGULATION_OF_MACROPHAGE_ACTIVATION	0.7233	1.809	0	0.0154	0.859
CELLULAR_TRANSITION_METAL_ION_HOMEOSTASIS	0.4681	1.8093	0	0.0154	0.859
NEGATIVE_REGULATION_OF_RECEPTOR_SIGNALING_PATHWAY_VIA_STAT	0.5537	1.8078	0	0.0155	0.863
REGULATION_OF_CELL_MORPHOGENESIS	0.4165	1.8083	0	0.0155	0.861
KINETOCHORE_ORGANIZATION	0.7121	1.8061	0.0129	0.0157	0.867
REGULATION_OF_CELL_CYCLE	0.3912	1.8066	0	0.0157	0.865
REGULATION_OF_PROTEIN_K63_LINKED_UBIQUITINATION	0.6747	1.8066	0.0079	0.0157	0.864
REGULATION_OF_CYCLIN_DEPENDENT_PROTEIN_KINASE_ACTIVITY	0.521	1.8049	0.0019	0.0158	0.868
ATTACHMENT_OF_SPINDLE_MICROTUBULES_TO_KINETOCHORE	0.6616	1.8054	0.0019	0.0158	0.868
MONOCYTE_CHEMOTAXIS	0.6895	1.8057	0.0039	0.0158	0.867
POSITIVE_REGULATION_OF_LEUKOCYTE_ADHESION_TO_VASCULAR_ENDOTHELIAL_CELL	0.7304	1.8043	0	0.0159	0.869
PROTEIN_LOCALIZATION_TO_NUCLEUS	0.4113	1.8043	0	0.0159	0.869
REGULATION_OF_ORGANELLE_ORGANIZATION	0.3728	1.8034	0	0.016	0.872
NEGATIVE_REGULATION_OF_CELL_DEATH	0.4178	1.8035	0	0.016	0.872
NEGATIVE_REGULATION_OF_LIPOPOLYSACCHARIDE_MEDIATED_SIGNALING_PATHWAY	0.817	1.8038	0.0019	0.016	0.871
ACTIN_POLYMERIZATION_OR_DEPOLYMERIZATION	0.4109	1.8039	0	0.016	0.871
NEGATIVE_REGULATION_OF_PROTEIN_LOCALIZATION_TO_CELL_PERIPHERY	0.5655	1.8025	0.0138	0.0161	0.875
NEGATIVE_REGULATION_OF_INTERFERON_BETA_PRODUCTION	0.7378	1.8026	0.002	0.0161	0.875
RESPONSE_TO_INTERLEUKIN_15	0.7611	1.8027	0.002	0.0161	0.874
NEGATIVE_REGULATION_OF_APOPTOTIC_SIGNALING_PATHWAY	0.4154	1.8019	0	0.0162	0.876
MACROPHAGE_CHEMOTAXIS	0.6054	1.8005	0.0041	0.0163	0.879
NEGATIVE_REGULATION_OF_ADAPTIVE_IMMUNE_RESPONSE	0.6519	1.8007	0	0.0163	0.879
POSITIVE_REGULATION_OF_REACTIVE_OXYGEN_SPECIES_BIOSYNTHETIC_PROCESS	0.5861	1.801	0	0.0163	0.879
POSITIVE_REGULATION_OF_SIGNALING	0.4376	1.8011	0	0.0163	0.878
SEMAPHORIN_PLEXIN_SIGNALING_PATHWAY_INVOLVED_IN_NEURON_PROJECTION_GUIDANCE	0.7366	1.8012	0.0019	0.0163	0.878
MAINTENANCE_OF_LOCATION_IN_CELL	0.4503	1.7991	0	0.0165	0.882
POSITIVE_REGULATION_OF_REGULATORY_T_CELL_DIFFERENTIATION	0.7408	1.7992	0	0.0165	0.881
POSITIVE_REGULATION_OF_TELOMERE_MAINTENANCE	0.4733	1.7992	0.0057	0.0165	0.881
CHROMOSOME_SEPARATION	0.6115	1.7996	0.0058	0.0165	0.881
DNA_RECOMBINATION	0.4749	1.7976	0.0019	0.0166	0.884
REGULATION_OF_NATURAL_KILLER_CELL_ACTIVATION	0.639	1.7976	0	0.0166	0.884
T_CELL_CYTOKINE_PRODUCTION	0.651	1.7979	0	0.0166	0.884
CELL_JUNCTION_DISASSEMBLY	0.6886	1.798	0	0.0166	0.884
REGULATION_OF_LIPID_STORAGE	0.5309	1.7982	0.0058	0.0166	0.884
REGULATION_OF_MONOCYTE_CHEMOTAXIS	0.7413	1.7984	0	0.0166	0.883
NEGATIVE_REGULATION_OF_NUCLEAR_DIVISION	0.6276	1.7967	0.0076	0.0167	0.884
NEGATIVE_REGULATION_OF_ERK1_AND_ERK2_CASCADE	0.5081	1.7969	0.002	0.0167	0.884
POSITIVE_REGULATION_OF_INTERLEUKIN_12_PRODUCTION	0.7348	1.7954	0	0.0168	0.887
CELL_KILLING	0.6049	1.7956	0	0.0168	0.887
MICROGLIAL_CELL_ACTIVATION	0.7236	1.7958	0	0.0168	0.887
BONE_REMODELING	0.5863	1.7959	0	0.0168	0.887
CELLULAR_RESPONSE_TO_EXTRACELLULAR_STIMULUS	0.4139	1.7964	0	0.0168	0.886
POSITIVE_REGULATION_OF_ACTIN_FILAMENT_POLYMERIZATION	0.4405	1.7949	0	0.0169	0.889
POSITIVE_REGULATION_OF_DNA_METABOLIC_PROCESS	0.4465	1.7933	0	0.0171	0.893
V_D_J_RECOMBINATION	0.6752	1.7934	0	0.0171	0.893
CELLULAR_RESPONSE_TO_LIPOPROTEIN_PARTICLE_STIMULUS	0.6462	1.7936	0.002	0.0171	0.893
APOPTOTIC_MITOCHONDRIAL_CHANGES	0.4297	1.794	0	0.0171	0.892
RESPONSE_TO_ANTIBIOTIC	0.5608	1.7924	0.008	0.0172	0.895
NEGATIVE_REGULATION_OF_MULTI_ORGANISM_PROCESS	0.7454	1.7925	0.0019	0.0172	0.893
REGULATION_OF_NUCLEAR_DIVISION	0.57	1.7928	0.0019	0.0172	0.893
GLIAL_CELL_APOPTOTIC_PROCESS	0.7109	1.7908	0.0057	0.0173	0.897
PROTEIN_AUTOPHOSPHORYLATION	0.4334	1.7913	0	0.0173	0.897
MYELOID_DENDRITIC_CELL_DIFFERENTIATION	0.7182	1.7915	0	0.0173	0.897
REGULATION_OF_PROTEIN_DEPHOSPHORYLATION	0.4327	1.7919	0.004	0.0173	0.896
REGULATION_OF_B_CELL_MEDIATED_IMMUNITY	0.6292	1.7924	0	0.0173	0.894
TRAIL_ACTIVATED_APOPTOTIC_SIGNALING_PATHWAY	0.7311	1.7903	0.004	0.0174	0.897
REGULATION_OF_ACUTE_INFLAMMATORY_RESPONSE_TO_ANTIGENIC_STIMULUS	0.8416	1.7908	0	0.0174	0.897
TYPE_2_IMMUNE_RESPONSE	0.6524	1.7911	0	0.0174	0.897
RESPONSE_TO_LIPID	0.4636	1.789	0	0.0176	0.901
REGULATION_OF_RAS_PROTEIN_SIGNAL_TRANSDUCTION	0.4291	1.7893	0	0.0176	0.9
CELL_CYCLE_CHECKPOINT	0.4892	1.7893	0.0076	0.0176	0.9
POSITIVE_REGULATION_OF_PROTEIN_POLYMERIZATION	0.4053	1.7875	0	0.0178	0.903
POSITIVE_REGULATION_OF_TOLERANCE_INDUCTION	0.7764	1.7878	0.0039	0.0178	0.903
REGULATION_OF_CYTOSKELETON_ORGANIZATION	0.3842	1.7882	0	0.0178	0.903
POSITIVE_REGULATION_OF_B_CELL_MEDIATED_IMMUNITY	0.6721	1.787	0	0.0179	0.903
ER_NUCLEUS_SIGNALING_PATHWAY	0.4731	1.7861	0.0122	0.018	0.907
REGULATION_OF_T_CELL_APOPTOTIC_PROCESS	0.6514	1.7863	0	0.018	0.905
NEGATIVE_REGULATION_OF_PROGRAMMED_NECROTIC_CELL_DEATH	0.6712	1.7865	0.002	0.018	0.905
REGULATION_OF_CELLULAR_LOCALIZATION	0.3752	1.7867	0	0.018	0.905
LEUKOCYTE_AGGREGATION	0.8273	1.7845	0	0.0182	0.907
HISTAMINE_TRANSPORT	0.7486	1.7851	0.0037	0.0182	0.907
ANAPHASE_PROMOTING_COMPLEX_DEPENDENT_CATABOLIC_PROCESS	0.5177	1.7852	0.0136	0.0182	0.907
REGULATION_OF_PEPTIDYL_TYROSINE_PHOSPHORYLATION	0.4946	1.7841	0	0.0183	0.907
NEURON_REMODELING	0.7621	1.7845	0	0.0183	0.907
REGULATION_OF_ISOTYPE_SWITCHING	0.6176	1.7835	0.0019	0.0184	0.908
MITOTIC_DNA_INTEGRITY_CHECKPOINT	0.4759	1.7838	0.0077	0.0184	0.907
DETECTION_OF_OTHER_ORGANISM	0.8224	1.7838	0.0019	0.0184	0.907
REGULATION_OF_ACTIN_FILAMENT_ORGANIZATION	0.3847	1.7825	0	0.0185	0.909
INFLAMMATORY_RESPONSE_TO_ANTIGENIC_STIMULUS	0.6439	1.7826	0	0.0185	0.909
REGULATION_OF_HYDROGEN_PEROXIDE_METABOLIC_PROCESS	0.622	1.7827	0.0038	0.0185	0.909
POSITIVE_REGULATION_OF_PROTEIN_MODIFICATION_PROCESS	0.4281	1.7829	0	0.0185	0.909
NEGATIVE_REGULATION_OF_INTERLEUKIN_2_PRODUCTION	0.6588	1.7814	0	0.0186	0.913
REGULATION_OF_SPINDLE_ORGANIZATION	0.5034	1.7816	0.0061	0.0186	0.913
POSITIVE_REGULATION_OF_FIBROBLAST_PROLIFERATION	0.5535	1.782	0	0.0186	0.912
B_CELL_APOPTOTIC_PROCESS	0.6961	1.7801	0.0019	0.0188	0.914
REGULATION_OF_UBIQUITIN_PROTEIN_LIGASE_ACTIVITY	0.6216	1.7803	0.0096	0.0188	0.913
DNA_DEPENDENT_DNA_REPLICATION	0.5562	1.7794	0.0078	0.0189	0.914
POSITIVE_REGULATION_OF_MITOCHONDRIAL_OUTER_MEMBRANE_PERMEABILIZATION_INVOLVED_IN_APOPTOTIC_SIGNALING_PATHWAY	0.5383	1.7797	0.002	0.0189	0.914
POSITIVE_REGULATION_OF_PROTEOLYSIS	0.4119	1.7789	0	0.019	0.914
ACTIVATION_OF_CYSTEINE_TYPE_ENDOPEPTIDASE_ACTIVITY	0.6652	1.7777	0.004	0.0191	0.916
SYNAPSE_PRUNING	0.8465	1.7779	0	0.0191	0.916
REGULATION_OF_DNA_DAMAGE_RESPONSE_SIGNAL_TRANSDUCTION_BY_P53_CLASS_MEDIATOR	0.5561	1.7783	0.0078	0.0191	0.915
REGULATION_OF_MYOBLAST_FUSION	0.6831	1.7771	0.0019	0.0192	0.916
POSITIVE_REGULATION_OF_LIPOPOLYSACCHARIDE_MEDIATED_SIGNALING_PATHWAY	0.8613	1.7773	0.0041	0.0192	0.916
REGULATION_OF_KERATINOCYTE_MIGRATION	0.6927	1.7773	0.0061	0.0192	0.916
REGULATION_OF_PHOSPHOPROTEIN_PHOSPHATASE_ACTIVITY	0.4322	1.7779	0.004	0.0192	0.916
REGULATION_OF_SUPEROXIDE_METABOLIC_PROCESS	0.6414	1.7781	0.004	0.0192	0.916
POSITIVE_REGULATION_OF_CHROMOSOME_SEPARATION	0.7163	1.7762	0.002	0.0193	0.917
CELLULAR_RESPONSE_TO_IONIZING_RADIATION	0.4869	1.7766	0.002	0.0193	0.916
REGULATION_OF_LEUKOCYTE_ADHESION_TO_VASCULAR_ENDOTHELIAL_CELL	0.6979	1.7766	0	0.0193	0.916
POSITIVE_REGULATION_OF_PROTEIN_LOCALIZATION_TO_MEMBRANE	0.4027	1.7758	0	0.0194	0.918
TRANSLATIONAL_INITIATION	0.3615	1.7759	0.0313	0.0194	0.918
POSITIVE_REGULATION_OF_PRI_MIRNA_TRANSCRIPTION_BY_RNA_POLYMERASE_II	0.5661	1.7745	0	0.0195	0.92
MACROPHAGE_APOPTOTIC_PROCESS	0.7596	1.7749	0.002	0.0195	0.92
NUCLEUS_ORGANIZATION	0.4292	1.775	0.006	0.0195	0.92
DNA_INTEGRITY_CHECKPOINT	0.4693	1.7751	0.0076	0.0195	0.92
NEGATIVE_REGULATION_OF_PROTEIN_METABOLIC_PROCESS	0.3724	1.7751	0	0.0195	0.92
DEFENSE_RESPONSE_TO_BACTERIUM	0.6252	1.7752	0	0.0195	0.919
NEGATIVE_REGULATION_OF_NEUROINFLAMMATORY_RESPONSE	0.7629	1.7717	0.0039	0.0199	0.922
RESPONSE_TO_UV_A	0.7318	1.7727	0	0.0199	0.921
POSITIVE_REGULATION_OF_CD8_POSITIVE_ALPHA_BETA_T_CELL_ACTIVATION	0.8774	1.7718	0	0.02	0.922
REGULATION_OF_NUCLEASE_ACTIVITY	0.5545	1.7718	0.0058	0.02	0.922
NEGATIVE_REGULATION_OF_MACROPHAGE_ACTIVATION	0.734	1.7719	0.0019	0.02	0.922
POSITIVE_REGULATION_OF_TYPE_2_IMMUNE_RESPONSE	0.7177	1.772	0	0.02	0.922
REGULATION_OF_MITOTIC_NUCLEAR_DIVISION	0.58	1.7723	0.0038	0.02	0.921
POSITIVE_REGULATION_OF_MONOCYTE_DIFFERENTIATION	0.7517	1.7709	0	0.0201	0.923
POSITIVE_REGULATION_OF_INTERLEUKIN_10_PRODUCTION	0.7275	1.7703	0	0.0202	0.924
RESPONSE_TO_TYPE_I_INTERFERON	0.4991	1.7703	0.0019	0.0202	0.924
RESPONSE_TO_WOUNDING	0.4528	1.7693	0	0.0203	0.927
REGULATION_OF_ISOMERASE_ACTIVITY	0.8611	1.7695	0	0.0203	0.926
POSITIVE_REGULATION_OF_MACROPHAGE_DIFFERENTIATION	0.7792	1.7695	0	0.0203	0.926
POSITIVE_REGULATION_OF_EXTRINSIC_APOPTOTIC_SIGNALING_PATHWAY_IN_ABSENCE_OF_LIGAND	0.7398	1.7697	0.0039	0.0203	0.926
NEGATIVE_REGULATION_OF_CYSTEINE_TYPE_ENDOPEPTIDASE_ACTIVITY	0.4786	1.7697	0	0.0203	0.926
ATTACHMENT_OF_MITOTIC_SPINDLE_MICROTUBULES_TO_KINETOCHORE	0.7974	1.7698	0.0038	0.0203	0.926
PLATELET_DEGRANULATION	0.482	1.7684	0.002	0.0204	0.928
POSITIVE_REGULATION_OF_MYELINATION	0.6817	1.7689	0.0074	0.0204	0.928
REGULATION_OF_DENDRITIC_CELL_CHEMOTAXIS	0.824	1.7676	0.002	0.0205	0.928
DNA_GEOMETRIC_CHANGE	0.4829	1.768	0.004	0.0205	0.928
REGULATION_OF_PHOSPHORUS_METABOLIC_PROCESS	0.4116	1.7668	0	0.0207	0.93
REGULATION_OF_SUPEROXIDE_ANION_GENERATION	0.6994	1.7661	0.0039	0.0208	0.93
NATURAL_KILLER_CELL_DIFFERENTIATION	0.6454	1.7653	0.0119	0.0209	0.931
DERMATAN_SULFATE_METABOLIC_PROCESS	0.7152	1.7656	0.0021	0.0209	0.93
POSITIVE_REGULATION_OF_PHOSPHATIDYLINOSITOL_3_KINASE_SIGNALING	0.4856	1.764	0.0019	0.0212	0.934
LOCOMOTION	0.4548	1.7641	0	0.0212	0.934
REGULATION_OF_RESPIRATORY_BURST	0.7663	1.7632	0.004	0.0213	0.935
JNK_CASCADE	0.4359	1.7633	0	0.0213	0.935
NEGATIVE_REGULATION_OF_INTERLEUKIN_12_PRODUCTION	0.8061	1.7635	0	0.0213	0.935
REGULATION_OF_INSULIN_RECEPTOR_SIGNALING_PATHWAY	0.4621	1.7636	0	0.0213	0.935
POSITIVE_REGULATION_OF_SMOOTH_MUSCLE_CELL_PROLIFERATION	0.5025	1.7626	0.002	0.0214	0.936
REGULATION_OF_CELL_CYCLE_G2_M_PHASE_TRANSITION	0.4236	1.7627	0.0038	0.0214	0.936
NEGATIVE_REGULATION_OF_INTRACELLULAR_SIGNAL_TRANSDUCTION	0.3853	1.7613	0	0.0217	0.937
POSITIVE_REGULATION_OF_PROTEIN_AUTOPHOSPHORYLATION	0.5397	1.7604	0.0096	0.0218	0.938
POSITIVE_REGULATION_OF_NEURON_APOPTOTIC_PROCESS	0.5069	1.7607	0.0039	0.0218	0.938
BIOLOGICAL_PHASE	0.8707	1.7607	0	0.0218	0.938
T_HELPER_2_CELL_DIFFERENTIATION	0.7267	1.7592	0	0.022	0.939
EPIDERMAL_GROWTH_FACTOR_RECEPTOR_SIGNALING_PATHWAY	0.4116	1.7593	0	0.022	0.939
REGULATION_OF_ESTABLISHMENT_OF_PROTEIN_LOCALIZATION_TO_MITOCHONDRION	0.4057	1.7594	0.004	0.022	0.939
POSITIVE_REGULATION_OF_EXTRINSIC_APOPTOTIC_SIGNALING_PATHWAY_VIA_DEATH_DOMAIN_RECEPTORS	0.6683	1.7595	0.0059	0.022	0.939
SIGNAL_TRANSDUCTION_INVOLVED_IN_CELL_CYCLE_CHECKPOINT	0.5354	1.7585	0.0077	0.0221	0.941
REGULATION_OF_PROGRAMMED_NECROTIC_CELL_DEATH	0.5888	1.7586	0.0099	0.0221	0.941
NEGATIVE_REGULATION_OF_AUTOPHAGY	0.4452	1.7587	0.002	0.0221	0.941
POSITIVE_REGULATION_OF_TYPE_I_INTERFERON_MEDIATED_SIGNALING_PATHWAY	0.712	1.7574	0.006	0.0222	0.943
T_CELL_ACTIVATION_VIA_T_CELL_RECEPTOR_CONTACT_WITH_ANTIGEN_BOUND_TO_MHC_MOLECULE_ON_ANTIGEN_PRESENTING_CELL	0.8448	1.7577	0.0019	0.0222	0.943
REGULATION_OF_MITOCHONDRIAL_OUTER_MEMBRANE_PERMEABILIZATION_INVOLVED_IN_APOPTOTIC_SIGNALING_PATHWAY	0.4804	1.7579	0	0.0222	0.942
REGULATION_OF_TOLERANCE_INDUCTION	0.6894	1.7571	0.0079	0.0223	0.943
T_CELL_SELECTION	0.6761	1.7563	0	0.0224	0.944
SPINDLE_ORGANIZATION	0.4588	1.7563	0.0075	0.0224	0.944
CELL_CYCLE_G2_M_PHASE_TRANSITION	0.4092	1.7567	0.0038	0.0224	0.943
POSITIVE_REGULATION_OF_PHOSPHOPROTEIN_PHOSPHATASE_ACTIVITY	0.625	1.7561	0.0117	0.0225	0.944
POSITIVE_REGULATION_OF_INTERLEUKIN_4_PRODUCTION	0.7463	1.7563	0	0.0225	0.944
POSITIVE_THYMIC_T_CELL_SELECTION	0.7556	1.755	0.0078	0.0226	0.945
BLOOD_VESSEL_MORPHOGENESIS	0.4302	1.7551	0	0.0226	0.945
POSITIVE_REGULATION_OF_LIPASE_ACTIVITY	0.5375	1.7545	0	0.0227	0.945
PROTEIN_LOCALIZATION_TO_CHROMOSOME	0.4737	1.7546	0.0037	0.0227	0.945
CENTROMERE_COMPLEX_ASSEMBLY	0.6056	1.7547	0.002	0.0227	0.945
NEGATIVE_REGULATION_OF_HISTONE_H4_ACETYLATION	0.7392	1.7534	0.0042	0.0229	0.946
CELLULAR_RESPONSE_TO_OXIDISED_LOW_DENSITY_LIPOPROTEIN_PARTICLE_STIMULUS	0.8	1.7531	0.0058	0.023	0.946
NEGATIVE_REGULATION_OF_PROTEIN_TYROSINE_KINASE_ACTIVITY	0.5442	1.7522	0.008	0.0231	0.946
NITRIC_OXIDE_SYNTHASE_BIOSYNTHETIC_PROCESS	0.756	1.7519	0.0041	0.0232	0.946
POSITIVE_REGULATION_OF_EPITHELIAL_TO_MESENCHYMAL_TRANSITION	0.5494	1.7512	0.0039	0.0233	0.946
SINGLE_STRANDED_VIRAL_RNA_REPLICATION_VIA_DOUBLE_STRANDED_DNA_INTERMEDIATE	0.6575	1.7503	0.0058	0.0235	0.946
REGULATION_OF_TISSUE_REMODELING	0.5907	1.7491	0	0.0236	0.948
REGULATION_OF_CYSTEINE_TYPE_ENDOPEPTIDASE_ACTIVITY_INVOLVED_IN_APOPTOTIC_SIGNALING_PATHWAY	0.6486	1.7494	0.006	0.0236	0.948
CELLULAR_RESPONSE_TO_DNA_DAMAGE_STIMULUS	0.3869	1.7495	0.0019	0.0236	0.947
POSITIVE_REGULATION_OF_ESTABLISHMENT_OF_PROTEIN_LOCALIZATION	0.384	1.7495	0	0.0236	0.947
REGULATION_OF_PERK_MEDIATED_UNFOLDED_PROTEIN_RESPONSE	0.7113	1.7495	0.0058	0.0236	0.947
GAMMA_DELTA_T_CELL_ACTIVATION	0.7659	1.7497	0.0058	0.0236	0.947
NEUROINFLAMMATORY_RESPONSE	0.6745	1.7497	0.0019	0.0236	0.947
REGULATION_OF_CELLULAR_PROTEIN_LOCALIZATION	0.3596	1.7499	0	0.0236	0.947
TELOMERE_ORGANIZATION	0.4512	1.7484	0.0019	0.0238	0.949
POSITIVE_REGULATION_OF_MACROPHAGE_CYTOKINE_PRODUCTION	0.817	1.7477	0.004	0.0239	0.949
REACTIVE_OXYGEN_SPECIES_METABOLIC_PROCESS	0.4517	1.7468	0	0.0241	0.95
RESPONSE_TO_PROSTAGLANDIN	0.5897	1.7458	0.0061	0.0242	0.951
POSITIVE_REGULATION_OF_EPITHELIAL_CELL_MIGRATION	0.4123	1.7461	0	0.0242	0.95
PURINE_NUCLEOSIDE_MONOPHOSPHATE_METABOLIC_PROCESS	0.5263	1.7465	0.0119	0.0242	0.95
REGULATION_OF_CHROMOSOME_ORGANIZATION	0.4085	1.7465	0.0038	0.0242	0.95
RESPONSE_TO_X_RAY	0.5897	1.745	0.008	0.0244	0.951
NEGATIVE_REGULATION_OF_B_CELL_PROLIFERATION	0.8057	1.7451	0	0.0244	0.951
REGULATION_OF_MULTICELLULAR_ORGANISMAL_DEVELOPMENT	0.4463	1.7443	0	0.0245	0.951
REGULATION_OF_NECROTIC_CELL_DEATH	0.5292	1.7428	0.0081	0.0246	0.952
TISSUE_REMODELING	0.5083	1.7428	0	0.0246	0.952
REGULATION_OF_PROTEIN_LOCALIZATION_TO_MEMBRANE	0.3703	1.7429	0	0.0246	0.952
CYTOKINE_PRODUCTION_INVOLVED_IN_INFLAMMATORY_RESPONSE	0.6161	1.7431	0.0058	0.0246	0.952
LEUKOTRIENE_BIOSYNTHETIC_PROCESS	0.7443	1.7432	0.0019	0.0246	0.952
ESTABLISHMENT_OF_MITOTIC_SPINDLE_ORIENTATION	0.6099	1.7434	0.0079	0.0246	0.952
CELL_SUBSTRATE_ADHESION	0.4306	1.7435	0	0.0246	0.952
CELLULAR_METABOLIC_COMPOUND_SALVAGE	0.581	1.7436	0.0039	0.0246	0.952
MODULATION_BY_VIRUS_OF_HOST_PROCESS	0.4864	1.7437	0.002	0.0246	0.952
NUCLEOTIDE_SALVAGE	0.7483	1.744	0	0.0246	0.952
SECRETION	0.4329	1.7441	0	0.0246	0.952
NEGATIVE_REGULATION_OF_PRODUCTION_OF_MOLECULAR_MEDIATOR_OF_IMMUNE_RESPONSE	0.622	1.7416	0	0.0247	0.952
REPLICATION_FORK_PROCESSING	0.5848	1.7417	0.015	0.0247	0.952
NEGATIVE_REGULATION_OF_METAPHASE_ANAPHASE_TRANSITION_OF_CELL_CYCLE	0.6558	1.7418	0.0077	0.0247	0.952
POSITIVE_REGULATION_OF_GRANULOCYTE_DIFFERENTIATION	0.879	1.7419	0	0.0247	0.952
ORGANELLE_LOCALIZATION	0.3719	1.742	0	0.0247	0.952
ERYTHROCYTE_HOMEOSTASIS	0.4093	1.7429	0.002	0.0247	0.952
REGULATION_OF_SMALL_GTPASE_MEDIATED_SIGNAL_TRANSDUCTION	0.3997	1.7412	0	0.0248	0.955
VASCULATURE_DEVELOPMENT	0.4219	1.7412	0	0.0248	0.955
NEGATIVE_REGULATION_OF_CATALYTIC_ACTIVITY	0.3933	1.742	0	0.0248	0.952
REGULATION_OF_MITOTIC_SISTER_CHROMATID_SEGREGATION	0.6482	1.7421	0.0117	0.0248	0.952
TOLL_LIKE_RECEPTOR_2_SIGNALING_PATHWAY	0.8042	1.7402	0	0.0249	0.956
REGULATION_OF_NATURAL_KILLER_CELL_MEDIATED_IMMUNITY	0.6414	1.7403	0.0038	0.0249	0.956
INTERLEUKIN_4_PRODUCTION	0.6918	1.7403	0.002	0.0249	0.956
POSITIVE_REGULATION_OF_PROTEIN_METABOLIC_PROCESS	0.3954	1.7396	0	0.025	0.956
POSITIVE_REGULATION_OF_STEROL_TRANSPORT	0.5932	1.7397	0.0083	0.025	0.956
EOSINOPHIL_MIGRATION	0.7559	1.7404	0	0.025	0.956
MULTI_ORGANISM_MEMBRANE_FUSION	0.7947	1.7404	0.0038	0.025	0.956
POSITIVE_REGULATION_OF_ANTIGEN_PROCESSING_AND_PRESENTATION	0.8977	1.7386	0	0.0251	0.956
NEGATIVE_REGULATION_OF_ACTIVATED_T_CELL_PROLIFERATION	0.7404	1.7386	0.002	0.0251	0.956
REGULATION_OF_INFLAMMATORY_RESPONSE_TO_ANTIGENIC_STIMULUS	0.7244	1.7388	0.0039	0.0251	0.956
REGULATION_OF_JNK_CASCADE	0.4575	1.7391	0	0.0251	0.956
REGULATION_OF_PLATELET_ACTIVATION	0.6275	1.7387	0	0.0252	0.956
NEGATIVE_REGULATION_OF_PLATELET_ACTIVATION	0.6641	1.7376	0.0058	0.0253	0.956
LEUKOCYTE_TETHERING_OR_ROLLING	0.6918	1.7377	0	0.0253	0.956
REGULATION_OF_AUTOPHAGY	0.3604	1.7377	0.002	0.0253	0.956
REGULATION_OF_B_CELL_APOPTOTIC_PROCESS	0.7598	1.7364	0	0.0255	0.958
POSITIVE_REGULATION_OF_PROTEIN_PHOSPHORYLATION	0.4471	1.7366	0	0.0255	0.958
COLLAGEN_METABOLIC_PROCESS	0.5954	1.7371	0	0.0255	0.957
CELLULAR_IRON_ION_HOMEOSTASIS	0.4738	1.7359	0.002	0.0256	0.959
POSITIVE_REGULATION_OF_CELL_CYCLE_PHASE_TRANSITION	0.4777	1.7361	0.0019	0.0256	0.958
CELL_POPULATION_PROLIFERATION	0.4439	1.7363	0	0.0256	0.958
POSITIVE_REGULATION_OF_SMALL_GTPASE_MEDIATED_SIGNAL_TRANSDUCTION	0.4852	1.7348	0.0039	0.0257	0.959
EPIBOLY	0.5217	1.735	0.0079	0.0257	0.959
PYROPTOSIS	0.7811	1.7352	0	0.0257	0.959
REGULATION_OF_ANATOMICAL_STRUCTURE_MORPHOGENESIS	0.3933	1.7352	0	0.0257	0.959
MHC_PROTEIN_COMPLEX_ASSEMBLY	0.792	1.7353	0.0039	0.0257	0.959
MICROTUBULE_ORGANIZING_CENTER_ORGANIZATION	0.4362	1.7354	0.0078	0.0257	0.959
MEMBRANE_FUSION	0.3958	1.7356	0	0.0257	0.959
POSITIVE_REGULATION_OF_ENDOTHELIAL_CELL_APOPTOTIC_PROCESS	0.7015	1.7338	0.0019	0.026	0.959
RHO_PROTEIN_SIGNAL_TRANSDUCTION	0.4371	1.7338	0.002	0.026	0.959
B_CELL_PROLIFERATION_INVOLVED_IN_IMMUNE_RESPONSE	0.9005	1.733	0.002	0.0261	0.959
REGULATION_OF_CELL_SUBSTRATE_ADHESION	0.4199	1.7331	0	0.0261	0.959
OSTEOCLAST_DEVELOPMENT	0.7562	1.7331	0.0041	0.0261	0.959
CELLULAR_RESPONSE_TO_VITAMIN	0.5768	1.7321	0.0097	0.0262	0.96
RESPONSE_TO_PROTOZOAN	0.7797	1.7322	0	0.0262	0.959
HISTAMINE_SECRETION	0.7685	1.7324	0.0094	0.0262	0.959
REGULATION_OF_PROTEIN_CONTAINING_COMPLEX_ASSEMBLY	0.3679	1.7324	0	0.0262	0.959
RAC_PROTEIN_SIGNAL_TRANSDUCTION	0.4564	1.7315	0.0138	0.0263	0.96
INNER_CELL_MASS_CELL_PROLIFERATION	0.7685	1.7319	0.0019	0.0263	0.96
DNA_CONFORMATION_CHANGE	0.4364	1.7315	0.0038	0.0264	0.96
REGULATION_OF_MACROPHAGE_PROLIFERATION	0.8746	1.7301	0.002	0.0265	0.962
PLASMA_MEMBRANE_ORGANIZATION	0.4492	1.7303	0.004	0.0265	0.962
POSITIVE_REGULATION_OF_GLIAL_CELL_PROLIFERATION	0.6913	1.7308	0	0.0265	0.961
APOPTOTIC_PROCESS_INVOLVED_IN_MORPHOGENESIS	0.5858	1.7309	0.0078	0.0265	0.961
MITOTIC_CYTOKINETIC_PROCESS	0.5977	1.7301	0.0158	0.0266	0.962
REGULATION_OF_DNA_RECOMBINATION	0.4991	1.7303	0.002	0.0266	0.962
LYMPHOID_PROGENITOR_CELL_DIFFERENTIATION	0.5733	1.7286	0.004	0.0267	0.963
IMMUNE_RESPONSE_INHIBITING_SIGNAL_TRANSDUCTION	0.9394	1.7288	0	0.0267	0.962
POSITIVE_REGULATION_OF_INTERFERON_ALPHA_PRODUCTION	0.6677	1.7288	0.0058	0.0267	0.962
POSITIVE_REGULATION_OF_IMMUNOGLOBULIN_PRODUCTION	0.6129	1.7289	0	0.0267	0.962
NEGATIVE_REGULATION_OF_CYSTEINE_TYPE_ENDOPEPTIDASE_ACTIVITY_INVOLVED_IN_APOPTOTIC_SIGNALING_PATHWAY	0.8295	1.7289	0.0061	0.0267	0.962
NEGATIVE_REGULATION_OF_RESPONSE_TO_STIMULUS	0.3994	1.729	0	0.0267	0.962
LOCALIZATION_WITHIN_MEMBRANE	0.4927	1.7291	0	0.0267	0.962
KINETOCHORE_ASSEMBLY	0.6858	1.7295	0.0184	0.0267	0.962
REGULATION_OF_PHOSPHATASE_ACTIVITY	0.4022	1.7295	0.002	0.0267	0.962
PHOSPHATIDYLCHOLINE_CATABOLIC_PROCESS	0.6982	1.7275	0.0019	0.0268	0.963
COMPLEMENT_ACTIVATION	0.6501	1.7282	0	0.0268	0.963
REGULATION_OF_PEPTIDASE_ACTIVITY	0.4422	1.7275	0	0.0269	0.963
TOLL_LIKE_RECEPTOR_9_SIGNALING_PATHWAY	0.6662	1.7275	0.0058	0.0269	0.963
SPINDLE_ASSEMBLY	0.4657	1.7275	0.0097	0.0269	0.963
REGULATION_OF_ERBB_SIGNALING_PATHWAY	0.4297	1.7277	0.002	0.0269	0.963
REGULATION_OF_T_CELL_CHEMOTAXIS	0.7365	1.7278	0.0021	0.0269	0.963
NEGATIVE_REGULATION_OF_CELL_CYCLE_G2_M_PHASE_TRANSITION	0.4438	1.7279	0.0193	0.0269	0.963
PROSTANOID_METABOLIC_PROCESS	0.553	1.7266	0.0099	0.027	0.964
POSITIVE_REGULATION_OF_CYTOKINE_PRODUCTION_INVOLVED_IN_INFLAMMATORY_RESPONSE	0.7344	1.7266	0.0058	0.0271	0.964
REGULATION_OF_VASCULAR_ENDOTHELIAL_GROWTH_FACTOR_RECEPTOR_SIGNALING_PATHWAY	0.5698	1.7266	0.0059	0.0271	0.964
REGULATION_OF_SIGNAL_TRANSDUCTION_BY_P53_CLASS_MEDIATOR	0.407	1.7257	0.002	0.0272	0.964
PROTEIN_LOCALIZATION_TO_KINETOCHORE	0.7798	1.7257	0.0057	0.0272	0.964
POSITIVE_REGULATION_OF_NITRIC_OXIDE_SYNTHASE_BIOSYNTHETIC_PROCESS	0.7799	1.7251	0.0041	0.0273	0.965
IMMUNOLOGICAL_MEMORY_FORMATION_PROCESS	0.6589	1.7253	0.0058	0.0273	0.964
POSITIVE_REGULATION_OF_DNA_RECOMBINATION	0.5504	1.7258	0.0019	0.0273	0.964
REGULATION_OF_DNA_METABOLIC_PROCESS	0.4	1.7245	0	0.0274	0.966
NEGATIVE_REGULATION_OF_LEUKOCYTE_DEGRANULATION	0.8435	1.7246	0.0019	0.0274	0.966
NEGATIVE_REGULATION_OF_UBIQUITIN_PROTEIN_TRANSFERASE_ACTIVITY	0.6353	1.7246	0.0156	0.0274	0.966
ENDOPLASMIC_RETICULUM_UNFOLDED_PROTEIN_RESPONSE	0.3905	1.7232	0.0236	0.0277	0.969
POSITIVE_REGULATION_OF_MYELOID_LEUKOCYTE_CYTOKINE_PRODUCTION_INVOLVED_IN_IMMUNE_RESPONSE	0.693	1.7234	0.0059	0.0277	0.968
NEGATIVE_REGULATION_OF_INTERLEUKIN_1_PRODUCTION	0.6505	1.7236	0	0.0277	0.967
REGULATION_OF_ACTIN_FILAMENT_LENGTH	0.3947	1.7222	0	0.0279	0.969
REGULATION_OF_DNA_BIOSYNTHETIC_PROCESS	0.432	1.7213	0.004	0.0281	0.969
POSITIVE_REGULATION_OF_INTEGRIN_ACTIVATION	0.7126	1.7213	0.004	0.0281	0.969
ACTIVATED_T_CELL_PROLIFERATION	0.6076	1.7213	0	0.0281	0.969
POSITIVE_REGULATION_OF_EXECUTION_PHASE_OF_APOPTOSIS	0.8006	1.7213	0.0079	0.0281	0.969
NEGATIVE_REGULATION_OF_T_CELL_MEDIATED_CYTOTOXICITY	0.8589	1.7206	0	0.0282	0.969
HAIR_FOLLICLE_MATURATION	0.7527	1.7209	0.002	0.0282	0.969
CENTRIOLE_CENTRIOLE_COHESION	0.6777	1.7199	0.0099	0.0283	0.969
PURINE_NUCLEOSIDE_MONOPHOSPHATE_BIOSYNTHETIC_PROCESS	0.6167	1.7199	0.0239	0.0283	0.969
DEFENSE_RESPONSE_TO_GRAM_POSITIVE_BACTERIUM	0.6172	1.7202	0	0.0283	0.969
REGULATION_OF_HISTONE_PHOSPHORYLATION	0.6236	1.7205	0.0208	0.0283	0.969
NEGATIVE_REGULATION_OF_COLLAGEN_METABOLIC_PROCESS	0.7264	1.7195	0.0039	0.0284	0.969
DNA_REPLICATION	0.4758	1.7197	0.0059	0.0284	0.969
POSITIVE_REGULATION_OF_ACUTE_INFLAMMATORY_RESPONSE_TO_ANTIGENIC_STIMULUS	0.9216	1.72	0	0.0284	0.969
MYELOID_CELL_APOPTOTIC_PROCESS	0.5432	1.7177	0.004	0.0287	0.971
POSITIVE_REGULATION_OF_ACUTE_INFLAMMATORY_RESPONSE	0.7802	1.718	0.0039	0.0287	0.97
NUCLEOSIDE_MONOPHOSPHATE_BIOSYNTHETIC_PROCESS	0.5459	1.718	0.0286	0.0287	0.97
NEGATIVE_REGULATION_OF_LYMPHOCYTE_DIFFERENTIATION	0.5941	1.7181	0	0.0287	0.97
REGULATION_OF_PROTEIN_TYROSINE_KINASE_ACTIVITY	0.461	1.7177	0	0.0288	0.971
RESPONSE_TO_COBALT_ION	0.767	1.7181	0.012	0.0288	0.97
ACUTE_INFLAMMATORY_RESPONSE_TO_ANTIGENIC_STIMULUS	0.7088	1.7182	0	0.0288	0.97
POSITIVE_REGULATION_OF_NATURAL_KILLER_CELL_MEDIATED_IMMUNE_RESPONSE_TO_TUMOR_CELL	0.8654	1.7173	0.0019	0.0289	0.971
POSITIVE_REGULATION_OF_CELL_SUBSTRATE_ADHESION	0.4319	1.7159	0	0.0291	0.971
ENDOTHELIAL_CELL_MIGRATION	0.4187	1.716	0.0059	0.0291	0.971
POSITIVE_REGULATION_OF_VIRAL_LIFE_CYCLE	0.4878	1.7163	0.0162	0.0291	0.971
POSITIVE_REGULATION_OF_NITRIC_OXIDE_METABOLIC_PROCESS	0.6016	1.7163	0	0.0291	0.971
T_CELL_EXTRAVASATION	0.7515	1.7165	0.0078	0.0291	0.971
NEGATIVE_REGULATION_OF_EXTRACELLULAR_MATRIX_ORGANIZATION	0.7693	1.7155	0.0039	0.0292	0.971
REGULATORY_T_CELL_DIFFERENTIATION	0.651	1.7156	0	0.0292	0.971
NEGATIVE_REGULATION_OF_TISSUE_REMODELING	0.7356	1.7145	0	0.0294	0.971
MODULATION_OF_MOLECULAR_FUNCTION_IN_OTHER_ORGANISM	0.7277	1.7147	0	0.0294	0.971
ACTIN_FILAMENT_ORGANIZATION	0.3755	1.7147	0	0.0294	0.971
REGULATION_OF_HUMORAL_IMMUNE_RESPONSE	0.6458	1.714	0.002	0.0295	0.972
TISSUE_MIGRATION	0.4074	1.7143	0	0.0295	0.971
RESPONSE_TO_MACROPHAGE_COLONY_STIMULATING_FACTOR	0.7506	1.7137	0.0061	0.0296	0.972
REGULATION_OF_KILLING_OF_CELLS_OF_OTHER_ORGANISM	0.7251	1.7127	0	0.0298	0.972
CELLULAR_RESPONSE_TO_HYDROGEN_PEROXIDE	0.4315	1.7129	0.002	0.0298	0.972
MODULATION_OF_PROCESS_OF_OTHER_ORGANISM_INVOLVED_IN_SYMBIOTIC_INTERACTION	0.4067	1.7129	0	0.0298	0.972
CALCIUM_MEDIATED_SIGNALING	0.5252	1.713	0	0.0298	0.972
CD40_SIGNALING_PATHWAY	0.7489	1.7123	0.0059	0.0299	0.972
REGULATION_OF_EPITHELIAL_CELL_MIGRATION	0.3891	1.711	0	0.0302	0.972
RNA_CATABOLIC_PROCESS	0.3313	1.7113	0.0253	0.0302	0.972
MEMBRANE_RAFT_ASSEMBLY	0.6114	1.7105	0.0076	0.0303	0.972
RESPONSE_TO_INTERLEUKIN_4	0.6107	1.7102	0.0078	0.0304	0.972
KERATINOCYTE_MIGRATION	0.6504	1.7103	0.006	0.0304	0.972
POSITIVE_REGULATION_OF_CELLULAR_COMPONENT_BIOGENESIS	0.373	1.7105	0	0.0304	0.972
REGULATION_OF_MEMBRANE_INVAGINATION	0.7204	1.7082	0.0058	0.031	0.973
POSITIVE_REGULATION_OF_ACTIN_CYTOSKELETON_REORGANIZATION	0.6375	1.7083	0.0096	0.031	0.973
CELLULAR_RESPONSE_TO_CADMIUM_ION	0.5387	1.7078	0.0113	0.0311	0.973
POSITIVE_REGULATION_OF_GLIAL_CELL_MIGRATION	0.7893	1.7069	0.0058	0.0312	0.973
POSITIVE_REGULATION_OF_T_HELPER_1_CELL_DIFFERENTIATION	0.8571	1.707	0.0019	0.0312	0.973
POSITIVE_T_CELL_SELECTION	0.6847	1.7072	0.0079	0.0312	0.973
PHAGOSOME_MATURATION	0.5224	1.707	0.0157	0.0313	0.973
