# Supplementary material for: Identifying effective diagnostic biomarkers and immune infiltration features in chronic kidney disease by bioinformatics and validation
Source: Front Pharmacol. 2022 Dec 30;13:1069810. doi: 10.3389/fphar.2022.1069810 (PMC9838551; doi:10.3389/fphar.2022.1069810)
Supplement: Supplementary file 1 [file DataSheet3.ZIP › Supplementary File 3-26/Supplementary File 24.xlsx]

## Sheet: Sheet1
The results of KEGG enrichment analyses
Term	ES	NES	pvalue	FDR	FWER
NOD_LIKE_RECEPTOR_SIGNALING_PATHWAY	0.7754	2.2119	0	0	0
B_CELL_RECEPTOR_SIGNALING_PATHWAY	0.6583	2.3374	0	0	0
CHEMOKINE_SIGNALING_PATHWAY	0.6399	2.1153	0	0.0004	0.002
FC_GAMMA_R_MEDIATED_PHAGOCYTOSIS	0.5712	2.1166	0	0.0005	0.002
SMALL_CELL_LUNG_CANCER	0.5387	2.0994	0	0.0006	0.003
APOPTOSIS	0.5901	2.1179	0	0.0006	0.002
T_CELL_RECEPTOR_SIGNALING_PATHWAY	0.6119	2.1184	0	0.0007	0.002
CHRONIC_MYELOID_LEUKEMIA	0.5415	2.0789	0	0.0008	0.005
TOLL_LIKE_RECEPTOR_SIGNALING_PATHWAY	0.6834	2.1415	0	0.0008	0.002
CELL_ADHESION_MOLECULES_CAMS	0.6109	2.0735	0	0.001	0.007
LEISHMANIA_INFECTION	0.7498	2.1676	0	0.0011	0.002
EPITHELIAL_CELL_SIGNALING_IN_HELICOBACTER_PYLORI_INFECTION	0.5217	2.0497	0	0.0018	0.012
FC_EPSILON_RI_SIGNALING_PATHWAY	0.5947	1.9698	0	0.0041	0.038
BLADDER_CANCER	0.6056	1.9717	0.0021	0.0042	0.037
CELL_CYCLE	0.5846	1.9931	0	0.0042	0.026
LEUKOCYTE_TRANSENDOTHELIAL_MIGRATION	0.5495	1.973	0	0.0043	0.035
ACUTE_MYELOID_LEUKEMIA	0.5519	1.9583	0	0.0044	0.042
VIRAL_MYOCARDITIS	0.5997	1.9741	0	0.0045	0.035
RENAL_CELL_CARCINOMA	0.5162	1.995	0	0.0045	0.026
PATHOGENIC_ESCHERICHIA_COLI_INFECTION	0.5272	1.9817	0.0021	0.0047	0.033
P53_SIGNALING_PATHWAY	0.6307	1.9775	0	0.0048	0.035
COLORECTAL_CANCER	0.4967	1.9334	0	0.0052	0.051
HEMATOPOIETIC_CELL_LINEAGE	0.7255	1.935	0	0.0053	0.05
NATURAL_KILLER_CELL_MEDIATED_CYTOTOXICITY	0.6169	1.9364	0	0.0055	0.05
PANCREATIC_CANCER	0.4853	1.908	0	0.0059	0.065
PRION_DISEASES	0.6135	1.9126	0	0.0059	0.063
LYSOSOME	0.4916	1.9157	0	0.0059	0.062
PATHWAYS_IN_CANCER	0.4477	1.8675	0	0.0083	0.094
FOCAL_ADHESION	0.4645	1.8706	0	0.0084	0.091
SYSTEMIC_LUPUS_ERYTHEMATOSUS	0.631	1.8548	0	0.0098	0.115
NEUROTROPHIN_SIGNALING_PATHWAY	0.4431	1.8377	0.002	0.0106	0.133
VEGF_SIGNALING_PATHWAY	0.517	1.8384	0	0.0108	0.133
GLYCOSAMINOGLYCAN_BIOSYNTHESIS_CHONDROITIN_SULFATE	0.7509	1.8207	0	0.0112	0.145
CYTOSOLIC_DNA_SENSING_PATHWAY	0.6334	1.8224	0.0021	0.0114	0.144
INTESTINAL_IMMUNE_NETWORK_FOR_IGA_PRODUCTION	0.7168	1.7955	0	0.0142	0.184
ALLOGRAFT_REJECTION	0.6969	1.7577	0.004	0.0184	0.244
ASTHMA	0.7264	1.7527	0	0.0188	0.252
CYTOKINE_CYTOKINE_RECEPTOR_INTERACTION	0.6104	1.7578	0	0.0189	0.244
REGULATION_OF_ACTIN_CYTOSKELETON	0.4314	1.7622	0	0.019	0.237
PRIMARY_IMMUNODEFICIENCY	0.7381	1.7587	0.0042	0.0192	0.244
PROGESTERONE_MEDIATED_OOCYTE_MATURATION	0.4839	1.7404	0.0078	0.0205	0.273
TYPE_I_DIABETES_MELLITUS	0.6444	1.737	0.002	0.0207	0.281
JAK_STAT_SIGNALING_PATHWAY	0.535	1.7417	0	0.0207	0.271
GRAFT_VERSUS_HOST_DISEASE	0.6871	1.7313	0.0081	0.0218	0.296
OOCYTE_MEIOSIS	0.4446	1.728	0.0041	0.0221	0.303
ECM_RECEPTOR_INTERACTION	0.5683	1.713	0.0127	0.024	0.332
ANTIGEN_PROCESSING_AND_PRESENTATION	0.5361	1.7152	0.0083	0.0241	0.325
O_GLYCAN_BIOSYNTHESIS	0.6123	1.7022	0.0119	0.0264	0.363
RIBOSOME	0.4988	1.6954	0.0471	0.0273	0.374
THYROID_CANCER	0.4688	1.691	0.0103	0.0277	0.383
AMYOTROPHIC_LATERAL_SCLEROSIS_ALS	0.5244	1.6869	0	0.0282	0.389
NON_SMALL_CELL_LUNG_CANCER	0.4233	1.6791	0.008	0.0299	0.409
GLIOMA	0.42	1.6233	0.0098	0.0475	0.538
RIG_I_LIKE_RECEPTOR_SIGNALING_PATHWAY	0.5116	1.5836	0.0083	0.0638	0.625
HOMOLOGOUS_RECOMBINATION	0.5342	1.5715	0.0443	0.0691	0.651
VIBRIO_CHOLERAE_INFECTION	0.377	1.5677	0.029	0.0702	0.661
COMPLEMENT_AND_COAGULATION_CASCADES	0.5111	1.5633	0.0137	0.0715	0.669
MELANOMA	0.4391	1.5607	0.0187	0.0719	0.675
MAPK_SIGNALING_PATHWAY	0.3906	1.556	0.0042	0.0729	0.685
ERBB_SIGNALING_PATHWAY	0.3959	1.5275	0.0102	0.088	0.731
AXON_GUIDANCE	0.392	1.5225	0.0139	0.0895	0.736
AMINO_SUGAR_AND_NUCLEOTIDE_SUGAR_METABOLISM	0.4572	1.4943	0.0732	0.0999	0.772
ENDOMETRIAL_CANCER	0.3849	1.5031	0.0269	0.1004	0.758
PROSTATE_CANCER	0.3739	1.5005	0.0343	0.1006	0.763
GLYCOSPHINGOLIPID_BIOSYNTHESIS_GLOBO_SERIES	0.5859	1.4944	0.0565	0.1014	0.772
AUTOIMMUNE_THYROID_DISEASE	0.5884	1.4968	0.0586	0.1017	0.771
NICOTINATE_AND_NICOTINAMIDE_METABOLISM	0.5408	1.4638	0.0636	0.1193	0.802
PURINE_METABOLISM	0.3699	1.4531	0.0248	0.1253	0.809
ARACHIDONIC_ACID_METABOLISM	0.5017	1.4402	0.0414	0.1341	0.826
TGF_BETA_SIGNALING_PATHWAY	0.3819	1.4341	0.0507	0.1369	0.831
PROXIMAL_TUBULE_BICARBONATE_RECLAMATION	-0.6706	-1.7041	0.0083	0.1452	0.377
GAP_JUNCTION	0.3708	1.4146	0.042	0.1482	0.847
GNRH_SIGNALING_PATHWAY	0.4104	1.416	0.0609	0.1493	0.846
PEROXISOME	-0.482	-1.5749	0.0873	0.1531	0.646
PYRUVATE_METABOLISM	-0.4813	-1.591	0.0538	0.1563	0.621
MTOR_SIGNALING_PATHWAY	0.3876	1.3961	0.1014	0.1573	0.866
PROTEASOME	0.4138	1.3972	0.1846	0.1583	0.864
PROPANOATE_METABOLISM	-0.6512	-1.8067	0.0202	0.1593	0.183
SPHINGOLIPID_METABOLISM	0.4337	1.3985	0.1016	0.1594	0.863
VALINE_LEUCINE_AND_ISOLEUCINE_DEGRADATION	-0.5912	-1.5964	0.0988	0.1756	0.61
FATTY_ACID_METABOLISM	-0.5493	-1.5396	0.1125	0.1765	0.713
OTHER_GLYCAN_DEGRADATION	0.5031	1.3724	0.1203	0.1767	0.879
ENDOCYTOSIS	0.2877	1.364	0.0464	0.1822	0.884
LYSINE_DEGRADATION	-0.5403	-1.7234	0.0268	0.1826	0.339
DNA_REPLICATION	0.4945	1.3564	0.1516	0.1873	0.889
BETA_ALANINE_METABOLISM	-0.6265	-1.6362	0.0412	0.1944	0.529
BUTANOATE_METABOLISM	-0.5963	-1.6039	0.0568	0.1994	0.596
NON_HOMOLOGOUS_END_JOINING	0.5169	1.3263	0.157	0.2149	0.908
AMINOACYL_TRNA_BIOSYNTHESIS	0.4119	1.3086	0.2076	0.2283	0.916
PHOSPHATIDYLINOSITOL_SIGNALING_SYSTEM	0.3294	1.3088	0.1248	0.2309	0.916
PYRIMIDINE_METABOLISM	0.3722	1.2949	0.1715	0.241	0.919
SNARE_INTERACTIONS_IN_VESICULAR_TRANSPORT	0.3626	1.272	0.1933	0.2635	0.928
MISMATCH_REPAIR	0.4446	1.26	0.2137	0.2738	0.93
ADHERENS_JUNCTION	0.3051	1.2493	0.1831	0.2764	0.934
ALZHEIMERS_DISEASE	0.2741	1.2511	0.182	0.2776	0.934
GLYCOSAMINOGLYCAN_BIOSYNTHESIS_HEPARAN_SULFATE	0.4558	1.2525	0.1899	0.279	0.933
VASCULAR_SMOOTH_MUSCLE_CONTRACTION	0.3394	1.2445	0.1653	0.2791	0.934
N_GLYCAN_BIOSYNTHESIS	0.3647	1.2244	0.276	0.2952	0.938
ALDOSTERONE_REGULATED_SODIUM_REABSORPTION	0.38	1.2245	0.1969	0.2984	0.938
LONG_TERM_DEPRESSION	0.3581	1.2109	0.2202	0.3086	0.945
ARGININE_AND_PROLINE_METABOLISM	-0.4703	-1.4324	0.1237	0.3142	0.842
GLYCOSPHINGOLIPID_BIOSYNTHESIS_GANGLIO_SERIES	0.457	1.203	0.2319	0.3151	0.946
GLYCOSAMINOGLYCAN_DEGRADATION	0.4236	1.1862	0.2837	0.3328	0.95
NUCLEOTIDE_EXCISION_REPAIR	0.3484	1.181	0.2315	0.3355	0.951
ABC_TRANSPORTERS	0.399	1.1685	0.2708	0.3441	0.955
FOLATE_BIOSYNTHESIS	-0.5963	-1.3819	0.1218	0.3453	0.877
TYPE_II_DIABETES_MELLITUS	0.3855	1.169	0.2635	0.3468	0.954
VALINE_LEUCINE_AND_ISOLEUCINE_BIOSYNTHESIS	0.454	1.1625	0.253	0.3476	0.957
WNT_SIGNALING_PATHWAY	0.295	1.1589	0.2475	0.3488	0.957
DORSO_VENTRAL_AXIS_FORMATION	0.3871	1.1496	0.3122	0.3499	0.958
RENIN_ANGIOTENSIN_SYSTEM	0.4658	1.1537	0.2653	0.3518	0.957
SELENOAMINO_ACID_METABOLISM	0.4204	1.1496	0.3272	0.3534	0.958
BASE_EXCISION_REPAIR	0.3967	1.1372	0.3006	0.3618	0.96
LIMONENE_AND_PINENE_DEGRADATION	-0.5749	-1.3577	0.1684	0.3625	0.891
CITRATE_CYCLE_TCA_CYCLE	-0.4702	-1.3885	0.1809	0.3638	0.87
ETHER_LIPID_METABOLISM	0.3742	1.1223	0.3408	0.3737	0.964
PROTEIN_EXPORT	0.3507	1.1255	0.3287	0.3738	0.963
TAURINE_AND_HYPOTAURINE_METABOLISM	0.4872	1.0996	0.3146	0.3996	0.969
GLUTATHIONE_METABOLISM	0.3384	1.0929	0.3471	0.4043	0.97
TYROSINE_METABOLISM	-0.4507	-1.3062	0.131	0.405	0.917
GLYCINE_SERINE_AND_THREONINE_METABOLISM	-0.5413	-1.3178	0.1915	0.4098	0.91
LONG_TERM_POTENTIATION	0.3027	1.0818	0.3644	0.4111	0.97
INSULIN_SIGNALING_PATHWAY	0.2578	1.0844	0.3416	0.4114	0.97
GALACTOSE_METABOLISM	0.3734	1.0725	0.3925	0.4197	0.973
GLYOXYLATE_AND_DICARBOXYLATE_METABOLISM	-0.502	-1.2797	0.1842	0.4284	0.93
BIOSYNTHESIS_OF_UNSATURATED_FATTY_ACIDS	0.3911	1.0566	0.384	0.4376	0.975
DILATED_CARDIOMYOPATHY	0.3302	1.0466	0.4116	0.4466	0.975
ARRHYTHMOGENIC_RIGHT_VENTRICULAR_CARDIOMYOPATHY_ARVC	0.3188	1.0386	0.4142	0.4536	0.977
HYPERTROPHIC_CARDIOMYOPATHY_HCM	0.318	1.0333	0.4072	0.4563	0.977
STEROID_BIOSYNTHESIS	-0.4363	-1.1974	0.2432	0.4609	0.956
PORPHYRIN_AND_CHLOROPHYLL_METABOLISM	0.3543	1.0271	0.4197	0.4611	0.977
LINOLEIC_ACID_METABOLISM	-0.5095	-1.1974	0.2659	0.4839	0.956
BASAL_TRANSCRIPTION_FACTORS	0.3275	1.0072	0.4393	0.4841	0.98
TRYPTOPHAN_METABOLISM	-0.429	-1.1702	0.3116	0.4877	0.965
DRUG_METABOLISM_CYTOCHROME_P450	-0.4547	-1.2344	0.2082	0.4913	0.95
RNA_DEGRADATION	0.2936	0.9983	0.467	0.493	0.982
METABOLISM_OF_XENOBIOTICS_BY_CYTOCHROME_P450	-0.4442	-1.2139	0.2505	0.5037	0.953
CYSTEINE_AND_METHIONINE_METABOLISM	0.3211	0.9863	0.4849	0.5061	0.983
RETINOL_METABOLISM	-0.4442	-1.1462	0.3164	0.5076	0.968
TERPENOID_BACKBONE_BIOSYNTHESIS	-0.5074	-1.1977	0.2636	0.5087	0.956
PENTOSE_PHOSPHATE_PATHWAY	0.3284	0.9722	0.512	0.522	0.985
INOSITOL_PHOSPHATE_METABOLISM	0.2571	0.9658	0.4971	0.5266	0.988
CARDIAC_MUSCLE_CONTRACTION	-0.3114	-1.0727	0.3942	0.534	0.982
GLYCEROLIPID_METABOLISM	-0.3112	-1.0184	0.4137	0.5382	0.986
ADIPOCYTOKINE_SIGNALING_PATHWAY	0.258	0.9529	0.5252	0.5402	0.988
BASAL_CELL_CARCINOMA	-0.3645	-1.0804	0.3306	0.5404	0.98
GLYCOSPHINGOLIPID_BIOSYNTHESIS_LACTO_AND_NEOLACTO_SERIES	-0.3874	-1.0207	0.4343	0.5516	0.986
ALANINE_ASPARTATE_AND_GLUTAMATE_METABOLISM	-0.3645	-1.081	0.369	0.5604	0.98
PPAR_SIGNALING_PATHWAY	-0.3464	-1.0256	0.4199	0.5607	0.986
PHENYLALANINE_METABOLISM	-0.4424	-1.1002	0.3468	0.5699	0.977
MATURITY_ONSET_DIABETES_OF_THE_YOUNG	-0.4917	-1.0871	0.4175	0.571	0.979
OXIDATIVE_PHOSPHORYLATION	-0.2708	-1.0281	0.4529	0.5749	0.986
MELANOGENESIS	0.264	0.9241	0.5813	0.5782	0.989
STEROID_HORMONE_BIOSYNTHESIS	-0.368	-0.9721	0.5168	0.5788	0.988
STARCH_AND_SUCROSE_METABOLISM	0.3164	0.919	0.5773	0.5811	0.989
HISTIDINE_METABOLISM	-0.3769	-1.0341	0.4301	0.5836	0.984
PENTOSE_AND_GLUCURONATE_INTERCONVERSIONS	-0.3986	-0.9783	0.4789	0.5863	0.987
DRUG_METABOLISM_OTHER_ENZYMES	-0.3349	-0.9337	0.5591	0.6056	0.99
GLYCOLYSIS_GLUCONEOGENESIS	-0.2939	-0.9216	0.5887	0.609	0.99
ONE_CARBON_POOL_BY_FOLATE	-0.3929	-0.9394	0.5356	0.6131	0.989
TIGHT_JUNCTION	0.2136	0.8722	0.7026	0.65	0.994
NITROGEN_METABOLISM	-0.3397	-0.8697	0.6262	0.6764	0.993
NEUROACTIVE_LIGAND_RECEPTOR_INTERACTION	0.3235	0.8482	0.6078	0.6808	0.994
UBIQUITIN_MEDIATED_PROTEOLYSIS	0.188	0.8387	0.6715	0.6895	0.995
PANTOTHENATE_AND_COA_BIOSYNTHESIS	-0.3181	-0.8455	0.7009	0.6994	0.994
SULFUR_METABOLISM	0.3524	0.8221	0.7053	0.711	0.998
OLFACTORY_TRANSDUCTION	-0.3475	-0.8018	0.6809	0.7527	0.996
PRIMARY_BILE_ACID_BIOSYNTHESIS	0.3364	0.7852	0.7362	0.7636	0.999
CALCIUM_SIGNALING_PATHWAY	0.2481	0.7768	0.7579	0.7708	0.999
CIRCADIAN_RHYTHM_MAMMAL	-0.2732	-0.7696	0.798	0.7861	0.998
VASOPRESSIN_REGULATED_WATER_REABSORPTION	0.1945	0.7595	0.7961	0.7921	1
HUNTINGTONS_DISEASE	0.1719	0.7428	0.7706	0.8048	1
NOTCH_SIGNALING_PATHWAY	0.2137	0.7447	0.795	0.808	1
PARKINSONS_DISEASE	-0.1742	-0.7399	0.7004	0.8124	0.998
RIBOFLAVIN_METABOLISM	0.2831	0.723	0.8049	0.8219	1
FRUCTOSE_AND_MANNOSE_METABOLISM	0.2395	0.7238	0.8629	0.8272	1
GLYCOSAMINOGLYCAN_BIOSYNTHESIS_KERATAN_SULFATE	-0.2679	-0.7156	0.8379	0.8289	0.998
HEDGEHOG_SIGNALING_PATHWAY	0.2307	0.6885	0.8922	0.8618	1
ASCORBATE_AND_ALDARATE_METABOLISM	-0.2842	-0.6586	0.8635	0.8828	0.999
GLYCOSYLPHOSPHATIDYLINOSITOL_GPI_ANCHOR_BIOSYNTHESIS	0.2283	0.6511	0.8716	0.8887	1
SPLICEOSOME	0.1633	0.6514	0.792	0.8948	1
GLYCEROPHOSPHOLIPID_METABOLISM	0.1808	0.6374	0.9696	0.8961	1
RNA_POLYMERASE	0.2258	0.6522	0.8502	0.9004	1
TASTE_TRANSDUCTION	0.2374	0.6063	0.9283	0.9183	1
REGULATION_OF_AUTOPHAGY	-0.2162	-0.5763	0.9153	0.9369	0.999
ALPHA_LINOLENIC_ACID_METABOLISM	0.2349	0.5326	0.977	0.9616	1
