# Supplementary material for: Identifying effective diagnostic biomarkers and immune infiltration features in chronic kidney disease by bioinformatics and validation
Source: Front Pharmacol. 2022 Dec 30;13:1069810. doi: 10.3389/fphar.2022.1069810 (PMC9838551; doi:10.3389/fphar.2022.1069810)
Supplement: Supplementary file 1 [file DataSheet3.ZIP › Supplementary File 3-26/Supplementary File 25.xlsx]

## Sheet: Sheet1
The predicted potential therapeutic drugs for targeting IL10RA based on STITCH database
#node1	node2	node1_string_internal_id	node2_string_internal_id	node1_external_id	node2_external_id	neighborhood_on_chromosome	gene_fusion	phylogenetic_cooccurrence	homology	coexpression	experimentally_determined_interaction	database_annotated	automated_textmining	prediction	combined_score
JAK1	STAT3	1852670	1845584	9606.ENSP00000343204	9606.ENSP00000264657	0	0	0	0	0	0.986	0.9	0.988	0	0.999
IL10	IL10RA	1860958	1843125	9606.ENSP00000412237	9606.ENSP00000227752	0	0	0	0	0	0.999	0.9	0.941	0	0.999
TYK2	STAT3	1845624	1845584	9606.ENSP00000264818	9606.ENSP00000264657	0	0	0	0	0	0.24	0.9	0.984	0	0.998
JAK1	IL10RA	1852670	1843125	9606.ENSP00000343204	9606.ENSP00000227752	0	0	0	0	0	0.915	0.9	0.564	0	0.996
IL10	IL10RB	1860958	1847210	9606.ENSP00000412237	9606.ENSP00000290200	0	0	0	0	0	0.812	0.9	0.58	0	0.991
IL10RB	IL10RA	1847210	1843125	9606.ENSP00000290200	9606.ENSP00000227752	0	0	0	0	0	0.576	0.9	0.824	0	0.991
JAK1	TYK2	1852670	1845624	9606.ENSP00000343204	9606.ENSP00000264818	0	0	0	0.936	0	0.812	0.9	0.987	0	0.981
IL22RA1	IL10RA	1846177	1843125	9606.ENSP00000270800	9606.ENSP00000227752	0	0	0	0	0	0	0.9	0.658	0	0.964
STAT3	IL10RA	1845584	1843125	9606.ENSP00000264657	9606.ENSP00000227752	0	0	0	0	0	0.149	0.9	0.566	0	0.959
IL22RA1	STAT3	1846177	1845584	9606.ENSP00000270800	9606.ENSP00000264657	0	0	0	0	0	0.159	0.9	0.56	0	0.959
TYK2	IL10RA	1845624	1843125	9606.ENSP00000264818	9606.ENSP00000227752	0	0	0	0	0	0	0.9	0.566	0	0.954
IL10	JAK1	1860958	1852670	9606.ENSP00000412237	9606.ENSP00000343204	0	0	0	0	0	0	0.9	0.54	0	0.952
IL10RB	IL22RA1	1847210	1846177	9606.ENSP00000290200	9606.ENSP00000270800	0	0	0	0	0	0	0	0.945	0	0.945
IL10	STAT3	1860958	1845584	9606.ENSP00000412237	9606.ENSP00000264657	0	0	0	0	0	0	0	0.942	0	0.942
JAK1	IL10RB	1852670	1847210	9606.ENSP00000343204	9606.ENSP00000290200	0	0	0	0	0	0	0.9	0.413	0	0.938
JAK1	IL22RA1	1852670	1846177	9606.ENSP00000343204	9606.ENSP00000270800	0	0	0	0	0	0	0.9	0.324	0	0.929
IL22RA1	TYK2	1846177	1845624	9606.ENSP00000270800	9606.ENSP00000264818	0	0	0	0	0	0	0.9	0.325	0	0.929
IL10	IL22RA1	1860958	1846177	9606.ENSP00000412237	9606.ENSP00000270800	0	0	0	0	0	0	0.8	0.459	0	0.887
IL10	chitin	1860958	-100000899	9606.ENSP00000412237	-1.CID100000899	0	0	0	0	0	0	0	0.823	0	0.823
IL22RA1	chitin	1846177	-100000899	9606.ENSP00000270800	-1.CID100000899	0	0	0	0	0	0.8	0	0	0	0.8
IL10RA	chitin	1843125	-100000899	9606.ENSP00000227752	-1.CID100000899	0	0	0	0	0	0.8	0	0	0	0.8
IL10RA	selenomethioni.	1843125	-100015103	9606.ENSP00000227752	-1.CID100015103	0	0	0	0	0	0.8	0	0	0	0.8
IL10	selenomethioni.	1860958	-100015103	9606.ENSP00000412237	-1.CID100015103	0	0	0	0	0	0	0	0.8	0	0.8
IL10	TYK2	1860958	1845624	9606.ENSP00000412237	9606.ENSP00000264818	0	0	0	0	0	0	0	0.513	0	0.513
IL10RB	STAT3	1847210	1845584	9606.ENSP00000290200	9606.ENSP00000264657	0	0	0	0	0	0	0	0.483	0	0.483
IL10RB	TYK2	1847210	1845624	9606.ENSP00000290200	9606.ENSP00000264818	0	0	0	0	0	0	0	0.459	0	0.459
JAK1	selenomethioni.	1852670	-100015103	9606.ENSP00000343204	-1.CID100015103	0	0	0	0	0	0.421	0	0	0	0.421
TYK2	selenomethioni.	1845624	-100015103	9606.ENSP00000264818	-1.CID100015103	0	0	0	0	0	0.421	0	0	0	0.421
IL10RA	leupeptin	1843125	-100003910	9606.ENSP00000227752	-1.CID100003910	0	0	0	0	0	0	0	0.308	0	0.308
IL10RA	isosorbide din.	1843125	-100003780	9606.ENSP00000227752	-1.CID100003780	0	0	0	0	0	0	0	0.3	0	0.3
IL10RB	isosorbide din.	1847210	-100003780	9606.ENSP00000290200	-1.CID100003780	0	0	0	0	0	0	0	0.297	0	0.297
TYK2	isosorbide din.	1845624	-100003780	9606.ENSP00000264818	-1.CID100003780	0	0	0	0	0	0	0	0.249	0	0.25
STAT3	leupeptin	1845584	-100003910	9606.ENSP00000264657	-1.CID100003910	0	0	0	0	0	0	0	0.213	0	0.213
TYK2	chitin	1845624	-100000899	9606.ENSP00000264818	-1.CID100000899	0	0	0	0	0	0.166	0	0	0	0.166
JAK1	chitin	1852670	-100000899	9606.ENSP00000343204	-1.CID100000899	0	0	0	0	0	0.166	0	0	0	0.166
IL10	leupeptin	1860958	-100003910	9606.ENSP00000412237	-1.CID100003910	0	0	0	0	0	0	0	0.164	0	0.164
chitin	leupeptin	-100000899	-100003910	-1.CID100000899	-1.CID100003910	0	0	0	0	0	0	0	0.156	0	0.156
