# Supplementary material for: Identifying effective diagnostic biomarkers and immune infiltration features in chronic kidney disease by bioinformatics and validation
Source: Front Pharmacol. 2022 Dec 30;13:1069810. doi: 10.3389/fphar.2022.1069810 (PMC9838551; doi:10.3389/fphar.2022.1069810)
Supplement: Supplementary file 1 [file DataSheet3.ZIP › Supplementary File 3-26/Supplementary File 26.xlsx]

## Sheet: Sheet1
The details for the top 5 binding between IL10RA and chitin
Cavities volume center_x center_y center_z size_x size_y size_z score
1 605 1.925 21.135 37.530 18 25 18 -5.3
2 306 -13.998 0.679 31.697 18 18 18 -4.5
3 218 1.393 -14.050 48.974 18 18 18 -4.7
4 190 -9.670 26.228 25.621 18 18 18 -4.7
5 140 -7.703 2.782 43.727 18 18 18 -4.7
The details for the top 5 binding between IL10RA and selenomethioni
Cavities volume center_x center_y center_z size_x size_y size_z score
1 605 1.925 21.135 37.530 18 25 18 -3.9
2 306 -13.998 0.679 31.697 18 18 18 -3.7
3 218 1.393 -14.050 48.974 18 18 18 -3.5
4 190 -9.670 26.228 25.621 18 18 18 -3.6
5 140 -7.703 2.782 43.727 18 18 18 -3.3
The details for the top 5 binding between IL10RA and isosorbide din
Cavities volume center_x center_y center_z size_x size_y size_z score
1 605 1.925 21.135 37.530 19 25 19 -5.1
2 306 -13.998 0.679 31.697 19 19 19 -4.5
3 218 1.393 -14.050 48.974 19 19 19 -4.0
4 190 -9.670 26.228 25.621 19 19 19 -4.8
5 140 -7.703 2.782 43.727 19 19 19 -4.6
The details for the top 5 binding between IL10RA and leupeptin
Cavities volume center_x center_y center_z size_x size_y size_z score
1 605 1.925 21.135 37.530 18 25 18 -3.9
2 306 -13.998 0.679 31.697 18 18 18 -3.7
3 218 1.393 -14.050 48.974 18 18 18 -3.5
4 190 -9.670 26.228 25.621 18 18 18 -3.6
5 140 -7.703 2.782 43.727 18 18 18 -3.3
