# Supplementary material for: Identifying effective diagnostic biomarkers and immune infiltration features in chronic kidney disease by bioinformatics and validation
Source: Front Pharmacol. 2022 Dec 30;13:1069810. doi: 10.3389/fphar.2022.1069810 (PMC9838551; doi:10.3389/fphar.2022.1069810)
Supplement: Supplementary file 1 [file DataSheet3.ZIP › Supplementary File 3-26/Supplementary File 4.xlsx]

## Sheet: Sheet1
The results of Human phenotype ontology enrichment analyses
Description	GeneRatio	BgRatio	pvalue	padjust	qvalue	Count	geneID
ABNORMALITY_OF_BLOOD_AND_BLOOD_FORMING_TISSUES	83/209	1215/4505	2.81373e-05	0.0558882	0.0531844	83	TRMU/CYBC1/CD3D/CD247/CCR1/TBXAS1/MYD88/FN1/FCGR2B/CD36/C1R/C3/ACD/MECOM/ITGB2/RAC2/COL4A1/COL3A1/COL1A2/COL1A1/MRAS/BCS1L/COL7A1/CEBPA/COL5A2/IL10RA/ZBTB16/CFB/HLA-DRB1/SH2B3/CEL/NCF2/SLC4A1/HPS6/PTPRC/PLA2G4A/STAT4/ATP6V0A2/KIF20A/TALDO1/HRG/FANCE/PLAU/PLG/LMX1B/HBB/FARSA/MARS1/COG4/SLC12A3/XYLT1/SPINK1/RIN2/YARS2/TCIRG1/NCKAP1L/ADA/TYROBP/ALDOB/SLC19A2/IKZF1/ARPC1B/MLH1/SCO2/RIT1/DDX41/TNFRSF1…
IMPAIRED_OXIDATIVE_BURST	4/209	6/4505	6.27656e-05	0.0558882	0.0531844	4	CYBC1/RAC2/NCF2/CYBB
PREMATURE_SKIN_WRINKLING	10/209	50/4505	7.48999e-05	0.0558882	0.0531844	10	CSTA/ALDH18A1/CDH11/C1R/ACD/COL3A1/ATP6V0A2/TALDO1/RIT1/NAA10
NEPHRITIS	11/209	61/4505	8.88869e-05	0.0558882	0.0531844	11	FCGR2B/C1QA/C1QB/C3/COL7A1/STAT4/PLG/LMX1B/SOX18/NUP107/DNASE1
PRIMITIVE_REFLEX	6/209	18/4505	0.000107794	0.0558882	0.0531844	6	ALDH18A1/TUBB3/MAPT/TYROBP/GM2A/DNMT1
ABNORMAL_PLEURA_MORPHOLOGY	13/209	85/4505	0.000121111	0.0558882	0.0531844	13	CYBC1/CCR1/MYD88/FCGR2B/COL3A1/HLA-DRB1/STAT4/SPINK1/SOX18/IKZF1/RIT1/TNFRSF1B/DNASE1
GINGIVITIS	7/209	26/4505	0.000129377	0.0558882	0.0531844	7	CYBC1/ITGB2/COL3A1/NCF2/PLG/TCIRG1/CYBB
MEMBRANOPROLIFERATIVE_GLOMERULONEPHRITIS	4/209	7/4505	0.000141132	0.0558882	0.0531844	4	C1QA/C1QB/C3/SOX18
LYMPHADENITIS	5/209	13/4505	0.000194325	0.0628804	0.0598384	5	CYBC1/MYD88/RAC2/NCF2/CYBB
ABNORMALLY_LAX_OR_HYPEREXTENSIBLE_SKIN	17/209	139/4505	0.000198486	0.0628804	0.0598384	17	CSTA/ALDH18A1/C1R/ACD/COL3A1/COL1A2/COL1A1/COL5A2/EZH2/ATP6V0A2/XYLT1/RIN2/RIT1/AEBP1/MAN1B1/NAA10/B3GAT3
ABNORMAL_INFLAMMATORY_RESPONSE	64/209	923/4505	0.000255029	0.0662897	0.0630827	64	CYBC1/CD3D/CD247/CCR1/MYD88/PRMT7/CSTA/FCGR2B/C1QA/C1QB/C1R/C3/ITGB2/RAC2/COL3A1/BCS1L/CCT5/COL7A1/COL5A2/HLA-C/IL10RB/IL10RA/ZBTB16/CFB/HLA-DRB1/NCF2/SLC4A1/PTPRC/TAP1/STAT4/TMC6/MSX1/IRF8/PLG/LMX1B/HBB/HSD3B2/LPL/SLC12A3/XYLT1/VEGFC/SPINK1/TCIRG1/NCKAP1L/ADA/SOX18/IKZF1/ARPC1B/LYZ/DDX41/PAH/TNFRSF1B/AEBP1/NAA10/NUP107/CTSK/GTF2E2/DDB2/CYBB/GATA3/DNASE1/ECM1/TKFC/DNMT1
RECTAL_ABSCESS	4/209	8/4505	0.000272022	0.0662897	0.0630827	4	ITGB2/RAC2/NCF2/CYBB
ARTERIAL_RUPTURE	4/209	8/4505	0.000272022	0.0662897	0.0630827	4	COL3A1/COL1A2/COL1A1/COL5A2
ABNORMAL_LYMPHOCYTE_MORPHOLOGY	18/209	158/4505	0.000317588	0.0694344	0.0660753	18	CYBC1/CD3D/CD247/MYD88/RAC2/HLA-DRB1/PTPRC/STAT4/TCIRG1/NCKAP1L/ADA/IKZF1/ARPC1B/TNFRSF1B/CORO1A/SMARCAL1/DOCK2/TTI2
ATROPHIC_SCARS	7/209	30/4505	0.000341662	0.0694344	0.0660753	7	C1R/COL3A1/COL1A2/COL1A1/COL7A1/COL5A2/AEBP1
ABNORMALITY_OF_COMPLEMENT_SYSTEM	7/209	31/4505	0.000424176	0.0694344	0.0660753	7	C1QA/C1QB/C3/CFB/STAT4/CFP/CFD
EXCESSIVE_WRINKLING_OF_PALMAR_SKIN	4/209	9/4505	0.0004719	0.0694344	0.0660753	4	CSTA/C1R/ATP6V0A2/RIT1
IMPAIRED_NEUTROPHIL_BACTERICIDAL_ACTIVITY	4/209	9/4505	0.0004719	0.0694344	0.0660753	4	CYBC1/RAC2/NCF2/CYBB
ABNORMALITY_OF_THE_UTERINE_CERVIX	4/209	9/4505	0.0004719	0.0694344	0.0660753	4	COL3A1/COL1A1/COL5A2/PLG
PREMATURE_RUPTURE_OF_MEMBRANES	4/209	9/4505	0.0004719	0.0694344	0.0660753	4	COL1A1/COL5A2/SERPINH1/ATP6V0A2
HYPEREXTENSIBLE_SKIN	10/209	62/4505	0.000481123	0.0694344	0.0660753	10	ALDH18A1/C1R/COL3A1/COL1A2/COL1A1/COL5A2/RIN2/RIT1/AEBP1/B3GAT3
POOR_WOUND_HEALING	6/209	23/4505	0.000482183	0.0694344	0.0660753	6	C1R/ITGB2/RAC2/COL1A2/COL1A1/COL5A2
SYSTEMIC_LUPUS_ERYTHEMATOSUS	7/209	32/4505	0.000521874	0.0718825	0.0684049	7	FCGR2B/C1QA/C1QB/C3/STAT4/DDX41/DNASE1
SHOULDER_DISLOCATION	5/209	16/4505	0.000588174	0.077639	0.0738829	5	COL1A2/COL1A1/COL5A2/AEBP1/B3GAT3
GLOMERULONEPHRITIS	7/209	33/4505	0.000636688	0.0806811	0.0767778	7	C1QA/C1QB/C3/COL7A1/LMX1B/SOX18/NUP107
PROTRUSIO_ACETABULI	4/209	10/4505	0.000758047	0.0902043	0.0858403	4	HSPG2/COL1A2/COL1A1/MMP2
HYPERCOAGULABILITY	5/209	17/4505	0.000802108	0.0902043	0.0858403	5	MYD88/SLC4A1/HRG/HBB/THBD
MEMORY_IMPAIRMENT	15/209	129/4505	0.000813762	0.0902043	0.0858403	15	TWNK/CCR1/MYD88/ALDH18A1/HLA-DRB1/STAT4/MAPT/TYROBP/EIF2B5/EIF2B4/MLH1/PAH/ECM1/DNMT1/CSF1R
PAPULE	11/209	78/4505	0.000825734	0.0902043	0.0858403	11	CCR1/CSTA/COL1A1/COL7A1/COL5A2/STAT4/TMC6/ELOVL4/XYLT1/AEBP1/ECM1
DISTAL_RENAL_TUBULAR_ACIDOSIS	3/209	5/4505	0.000918516	0.0969953	0.0923028	3	FN1/SLC4A1/GATA3
LEUKOPENIA	21/209	220/4505	0.00113225	0.108573	0.103321	21	CYBC1/CD3D/CD247/TBXAS1/MYD88/FCGR2B/RAC2/ZBTB16/HLA-DRB1/PTPRC/STAT4/FANCE/TCIRG1/ADA/IKZF1/DDX41/CORO1A/SMARCAL1/DNASE1/DOCK2/TTI2
BLUE_SCLERAE	11/209	81/4505	0.0011389	0.108573	0.103321	11	PRMT7/C1R/COL3A1/HSPG2/COL1A2/COL1A1/SERPINH1/COG4/XYLT1/CTSK/B3GAT3
SOFT_DOUGHY_SKIN	4/209	11/4505	0.00114818	0.108573	0.103321	4	COL1A2/COL1A1/COL5A2/XYLT1
MACULE	13/209	107/4505	0.00120193	0.108573	0.103321	13	CYBC1/CSTA/C1R/COL3A1/MMP2/HLA-DRB1/NCF2/ELOVL4/IKZF1/MLH1/SMARCAL1/DDB2/CYBB
ABNORMAL_IMMUNE_SYSTEM_MORPHOLOGY	40/209	535/4505	0.00123128	0.108573	0.103321	40	CYBC1/CD3D/CD247/TBXAS1/MYD88/FCGR2B/ACD/MECOM/ITGB2/RAC2/CEBPA/IL10RB/IL10RA/ZBTB16/HLA-DRB1/SH2B3/NCF2/PTPRC/STAT4/FANCE/HBB/COG4/SPINK1/TCIRG1/NCKAP1L/ADA/TYROBP/IKZF1/ARPC1B/MLH1/DDX41/TNFRSF1B/CORO1A/SMARCAL1/NUP214/GTF2E2/CYBB/DNASE1/DOCK2/TTI2
RENAL_TUBULAR_ACIDOSIS	8/209	47/4505	0.00123379	0.108573	0.103321	8	FN1/BCS1L/SLC4A1/SLC12A3/ALDOB/SCO2/GATA3/GATM
LYMPHOPENIA	14/209	121/4505	0.00127327	0.109019	0.103745	14	CYBC1/CD3D/CD247/MYD88/RAC2/PTPRC/STAT4/TCIRG1/ADA/IKZF1/CORO1A/SMARCAL1/DOCK2/TTI2
NEPHROTIC_SYNDROME	14/209	122/4505	0.00138035	0.11494	0.109379	14	CYBC1/FN1/C3/STAT4/LMX1B/OSGEP/MARS1/ADA/LYZ/SMARCAL1/NUP85/GLA/NUP107/GATA3
CUTIS_LAXA	12/209	96/4505	0.00144032	0.11494	0.109379	12	ALDH18A1/C1R/COL3A1/EZH2/ATP6V0A2/XYLT1/RIN2/RIT1/AEBP1/MAN1B1/NAA10/B3GAT3
ABSCESS	8/209	49/4505	0.00163377	0.11494	0.109379	8	CYBC1/MYD88/ITGB2/RAC2/IL10RB/IL10RA/NCF2/CYBB
ABNORMAL_RENAL_GLOMERULUS_MORPHOLOGY	17/209	167/4505	0.00168378	0.11494	0.109379	17	CCR1/FN1/C1QA/C1QB/C3/COL7A1/STAT4/LMX1B/OSGEP/SLC12A3/ADA/SOX18/SMARCAL1/NUP85/GLA/NUP107/GATA3
PREDOMINANTLY_LOWER_LIMB_LYMPHEDEMA	3/209	6/4505	0.00177427	0.11494	0.109379	3	VEGFC/SOX18/DNMT1
PALMOPLANTAR_CUTIS_LAXA	3/209	6/4505	0.00177427	0.11494	0.109379	3	C1R/ATP6V0A2/RIT1
PERIANAL_ABSCESS	3/209	6/4505	0.00177427	0.11494	0.109379	3	CYBC1/IL10RB/IL10RA
BLEPHAROCHALASIS	3/209	6/4505	0.00177427	0.11494	0.109379	3	CDH11/COL1A1/COL5A2
MOLLUSCOID_PSEUDOTUMORS	3/209	6/4505	0.00177427	0.11494	0.109379	3	COL3A1/COL1A1/COL5A2
CIGARETTE_PAPER_SCARS	3/209	6/4505	0.00177427	0.11494	0.109379	3	COL3A1/COL1A1/COL5A2
UTERINE_PROLAPSE	3/209	6/4505	0.00177427	0.11494	0.109379	3	COL3A1/COL1A1/COL5A2
ABNORMAL_LEUKOCYTE_COUNT	29/209	357/4505	0.00182624	0.11494	0.109379	29	CYBC1/CD3D/CD247/TBXAS1/MYD88/FCGR2B/MECOM/ITGB2/RAC2/ZBTB16/HLA-DRB1/PTPRC/STAT4/FANCE/HBB/COG4/SPINK1/TCIRG1/NCKAP1L/ADA/IKZF1/ARPC1B/DDX41/CORO1A/SMARCAL1/GTF2E2/DNASE1/DOCK2/TTI2
ABNORMAL_ELASTICITY_OF_SKIN	18/209	183/4505	0.00182895	0.11494	0.109379	18	CSTA/ALDH18A1/C1R/ACD/COL3A1/COL1A2/COL1A1/COL5A2/EZH2/ATP6V0A2/XYLT1/RIN2/RIT1/PAH/AEBP1/MAN1B1/NAA10/B3GAT3
ABNORMAL_ERYTHROCYTE_MORPHOLOGY	42/209	582/4505	0.00185036	0.11494	0.109379	42	CYBC1/CD247/TBXAS1/MYD88/FCGR2B/C3/ACD/MECOM/RAC2/COL4A1/COL3A1/COL7A1/ZBTB16/CFB/HLA-DRB1/SH2B3/CEL/SLC4A1/PLA2G4A/STAT4/TALDO1/FANCE/HBB/FARSA/MARS1/SLC12A3/YARS2/TCIRG1/ADA/SLC19A2/IKZF1/SCO2/DDX41/SMARCAL1/AGXT/THBD/CUBN/GLA/CTSK/GTF2E2/DNASE1/TKFC
PLATYSPONDYLY	13/209	113/4505	0.00199175	0.121344	0.115473	13	P3H1/HSPG2/COL1A2/COL1A1/SERPINH1/COG4/XYLT1/TCIRG1/ADA/SMARCAL1/CSF1R/COMP/B3GAT3
OSTEOMYELITIS	8/209	51/4505	0.00213012	0.127325	0.121165	8	ITGB2/CCT5/NCF2/HBB/TCIRG1/CTSK/CYBB/DNMT1
ABNORMAL_NEPHRON_MORPHOLOGY	20/209	217/4505	0.00227271	0.127716	0.121538	20	CCR1/FN1/C1QA/C1QB/C3/BCS1L/COL7A1/HLA-DRB1/STAT4/LMX1B/OSGEP/SLC12A3/ADA/SOX18/SCO2/SMARCAL1/NUP85/GLA/NUP107/GATA3
MICROANGIOPATHIC_HEMOLYTIC_ANEMIA	4/209	13/4505	0.00231163	0.127716	0.121538	4	C3/CFB/STAT4/THBD
LICHENIFICATION	4/209	13/4505	0.00231163	0.127716	0.121538	4	CSTA/COL7A1/VEGFC/TNFRSF1B
ABNORMAL_RENAL_PHYSIOLOGY	44/209	625/4505	0.00232949	0.127716	0.121538	44	CYBC1/CCR1/CYP24A1/MYD88/FN1/FCGR2B/C1QA/C1QB/C3/PRODH/COL4A1/COL3A1/BCS1L/COL7A1/ZBTB16/CFB/HLA-DRB1/CEL/SLC4A1/STAT4/FANCE/PLG/LMX1B/HBB/OSGEP/MARS1/SLC12A3/XYLT1/ADA/SOX18/ALDOB/IKZF1/SCO2/LYZ/SLC26A4/SMARCAL1/AGXT/NUP85/THBD/GLA/NUP107/GATA3/DNASE1/GATM
ABNORMALITY_OF_SKIN_PHYSIOLOGY	33/209	431/4505	0.00236217	0.127716	0.121538	33	CYBC1/CD3D/CD247/CCR1/MYD88/PRMT7/CSTA/FCGR2B/COL7A1/HLA-C/IL10RB/IL10RA/HLA-DRB1/NCF2/SLC4A1/PTPRC/STAT4/TMC6/HSD3B2/XYLT1/VEGFC/TCIRG1/NCKAP1L/ADA/LYZ/DDX41/PAH/TNFRSF1B/GTF2E2/CYBB/GATA3/DNASE1/ECM1
CELLULITIS	7/209	41/4505	0.00244385	0.127716	0.121538	7	RAC2/COL1A1/NCF2/VEGFC/TCIRG1/AEBP1/CYBB
GENERALIZED_ABNORMALITY_OF_SKIN	58/209	887/4505	0.0024737	0.127716	0.121538	58	TRMU/CYBC1/MYD88/CSTA/ALDH18A1/FCGR2B/CDH11/FOS/C1R/ACD/RBM28/ITGB2/RAC2/COL3A1/COL1A2/COL1A1/COL7A1/SLC52A2/COL5A2/ZBTB16/HLA-DRB1/SH2B3/NCF2/SLC4A1/HPS6/ATP6V0A2/TMC6/TALDO1/XPNPEP2/ELOVL4/FANCE/PLAU/SOX4/LMX1B/HBB/COG4/LPL/PCK1/SPINK1/RIN2/TCIRG1/ADA/SOX18/ALDOB/IKZF1/ADGRE2/RIT1/SLC26A4/TNFRSF1B/ACTA2/AEBP1/AGXT/NAA10/GLA/GTF2E2/DDB2/CYBB/DNASE1
VASCULAR_SKIN_ABNORMALITY	37/209	502/4505	0.00248854	0.127716	0.121538	37	MYD88/CSTA/ALDH18A1/FOS/C1R/RAC2/COL3A1/COL1A2/COL1A1/COL7A1/SLC52A2/COL5A2/ZBTB16/HLA-DRB1/SH2B3/HPS6/ATP6V0A2/TMC6/TALDO1/XPNPEP2/ELOVL4/FANCE/PLAU/SOX4/LMX1B/COG4/RIN2/TCIRG1/SOX18/IKZF1/ADGRE2/TNFRSF1B/ACTA2/AEBP1/AGXT/GLA/DDB2
SKIN_ULCER	13/209	116/4505	0.00252432	0.127716	0.121538	13	CYBC1/ITGB2/COL3A1/COL1A1/CCT5/HLA-DRB1/NCF2/SLC4A1/TAP1/HBB/TCIRG1/TNFRSF1B/CYBB
ABNORMAL_ARTERIAL_PHYSIOLOGY	14/209	130/4505	0.00253982	0.127716	0.121538	14	CCR1/COL4A1/COL3A1/COL1A2/COL1A1/COL5A2/SH2B3/STAT4/SLC12A3/XYLT1/ACTA2/SMARCAL1/AGXT/GLA
ABNORMALITY_OF_HUMORAL_IMMUNITY	22/209	251/4505	0.00262053	0.129716	0.123441	22	CD3D/CD247/MYD88/C1QA/C1QB/C3/RAC2/COL1A1/COL7A1/CFB/MOGS/HLA-DRB1/STAT4/ALB/NCKAP1L/ADA/IKZF1/TNFRSF1B/CFP/SMARCAL1/GTF2E2/CFD
HYDROCELE_TESTIS	5/209	22/4505	0.00282337	0.137607	0.13095	5	ATAD3A/MECOM/EZH2/VEGFC/SOX18
PHALANGEAL_DISLOCATION	3/209	7/4505	0.00299912	0.137699	0.131037	3	COL1A1/COL5A2/AEBP1
DISCOID_LUPUS_RASH	3/209	7/4505	0.00299912	0.137699	0.131037	3	NCF2/STAT4/CYBB
FAILURE_TO_THRIVE_SECONDARY_TO_RECURRENT_INFECTIONS	3/209	7/4505	0.00299912	0.137699	0.131037	3	CD3D/CD247/PTPRC
RECURRENT_JOINT_DISLOCATION	3/209	7/4505	0.00299912	0.137699	0.131037	3	COL1A2/COL1A1/COL5A2
IMMUNODEFICIENCY	19/209	207/4505	0.00305935	0.138458	0.131759	19	CD3D/CD247/MYD88/IRF7/ACD/RAC2/IFNGR2/NCF2/PTPRC/IRF8/HBB/ADA/IKZF1/ISG15/TNFRSF1B/CORO1A/SMARCAL1/CYBB/DOCK2
ABNORMALITY_OF_DENTIN	4/209	14/4505	0.0031199	0.139209	0.132475	4	CDH11/COL1A2/COL1A1/SERPINH1
HYPERCHOLESTEROLEMIA	8/209	55/4505	0.00347386	0.151574	0.144241	8	FOS/COG4/LPL/ALB/APOC3/DGAT1/NUP107/LDLRAP1
DERMAL_ATROPHY	10/209	80/4505	0.0035542	0.151574	0.144241	10	C1R/ACD/COL3A1/COL1A2/COL1A1/COL7A1/COL5A2/SOX18/AEBP1/DDB2
EXCESSIVE_WRINKLED_SKIN	6/209	33/4505	0.00358841	0.151574	0.144241	6	CSTA/C1R/ACD/COL3A1/ATP6V0A2/RIT1
PERIODONTITIS	6/209	33/4505	0.00358841	0.151574	0.144241	6	C1R/ITGB2/COL3A1/PLG/TCIRG1/AEBP1
ABNORMALITY_OF_NEUTROPHIL_PHYSIOLOGY	4/209	15/4505	0.00410166	0.169316	0.161125	4	CYBC1/RAC2/NCF2/CYBB
ARTHRITIS	18/209	197/4505	0.00411533	0.169316	0.161125	18	CD247/CCR1/MYD88/FCGR2B/COL3A1/COL1A1/COL5A2/HLA-C/MMP2/HLA-DRB1/SLC4A1/STAT4/LMX1B/SLC12A3/AEBP1/GLA/DNASE1/COMP
HEMOLYTIC_ANEMIA	13/209	123/4505	0.00423036	0.171818	0.163505	13	CYBC1/CD247/FCGR2B/C3/COL4A1/CFB/HLA-DRB1/SLC4A1/STAT4/HBB/ADA/THBD/DNASE1
COXA_VARA	8/209	57/4505	0.00435454	0.174622	0.166174	8	FN1/HSPG2/COL1A2/COL1A1/ATP6V0A2/XYLT1/TCIRG1/COMP
PREMATURELY_AGED_APPEARANCE	13/209	124/4505	0.0045364	0.179642	0.170951	13	CSTA/ALDH18A1/CDH11/C1R/ACD/COL3A1/COL1A1/COL5A2/ATP6V0A2/TALDO1/RIT1/NAA10/GTF2E2
ARTERIAL_DISSECTION	3/209	8/4505	0.00463538	0.181295	0.172524	3	COL3A1/COL1A1/COL5A2
UNUSUAL_INFECTION	52/209	799/4505	0.00490102	0.189347	0.180187	52	CYBC1/CD3D/CD247/CCR1/MYD88/C1QA/C1QB/C1R/C3/ITGB2/RAC2/IFNGR2/COL6A3/COL5A2/IL10RA/THOC6/ZBTB16/CFB/HLA-DRB1/SLC1A4/NCF2/POLR2A/HPS6/PTPRC/TAP1/STAT4/ATP6V0A2/KIF20A/MSX1/IRF8/FANCE/SOX4/PLG/HBB/COG4/SLC25A22/ALB/TCIRG1/NCKAP1L/ADA/IKZF1/ARPC1B/ISG15/CORO1A/SMARCAL1/HACD1/AGXT/NAA10/GTF2E2/CYBB/ECM1/CFD
ABNORMAL_URINE_CYTOLOGY	14/209	140/4505	0.00501634	0.189549	0.180379	14	FN1/C3/COL4A1/ZBTB16/CFB/STAT4/LMX1B/HBB/LYZ/AGXT/NUP85/THBD/GLA/GATA3
KYPHOSCOLIOSIS	16/209	170/4505	0.00504841	0.189549	0.180379	16	FBN2/ALDH18A1/CDH11/RBM28/HSPG2/COL1A2/SLC52A2/MMP2/TUBB3/ATP6V0A2/MAPT/AEBP1/HACD1/NAA10/NUP107/TTI2
RIDGED_NAIL	5/209	25/4505	0.00508576	0.189549	0.180379	5	MSX1/LMX1B/LPAR6/CTSK/GTF2E2
SUBCUTANEOUS_NODULE	10/209	85/4505	0.00552112	0.203383	0.193543	10	CCR1/COL3A1/COL1A1/COL7A1/COL5A2/MMP2/HLA-DRB1/STAT4/GLA/ECM1
PLEURAL_EFFUSION	8/209	60/4505	0.00598631	0.217984	0.207438	8	CYBC1/CCR1/MYD88/HLA-DRB1/STAT4/SPINK1/SOX18/RIT1
PROMINENT_SUPERFICIAL_BLOOD_VESSELS	5/209	26/4505	0.00606368	0.218292	0.207732	5	ALDH18A1/FOS/ATP6V0A2/COG4/AEBP1
AORTIC_ROOT_ANEURYSM	9/209	73/4505	0.00613408	0.218346	0.207782	9	FBN2/COL3A1/COL1A2/COL1A1/COL5A2/TRMT1/ACTA2/AEBP1/B3GAT3
FEVER	24/209	303/4505	0.00628246	0.221142	0.210444	24	CYBC1/CD3D/CD247/CCR1/MYD88/COL1A1/ZBTB16/HLA-DRB1/SH2B3/NCF2/SLC4A1/STAT4/IRF8/HBB/SLC12A3/SPINK1/TCIRG1/ADA/IKZF1/EIF2B5/EIF2B4/GLA/DDB2/CYBB
ABNORMAL_VASCULAR_PHYSIOLOGY	21/209	254/4505	0.00647159	0.225297	0.214397	21	CCR1/COL4A1/COL3A1/HSPG2/COL1A2/COL1A1/COL5A2/HLA-DRB1/SH2B3/SLC4A1/STAT4/KIF20A/HBB/SLC12A3/XYLT1/ALB/TCIRG1/ACTA2/SMARCAL1/AGXT/GLA
LIVER_ABSCESS	3/209	9/4505	0.00671711	0.227814	0.216793	3	CYBC1/NCF2/CYBB
NAIL_PITS	3/209	9/4505	0.00671711	0.227814	0.216793	3	HLA-C/MSX1/LPAR6
WORMIAN_BONES	7/209	49/4505	0.00682217	0.227814	0.216793	7	P3H1/ALDH18A1/HSPG2/COL1A2/COL1A1/ATP6V0A2/CTSK
ABNORMAL_URINE_PROTEIN_LEVEL	17/209	191/4505	0.00683155	0.227814	0.216793	17	FN1/C3/PRODH/CFB/STAT4/LMX1B/OSGEP/SLC12A3/LYZ/SMARCAL1/NUP85/THBD/CUBN/GLA/NUP107/GATA3/GATM
HYPERPIGMENTATION_OF_THE_SKIN	19/209	223/4505	0.00691262	0.228116	0.217081	19	CYBC1/CSTA/C1R/ACD/RBM28/COL3A1/COL7A1/MMP2/HLA-DRB1/NCF2/FANCE/HBB/HSD3B2/MLH1/RIT1/TNFRSF1B/SMARCAL1/DDB2/CYBB
ANOREXIA	10/209	88/4505	0.00705768	0.230502	0.219351	10	CD3D/CD247/CCR1/MYD88/ZBTB16/HLA-DRB1/SLC4A1/STAT4/SLC19A2/GLA
ABNORMAL_SCLERA_MORPHOLOGY	11/209	102/4505	0.00713197	0.230552	0.219398	11	PRMT7/C1R/COL3A1/HSPG2/COL1A2/COL1A1/SERPINH1/COG4/XYLT1/CTSK/B3GAT3
ABNORMAL_T_CELL_MORPHOLOGY	8/209	62/4505	0.00730826	0.231526	0.220325	8	CD3D/CD247/RAC2/HLA-DRB1/PTPRC/NCKAP1L/ADA/SMARCAL1
AUTOIMMUNE_ANTIBODY_POSITIVITY	8/209	62/4505	0.00730826	0.231526	0.220325	8	CYBC1/CD247/FCGR2B/MMP2/STAT4/TCIRG1/ADA/DNASE1
HEPATOSPLENOMEGALY	12/209	117/4505	0.00750499	0.235404	0.224015	12	CYBC1/CD3D/CD247/RAC2/SLC4A1/TALDO1/HBB/FARSA/COG4/LPL/TCIRG1/NCKAP1L
SKIN_NODULE	11/209	103/4505	0.00766799	0.238159	0.226637	11	CCR1/COL3A1/COL1A1/COL7A1/COL5A2/MMP2/HLA-DRB1/STAT4/LPL/GLA/ECM1
ABNORMALITY_OF_FEMUR_MORPHOLOGY	20/209	242/4505	0.00785937	0.241733	0.230038	20	CYP27B1/TBXAS1/P3H1/FN1/HSPG2/COL1A2/COL1A1/ZBTB16/EZH2/ATP6V0A2/FANCE/SOX4/LMX1B/COG4/XYLT1/TCIRG1/SMARCAL1/GLA/GTF2E2/COMP
LEUKOCYTOSIS	12/209	118/4505	0.00802173	0.244218	0.232403	12	CD3D/CD247/ITGB2/RAC2/ZBTB16/HLA-DRB1/HBB/SPINK1/TCIRG1/NCKAP1L/ADA/ARPC1B
ABNORMAL_GLOMERULAR_MESANGIUM_MORPHOLOGY	4/209	18/4505	0.0082425	0.244218	0.232403	4	FN1/OSGEP/ADA/NUP107
RECURRENT_GRAM_NEGATIVE_BACTERIAL_INFECTIONS	4/209	18/4505	0.0082425	0.244218	0.232403	4	ITGB2/CFB/NCF2/CYBB
ORAL_ULCER	6/209	39/4505	0.00838775	0.244218	0.232403	6	CYBC1/CCR1/IL10RA/PTPRC/STAT4/TCIRG1
FLARED_METAPHYSIS	6/209	39/4505	0.00838775	0.244218	0.232403	6	EZH2/COG4/XYLT1/TCIRG1/COMP/B3GAT3
HIATUS_HERNIA	5/209	28/4505	0.0084027	0.244218	0.232403	5	ALDH18A1/COL1A1/COL5A2/OSGEP/NUP107
ABNORMAL_RENAL_CORTEX_MORPHOLOGY	17/209	196/4505	0.00879252	0.252284	0.240079	17	CCR1/FN1/C1QA/C1QB/C3/COL7A1/STAT4/LMX1B/OSGEP/SLC12A3/ADA/SOX18/SMARCAL1/NUP85/GLA/NUP107/GATA3
ABNORMAL_CIRCULATING_ALBUMIN_CONCENTRATION	8/209	64/4505	0.0088395	0.252284	0.240079	8	FN1/COL7A1/FARSA/OSGEP/ALB/DGAT1/NUP107/TKFC
ABNORMALITY_OF_THE_LYMPH_NODES	17/209	197/4505	0.00923425	0.261197	0.248561	17	CYBC1/CCR1/MYD88/RAC2/ZBTB16/HLA-DRB1/NCF2/PTPRC/STAT4/IRF8/TCIRG1/NCKAP1L/ADA/ARPC1B/ISG15/TNFRSF1B/CYBB
SEROSITIS	6/209	40/4505	0.00949595	0.266223	0.253343	6	CCR1/FCGR2B/CFB/HLA-DRB1/STAT4/DNASE1
LOCALIZED_SKIN_LESION	51/209	808/4505	0.00989913	0.274826	0.261531	51	KCNJ2/CYBC1/CCR1/PRMT7/CSTA/ALDH18A1/C1R/ACD/RBM28/ITGB2/COL3A1/COL1A2/COL1A1/MRAS/CCT5/COL7A1/COL5A2/MMP2/HLA-DRB1/IGF1/NCF2/SLC4A1/TAP1/STAT4/TRMT1/TMC6/MSX1/ELOVL4/FANCE/HBB/LPL/XYLT1/TCIRG1/SOX18/IKZF1/MLH1/RIT1/TNFRSF1B/AEBP1/SMARCAL1/LPAR6/MAN1B1/NAA10/GLA/PRPF3/NADSYN1/DDB2/LDLRAP1/CYBB/ECM1/PRPF31
ABNORMAL_CIRCULATING_LIPID_CONCENTRATION	19/209	231/4505	0.00997634	0.274826	0.261531	19	TRMU/ATAD3A/FOS/CCT5/COL7A1/PLA2G4A/FARSA/COG4/LPL/ALB/APOC3/ADCY3/UCP2/DGAT1/AEBP1/GLA/NUP107/LDLRAP1/GATM
BRUISING_SUSCEPTIBILITY	13/209	137/4505	0.0103932	0.282795	0.269114	13	C1R/COL3A1/COL1A2/COL1A1/COL5A2/ZBTB16/HPS6/FANCE/PLAU/RIN2/TCIRG1/ACTA2/AEBP1
ABNORMAL_BLOOD_ION_CONCENTRATION	22/209	282/4505	0.0104441	0.282795	0.269114	22	KCNJ2/CYP27B1/CYP24A1/TRPM6/COL3A1/BCS1L/COL7A1/HLA-DRB1/SLC4A1/ATP6V0A2/HBB/HSD3B2/SLC12A3/TCIRG1/ALDOB/SCO2/EGF/NUP214/KL/GATA3/GATM/CSF1R
FRAGILE_SKIN	5/209	30/4505	0.0113026	0.303445	0.288765	5	COL3A1/COL1A2/COL1A1/COL7A1/COL5A2
ABNORMAL_ORAL_MUCOSA_MORPHOLOGY	22/209	285/4505	0.011746	0.305064	0.290305	22	CYBC1/CCR1/MYD88/PRMT7/C1R/ACD/ITGB2/COL3A1/COL7A1/IL10RA/MMP2/ZBTB16/NCF2/PTPRC/STAT4/PLG/XYLT1/RIN2/TCIRG1/AEBP1/CYBB/ECM1
GENERALIZED_JOINT_LAXITY	6/209	42/4505	0.0120191	0.305064	0.290305	6	C1R/COL1A1/COL5A2/SERPINH1/ATP6V0A2/COMP
JOINT_SUBLUXATION	4/209	20/4505	0.0121367	0.305064	0.290305	4	COL1A2/COL1A1/MMP2/XYLT1
TETANY	4/209	20/4505	0.0121367	0.305064	0.290305	4	CYP27B1/TRPM6/SLC12A3/TCIRG1
AUTOIMMUNITY	15/209	171/4505	0.0122773	0.305064	0.290305	15	CYBC1/CD247/FCGR2B/C1QA/C1QB/C1R/C3/MMP2/HLA-DRB1/STAT4/SLC12A3/TCIRG1/ADA/DDX41/DNASE1
PROXIMAL_RENAL_TUBULAR_ACIDOSIS	3/209	11/4505	0.0123171	0.305064	0.290305	3	ALDOB/GATA3/GATM
ARTERIOVENOUS_FISTULA	3/209	11/4505	0.0123171	0.305064	0.290305	3	COL3A1/COL1A1/COL5A2
ABNORMAL_MONOCYTE_MORPHOLOGY	3/209	11/4505	0.0123171	0.305064	0.290305	3	RAC2/TCIRG1/DDX41
IRIDOCYCLITIS	3/209	11/4505	0.0123171	0.305064	0.290305	3	CD247/HLA-DRB1/STAT4
ABNORMAL_ABDOMEN_MORPHOLOGY	44/209	684/4505	0.0123686	0.305064	0.290305	44	TRMU/CYBC1/CD3D/CD247/CCR1/TBXAS1/ATAD3A/MYD88/FOS/RAC2/COL3A1/MRAS/MOGS/HLA-DRB1/SH2B3/NCF2/SLC4A1/PTPRC/STAT4/KIF20A/TALDO1/IRF8/HBB/FARSA/HMGCS2/MARS1/COG4/LPL/PCK1/XYLT1/YARS2/TCIRG1/NCKAP1L/ADA/SOX18/ALDOB/MLH1/LYZ/RIT1/UCP2/TNFRSF1B/CTSK/CYBB/TKFC
ABNORMALITY_OF_THE_URINARY_SYSTEM_PHYSIOLOGY	57/209	934/4505	0.0124221	0.305064	0.290305	57	CYBC1/CYP27B1/CCR1/CYP24A1/ATAD3A/MYD88/FN1/FCGR2B/C1QA/C1QB/C3/PRODH/COL4A1/COL3A1/BCS1L/COL7A1/SLC52A2/THOC6/ZBTB16/CFB/HLA-DRB1/HPD/CEL/SLC4A1/STAT4/FANCE/PLG/LMX1B/HBB/HSD3B2/OSGEP/MARS1/PCK1/SLC12A3/XYLT1/ADA/SOX18/ALDOB/SLC19A2/IKZF1/SCO2/LYZ/PAH/SLC26A4/SMARCAL1/EGF/TOP2A/AGXT/NUP85/THBD/CUBN/GLA/NUP107/DDB2/GATA3/DNASE1/GATM
ABNORMALITY_OF_BLADDER_MORPHOLOGY	7/209	55/4505	0.0127512	0.308004	0.293103	7	CDH11/RAC2/COL3A1/COL1A2/COL1A1/COL5A2/PAH
PARESTHESIA	10/209	96/4505	0.0127893	0.308004	0.293103	10	CCR1/SRPX2/HLA-DRB1/SH2B3/STAT4/SLC12A3/SLC19A2/MLH1/CUBN/GLA
ABNORMALITY_OF_THE_ELBOW	19/209	237/4505	0.0129254	0.308004	0.293103	19	FBN2/ALDH18A1/MECOM/HSPG2/COL1A1/COL7A1/COL6A3/COL5A2/EZH2/TUBB3/CYP26B1/SOX4/LMX1B/XYLT1/AEBP1/HACD1/NUP107/COMP/B3GAT3
METAPHYSEAL_WIDENING	9/209	82/4505	0.0129307	0.308004	0.293103	9	HSPG2/MMP2/EZH2/COG4/XYLT1/TCIRG1/CSF1R/COMP/B3GAT3
SENSORY_NEUROPATHY	16/209	189/4505	0.0135679	0.320769	0.30525	16	TWNK/CCR1/SRPX2/COL1A1/CCT5/SLC52A2/HLA-DRB1/SH2B3/STAT4/SLC12A3/SLC19A2/MLH1/CUBN/GLA/DNMT1/COMP
ABNORMALITY_OF_HAIR_TEXTURE	14/209	158/4505	0.0141261	0.329746	0.313794	14	ATAD3A/COL3A1/MRAS/BCS1L/HPD/EZH2/ATP6V0A2/MSX1/TCIRG1/RIT1/SMARCAL1/LPAR6/NAA10/GTF2E2
ABNORMAL_THROMBOCYTE_MORPHOLOGY	27/209	377/4505	0.0141558	0.329746	0.313794	27	TBXAS1/FCGR2B/CD36/C3/ACD/MECOM/MRAS/ZBTB16/CFB/HLA-DRB1/SH2B3/HPS6/PLA2G4A/STAT4/TALDO1/FANCE/PLAU/HBB/COG4/ADA/SLC19A2/IKZF1/ARPC1B/RIT1/SMARCAL1/THBD/DNASE1
DECREASED_URINE_OUTPUT	4/209	21/4505	0.0144593	0.334357	0.318181	4	C3/CFB/HLA-DRB1/THBD
ABNORMAL_BLOOD_TRANSITION_ELEMENT_CATION_CONCENTRATION	5/209	32/4505	0.0148192	0.339001	0.322601	5	BCS1L/COL7A1/ATP6V0A2/HBB/SCO2
PROLONGED_BLEEDING_TIME	6/209	44/4505	0.0149811	0.339001	0.322601	6	CD36/COL1A1/COL5A2/SH2B3/HPS6/RIN2
ABNORMALITY_OF_SUBCUTANEOUS_FAT_TISSUE	6/209	44/4505	0.0149811	0.339001	0.322601	6	RBM28/COL1A2/COL1A1/ATP6V0A2/SOX18/NAA10
HYPOPLASIA_OF_THE_MUSCULATURE	3/209	12/4505	0.0158694	0.351567	0.334559	3	FBN2/ATP6V0A2/HBB
MALAR_RASH	3/209	12/4505	0.0158694	0.351567	0.334559	3	FCGR2B/STAT4/DNASE1
ANURIA	3/209	12/4505	0.0158694	0.351567	0.334559	3	C3/CFB/THBD
COXA_VALGA	9/209	85/4505	0.0161241	0.354731	0.33757	9	HSPG2/COL1A2/COL1A1/EZH2/SOX4/LMX1B/COG4/XYLT1/GTF2E2
ARTHRALGIA	14/209	161/4505	0.0164481	0.359362	0.341976	14	CD247/CCR1/COL1A1/COL5A2/MMP2/HLA-DRB1/STAT4/HBB/SLC12A3/TYROBP/GLA/DDB2/LDLRAP1/COMP
GLOMERULOPATHY	6/209	45/4505	0.0166374	0.359871	0.342461	6	CCR1/FN1/STAT4/LMX1B/SMARCAL1/GLA
ABNORMAL_CIRCULATING_CHOLESTEROL_CONCENTRATION	10/209	100/4505	0.0167198	0.359871	0.342461	10	ATAD3A/FOS/CCT5/COG4/LPL/ALB/APOC3/DGAT1/NUP107/LDLRAP1
ABNORMALITY_OF_PRIMARY_TEETH	7/209	58/4505	0.0168122	0.359871	0.342461	7	KCNJ2/C1R/COL3A1/MSX1/SOX4/TCIRG1/CTSK
BLADDER_DIVERTICULUM	4/209	22/4505	0.017045	0.360556	0.343113	4	COL3A1/COL1A2/COL1A1/COL5A2
ALOPECIA	16/209	194/4505	0.0170718	0.360556	0.343113	16	ITGB6/RBM28/COL3A1/BCS1L/COL7A1/HLA-DRB1/STAT4/RIN2/ADA/SOX18/TNFRSF1B/AEBP1/LPAR6/GTF2E2/DDB2/ECM1
HYPERMELANOTIC_MACULE	8/209	72/4505	0.0174367	0.361722	0.344222	8	CYBC1/C1R/MMP2/NCF2/MLH1/SMARCAL1/DDB2/CYBB
RED_EYE	10/209	101/4505	0.017829	0.361722	0.344222	10	CCR1/COL7A1/HLA-DRB1/STAT4/PLG/MAPT/IKZF1/AEBP1/GTF2E2/DDB2
ABNORMAL_FEMORAL_NECK_HEAD_MORPHOLOGY	14/209	163/4505	0.0181517	0.361722	0.344222	14	FN1/HSPG2/COL1A2/COL1A1/EZH2/ATP6V0A2/SOX4/LMX1B/COG4/XYLT1/TCIRG1/SMARCAL1/GTF2E2/COMP
ABNORMAL_MITRAL_VALVE_PHYSIOLOGY	12/209	132/4505	0.0185951	0.361722	0.344222	12	CCR1/FBN2/ALDH18A1/COL1A2/COL1A1/COL5A2/STAT4/KIF20A/XYLT1/SCO2/GLA/LDLRAP1
KYPHOSIS	29/209	422/4505	0.0188391	0.361722	0.344222	29	P3H1/FBN2/ALDH18A1/FN1/CDH11/RBM28/HSPG2/COL1A2/COL1A1/COL6A3/SLC52A2/MMP2/EZH2/TUBB3/ATP6V0A2/TRMT1/SOX4/MAPT/YARS2/AEBP1/SMARCAL1/HACD1/NAA10/NUP107/CTSK/GTF2E2/CSF1R/COMP/TTI2
CHRONIC_PULMONARY_OBSTRUCTION	5/209	34/4505	0.0190027	0.361722	0.344222	5	CYBC1/RAC2/NCF2/GLA/CYBB
RECURRENT_ASPERGILLUS_INFECTIONS	2/209	5/4505	0.0195218	0.361722	0.344222	2	NCF2/CYBB
RECURRENT_KLEBSIELLA_INFECTIONS	2/209	5/4505	0.0195218	0.361722	0.344222	2	NCF2/CYBB
DECREASED_ACTIVITY_OF_NADPH_OXIDASE	2/209	5/4505	0.0195218	0.361722	0.344222	2	NCF2/CYBB
INCREASED_VLDL_CHOLESTEROL_CONCENTRATION	2/209	5/4505	0.0195218	0.361722	0.344222	2	LPL/LDLRAP1
BASILAR_IMPRESSION	2/209	5/4505	0.0195218	0.361722	0.344222	2	COL1A2/COL1A1
INCREASED_LAXITY_OF_FINGERS	2/209	5/4505	0.0195218	0.361722	0.344222	2	COL6A3/COMP
PROMINENT_VEINS_ON_TRUNK	2/209	5/4505	0.0195218	0.361722	0.344222	2	ATP6V0A2/AEBP1
ANAL_FISSURE	2/209	5/4505	0.0195218	0.361722	0.344222	2	CYBC1/COL7A1
ABNORMAL_CIRCULATING_APOLIPOPROTEIN_CONCENTRATION	2/209	5/4505	0.0195218	0.361722	0.344222	2	ATP6V0A2/LPL
ABNORMAL_PERIOSTEUM_MORPHOLOGY	2/209	5/4505	0.0195218	0.361722	0.344222	2	COL1A1/KL
ABNORMAL_CIRCULATING_METABOLITE_CONCENTRATION	64/209	1095/4505	0.0197403	0.361722	0.344222	64	KCNJ2/TWNK/TRMU/CD247/CYP27B1/CYP24A1/ATAD3A/TRPM6/FN1/FOS/C3/PRODH/COL4A1/COL3A1/HSPG2/BCS1L/CCT5/COL7A1/COL6A3/SLC52A2/CFB/HLA-DRB1/HPD/IGF1/CEL/SLC4A1/PLA2G4A/STAT4/ATP6V0A2/TALDO1/PLAU/PLG/HBB/HSD3B2/FARSA/OSGEP/COG4/LPL/PCK1/SLC12A3/SPINK1/ALB/TCIRG1/APOC3/ALDOB/ADCY3/SCO2/UCP2/PAH/DGAT1/AEBP1/HACD1/EGF/AGXT/THBD/NUP214/GLA/KL/NUP107/LDLRAP1/GATA3/GATM/TKFC/CSF1R
MITRAL_VALVE_PROLAPSE	9/209	88/4505	0.0198625	0.361722	0.344222	9	FBN2/COL3A1/COL1A2/COL1A1/COL5A2/MMP2/XYLT1/AEBP1/B3GAT3
IRON_DEFICIENCY_ANEMIA	4/209	23/4505	0.0199021	0.361722	0.344222	4	COL7A1/PLA2G4A/HBB/SLC12A3
RAYNAUD_PHENOMENON	4/209	23/4505	0.0199021	0.361722	0.344222	4	COL4A1/STAT4/SLC12A3/AGXT
MEDIASTINAL_LYMPHADENOPATHY	4/209	23/4505	0.0199021	0.361722	0.344222	4	CYBC1/HLA-DRB1/NCF2/CYBB
HEMOLYTIC_UREMIC_SYNDROME	3/209	13/4505	0.0199367	0.361722	0.344222	3	C3/CFB/THBD
JUVENILE_RHEUMATOID_ARTHRITIS	3/209	13/4505	0.0199367	0.361722	0.344222	3	CD247/HLA-DRB1/STAT4
GLOMERULAR_DEPOSITS	3/209	13/4505	0.0199367	0.361722	0.344222	3	COL7A1/NUP107/GATA3
LYMPHEDEMA	7/209	60/4505	0.0199815	0.361722	0.344222	7	MRAS/HLA-DRB1/VEGFC/SOX18/RIT1/GLA/DNMT1
THIN_SKIN	8/209	74/4505	0.0202966	0.3637	0.346104	8	ALDH18A1/C1R/COL3A1/COL1A2/COL1A1/COL7A1/SOX18/DDB2
PREMATURE_LOSS_OF_TEETH	6/209	47/4505	0.0203203	0.3637	0.346104	6	CDH11/C1R/RBM28/COL3A1/TCIRG1/AEBP1
ECZEMA	12/209	134/4505	0.0207047	0.368497	0.35067	12	CYBC1/PRMT7/CSTA/HLA-DRB1/NCF2/PTPRC/TMC6/DDX41/PAH/TNFRSF1B/GTF2E2/CYBB
ABNORMAL_SHOULDER_MORPHOLOGY	9/209	89/4505	0.0212378	0.375874	0.35769	9	HSPG2/COL1A2/COL1A1/COL5A2/TRMT1/LMX1B/AEBP1/NAA10/B3GAT3
SOFT_SKIN	5/209	35/4505	0.0213584	0.375909	0.357723	5	C1R/COL1A2/COL1A1/COL5A2/XYLT1
HYPERLIPIDEMIA	10/209	104/4505	0.0214833	0.376016	0.357825	10	FOS/FARSA/LPL/ALB/APOC3/ADCY3/DGAT1/AEBP1/GLA/LDLRAP1
PREMATURE_OVARIAN_INSUFFICIENCY	7/209	61/4505	0.0217132	0.377953	0.359669	7	TWNK/THOC6/RIN2/EIF2B5/EIF2B4/NUP107/TTI2
COARSE_HAIR	6/209	48/4505	0.0223545	0.382806	0.364287	6	MRAS/BCS1L/ATP6V0A2/RIT1/SMARCAL1/LPAR6
ABNORMAL_PLATELET_FUNCTION	6/209	48/4505	0.0223545	0.382806	0.364287	6	MRAS/SH2B3/HPS6/PLA2G4A/PLAU/RIT1
JOINT_SWELLING	6/209	48/4505	0.0223545	0.382806	0.364287	6	CD247/COL1A1/COL5A2/HLA-DRB1/STAT4/LMX1B
ABNORMALITY_OF_BONE_MINERAL_DENSITY	34/209	521/4505	0.0229791	0.388207	0.369426	34	TWNK/CYP27B1/TBXAS1/P3H1/FBN2/ALDH18A1/HSPG2/COL1A2/COL1A1/COL7A1/COL5A2/MMP2/SERPINH1/IGF1/SLC4A1/ATP6V0A2/FANCE/HBB/HSD3B2/RIN2/ALB/TCIRG1/TYROBP/AEBP1/SMARCAL1/AGXT/GLA/KL/NUP107/CTSK/GTF2E2/GATM/CSF1R/B3GAT3
ABNORMAL_BLOOD_INORGANIC_CATION_CONCENTRATION	12/209	136/4505	0.0229879	0.388207	0.369426	12	CYP27B1/CYP24A1/TRPM6/HLA-DRB1/SLC4A1/SLC12A3/TCIRG1/ALDOB/EGF/KL/GATA3/CSF1R
RECURRENT_BACTERIAL_SKIN_INFECTIONS	4/209	24/4505	0.0230375	0.388207	0.369426	4	MYD88/IL10RA/NCF2/CYBB
DELAYED_CRANIAL_SUTURE_CLOSURE	7/209	62/4505	0.0235466	0.392559	0.373568	7	P3H1/ALDH18A1/MMP2/ATP6V0A2/TWIST1/NAA10/CTSK
ABNORMALITY_OF_URINE_HOMEOSTASIS	38/209	597/4505	0.0235616	0.392559	0.373568	38	CYP27B1/CYP24A1/ATAD3A/FN1/C3/PRODH/COL4A1/BCS1L/SLC52A2/ZBTB16/CFB/HLA-DRB1/HPD/CEL/STAT4/LMX1B/HBB/HSD3B2/OSGEP/MARS1/PCK1/SLC12A3/ALDOB/SLC19A2/LYZ/PAH/SMARCAL1/EGF/TOP2A/AGXT/NUP85/THBD/CUBN/GLA/NUP107/DDB2/GATA3/GATM
ABNORMALITY_OF_COAGULATION	15/209	185/4505	0.0236676	0.392559	0.373568	15	TRMU/MYD88/ACD/MRAS/BCS1L/ZBTB16/SLC4A1/ATP6V0A2/HRG/PLG/HBB/COG4/ALDOB/RIT1/THBD
IRREGULAR_HYPERPIGMENTATION	12/209	137/4505	0.0241969	0.397317	0.378095	12	CYBC1/C1R/COL3A1/COL7A1/MMP2/NCF2/FANCE/MLH1/TNFRSF1B/SMARCAL1/DDB2/CYBB
VERTIGO	10/209	106/4505	0.0242052	0.397317	0.378095	10	CCR1/MYD88/COL3A1/ZBTB16/SH2B3/STAT4/SLC12A3/SLC26A4/EGF/GLA
DIFFUSE_MESANGIAL_SCLEROSIS	3/209	14/4505	0.0245231	0.398406	0.379131	3	OSGEP/ADA/NUP107
MICROSCOPIC_HEMATURIA	3/209	14/4505	0.0245231	0.398406	0.379131	3	FN1/LMX1B/NUP85
RENAL_INSUFFICIENCY	24/209	342/4505	0.0253694	0.402845	0.383356	24	CCR1/MYD88/FN1/C3/COL4A1/COL7A1/CFB/HLA-DRB1/STAT4/FANCE/LMX1B/HBB/OSGEP/SOX18/ALDOB/IKZF1/SMARCAL1/AGXT/NUP85/THBD/GLA/NUP107/GATA3/GATM
INCREASED_CIRCULATING_ANTIBODY_LEVEL	9/209	92/4505	0.0257746	0.402845	0.383356	9	CD3D/CD247/MYD88/COL1A1/COL7A1/HLA-DRB1/ALB/NCKAP1L/ADA
UNUSUAL_INFECTION_BY_ANATOMICAL_SITE	9/209	92/4505	0.0257746	0.402845	0.383356	9	CYBC1/CCR1/MYD88/CFB/HLA-DRB1/NCF2/STAT4/NCKAP1L/CYBB
ABNORMAL_URINE_METABOLITE_LEVEL	29/209	433/4505	0.0257917	0.402845	0.383356	29	CYP27B1/ATAD3A/FN1/C3/PRODH/BCS1L/CFB/HPD/CEL/STAT4/LMX1B/OSGEP/MARS1/PCK1/SLC12A3/ALDOB/SLC19A2/LYZ/PAH/SMARCAL1/TOP2A/NUP85/THBD/CUBN/GLA/NUP107/DDB2/GATA3/GATM
OSTEOPENIA	18/209	238/4505	0.0262425	0.402845	0.383356	18	P3H1/FBN2/ALDH18A1/COL1A1/COL7A1/COL5A2/MMP2/SERPINH1/IGF1/ATP6V0A2/HBB/TCIRG1/AEBP1/SMARCAL1/KL/NUP107/GTF2E2/B3GAT3
IRRITABILITY	14/209	171/4505	0.0263395	0.402845	0.383356	14	CYP27B1/CCR1/HSPG2/SLC1A4/PPT1/STAT4/HBB/COG4/MAPT/TYROBP/MLH1/PAH/DNMT1/TTI2
PLEURITIS	4/209	25/4505	0.0264569	0.402845	0.383356	4	CCR1/FCGR2B/STAT4/DNASE1
B_LYMPHOCYTOPENIA	4/209	25/4505	0.0264569	0.402845	0.383356	4	MYD88/RAC2/ADA/IKZF1
RETINAL_HEMORRHAGE	4/209	25/4505	0.0264569	0.402845	0.383356	4	MYD88/COL4A1/ATP6V0A2/XYLT1
NEURONAL_LOSS_IN_CENTRAL_NERVOUS_SYSTEM	5/209	37/4505	0.0266221	0.402845	0.383356	5	MAPT/SCO2/NR4A2/DNMT1/CSF1R
ANTINUCLEAR_ANTIBODY_POSITIVITY	5/209	37/4505	0.0266221	0.402845	0.383356	5	CD247/FCGR2B/MMP2/STAT4/DNASE1
PALPEBRAL_EDEMA	5/209	37/4505	0.0266221	0.402845	0.383356	5	CDH11/COL1A1/COL5A2/RIN2/SOX18
ABNORMALITY_OF_FLUID_REGULATION	36/209	565/4505	0.0270494	0.402845	0.383356	36	TWNK/CYBC1/CD247/CCR1/CYP24A1/MYD88/FN1/CDH11/MECOM/COL1A2/COL1A1/MRAS/COL5A2/HLA-DRB1/SLC4A1/STAT4/KIF20A/TALDO1/XPNPEP2/LMX1B/HSD3B2/OSGEP/VEGFC/SPINK1/RIN2/ALB/ADA/SOX18/LYZ/RIT1/TNFRSF1B/GLA/NUP107/GATM/DNMT1/PRPF31
RECURRENT_BACTERIAL_INFECTIONS	14/209	172/4505	0.0275294	0.402845	0.383356	14	MYD88/C3/ITGB2/IFNGR2/IL10RA/CFB/NCF2/HBB/TCIRG1/ADA/IKZF1/ISG15/CYBB/CFD
INCREASED_SUSCEPTIBILITY_TO_FRACTURES	16/209	206/4505	0.0283227	0.402845	0.383356	16	CYP27B1/P3H1/FN1/COL1A2/COL1A1/MMP2/MOGS/SLC4A1/HBB/RIN2/TCIRG1/TYROBP/AGXT/CTSK/GATM/B3GAT3
DECREASED_CIRCULATING_TOTAL_IGA	2/209	6/4505	0.0283956	0.402845	0.383356	2	CD3D/CD247
BICARBONATURIA	2/209	6/4505	0.0283956	0.402845	0.383356	2	ALDOB/GATM
PULP_STONES	2/209	6/4505	0.0283956	0.402845	0.383356	2	COL1A1/COL5A2
OTOSCLEROSIS	2/209	6/4505	0.0283956	0.402845	0.383356	2	COL1A2/COL1A1
REFRACTORY_ANEMIA	2/209	6/4505	0.0283956	0.402845	0.383356	2	TBXAS1/DDX41
CRUMPLED_LONG_BONES	2/209	6/4505	0.0283956	0.402845	0.383356	2	COL1A2/COL1A1
DECREASED_CIRCULATING_PROGESTERONE	2/209	6/4505	0.0283956	0.402845	0.383356	2	EIF2B5/EIF2B4
DECREASED_CIRCULATING_IGG2_LEVEL	2/209	6/4505	0.0283956	0.402845	0.383356	2	CD247/ADA
GENERALIZED_LYMPHADENOPATHY	2/209	6/4505	0.0283956	0.402845	0.383356	2	RAC2/HLA-DRB1
PARTIAL_DUPLICATION_OF_THE_DISTAL_PHALANGES_OF_THE_HAND	2/209	6/4505	0.0283956	0.402845	0.383356	2	PAH/TWIST1
ABNORMAL_HEPATIC_IRON_CONCENTRATION	2/209	6/4505	0.0283956	0.402845	0.383356	2	BCS1L/HBB
ABNORMALITY_OF_THE_PERIOSTEUM	2/209	6/4505	0.0283956	0.402845	0.383356	2	COL1A1/KL
EXSTROPHY	2/209	6/4505	0.0283956	0.402845	0.383356	2	CDH11/PAH
ABNORMAL_BLISTERING_OF_THE_SKIN	8/209	79/4505	0.028879	0.402845	0.383356	8	CCR1/CSTA/COL7A1/HLA-DRB1/STAT4/TCIRG1/IKZF1/ECM1
ABNORMAL_METATARSAL_MORPHOLOGY	11/209	125/4505	0.0293753	0.402845	0.383356	11	KCNJ2/PRMT7/FBN2/COL4A1/HSPG2/MMP2/EZH2/TUBB3/COG4/TWIST1/B3GAT3
ABNORMAL_B_CELL_MORPHOLOGY	5/209	38/4505	0.0295383	0.402845	0.383356	5	MYD88/RAC2/NCKAP1L/ADA/IKZF1
DILATATION_OF_THE_CEREBRAL_ARTERY	5/209	38/4505	0.0295383	0.402845	0.383356	5	COL4A1/COL3A1/COL1A1/COL5A2/ACTA2
INCREASED_BLOOD_UREA_NITROGEN	3/209	15/4505	0.0296284	0.402845	0.383356	3	C3/CFB/THBD
ATROPHY_DEGENERATION_INVOLVING_THE_SPINAL_CORD	3/209	15/4505	0.0296284	0.402845	0.383356	3	TWNK/ALDH18A1/CCT5
DERMAL_TRANSLUCENCY	3/209	15/4505	0.0296284	0.402845	0.383356	3	COL3A1/COL1A2/COL1A1
CUTANEOUS_ABSCESS	3/209	15/4505	0.0296284	0.402845	0.383356	3	CYBC1/IL10RB/IL10RA
GENERALIZED_OSTEOPOROSIS	3/209	15/4505	0.0296284	0.402845	0.383356	3	COL1A2/COL1A1/B3GAT3
CONCAVE_NAIL	3/209	15/4505	0.0296284	0.402845	0.383356	3	MSX1/LMX1B/GTF2E2
ABNORMAL_MAGNESIUM_CONCENTRATION	4/209	26/4505	0.0301648	0.408384	0.388627	4	TRPM6/SLC12A3/ALDOB/EGF
ABNORMALITY_OF_THE_FOREARM	16/209	208/4505	0.0306386	0.413035	0.393053	16	P3H1/MECOM/COL1A1/MRAS/COL7A1/COL5A2/ZBTB16/FANCE/CYP26B1/LMX1B/XYLT1/RIT1/AEBP1/TWIST1/COMP/B3GAT3
ABNORMAL_CONJUNCTIVA_MORPHOLOGY	12/209	142/4505	0.0309547	0.415528	0.395425	12	CCR1/COL7A1/SLC52A2/HLA-DRB1/STAT4/PLG/MAPT/IKZF1/AEBP1/GLA/GTF2E2/DDB2
HYPOCALCEMIA	7/209	66/4505	0.0319451	0.423439	0.402954	7	CYP27B1/TRPM6/SLC4A1/SLC12A3/TCIRG1/GATA3/CSF1R
REDUNDANT_SKIN	7/209	66/4505	0.0319451	0.423439	0.402954	7	ALDH18A1/COL3A1/EZH2/ATP6V0A2/RIN2/AEBP1/NAA10
MYOCARDIAL_INFARCTION	7/209	66/4505	0.0319451	0.423439	0.402954	7	CCR1/SH2B3/STAT4/LPL/IKZF1/GLA/LDLRAP1
ABNORMAL_BLEEDING	29/209	443/4505	0.0337238	0.445155	0.423619	29	CCR1/MYD88/FN1/CD36/C1R/COL4A1/COL3A1/COL1A2/COL1A1/MRAS/COL5A2/IL10RA/ZBTB16/SH2B3/HPS6/STAT4/ATP6V0A2/FANCE/PLAU/LMX1B/XYLT1/RIN2/TCIRG1/ALDOB/IKZF1/MLH1/RIT1/ACTA2/AEBP1
ABNORMAL_RESPIRATORY_SYSTEM_MORPHOLOGY	65/209	1145/4505	0.0339633	0.446455	0.424856	65	KCNJ2/CYBC1/CD3D/CD247/CCR1/MYD88/PRMT7/FBN2/ALDH18A1/FCGR2B/SRPX2/RAC2/COL3A1/HSPG2/MRAS/COL6A3/COL5A2/ZBTB16/CFB/HLA-DRB1/SLC1A4/SERPINH1/NCF2/POLR2A/HPS6/PTPRC/TAP1/STAT4/ATP6V0A2/TRMT1/KIF20A/IRF8/FANCE/SOX4/PLG/FARSA/PFN1/MARS1/COG4/SPINK1/RIN2/SLC25A22/EMG1/ALB/TCIRG1/NCKAP1L/ADA/SOX18/IKZF1/MLH1/RIT1/SLC26A4/TNFRSF1B/ACTA2/CORO1A/HACD1/NAA10/GLA/NUP107/CTSK/GTF2E2/CYBB/DNASE1/ECM1/GATM
MULTIPLE_PRENATAL_FRACTURES	3/209	16/4505	0.0352489	0.453938	0.431977	3	P3H1/COL1A2/COL1A1
PERSISTENCE_OF_PRIMARY_TEETH	3/209	16/4505	0.0352489	0.453938	0.431977	3	KCNJ2/SOX4/CTSK
RECURRENT_STAPHYLOCOCCAL_INFECTIONS	3/209	16/4505	0.0352489	0.453938	0.431977	3	ITGB2/NCF2/CYBB
CHOROIDAL_NEOVASCULARIZATION	3/209	16/4505	0.0352489	0.453938	0.431977	3	FBN2/XYLT1/AGXT
ANTERIOR_UVEITIS	3/209	16/4505	0.0352489	0.453938	0.431977	3	CD247/HLA-DRB1/STAT4
LIPID_ACCUMULATION_IN_HEPATOCYTES	10/209	113/4505	0.035696	0.457466	0.435335	10	TRMU/FOS/BCS1L/FARSA/MARS1/PCK1/ALDOB/LYRM4/LDLRAP1/TKFC
SLENDER_LONG_BONE	5/209	40/4505	0.0359561	0.457466	0.435335	5	KCNJ2/P3H1/COL1A2/COL1A1/ATP6V0A2
APLASIA_HYPOPLASIA_INVOLVING_THE_SKELETAL_MUSCULATURE	5/209	40/4505	0.0359561	0.457466	0.435335	5	FBN2/COL4A1/ATP6V0A2/LMX1B/HBB
ABNORMAL_PERICARDIUM_MORPHOLOGY	7/209	68/4505	0.0368141	0.464254	0.441794	7	CCR1/FCGR2B/HLA-DRB1/STAT4/SLC12A3/AEBP1/DNASE1
ABNORMAL_RECTUM_MORPHOLOGY	9/209	98/4505	0.0368348	0.464254	0.441794	9	ITGB2/RAC2/COL1A1/COL5A2/IL10RB/NCF2/MLH1/NAA10/CYBB
ABNORMAL_PLATELET_AGGREGATION	4/209	28/4505	0.038458	0.464254	0.441794	4	SH2B3/HPS6/PLA2G4A/PLAU
SEVERE_INFECTION	4/209	28/4505	0.038458	0.464254	0.441794	4	CD3D/CD247/RAC2/PTPRC
HYPERMAGNESEMIA	2/209	7/4505	0.0385541	0.464254	0.441794	2	SLC12A3/ALDOB
HYPERURICOSURIA	2/209	7/4505	0.0385541	0.464254	0.441794	2	ALDOB/GATM
INTERMITTENT_CLAUDICATION	2/209	7/4505	0.0385541	0.464254	0.441794	2	XYLT1/AGXT
IMPAIRED_ADP_INDUCED_PLATELET_AGGREGATION	2/209	7/4505	0.0385541	0.464254	0.441794	2	SH2B3/HPS6
DECREASED_SERUM_COMPLEMENT_FACTOR_I	2/209	7/4505	0.0385541	0.464254	0.441794	2	C1QA/C1QB
INCREASED_LAXITY_OF_ANKLES	2/209	7/4505	0.0385541	0.464254	0.441794	2	COL6A3/COMP
MULTIPLE_ROWS_OF_EYELASHES	2/209	7/4505	0.0385541	0.464254	0.441794	2	HSPG2/YARS2
DERMATOCHALASIS	2/209	7/4505	0.0385541	0.464254	0.441794	2	COL1A1/COL5A2
FOLLICULITIS	2/209	7/4505	0.0385541	0.464254	0.441794	2	IL10RB/IL10RA
BEADED_RIBS	2/209	7/4505	0.0385541	0.464254	0.441794	2	COL1A2/COL1A1
THORACIC_AORTIC_ANEURYSM	9/209	99/4505	0.038952	0.464254	0.441794	9	FBN2/COL3A1/COL1A2/COL1A1/COL5A2/TRMT1/ACTA2/AEBP1/B3GAT3
RECURRENT_SKIN_INFECTIONS	9/209	99/4505	0.038952	0.464254	0.441794	9	CD3D/CD247/MYD88/COL7A1/IL10RA/NCF2/TMC6/TCIRG1/CYBB
STROKE	12/209	147/4505	0.0389809	0.464254	0.441794	12	MYD88/COL4A1/COL3A1/SH2B3/KIF20A/HBB/XYLT1/SLC19A2/ACTA2/SMARCAL1/AGXT/GLA
FINE_HAIR	7/209	69/4505	0.0394229	0.464757	0.442273	7	COL3A1/HPD/EZH2/MSX1/SMARCAL1/LPAR6/NAA10
FACIAL_EDEMA	7/209	69/4505	0.0394229	0.464757	0.442273	7	MYD88/CDH11/COL1A1/COL5A2/RIN2/ALB/SOX18
DECREASED_ADIPOSE_TISSUE	5/209	41/4505	0.0394633	0.464757	0.442273	5	FOS/RBM28/SOX18/NAA10/GTF2E2
ABNORMALITY_OF_THE_GINGIVA	15/209	198/4505	0.0401041	0.470554	0.44779	15	CYBC1/MYD88/PRMT7/C1R/ITGB2/COL3A1/MMP2/ZBTB16/NCF2/PLG/RIN2/TCIRG1/AEBP1/CYBB/ECM1
ABNORMALITY_OF_THE_ABDOMINAL_WALL	29/209	450/4505	0.040306	0.471178	0.448383	29	P3H1/ALDH18A1/CDH11/C1R/COL3A1/HSPG2/COL1A2/COL1A1/MRAS/BCS1L/COL5A2/MMP2/SERPINH1/EZH2/POLR2A/ATP6V0A2/MSX1/ELOVL4/FANCE/XYLT1/RIN2/SLC25A22/RIT1/PAH/ACTA2/AEBP1/NAA10/GTF2E2/B3GAT3
ABNORMALITY_OF_RENAL_EXCRETION	6/209	55/4505	0.0404853	0.471535	0.448723	6	CYP24A1/C3/CFB/HLA-DRB1/SLC12A3/THBD
JOINT_HYPERMOBILITY	21/209	304/4505	0.0410352	0.475614	0.452605	21	ALDH18A1/C1R/COL3A1/COL1A2/COL1A1/MRAS/COL6A3/COL5A2/EZH2/ATP6V0A2/TRMT1/SOX4/LMX1B/FARSA/XYLT1/RIN2/RIT1/AEBP1/MAN1B1/COMP/B3GAT3
ABNORMALITY_OF_DNA_REPAIR	3/209	17/4505	0.0413776	0.475614	0.452605	3	FANCE/GTF2E2/DDB2
ANTIPHOSPHOLIPID_ANTIBODY_POSITIVITY	3/209	17/4505	0.0413776	0.475614	0.452605	3	FCGR2B/STAT4/DNASE1
ANEMIA_OF_INADEQUATE_PRODUCTION	13/209	165/4505	0.0414361	0.475614	0.452605	13	MYD88/RAC2/COL7A1/SLC4A1/PLA2G4A/FANCE/HBB/FARSA/SLC12A3/YARS2/SLC19A2/CUBN/TKFC
ABNORMALITY_OF_HAND_JOINT_MOBILITY	4/209	29/4505	0.0430467	0.490546	0.466814	4	COL3A1/COL1A2/COL6A3/COMP
SKIN_PLAQUE	4/209	29/4505	0.0430467	0.490546	0.466814	4	COL7A1/HLA-DRB1/TMC6/TNFRSF1B
VESTIBULAR_DYSFUNCTION	11/209	133/4505	0.0433877	0.492661	0.468827	11	TWNK/CCR1/MYD88/COL3A1/ZBTB16/SH2B3/STAT4/SLC12A3/SLC26A4/EGF/GLA
OSTEOARTHRITIS	6/209	56/4505	0.0436616	0.494	0.470101	6	COL3A1/COL1A1/COL5A2/LMX1B/AEBP1/COMP
ABNORMALITY_OF_UPPER_LIMB_JOINT	29/209	454/4505	0.0444792	0.50146	0.4772	29	CYP27B1/FBN2/ALDH18A1/FN1/MECOM/HSPG2/COL1A1/MRAS/COL7A1/COL6A3/COL5A2/MMP2/HLA-DRB1/EZH2/TUBB3/CYP26B1/SOX4/LMX1B/OSGEP/XYLT1/EMG1/RIT1/AEBP1/HACD1/TWIST1/NAA10/NUP107/COMP/B3GAT3
ABNORMALITY_OF_THE_ACETABULUM	7/209	71/4505	0.0449968	0.505496	0.481041	7	HSPG2/COL1A2/COL1A1/MMP2/XYLT1/SMARCAL1/COMP
MELANOCYTIC_NEVUS	6/209	57/4505	0.0469901	0.519598	0.49446	6	RBM28/COL3A1/MRAS/RIT1/SMARCAL1/DDB2
KERATOCONJUNCTIVITIS	5/209	43/4505	0.0470836	0.519598	0.49446	5	CCR1/HLA-DRB1/STAT4/AEBP1/GTF2E2
ABNORMAL_STERNUM_MORPHOLOGY	25/209	382/4505	0.0473197	0.519598	0.49446	25	CYP27B1/ATAD3A/FBN2/ALDH18A1/FN1/CDH11/SRPX2/COL3A1/HSPG2/COL1A2/MRAS/POLR2A/ATP6V0A2/LMX1B/COG4/XYLT1/RIN2/RIT1/ACTA2/AEBP1/HACD1/MAN1B1/NAA10/NUP107/B3GAT3
PSEUDOBULBAR_SIGNS	4/209	30/4505	0.0479304	0.519598	0.49446	4	ALDH18A1/SRPX2/GM2A/DNMT1
VARICOSE_VEINS	4/209	30/4505	0.0479304	0.519598	0.49446	4	COL3A1/SLC12A3/VEGFC/AEBP1
LYMPHOCYTOSIS	3/209	18/4505	0.0480047	0.519598	0.49446	3	HLA-DRB1/NCKAP1L/ARPC1B
WRIST_FLEXION_CONTRACTURE	3/209	18/4505	0.0480047	0.519598	0.49446	3	HSPG2/MMP2/TUBB3
ABNORMAL_CORNEAL_EPITHELIUM_MORPHOLOGY	9/209	103/4505	0.0482474	0.519598	0.49446	9	CCR1/COL7A1/HLA-DRB1/STAT4/IKZF1/AEBP1/TGFBI/GTF2E2/DDB2
METABOLIC_ACIDOSIS	11/209	136/4505	0.049667	0.519598	0.49446	11	FN1/BCS1L/HPD/SLC4A1/SLC12A3/ALDOB/SCO2/DPYS/AGXT/GATA3/GATM
TELANGIECTASIA	11/209	136/4505	0.049667	0.519598	0.49446	11	COL3A1/COL7A1/SLC52A2/HLA-DRB1/TMC6/TALDO1/LMX1B/SOX18/ACTA2/GLA/DDB2
PATELLAR_HYPOPLASIA	2/209	8/4505	0.0498604	0.519598	0.49446	2	PRMT7/LMX1B
ENTEROCOLITIS	2/209	8/4505	0.0498604	0.519598	0.49446	2	IL10RB/IL10RA
SHORT_FOURTH_METATARSAL	2/209	8/4505	0.0498604	0.519598	0.49446	2	PRMT7/EZH2
ESOPHAGEAL_ULCERATION	2/209	8/4505	0.0498604	0.519598	0.49446	2	COL7A1/PLA2G4A
KNEE_DISLOCATION	2/209	8/4505	0.0498604	0.519598	0.49446	2	AEBP1/B3GAT3
FACIAL_PARALYSIS	2/209	8/4505	0.0498604	0.519598	0.49446	2	COL4A1/TCIRG1
MONOCYTOSIS	2/209	8/4505	0.0498604	0.519598	0.49446	2	TCIRG1/DDX41
DISTAL_JOINT_LAXITY	2/209	8/4505	0.0498604	0.519598	0.49446	2	COL6A3/COMP
PULMONARY_VENOUS_HYPERTENSION	2/209	8/4505	0.0498604	0.519598	0.49446	2	SLC4A1/KIF20A
ABNORMAL_CIRCULATING_GLOBULIN_LEVEL	2/209	8/4505	0.0498604	0.519598	0.49446	2	PLG/ALB
NEURONAL_LOSS_IN_BASAL_GANGLIA	2/209	8/4505	0.0498604	0.519598	0.49446	2	MAPT/SCO2
NOCTURIA	2/209	8/4505	0.0498604	0.519598	0.49446	2	TWNK/SLC12A3
CUTANEOUS_PHOTOSENSITIVITY	8/209	88/4505	0.0500852	0.52023	0.495062	8	CYBC1/FCGR2B/COL7A1/NCF2/GTF2E2/DDB2/CYBB/DNASE1
ABNORMALITY_OF_THE_ANTERIOR_FONTANELLE	9/209	104/4505	0.0507829	0.52404	0.498688	9	P3H1/COL1A2/COL1A1/MMP2/ATP6V0A2/TALDO1/COG4/TWIST1/CTSK
NEPHROPATHY	9/209	104/4505	0.0507829	0.52404	0.498688	9	PRODH/COL4A1/CEL/LMX1B/OSGEP/LYZ/SLC26A4/GLA/NUP107
MENINGITIS	7/209	73/4505	0.0510552	0.525139	0.499733	7	CYBC1/CCR1/CFB/HLA-DRB1/NCF2/STAT4/CYBB
CEREBRAL_HYPOMYELINATION	4/209	31/4505	0.0531081	0.542628	0.516377	4	SLC1A4/EIF2B5/EIF2B4/ADSL
LIMB_PAIN	4/209	31/4505	0.0531081	0.542628	0.516377	4	ALDH18A1/COL1A1/COL5A2/COMP
INGUINAL_HERNIA	17/209	241/4505	0.0532694	0.542628	0.516377	17	P3H1/ALDH18A1/C1R/COL3A1/HSPG2/COL1A2/COL1A1/COL5A2/SERPINH1/EZH2/POLR2A/ATP6V0A2/ELOVL4/ACTA2/AEBP1/NAA10/B3GAT3
HEMOPTYSIS	6/209	59/4505	0.0541088	0.547527	0.521038	6	CCR1/COL3A1/COL5A2/HLA-DRB1/STAT4/ACTA2
AORTIC_ANEURYSM	11/209	138/4505	0.0541806	0.547527	0.521038	11	FBN2/ALDH18A1/COL3A1/COL1A2/COL1A1/COL5A2/TRMT1/RIN2/ACTA2/AEBP1/B3GAT3
RECURRENT_PNEUMONIA	7/209	74/4505	0.0542687	0.547527	0.521038	7	CYBC1/CD3D/CD247/RAC2/NCF2/ADA/CYBB
ABNORMALITY_OF_IRON_HOMEOSTASIS	3/209	19/4505	0.0551178	0.548132	0.521615	3	BCS1L/COL7A1/HBB
ABNORMAL_ALDOLASE_LEVEL	3/209	19/4505	0.0551178	0.548132	0.521615	3	COL4A1/HSPG2/ALDOB
FRONTAL_LOBE_DEMENTIA	3/209	19/4505	0.0551178	0.548132	0.521615	3	MAPT/TYROBP/CSF1R
ACROCYANOSIS	3/209	19/4505	0.0551178	0.548132	0.521615	3	COL1A1/COL5A2/AGXT
ABNORMAL_THROMBOSIS	10/209	122/4505	0.0554416	0.548132	0.521615	10	CCR1/ZBTB16/SH2B3/SLC4A1/STAT4/KIF20A/HRG/HBB/SPINK1/THBD
BILATERAL_PTOSIS	5/209	45/4505	0.0555196	0.548132	0.521615	5	IGF1/TUBB3/SCO2/PAH/AEBP1
ABNORMALITY_OF_THE_PERIVENTRICULAR_WHITE_MATTER	8/209	90/4505	0.055886	0.548132	0.521615	8	ALDH18A1/MEF2C/TRMT1/LMX1B/FARSA/GTF2E2/GM2A/CSF1R
FLAT_FACE	8/209	90/4505	0.055886	0.548132	0.521615	8	PRMT7/CDH11/COL3A1/HSPG2/ATP6V0A2/XYLT1/TWIST1/B3GAT3
UPPER_EXTREMITY_JOINT_DISLOCATION	8/209	90/4505	0.055886	0.548132	0.521615	8	HSPG2/COL1A2/COL1A1/COL5A2/SOX4/XYLT1/AEBP1/B3GAT3
THICK_VERMILION_BORDER	16/209	225/4505	0.056291	0.550401	0.523773	16	CYP24A1/CDH11/MRAS/THOC6/PUS7/SOX4/XYLT1/RIN2/SOX18/MCM5/RIT1/ARHGEF6/MAN1B1/NAA10/GLA/ECM1
CHRONIC_KIDNEY_DISEASE	10/209	123/4505	0.0580068	0.562725	0.535502	10	FN1/COL7A1/OSGEP/SOX18/ALDOB/AGXT/NUP85/NUP107/GATA3/GATM
FRAGILE_NAILS	4/209	32/4505	0.058578	0.562725	0.535502	4	COL7A1/ATP6V0A2/MSX1/GTF2E2
BLURRED_VISION	4/209	32/4505	0.058578	0.562725	0.535502	4	COL4A1/HLA-DRB1/MAPT/SLC12A3
ABNORMAL_ATRIOVENTRICULAR_VALVE_PHYSIOLOGY	12/209	157/4505	0.0592262	0.562725	0.535502	12	CCR1/FBN2/ALDH18A1/COL1A2/COL1A1/COL5A2/STAT4/KIF20A/XYLT1/SCO2/GLA/LDLRAP1
BRITTLE_HAIR	5/209	46/4505	0.0600444	0.562725	0.535502	5	ATAD3A/BCS1L/ATP6V0A2/LPAR6/GTF2E2
RESTING_TREMOR	5/209	46/4505	0.0600444	0.562725	0.535502	5	TWNK/MAPT/MAN1B1/NR4A2/DNMT1
URTICARIA	5/209	46/4505	0.0600444	0.562725	0.535502	5	MYD88/RAC2/HLA-DRB1/ELOVL4/ADGRE2
ABNORMAL_THORAX_MORPHOLOGY	45/209	778/4505	0.0604214	0.562725	0.535502	45	KCNJ2/CYP27B1/ATAD3A/P3H1/FBN2/ALDH18A1/FN1/CDH11/SRPX2/COL3A1/HSPG2/COL1A2/COL1A1/MRAS/COL5A2/MMP2/ZBTB16/MOGS/SERPINH1/EZH2/TUBB3/POLR2A/ATP6V0A2/TRMT1/SOX4/LMX1B/COG4/XYLT1/RIN2/TCIRG1/ADA/RIT1/ACTA2/AEBP1/SMARCAL1/HACD1/MAN1B1/TWIST1/NAA10/NUP107/CTSK/GTF2E2/NADSYN1/COMP/B3GAT3
SLENDER_FINGER	10/209	124/4505	0.0606489	0.562725	0.535502	10	FBN2/C1R/COL3A1/COL6A3/CYP26B1/FARSA/OSGEP/ACTA2/AEBP1/NUP107
CONGENITAL_HIP_DISLOCATION	7/209	76/4505	0.061069	0.562725	0.535502	7	ALDH18A1/COL3A1/HSPG2/COL1A1/COL5A2/ATP6V0A2/HACD1
RENAL_TUBULAR_DYSFUNCTION	9/209	108/4505	0.0617971	0.562725	0.535502	9	FN1/BCS1L/SLC4A1/HBB/SLC12A3/ALDOB/SCO2/GATA3/GATM
ABNORMAL_CEREBRAL_ARTERY_MORPHOLOGY	6/209	61/4505	0.0618485	0.562725	0.535502	6	COL4A1/COL3A1/COL1A1/COL5A2/ACTA2/LDLRAP1
SEPSIS	8/209	92/4505	0.0620995	0.562725	0.535502	8	CYBC1/MYD88/RAC2/NCF2/COG4/ADA/IKZF1/CYBB
LONG_TRACT_SIGNS	2/209	9/4505	0.062187	0.562725	0.535502	2	PLAU/GTF2E2
DUODENAL_ULCER	2/209	9/4505	0.062187	0.562725	0.535502	2	PLA2G4A/PLG
MUSCLE_FIBER_NECROSIS	2/209	9/4505	0.062187	0.562725	0.535502	2	TWNK/COL6A3
PERIODIC_HYPOKALEMIC_PARESIS	2/209	9/4505	0.062187	0.562725	0.535502	2	KCNJ2/SLC4A1
SEVERE_INTRAUTERINE_GROWTH_RETARDATION	2/209	9/4505	0.062187	0.562725	0.535502	2	IGF1/EMG1
ABNORMAL_CIRCULATING_COPPER_CONCENTRATION	2/209	9/4505	0.062187	0.562725	0.535502	2	ATP6V0A2/SCO2
DACRYOCYSTITIS	2/209	9/4505	0.062187	0.562725	0.535502	2	PRMT7/HLA-DRB1
TYPE_II_TRANSFERRIN_ISOFORM_PROFILE	2/209	9/4505	0.062187	0.562725	0.535502	2	COG4/MAN1B1
ANTENATAL_ONSET	2/209	9/4505	0.062187	0.562725	0.535502	2	CYP26B1/FARSA
MACULOPAPULAR_EXANTHEMA	2/209	9/4505	0.062187	0.562725	0.535502	2	HLA-DRB1/SLC4A1
MILD_SHORT_STATURE	3/209	20/4505	0.0627027	0.562725	0.535502	3	FN1/COL1A1/COMP
ABNORMAL_MEAN_CORPUSCULAR_HEMOGLOBIN_CONCENTRATION	3/209	20/4505	0.0627027	0.562725	0.535502	3	SLC4A1/HBB/GTF2E2
ABNORMAL_MORPHOLOGY_OF_THE_CHOROIDAL_VASCULATURE	3/209	20/4505	0.0627027	0.562725	0.535502	3	FBN2/XYLT1/AGXT
BROAD_RIBS	3/209	20/4505	0.0627027	0.562725	0.535502	3	SERPINH1/XYLT1/COMP
POIKILODERMA	3/209	20/4505	0.0627027	0.562725	0.535502	3	COL7A1/TNFRSF1B/DDB2
RHEUMATOID_ARTHRITIS	3/209	20/4505	0.0627027	0.562725	0.535502	3	CD247/HLA-DRB1/STAT4
POSTNATAL_GROWTH_RETARDATION	13/209	176/4505	0.0634685	0.56799	0.540511	13	CYP27B1/ALDH18A1/IGF1/TUBB3/SLC4A1/ATP6V0A2/KIF20A/COG4/XYLT1/EMG1/NAA10/GATA3/GM2A
SCARRING	12/209	159/4505	0.0639893	0.569329	0.541786	12	C1R/COL3A1/COL1A2/COL1A1/COL7A1/COL5A2/HLA-DRB1/AEBP1/TGFBI/PRPF3/ECM1/PRPF31
TIBIAL_BOWING	4/209	33/4505	0.0643371	0.569329	0.541786	4	CYP27B1/P3H1/COL1A2/COL1A1
PEDAL_EDEMA	4/209	33/4505	0.0643371	0.569329	0.541786	4	MYD88/FN1/VEGFC/ALB
ABNORMAL_CIRCULATING_CREATININE_CONCENTRATION	4/209	33/4505	0.0643371	0.569329	0.541786	4	C3/CFB/HBB/THBD
WIDE_ANTERIOR_FONTANEL	7/209	77/4505	0.0646568	0.570565	0.542962	7	P3H1/COL1A2/COL1A1/ATP6V0A2/TALDO1/COG4/TWIST1
UNUSUAL_FUNGAL_INFECTION	6/209	62/4505	0.0659522	0.58038	0.552302	6	CYBC1/CD3D/CD247/NCF2/ADA/CYBB
RECURRENT_LOWER_RESPIRATORY_TRACT_INFECTIONS	9/209	110/4505	0.0678364	0.595307	0.566506	9	CYBC1/CD3D/CD247/RAC2/COL6A3/NCF2/ALB/ADA/CYBB
BONE_PAIN	7/209	78/4505	0.0683703	0.598335	0.569388	7	CYP27B1/ZBTB16/TCIRG1/TYROBP/AGXT/CTSK/GATM
FATIGUE	22/209	341/4505	0.0688838	0.601168	0.572084	22	TWNK/CCR1/MYD88/COL1A2/COL1A1/COL5A2/SERPINA6/ZBTB16/HLA-DRB1/SH2B3/SLC4A1/STAT4/PFN1/SLC12A3/ALB/IKZF1/MLH1/SLC26A4/GLA/KL/DDB2/COMP
SUBCUTANEOUS_HEMORRHAGE	15/209	214/4505	0.0699913	0.604083	0.574858	15	MYD88/C1R/COL3A1/COL1A2/COL1A1/COL5A2/ZBTB16/SH2B3/HPS6/FANCE/PLAU/RIN2/TCIRG1/ACTA2/AEBP1
ABNORMAL_LUNG_MORPHOLOGY	54/209	967/4505	0.0702251	0.604083	0.574858	54	CYBC1/CD3D/CD247/CCR1/MYD88/ALDH18A1/FCGR2B/RAC2/COL3A1/HSPG2/MRAS/COL6A3/COL5A2/ZBTB16/CFB/HLA-DRB1/SLC1A4/SERPINH1/NCF2/POLR2A/HPS6/PTPRC/TAP1/STAT4/ATP6V0A2/TRMT1/KIF20A/IRF8/SOX4/PLG/FARSA/MARS1/COG4/SPINK1/SLC25A22/EMG1/ALB/TCIRG1/ADA/SOX18/IKZF1/RIT1/TNFRSF1B/ACTA2/CORO1A/HACD1/NAA10/GLA/NUP107/GTF2E2/CYBB/DNASE1/ECM1/GATM
PERICARDIAL_EFFUSION	4/209	34/4505	0.0703817	0.604083	0.574858	4	HLA-DRB1/STAT4/SLC12A3/AEBP1
DECREASED_PLASMA_CARNITINE	3/209	21/4505	0.0707432	0.604083	0.574858	3	TRMU/COL7A1/GATM
AVASCULAR_NECROSIS_OF_THE_CAPITAL_FEMORAL_EPIPHYSIS	3/209	21/4505	0.0707432	0.604083	0.574858	3	COL1A2/COL1A1/COMP
PREMATURE_LOSS_OF_PRIMARY_TEETH	3/209	21/4505	0.0707432	0.604083	0.574858	3	C1R/COL3A1/TCIRG1
DECREASED_LYMPHOCYTE_PROLIFERATION_IN_RESPONSE_TO_MITOGEN	3/209	21/4505	0.0707432	0.604083	0.574858	3	CD3D/CD247/RAC2
OSTEOLYSIS_INVOLVING_BONES_OF_THE_UPPER_LIMBS	3/209	21/4505	0.0707432	0.604083	0.574858	3	COL3A1/MMP2/CTSK
ABNORMALITY_OF_THE_KNEE	21/209	324/4505	0.0716864	0.610491	0.580956	21	CYP27B1/PRMT7/FBN2/FN1/HSPG2/COL1A2/COL1A1/COL7A1/COL6A3/COL5A2/SERPINH1/EZH2/TUBB3/SOX4/LMX1B/HBB/XYLT1/AEBP1/HACD1/COMP/B3GAT3
ABNORMALITY_OF_THE_WRIST	10/209	128/4505	0.0719955	0.611479	0.581896	10	CYP27B1/ALDH18A1/FN1/HSPG2/COL7A1/MMP2/TUBB3/XYLT1/AEBP1/COMP
INCREASED_BONE_MINERAL_DENSITY	8/209	95/4505	0.0722036	0.611607	0.582018	8	TBXAS1/HSPG2/TCIRG1/AGXT/KL/CTSK/GTF2E2/CSF1R
ABNORMAL_MITRAL_VALVE_MORPHOLOGY	9/209	112/4505	0.0742354	0.61261	0.582973	9	FBN2/COL3A1/COL1A2/COL1A1/COL5A2/MMP2/XYLT1/AEBP1/B3GAT3
APLASIA_HYPOPLASIA_OF_METATARSAL_BONES	5/209	49/4505	0.0748405	0.61261	0.582973	5	KCNJ2/PRMT7/EZH2/COG4/TWIST1
ABNORMAL_ERYTHROCYTE_SEDIMENTATION_RATE	5/209	49/4505	0.0748405	0.61261	0.582973	5	CD247/MYD88/HLA-DRB1/STAT4/ARPC1B
ERYTHRODERMA	5/209	49/4505	0.0748405	0.61261	0.582973	5	CD3D/CD247/ADA/TNFRSF1B/GTF2E2
NONSPHEROCYTIC_HEMOLYTIC_ANEMIA	2/209	10/4505	0.075416	0.61261	0.582973	2	SLC4A1/HBB
HYPOCALCEMIC_SEIZURES	2/209	10/4505	0.075416	0.61261	0.582973	2	CYP27B1/GATA3
GRANULOMATOSIS	2/209	10/4505	0.075416	0.61261	0.582973	2	NCF2/CYBB
CESSATION_OF_HEAD_GROWTH	2/209	10/4505	0.075416	0.61261	0.582973	2	EIF2B5/EIF2B4
RECURRENT_OPPORTUNISTIC_INFECTIONS	2/209	10/4505	0.075416	0.61261	0.582973	2	PTPRC/ADA
DECREASED_CALVARIAL_OSSIFICATION	2/209	10/4505	0.075416	0.61261	0.582973	2	COL1A2/COL1A1
ABNORMALITY_OF_METACARPOPHALANGEAL_JOINT	2/209	10/4505	0.075416	0.61261	0.582973	2	COL3A1/B3GAT3
DECREASED_MEAN_CORPUSCULAR_VOLUME	2/209	10/4505	0.075416	0.61261	0.582973	2	SLC4A1/HBB
DECREASED_SPECIFIC_ANTIBODY_RESPONSE_TO_VACCINATION	2/209	10/4505	0.075416	0.61261	0.582973	2	CD247/RAC2
DECREASED_PROPORTION_OF_CD3_POSITIVE_T_CELLS	2/209	10/4505	0.075416	0.61261	0.582973	2	CD3D/CD247
CROHN_S_DISEASE	2/209	10/4505	0.075416	0.61261	0.582973	2	CYBC1/IL10RA
HYPOPLASIA_OF_THE_EAR_CARTILAGE	2/209	10/4505	0.075416	0.61261	0.582973	2	OSGEP/NUP107
ABNORMAL_BONE_STRUCTURE	40/209	692/4505	0.0759166	0.615099	0.585342	40	TWNK/CYP27B1/TBXAS1/MCPH1/P3H1/FBN2/ALDH18A1/FOS/COL3A1/HSPG2/COL1A2/COL1A1/COL7A1/COL5A2/MMP2/HLA-DRB1/SERPINH1/IGF1/SLC4A1/ATP6V0A2/FANCE/HBB/HSD3B2/XYLT1/RIN2/ALB/TCIRG1/TYROBP/AEBP1/SMARCAL1/AGXT/GLA/KL/NUP107/CTSK/GTF2E2/GATM/CSF1R/COMP/B3GAT3
PECTUS_EXCAVATUM	17/209	253/4505	0.0766599	0.61588	0.586085	17	ALDH18A1/CDH11/SRPX2/COL3A1/HSPG2/COL1A2/MRAS/POLR2A/ATP6V0A2/LMX1B/COG4/XYLT1/RIT1/AEBP1/HACD1/NAA10/NUP107
APLASIA_HYPOPLASIA_OF_THE_ABDOMINAL_WALL_MUSCULATURE	4/209	35/4505	0.0767073	0.61588	0.586085	4	COL3A1/MRAS/XYLT1/RIT1
ABNORMALITY_OF_THE_UMBILICAL_CORD	4/209	35/4505	0.0767073	0.61588	0.586085	4	MYD88/ITGB2/RAC2/HSPG2
PROPTOSIS	16/209	235/4505	0.0769367	0.61588	0.586085	16	MYD88/P3H1/CDH11/COL3A1/COL1A1/MRAS/MMP2/SERPINH1/FANCE/COG4/XYLT1/RIT1/TWIST1/NAA10/CTSK/B3GAT3
APLASIA_HYPOPLASIA_OF_THE_SKIN	12/209	164/4505	0.076985	0.61588	0.586085	12	ALDH18A1/C1R/ACD/COL3A1/COL1A2/COL1A1/COL7A1/COL5A2/TCIRG1/SOX18/AEBP1/DDB2
ACUTE_PHASE_RESPONSE	6/209	65/4505	0.0791984	0.625873	0.595594	6	CD247/MYD88/HLA-DRB1/STAT4/SPINK1/ARPC1B
PULMONARY_INSUFFICIENCY	3/209	22/4505	0.0792219	0.625873	0.595594	3	COL1A2/COL1A1/ADA
MORPHOLOGICAL_ABNORMALITY_OF_THE_VESTIBULE_OF_THE_INNER_EAR	3/209	22/4505	0.0792219	0.625873	0.595594	3	MRAS/RIT1/SLC26A4
DECREASED_CIRCULATING_LEVEL_OF_SPECIFIC_ANTIBODY	3/209	22/4505	0.0792219	0.625873	0.595594	3	CD247/RAC2/ADA
WEAK_VOICE	3/209	22/4505	0.0792219	0.625873	0.595594	3	HSPG2/MAPT/NR4A2
EMPHYSEMA	5/209	50/4505	0.0801755	0.630263	0.599772	5	ALDH18A1/COL3A1/HLA-DRB1/TAP1/GLA
PERSONALITY_CHANGES	5/209	50/4505	0.0801755	0.630263	0.599772	5	MAPT/TYROBP/EIF2B5/EIF2B4/NR4A2
HEPATOMEGALY	30/209	500/4505	0.0809692	0.633571	0.60292	30	TRMU/CYBC1/ATAD3A/MYD88/FOS/MRAS/MOGS/HLA-DRB1/NCF2/SLC4A1/PTPRC/KIF20A/TALDO1/HBB/HMGCS2/MARS1/COG4/PCK1/XYLT1/YARS2/TCIRG1/ADA/ALDOB/LYZ/RIT1/UCP2/TNFRSF1B/CTSK/CYBB/TKFC
MIGRAINE	9/209	114/4505	0.0809963	0.633571	0.60292	9	TWNK/CCR1/MYD88/SRPX2/COL4A1/COL3A1/STAT4/MLH1/TWIST1
IMMUNOLOGIC_HYPERSENSITIVITY	11/209	149/4505	0.0838936	0.649847	0.618408	11	CCR1/CSTA/PTGER2/STAT4/TALDO1/ELOVL4/LMX1B/ADA/ALOX5/DDX41/ADRB2
RADIOULNAR_SYNOSTOSIS	6/209	66/4505	0.0839238	0.649847	0.618408	6	MECOM/MRAS/XYLT1/RIT1/TWIST1/B3GAT3
EXCESSIVE_DAYTIME_SOMNOLENCE	6/209	66/4505	0.0839238	0.649847	0.618408	6	TWNK/HLA-DRB1/SLC12A3/DPYS/NAA10/DNMT1
VENOUS_THROMBOSIS	7/209	82/4505	0.0844831	0.649847	0.618408	7	CCR1/SH2B3/SLC4A1/STAT4/HBB/SPINK1/THBD
ABNORMALITY_OF_THE_PARATHYROID_GLAND	7/209	82/4505	0.0844831	0.649847	0.618408	7	CYP27B1/PRMT7/HBB/SLC12A3/SLC26A4/KL/GATA3
PANCREATITIS	7/209	82/4505	0.0844831	0.649847	0.618408	7	CYBC1/CCR1/STAT4/LPL/SPINK1/IKZF1/TKFC
SKIN_RASH	9/209	115/4505	0.0845129	0.649847	0.618408	9	FCGR2B/HLA-DRB1/NCF2/SLC4A1/STAT4/LYZ/TNFRSF1B/CYBB/DNASE1
PATELLAR_DISLOCATION	5/209	51/4505	0.0857089	0.649862	0.618422	5	FBN2/COL1A1/COL5A2/LMX1B/XYLT1
ABNORMAL_CIRCULATING_FATTY_ACID_CONCENTRATION	5/209	51/4505	0.0857089	0.649862	0.618422	5	TRMU/COL7A1/PLA2G4A/UCP2/GATM
VASCULAR_DILATATION	13/209	185/4505	0.0864817	0.649862	0.618422	13	FBN2/ALDH18A1/COL4A1/COL3A1/COL1A2/COL1A1/COL5A2/TRMT1/PKP2/RIN2/ACTA2/AEBP1/B3GAT3
TISSUE_ISCHEMIA	8/209	99/4505	0.0871503	0.649862	0.618422	8	CCR1/COL4A1/COL3A1/SH2B3/STAT4/ACTA2/SMARCAL1/GLA
ABNORMALITY_OF_TEMPERATURE_REGULATION	25/209	408/4505	0.0880745	0.649862	0.618422	25	CYBC1/CD3D/CD247/CCR1/MYD88/HSPG2/COL1A1/ZBTB16/HLA-DRB1/SH2B3/NCF2/SLC4A1/STAT4/IRF8/HBB/SLC12A3/SPINK1/TCIRG1/ADA/IKZF1/EIF2B5/EIF2B4/GLA/DDB2/CYBB
ABNORMALITY_OF_THE_PARATHYROID_MORPHOLOGY	3/209	23/4505	0.0881199	0.649862	0.618422	3	SLC12A3/KL/GATA3
CHRONIC_INFECTION	3/209	23/4505	0.0881199	0.649862	0.618422	3	ZBTB16/HBB/TCIRG1
RENAL_FANCONI_SYNDROME	2/209	11/4505	0.089438	0.649862	0.618422	2	BCS1L/SLC12A3
AXIAL_DYSTONIA	2/209	11/4505	0.089438	0.649862	0.618422	2	COL6A3/MAPT
DECREASED_LDL_CHOLESTEROL_CONCENTRATION	2/209	11/4505	0.089438	0.649862	0.618422	2	CCT5/APOC3
PERIODIC_PARALYSIS	2/209	11/4505	0.089438	0.649862	0.618422	2	KCNJ2/SLC4A1
DECREASED_SERUM_COMPLEMENT_C3	2/209	11/4505	0.089438	0.649862	0.618422	2	C3/STAT4
CRANIOFACIAL_OSTEOSCLEROSIS	2/209	11/4505	0.089438	0.649862	0.618422	2	TCIRG1/KL
PRELINGUAL_SENSORINEURAL_HEARING_IMPAIRMENT	2/209	11/4505	0.089438	0.649862	0.618422	2	IGF1/ADCY1
OSTEOLYSIS_INVOLVING_BONES_OF_THE_FEET	2/209	11/4505	0.089438	0.649862	0.618422	2	COL3A1/MMP2
ABNORMALITY_OF_THE_TEMPOROMANDIBULAR_JOINT	2/209	11/4505	0.089438	0.649862	0.618422	2	COL1A1/COL5A2
MYELOFIBROSIS	2/209	11/4505	0.089438	0.649862	0.618422	2	TBXAS1/SH2B3
ABNORMAL_URINE_MAGNESIUM_CONCENTRATION	2/209	11/4505	0.089438	0.649862	0.618422	2	SLC12A3/EGF
PERIVENTRICULAR_WHITE_MATTER_HYPERDENSITIES	2/209	11/4505	0.089438	0.649862	0.618422	2	ACTA2/GM2A
UNILATERAL_CLEFT_PALATE	2/209	11/4505	0.089438	0.649862	0.618422	2	CDH11/MSX1
LACK_OF_INSIGHT	2/209	11/4505	0.089438	0.649862	0.618422	2	MAPT/TYROBP
RENAL_STEATOSIS	2/209	11/4505	0.089438	0.649862	0.618422	2	PCK1/LDLRAP1
ECZEMATOID_DERMATITIS	2/209	11/4505	0.089438	0.649862	0.618422	2	NCF2/CYBB
MICROVESICULAR_HEPATIC_STEATOSIS	2/209	11/4505	0.089438	0.649862	0.618422	2	TRMU/BCS1L
SLURRED_SPEECH	4/209	37/4505	0.0901796	0.653751	0.622123	4	HLA-DRB1/EZH2/ATP6V0A2/MAPT
GANGRENE	5/209	52/4505	0.0914381	0.661361	0.629365	5	CCR1/ZBTB16/STAT4/TNFRSF1B/AGXT
ABNORMAL_HEART_VALVE_MORPHOLOGY	18/209	279/4505	0.0942903	0.680437	0.647518	18	FBN2/ALDH18A1/COL3A1/COL1A2/COL1A1/MRAS/COL5A2/MMP2/FANCE/XYLT1/TCIRG1/RIT1/ACTA2/AEBP1/NAA10/GLA/NADSYN1/B3GAT3
JOINT_LAXITY	14/209	206/4505	0.0951904	0.685371	0.652213	14	KCNJ2/P3H1/C1R/COL1A2/COL1A1/COL6A3/COL5A2/SERPINH1/TUBB3/ATP6V0A2/XYLT1/HACD1/C12orf4/COMP
SHUFFLING_GAIT	4/209	38/4505	0.0973139	0.68888	0.655553	4	MAPT/NAA10/NR4A2/CSF1R
VENOUS_INSUFFICIENCY	4/209	38/4505	0.0973139	0.68888	0.655553	4	COL3A1/SLC12A3/VEGFC/AEBP1
ABNORMAL_LDL_CHOLESTEROL_CONCENTRATION	4/209	38/4505	0.0973139	0.68888	0.655553	4	CCT5/LPL/APOC3/LDLRAP1
MUCOSAL_TELANGIECTASIAE	4/209	38/4505	0.0973139	0.68888	0.655553	4	SLC52A2/HLA-DRB1/GLA/DDB2
HIGH_PITCHED_VOICE	4/209	38/4505	0.0973139	0.68888	0.655553	4	HSPG2/SERPINH1/RIN2/SMARCAL1
TUBULOINTERSTITIAL_NEPHRITIS	3/209	24/4505	0.0974174	0.68888	0.655553	3	BCS1L/HLA-DRB1/SLC12A3
ABNORMAL_MORPHOLOGY_OF_THE_CONJUNCTIVAL_VASCULATURE	3/209	24/4505	0.0974174	0.68888	0.655553	3	SLC52A2/GLA/DDB2
JOINT_CONTRACTURES_INVOLVING_THE_JOINTS_OF_THE_FEET	3/209	24/4505	0.0974174	0.68888	0.655553	3	HSPG2/COL7A1/MMP2
PECTUS_CARINATUM	10/209	136/4505	0.0984853	0.69488	0.661263	10	ATAD3A/FBN2/FN1/HSPG2/MRAS/COG4/XYLT1/RIT1/MAN1B1/B3GAT3
ERYTHEMA	9/209	119/4505	0.0994852	0.700375	0.666492	9	CSTA/COL1A1/COL7A1/HLA-DRB1/ELOVL4/IKZF1/ADGRE2/TNFRSF1B/DDB2
ABNORMALITY_OF_BONE_MARROW_CELL_MORPHOLOGY	12/209	172/4505	0.101076	0.709999	0.67565	12	TBXAS1/ACD/RAC2/ZBTB16/HLA-DRB1/SH2B3/TALDO1/FANCE/TCIRG1/IKZF1/DDX41/TNFRSF1B
ABNORMAL_OVARIAN_PHYSIOLOGY	7/209	86/4505	0.102595	0.712641	0.678165	7	TWNK/THOC6/RIN2/EIF2B5/EIF2B4/NUP107/TTI2
HYPOKALEMIC_ALKALOSIS	2/209	12/4505	0.104152	0.712641	0.678165	2	SLC12A3/IKZF1
CATAPLEXY	2/209	12/4505	0.104152	0.712641	0.678165	2	HLA-DRB1/DNMT1
ELFIN_FACIES	2/209	12/4505	0.104152	0.712641	0.678165	2	CYP24A1/FARSA
RECURRENT_CANDIDA_INFECTIONS	2/209	12/4505	0.104152	0.712641	0.678165	2	CD3D/CD247
ABSENT_PHALANGEAL_CREASE	2/209	12/4505	0.104152	0.712641	0.678165	2	COL1A2/LMX1B
NARROW_NASAL_RIDGE	2/209	12/4505	0.104152	0.712641	0.678165	2	ALDH18A1/COL3A1
DEFORMED_TARSAL_BONES	2/209	12/4505	0.104152	0.712641	0.678165	2	COL1A2/EZH2
NEONATAL_SHORT_LIMB_SHORT_STATURE	2/209	12/4505	0.104152	0.712641	0.678165	2	COL1A2/COL1A1
SCLERODERMA	2/209	12/4505	0.104152	0.712641	0.678165	2	SLC12A3/PAH
CARPAL_BONE_HYPOPLASIA	2/209	12/4505	0.104152	0.712641	0.678165	2	ALDH18A1/COMP
TRICUSPID_VALVE_PROLAPSE	2/209	12/4505	0.104152	0.712641	0.678165	2	COL1A1/COL5A2
PATHOLOGIC_FRACTURE	4/209	39/4505	0.104704	0.71334	0.67883	4	SLC4A1/TCIRG1/TYROBP/AGXT
ABNORMAL_CIRCULATING_IGE_LEVEL	4/209	39/4505	0.104704	0.71334	0.67883	4	CD247/COL7A1/NCKAP1L/ADA
ABNORMALITY_OF_SKIN_PIGMENTATION	25/209	417/4505	0.106488	0.718799	0.684025	25	CYBC1/CSTA/C1R/ACD/RBM28/COL3A1/MRAS/COL7A1/MMP2/HLA-DRB1/NCF2/HPS6/TMC6/FANCE/HBB/HSD3B2/SOX18/MLH1/RIT1/PAH/TNFRSF1B/SMARCAL1/GTF2E2/DDB2/CYBB
SPASTIC_DYSARTHRIA	3/209	25/4505	0.107094	0.718799	0.684025	3	ALDH18A1/SLC52A2/MAPT
HYPOPLASIA_OF_THE_ODONTOID_PROCESS	3/209	25/4505	0.107094	0.718799	0.684025	3	FN1/COG4/COMP
REDUCED_SUBCUTANEOUS_ADIPOSE_TISSUE	3/209	25/4505	0.107094	0.718799	0.684025	3	RBM28/SOX18/NAA10
PSORIASIFORM_DERMATITIS	3/209	25/4505	0.107094	0.718799	0.684025	3	HLA-C/HLA-DRB1/GATA3
ESOPHAGEAL_STENOSIS	3/209	25/4505	0.107094	0.718799	0.684025	3	ACD/COL7A1/IKZF1
WIDE_CRANIAL_SUTURES	3/209	25/4505	0.107094	0.718799	0.684025	3	CYP27B1/ALDH18A1/MMP2
ASTHMA	8/209	104/4505	0.108193	0.724644	0.689587	8	PTGER2/TALDO1/ELOVL4/LMX1B/ADA/ALOX5/DDX41/ADRB2
TRANSIENT_ISCHEMIC_ATTACK	5/209	55/4505	0.109772	0.730939	0.695577	5	COL3A1/SH2B3/ACTA2/SMARCAL1/GLA
ACNE	5/209	55/4505	0.109772	0.730939	0.695577	5	CCR1/STAT4/HSD3B2/XYLT1/ECM1
GENERALIZED_AMYOTROPHY	6/209	71/4505	0.109825	0.730939	0.695577	6	ALDH18A1/RBM28/COL6A3/SLC52A2/YARS2/SCO2
ABNORMAL_LYMPHOCYTE_PHYSIOLOGY	16/209	248/4505	0.110509	0.733949	0.698441	16	CD3D/CD247/MYD88/RAC2/COL1A1/COL7A1/MOGS/HLA-DRB1/ALB/NCKAP1L/ADA/IKZF1/TNFRSF1B/SMARCAL1/GTF2E2/GATA3
LOWER_EXTREMITY_JOINT_DISLOCATION	17/209	267/4505	0.111574	0.738488	0.702761	17	FBN2/ALDH18A1/COL3A1/HSPG2/COL1A2/COL1A1/COL6A3/COL5A2/ATP6V0A2/FANCE/LMX1B/OSGEP/XYLT1/AEBP1/SMARCAL1/HACD1/B3GAT3
ABNORMAL_METABOLISM	9/209	122/4505	0.111659	0.738488	0.702761	9	CYP27B1/COL7A1/ATP6V0A2/COG4/ALDOB/UCP2/MAN1B1/CUBN/KL
ABNORMALITY_OF_THE_RADIAL_HEAD	4/209	40/4505	0.112343	0.741463	0.705592	4	COL1A1/COL5A2/LMX1B/B3GAT3
ABNORMALITY_OF_FONTANELLES	12/209	176/4505	0.114655	0.745001	0.708959	12	CYP27B1/P3H1/ALDH18A1/COL1A2/COL1A1/MMP2/ATP6V0A2/TALDO1/COG4/SLC26A4/TWIST1/CTSK
DEMENTIA	12/209	176/4505	0.114655	0.745001	0.708959	12	TWNK/ALDH18A1/COL4A1/ATP6V0A2/PLAU/MAPT/TYROBP/CUBN/NR4A2/GM2A/DNMT1/CSF1R
LUMBAR_HYPERLORDOSIS	6/209	72/4505	0.115449	0.745001	0.708959	6	HSPG2/LMX1B/XYLT1/SMARCAL1/NAA10/COMP
TELANGIECTASIA_OF_THE_SKIN	6/209	72/4505	0.115449	0.745001	0.708959	6	COL3A1/HLA-DRB1/TMC6/SOX18/GLA/DDB2
HALLUX_VALGUS	5/209	56/4505	0.116253	0.745001	0.708959	5	COL1A2/AEBP1/TWIST1/NUP107/B3GAT3
ABNORMAL_EOSINOPHIL_MORPHOLOGY	5/209	56/4505	0.116253	0.745001	0.708959	5	CD3D/CD247/HLA-DRB1/TCIRG1/ADA
RECURRENT_VIRAL_INFECTIONS	5/209	56/4505	0.116253	0.745001	0.708959	5	CD3D/CD247/TCIRG1/ADA/CYBB
HEADACHE	16/209	250/4505	0.116364	0.745001	0.708959	16	TWNK/CCR1/MYD88/SRPX2/COL4A1/COL3A1/COL1A1/COL5A2/SH2B3/STAT4/SLC12A3/SLC19A2/MLH1/EGF/TWIST1/KL
ABNORMAL_STOMACH_MORPHOLOGY	16/209	250/4505	0.116364	0.745001	0.708959	16	CYBC1/ALDH18A1/ACD/COL1A1/COL5A2/SERPINH1/NCF2/PLA2G4A/AURKA/OSGEP/MLH1/ARHGEF6/NAA10/NUP107/CYBB/TLR2
ABNORMALITY_OF_THE_DENTITION	46/209	839/4505	0.116983	0.745001	0.708959	46	KCNJ2/CD247/CYP27B1/CDH11/C1R/ACD/ITGB6/RBM28/ITGB2/COL3A1/HSPG2/COL1A2/COL1A1/COL7A1/COL5A2/THOC6/MMP2/HLA-DRB1/SERPINH1/IGF1/PUS7/POLR2A/STAT4/ATP6V0A2/TRMT1/MSX1/SOX4/PLG/HBB/OSGEP/XYLT1/RIN2/TCIRG1/SOX18/AEBP1/SMARCAL1/ARHGEF6/AGXT/TWIST1/NAA10/NUP107/CTSK/GTF2E2/DDB2/TTI2/B3GAT3
ALOPECIA_OF_SCALP	3/209	26/4505	0.117128	0.745001	0.708959	3	COL3A1/GTF2E2/ECM1
ABNORMAL_CIRCULATING_FATTY_ACID_ANION_CONCENTRATION	3/209	26/4505	0.117128	0.745001	0.708959	3	TRMU/COL7A1/GATM
DELAYED_CLOSURE_OF_THE_ANTERIOR_FONTANELLE	3/209	26/4505	0.117128	0.745001	0.708959	3	MMP2/ATP6V0A2/CTSK
INFLAMMATORY_ABNORMALITY_OF_THE_EYE	13/209	195/4505	0.117553	0.745001	0.708959	13	CYBC1/CD247/CCR1/COL7A1/HLA-DRB1/NCF2/STAT4/PLG/IKZF1/AEBP1/GTF2E2/DDB2/CYBB
ABNORMALITY_OF_CRANIAL_SUTURES	18/209	288/4505	0.117791	0.745001	0.708959	18	CYP27B1/P3H1/ALDH18A1/CDH11/HSPG2/COL1A2/COL1A1/MMP2/ATP6V0A2/CYP26B1/LMX1B/TCIRG1/ADSL/TWIST1/NAA10/CTSK/GTF2E2/B3GAT3
HYPERCHLOREMIC_ACIDOSIS	2/209	13/4505	0.119464	0.745001	0.708959	2	SLC4A1/GATM
RECURRENT_ABSCESS_FORMATION	2/209	13/4505	0.119464	0.745001	0.708959	2	CD3D/CD247
RECURRENT_STAPHYLOCOCCUS_AUREUS_INFECTIONS	2/209	13/4505	0.119464	0.745001	0.708959	2	NCF2/CYBB
DEFECTIVE_DNA_REPAIR_AFTER_ULTRAVIOLET_RADIATION_DAMAGE	2/209	13/4505	0.119464	0.745001	0.708959	2	GTF2E2/DDB2
HYPOCHOLESTEROLEMIA	2/209	13/4505	0.119464	0.745001	0.708959	2	ATAD3A/CCT5
ABNORMAL_CIRCULATING_AROMATIC_AMINO_ACID_CONCENTRATION	2/209	13/4505	0.119464	0.745001	0.708959	2	HPD/PAH
PROTRACTED_DIARRHEA	2/209	13/4505	0.119464	0.745001	0.708959	2	CD3D/CD247
ABNORMALITY_OF_THE_NASOLABIAL_REGION	2/209	13/4505	0.119464	0.745001	0.708959	2	ATP6V0A2/MAN1B1
PERIPHERAL_OPACIFICATION_OF_THE_CORNEA	2/209	13/4505	0.119464	0.745001	0.708959	2	ALDH18A1/MMP2
ABNORMALITY_OF_THE_STAPES	2/209	13/4505	0.119464	0.745001	0.708959	2	COL1A2/COL1A1
DUPLICATION_OF_THE_DISTAL_PHALANX_OF_HAND	2/209	13/4505	0.119464	0.745001	0.708959	2	PAH/TWIST1
ABNORMAL_BRONCHOALVEOLAR_LAVAGE_FLUID_MORPHOLOGY	2/209	13/4505	0.119464	0.745001	0.708959	2	HLA-DRB1/MARS1
TOENAIL_DYSPLASIA	2/209	13/4505	0.119464	0.745001	0.708959	2	VEGFC/SOX18
FEMORAL_BOWING	4/209	41/4505	0.120222	0.745002	0.70896	4	CYP27B1/P3H1/COL1A2/COL1A1
CNS_DEMYELINATION	4/209	41/4505	0.120222	0.745002	0.70896	4	HLA-DRB1/EIF2B5/EIF2B4/CSF1R
HEMORRHAGE_OF_THE_EYE	4/209	41/4505	0.120222	0.745002	0.70896	4	MYD88/COL4A1/ATP6V0A2/XYLT1
SPLENOMEGALY	21/209	346/4505	0.120404	0.745002	0.70896	21	CYBC1/CCR1/TBXAS1/MYD88/HLA-DRB1/SH2B3/NCF2/SLC4A1/PTPRC/STAT4/TALDO1/IRF8/HBB/COG4/LPL/TCIRG1/ADA/LYZ/TNFRSF1B/CTSK/CYBB
LIMITED_HIP_MOVEMENT	5/209	57/4505	0.122913	0.756707	0.720099	5	FBN2/HSPG2/MMP2/HACD1/COMP
UNILATERAL_RENAL_AGENESIS	5/209	57/4505	0.122913	0.756707	0.720099	5	MCPH1/ALDH18A1/THOC6/NADSYN1/GATA3
JOINT_DISLOCATION	21/209	347/4505	0.123013	0.756707	0.720099	21	CD247/FBN2/ALDH18A1/COL3A1/HSPG2/COL1A2/COL1A1/COL6A3/COL5A2/STAT4/ATP6V0A2/FANCE/SOX4/LMX1B/OSGEP/XYLT1/AEBP1/SMARCAL1/HACD1/GTF2E2/B3GAT3
LIMITED_ELBOW_MOVEMENT	9/209	125/4505	0.124629	0.76374	0.726791	9	FBN2/ALDH18A1/MECOM/COL6A3/EZH2/LMX1B/HACD1/COMP/B3GAT3
PAIN	36/209	642/4505	0.124638	0.76374	0.726791	36	TWNK/CD247/CYP27B1/CCR1/ALDH18A1/COL3A1/HSPG2/COL1A1/COL7A1/COL5A2/MMP2/ZBTB16/HLA-DRB1/SH2B3/CEL/SLC4A1/STAT4/LMX1B/HBB/PFN1/LPL/SLC12A3/SPINK1/TCIRG1/TYROBP/ALDOB/IKZF1/MLH1/ACTA2/AGXT/GLA/CTSK/DDB2/LDLRAP1/GATM/COMP
KERATITIS	6/209	74/4505	0.127123	0.766707	0.729615	6	CCR1/HLA-DRB1/STAT4/AEBP1/GTF2E2/DDB2
AVASCULAR_NECROSIS	6/209	74/4505	0.127123	0.766707	0.729615	6	CCR1/COL1A2/COL1A1/STAT4/HBB/COMP
RECTAL_PROLAPSE	3/209	27/4505	0.127498	0.766707	0.729615	3	COL1A1/COL5A2/NAA10
OSTEOMALACIA	3/209	27/4505	0.127498	0.766707	0.729615	3	CYP27B1/SLC4A1/GATM
HYPEREXTENSIBILITY_OF_THE_KNEE	3/209	27/4505	0.127498	0.766707	0.729615	3	COL1A2/XYLT1/COMP
ABNORMAL_CELL_PROLIFERATION	3/209	27/4505	0.127498	0.766707	0.729615	3	CD3D/CD247/RAC2
IMPAIRED_ANTIGEN_SPECIFIC_RESPONSE	3/209	27/4505	0.127498	0.766707	0.729615	3	CD247/RAC2/ADA
ABNORMAL_LARGE_INTESTINE_MORPHOLOGY	15/209	235/4505	0.127744	0.766707	0.729615	15	CYBC1/ITGB2/RAC2/COL1A1/COL5A2/IL10RB/IL10RA/HLA-DRB1/NCF2/AURKA/ARPC1B/MLH1/NAA10/CYBB/TLR2
GLIOSIS	7/209	91/4505	0.127963	0.766707	0.729615	7	MAPT/TYROBP/EIF2B5/EIF2B4/SCO2/NR4A2/CSF1R
HYPOCHROMIC_ANEMIA	4/209	42/4505	0.128332	0.766707	0.729615	4	COL7A1/PLA2G4A/HBB/SLC12A3
LOSS_OF_SPEECH	4/209	42/4505	0.128332	0.766707	0.729615	4	ALDH18A1/PPT1/MAPT/GM2A
FRECKLING	4/209	42/4505	0.128332	0.766707	0.729615	4	ACD/SOX18/MLH1/DDB2
ABNORMAL_FORM_OF_THE_VERTEBRAL_BODIES	18/209	292/4505	0.129288	0.766707	0.729615	18	TBXAS1/P3H1/FN1/CDH11/HSPG2/COL1A2/COL1A1/MMP2/SERPINH1/COG4/XYLT1/TCIRG1/ADA/SMARCAL1/TWIST1/CSF1R/COMP/B3GAT3
MULTIPLE_JOINT_CONTRACTURES	5/209	58/4505	0.129747	0.766707	0.729615	5	RBM28/COL6A3/SLC1A4/PIP5K1C/GTF2E2
ABNORMAL_BLOOD_PHOSPHATE_CONCENTRATION	5/209	58/4505	0.129747	0.766707	0.729615	5	CYP27B1/TCIRG1/ALDOB/KL/GATM
ABNORMAL_PARANASAL_SINUS_MORPHOLOGY	10/209	144/4505	0.13003	0.766707	0.729615	10	KCNJ2/CYBC1/RAC2/COL5A2/NCF2/TAP1/IRF8/ADA/CTSK/CYBB
ABNORMAL_CIRCULATING_PROTEIN_CONCENTRATION	28/209	486/4505	0.130249	0.766707	0.729615	28	TWNK/TRMU/CD247/FN1/FOS/COL4A1/HSPG2/BCS1L/COL7A1/COL6A3/SLC52A2/HLA-DRB1/CEL/SLC4A1/STAT4/ATP6V0A2/PLG/HBB/FARSA/OSGEP/LPL/SPINK1/ALB/DGAT1/HACD1/AGXT/NUP107/TKFC
PANCYTOPENIA	8/209	109/4505	0.131793	0.766707	0.729615	8	ACD/RAC2/ZBTB16/HLA-DRB1/TALDO1/FANCE/TCIRG1/IKZF1
AMINOACIDURIA	8/209	109/4505	0.131793	0.766707	0.729615	8	CYP27B1/PRODH/BCS1L/MARS1/ALDOB/SLC19A2/DDB2/GATM
DENTAL_MALOCCLUSION	8/209	109/4505	0.131793	0.766707	0.729615	8	CD247/CDH11/ITGB6/HSPG2/THOC6/STAT4/MSX1/TCIRG1
TALIPES_EQUINOVARUS	18/209	293/4505	0.132263	0.766707	0.729615	18	FBN2/ALDH18A1/ENTPD1/COL3A1/HSPG2/COL1A2/COL1A1/COL6A3/COL5A2/EZH2/ATP6V0A2/MSX1/LMX1B/COG4/DPYS/HACD1/NADSYN1/B3GAT3
DISPROPORTIONATE_SHORT_LIMB_SHORT_STATURE	7/209	92/4505	0.133387	0.766707	0.729615	7	P3H1/HSPG2/COL1A2/COL1A1/XYLT1/COMP/B3GAT3
ABNORMAL_UTERUS_MORPHOLOGY	9/209	127/4505	0.133709	0.766707	0.729615	9	COL3A1/COL1A1/COL5A2/THOC6/FANCE/AURKA/MLH1/GATA3/TLR2
THIN_NAIL	2/209	14/4505	0.135287	0.766707	0.729615	2	EZH2/MSX1
ESOPHAGEAL_STRICTURE	2/209	14/4505	0.135287	0.766707	0.729615	2	COL7A1/IKZF1
ABNORMALITY_OF_FRONTAL_SINUS	2/209	14/4505	0.135287	0.766707	0.729615	2	KCNJ2/CTSK
GENERALIZED_AMINOACIDURIA	2/209	14/4505	0.135287	0.766707	0.729615	2	CYP27B1/GATM
NEONATAL_HYPERBILIRUBINEMIA	2/209	14/4505	0.135287	0.766707	0.729615	2	IGF1/SLC4A1
APLASIA_HYPOPLASIA_OF_THE_CAPITAL_FEMORAL_EPIPHYSIS	2/209	14/4505	0.135287	0.766707	0.729615	2	SMARCAL1/COMP
PREMATURE_CORONARY_ARTERY_ATHEROSCLEROSIS	2/209	14/4505	0.135287	0.766707	0.729615	2	ACTA2/LDLRAP1
RECURRENT_HERPES	2/209	14/4505	0.135287	0.766707	0.729615	2	CD3D/CD247
ANKYLOBLEPHARON	2/209	14/4505	0.135287	0.766707	0.729615	2	NAA10/DDB2
COMPLETE_DUPLICATION_OF_PHALANX_OF_HAND	2/209	14/4505	0.135287	0.766707	0.729615	2	FANCE/NAA10
ABNORMALLY_LOW_PITCHED_VOICE	2/209	14/4505	0.135287	0.766707	0.729615	2	SRPX2/EZH2
MUSCLE_FLACCIDITY	2/209	14/4505	0.135287	0.766707	0.729615	2	COL1A2/COL1A1
ABNORMALITY_OF_RENAL_RESORPTION	2/209	14/4505	0.135287	0.766707	0.729615	2	BCS1L/SLC12A3
DRY_HAIR	2/209	14/4505	0.135287	0.766707	0.729615	2	BCS1L/LPAR6
SUBSTANTIA_NIGRA_GLIOSIS	2/209	14/4505	0.135287	0.766707	0.729615	2	MAPT/NR4A2
INCREASED_MEAN_CORPUSCULAR_HEMOGLOBIN_CONCENTRATION	2/209	14/4505	0.135287	0.766707	0.729615	2	SLC4A1/GTF2E2
DELAYED_ERUPTION_OF_PERMANENT_TEETH	2/209	14/4505	0.135287	0.766707	0.729615	2	KCNJ2/CTSK
OPPORTUNISTIC_INFECTION	2/209	14/4505	0.135287	0.766707	0.729615	2	PTPRC/ADA
AGENESIS_OF_LATERAL_INCISOR	2/209	14/4505	0.135287	0.766707	0.729615	2	MSX1/NAA10
METATARSUS_ADDUCTUS	4/209	43/4505	0.136666	0.773136	0.735733	4	FBN2/EZH2/TUBB3/B3GAT3
ABNORMALITY_OF_THE_SPLEEN	29/209	509/4505	0.137933	0.774805	0.737321	29	CYBC1/CD3D/CD247/CCR1/TBXAS1/MYD88/RAC2/MRAS/HLA-DRB1/SH2B3/NCF2/SLC4A1/PTPRC/STAT4/TALDO1/IRF8/HBB/FARSA/COG4/LPL/TCIRG1/NCKAP1L/ADA/LYZ/RIT1/TNFRSF1B/TWIST1/CTSK/CYBB
NEONATAL_DEATH	3/209	28/4505	0.138183	0.774805	0.737321	3	ATAD3A/HSPG2/PIP5K1C
ABNORMALITY_OF_THE_CALCANEUS	3/209	28/4505	0.138183	0.774805	0.737321	3	COL1A2/EZH2/AEBP1
SPEECH_ARTICULATION_DIFFICULTIES	3/209	28/4505	0.138183	0.774805	0.737321	3	SRPX2/MSX1/MAPT
BONE_CYST	3/209	28/4505	0.138183	0.774805	0.737321	3	FOS/HLA-DRB1/TYROBP
FOCAL_DYSTONIA	7/209	93/4505	0.138924	0.77645	0.738887	7	ALDH18A1/HSPG2/COL6A3/TUBB3/MAPT/TWIST1/NAA10
NARROW_MOUTH	13/209	201/4505	0.138967	0.77645	0.738887	13	ATAD3A/ALDH18A1/COL3A1/HSPG2/COL7A1/ZBTB16/ATP6V0A2/TRMT1/LMX1B/OSGEP/MCM5/TWIST1/B3GAT3
INSULIN_RESISTANCE	6/209	76/4505	0.139348	0.777206	0.739606	6	FOS/IGF1/CEL/HSD3B2/SLC12A3/ADCY3
DELAYED_ERUPTION_OF_TEETH	11/209	165/4505	0.14228	0.792169	0.753845	11	KCNJ2/CYP27B1/CDH11/MMP2/IGF1/ATP6V0A2/MSX1/TCIRG1/ARHGEF6/NAA10/CTSK
CARIOUS_TEETH	10/209	147/4505	0.143125	0.795405	0.756924	10	CDH11/RBM28/COL3A1/COL7A1/THOC6/HLA-DRB1/ATP6V0A2/TCIRG1/CTSK/GTF2E2
ABNORMAL_LOWER_LIMB_BONE_MORPHOLOGY	36/209	651/4505	0.143364	0.795405	0.756924	36	KCNJ2/CYP27B1/TBXAS1/P3H1/PRMT7/FBN2/FN1/CDH11/COL4A1/COL3A1/HSPG2/COL1A2/COL1A1/MMP2/ZBTB16/EZH2/TUBB3/ATP6V0A2/TRMT1/FANCE/SOX4/LMX1B/COG4/XYLT1/SLC25A22/EMG1/TCIRG1/ADA/AEBP1/SMARCAL1/TWIST1/GLA/CTSK/GTF2E2/COMP/B3GAT3
ABNORMAL_MORPHOLOGY_OF_THE_ABDOMINAL_MUSCULATURE	5/209	60/4505	0.143919	0.797088	0.758526	5	COL3A1/MRAS/EZH2/XYLT1/RIT1
ANORECTAL_ANOMALY	17/209	278/4505	0.144911	0.797485	0.758903	17	CYBC1/CDH11/ITGB2/RAC2/COL1A1/COL7A1/COL5A2/IL10RB/IL10RA/THOC6/NCF2/FANCE/MLH1/DPYS/TWIST1/NAA10/CYBB
HIP_CONTRACTURE	4/209	44/4505	0.145212	0.797485	0.758903	4	FBN2/HSPG2/MMP2/HACD1
ECCHYMOSIS	4/209	44/4505	0.145212	0.797485	0.758903	4	COL3A1/COL1A1/COL5A2/ZBTB16
ARTERIOSCLEROSIS	6/209	77/4505	0.145659	0.797485	0.758903	6	COL3A1/XYLT1/ACTA2/SMARCAL1/AGXT/LDLRAP1
ABNORMAL_DELIVERY	6/209	77/4505	0.145659	0.797485	0.758903	6	COL1A2/COL1A1/COL5A2/SERPINH1/ATP6V0A2/ALB
ABNORMALITY_OF_PULMONARY_CIRCULATION	11/209	166/4505	0.146514	0.797485	0.758903	11	CCR1/HSPG2/COL1A2/COL1A1/HLA-DRB1/SLC4A1/STAT4/KIF20A/HBB/TCIRG1/ACTA2
AGGRESSIVE_BEHAVIOR	13/209	203/4505	0.146556	0.797485	0.758903	13	ENTPD1/PRODH/SLC52A2/PUS7/MAPT/TYROBP/PAH/ADSL/MAN1B1/C12orf4/NAA10/ECM1/TTI2
RECURRENT_RESPIRATORY_INFECTIONS	27/209	473/4505	0.146577	0.797485	0.758903	27	CYBC1/CD3D/CD247/RAC2/COL6A3/COL5A2/SLC1A4/NCF2/POLR2A/HPS6/TAP1/ATP6V0A2/KIF20A/IRF8/SOX4/PLG/COG4/SLC25A22/ALB/TCIRG1/ADA/IKZF1/CORO1A/HACD1/GTF2E2/CYBB/ECM1
JUVENILE_ONSET	8/209	112/4505	0.147127	0.797485	0.758903	8	CCT5/MMP2/NCF2/SLC12A3/EIF2B5/EIF2B4/GLA/CYBB
PSYCHOSIS	8/209	112/4505	0.147127	0.797485	0.758903	8	TWNK/ALDH18A1/FCGR2B/STAT4/MAPT/PAH/DNASE1/DNMT1
THROMBOEMBOLISM	3/209	29/4505	0.149161	0.797485	0.758903	3	SLC4A1/KIF20A/HRG
OVOID_VERTEBRAL_BODIES	3/209	29/4505	0.149161	0.797485	0.758903	3	FN1/SMARCAL1/COMP
ARTERIAL_THROMBOSIS	3/209	29/4505	0.149161	0.797485	0.758903	3	CCR1/SH2B3/STAT4
CRANIOFACIAL_HYPEROSTOSIS	3/209	29/4505	0.149161	0.797485	0.758903	3	TBXAS1/TCIRG1/DDB2
ABNORMAL_PATELLA_MORPHOLOGY	7/209	95/4505	0.150328	0.797485	0.758903	7	PRMT7/FBN2/COL1A1/COL5A2/SOX4/LMX1B/XYLT1
FAIR_HAIR	2/209	15/4505	0.151542	0.797485	0.758903	2	PAH/LPAR6
PSYCHOMOTOR_DETERIORATION	2/209	15/4505	0.151542	0.797485	0.758903	2	PPT1/ATP6V0A2
ANTINEUTROPHIL_ANTIBODY_POSITIVITY	2/209	15/4505	0.151542	0.797485	0.758903	2	STAT4/TCIRG1
ABNORMAL_ORAL_GLUCOSE_TOLERANCE	2/209	15/4505	0.151542	0.797485	0.758903	2	CEL/HSD3B2
ABNORMAL_FINGER_FLEXION_CREASES	2/209	15/4505	0.151542	0.797485	0.758903	2	COL1A2/LMX1B
INTELLECTUAL_DISABILITY_BORDERLINE	2/209	15/4505	0.151542	0.797485	0.758903	2	SRPX2/ENTPD1
FRONTOTEMPORAL_CEREBRAL_ATROPHY	2/209	15/4505	0.151542	0.797485	0.758903	2	COG4/MAPT
CORNEAL_SCARRING	2/209	15/4505	0.151542	0.797485	0.758903	2	COL7A1/TGFBI
FOCAL_SENSORY_SEIZURE	2/209	15/4505	0.151542	0.797485	0.758903	2	SRPX2/MICAL1
APLASIA_OF_THE_SEMICIRCULAR_CANAL	2/209	15/4505	0.151542	0.797485	0.758903	2	MRAS/RIT1
DIFFUSE_ALVEOLAR_HEMORRHAGE	2/209	15/4505	0.151542	0.797485	0.758903	2	COL3A1/ZBTB16
MICROGRAPHIA	2/209	15/4505	0.151542	0.797485	0.758903	2	MAPT/NR4A2
ORCHITIS	2/209	15/4505	0.151542	0.797485	0.758903	2	CCR1/STAT4
INCREASED_CIRCULATING_RENIN_LEVEL	2/209	15/4505	0.151542	0.797485	0.758903	2	HSD3B2/SLC12A3
RESTRICTIVE_CARDIOMYOPATHY	2/209	15/4505	0.151542	0.797485	0.758903	2	SLC4A1/XYLT1
THICK_LOWER_LIP_VERMILION	9/209	131/4505	0.152877	0.800909	0.762162	9	CYP24A1/CDH11/MRAS/SOX4/RIN2/RIT1/ARHGEF6/GLA/ECM1
DIARRHEA	19/209	319/4505	0.153295	0.800909	0.762162	19	CD3D/CD247/MYD88/IL10RA/PTPRC/STAT4/HBB/HMGCS2/COG4/SLC12A3/TCIRG1/ADA/ALDOB/SLC19A2/IKZF1/UCP2/DGAT1/GLA/TKFC
HYPOPHOSPHATEMIA	4/209	45/4505	0.153963	0.800909	0.762162	4	CYP27B1/TCIRG1/ALDOB/GATM
CRANIAL_HYPEROSTOSIS	4/209	45/4505	0.153963	0.800909	0.762162	4	TBXAS1/COL1A1/TCIRG1/DDB2
T_LYMPHOCYTOPENIA	4/209	45/4505	0.153963	0.800909	0.762162	4	CD247/RAC2/PTPRC/ADA
ABNORMALITY_OF_THE_HUMERORADIAL_JOINT	4/209	45/4505	0.153963	0.800909	0.762162	4	COL1A1/COL5A2/CYP26B1/B3GAT3
THIN_RIBS	4/209	45/4505	0.153963	0.800909	0.762162	4	P3H1/COL1A2/COL1A1/SERPINH1
HERNIA	27/209	476/4505	0.154333	0.80152	0.762744	27	P3H1/ALDH18A1/CDH11/C1R/COL3A1/HSPG2/COL1A2/COL1A1/COL5A2/MMP2/SERPINH1/EZH2/POLR2A/ATP6V0A2/MSX1/ELOVL4/FANCE/SOX4/OSGEP/RIN2/SLC25A22/ACTA2/AEBP1/NAA10/NUP107/GTF2E2/B3GAT3
ABNORMALITY_OF_THE_LYMPHATIC_SYSTEM	34/209	617/4505	0.157425	0.815887	0.776416	34	CYBC1/CD3D/CD247/CCR1/TBXAS1/MYD88/ACD/RAC2/MRAS/ZBTB16/HLA-DRB1/SH2B3/NCF2/SLC4A1/PTPRC/STAT4/TALDO1/IRF8/HBB/FARSA/COG4/LPL/TCIRG1/NCKAP1L/ADA/SOX18/ARPC1B/LYZ/RIT1/ISG15/TNFRSF1B/TWIST1/CTSK/CYBB
RECURRENT_FRACTURES	9/209	132/4505	0.157872	0.815887	0.776416	9	CYP27B1/P3H1/FN1/COL1A2/COL1A1/MOGS/TCIRG1/CTSK/B3GAT3
ABNORMAL_ATRIOVENTRICULAR_VALVE_MORPHOLOGY	9/209	132/4505	0.157872	0.815887	0.776416	9	FBN2/COL3A1/COL1A2/COL1A1/COL5A2/MMP2/XYLT1/AEBP1/B3GAT3
ABNORMALITY_OF_ACID_BASE_HOMEOSTASIS	22/209	379/4505	0.158384	0.816317	0.776824	22	TWNK/TRMU/ATAD3A/FN1/BCS1L/HPD/SLC4A1/HSD3B2/MARS1/PCK1/SLC12A3/YARS2/ALDOB/IKZF1/SCO2/PAH/DPYS/AGXT/LYRM4/GATA3/GATM/TKFC
FASCICULATIONS	6/209	79/4505	0.158667	0.816317	0.776824	6	SLC52A2/ELOVL4/PFN1/MAPT/SCO2/GLA
INFLAMMATION_OF_THE_LARGE_INTESTINE	5/209	62/4505	0.158728	0.816317	0.776824	5	CYBC1/IL10RB/IL10RA/HLA-DRB1/ARPC1B
ACUTE_KIDNEY_INJURY	3/209	30/4505	0.160408	0.818316	0.778727	3	C3/CFB/THBD
VERTEBRAL_COMPRESSION_FRACTURES	3/209	30/4505	0.160408	0.818316	0.778727	3	P3H1/MMP2/SERPINH1
ABNORMALITY_OF_THE_ODONTOID_PROCESS	3/209	30/4505	0.160408	0.818316	0.778727	3	FN1/COG4/COMP
PERIPHERAL_ARTERIAL_STENOSIS	3/209	30/4505	0.160408	0.818316	0.778727	3	ACTA2/AGXT/LDLRAP1
JUVENILE_ASEPTIC_NECROSIS	3/209	30/4505	0.160408	0.818316	0.778727	3	COL1A2/COL1A1/COMP
ABNORMALITY_OF_DENTAL_STRUCTURE	17/209	283/4505	0.161747	0.820121	0.780445	17	KCNJ2/CYP27B1/CDH11/ITGB6/RBM28/COL3A1/COL1A2/COL1A1/COL7A1/COL5A2/THOC6/HLA-DRB1/SERPINH1/ATP6V0A2/TCIRG1/CTSK/GTF2E2
ABNORMAL_HAIR_QUANTITY	39/209	720/4505	0.161964	0.820121	0.780445	39	ALDH18A1/CDH11/FOS/ACD/ITGB6/RBM28/COL3A1/HSPG2/MRAS/BCS1L/COL7A1/MMP2/HLA-DRB1/HPD/SLC1A4/EZH2/STAT4/ATP6V0A2/TRMT1/TALDO1/MSX1/SOX4/HSD3B2/COG4/XYLT1/RIN2/ADA/SOX18/SCO2/RIT1/TNFRSF1B/AEBP1/LPAR6/TWIST1/NUP107/GTF2E2/DDB2/ECM1/TTI2
INAPPROPRIATE_BEHAVIOR	4/209	46/4505	0.162907	0.820121	0.780445	4	MAPT/TYROBP/ADSL/GM2A
DEVIATION_OF_TOES	9/209	133/4505	0.162947	0.820121	0.780445	9	KCNJ2/COL1A2/TRMT1/XYLT1/AEBP1/ARHGEF6/TWIST1/NUP107/B3GAT3
MACULAR_DEGENERATION	6/209	80/4505	0.165355	0.820121	0.780445	6	FBN2/PPT1/ELOVL4/XYLT1/GTF2E2/PRPF31
MILDLY_ELEVATED_CREATINE_KINASE	5/209	63/4505	0.166359	0.820121	0.780445	5	TWNK/TRMU/COL6A3/SLC52A2/HACD1
MORPHOLOGICAL_ABNORMALITY_OF_THE_INNER_EAR	5/209	63/4505	0.166359	0.820121	0.780445	5	MRAS/SLC52A2/RIT1/SLC26A4/TWIST1
PLATYBASIA	2/209	16/4505	0.168156	0.820121	0.780445	2	COL1A2/COL1A1
INCREASED_CIRCULATING_IGG_LEVEL	2/209	16/4505	0.168156	0.820121	0.780445	2	CD247/NCKAP1L
ASCENDING_TUBULAR_AORTA_ANEURYSM	2/209	16/4505	0.168156	0.820121	0.780445	2	COL3A1/ACTA2
APLASIA_HYPOPLASIA_INVOLVING_THE_CARPAL_BONES	2/209	16/4505	0.168156	0.820121	0.780445	2	ALDH18A1/COMP
SHORT_STEPPED_SHUFFLING_GAIT	2/209	16/4505	0.168156	0.820121	0.780445	2	MAPT/NR4A2
CHRONIC_ORAL_CANDIDIASIS	2/209	16/4505	0.168156	0.820121	0.780445	2	CD3D/CD247
ULNAR_DEVIATION_OF_THE_HAND	2/209	16/4505	0.168156	0.820121	0.780445	2	RBM28/COMP
ABNORMALITY_OF_UPPER_LIMB_METAPHYSIS	2/209	16/4505	0.168156	0.820121	0.780445	2	EZH2/COMP
ABSENT_EPIPHYSES	2/209	16/4505	0.168156	0.820121	0.780445	2	SMARCAL1/COMP
CHILDHOOD_ONSET_SENSORINEURAL_HEARING_IMPAIRMENT	2/209	16/4505	0.168156	0.820121	0.780445	2	IGF1/ADCY1
ABNORMAL_SERUM_IRON_CONCENTRATION	2/209	16/4505	0.168156	0.820121	0.780445	2	BCS1L/COL7A1
THICK_HAIR	2/209	16/4505	0.168156	0.820121	0.780445	2	ATP6V0A2/COG4
GINGIVAL_OVERGROWTH	7/209	98/4505	0.168228	0.820121	0.780445	7	PRMT7/C1R/COL3A1/MMP2/ZBTB16/PLG/RIN2
HEMIPLEGIA	3/209	31/4505	0.171905	0.820121	0.780445	3	COL4A1/STAT4/PAH
DECREASED_SKULL_OSSIFICATION	3/209	31/4505	0.171905	0.820121	0.780445	3	P3H1/COL1A2/COL1A1
AGNOSIA	3/209	31/4505	0.171905	0.820121	0.780445	3	MAPT/TYROBP/MLH1
POLYGENIC_INHERITANCE	3/209	31/4505	0.171905	0.820121	0.780445	3	SERPINH1/ADRB2/NUP214
ABNORMAL_TISSUE_METABOLITE_CONCENTRATION	3/209	31/4505	0.171905	0.820121	0.780445	3	BCS1L/HBB/GM2A
SHORT_CLAVICLES	3/209	31/4505	0.171905	0.820121	0.780445	3	XYLT1/TWIST1/NAA10
ABNORMALITY_OF_THE_THORACIC_CAVITY	4/209	47/4505	0.172036	0.820121	0.780445	4	CYBC1/HLA-DRB1/NCF2/CYBB
HYPOKALEMIA	5/209	64/4505	0.174133	0.820121	0.780445	5	KCNJ2/COL3A1/SLC4A1/SLC12A3/GATM
HYPOPLASIA_OF_DENTAL_ENAMEL	5/209	64/4505	0.174133	0.820121	0.780445	5	KCNJ2/CYP27B1/ITGB6/COL7A1/GTF2E2
ABNORMAL_CIRCULATING_IGG_LEVEL	5/209	64/4505	0.174133	0.820121	0.780445	5	CD3D/CD247/RAC2/NCKAP1L/ADA
ABNORMALITY_OF_THE_UPPER_URINARY_TRACT	63/209	1221/4505	0.175032	0.820121	0.780445	63	CYBC1/CCR1/CYP24A1/MCPH1/MYD88/PRMT7/ALDH18A1/FN1/FCGR2B/CDH11/C1QA/C1QB/C3/PRODH/COL4A1/COL3A1/HSPG2/BCS1L/COL7A1/THOC6/ZBTB16/CFB/HLA-DRB1/SERPINH1/CEL/SLC4A1/STAT4/TALDO1/FANCE/SOX4/AURKA/PLG/LMX1B/HBB/OSGEP/MARS1/PCK1/SLC12A3/XYLT1/SLC25A22/ADA/SOX18/ALDOB/IKZF1/MCM5/MLH1/SCO2/LYZ/PAH/SLC26A4/SMARCAL1/AGXT/NUP85/THBD/NAA10/GLA/NUP107/NADSYN1/LDLRAP1/GATA3/DNASE1/GATM/TLR2
NAIL_DYSPLASIA	10/209	154/4505	0.176211	0.820121	0.780445	10	COL7A1/HLA-C/EZH2/MSX1/LMX1B/VEGFC/SOX18/LPAR6/CTSK/GTF2E2
ABNORMALITY_OF_THE_METAPHYSIS	13/209	211/4505	0.179072	0.820121	0.780445	13	CYP27B1/TBXAS1/FN1/HSPG2/MMP2/EZH2/COG4/XYLT1/TCIRG1/ADA/CSF1R/COMP/B3GAT3
DEVIATION_OF_THE_HALLUX	6/209	82/4505	0.179084	0.820121	0.780445	6	COL1A2/TRMT1/AEBP1/TWIST1/NUP107/B3GAT3
GASTROINTESTINAL_INFLAMMATION	7/209	100/4505	0.180663	0.820121	0.780445	7	CYBC1/COL7A1/IL10RB/IL10RA/HLA-DRB1/LMX1B/ARPC1B
SUPRAVENTRICULAR_ARRHYTHMIA	7/209	100/4505	0.180663	0.820121	0.780445	7	KCNJ2/TWNK/COL4A1/KIF20A/PKP2/SLC19A2/NAA10
ABNORMAL_UPPER_LIMB_BONE_MORPHOLOGY	23/209	406/4505	0.180674	0.820121	0.780445	23	KCNJ2/P3H1/PRMT7/MECOM/COL3A1/COL1A1/MRAS/COL5A2/MMP2/ZBTB16/EZH2/TRMT1/FANCE/CYP26B1/LMX1B/COG4/XYLT1/RIT1/TWIST1/KL/CTSK/COMP/B3GAT3
ABNORMALITY_OF_LIPOPROTEIN_CHOLESTEROL_CONCENTRATION	4/209	48/4505	0.181339	0.820121	0.780445	4	CCT5/LPL/APOC3/LDLRAP1
VASCULITIS	5/209	65/4505	0.182044	0.820121	0.780445	5	CCR1/MYD88/STAT4/LMX1B/ARPC1B
ABNORMAL_CAROTID_ARTERY_MORPHOLOGY	5/209	65/4505	0.182044	0.820121	0.780445	5	COL3A1/FANCE/ACTA2/AEBP1/LDLRAP1
ABNORMALITY_OF_LOWER_LIMB_EPIPHYSIS_MORPHOLOGY	5/209	65/4505	0.182044	0.820121	0.780445	5	HSPG2/COL1A2/COL1A1/SMARCAL1/COMP
CONVEX_NASAL_RIDGE	5/209	65/4505	0.182044	0.820121	0.780445	5	COL3A1/COL1A2/COL1A1/COG4/TWIST1
BOWING_OF_THE_LEGS	12/209	193/4505	0.183341	0.820121	0.780445	12	CYP27B1/P3H1/FN1/HSPG2/COL1A2/COL1A1/SERPINH1/TUBB3/HBB/XYLT1/COMP/B3GAT3
LONG_NOSE	3/209	32/4505	0.183628	0.820121	0.780445	3	THOC6/SOX18/TWIST1
SEVERE_POSTNATAL_GROWTH_RETARDATION	3/209	32/4505	0.183628	0.820121	0.780445	3	IGF1/EMG1/GATA3
ABNORMALITY_OF_VITAMIN_D_METABOLISM	3/209	32/4505	0.183628	0.820121	0.780445	3	CYP27B1/COL7A1/KL
SHORT_COLUMELLA	2/209	17/4505	0.185059	0.820121	0.780445	2	TWIST1/NAA10
MOTOR_DETERIORATION	2/209	17/4505	0.185059	0.820121	0.780445	2	RBM28/PAH
AQUEDUCTAL_STENOSIS	2/209	17/4505	0.185059	0.820121	0.780445	2	OSGEP/NUP107
OSTEOPETROSIS	2/209	17/4505	0.185059	0.820121	0.780445	2	TCIRG1/CSF1R
BROAD_EYEBROW	2/209	17/4505	0.185059	0.820121	0.780445	2	TRMT1/MAN1B1
NON_MIDLINE_CLEFT_PALATE	2/209	17/4505	0.185059	0.820121	0.780445	2	CDH11/MSX1
FEMORAL_HERNIA	2/209	17/4505	0.185059	0.820121	0.780445	2	COL1A2/COL1A1
RENOVASCULAR_HYPERTENSION	2/209	17/4505	0.185059	0.820121	0.780445	2	COL3A1/XYLT1
SKIN_EROSION	2/209	17/4505	0.185059	0.820121	0.780445	2	CSTA/COL7A1
ABNORMALITY_OF_BLOOD_CIRCULATION	18/209	309/4505	0.185179	0.820121	0.780445	18	CCR1/MYD88/FN1/COL4A1/COL3A1/IL10RA/THOC6/ZBTB16/SH2B3/STAT4/ATP6V0A2/PLAU/HSD3B2/XYLT1/ALDOB/IKZF1/MLH1/ACTA2
DYSPNEA	21/209	368/4505	0.185576	0.820121	0.780445	21	TWNK/TRMU/COL1A2/ZBTB16/HLA-DRB1/SH2B3/STAT4/KIF20A/HBB/PFN1/MARS1/MAPT/SLC12A3/XYLT1/IKZF1/SCO2/ACTA2/NUP214/GLA/LYRM4/LDLRAP1
ABNORMALITY_OF_THE_COAGULATION_CASCADE	8/209	119/4505	0.186083	0.820121	0.780445	8	TRMU/BCS1L/ZBTB16/SLC4A1/ATP6V0A2/PLG/COG4/ALDOB
DISPROPORTIONATE_SHORT_STATURE	8/209	119/4505	0.186083	0.820121	0.780445	8	P3H1/HSPG2/COL1A2/COL1A1/XYLT1/SMARCAL1/COMP/B3GAT3
TRIANGULAR_FACE	8/209	119/4505	0.186083	0.820121	0.780445	8	KCNJ2/ALDH18A1/COL1A2/COL1A1/MRAS/SERPINH1/TALDO1/RIT1
PES_PLANUS	17/209	290/4505	0.187004	0.820121	0.780445	17	FN1/HSPG2/COL1A2/COL1A1/COL5A2/MMP2/ATP6V0A2/TRMT1/FANCE/LMX1B/XYLT1/RIN2/SCO2/ACTA2/AEBP1/ARHGEF6/B3GAT3
JOINT_HYPERFLEXIBILITY	11/209	175/4505	0.187485	0.820121	0.780445	11	ALDH18A1/C1R/COL3A1/COL1A2/COL1A1/MRAS/EZH2/SOX4/LMX1B/XYLT1/RIT1
ABDOMINAL_PAIN	15/209	252/4505	0.190104	0.820121	0.780445	15	CCR1/ZBTB16/HLA-DRB1/CEL/SLC4A1/STAT4/HBB/LPL/SLC12A3/SPINK1/TCIRG1/ALDOB/IKZF1/MLH1/GLA
ABNORMALITY_OF_HEPATOBILIARY_SYSTEM_PHYSIOLOGY	12/209	195/4505	0.192514	0.820121	0.780445	12	TRMU/BCS1L/MOGS/HLA-DRB1/TALDO1/HBB/MARS1/COG4/PCK1/ALDOB/IKZF1/SCO2
ABNORMAL_JOINT_MORPHOLOGY	52/209	1001/4505	0.193233	0.820121	0.780445	52	CD247/CYP27B1/CCR1/MYD88/PRMT7/FBN2/ALDH18A1/FN1/FCGR2B/MECOM/COL3A1/HSPG2/COL1A2/COL1A1/MRAS/COL7A1/COL6A3/COL5A2/HLA-C/MMP2/HLA-DRB1/SERPINH1/EZH2/TUBB3/SLC4A1/STAT4/ATP6V0A2/FANCE/PLAU/CYP26B1/SOX4/LMX1B/HBB/OSGEP/SLC12A3/XYLT1/VEGFC/EMG1/RIT1/AEBP1/SMARCAL1/HACD1/TWIST1/NAA10/GLA/NUP107/GTF2E2/NADSYN1/DDB2/DNASE1/COMP/B3GAT3
ABNORMALITY_OF_TIBIA_MORPHOLOGY	6/209	84/4505	0.193258	0.820121	0.780445	6	CYP27B1/TBXAS1/P3H1/COL1A2/COL1A1/ZBTB16
ABNORMAL_THORACIC_SPINE_MORPHOLOGY	6/209	84/4505	0.193258	0.820121	0.780445	6	CDH11/MOGS/TUBB3/AEBP1/SMARCAL1/GTF2E2
ABNORMAL_RENAL_TUBULE_MORPHOLOGY	6/209	84/4505	0.193258	0.820121	0.780445	6	BCS1L/HLA-DRB1/SLC12A3/SCO2/GLA/NUP107
MULTIFACTORIAL_INHERITANCE	6/209	84/4505	0.193258	0.820121	0.780445	6	HLA-C/HLA-DRB1/SERPINH1/ALOX5/ADRB2/NUP214
ABNORMAL_SHAPE_OF_THE_OCCIPUT	7/209	102/4505	0.193475	0.820121	0.780445	7	CYP27B1/MOGS/TUBB3/ADSL/MAN1B1/TWIST1/CTSK
PARALYSIS	9/209	139/4505	0.194978	0.820121	0.780445	9	KCNJ2/ALDH18A1/SRPX2/COL4A1/SLC4A1/PFN1/SLC12A3/TCIRG1/GM2A
ABNORMAL_LIVER_MORPHOLOGY	39/209	734/4505	0.195277	0.820121	0.780445	39	TRMU/CYBC1/CD3D/CD247/ATAD3A/MYD88/FOS/RAC2/MRAS/BCS1L/MOGS/HLA-DRB1/NCF2/SLC4A1/PTPRC/KIF20A/TALDO1/HBB/FARSA/HMGCS2/MARS1/COG4/LPL/PCK1/XYLT1/YARS2/TCIRG1/NCKAP1L/ADA/ALDOB/LYZ/RIT1/UCP2/TNFRSF1B/CTSK/LYRM4/LDLRAP1/CYBB/TKFC
SIDEROBLASTIC_ANEMIA	3/209	33/4505	0.195558	0.820121	0.780445	3	FANCE/YARS2/SLC19A2
MALNUTRITION	3/209	33/4505	0.195558	0.820121	0.780445	3	COL7A1/MSX1/ALDOB
INCREASED_LACTATE_DEHYDROGENASE_LEVEL	3/209	33/4505	0.195558	0.820121	0.780445	3	SLC4A1/STAT4/HBB
ABNORMAL_CIRCULATING_FERRITIN_CONCENTRATION	3/209	33/4505	0.195558	0.820121	0.780445	3	BCS1L/SLC4A1/HBB
SELF_MUTILATION	3/209	33/4505	0.195558	0.820121	0.780445	3	PAH/ADSL/NAA10
HYPERTHYROIDISM	3/209	33/4505	0.195558	0.820121	0.780445	3	TWNK/HLA-DRB1/SLC12A3
GONADAL_DYSGENESIS	3/209	33/4505	0.195558	0.820121	0.780445	3	TWNK/NUP107/GTF2E2
ANGINA_PECTORIS	3/209	33/4505	0.195558	0.820121	0.780445	3	XYLT1/GLA/LDLRAP1
HYPERLORDOSIS	11/209	177/4505	0.197253	0.820121	0.780445	11	FN1/HSPG2/COL1A2/LMX1B/XYLT1/SMARCAL1/HACD1/TWIST1/NAA10/CTSK/COMP
ACCELERATED_SKELETAL_MATURATION	5/209	67/4505	0.198255	0.820121	0.780445	5	FOS/EZH2/HSD3B2/XYLT1/B3GAT3
ABNORMALITY_OF_THE_FONTANELLES_OR_CRANIAL_SUTURES	21/209	372/4505	0.199108	0.820121	0.780445	21	CYP27B1/P3H1/ALDH18A1/CDH11/HSPG2/COL1A2/COL1A1/MMP2/ATP6V0A2/TALDO1/CYP26B1/LMX1B/COG4/TCIRG1/SLC26A4/ADSL/TWIST1/NAA10/CTSK/GTF2E2/B3GAT3
ABNORMAL_URINARY_ELECTROLYTE_CONCENTRATION	7/209	103/4505	0.200015	0.820121	0.780445	7	CYP24A1/HLA-DRB1/HSD3B2/SLC12A3/ALDOB/EGF/GATM
GENU_VARUM	4/209	50/4505	0.200425	0.820121	0.780445	4	CYP27B1/FN1/XYLT1/COMP
FLAT_OCCIPUT	4/209	50/4505	0.200425	0.820121	0.780445	4	CYP27B1/TUBB3/ADSL/MAN1B1
ARTERIAL_STENOSIS	6/209	85/4505	0.200502	0.820121	0.780445	6	COL3A1/XYLT1/ACTA2/AEBP1/AGXT/LDLRAP1
ABNORMALITY_OF_THE_ULNA	9/209	140/4505	0.200567	0.820121	0.780445	9	MECOM/MRAS/ZBTB16/FANCE/XYLT1/RIT1/TWIST1/COMP/B3GAT3
MEGALOBLASTIC_ANEMIA	2/209	18/4505	0.202191	0.820121	0.780445	2	SLC19A2/CUBN
EXTRAMEDULLARY_HEMATOPOIESIS	2/209	18/4505	0.202191	0.820121	0.780445	2	SLC4A1/HBB
THICK_UPPER_LIP_VERMILION	2/209	18/4505	0.202191	0.820121	0.780445	2	THOC6/NAA10
ELEVATED_CIRCULATING_PARATHYROID_HORMONE_LEVEL	2/209	18/4505	0.202191	0.820121	0.780445	2	CYP27B1/KL
INSIDIOUS_ONSET	2/209	18/4505	0.202191	0.820121	0.780445	2	MAPT/NR4A2
ABNORMALITY_OF_THE_MIDDLE_EAR_OSSICLES	2/209	18/4505	0.202191	0.820121	0.780445	2	COL1A2/COL1A1
DISTAL_ARTHROGRYPOSIS	2/209	18/4505	0.202191	0.820121	0.780445	2	FBN2/SRPX2
AGENESIS_OF_PERMANENT_TEETH	2/209	18/4505	0.202191	0.820121	0.780445	2	C1R/MSX1
ABNORMALITY_OF_THE_NASAL_SEPTUM	2/209	18/4505	0.202191	0.820121	0.780445	2	MSX1/PAH
ABNORMAL_SALIVARY_GLAND_MORPHOLOGY	2/209	18/4505	0.202191	0.820121	0.780445	2	HLA-DRB1/MLH1
ABNORMAL_URINE_POTASSIUM_CONCENTRATION	2/209	18/4505	0.202191	0.820121	0.780445	2	SLC12A3/GATM
ABNORMAL_URINE_SODIUM_CONCENTRATION	2/209	18/4505	0.202191	0.820121	0.780445	2	HSD3B2/GATM
EPILEPTIC_AURA	2/209	18/4505	0.202191	0.820121	0.780445	2	SRPX2/MICAL1
NEUROINFLAMMATION	2/209	18/4505	0.202191	0.820121	0.780445	2	CCR1/STAT4
DYSURIA	2/209	18/4505	0.202191	0.820121	0.780445	2	IKZF1/AGXT
METABOLIC_ALKALOSIS	2/209	18/4505	0.202191	0.820121	0.780445	2	SLC12A3/IKZF1
REDUCED_CONSCIOUSNESS_CONFUSION	21/209	374/4505	0.206055	0.820121	0.780445	21	TWNK/CCR1/CYP24A1/MYD88/COL3A1/HLA-DRB1/SLC4A1/STAT4/SLC12A3/SLC25A22/ALDOB/SLC19A2/EIF2B5/EIF2B4/SCO2/SLC13A3/UCP2/DPYS/CUBN/NAA10/DNMT1
ABNORMALITIES_OF_PLACENTA_OR_UMBILICAL_CORD	5/209	68/4505	0.206542	0.820121	0.780445	5	MYD88/ITGB2/RAC2/HSPG2/IGF1
ABNORMAL_MYELOID_LEUKOCYTE_MORPHOLOGY	18/209	315/4505	0.207468	0.820121	0.780445	18	CYBC1/CD3D/CD247/MYD88/MECOM/RAC2/ZBTB16/HLA-DRB1/NCF2/FANCE/COG4/TCIRG1/ADA/IKZF1/DDX41/SMARCAL1/GTF2E2/CYBB
HYPERLIPOPROTEINEMIA	3/209	34/4505	0.207671	0.820121	0.780445	3	LPL/APOC3/LDLRAP1
ABNORMAL_PROTEIN_GLYCOSYLATION	3/209	34/4505	0.207671	0.820121	0.780445	3	ATP6V0A2/COG4/MAN1B1
CORNEAL_DYSTROPHY	3/209	34/4505	0.207671	0.820121	0.780445	3	TGFBI/GLA/TKFC
ABNORMAL_BLOOD_POTASSIUM_CONCENTRATION	6/209	86/4505	0.207845	0.820121	0.780445	6	KCNJ2/COL3A1/SLC4A1/HSD3B2/SLC12A3/GATM
ABNORMAL_AORTIC_VALVE_CUSP_MORPHOLOGY	6/209	86/4505	0.207845	0.820121	0.780445	6	FBN2/MMP2/ACTA2/NAA10/NADSYN1/B3GAT3
ABNORMAL_SYSTEMIC_BLOOD_PRESSURE	24/209	435/4505	0.209808	0.820121	0.780445	24	KCNMB1/FN1/C3/COL3A1/COL1A1/COL5A2/SERPINA6/MMP2/CFB/HLA-DRB1/SH2B3/LMX1B/HBB/HSD3B2/OSGEP/SLC12A3/XYLT1/ALB/LYZ/ACTA2/SMARCAL1/THBD/GLA/LDLRAP1
ABNORMAL_HEART_VALVE_PHYSIOLOGY	17/209	296/4505	0.210136	0.820121	0.780445	17	CCR1/CYP24A1/FBN2/ALDH18A1/COL1A2/COL1A1/MRAS/COL5A2/STAT4/KIF20A/XYLT1/ADA/SCO2/RIT1/ACTA2/GLA/LDLRAP1
NEVUS	8/209	123/4505	0.210153	0.820121	0.780445	8	ACD/RBM28/COL3A1/MRAS/COL7A1/RIT1/SMARCAL1/DDB2
ABNORMAL_PULMONARY_VALVE_PHYSIOLOGY	8/209	123/4505	0.210153	0.820121	0.780445	8	CYP24A1/ALDH18A1/COL1A2/COL1A1/MRAS/ADA/SCO2/RIT1
ABNORMALITY_OF_THE_COLUMELLA	4/209	51/4505	0.210188	0.820121	0.780445	4	CDH11/THOC6/TWIST1/NAA10
ABNORMAL_LACTATE_DEHYDROGENASE_LEVEL	4/209	51/4505	0.210188	0.820121	0.780445	4	COL4A1/SLC4A1/STAT4/HBB
FOCAL_SEGMENTAL_GLOMERULOSCLEROSIS	4/209	51/4505	0.210188	0.820121	0.780445	4	SLC12A3/SMARCAL1/NUP85/NUP107
DEEP_SET_NAILS	1/209	5/4505	0.211502	0.820121	0.780445	1	EZH2
DEFICIT_IN_PHONOLOGIC_SHORT_TERM_MEMORY	1/209	5/4505	0.211502	0.820121	0.780445	1	MAPT
SKULL_ASYMMETRY	1/209	5/4505	0.211502	0.820121	0.780445	1	TWIST1
SPARSE_BONE_TRABECULAE	1/209	5/4505	0.211502	0.820121	0.780445	1	CYP27B1
ANISOSPONDYLY	1/209	5/4505	0.211502	0.820121	0.780445	1	HSPG2
SHOULDER_FLEXION_CONTRACTURE	1/209	5/4505	0.211502	0.820121	0.780445	1	HSPG2
HYPEROXALURIA	1/209	5/4505	0.211502	0.820121	0.780445	1	AGXT
SPONDYLOLYSIS	1/209	5/4505	0.211502	0.820121	0.780445	1	CTSK
C1_C2_SUBLUXATION	1/209	5/4505	0.211502	0.820121	0.780445	1	MMP2
POLYCLONAL_ELEVATION_OF_IGM	1/209	5/4505	0.211502	0.820121	0.780445	1	MYD88
DEVIATED_NASAL_SEPTUM	1/209	5/4505	0.211502	0.820121	0.780445	1	PAH
SPHEROCYTOSIS	1/209	5/4505	0.211502	0.820121	0.780445	1	SLC4A1
PAROXYSMAL_SUPRAVENTRICULAR_TACHYCARDIA	1/209	5/4505	0.211502	0.820121	0.780445	1	SLC19A2
BICARBONATE_WASTING_RENAL_TUBULAR_ACIDOSIS	1/209	5/4505	0.211502	0.820121	0.780445	1	GATM
HYPERPHENYLALANINEMIA	1/209	5/4505	0.211502	0.820121	0.780445	1	PAH
PULMONARY_ARTERY_ANEURYSM	1/209	5/4505	0.211502	0.820121	0.780445	1	COL3A1
PROXIMAL_RADIO_ULNAR_SYNOSTOSIS	1/209	5/4505	0.211502	0.820121	0.780445	1	TWIST1
PANCREATIC_PSEUDOCYST	1/209	5/4505	0.211502	0.820121	0.780445	1	SPINK1
SEVERE_B_LYMPHOCYTOPENIA	1/209	5/4505	0.211502	0.820121	0.780445	1	ADA
DECREASED_SERUM_COMPLEMENT_FACTOR_B	1/209	5/4505	0.211502	0.820121	0.780445	1	CFB
IMBALANCED_HEMOGLOBIN_SYNTHESIS	1/209	5/4505	0.211502	0.820121	0.780445	1	HBB
CORTICAL_THICKENING_OF_LONG_BONE_DIAPHYSES	1/209	5/4505	0.211502	0.820121	0.780445	1	COL1A1
ATROPHY_OF_ALVEOLAR_RIDGES	1/209	5/4505	0.211502	0.820121	0.780445	1	C1R
SUPERNUMERARY_MAXILLARY_INCISOR	1/209	5/4505	0.211502	0.820121	0.780445	1	MSX1
PULMONARY_LYMPHANGIECTASIA	1/209	5/4505	0.211502	0.820121	0.780445	1	SOX18
SLOWED_SLURRED_SPEECH	1/209	5/4505	0.211502	0.820121	0.780445	1	MAPT
TRACTIONAL_RETINAL_DETACHMENT	1/209	5/4505	0.211502	0.820121	0.780445	1	VCAN
CONGENITAL_PTOSIS	1/209	5/4505	0.211502	0.820121	0.780445	1	IGF1
EQUINUS_CALCANEUS	1/209	5/4505	0.211502	0.820121	0.780445	1	AEBP1
CONGENITAL_ADRENAL_HYPERPLASIA	1/209	5/4505	0.211502	0.820121	0.780445	1	HSD3B2
PROMINENT_ANTITRAGUS	1/209	5/4505	0.211502	0.820121	0.780445	1	B3GAT3
INAPPROPRIATE_SEXUAL_BEHAVIOR	1/209	5/4505	0.211502	0.820121	0.780445	1	MAPT
ABNORMAL_3RD_FINGER_PHALANX_MORPHOLOGY	1/209	5/4505	0.211502	0.820121	0.780445	1	TWIST1
PATELLAR_SUBLUXATION	1/209	5/4505	0.211502	0.820121	0.780445	1	FBN2
ABNORMAL_CIRCULATING_TYROSINE_CONCENTRATION	1/209	5/4505	0.211502	0.820121	0.780445	1	HPD
ADRENOCORTICOTROPIC_HORMONE_EXCESS	1/209	5/4505	0.211502	0.820121	0.780445	1	HSD3B2
PARATHYROID_DYSGENESIS	1/209	5/4505	0.211502	0.820121	0.780445	1	GATA3
OVERHANGING_NASAL_TIP	1/209	5/4505	0.211502	0.820121	0.780445	1	COG4
MULTIPLE_JOINT_DISLOCATION	1/209	5/4505	0.211502	0.820121	0.780445	1	B3GAT3
ABNORMAL_GENITAL_PIGMENTATION	1/209	5/4505	0.211502	0.820121	0.780445	1	HSD3B2
OPTIC_DISC_DRUSEN	1/209	5/4505	0.211502	0.820121	0.780445	1	XYLT1
ABNORMAL_CIRCLE_OF_WILLIS_MORPHOLOGY	1/209	5/4505	0.211502	0.820121	0.780445	1	COL3A1
CHRONIC_PAIN	1/209	5/4505	0.211502	0.820121	0.780445	1	COL7A1
EEG_WITH_CENTROTEMPORAL_FOCAL_SPIKE_WAVES	1/209	5/4505	0.211502	0.820121	0.780445	1	SRPX2
MINIMAL_CHANGE_GLOMERULONEPHRITIS	1/209	5/4505	0.211502	0.820121	0.780445	1	NUP107
RENAL_SODIUM_WASTING	1/209	5/4505	0.211502	0.820121	0.780445	1	GATM
UPPER_EYELID_EDEMA	1/209	5/4505	0.211502	0.820121	0.780445	1	RIN2
ABNORMAL_HEMOGLOBIN_CONCENTRATION	1/209	5/4505	0.211502	0.820121	0.780445	1	SLC4A1
FINGER_SWELLING	1/209	5/4505	0.211502	0.820121	0.780445	1	MMP2
CERVICAL_LYMPHADENOPATHY	1/209	5/4505	0.211502	0.820121	0.780445	1	RAC2
LUPUS_ANTICOAGULANT	1/209	5/4505	0.211502	0.820121	0.780445	1	STAT4
AUTOSOMAL_DOMINANT_GERMLINE_DE_NOVO_MUTATION	1/209	5/4505	0.211502	0.820121	0.780445	1	POLR2A
EYELID_APRAXIA	1/209	5/4505	0.211502	0.820121	0.780445	1	MAPT
LIPEMIA_RETINALIS	1/209	5/4505	0.211502	0.820121	0.780445	1	LPL
TRUNCAL_TITUBATION	1/209	5/4505	0.211502	0.820121	0.780445	1	THG1L
GINGIVAL_RECESSION	1/209	5/4505	0.211502	0.820121	0.780445	1	C1R
INTERSTITIAL_CARDIAC_FIBROSIS	1/209	5/4505	0.211502	0.820121	0.780445	1	KIF20A
DECREASED_LYMPHOCYTE_PROLIFERATION_IN_RESPONSE_TO_ANTI_CD3	1/209	5/4505	0.211502	0.820121	0.780445	1	RAC2
EROSION_OF_ORAL_MUCOSA	1/209	5/4505	0.211502	0.820121	0.780445	1	COL7A1
MOLLUSCUM_CONTAGIOSUM	1/209	5/4505	0.211502	0.820121	0.780445	1	NCKAP1L
ABNORMAL_PULSE	1/209	5/4505	0.211502	0.820121	0.780445	1	XYLT1
IRREGULAR_DENTITION	1/209	5/4505	0.211502	0.820121	0.780445	1	RIN2
ABNORMALITY_OF_THE_EUSTACHIAN_TUBE	1/209	5/4505	0.211502	0.820121	0.780445	1	MSX1
HYPOPLASIA_OF_THE_OLFACTORY_BULB	1/209	5/4505	0.211502	0.820121	0.780445	1	TUBB3
DECREASED_SERUM_COMPLEMENT_C4	1/209	5/4505	0.211502	0.820121	0.780445	1	STAT4
VITAMIN_B12_DEFICIENCY	1/209	5/4505	0.211502	0.820121	0.780445	1	CUBN
LOW_LEVELS_OF_VITAMIN_B1	1/209	5/4505	0.211502	0.820121	0.780445	1	UCP2
GRAVES_DISEASE	1/209	5/4505	0.211502	0.820121	0.780445	1	SLC12A3
PALMAR_TELANGIECTASIA	1/209	5/4505	0.211502	0.820121	0.780445	1	SOX18
ABNORMAL_LENGTH_OF_CORPUS_CALLOSUM	1/209	5/4505	0.211502	0.820121	0.780445	1	ITGB6
BIVENTRICULAR_HYPERTROPHY	1/209	5/4505	0.211502	0.820121	0.780445	1	TALDO1
AGENESIS_OF_MAXILLARY_INCISOR	1/209	5/4505	0.211502	0.820121	0.780445	1	NAA10
HYPERPLASIA_OF_THE_MAXILLA	1/209	5/4505	0.211502	0.820121	0.780445	1	HBB
ABNORMAL_MANDIBULAR_RAMUS_MORPHOLOGY	1/209	5/4505	0.211502	0.820121	0.780445	1	KCNJ2
PYODERMA	1/209	5/4505	0.211502	0.820121	0.780445	1	IL10RA
APLASIA_HYPOPLASIA_INVOLVING_THE_MUSCULATURE_OF_THE_UPPER_LIMBS	1/209	5/4505	0.211502	0.820121	0.780445	1	LMX1B
HIGH_OUTPUT_CONGESTIVE_HEART_FAILURE	1/209	5/4505	0.211502	0.820121	0.780445	1	HBB
ABNORMALITY_OF_PANCREAS_PHYSIOLOGY	9/209	142/4505	0.211943	0.820827	0.781117	9	CYBC1/CCR1/CEL/STAT4/LPL/SPINK1/IKZF1/UCP2/TKFC
ABNORMAL_ESOPHAGUS_MORPHOLOGY	11/209	180/4505	0.212322	0.821288	0.781555	11	CYBC1/FBN2/ACD/COL7A1/NCF2/PLA2G4A/FANCE/LMX1B/IKZF1/PAH/CYBB
ABNORMALITY_OF_PELVIC_GIRDLE_BONE_MORPHOLOGY	29/209	537/4505	0.213581	0.825154	0.785234	29	TBXAS1/ATAD3A/ALDH18A1/FN1/MECOM/COL3A1/HSPG2/COL1A2/COL1A1/COL6A3/COL5A2/MMP2/HLA-DRB1/EZH2/ATP6V0A2/TRMT1/FANCE/SOX4/LMX1B/OSGEP/XYLT1/ADA/AEBP1/SMARCAL1/HACD1/TWIST1/CTSK/COMP/B3GAT3
POSTURAL_INSTABILITY	5/209	69/4505	0.214943	0.828392	0.788315	5	ALDH18A1/COL4A1/MAPT/NR4A2/CSF1R
ABNORMAL_CORTICAL_BONE_MORPHOLOGY	5/209	69/4505	0.214943	0.828392	0.788315	5	CYP27B1/TBXAS1/MCPH1/COL1A1/TCIRG1
APLASIA_HYPOPLASIA_OF_THE_EYEBROW	10/209	162/4505	0.217984	0.829254	0.789136	10	ATAD3A/ITGB6/COL3A1/RIN2/ADA/SOX18/AEBP1/LPAR6/MAN1B1/NAA10
POLYCYTHEMIA	2/209	19/4505	0.219494	0.829254	0.789136	2	SH2B3/SLC4A1
GOUT	2/209	19/4505	0.219494	0.829254	0.789136	2	SLC4A1/SLC12A3
ABNORMAL_UPPER_MOTOR_NEURON_MORPHOLOGY	2/209	19/4505	0.219494	0.829254	0.789136	2	ALDH18A1/TYROBP
ABNORMAL_GLOBUS_PALLIDUS_MORPHOLOGY	2/209	19/4505	0.219494	0.829254	0.789136	2	POLR2A/SCO2
BICONCAVE_VERTEBRAL_BODIES	2/209	19/4505	0.219494	0.829254	0.789136	2	COL1A2/COL1A1
AGENESIS_OF_INCISOR	2/209	19/4505	0.219494	0.829254	0.789136	2	MSX1/NAA10
IMPAIRED_DISTAL_VIBRATION_SENSATION	2/209	19/4505	0.219494	0.829254	0.789136	2	TWNK/ALDH18A1
PSEUDOBULBAR_PARALYSIS	2/209	19/4505	0.219494	0.829254	0.789136	2	ALDH18A1/SRPX2
GENERALIZED_LIMB_MUSCLE_ATROPHY	2/209	19/4505	0.219494	0.829254	0.789136	2	YARS2/SCO2
ABNORMAL_CIRCULATING_GLUTAMINE_FAMILY_AMINO_ACID_CONCENTRATION	2/209	19/4505	0.219494	0.829254	0.789136	2	PRODH/TALDO1
SPLANCHNIC_VEIN_THROMBOSIS	2/209	19/4505	0.219494	0.829254	0.789136	2	SLC4A1/SPINK1
MOOD_CHANGES	2/209	19/4505	0.219494	0.829254	0.789136	2	SRPX2/TUBB3
ABNORMALITY_OF_THE_VERTEBRAL_ENDPLATES	3/209	35/4505	0.219949	0.829254	0.789136	3	FN1/TCIRG1/COMP
APHTHOUS_ULCER	3/209	35/4505	0.219949	0.829254	0.789136	3	CCR1/STAT4/TCIRG1
PTERYGIUM	3/209	35/4505	0.219949	0.829254	0.789136	3	MMP2/LMX1B/DDB2
MUTISM	4/209	52/4505	0.220084	0.829254	0.789136	4	COL1A2/COL1A1/MAPT/CSF1R
ABNORMAL_C_REACTIVE_PROTEIN_LEVEL	4/209	52/4505	0.220084	0.829254	0.789136	4	CD247/HLA-DRB1/STAT4/SPINK1
SYNOSTOSIS_INVOLVING_BONES_OF_THE_UPPER_LIMBS	7/209	106/4505	0.22014	0.829254	0.789136	7	MECOM/MRAS/CYP26B1/XYLT1/RIT1/TWIST1/B3GAT3
ABNORMAL_EMOTION_AFFECT_BEHAVIOR	27/209	499/4505	0.22135	0.831805	0.791563	27	CYP27B1/CCR1/SRPX2/ENTPD1/PRODH/HSPG2/SLC52A2/SLC1A4/PPT1/PUS7/TUBB3/STAT4/HBB/COG4/MAPT/SLC25A22/TYROBP/MLH1/PAH/ADSL/MAN1B1/C12orf4/NAA10/ECM1/GM2A/DNMT1/TTI2
GENU_VALGUM	8/209	125/4505	0.222628	0.831805	0.791563	8	FN1/HSPG2/COL1A2/SERPINH1/TUBB3/HBB/COMP/B3GAT3
PULMONARY_FIBROSIS	5/209	70/4505	0.22345	0.831805	0.791563	5	CYBC1/RAC2/HLA-DRB1/NUP107/GATM
LEUKEMIA	9/209	144/4505	0.223575	0.831805	0.791563	9	MYD88/CEBPA/SH2B3/FANCE/TCIRG1/TYROBP/MLH1/DDX41/NUP214
ABNORMALITY_OF_FACIAL_SKELETON	57/209	1119/4505	0.224451	0.831805	0.791563	57	KCNJ2/CYBC1/TBXAS1/ATAD3A/PRMT7/FBN2/CDH11/FOS/SRPX2/C1R/RAC2/COL3A1/HSPG2/COL1A2/COL1A1/MRAS/COL6A3/COL5A2/THOC6/MMP2/MOGS/SERPINH1/IGF1/EZH2/NCF2/PUS7/TUBB3/TAP1/ATP6V0A2/TRMT1/MSX1/IRF8/FANCE/HBB/OSGEP/COG4/EMG1/YARS2/TCIRG1/ADA/SOX18/MCM5/RIT1/PAH/ACTA2/AEBP1/HACD1/MAN1B1/TWIST1/NAA10/KL/NUP107/CTSK/GTF2E2/DDB2/CYBB/B3GAT3
ABNORMALITY_OF_THE_CEREBRAL_VASCULATURE	16/209	280/4505	0.225237	0.831805	0.791563	16	MYD88/FN1/COL4A1/COL3A1/COL1A1/COL5A2/SH2B3/KIF20A/HBB/XYLT1/SLC19A2/ACTA2/SMARCAL1/AGXT/GLA/LDLRAP1
ABNORMALITY_OF_THE_VASCULATURE_OF_THE_EYE	18/209	320/4505	0.226972	0.831805	0.791563	18	CCR1/MYD88/COL4A1/COL7A1/SLC52A2/HLA-DRB1/STAT4/PLG/LPL/MAPT/IKZF1/AEBP1/GLA/PRPF3/GTF2E2/DDB2/GM2A/PRPF31
PULMONARY_INFILTRATES	4/209	53/4505	0.230102	0.831805	0.791563	4	CCR1/MYD88/HLA-DRB1/STAT4
ABNORMAL_CORONARY_ARTERY_MORPHOLOGY	4/209	53/4505	0.230102	0.831805	0.791563	4	XYLT1/ACTA2/NADSYN1/LDLRAP1
DUPLICATION_OF_THUMB_PHALANX	4/209	53/4505	0.230102	0.831805	0.791563	4	FANCE/PAH/NAA10/NUP107
ECHOLALIA	3/209	36/4505	0.232371	0.831805	0.791563	3	COL1A2/COL1A1/MAPT
HYPERINTENSITY_OF_CEREBRAL_WHITE_MATTER_ON_MRI	3/209	36/4505	0.232371	0.831805	0.791563	3	COL4A1/ACTA2/GM2A
ABNORMAL_EYELID_PHYSIOLOGY	3/209	36/4505	0.232371	0.831805	0.791563	3	HSPG2/MAPT/TWIST1
LIMITED_ELBOW_EXTENSION	3/209	36/4505	0.232371	0.831805	0.791563	3	EZH2/LMX1B/COMP
ABNORMALITY_OF_LOWER_LIP	13/209	223/4505	0.233779	0.831805	0.791563	13	CYP24A1/CDH11/HSPG2/MRAS/THOC6/PUS7/MSX1/SOX4/RIN2/RIT1/ARHGEF6/GLA/ECM1
ABNORMALITY_OF_THE_BLADDER	23/209	422/4505	0.234125	0.831805	0.791563	23	TWNK/MCPH1/PRMT7/ALDH18A1/CDH11/RAC2/COL3A1/COL1A2/COL1A1/COL7A1/COL5A2/HLA-DRB1/SLC1A4/MAPT/SLC12A3/TYROBP/IKZF1/PAH/ARHGEF6/AGXT/GATA3/NR4A2/DNMT1
ABNORMALITY_OF_THE_CALF	14/209	243/4505	0.235697	0.831805	0.791563	14	CYP27B1/TBXAS1/P3H1/FN1/HSPG2/COL1A2/COL1A1/ZBTB16/SERPINH1/TUBB3/HBB/XYLT1/COMP/B3GAT3
DELAYED_EPIPHYSEAL_OSSIFICATION	2/209	20/4505	0.236915	0.831805	0.791563	2	CYP27B1/COMP
SEVERE_COMBINED_IMMUNODEFICIENCY	2/209	20/4505	0.236915	0.831805	0.791563	2	PTPRC/ADA
IMPAIRED_MASTICATION	2/209	20/4505	0.236915	0.831805	0.791563	2	TUBB3/MSX1
VERTICAL_SUPRANUCLEAR_GAZE_PALSY	2/209	20/4505	0.236915	0.831805	0.791563	2	TWNK/MAPT
ENTROPION	2/209	20/4505	0.236915	0.831805	0.791563	2	IKZF1/DDB2
ABNORMAL_PERISTALSIS	2/209	20/4505	0.236915	0.831805	0.791563	2	ACTA2/GLA
ABNORMAL_SUBSTANTIA_NIGRA_MORPHOLOGY	2/209	20/4505	0.236915	0.831805	0.791563	2	MAPT/NR4A2
ENDOCARDITIS	2/209	20/4505	0.236915	0.831805	0.791563	2	CCR1/STAT4
STRIAE_DISTENSAE	2/209	20/4505	0.236915	0.831805	0.791563	2	COL1A1/COL5A2
INTELLECTUAL_DISABILITY_MODERATE	13/209	224/4505	0.238624	0.831805	0.791563	13	PRMT7/CDH11/ENTPD1/COL1A2/TUBB3/XYLT1/EGF/ARHGEF6/MAN1B1/C12orf4/TWIST1/GTF2E2/TTI2
DECREASED_CIRCULATING_IGG_LEVEL	4/209	54/4505	0.240233	0.831805	0.791563	4	CD3D/CD247/RAC2/ADA
VENTRICULAR_TACHYCARDIA	4/209	54/4505	0.240233	0.831805	0.791563	4	HLA-DRB1/PKP2/SLC12A3/NAA10
ARTERIOVENOUS_MALFORMATION	4/209	54/4505	0.240233	0.831805	0.791563	4	COL3A1/COL1A1/COL5A2/FANCE
HYPEROSTOSIS	4/209	54/4505	0.240233	0.831805	0.791563	4	TBXAS1/COL1A1/TCIRG1/DDB2
ABNORMAL_PULMONARY_THORACIC_IMAGING_FINDING	5/209	72/4505	0.24076	0.831805	0.791563	5	CCR1/MYD88/COL3A1/HLA-DRB1/STAT4
THIN_EYEBROW	5/209	72/4505	0.24076	0.831805	0.791563	5	RIN2/SOX18/AEBP1/LPAR6/NAA10
NEPHROCALCINOSIS	5/209	72/4505	0.24076	0.831805	0.791563	5	CYP24A1/HLA-DRB1/SLC4A1/AGXT/GATA3
ABNORMAL_FACIAL_SHAPE	51/209	1001/4505	0.242188	0.831805	0.791563	51	KCNJ2/CYP24A1/ATAD3A/P3H1/PRMT7/ALDH18A1/CDH11/FOS/COL3A1/HSPG2/COL1A2/COL1A1/MRAS/COL6A3/THOC6/MMP2/SLC1A4/SERPINH1/IGF1/EZH2/ATP6V0A2/TRMT1/TALDO1/ELOVL4/FANCE/SOX4/LMX1B/FARSA/COG4/XYLT1/VEGFC/RIN2/SOX18/RIT1/PAH/SLC26A4/DPYS/ADSL/TNFRSF1B/AEBP1/HACD1/MAN1B1/C12orf4/TWIST1/NAA10/GLA/NUP107/GTF2E2/CSF1R/TTI2/B3GAT3
ABNORMALITY_OF_THE_SYNOVIA	17/209	304/4505	0.242927	0.831805	0.791563	17	ALDH18A1/COL3A1/HSPG2/COL1A2/COL1A1/COL6A3/COL5A2/MMP2/ATP6V0A2/FANCE/OSGEP/XYLT1/AEBP1/SMARCAL1/HACD1/COMP/B3GAT3
JOINT_CONTRACTURE_OF_THE_HAND	13/209	225/4505	0.243509	0.831805	0.791563	13	FBN2/HSPG2/COL6A3/MMP2/HLA-DRB1/EZH2/TUBB3/OSGEP/XYLT1/EMG1/HACD1/NAA10/NUP107
ABNORMALITY_OF_SKULL_OSSIFICATION	3/209	37/4505	0.244917	0.831805	0.791563	3	P3H1/COL1A2/COL1A1
RICKETS	3/209	37/4505	0.244917	0.831805	0.791563	3	CYP27B1/SLC4A1/GATM
APLASIA_HYPOPLASIA_OF_THE_PATELLA	3/209	37/4505	0.244917	0.831805	0.791563	3	PRMT7/SOX4/LMX1B
STAGE_5_CHRONIC_KIDNEY_DISEASE	6/209	91/4505	0.245902	0.831805	0.791563	6	FN1/OSGEP/AGXT/NUP85/NUP107/GATM
LEUKOENCEPHALOPATHY	12/209	206/4505	0.246499	0.831805	0.791563	12	ALDH18A1/COL4A1/MEF2C/TRMT1/LMX1B/FARSA/TYROBP/EIF2B5/EIF2B4/GTF2E2/GM2A/CSF1R
ABNORMAL_AUTONOMIC_NERVOUS_SYSTEM_PHYSIOLOGY	7/209	110/4505	0.248034	0.831805	0.791563	7	COL1A1/CCT5/COL5A2/TUBB3/MAPT/GLA/NR4A2
CONGENITAL_THROMBOCYTOPENIA	1/209	6/4505	0.248124	0.831805	0.791563	1	MECOM
RENAL_AMYLOIDOSIS	1/209	6/4505	0.248124	0.831805	0.791563	1	COL7A1
GASTRIC_ULCER	1/209	6/4505	0.248124	0.831805	0.791563	1	PLA2G4A
OXYCEPHALY	1/209	6/4505	0.248124	0.831805	0.791563	1	TWIST1
ENLARGEMENT_OF_THE_ANKLES	1/209	6/4505	0.248124	0.831805	0.791563	1	CYP27B1
ENLARGED_METAPHYSES	1/209	6/4505	0.248124	0.831805	0.791563	1	B3GAT3
GENERALIZED_AMYLOID_DEPOSITION	1/209	6/4505	0.248124	0.831805	0.791563	1	LYZ
IMPAIRED_LYMPHOCYTE_TRANSFORMATION_WITH_PHYTOHEMAGGLUTININ	1/209	6/4505	0.248124	0.831805	0.791563	1	MYD88
ARTHRALGIA_OF_THE_HIP	1/209	6/4505	0.248124	0.831805	0.791563	1	COMP
ATLANTOAXIAL_DISLOCATION	1/209	6/4505	0.248124	0.831805	0.791563	1	COMP
LOW_BACK_PAIN	1/209	6/4505	0.248124	0.831805	0.791563	1	ALDH18A1
SUBSARCOLEMMAL_ACCUMULATIONS_OF_ABNORMALLY_SHAPED_MITOCHONDRIA	1/209	6/4505	0.248124	0.831805	0.791563	1	TWNK
MULTIPLE_MITOCHONDRIAL_DNA_DELETIONS	1/209	6/4505	0.248124	0.831805	0.791563	1	TWNK
ABNORMAL_GLYCOSPHINGOLIPID_METABOLISM	1/209	6/4505	0.248124	0.831805	0.791563	1	GM2A
AMEGAKARYOCYTIC_THROMBOCYTOPENIA	1/209	6/4505	0.248124	0.831805	0.791563	1	MECOM
CHRONIC_HEMOLYTIC_ANEMIA	1/209	6/4505	0.248124	0.831805	0.791563	1	HBB
HYPEREXTENSIBILITY_AT_WRISTS	1/209	6/4505	0.248124	0.831805	0.791563	1	COL6A3
YELLOW_BROWN_DISCOLORATION_OF_THE_TEETH	1/209	6/4505	0.248124	0.831805	0.791563	1	ITGB6
LIMITED_PRONATION_SUPINATION_OF_FOREARM	1/209	6/4505	0.248124	0.831805	0.791563	1	MECOM
DISTAL_SENSORY_LOSS_OF_ALL_MODALITIES	1/209	6/4505	0.248124	0.831805	0.791563	1	CCT5
CEREBRAL_BERRY_ANEURYSM	1/209	6/4505	0.248124	0.831805	0.791563	1	COL3A1
EXTRAPYRAMIDAL_DYSKINESIA	1/209	6/4505	0.248124	0.831805	0.791563	1	DPYS
ABNORMAL_BLOOD_ZINC_CONCENTRATION	1/209	6/4505	0.248124	0.831805	0.791563	1	COL7A1
UNCONJUGATED_HYPERBILIRUBINEMIA	1/209	6/4505	0.248124	0.831805	0.791563	1	HBB
IMPAIRED_COLLAGEN_INDUCED_PLATELET_AGGREGATION	1/209	6/4505	0.248124	0.831805	0.791563	1	SH2B3
ONYCHOGRYPOSIS_OF_TOENAILS	1/209	6/4505	0.248124	0.831805	0.791563	1	COL7A1
C1_C2_VERTEBRAL_ABNORMALITY	1/209	6/4505	0.248124	0.831805	0.791563	1	MMP2
DENTAL_ENAMEL_PITS	1/209	6/4505	0.248124	0.831805	0.791563	1	ITGB6
PERINEAL_HYPOSPADIAS	1/209	6/4505	0.248124	0.831805	0.791563	1	HSD3B2
OPSOCLONUS	1/209	6/4505	0.248124	0.831805	0.791563	1	TCIRG1
IMPACTED_TOOTH	1/209	6/4505	0.248124	0.831805	0.791563	1	CDH11
MUSCULAR_VENTRICULAR_SEPTAL_DEFECT	1/209	6/4505	0.248124	0.831805	0.791563	1	THOC6
ADRENOCORTICOTROPIN_DEFICIENT_ADRENAL_INSUFFICIENCY	1/209	6/4505	0.248124	0.831805	0.791563	1	RBM28
THYROTOXICOSIS_WITH_DIFFUSE_GOITER	1/209	6/4505	0.248124	0.831805	0.791563	1	SLC12A3
LOW_SERUM_CALCITRIOL	1/209	6/4505	0.248124	0.831805	0.791563	1	CYP27B1
HERPES_SIMPLEX_ENCEPHALITIS	1/209	6/4505	0.248124	0.831805	0.791563	1	NCKAP1L
ABNORMAL_PROTEIN_O_LINKED_GLYCOSYLATION	1/209	6/4505	0.248124	0.831805	0.791563	1	COG4
DECREASED_URINARY_POTASSIUM	1/209	6/4505	0.248124	0.831805	0.791563	1	SLC12A3
DELAYED_SOCIAL_DEVELOPMENT	1/209	6/4505	0.248124	0.831805	0.791563	1	TUBB3
HYPERMAGNESIURIA	1/209	6/4505	0.248124	0.831805	0.791563	1	EGF
UPPER_EYELID_COLOBOMA	1/209	6/4505	0.248124	0.831805	0.791563	1	TWIST1
HEINZ_BODIES	1/209	6/4505	0.248124	0.831805	0.791563	1	HBB
ABNORMAL_CUTANEOUS_ELASTIC_FIBER_MORPHOLOGY	1/209	6/4505	0.248124	0.831805	0.791563	1	ATP6V0A2
DECREASED_MEAN_CORPUSCULAR_HEMOGLOBIN_CONCENTRATION	1/209	6/4505	0.248124	0.831805	0.791563	1	HBB
PERIFOVEAL_RING_OF_HYPERAUTOFLUORESCENCE	1/209	6/4505	0.248124	0.831805	0.791563	1	PRPF31
PREGNANCY_EXPOSURE	1/209	6/4505	0.248124	0.831805	0.791563	1	MSX1
DIMINISHED_ABILITY_TO_CONCENTRATE	1/209	6/4505	0.248124	0.831805	0.791563	1	TWNK
UNUSUAL_SKIN_INFECTION	1/209	6/4505	0.248124	0.831805	0.791563	1	NCKAP1L
DECREASED_SERUM_IRON	1/209	6/4505	0.248124	0.831805	0.791563	1	COL7A1
DARK_URINE	1/209	6/4505	0.248124	0.831805	0.791563	1	STAT4
ABNORMAL_PIGMENTATION_OF_THE_ORAL_MUCOSA	1/209	6/4505	0.248124	0.831805	0.791563	1	XYLT1
NARROW_FORAMEN_OBTURATORIUM	1/209	6/4505	0.248124	0.831805	0.791563	1	HLA-DRB1
DECREASED_LEVEL_OF_GABA_IN_SERUM	1/209	6/4505	0.248124	0.831805	0.791563	1	PLAU
PENOSCROTAL_HYPOSPADIAS	1/209	6/4505	0.248124	0.831805	0.791563	1	CDH11
ADRENOGENITAL_SYNDROME	1/209	6/4505	0.248124	0.831805	0.791563	1	HSD3B2
PSEUDOHYPOPARATHYROIDISM	1/209	6/4505	0.248124	0.831805	0.791563	1	PRMT7
RACHITIC_ROSARY	1/209	6/4505	0.248124	0.831805	0.791563	1	CYP27B1
ANGIOKERATOMA	1/209	6/4505	0.248124	0.831805	0.791563	1	GLA
ABSENT_DISTAL_INTERPHALANGEAL_CREASES	1/209	6/4505	0.248124	0.831805	0.791563	1	LMX1B
EEG_WITH_IRREGULAR_GENERALIZED_SPIKE_AND_WAVE_COMPLEXES	1/209	6/4505	0.248124	0.831805	0.791563	1	SRPX2
RENAL_POTASSIUM_WASTING	1/209	6/4505	0.248124	0.831805	0.791563	1	SLC12A3
ABNORMAL_NEURON_MORPHOLOGY	5/209	73/4505	0.24955	0.832014	0.791762	5	ALDH18A1/RBM28/PFN1/MAPT/TYROBP
CUTIS_MARMORATA	5/209	73/4505	0.24955	0.832014	0.791762	5	MYD88/SOX4/SOX18/ACTA2/AGXT
APLASIA_HYPOPLASIA_OF_THE_FEMUR	4/209	55/4505	0.250465	0.832014	0.791762	4	FN1/ZBTB16/XYLT1/COMP
NEUROFIBRILLARY_TANGLES	2/209	21/4505	0.254407	0.832014	0.791762	2	PLAU/MAPT
CYTOCHROME_C_OXIDASE_NEGATIVE_MUSCLE_FIBERS	2/209	21/4505	0.254407	0.832014	0.791762	2	TWNK/TRMU
ASCENDING_AORTIC_DISSECTION	2/209	21/4505	0.254407	0.832014	0.791762	2	COL3A1/ACTA2
BOWEL_DIVERTICULOSIS	2/209	21/4505	0.254407	0.832014	0.791762	2	ALDH18A1/MLH1
ABNORMALITY_OF_LOWER_LIMB_METAPHYSES	2/209	21/4505	0.254407	0.832014	0.791762	2	EZH2/COMP
BILATERAL_TONIC_CLONIC_SEIZURE_WITH_FOCAL_ONSET	2/209	21/4505	0.254407	0.832014	0.791762	2	SRPX2/MICAL1
DELAYED_ABILITY_TO_SIT	2/209	21/4505	0.254407	0.832014	0.791762	2	TUBB3/POLR2A
ABNORMAL_CIRCULATING_RENIN	2/209	21/4505	0.254407	0.832014	0.791762	2	HSD3B2/SLC12A3
ENURESIS	2/209	21/4505	0.254407	0.832014	0.791762	2	SLC12A3/AGXT
CEREBRAL_CALCIFICATION	8/209	130/4505	0.254947	0.832014	0.791762	8	ACD/SLC12A3/TCIRG1/TYROBP/ISG15/PAH/KL/ECM1
RETINOPATHY	7/209	111/4505	0.255177	0.832014	0.791762	7	CCR1/ACD/CEL/STAT4/HBB/SCO2/AGXT
MYOPIA	19/209	347/4505	0.255202	0.832014	0.791762	19	VCAN/ATAD3A/FBN2/ALDH18A1/COL4A1/HSPG2/COL1A2/THOC6/IGF1/ATP6V0A2/ELOVL4/XYLT1/RIN2/SCO2/AEBP1/SMARCAL1/THG1L/GTF2E2/TKFC
COGNITIVE_IMPAIRMENT	32/209	612/4505	0.255991	0.832014	0.791762	32	TWNK/CCR1/MYD88/ALDH18A1/RBM28/COL4A1/COL3A1/HLA-DRB1/PPT1/STAT4/ATP6V0A2/PLAU/OSGEP/MAPT/RIN2/TYROBP/EIF2B5/EIF2B4/MLH1/SCO2/UCP2/PAH/CUBN/GLA/NUP107/CTSK/DDB2/NR4A2/ECM1/GM2A/DNMT1/CSF1R
CUBITUS_VALGUS	3/209	38/4505	0.257569	0.832014	0.791762	3	TUBB3/LMX1B/NUP107
PROMINENT_DIGIT_PAD	3/209	38/4505	0.257569	0.832014	0.791762	3	EZH2/TRMT1/NAA10
URINARY_URGENCY	3/209	38/4505	0.257569	0.832014	0.791762	3	ALDH18A1/MAPT/NR4A2
ECTOPIA_LENTIS	3/209	38/4505	0.257569	0.832014	0.791762	3	FBN2/HSPG2/TAP1
ABNORMALLY_LARGE_GLOBE	3/209	38/4505	0.257569	0.832014	0.791762	3	PXDN/TWIST1/B3GAT3
NAUSEA	5/209	74/4505	0.258422	0.832014	0.791762	5	COL1A1/COL5A2/LPL/ALDOB/GLA
HYPERTRIGLYCERIDEMIA	5/209	74/4505	0.258422	0.832014	0.791762	5	FOS/FARSA/LPL/AEBP1/LDLRAP1
TRACHEOESOPHAGEAL_FISTULA	5/209	74/4505	0.258422	0.832014	0.791762	5	CYBC1/FBN2/NCF2/FANCE/CYBB
ELBOW_FLEXION_CONTRACTURE	5/209	74/4505	0.258422	0.832014	0.791762	5	FBN2/ALDH18A1/COL6A3/HACD1/B3GAT3
ABNORMALITY_OF_VITAMIN_METABOLISM	5/209	74/4505	0.258422	0.832014	0.791762	5	CYP27B1/COL7A1/UCP2/CUBN/KL
LOW_POSTERIOR_HAIRLINE	6/209	93/4505	0.261671	0.832014	0.791762	6	FOS/MRAS/IGF1/RIT1/AEBP1/B3GAT3
ABNORMAL_BLOOD_MONOVALENT_INORGANIC_CATION_CONCENTRATION	7/209	112/4505	0.26238	0.832014	0.791762	7	KCNJ2/COL3A1/SLC4A1/HSD3B2/SLC12A3/NUP214/GATM
TACHYCARDIA	7/209	112/4505	0.26238	0.832014	0.791762	7	KCNJ2/HLA-DRB1/PKP2/SLC12A3/SLC19A2/UCP2/NAA10
ABNORMAL_SCALP_MORPHOLOGY	18/209	329/4505	0.264009	0.832014	0.791762	18	FOS/ACD/ITGB6/COL3A1/HSPG2/MRAS/COL7A1/THOC6/IGF1/RIN2/SOX18/RIT1/AEBP1/LPAR6/TWIST1/GTF2E2/ECM1/B3GAT3
LETHARGY	11/209	190/4505	0.265775	0.832014	0.791762	11	TWNK/CYP24A1/SLC4A1/SLC25A22/ALDOB/SLC19A2/EIF2B5/EIF2B4/UCP2/DPYS/NAA10
ABNORMAL_ATRIOVENTRICULAR_CONDUCTION	5/209	75/4505	0.267368	0.832014	0.791762	5	KCNJ2/MMP2/PKP2/AGXT/GLA
AORTIC_REGURGITATION	5/209	75/4505	0.267368	0.832014	0.791762	5	CCR1/ALDH18A1/COL1A2/STAT4/ACTA2
CONTRACTURES_OF_THE_JOINTS_OF_THE_UPPER_LIMBS	15/209	270/4505	0.269288	0.832014	0.791762	15	FBN2/ALDH18A1/HSPG2/COL6A3/MMP2/HLA-DRB1/EZH2/TUBB3/OSGEP/XYLT1/EMG1/HACD1/NAA10/NUP107/B3GAT3
ABNORMAL_DIAPHYSIS_MORPHOLOGY	15/209	270/4505	0.269288	0.832014	0.791762	15	CYP27B1/TBXAS1/P3H1/FN1/HSPG2/COL1A2/COL1A1/SERPINH1/TUBB3/ATP6V0A2/HBB/XYLT1/TCIRG1/COMP/B3GAT3
CONSTITUTIONAL_SYMPTOM	48/209	949/4505	0.269983	0.832014	0.791762	48	KCNJ2/TWNK/CD247/CYP27B1/CCR1/MYD88/ALDH18A1/COL3A1/HSPG2/COL1A2/COL1A1/COL7A1/COL5A2/SERPINA6/MMP2/ZBTB16/HLA-DRB1/SH2B3/SLC1A4/CEL/SLC4A1/STAT4/PKP2/LMX1B/HBB/PFN1/LPL/SLC12A3/SPINK1/ALB/TCIRG1/TYROBP/ALDOB/IKZF1/MLH1/SLC26A4/TNFRSF1B/ACTA2/ARHGEF6/AGXT/GLA/KL/CTSK/DDB2/LDLRAP1/GATM/DNMT1/COMP
ABNORMAL_VASCULAR_MORPHOLOGY	41/209	803/4505	0.270184	0.832014	0.791762	41	CCR1/MYD88/FBN2/ALDH18A1/FN1/FOS/COL4A1/COL3A1/COL1A2/COL1A1/MRAS/COL5A2/THOC6/MMP2/STAT4/ATP6V0A2/TRMT1/TALDO1/PKP2/FANCE/LMX1B/COG4/SLC12A3/XYLT1/VEGFC/RIN2/TCIRG1/SOX18/ARPC1B/RIT1/PAH/ACTA2/AEBP1/SMARCAL1/AGXT/NAA10/PRPF3/NADSYN1/LDLRAP1/GM2A/B3GAT3
MICROCYTIC_ANEMIA	3/209	39/4505	0.270308	0.832014	0.791762	3	HBB/FARSA/TKFC
DECREASED_CIRCULATING_IGA_LEVEL	3/209	39/4505	0.270308	0.832014	0.791762	3	CD3D/CD247/ADA
GLYCOSURIA	3/209	39/4505	0.270308	0.832014	0.791762	3	CEL/ALDOB/GATM
PARTIAL_DUPLICATION_OF_THE_PHALANX_OF_HAND	3/209	39/4505	0.270308	0.832014	0.791762	3	PAH/TWIST1/NUP107
ABNORMALLY_FOLDED_HELIX	4/209	57/4505	0.271195	0.832014	0.791762	4	FBN2/HSPG2/TWIST1/NAA10
ABNORMAL_MORPHOLOGY_OF_THE_MUSCULATURE_OF_THE_NECK	4/209	57/4505	0.271195	0.832014	0.791762	4	COL6A3/TUBB3/MAPT/NAA10
ABNORMALITY_OF_URINE_CALCIUM_CONCENTRATION	4/209	57/4505	0.271195	0.832014	0.791762	4	CYP24A1/HLA-DRB1/SLC12A3/GATM
VELOPHARYNGEAL_INSUFFICIENCY	2/209	22/4505	0.271925	0.832014	0.791762	2	THOC6/MSX1
ASPIRATION	2/209	22/4505	0.271925	0.832014	0.791762	2	SRPX2/GM2A
CORONAL_CRANIOSYNOSTOSIS	2/209	22/4505	0.271925	0.832014	0.791762	2	TWIST1/GTF2E2
PRIMARY_GONADAL_INSUFFICIENCY	2/209	22/4505	0.271925	0.832014	0.791762	2	EIF2B5/EIF2B4
LOW_HANGING_COLUMELLA	2/209	22/4505	0.271925	0.832014	0.791762	2	CDH11/THOC6
METATARSUS_VALGUS	2/209	22/4505	0.271925	0.832014	0.791762	2	COL4A1/HSPG2
BUPHTHALMOS	2/209	22/4505	0.271925	0.832014	0.791762	2	PXDN/TWIST1
TEMPORAL_PATTERN	2/209	22/4505	0.271925	0.832014	0.791762	2	MAPT/NR4A2
ABNORMAL_PLATELET_MORPHOLOGY	2/209	22/4505	0.271925	0.832014	0.791762	2	SH2B3/HPS6
ABNORMAL_PLATELET_VOLUME	2/209	22/4505	0.271925	0.832014	0.791762	2	CD36/ARPC1B
LOWER_LIMB_PAIN	2/209	22/4505	0.271925	0.832014	0.791762	2	ALDH18A1/COMP
