# Supplementary material for: Identifying effective diagnostic biomarkers and immune infiltration features in chronic kidney disease by bioinformatics and validation
Source: Front Pharmacol. 2022 Dec 30;13:1069810. doi: 10.3389/fphar.2022.1069810 (PMC9838551; doi:10.3389/fphar.2022.1069810)
Supplement: Supplementary file 1 [file DataSheet3.ZIP › Supplementary File 3-26/Supplementary File 5.xlsx]

## Sheet: Sheet1
The results of GO enrichment analyses
Description	GeneRatio	BgRatio	pvalue	padjust	qvalue	Count	geneID	Other
cell activation	134/617	1342/17910	2.60297e-30	1.66434e-26	1.30806e-26	134	CLEC5A/TCIM/CD2/INPP5D/CD3D/PRDX4/CD14/FCER1G/PLEKHO2/IRF1/FCGR2B/CD36/FCN1/ITGAL/ITGAM/PYCARD/C1QA/C3/C3AR1/FES/ELF4/CD44/CD53/ITGAX/ITGB2/RAC2/SYK/LST1/HK3/COL3A1/COL1A2/COL1A1/ADGRE5/ULBP2/CEBPA/ZBTB16/MNDA/SH2B3/IGF1/DOK3/FGR/MEF2C/BTN2A2/PTPRC/DOCK10/EMILIN1/HLX/SLAMF8/SELL/TMC6/SELPLG/BATF3/VSIG4/HRG/PLAU/CYP26B1/SOX4/STK10/PLEK/MGAM/HBB/PSMB10/VCAM1/COMMD3/SASH3/MAPT/CD300A/ZP2/TYRO3/RHBDD…	BP
immune response	173/617	2148/17910	3.69124e-28	1.18009e-24	9.27473e-25	173	CLEC5A/SPON2/TCIM/CYBC1/INPP5D/CD3D/CD247/CYP27B1/CCR1/PRDX4/MUC13/MYD88/CD14/CMKLR1/FCER1G/PLEKHO2/IRF1/IFI16/FCGR2B/IRF7/CD36/ISG20/FCN1/ITGAL/ITGAM/FOS/PYCARD/C1QA/C1QB/CASP1/C1R/C3/C3AR1/CRIP1/FES/ELF4/CD44/CD48/MARCHF1/CD53/ITGAX/ITGB2/RAC2/SYK/LST1/HK3/IFNGR2/COL3A1/COL1A2/COL1A1/IFNAR1/ADGRE5/ULBP2/HLA-DMA/HLA-C/IL10RB/CFB/MNDA/HLA-DRB1/GZMB/GZMA/DOK3/FGR/NCF2/PXDN/MEF2C/IGSF6/BTN3A2/BTN2A…	BP
immune system process	215/617	3063/17910	1.82028e-27	3.87962e-24	3.04912e-24	215	DAPK2/CLEC5A/SPON2/TCIM/CYBC1/CD2/INPP5D/CD3D/CD247/CYP27B1/CCR1/PRDX4/MUC13/MYD88/CD14/CMKLR1/FCER1G/PLEKHO2/IRF1/IFI16/FN1/FCGR2B/IRF7/CD36/ISG20/FCN1/ITGAL/ITGAM/FOS/PYCARD/C1QA/C1QB/CASP1/C1R/C3/C3AR1/MECOM/CRIP1/FES/ELF4/CD44/CD48/MARCHF1/CD53/ITGAX/RAB32/ITGB2/NFE2/RAC2/SYK/LST1/HK3/IFNGR2/COL3A1/COL1A2/EVI2B/COL1A1/IFNAR1/ADGRE5/ULBP2/CEBPA/HLA-DMA/HLA-C/IL10RB/ZBTB16/CFB/MNDA/HLA-DRB1/GZM…	BP
leukocyte activation	118/617	1186/17910	2.17724e-26	3.48031e-23	2.7353e-23	118	CLEC5A/CD2/INPP5D/CD3D/PRDX4/CD14/FCER1G/PLEKHO2/IRF1/FCGR2B/CD36/FCN1/ITGAL/ITGAM/PYCARD/C1QA/C3/C3AR1/FES/ELF4/CD44/CD53/ITGAX/ITGB2/RAC2/SYK/LST1/HK3/ADGRE5/ULBP2/CEBPA/ZBTB16/MNDA/IGF1/DOK3/FGR/MEF2C/BTN2A2/PTPRC/DOCK10/HLX/SLAMF8/SELL/TMC6/SELPLG/BATF3/VSIG4/PLAU/CYP26B1/SOX4/STK10/MGAM/HBB/PSMB10/VCAM1/COMMD3/SASH3/MAPT/CD300A/TYRO3/RHBDD3/MICB/TCIRG1/NCKAP1L/PCID2/ADA/TYROBP/IKZF1/CST7/CCL…	BP
myeloid leukocyte activation	81/617	652/17910	3.59915e-24	4.6026e-21	3.61734e-21	81	CLEC5A/CD2/PRDX4/CD14/FCER1G/PLEKHO2/FCGR2B/CD36/FCN1/ITGAL/ITGAM/PYCARD/C1QA/C3/C3AR1/FES/CD44/CD53/ITGAX/ITGB2/RAC2/SYK/HK3/ADGRE5/CEBPA/MNDA/DOK3/FGR/PTPRC/SELL/TMC6/BATF3/VSIG4/PLAU/STK10/MGAM/HBB/COMMD3/MAPT/CD300A/TCIRG1/NCKAP1L/TYROBP/CST7/CCL5/ADGRE2/LTF/SLPI/LTA4H/SERPINA3/LYN/LYZ/ALOX5/CXCL6/AOC1/PIK3CG/PLAC8/DGAT1/LILRA2/TNFRSF1B/CFP/RAB31/QPCT/AP2A2/CXCL1/ATP8A1/SLC27A2/GLIPR1/LILRB2/…	BP
leukocyte degranulation	71/617	532/17910	4.5749e-23	4.87532e-20	3.83168e-20	71	CLEC5A/PRDX4/CD14/FCER1G/PLEKHO2/FCGR2B/CD36/FCN1/ITGAL/ITGAM/PYCARD/C3/C3AR1/FES/CD44/CD53/ITGAX/ITGB2/RAC2/SYK/HK3/ADGRE5/MNDA/DOK3/FGR/PTPRC/SELL/TMC6/PLAU/STK10/MGAM/HBB/HCK/COMMD3/CD300A/TCIRG1/NCKAP1L/TYROBP/ADGRE2/LTF/SLPI/LTA4H/SERPINA3/LYN/LYZ/ALOX5/AOC1/PIK3CG/PLAC8/DGAT1/TNFRSF1B/CFP/CORO1A/RAB31/QPCT/AP2A2/CXCL1/ATP8A1/SLC27A2/GLIPR1/LILRB2/NR4A3/C12orf4/GLA/CTSS/CYBB/GM2A/TLR2/CFD/DO…	BP
myeloid leukocyte mediated immunity	72/617	549/17910	6.29736e-23	5.75218e-20	4.52084e-20	72	CLEC5A/SPON2/PRDX4/CD14/FCER1G/PLEKHO2/FCGR2B/CD36/FCN1/ITGAL/ITGAM/PYCARD/C3/C3AR1/FES/CD44/CD53/ITGAX/ITGB2/RAC2/SYK/HK3/ADGRE5/MNDA/DOK3/FGR/PTPRC/SELL/TMC6/PLAU/STK10/MGAM/HBB/COMMD3/CD300A/TCIRG1/NCKAP1L/TYROBP/ADGRE2/LTF/SLPI/LTA4H/SERPINA3/LYN/LYZ/ALOX5/CXCL6/AOC1/PIK3CG/PLAC8/DGAT1/TNFRSF1B/CFP/RAB31/QPCT/AP2A2/CXCL1/ATP8A1/SLC27A2/GLIPR1/LILRB2/NR4A3/C12orf4/GLA/CTSS/CYBB/DNASE1/GM2A/TLR…	BP
immune effector process	112/617	1197/17910	8.43011e-23	6.73776e-20	5.29544e-20	112	CLEC5A/SPON2/TCIM/CYBC1/INPP5D/CD247/PRDX4/CD14/FCER1G/PLEKHO2/IRF1/IFI16/FCGR2B/IRF7/CD36/ISG20/FCN1/ITGAL/ITGAM/PYCARD/C1QA/C1QB/C1R/C3/C3AR1/FES/CD44/CD53/ITGAX/ITGB2/RAC2/SYK/HK3/ADGRE5/ULBP2/IL10RB/CFB/MNDA/GZMB/EXOSC4/DOK3/FGR/BTN3A2/PTPRC/DOCK10/HLX/SLAMF8/SELL/TMC6/VSIG4/PLAU/STK10/MGAM/HBB/BAIAP2/HCK/COMMD3/SASH3/CD300A/MICB/TCIRG1/NCKAP1L/ADA/TYROBP/ADGRE2/ARPC1B/LTF/MLH1/SLPI/LTA4H/SER…	BP
regulated exocytosis	86/617	768/17910	1.52559e-22	1.08385e-19	8.51831e-20	86	CLEC5A/PRDX4/CD14/FCER1G/PLEKHO2/FN1/FCGR2B/CD36/FCN1/ITGAL/ITGAM/PYCARD/C3/C3AR1/FES/CD44/CD53/ITGAX/ITGB2/RAC2/SYK/HK3/ADGRE5/SYT11/MNDA/IGF1/DOK3/FGR/PTPRC/SELL/TMC6/HRG/PLAU/PLG/STK10/PLEK/MGAM/HBB/HCK/COMMD3/CD300A/VEGFC/ALB/TCIRG1/NCKAP1L/ADCY1/TYROBP/ADGRE2/LTF/SLPI/LTA4H/SERPINA3/LYN/LYZ/ALOX5/AOC1/PIK3CG/PIP5K1C/PLAC8/DGAT1/TNFRSF1B/CFP/CORO1A/RAB31/QPCT/AP2A2/CXCL1/EGF/ATP8A1/SLC27A2/MI…	BP
cell activation involved in immune response	80/617	688/17910	5.04816e-22	3.22779e-19	2.53683e-19	80	CLEC5A/TCIM/PRDX4/CD14/FCER1G/PLEKHO2/FCGR2B/CD36/FCN1/ITGAL/ITGAM/PYCARD/C3/C3AR1/FES/CD44/CD53/ITGAX/ITGB2/RAC2/SYK/HK3/ADGRE5/MNDA/DOK3/FGR/PTPRC/DOCK10/HLX/SELL/TMC6/PLAU/STK10/MGAM/HBB/COMMD3/CD300A/TCIRG1/NCKAP1L/ADA/TYROBP/ADGRE2/LTF/MLH1/SLPI/LTA4H/SERPINA3/CCL19/LYN/LYZ/ALOX5/AOC1/PIK3CG/PLAC8/DGAT1/LILRA2/TNFRSF1B/CFP/CORO1A/RAB31/QPCT/AP2A2/CXCL1/ATP8A1/SLC27A2/GLIPR1/LILRB2/NR4A3/C12o…	BP
myeloid cell activation involved in immune response	70/617	542/17910	6.4094e-22	3.72561e-19	2.92808e-19	70	CLEC5A/PRDX4/CD14/FCER1G/PLEKHO2/CD36/FCN1/ITGAL/ITGAM/PYCARD/C3/C3AR1/FES/CD44/CD53/ITGAX/ITGB2/RAC2/SYK/HK3/ADGRE5/MNDA/DOK3/FGR/PTPRC/SELL/TMC6/PLAU/STK10/MGAM/HBB/COMMD3/CD300A/TCIRG1/NCKAP1L/TYROBP/ADGRE2/LTF/SLPI/LTA4H/SERPINA3/LYN/LYZ/ALOX5/AOC1/PIK3CG/PLAC8/DGAT1/LILRA2/TNFRSF1B/CFP/RAB31/QPCT/AP2A2/CXCL1/ATP8A1/SLC27A2/GLIPR1/LILRB2/NR4A3/C12orf4/GLA/CTSS/CYBB/DNASE1/GM2A/TLR2/CFD/DOCK2/…	BP
response to stress	234/617	3822/17910	8.56205e-22	4.56215e-19	3.58555e-19	234	CLEC5A/SPON2/TCIM/PRR5L/CYBC1/CYP27B1/CCR1/MUC13/MCPH1/MYD88/GADD45B/CD14/FCER1G/POSTN/KCNMB1/IRF1/IFI16/PLK2/FN1/FCGR2B/IRF7/REG1A/CD36/ISG20/FCN1/ITGAL/ITGAM/FOS/PYCARD/ENTPD1/C1QA/C1QB/CASP1/C1R/C3/C3AR1/VASH1/ACD/ITGB6/MECOM/CRIP1/ELF4/CD44/CD48/PRODH/ITGB2/NFE2/SYK/IFNGR2/COL3A1/HSPG2/COL1A2/COL1A1/IFNAR1/ADGRE5/PPP1R10/PPP4C/ULBP2/CEBPA/MYDGF/HLA-C/IL10RB/RCN3/MMP2/NFRKB/CFB/SYT11/SST/MNDA/…	BP
leukocyte activation involved in immune response	79/617	684/17910	1.43598e-21	7.06282e-19	5.55091e-19	79	CLEC5A/PRDX4/CD14/FCER1G/PLEKHO2/FCGR2B/CD36/FCN1/ITGAL/ITGAM/PYCARD/C3/C3AR1/FES/CD44/CD53/ITGAX/ITGB2/RAC2/SYK/HK3/ADGRE5/MNDA/DOK3/FGR/PTPRC/DOCK10/HLX/SELL/TMC6/PLAU/STK10/MGAM/HBB/COMMD3/CD300A/TCIRG1/NCKAP1L/ADA/TYROBP/ADGRE2/LTF/MLH1/SLPI/LTA4H/SERPINA3/CCL19/LYN/LYZ/ALOX5/AOC1/PIK3CG/PLAC8/DGAT1/LILRA2/TNFRSF1B/CFP/CORO1A/RAB31/QPCT/AP2A2/CXCL1/ATP8A1/SLC27A2/GLIPR1/LILRB2/NR4A3/C12orf4/G…	BP
neutrophil activation	66/617	499/17910	2.85199e-21	1.30254e-18	1.02371e-18	66	CLEC5A/PRDX4/CD14/FCER1G/PLEKHO2/FCGR2B/CD36/FCN1/ITGAL/ITGAM/PYCARD/C3/C3AR1/CD44/CD53/ITGAX/ITGB2/SYK/HK3/ADGRE5/MNDA/DOK3/FGR/PTPRC/SELL/TMC6/PLAU/STK10/MGAM/HBB/COMMD3/CD300A/TCIRG1/NCKAP1L/TYROBP/CCL5/LTF/SLPI/LTA4H/SERPINA3/LYZ/ALOX5/CXCL6/AOC1/PLAC8/DGAT1/LILRA2/TNFRSF1B/CFP/RAB31/QPCT/AP2A2/CXCL1/ATP8A1/SLC27A2/GLIPR1/LILRB2/GLA/CTSS/CYBB/DNASE1/GM2A/TLR2/CFD/DOCK2/PTX3	BP
granulocyte activation	66/617	506/17910	6.12197e-21	2.60959e-18	2.05097e-18	66	CLEC5A/PRDX4/CD14/FCER1G/PLEKHO2/FCGR2B/CD36/FCN1/ITGAL/ITGAM/PYCARD/C3/C3AR1/CD44/CD53/ITGAX/ITGB2/SYK/HK3/ADGRE5/MNDA/DOK3/FGR/PTPRC/SELL/TMC6/PLAU/STK10/MGAM/HBB/COMMD3/CD300A/TCIRG1/NCKAP1L/TYROBP/CCL5/LTF/SLPI/LTA4H/SERPINA3/LYZ/ALOX5/CXCL6/AOC1/PLAC8/DGAT1/LILRA2/TNFRSF1B/CFP/RAB31/QPCT/AP2A2/CXCL1/ATP8A1/SLC27A2/GLIPR1/LILRB2/GLA/CTSS/CYBB/DNASE1/GM2A/TLR2/CFD/DOCK2/PTX3	BP
exocytosis	89/617	862/17910	6.57279e-21	2.62665e-18	2.06438e-18	89	CLEC5A/CCR1/PRDX4/CD14/FCER1G/PLEKHO2/FN1/FCGR2B/CD36/FCN1/ITGAL/ITGAM/PYCARD/C3/C3AR1/FES/CD44/CD53/ITGAX/ITGB2/RAC2/SYK/HK3/ADGRE5/SYT11/MNDA/IGF1/DOK3/FGR/PTPRC/RAB8A/SELL/TMC6/HRG/PLAU/PLG/STK10/PLEK/MGAM/HBB/HCK/COMMD3/CD300A/VEGFC/ALB/TCIRG1/NCKAP1L/ADCY1/TYROBP/CCL5/ADGRE2/LTF/SLPI/LTA4H/SERPINA3/LYN/LYZ/ALOX5/AOC1/PIK3CG/PIP5K1C/PLAC8/DGAT1/TNFRSF1B/CFP/CORO1A/RAB31/QPCT/AP2A2/CXCL1/EGF/A…	BP
leukocyte mediated immunity	86/617	814/17910	7.29112e-21	2.74232e-18	2.15528e-18	86	CLEC5A/SPON2/INPP5D/PRDX4/CD14/FCER1G/PLEKHO2/FCGR2B/IRF7/CD36/FCN1/ITGAL/ITGAM/PYCARD/C1QA/C1QB/C1R/C3/C3AR1/FES/CD44/CD53/ITGAX/ITGB2/RAC2/SYK/HK3/ADGRE5/ULBP2/MNDA/GZMB/DOK3/FGR/BTN3A2/PTPRC/SELL/TMC6/PLAU/STK10/MGAM/HBB/COMMD3/SASH3/CD300A/TCIRG1/NCKAP1L/TYROBP/ADGRE2/LTF/MLH1/SLPI/LTA4H/SERPINA3/LYN/LYZ/ALOX5/CXCL6/AOC1/PIK3CG/PLAC8/DGAT1/TNFRSF1B/CFP/CORO1A/RAB31/QPCT/AP2A2/CXCL1/ATP8A1/SLC…	BP
regulation of immune system process	126/617	1570/17910	7.0626e-20	2.50879e-17	1.97175e-17	126	DAPK2/SPON2/TCIM/CD2/INPP5D/CD3D/CD247/CCR1/MUC13/MYD88/CD14/CMKLR1/FCER1G/IRF1/IFI16/FCGR2B/IRF7/CD36/FCN1/ITGAL/ITGAM/FOS/PYCARD/C1QA/C1QB/C1R/C3/C3AR1/FES/CD48/ITGB2/NFE2/RAC2/SYK/LST1/IFNGR2/COL3A1/COL1A2/EVI2B/COL1A1/CEBPA/HLA-C/ZBTB16/CFB/MNDA/HLA-DRB1/IGF1/FGR/TESC/MEF2C/PUS7/BTN2A2/PTPRC/EMILIN1/HLX/ICAM2/SLAMF8/SELL/VSIG4/HRG/CACNB3/CYP26B1/STK10/LY96/BAIAP2/PSMB10/VCAM1/HCK/SASH3/CLEC10…	BP
neutrophil activation involved in immune response	63/617	488/17910	8.65024e-20	2.91103e-17	2.28788e-17	63	CLEC5A/PRDX4/CD14/FCER1G/PLEKHO2/CD36/FCN1/ITGAL/ITGAM/PYCARD/C3/C3AR1/CD44/CD53/ITGAX/ITGB2/SYK/HK3/ADGRE5/MNDA/DOK3/FGR/PTPRC/SELL/TMC6/PLAU/STK10/MGAM/HBB/COMMD3/CD300A/TCIRG1/NCKAP1L/TYROBP/LTF/SLPI/LTA4H/SERPINA3/LYZ/ALOX5/AOC1/PLAC8/DGAT1/LILRA2/TNFRSF1B/CFP/RAB31/QPCT/AP2A2/CXCL1/ATP8A1/SLC27A2/GLIPR1/LILRB2/GLA/CTSS/CYBB/DNASE1/GM2A/TLR2/CFD/DOCK2/PTX3	BP
secretion	126/617	1584/17910	1.4859e-19	4.71206e-17	3.70337e-17	126	CLEC5A/CYP4A11/CD2/CCR1/PRDX4/P3H1/CD14/FCER1G/PLEKHO2/POSTN/FN1/FCGR2B/CD36/FCN1/ITGAL/ITGAM/PYCARD/CASP1/C3/C3AR1/ITGB6/FES/CD44/CD53/ITGAX/ITGB2/RAC2/SYK/HK3/ADGRE5/RCN3/SYT11/MNDA/IGF1/DOK3/FGR/HTR2B/CEL/PPT1/MEF2C/USE1/BTN3A2/BTN2A2/PTPRC/RAB8A/PLA2G4A/SELL/TMC6/HRG/PLAU/SOX4/PLG/STK10/PLEK/MGAM/HBB/LPL/HCK/COMMD3/CD300A/TYRO3/PDIA4/RHBDD3/VEGFC/ALB/SCG5/TCIRG1/NCKAP1L/ADA/ADCY1/TYROBP/CCL5/…	BP
secretion by cell	119/617	1449/17910	1.54759e-19	4.71206e-17	3.70337e-17	119	CLEC5A/CD2/CCR1/PRDX4/P3H1/CD14/FCER1G/PLEKHO2/POSTN/FN1/FCGR2B/CD36/FCN1/ITGAL/ITGAM/PYCARD/CASP1/C3/C3AR1/ITGB6/FES/CD44/CD53/ITGAX/ITGB2/RAC2/SYK/HK3/ADGRE5/RCN3/SYT11/MNDA/IGF1/DOK3/FGR/HTR2B/PPT1/MEF2C/USE1/BTN3A2/BTN2A2/PTPRC/RAB8A/SELL/TMC6/HRG/PLAU/SOX4/PLG/STK10/PLEK/MGAM/HBB/LPL/HCK/COMMD3/CD300A/TYRO3/PDIA4/RHBDD3/VEGFC/ALB/SCG5/TCIRG1/NCKAP1L/ADCY1/TYROBP/CCL5/ADGRE2/LTF/SLPI/LTA4H/SE…	BP
neutrophil mediated immunity	63/617	499/17910	2.73885e-19	7.96008e-17	6.2561e-17	63	CLEC5A/PRDX4/CD14/FCER1G/PLEKHO2/CD36/FCN1/ITGAL/ITGAM/PYCARD/C3/C3AR1/CD44/CD53/ITGAX/ITGB2/SYK/HK3/ADGRE5/MNDA/DOK3/FGR/PTPRC/SELL/TMC6/PLAU/STK10/MGAM/HBB/COMMD3/CD300A/TCIRG1/NCKAP1L/TYROBP/LTF/SLPI/LTA4H/SERPINA3/LYZ/ALOX5/CXCL6/AOC1/PLAC8/DGAT1/TNFRSF1B/CFP/RAB31/QPCT/AP2A2/CXCL1/ATP8A1/SLC27A2/GLIPR1/LILRB2/GLA/CTSS/CYBB/DNASE1/GM2A/TLR2/CFD/DOCK2/PTX3	BP
neutrophil degranulation	61/617	485/17910	1.27513e-18	3.54485e-16	2.78602e-16	61	CLEC5A/PRDX4/CD14/FCER1G/PLEKHO2/CD36/FCN1/ITGAL/ITGAM/PYCARD/C3/C3AR1/CD44/CD53/ITGAX/ITGB2/SYK/HK3/ADGRE5/MNDA/DOK3/FGR/PTPRC/SELL/TMC6/PLAU/STK10/MGAM/HBB/COMMD3/CD300A/TCIRG1/NCKAP1L/TYROBP/LTF/SLPI/LTA4H/SERPINA3/LYZ/ALOX5/AOC1/PLAC8/DGAT1/TNFRSF1B/CFP/RAB31/QPCT/AP2A2/CXCL1/ATP8A1/SLC27A2/GLIPR1/LILRB2/GLA/CTSS/CYBB/GM2A/TLR2/CFD/DOCK2/PTX3	BP
positive regulation of immune system process	97/617	1087/17910	2.67583e-18	7.12886e-16	5.60282e-16	97	DAPK2/SPON2/CD2/INPP5D/CD3D/CD247/CCR1/MUC13/MYD88/CD14/CMKLR1/FCER1G/IRF1/IFI16/FCGR2B/IRF7/CD36/FCN1/ITGAM/FOS/PYCARD/C1QA/C1QB/C1R/C3/C3AR1/FES/ITGB2/RAC2/SYK/EVI2B/CEBPA/ZBTB16/CFB/MNDA/HLA-DRB1/IGF1/FGR/TESC/MEF2C/BTN2A2/PTPRC/HLX/ICAM2/VSIG4/HRG/CACNB3/LY96/BAIAP2/PSMB10/VCAM1/HCK/SASH3/CLEC10A/CD300A/TYRO3/MICB/VEGFC/HCLS1/NCKAP1L/PCID2/ADA/TYROBP/EIF2B5/CCL5/ADGRE2/ARPC1B/P2RX4/LTF/EIF2B4…	BP
defense response	126/617	1681/17910	1.91903e-17	4.90811e-15	3.85745e-15	126	CLEC5A/SPON2/CYBC1/CYP27B1/MUC13/MCPH1/MYD88/CD14/FCER1G/IRF1/IFI16/FN1/FCGR2B/IRF7/CD36/ISG20/FCN1/ITGAL/ITGAM/FOS/PYCARD/C1QA/C1QB/CASP1/C1R/C3/C3AR1/ITGB6/ELF4/CD44/CD48/ITGB2/SYK/IFNGR2/HSPG2/IFNAR1/ADGRE5/ULBP2/CEBPA/HLA-C/IL10RB/NFRKB/CFB/SYT11/MNDA/HLA-DRB1/GZMB/EXOSC4/IGF1/FGR/NCF2/MEF2C/PTPRC/TAP1/ICAM2/SLAMF8/VSIG4/HRG/IRF8/PBK/CYP26B1/LY96/PSMB10/LPL/VCAM1/HCK/CLEC10A/MAPT/CD300A/TYRO3…	BP
regulation of immune response	92/617	1033/17910	2.59942e-17	6.39258e-15	5.02415e-15	92	SPON2/INPP5D/CD3D/CD247/MUC13/MYD88/CD14/FCER1G/IRF1/IFI16/FCGR2B/IRF7/CD36/FCN1/ITGAL/ITGAM/FOS/PYCARD/C1QA/C1QB/C1R/C3/C3AR1/FES/CD48/ITGB2/RAC2/SYK/IFNGR2/COL3A1/COL1A2/COL1A1/HLA-C/CFB/MNDA/HLA-DRB1/FGR/MEF2C/BTN2A2/PTPRC/HLX/ICAM2/SLAMF8/SELL/VSIG4/HRG/CACNB3/LY96/BAIAP2/PSMB10/VCAM1/HCK/SASH3/CLEC10A/CD300A/TYRO3/MICB/NCKAP1L/ADA/TYROBP/EIF2B5/CCL5/ADGRE2/ARPC1B/LTF/EIF2B4/MLH1/CCL19/LYN/TL…	BP
cellular response to chemical stimulus	190/617	3100/17910	4.75127e-17	1.12517e-14	8.8431e-15	190	DAPK2/SPON2/TWNK/PRR5L/INPP5D/CYP27B1/CCR1/CYP24A1/PRDX4/MYD88/CD14/CMKLR1/FCER1G/LEFTY1/FBN2/POSTN/KCNMB1/IRF1/IFI16/FN1/FCGR2B/IRF7/REG1A/CD36/ISG20/ITGAM/FOS/PYCARD/PTGER2/CASP1/C3AR1/CISH/CRIP1/FES/CD44/FOSB/ITGAX/PRODH/ITGB2/LAPTM5/RAC2/SYK/COL4A1/IFNGR2/COL3A1/COL1A2/COL1A1/IFNAR1/MRAS/CEBPA/COL5A2/MYDGF/HLA-C/IL10RB/IL10RA/MMP2/SST/MNDA/HLA-DRB1/SH2B3/IGF1/CBR3/EZH2/MICALL1/TWF2/NCF2/FSCN1…	BP
response to external stimulus	153/617	2331/17910	5.41326e-16	1.23616e-13	9.71538e-14	153	DAPK2/KCNJ2/SPON2/CYP27B1/CCR1/CYP24A1/MCPH1/MYD88/CD14/CMKLR1/FCER1G/POSTN/IRF1/USP2/IFI16/FCGR2B/IRF7/REG1A/CD36/ISG20/ITGAM/FOS/PYCARD/C1QA/PTGER2/C1QB/CASP1/C1R/C3/C3AR1/FES/FOSB/RAB32/ITGB2/RAC2/SYK/SMPD2/IFNGR2/COL3A1/COL1A1/IFNAR1/CCT5/CEBPA/IL10RB/IL10RA/MMP7/CFB/SYT11/SST/GZMA/SH2B3/EXOSC4/IGF1/FGR/BTG2/MEF2C/TUBB3/TNC/PTPRC/ADGRA2/CCNB1/SLAMF8/FKBP5/BATF3/VSIG4/ELOVL4/HRG/IRF8/PBK/CACNB…	BP
cellular response to organic substance	162/617	2564/17910	1.79536e-15	3.95847e-13	3.11109e-13	162	SPON2/TWNK/INPP5D/CYP27B1/CCR1/CYP24A1/MYD88/CD14/CMKLR1/FCER1G/LEFTY1/FBN2/POSTN/KCNMB1/IRF1/IFI16/FN1/FCGR2B/IRF7/REG1A/CD36/ISG20/ITGAM/FOS/PYCARD/PTGER2/CASP1/CISH/FES/CD44/FOSB/ITGAX/ITGB2/LAPTM5/SYK/COL4A1/IFNGR2/COL3A1/COL1A2/COL1A1/IFNAR1/MRAS/CEBPA/COL5A2/MYDGF/HLA-C/IL10RB/IL10RA/MMP2/SST/MNDA/HLA-DRB1/SH2B3/IGF1/EZH2/MICALL1/TWF2/FSCN1/TESC/PXDN/MEF2C/POLR2A/POLR2D/TNC/PTPRC/PITPNA/RAB…	BP
extracellular structure organization	49/617	387/17910	2.859e-15	6.09348e-13	4.78907e-13	49	VCAN/PRDX4/FBN2/FN1/CD36/ITGAL/ITGAM/P3H4/ITGB6/CD44/ITGAX/ITGB2/COL4A1/COL3A1/HSPG2/COL1A2/COL1A1/COL7A1/COL6A3/COL5A2/MMP2/MMP7/FSCN1/PXDN/TNC/EMILIN1/ICAM2/FAP/PLG/NID2/LPL/VCAM1/ALB/APOC1/APOC3/ITGA10/DGAT1/TNFRSF1B/AEBP1/APOM/GPM6B/CTSK/LCP1/CTSV/TIMP1/CTSS/COL16A1/COMP/PTX3	BP
vesicle-mediated transport	130/617	1899/17910	7.16038e-15	1.47689e-12	1.16074e-12	130	CLEC5A/SPON2/MICALL2/CD247/CCR1/PRDX4/MYD88/CD14/FCER1G/PLEKHO2/FN1/FCGR2B/CD36/FCN1/ITGAL/ITGAM/PYCARD/C3/C3AR1/FES/CD44/CD53/ITGAX/RAB32/ITGB2/RAC2/SYK/HK3/HSPG2/ADGRE5/COL7A1/IL10RA/SYT11/MNDA/IGF1/DOK3/FGR/HTR2B/MICALL1/NCF2/PPT1/USE1/PTPRC/RAMP1/RAB8A/TAP1/SELL/TMC6/KIF20A/HRG/IRF8/PLAU/PLG/STK10/PLEK/MGAM/HBB/BAIAP2/NECAB2/COG4/HCK/COMMD3/CLEC10A/PROZ/CD300A/TYRO3/VEGFC/RIN2/ALB/TCIRG1/NCKA…	BP
innate immune response	79/617	893/17910	8.94416e-15	1.78716e-12	1.40459e-12	79	CLEC5A/SPON2/CYBC1/CYP27B1/MUC13/MYD88/CD14/FCER1G/IRF1/IFI16/FCGR2B/IRF7/CD36/ISG20/FCN1/ITGAM/PYCARD/C1QA/C1QB/CASP1/C1R/C3/ELF4/CD44/ITGB2/SYK/IFNGR2/IFNAR1/ULBP2/HLA-C/CFB/MNDA/HLA-DRB1/GZMB/FGR/NCF2/ICAM2/SLAMF8/VSIG4/IRF8/LY96/PSMB10/VCAM1/HCK/CLEC10A/CD300A/TYRO3/IFI30/TYROBP/CCL5/LTF/SLPI/LYN/TLR5/PSME3/ISG15/PIK3CG/ARG2/LILRA2/CFP/CORO1A/APOBEC3A/RNASE6/EGR1/LY86/CTSK/CLEC4A/CX3CR1/CTSS/…	BP
response to organic substance	183/617	3138/17910	3.34394e-14	6.47914e-12	5.09218e-12	183	SPON2/TWNK/INPP5D/CYP27B1/CCR1/CYP24A1/MYD88/CD14/CMKLR1/FCER1G/LEFTY1/FBN2/POSTN/KCNMB1/IRF1/IFI16/FN1/FCGR2B/IRF7/REG1A/CD36/ISG20/ITGAM/FOS/PYCARD/PTGER2/CASP1/CISH/CRIP1/FES/CD44/FOSB/ITGAX/ITGB2/LAPTM5/SYK/COL4A1/IFNGR2/COL3A1/COL1A2/COL1A1/IFNAR1/MRAS/RGS4/CEBPA/COL5A2/MYDGF/HLA-C/IL10RB/RCN3/IL10RA/MMP2/SST/MNDA/HLA-DRB1/SH2B3/SERPINH1/IGF1/EZH2/MICALL1/BTG2/TWF2/FSCN1/TESC/PXDN/MEF2C/POLR…	BP
regulation of cell activation	56/617	535/17910	1.12276e-13	2.11145e-11	1.65946e-11	56	CD2/INPP5D/FCER1G/IRF1/FCGR2B/ITGAM/PYCARD/C1QA/FES/ITGB2/RAC2/SYK/LST1/CEBPA/ZBTB16/MNDA/SH2B3/IGF1/FGR/MEF2C/BTN2A2/PTPRC/EMILIN1/HLX/SLAMF8/VSIG4/HRG/CYP26B1/PLEK/VCAM1/SASH3/CD300A/TYRO3/RHBDD3/NCKAP1L/PCID2/ADA/TYROBP/CST7/CCL5/ADGRE2/MLH1/CCL19/LYN/ARG2/LILRA2/TNFRSF1B/CORO1A/LILRB2/NR4A3/C12orf4/THBD/GATA3/MAP3K8/CSK/IDO1	BP
establishment of localization	252/617	4908/17910	1.55537e-13	2.84143e-11	2.23318e-11	252	CLEC5A/KCNJ2/CYP4A11/SPON2/PRR5L/MICALL2/CD2/CD247/STIMATE/CYP27B1/CCR1/PRDX4/MCPH1/TRPM6/MYD88/P3H1/CD14/FCER1G/PLEKHO2/POSTN/KCNMB1/SLC37A1/FN1/SLC38A7/FCGR2B/CD36/FCN1/ITGAL/ITGAM/PYCARD/NXT1/CASP1/C3/C3AR1/ACD/ITGB6/FES/CD44/CD53/ITGAX/RAB32/ITGB2/RAC2/SYK/NFKBIE/HK3/HSPG2/COL1A1/ADGRE5/PPP1R10/RGS4/CCT5/COL7A1/SLC52A2/RCN3/IL10RA/THOC6/SYT11/MNDA/GZMB/HINFP/SLC1A4/IGF1/DOK3/FGR/HTR2B/CEL/MIC…	BP
activation of immune response	62/617	647/17910	2.73559e-13	4.85872e-11	3.81863e-11	62	INPP5D/CD3D/CD247/MUC13/MYD88/CD14/FCER1G/IRF1/IFI16/FCGR2B/IRF7/CD36/FCN1/ITGAM/PYCARD/C1QA/C1QB/C1R/C3/C3AR1/ITGB2/SYK/CFB/MNDA/HLA-DRB1/FGR/MEF2C/BTN2A2/PTPRC/ICAM2/VSIG4/CACNB3/LY96/BAIAP2/PSMB10/HCK/CLEC10A/CD300A/TYRO3/MICB/NCKAP1L/ADA/EIF2B5/ARPC1B/LTF/EIF2B4/LYN/TLR5/LPXN/PSME3/LILRA2/CFP/NR4A3/CTSK/CLEC4A/CTSS/GATA3/TKFC/TLR2/TLR1/CFD/CSK	BP
transport	246/617	4785/17910	3.42019e-13	5.83692e-11	4.58744e-11	246	CLEC5A/KCNJ2/CYP4A11/SPON2/PRR5L/MICALL2/CD2/CD247/STIMATE/CYP27B1/CCR1/PRDX4/TRPM6/MYD88/P3H1/CD14/FCER1G/PLEKHO2/POSTN/KCNMB1/SLC37A1/FN1/SLC38A7/FCGR2B/CD36/FCN1/ITGAL/ITGAM/PYCARD/NXT1/CASP1/C3/C3AR1/ACD/ITGB6/FES/CD44/CD53/ITGAX/RAB32/ITGB2/RAC2/SYK/NFKBIE/HK3/HSPG2/COL1A1/ADGRE5/PPP1R10/RGS4/CCT5/COL7A1/SLC52A2/RCN3/IL10RA/THOC6/SYT11/MNDA/GZMB/SLC1A4/IGF1/DOK3/FGR/HTR2B/CEL/MICALL1/NCF2/TE…	BP
positive regulation of immune response	71/617	809/17910	3.46892e-13	5.83692e-11	4.58744e-11	71	SPON2/INPP5D/CD3D/CD247/MUC13/MYD88/CD14/FCER1G/IRF1/IFI16/FCGR2B/IRF7/CD36/FCN1/ITGAM/PYCARD/C1QA/C1QB/C1R/C3/C3AR1/ITGB2/SYK/CFB/MNDA/HLA-DRB1/FGR/MEF2C/BTN2A2/PTPRC/HLX/ICAM2/VSIG4/HRG/CACNB3/LY96/BAIAP2/PSMB10/HCK/SASH3/CLEC10A/CD300A/TYRO3/MICB/NCKAP1L/ADA/EIF2B5/CCL5/ARPC1B/LTF/EIF2B4/MLH1/CCL19/LYN/TLR5/LPXN/PSME3/LILRA2/CFP/NR4A3/TRAF2/CTSK/CLEC4A/CTSS/GATA3/TKFC/TLR2/TLR1/CFD/CSK/IDO1	BP
extracellular matrix organization	42/617	334/17910	3.74042e-13	6.13237e-11	4.81964e-11	42	VCAN/PRDX4/FBN2/FN1/ITGAL/ITGAM/P3H4/ITGB6/CD44/ITGAX/ITGB2/COL4A1/COL3A1/HSPG2/COL1A2/COL1A1/COL7A1/COL6A3/COL5A2/MMP2/MMP7/FSCN1/PXDN/TNC/EMILIN1/ICAM2/FAP/PLG/NID2/VCAM1/ITGA10/TNFRSF1B/AEBP1/GPM6B/CTSK/LCP1/CTSV/TIMP1/CTSS/COL16A1/COMP/PTX3	BP
cytokine production	68/617	765/17910	6.33947e-13	1.01336e-10	7.96437e-11	68	CLEC5A/SPON2/CD2/INPP5D/CD247/MYD88/CD14/CMKLR1/FCER1G/POSTN/IRF1/IFI16/FN1/FCGR2B/IRF7/CD36/FCN1/PYCARD/CASP1/C3/C3AR1/ITGB6/SYK/SYT11/IGF1/FGR/HTR2B/BTN3A2/BTN2A2/PTPRC/POLR2L/VSIG4/IRF8/LY96/LPL/SASH3/ZFP36/TCIRG1/NCKAP1L/TYROBP/LTF/LTB/CCL19/LYN/CXCL6/TLR5/ISG15/DDX41/PIK3CG/ARG2/LILRA2/TNFRSF1B/EGR1/HOMER3/LILRB2/NR4A3/TWIST1/TRAF2/CLEC4A/CX3CR1/CYBB/GATA3/TKFC/TLR2/TLR1/CSF1R/CSK/IDO1	BP
regulation of cytokine production	64/617	698/17910	8.10578e-13	1.26411e-10	9.93505e-11	64	CLEC5A/SPON2/CD2/INPP5D/MYD88/CD14/CMKLR1/FCER1G/POSTN/IRF1/IFI16/FN1/FCGR2B/IRF7/CD36/FCN1/PYCARD/CASP1/C3/C3AR1/ITGB6/SYK/SYT11/IGF1/FGR/HTR2B/BTN2A2/PTPRC/POLR2L/VSIG4/IRF8/LY96/LPL/SASH3/ZFP36/NCKAP1L/TYROBP/LTF/LTB/CCL19/LYN/CXCL6/TLR5/ISG15/DDX41/ARG2/LILRA2/TNFRSF1B/EGR1/HOMER3/LILRB2/NR4A3/TWIST1/TRAF2/CLEC4A/CX3CR1/CYBB/GATA3/TKFC/TLR2/TLR1/CSF1R/CSK/IDO1	BP
response to oxygen-containing compound	107/617	1551/17910	1.88572e-12	2.87078e-10	2.25624e-10	107	SPON2/TWNK/CYP27B1/CYP24A1/CD14/POSTN/KCNMB1/FCGR2B/REG1A/CD36/FOS/PYCARD/PTGER2/CASP1/FES/FOSB/COL4A1/COL3A1/COL1A2/COL1A1/IFNAR1/RGS4/COL5A2/IL10RA/MMP2/SST/IGF1/EZH2/BTG2/TWF2/TESC/MEF2C/TNC/RAB8A/ATP6V0A2/CCNA2/CCNB1/FABP1/IRF8/PFKFB1/CYP26B1/SOX4/NR4A1/HBB/LY96/BAIAP2/MARS1/LPL/VCAM1/HCK/KLF9/MAPT/PCK1/MICB/ZFP36/TCIRG1/ADA/ADCY1/ADCY3/EIF2B5/CCL5/ARPC1B/P2RX4/LTF/HHEX/EIF2B4/SLPI/LYPD1/CCL1…	BP
positive regulation of multicellular organismal process	116/617	1750/17910	2.55268e-12	3.79578e-10	2.98323e-10	116	CLEC5A/SPON2/CD2/INPP5D/CYP27B1/CCR1/MYD88/P3H1/CD14/CMKLR1/FCER1G/FBN2/POSTN/IRF1/IFI16/PLK2/FN1/IRF7/REG1A/CD36/FCN1/FOS/PYCARD/SRPX2/C1QA/PTGER2/CASP1/C3/C3AR1/FES/ITGAX/ITGB2/SYK/EVI2B/COL1A1/RGS4/SMARCD3/CEBPA/MYDGF/ZBTB16/CDC20/IGF1/FGR/HTR2B/EZH2/TWF2/TESC/MEF2C/BTN2A2/PTPRC/POLR2L/ADGRA2/HLX/CCNB1/HRG/IRF8/CACNB3/CYP26B1/AURKA/PLG/PLEK/LY96/BAIAP2/PFN1/LPL/SASH3/MAPT/VEGFC/HCLS1/NCKAP1L/P…	BP
response to biotic stimulus	76/617	938/17910	2.69639e-12	3.91834e-10	3.07956e-10	76	SPON2/CYP27B1/MYD88/CD14/IRF1/IFI16/FCGR2B/IRF7/CD36/ISG20/FOS/PYCARD/PTGER2/CASP1/C3/SYK/IFNGR2/IFNAR1/CCT5/IL10RB/IL10RA/SYT11/GZMA/EXOSC4/FGR/MEF2C/PTPRC/SLAMF8/FKBP5/BATF3/HRG/IRF8/LY96/BAIAP2/LPL/VCAM1/HCK/PCK1/MICB/ZFP36/IFI44/CCL5/LTF/STAB1/MLH1/SLPI/CCL20/CCL19/LYN/LYZ/MUS81/CXCL6/TLR5/ISG15/ARG2/PLAC8/LILRA2/TNFRSF1B/ACTA2/CFP/APOBEC3A/RNASE6/LY86/LILRB2/TIGAR/THBD/CUBN/CX3CR1/GATA3/TKFC…	BP
response to other organism	74/617	903/17910	3.12095e-12	4.43453e-10	3.48525e-10	74	SPON2/CYP27B1/MYD88/CD14/IRF1/IFI16/FCGR2B/IRF7/CD36/ISG20/FOS/PYCARD/PTGER2/CASP1/C3/SYK/IFNGR2/IFNAR1/CCT5/IL10RB/IL10RA/SYT11/GZMA/EXOSC4/FGR/MEF2C/PTPRC/SLAMF8/FKBP5/BATF3/HRG/IRF8/LY96/BAIAP2/LPL/VCAM1/HCK/PCK1/MICB/ZFP36/IFI44/CCL5/LTF/STAB1/MLH1/SLPI/CCL20/CCL19/LYN/LYZ/CXCL6/TLR5/ISG15/ARG2/PLAC8/LILRA2/TNFRSF1B/ACTA2/CFP/APOBEC3A/RNASE6/LY86/LILRB2/THBD/CUBN/CX3CR1/GATA3/TKFC/TLR2/TLR1/D…	BP
response to external biotic stimulus	74/617	905/17910	3.4742e-12	4.82914e-10	3.79538e-10	74	SPON2/CYP27B1/MYD88/CD14/IRF1/IFI16/FCGR2B/IRF7/CD36/ISG20/FOS/PYCARD/PTGER2/CASP1/C3/SYK/IFNGR2/IFNAR1/CCT5/IL10RB/IL10RA/SYT11/GZMA/EXOSC4/FGR/MEF2C/PTPRC/SLAMF8/FKBP5/BATF3/HRG/IRF8/LY96/BAIAP2/LPL/VCAM1/HCK/PCK1/MICB/ZFP36/IFI44/CCL5/LTF/STAB1/MLH1/SLPI/CCL20/CCL19/LYN/LYZ/CXCL6/TLR5/ISG15/ARG2/PLAC8/LILRA2/TNFRSF1B/ACTA2/CFP/APOBEC3A/RNASE6/LY86/LILRB2/THBD/CUBN/CX3CR1/GATA3/TKFC/TLR2/TLR1/D…	BP
response to bacterium	56/617	588/17910	5.3831e-12	7.32331e-10	5.75564e-10	56	SPON2/CYP27B1/MYD88/CD14/FCGR2B/CD36/FOS/PYCARD/PTGER2/CASP1/C3/SYK/IFNAR1/IL10RA/SYT11/GZMA/FGR/MEF2C/SLAMF8/FKBP5/IRF8/LY96/BAIAP2/LPL/VCAM1/HCK/PCK1/ZFP36/IFI44/CCL5/LTF/STAB1/MLH1/SLPI/CCL20/LYN/LYZ/CXCL6/TLR5/ISG15/ARG2/PLAC8/LILRA2/TNFRSF1B/CFP/RNASE6/LY86/LILRB2/THBD/CUBN/CX3CR1/TLR2/TLR1/DEFB1/IDO1/CXCL10	BP
regulation of leukocyte activation	50/617	492/17910	7.49403e-12	9.98267e-10	7.84572e-10	50	CD2/INPP5D/FCER1G/IRF1/FCGR2B/ITGAM/PYCARD/C1QA/FES/ITGB2/RAC2/SYK/LST1/CEBPA/ZBTB16/MNDA/IGF1/FGR/MEF2C/BTN2A2/PTPRC/HLX/SLAMF8/VSIG4/CYP26B1/VCAM1/SASH3/CD300A/TYRO3/RHBDD3/NCKAP1L/PCID2/ADA/TYROBP/CST7/CCL5/ADGRE2/MLH1/CCL19/LYN/ARG2/TNFRSF1B/CORO1A/LILRB2/NR4A3/C12orf4/GATA3/MAP3K8/CSK/IDO1	BP
cellular response to cytokine stimulus	82/617	1084/17910	1.19508e-11	1.55946e-09	1.22563e-09	82	INPP5D/CCR1/MYD88/CMKLR1/FCER1G/POSTN/IRF1/IFI16/FN1/IRF7/REG1A/CD36/ISG20/ITGAM/FOS/PYCARD/CASP1/CISH/CD44/ITGAX/ITGB2/LAPTM5/SYK/IFNGR2/COL1A2/COL1A1/IFNAR1/MRAS/CEBPA/HLA-C/IL10RB/IL10RA/MMP2/MNDA/HLA-DRB1/SH2B3/FSCN1/PXDN/PTPRC/PITPNA/STAT4/SELPLG/TALDO1/IRF8/SRSF7/PSMB10/VCAM1/HCK/PCK1/VEGFC/IFI30/HCLS1/ZFP36/TCIRG1/CCL5/LTB/CCL20/CCL19/ALOX5/PSME3/ISG15/DPYSL3/TNFRSF1B/CORO1A/CXCL1/EGR1/DUS…	BP
lymphocyte activation	57/617	630/17910	2.68431e-11	3.4327e-09	2.69788e-09	57	CD2/INPP5D/CD3D/IRF1/FCGR2B/ITGAL/PYCARD/ELF4/CD44/ITGB2/RAC2/SYK/LST1/ULBP2/ZBTB16/MNDA/IGF1/MEF2C/BTN2A2/PTPRC/DOCK10/HLX/SLAMF8/VSIG4/CYP26B1/SOX4/PSMB10/VCAM1/SASH3/CD300A/TYRO3/RHBDD3/MICB/TCIRG1/NCKAP1L/PCID2/ADA/TYROBP/IKZF1/CCL5/HHEX/MLH1/CCL19/LYN/PIK3CG/ARG2/TNFRSF1B/CORO1A/EGR1/LILRB2/LCP1/CLEC4A/GATA3/DOCK2/MAP3K8/CSK/IDO1	BP
response to cytokine	85/617	1167/17910	3.41915e-11	4.28668e-09	3.36905e-09	85	INPP5D/CYP27B1/CCR1/MYD88/CD14/CMKLR1/FCER1G/POSTN/IRF1/IFI16/FN1/IRF7/REG1A/CD36/ISG20/ITGAM/FOS/PYCARD/CASP1/CISH/CD44/ITGAX/ITGB2/LAPTM5/SYK/IFNGR2/COL3A1/COL1A2/COL1A1/IFNAR1/MRAS/CEBPA/HLA-C/IL10RB/IL10RA/MMP2/MNDA/HLA-DRB1/SH2B3/FSCN1/PXDN/PTPRC/PITPNA/STAT4/SELPLG/TALDO1/IRF8/SRSF7/PSMB10/VCAM1/HCK/PCK1/VEGFC/IFI30/HCLS1/ZFP36/TCIRG1/CCL5/LTB/CCL20/CCL19/ALOX5/PSME3/ISG15/DPYSL3/TNFRSF1B/C…	BP
cellular response to oxygen-containing compound	80/617	1068/17910	3.57848e-11	4.40015e-09	3.45823e-09	80	SPON2/TWNK/CYP27B1/CYP24A1/CD14/KCNMB1/FCGR2B/REG1A/CD36/FOS/PYCARD/PTGER2/CASP1/FES/COL4A1/COL3A1/COL1A2/COL1A1/COL5A2/MMP2/IGF1/EZH2/TWF2/TESC/MEF2C/TNC/RAB8A/ATP6V0A2/CCNA2/CCNB1/FABP1/IRF8/CYP26B1/SOX4/NR4A1/LY96/BAIAP2/MARS1/LPL/VCAM1/HCK/KLF9/MAPT/PCK1/ZFP36/TCIRG1/ADCY1/ADCY3/CCL5/P2RX4/LTF/LYPD1/LYN/CXCL6/AOC1/PDK4/GDF15/PIK3CG/UCP2/DPEP1/ADRB2/LILRA2/TNFRSF1B/RAB31/EGR1/LY86/LILRB2/NR4A3…	BP
inflammatory response	65/617	784/17910	4.51263e-11	5.43215e-09	4.26931e-09	65	MCPH1/MYD88/FCER1G/IFI16/FN1/FCGR2B/CD36/ITGAL/ITGAM/FOS/PYCARD/C1QA/C1QB/C1R/C3/C3AR1/ITGB6/ITGB2/SYK/HSPG2/ADGRE5/CEBPA/IL10RB/NFRKB/CFB/IGF1/PTPRC/SLAMF8/VSIG4/PBK/CYP26B1/LY96/LPL/VCAM1/HCK/MAPT/TYRO3/RHBDD3/TCIRG1/ADA/ADCY1/TYROBP/CST7/CCL5/ADGRE2/STAB1/SERPINA3/CCL19/LYN/LYZ/ALOX5/TLR5/PIK3CG/TNFRSF1B/CFP/LY86/TIMP1/CYBB/GATA3/DNASE1/ECM1/TLR2/CSF1R/PTX3/IDO1	BP
leukocyte migration	47/617	467/17910	4.58767e-11	5.43215e-09	4.26931e-09	47	DAPK2/CD2/INPP5D/CCR1/CMKLR1/FCER1G/FN1/ITGAL/ITGAM/PYCARD/C3AR1/CD44/CD48/ITGAX/ITGB2/RAC2/SYK/COL1A2/COL1A1/EMILIN1/SLAMF8/SELL/SELPLG/STK10/VCAM1/HCK/CD300A/VEGFC/NCKAP1L/ADA/CCL5/ADGRE2/P2RX4/CCL20/CCL19/LYN/CXCL6/PIK3CG/PIP5K1C/CORO1A/DUSP1/NUP85/THBD/CX3CR1/GATA3/ECM1/CXCL10	BP
response to chemical	227/617	4520/17910	6.65236e-11	7.73368e-09	6.07816e-09	227	DAPK2/SPON2/TWNK/PRR5L/INPP5D/CYP27B1/CCR1/CYP24A1/PRDX4/TRPM6/MYD88/CD14/CMKLR1/FCER1G/LEFTY1/FBN2/POSTN/KCNMB1/IRF1/IFI16/FN1/SLC38A7/FCGR2B/IRF7/REG1A/CD36/ISG20/ITGAM/FOS/PYCARD/C1QA/PTGER2/CASP1/C3AR1/CISH/CRIP1/FES/CD44/FOSB/ITGAX/PRODH/ITGB2/LAPTM5/RAC2/SYK/NFKBIE/COL4A1/IFNGR2/COL3A1/COL1A2/COL1A1/IFNAR1/MRAS/RGS4/CEBPA/SLC52A2/COL5A2/MYDGF/HLA-C/IL10RB/RCN3/IL10RA/MMP2/SST/MNDA/HLA-DRB1/…	BP
cell surface receptor signaling pathway	159/617	2831/17910	6.84335e-11	7.81364e-09	6.14101e-09	159	KRT19/TCIM/CD2/INPP5D/CD3D/CD247/CCR1/NEDD9/MUC13/MYD88/CD14/CMKLR1/FCER1G/LEFTY1/FBN2/POSTN/IRF1/FN1/FCGR2B/IRF7/CD36/ISG20/FCN1/ITGAL/ITGAM/FOS/PYCARD/CASP1/C3/C3AR1/CISH/CD44/ITGAX/ITGB2/SYK/COL4A1/IFNGR2/COL3A1/COL1A2/COL1A1/IFNAR1/ADGRE5/RGS4/CEBPA/HLA-C/IL10RB/IL10RA/MMP2/MLLT11/SST/MNDA/HLA-DRB1/SH2B3/IGF1/FGR/NCF2/FSCN1/PXDN/MEF2C/TUBB3/POLR2A/IGSF6/POLR2D/IGFBP6/BTN2A2/PTPRC/PITPNA/EMILI…	BP
cytokine secretion	31/617	230/17910	8.25608e-11	9.2613e-09	7.27877e-09	31	CLEC5A/CD2/CD14/POSTN/FN1/FCGR2B/CD36/FCN1/PYCARD/CASP1/ITGB6/SYK/SYT11/FGR/HTR2B/BTN3A2/BTN2A2/LPL/TCIRG1/CCL19/LYN/TLR5/ISG15/ARG2/LILRA2/TNFRSF1B/TWIST1/GATA3/TLR2/TLR1/CSF1R	BP
immune response-activating signal transduction	52/617	567/17910	1.28641e-10	1.41816e-08	1.11458e-08	52	INPP5D/CD3D/CD247/MUC13/MYD88/CD14/FCER1G/IRF1/FCGR2B/IRF7/CD36/FCN1/ITGAM/C3AR1/ITGB2/SYK/MNDA/HLA-DRB1/FGR/MEF2C/BTN2A2/PTPRC/ICAM2/CACNB3/LY96/BAIAP2/PSMB10/HCK/CLEC10A/CD300A/TYRO3/MICB/NCKAP1L/ADA/EIF2B5/ARPC1B/LTF/EIF2B4/LYN/TLR5/LPXN/PSME3/LILRA2/NR4A3/CTSK/CLEC4A/CTSS/GATA3/TKFC/TLR2/TLR1/CSK	BP
regulation of myeloid leukocyte mediated immunity	15/617	52/17910	1.32777e-10	1.43438e-08	1.12733e-08	15	FCER1G/FCGR2B/ITGAM/C3/FES/ITGB2/RAC2/SYK/FGR/CD300A/ADGRE2/LYN/CXCL6/C12orf4/DNASE1	BP
immune response-regulating signaling pathway	54/617	603/17910	1.35366e-10	1.43438e-08	1.12733e-08	54	INPP5D/CD3D/CD247/MUC13/MYD88/CD14/FCER1G/IRF1/FCGR2B/IRF7/CD36/FCN1/ITGAM/FOS/C3AR1/ITGB2/SYK/MNDA/HLA-DRB1/FGR/MEF2C/BTN2A2/PTPRC/ICAM2/CACNB3/LY96/BAIAP2/PSMB10/HCK/CLEC10A/CD300A/TYRO3/MICB/NCKAP1L/ADA/EIF2B5/ARPC1B/LTF/EIF2B4/LYN/TLR5/LPXN/PSME3/LILRA2/LILRB2/NR4A3/CTSK/CLEC4A/CTSS/GATA3/TKFC/TLR2/TLR1/CSK	BP
endocytosis	58/617	675/17910	1.36843e-10	1.43438e-08	1.12733e-08	58	SPON2/CD247/MYD88/CD14/FCER1G/FCGR2B/CD36/FCN1/ITGAL/ITGAM/PYCARD/C3/ITGB2/SYK/HSPG2/IL10RA/SYT11/FGR/HTR2B/MICALL1/NCF2/PPT1/PTPRC/RAMP1/IRF8/HBB/BAIAP2/NECAB2/HCK/CLEC10A/CD300A/TYRO3/RIN2/ALB/NCKAP1L/APOC1/APOC3/TYROBP/ARPC1B/STAB1/CCL19/LYN/PIK3CG/PIP5K1C/ADRB2/CORO1A/RAB31/AP2A2/GULP1/EGF/NECAP2/ARC/CUBN/LDLRAP1/TLR2/DOCK2/PTX3/CSK	BP
leukocyte differentiation	47/617	485/17910	1.66538e-10	1.71749e-08	1.34983e-08	47	CD2/INPP5D/CD3D/CCR1/FCER1G/IRF1/IFI16/FCGR2B/IRF7/FOS/FES/SYK/EVI2B/CEBPA/ZBTB16/TESC/MEF2C/BTN2A2/PTPRC/DOCK10/HLX/SLAMF8/BATF3/CYP26B1/SOX4/VCAM1/SASH3/TYRO3/HCLS1/TCIRG1/NCKAP1L/PCID2/ADA/TYROBP/IKZF1/LTF/HHEX/CCL19/LYN/RASSF2/EGR1/LILRB2/GATA3/TLR2/JUNB/CSF1R/DOCK2	BP
leukocyte proliferation	33/617	270/17910	2.80392e-10	2.84576e-08	2.23658e-08	33	INPP5D/IRF1/FCGR2B/PYCARD/ELF4/RAC2/LST1/MNDA/IGF1/MEF2C/BTN2A2/PTPRC/VSIG4/PSMB10/VCAM1/SASH3/CD300A/TCIRG1/NCKAP1L/ADA/TYROBP/CCL5/HHEX/CCL19/LYN/PIK3CG/ARG2/TNFRSF1B/CORO1A/LILRB2/CSF1R/DOCK2/IDO1	BP
cytokine-mediated signaling pathway	62/617	764/17910	3.122e-10	3.11908e-08	2.45139e-08	62	INPP5D/CCR1/MYD88/CMKLR1/FCER1G/IRF1/FN1/IRF7/CD36/ISG20/ITGAM/FOS/PYCARD/CASP1/CISH/CD44/ITGAX/ITGB2/SYK/IFNGR2/COL1A2/IFNAR1/CEBPA/HLA-C/IL10RB/IL10RA/MMP2/HLA-DRB1/SH2B3/FSCN1/PXDN/PTPRC/PITPNA/STAT4/TALDO1/IRF8/PSMB10/VCAM1/HCK/IFI30/CCL5/LTB/CCL20/CCL19/ALOX5/PSME3/ISG15/TNFRSF1B/CXCL1/EGR1/TWIST1/TRAF2/LCP1/TIMP1/CX3CR1/GATA3/ECM1/JUNB/GBP2/CSF1R/MAP3K8/CXCL10	BP
biological adhesion	91/617	1345/17910	3.18046e-10	3.1286e-08	2.45887e-08	91	VCAN/MICALL2/CD2/CCR1/CLDN8/NEDD9/CSTA/POSTN/IRF1/FN1/FCGR2B/BYSL/CD36/CDH11/ITGAL/ITGAM/PYCARD/SRPX2/ENTPD1/ITGB6/FES/CD44/ITGAX/ITGB2/RAC2/SYK/COL3A1/COL1A1/ADGRE5/COL7A1/COL6A3/ZBTB16/SH2B3/IGF1/GTPBP4/TESC/TNC/BTN2A2/PTPRC/EMILIN1/HLX/ICAM2/SELL/SELPLG/PKP2/VSIG4/HRG/PLAU/FAP/PLG/STK10/PLEK/NID2/HBB/BAIAP2/VCAM1/HCK/PCDH12/SASH3/CD300A/TYRO3/NCKAP1L/MCAM/ADA/ITGA10/CCL5/ADGRE2/LTF/STAB1/FXYD5…	BP
regulation of tumor necrosis factor production	24/617	151/17910	3.83027e-10	3.71072e-08	2.91638e-08	24	SPON2/CD2/CD14/FCER1G/CD36/PYCARD/SYT11/IGF1/PTPRC/LY96/LPL/SASH3/ZFP36/TYROBP/LTF/CCL19/ARG2/LILRA2/TWIST1/CLEC4A/CX3CR1/CYBB/TLR2/TLR1	BP
import into cell	61/617	751/17910	4.23584e-10	4.04238e-08	3.17705e-08	61	KCNJ2/SPON2/CD247/MYD88/CD14/FCER1G/FCGR2B/CD36/FCN1/ITGAL/ITGAM/PYCARD/C3/ITGB2/SYK/HSPG2/RGS4/IL10RA/SYT11/FGR/HTR2B/MICALL1/NCF2/PPT1/PTPRC/RAMP1/IRF8/HBB/BAIAP2/NECAB2/HCK/CLEC10A/CD300A/TYRO3/RIN2/ALB/NCKAP1L/APOC1/APOC3/TYROBP/ARPC1B/STAB1/CCL19/LYN/PIK3CG/PIP5K1C/ADRB2/CORO1A/RAB31/AP2A2/GULP1/EGF/NECAP2/ARC/GPM6B/CUBN/LDLRAP1/TLR2/DOCK2/PTX3/CSK	BP
cell adhesion	90/617	1338/17910	5.44578e-10	5.12063e-08	4.02448e-08	90	VCAN/MICALL2/CD2/CCR1/CLDN8/NEDD9/CSTA/POSTN/IRF1/FN1/FCGR2B/BYSL/CD36/CDH11/ITGAL/ITGAM/PYCARD/SRPX2/ENTPD1/ITGB6/FES/CD44/ITGAX/ITGB2/RAC2/SYK/COL3A1/COL1A1/ADGRE5/COL7A1/COL6A3/ZBTB16/SH2B3/IGF1/GTPBP4/TESC/TNC/BTN2A2/PTPRC/EMILIN1/HLX/ICAM2/SELL/SELPLG/PKP2/VSIG4/HRG/PLAU/FAP/PLG/STK10/PLEK/NID2/HBB/BAIAP2/VCAM1/HCK/PCDH12/SASH3/CD300A/TYRO3/NCKAP1L/MCAM/ADA/ITGA10/CCL5/ADGRE2/STAB1/FXYD5/CCL…	BP
phagocytosis	35/617	308/17910	5.9643e-10	5.52692e-08	4.3438e-08	35	SPON2/CD247/MYD88/CD14/FCER1G/FCGR2B/CD36/FCN1/ITGAL/ITGAM/PYCARD/C3/ITGB2/SYK/SYT11/FGR/NCF2/PTPRC/IRF8/BAIAP2/HCK/CD300A/TYRO3/NCKAP1L/TYROBP/ARPC1B/LYN/PIP5K1C/CORO1A/RAB31/GULP1/TLR2/DOCK2/PTX3/CSK	BP
tumor necrosis factor production	24/617	155/17910	6.64474e-10	5.98401e-08	4.70304e-08	24	SPON2/CD2/CD14/FCER1G/CD36/PYCARD/SYT11/IGF1/PTPRC/LY96/LPL/SASH3/ZFP36/TYROBP/LTF/CCL19/ARG2/LILRA2/TWIST1/CLEC4A/CX3CR1/CYBB/TLR2/TLR1	BP
regulation of tumor necrosis factor superfamily cytokine production	24/617	155/17910	6.64474e-10	5.98401e-08	4.70304e-08	24	SPON2/CD2/CD14/FCER1G/CD36/PYCARD/SYT11/IGF1/PTPRC/LY96/LPL/SASH3/ZFP36/TYROBP/LTF/CCL19/ARG2/LILRA2/TWIST1/CLEC4A/CX3CR1/CYBB/TLR2/TLR1	BP
positive regulation of tumor necrosis factor production	17/617	78/17910	9.66589e-10	8.58385e-08	6.74634e-08	17	SPON2/CD2/CD14/FCER1G/CD36/PYCARD/PTPRC/LY96/LPL/SASH3/TYROBP/CCL19/LILRA2/TWIST1/CYBB/TLR2/TLR1	BP
positive regulation of cytokine production	43/617	446/17910	1.20292e-09	1.05363e-07	8.28084e-08	43	CLEC5A/SPON2/CD2/MYD88/CD14/FCER1G/POSTN/IRF1/IFI16/IRF7/CD36/FCN1/PYCARD/CASP1/C3/C3AR1/SYK/FGR/HTR2B/PTPRC/POLR2L/IRF8/LY96/LPL/SASH3/TYROBP/LTB/CCL19/TLR5/DDX41/LILRA2/EGR1/LILRB2/NR4A3/TWIST1/TRAF2/CYBB/GATA3/TKFC/TLR2/TLR1/CSF1R/IDO1	BP
organic substance transport	137/617	2416/17910	1.22695e-09	1.06015e-07	8.33207e-08	137	CLEC5A/CYP4A11/PRR5L/MICALL2/CD2/P3H1/CD14/FCER1G/POSTN/SLC37A1/FN1/SLC38A7/FCGR2B/CD36/FCN1/ITGAM/PYCARD/NXT1/CASP1/C3/ACD/ITGB6/ITGB2/RAC2/SYK/NFKBIE/COL1A1/PPP1R10/RGS4/SLC52A2/RCN3/IL10RA/THOC6/SYT11/SLC1A4/IGF1/FGR/HTR2B/CEL/MICALL1/TESC/PPT1/SLC4A1/USE1/BTN3A2/BTN2A2/PITPNA/RAMP1/RAB8A/TAP1/PLA2G4A/ATP6V0A2/FABP1/PIPOX/KIF20A/SLC35B1/SLC6A13/CACNB3/MAGOH/SOX4/EXOC3/PLEK/SRSF7/HBB/COG4/SLC13…	BP
tumor necrosis factor superfamily cytokine production	24/617	161/17910	1.46623e-09	1.25001e-07	9.82424e-08	24	SPON2/CD2/CD14/FCER1G/CD36/PYCARD/SYT11/IGF1/PTPRC/LY96/LPL/SASH3/ZFP36/TYROBP/LTF/CCL19/ARG2/LILRA2/TWIST1/CLEC4A/CX3CR1/CYBB/TLR2/TLR1	BP
macromolecule localization	150/617	2735/17910	1.61471e-09	1.35848e-07	1.06767e-07	150	CLEC5A/CYP4A11/PRR5L/MICALL2/CD2/CD247/MCPH1/P3H1/CD14/FCER1G/FBN2/POSTN/FN1/FCGR2B/BYSL/CD36/FCN1/ITGAL/ITGAM/PYCARD/NXT1/CASP1/C3/ACD/ITGB6/RAB32/ITGB2/RAC2/SYK/NFKBIE/COL1A1/PPP1R10/CCT5/RCN3/IL10RA/THOC6/ZBTB16/SYT11/GZMB/HINFP/IGF1/FGR/HTR2B/EZH2/CEL/MICALL1/TWF2/TESC/PPT1/SLC4A1/USE1/BTN3A2/BTN2A2/HPS6/PITPNA/RAMP1/RAB8A/TAP1/PLA2G4A/ATP6V0A2/FABP1/PIPOX/KIF20A/PKP2/MSX1/CACNB3/MAGOH/RNF186…	BP
positive regulation of tumor necrosis factor superfamily cytokine production	17/617	81/17910	1.79788e-09	1.49294e-07	1.17335e-07	17	SPON2/CD2/CD14/FCER1G/CD36/PYCARD/PTPRC/LY96/LPL/SASH3/TYROBP/CCL19/LILRA2/TWIST1/CYBB/TLR2/TLR1	BP
regulation of multicellular organismal process	166/617	3144/17910	2.66697e-09	2.18623e-07	1.71823e-07	166	CLEC5A/KCNJ2/SPON2/TCIM/CD2/INPP5D/CYP27B1/CCR1/PRDX4/MYD88/P3H1/CD14/CMKLR1/FCER1G/FBN2/POSTN/IRF1/IFI16/PLK2/FN1/FCGR2B/IRF7/REG1A/CD36/FCN1/FOS/PYCARD/SRPX2/C1QA/PTGER2/CASP1/C3/C3AR1/VASH1/ITGB6/FES/ITGAX/ITGB2/NFE2/SYK/COL3A1/HSPG2/EVI2B/COL1A1/RGS4/SMARCD3/CEBPA/COL5A2/MYDGF/ZBTB16/SYT11/SH2B3/CDC20/IGF1/FGR/HTR2B/EZH2/TWF2/TESC/MEF2C/PUS7/BTN2A2/PTPRC/EMILIN1/POLR2L/ADGRA2/HLX/CCNB1/SLAMF8…	BP
T cell activation	42/617	443/17910	3.11513e-09	2.52128e-07	1.98156e-07	42	CD2/CD3D/IRF1/FCGR2B/ITGAL/PYCARD/ELF4/CD44/RAC2/SYK/ZBTB16/IGF1/BTN2A2/PTPRC/HLX/VSIG4/CYP26B1/SOX4/PSMB10/VCAM1/SASH3/CD300A/MICB/TCIRG1/NCKAP1L/ADA/CCL5/CCL19/LYN/PIK3CG/ARG2/TNFRSF1B/CORO1A/EGR1/LILRB2/LCP1/CLEC4A/GATA3/DOCK2/MAP3K8/CSK/IDO1	BP
regulation of response to external stimulus	65/617	873/17910	3.77011e-09	3.01326e-07	2.36822e-07	65	DAPK2/CYP27B1/CCR1/MCPH1/MYD88/CMKLR1/FCER1G/FCGR2B/CD36/ITGAM/PYCARD/C1QA/C1QB/C1R/C3/C3AR1/ITGB2/RAC2/SYK/CEBPA/CFB/SYT11/SH2B3/IGF1/PTPRC/ADGRA2/SLAMF8/VSIG4/HRG/PBK/CACNB3/PLAU/FAP/PLG/PLEK/LY96/LPL/HCK/TYRO3/RHBDD3/MICB/VEGFC/NCKAP1L/ADA/CST7/CCL5/P2RX4/LTF/CCL19/LYN/CXCL6/PIK3CG/ARG2/LILRA2/TNFRSF1B/CFP/LY86/DUSP1/THBD/GATA3/DNASE1/TKFC/TLR2/IDO1/CXCL10	BP
positive regulation of response to stimulus	131/617	2322/17910	4.39444e-09	3.4689e-07	2.72632e-07	131	DAPK2/SPON2/TCIM/PRR5L/INPP5D/CD3D/CD247/STIMATE/CYP27B1/CCR1/MUC13/MYD88/GADD45B/CD14/CMKLR1/FCER1G/IRF1/IFI16/PLK2/FCGR2B/IRF7/CD36/FCN1/ITGAM/PYCARD/C1QA/C1QB/CASP1/C1R/C3/C3AR1/CD44/ITGB2/RAC2/SYK/COL3A1/COL1A1/RGS4/CEBPA/MYDGF/IL10RB/IL10RA/CFB/MLLT11/MNDA/HLA-DRB1/GZMB/SH2B3/IGF1/FGR/HTR2B/EZH2/MEF2C/BTN2A2/PTPRC/ADGRA2/HLX/ICAM2/VSIG4/MSX1/HRG/CACNB3/SOX4/PLG/PLEK/LY96/BAIAP2/NECAB2/PSMB10…	BP
myeloid leukocyte migration	24/617	170/17910	4.47206e-09	3.48712e-07	2.74064e-07	24	DAPK2/CCR1/CMKLR1/C3AR1/ITGB2/RAC2/SYK/EMILIN1/SLAMF8/CD300A/VEGFC/NCKAP1L/CCL5/ADGRE2/P2RX4/CCL19/LYN/CXCL6/PIK3CG/PIP5K1C/DUSP1/NUP85/CX3CR1/CXCL10	BP
positive regulation of cell activation	34/617	319/17910	5.56092e-09	4.28392e-07	3.36688e-07	34	CD2/INPP5D/FCER1G/ITGAM/PYCARD/C1QA/ITGB2/SYK/CEBPA/ZBTB16/IGF1/FGR/MEF2C/BTN2A2/PTPRC/HLX/PLEK/VCAM1/SASH3/NCKAP1L/PCID2/ADA/TYROBP/CCL5/MLH1/CCL19/LYN/LILRA2/CORO1A/LILRB2/NR4A3/GATA3/MAP3K8/CSK	BP
regulation of lymphocyte activation	39/617	401/17910	5.68344e-09	4.32618e-07	3.40009e-07	39	CD2/INPP5D/IRF1/FCGR2B/PYCARD/RAC2/SYK/LST1/ZBTB16/MNDA/IGF1/MEF2C/BTN2A2/PTPRC/HLX/SLAMF8/VSIG4/CYP26B1/VCAM1/SASH3/CD300A/TYRO3/RHBDD3/NCKAP1L/PCID2/ADA/TYROBP/CCL5/MLH1/CCL19/LYN/ARG2/TNFRSF1B/CORO1A/LILRB2/GATA3/MAP3K8/CSK/IDO1	BP
regulation of leukocyte proliferation	27/617	214/17910	5.96366e-09	4.48607e-07	3.52576e-07	27	INPP5D/IRF1/FCGR2B/PYCARD/RAC2/LST1/MNDA/IGF1/MEF2C/BTN2A2/PTPRC/VSIG4/VCAM1/SASH3/CD300A/NCKAP1L/ADA/TYROBP/CCL5/HHEX/CCL19/LYN/ARG2/TNFRSF1B/CORO1A/LILRB2/IDO1	BP
lymphocyte proliferation	29/617	244/17910	6.50692e-09	4.83782e-07	3.80221e-07	29	INPP5D/IRF1/FCGR2B/PYCARD/ELF4/RAC2/LST1/MNDA/IGF1/MEF2C/BTN2A2/PTPRC/VSIG4/PSMB10/VCAM1/SASH3/CD300A/NCKAP1L/ADA/TYROBP/CCL5/CCL19/PIK3CG/ARG2/TNFRSF1B/CORO1A/LILRB2/DOCK2/IDO1	BP
regulation of cytokine secretion	26/617	201/17910	6.73232e-09	4.94787e-07	3.8887e-07	26	CLEC5A/CD2/CD14/POSTN/FN1/FCGR2B/FCN1/PYCARD/CASP1/SYK/SYT11/FGR/HTR2B/BTN2A2/LPL/CCL19/LYN/TLR5/ARG2/LILRA2/TNFRSF1B/TWIST1/GATA3/TLR2/TLR1/CSF1R	BP
mononuclear cell proliferation	29/617	246/17910	7.84264e-09	5.69839e-07	4.47856e-07	29	INPP5D/IRF1/FCGR2B/PYCARD/ELF4/RAC2/LST1/MNDA/IGF1/MEF2C/BTN2A2/PTPRC/VSIG4/PSMB10/VCAM1/SASH3/CD300A/NCKAP1L/ADA/TYROBP/CCL5/CCL19/PIK3CG/ARG2/TNFRSF1B/CORO1A/LILRB2/DOCK2/IDO1	BP
response to molecule of bacterial origin	33/617	309/17910	8.89714e-09	6.39195e-07	5.02365e-07	33	SPON2/CYP27B1/CD14/FCGR2B/CD36/FOS/PYCARD/PTGER2/CASP1/IFNAR1/IL10RA/MEF2C/IRF8/LY96/VCAM1/HCK/PCK1/ZFP36/CCL5/LTF/SLPI/LYN/CXCL6/LILRA2/TNFRSF1B/LY86/LILRB2/THBD/CX3CR1/TLR2/TLR1/IDO1/CXCL10	BP
leukocyte cell-cell adhesion	34/617	328/17910	1.12719e-08	7.95748e-07	6.25405e-07	34	IRF1/FCGR2B/ITGAL/PYCARD/CD44/ITGB2/RAC2/SYK/ZBTB16/IGF1/BTN2A2/PTPRC/HLX/SELL/SELPLG/VSIG4/STK10/VCAM1/SASH3/CD300A/NCKAP1L/ADA/CCL5/CCL19/LYN/ARG2/CORO1A/LILRB2/NR4A3/CX3CR1/GATA3/MAP3K8/CSK/IDO1	BP
cellular response to biotic stimulus	26/617	206/17910	1.13252e-08	7.95748e-07	6.25405e-07	26	SPON2/CD14/FCGR2B/CD36/PYCARD/CASP1/SYK/MEF2C/IRF8/LY96/HCK/ZFP36/CCL5/LTF/LYN/MUS81/CXCL6/LILRA2/TNFRSF1B/LY86/LILRB2/TIGAR/CX3CR1/TLR2/TLR1/CXCL10	BP
regulation of biological quality	184/617	3661/17910	1.22026e-08	8.48083e-07	6.66538e-07	184	KCNJ2/CYP4A11/TWNK/INPP5D/CYP27B1/CCR1/MUC13/MYD88/RBP1/P3H1/CMKLR1/FCER1G/FASTKD1/FBN2/POSTN/KCNMB1/IRF1/USP2/PLK2/FN1/FCGR2B/REG1A/CD36/PYCARD/SRPX2/ENTPD1/C3/C3AR1/ACD/FES/AOPEP/ITGB2/NFE2/RAC2/SYK/NFKBIE/LST1/CD52/COL3A1/COL1A2/COL1A1/PPP1R10/RGS4/CCT5/CEBPA/SHANK2/RCN3/IL10RA/SERPINA6/MLLT11/SYT11/GZMB/SH2B3/CDC20/EXOSC4/IGF1/ARHGAP15/FGR/HTR2B/GTPBP4/EZH2/CEL/TWF2/NCF2/TESC/PPT1/MEF2C/SLC4A…	BP
regulation of leukocyte degranulation	12/617	43/17910	1.44911e-08	9.96305e-07	7.8303e-07	12	FCER1G/FCGR2B/ITGAM/FES/ITGB2/RAC2/SYK/FGR/CD300A/ADGRE2/LYN/C12orf4	BP
regulation of defense response	64/617	885/17910	1.53977e-08	1.04737e-06	8.23163e-07	64	MUC13/MCPH1/MYD88/CD14/FCER1G/IRF1/IFI16/FCGR2B/IRF7/CD36/FCN1/ITGAM/PYCARD/C1QA/C1QB/C1R/C3/C3AR1/ITGB2/SYK/IFNGR2/CEBPA/CFB/SYT11/MNDA/IGF1/FGR/MEF2C/PTPRC/ICAM2/SLAMF8/VSIG4/PBK/LY96/PSMB10/LPL/HCK/CLEC10A/CD300A/TYRO3/RHBDD3/MICB/ADA/CST7/CCL5/LTF/LYN/CXCL6/TLR5/PSME3/PIK3CG/ARG2/LILRA2/TNFRSF1B/CFP/CTSK/CLEC4A/CTSS/GATA3/DNASE1/TKFC/TLR2/TLR1/IDO1	BP
hemopoiesis	62/617	847/17910	1.68061e-08	1.13114e-06	8.88999e-07	62	CLEC5A/TCIM/CD2/INPP5D/CD3D/CCR1/FCER1G/IRF1/IFI16/FCGR2B/IRF7/FOS/MECOM/FES/NFE2/SYK/EVI2B/CEBPA/ZBTB16/SH2B3/TESC/MEF2C/PUS7/SLC4A1/BTN2A2/PTPRC/DOCK10/HLX/SLAMF8/BATF3/IRF8/CYP26B1/SOX4/PLEK/PSMB10/VCAM1/SASH3/TYRO3/HCLS1/ZFP36/TCIRG1/NCKAP1L/PCID2/ADA/TYROBP/IKZF1/LTF/HHEX/CCL19/LYN/PSME3/ISG15/RASSF2/EGR1/TOP2A/LILRB2/NR4A3/GATA3/TLR2/JUNB/CSF1R/DOCK2	BP
hematopoietic or lymphoid organ development	64/617	890/17910	1.90606e-08	1.26952e-06	9.97756e-07	64	CLEC5A/TCIM/CD2/INPP5D/CD3D/CCR1/FCER1G/IRF1/IFI16/FCGR2B/IRF7/FOS/MECOM/FES/NFE2/SYK/EVI2B/CEBPA/ZBTB16/SH2B3/TESC/MEF2C/PUS7/SLC4A1/BTN2A2/PTPRC/DOCK10/HLX/SLAMF8/BATF3/IRF8/CYP26B1/SOX4/PLEK/PSMB10/VCAM1/SASH3/TYRO3/HCLS1/ZFP36/TCIRG1/NCKAP1L/PCID2/ADA/TYROBP/IKZF1/LTF/HHEX/LTB/CCL19/LYN/PSME3/ISG15/RASSF2/EGR1/TOP2A/LILRB2/NR4A3/CD248/GATA3/TLR2/JUNB/CSF1R/DOCK2	BP
integrin-mediated signaling pathway	17/617	94/17910	1.94322e-08	1.28092e-06	1.00672e-06	17	NEDD9/FCER1G/ITGAL/ITGAM/ITGAX/ITGB2/SYK/COL3A1/FGR/PLEK/HCK/TYROBP/ITGA10/ADAMTS1/ISG15/TIMP1/COL16A1	BP
cellular response to external stimulus	33/617	320/17910	2.10555e-08	1.37376e-06	1.07969e-06	33	KCNJ2/CYP27B1/CYP24A1/MYD88/POSTN/IRF1/IFI16/FOS/CASP1/FES/COL1A1/MMP7/TNC/PTPRC/CACNB3/BAIAP2/MARS1/LPL/VCAM1/PCK1/ALB/ATF3/P2RX4/LYN/TLR5/AOC1/PDK4/PIK3C2B/UCP2/CTSV/CYBB/NR4A2/FADS1	BP
positive regulation of leukocyte activation	32/617	305/17910	2.29158e-08	1.48004e-06	1.16321e-06	32	CD2/INPP5D/FCER1G/ITGAM/PYCARD/C1QA/ITGB2/SYK/CEBPA/ZBTB16/IGF1/FGR/MEF2C/BTN2A2/PTPRC/HLX/VCAM1/SASH3/NCKAP1L/PCID2/ADA/TYROBP/CCL5/MLH1/CCL19/LYN/CORO1A/LILRB2/NR4A3/GATA3/MAP3K8/CSK	BP
regulation of lymphocyte proliferation	25/617	199/17910	2.38089e-08	1.52234e-06	1.19646e-06	25	INPP5D/IRF1/FCGR2B/PYCARD/RAC2/LST1/MNDA/IGF1/MEF2C/BTN2A2/PTPRC/VSIG4/VCAM1/SASH3/CD300A/NCKAP1L/ADA/TYROBP/CCL5/CCL19/ARG2/TNFRSF1B/CORO1A/LILRB2/IDO1	BP
immune system development	66/617	938/17910	2.59885e-08	1.64525e-06	1.29306e-06	66	CLEC5A/TCIM/CD2/INPP5D/CD3D/CCR1/FCER1G/IRF1/IFI16/FCGR2B/IRF7/FOS/MECOM/FES/NFE2/SYK/EVI2B/CEBPA/ZBTB16/SH2B3/TESC/MEF2C/PUS7/SLC4A1/BTN2A2/PTPRC/DOCK10/HLX/SLAMF8/BATF3/IRF8/CYP26B1/SOX4/PLEK/PSMB10/VCAM1/SASH3/TYRO3/HCLS1/ZFP36/TCIRG1/NCKAP1L/PCID2/ADA/TYROBP/IKZF1/LTF/HHEX/MLH1/LTB/CCL19/LYN/PSME3/ISG15/RASSF2/EGR1/TOP2A/LILRB2/NR4A3/CD248/GATA3/TLR2/JUNB/CSF1R/DOCK2/IDO1	BP
regulation of mononuclear cell proliferation	25/617	200/17910	2.63453e-08	1.65149e-06	1.29796e-06	25	INPP5D/IRF1/FCGR2B/PYCARD/RAC2/LST1/MNDA/IGF1/MEF2C/BTN2A2/PTPRC/VSIG4/VCAM1/SASH3/CD300A/NCKAP1L/ADA/TYROBP/CCL5/CCL19/ARG2/TNFRSF1B/CORO1A/LILRB2/IDO1	BP
response to nitrogen compound	69/617	1006/17910	3.34325e-08	2.07541e-06	1.63113e-06	69	MYD88/FCER1G/FCGR2B/REG1A/CD36/FOS/FOSB/ITGB2/SYK/COL4A1/COL3A1/COL1A2/COL1A1/RGS4/COL5A2/RCN3/MMP2/SST/IGF1/EZH2/BTG2/MEF2C/RAB8A/ATP6V0A2/CCNA2/PFKFB1/NR4A1/BAIAP2/MARS1/LPL/VCAM1/PCK1/TCIRG1/ADA/ADCY1/ADCY3/EIF2B5/P2RX4/HHEX/EIF2B4/LYPD1/CCL19/LYN/AOC1/PDK4/GDF15/PIK3CG/UCP2/DPEP1/ADRB2/RAB31/EGR1/DUSP1/AGXT/MAN1B1/NR4A3/THBD/TRAF2/KL/TIMP1/CYBB/NR4A2/GUCY1B1/TLR2/DNMT1/COL16A1/GNA15/NNMT/CSK	BP
response to lipopolysaccharide	31/617	295/17910	3.66726e-08	2.25466e-06	1.77202e-06	31	SPON2/CYP27B1/CD14/CD36/FOS/PYCARD/PTGER2/CASP1/IFNAR1/IL10RA/MEF2C/IRF8/LY96/VCAM1/HCK/PCK1/ZFP36/CCL5/LTF/SLPI/LYN/CXCL6/LILRA2/TNFRSF1B/LY86/LILRB2/THBD/CX3CR1/TLR2/IDO1/CXCL10	BP
regulation of leukocyte differentiation	29/617	267/17910	4.9213e-08	2.99684e-06	2.35532e-06	29	CD2/INPP5D/CCR1/IRF1/FCGR2B/IRF7/FOS/FES/SYK/EVI2B/ZBTB16/TESC/BTN2A2/PTPRC/HLX/SLAMF8/CYP26B1/SASH3/HCLS1/NCKAP1L/PCID2/ADA/TYROBP/LTF/CCL19/LYN/RASSF2/LILRB2/GATA3	BP
regulation of response to stimulus	205/617	4275/17910	5.46022e-08	3.29365e-06	2.58859e-06	205	DAPK2/SPON2/TCIM/PRR5L/INPP5D/CD3D/CD247/STIMATE/CYP27B1/CCR1/MUC13/MCPH1/MYD88/GADD45B/CD14/CMKLR1/FCER1G/LEFTY1/FBN2/POSTN/IRF1/IFI16/PLK2/FN1/FCGR2B/IRF7/REG1A/CD36/FCN1/ITGAL/ITGAM/FOS/PYCARD/C1QA/C1QB/CASP1/C1R/C3/C3AR1/VASH1/MECOM/FES/CD44/CD48/ITGB2/RAC2/SYK/IFNGR2/COL3A1/COL1A2/COL1A1/OSGIN2/PPP1R10/RGS4/PPP4C/CEBPA/MYDGF/HLA-C/IL10RB/RCN3/IL10RA/CFB/MLLT11/SYT11/SST/MNDA/HLA-DRB1/GZMB/SH…	BP
apoptotic process	109/617	1907/17910	6.22874e-08	3.72211e-06	2.92533e-06	109	DAPK2/CLEC5A/TCIM/CD2/INPP5D/ATAD3A/MYD88/GADD45B/CD14/FCER1G/IRF1/IFI16/PLK2/IRF7/ITGAM/PYCARD/CASP1/MECOM/CRIP1/CD44/SAP30BP/PRODH/ITGB2/EVI2B/PPP1R10/MYDGF/THOC6/ZBTB16/MLLT11/SST/MNDA/GZMB/GZMA/IGF1/HTR2B/BTG2/PPT1/MEF2C/PTPRC/FABP1/MSX1/HRG/RNF186/SOX4/FAP/AURKA/LY96/HCK/MAPT/TYRO3/CALHM2/ALB/HCLS1/ZFP36/TCIRG1/ZPR1/NCKAP1L/TNFAIP8/PCID2/ADA/ATF3/TYROBP/EIF2B5/CCL5/P2RX4/LTF/MLH1/CCL19/LYN/S…	BP
regulation of phagocytosis	16/617	90/17910	6.53028e-08	3.86617e-06	3.03855e-06	16	FCGR2B/CD36/PYCARD/C3/SYK/SYT11/FGR/PTPRC/HCK/CD300A/NCKAP1L/RAB31/TLR2/DOCK2/PTX3/CSK	BP
activation of innate immune response	32/617	319/17910	6.61182e-08	3.87853e-06	3.04827e-06	32	MUC13/MYD88/CD14/FCER1G/IRF1/IFI16/IRF7/CD36/FCN1/ITGAM/PYCARD/ITGB2/SYK/MNDA/ICAM2/LY96/PSMB10/HCK/CLEC10A/CD300A/TYRO3/LTF/LYN/TLR5/PSME3/LILRA2/CTSK/CLEC4A/CTSS/TKFC/TLR2/TLR1	BP
response to lipid	62/617	883/17910	7.67212e-08	4.4596e-06	3.50495e-06	62	SPON2/CYP27B1/CYP24A1/CD14/POSTN/KCNMB1/CD36/FOS/PYCARD/PTGER2/CASP1/FES/FOSB/COL1A1/IFNAR1/IL10RA/SST/EZH2/TWF2/TESC/MEF2C/TNC/CCNA2/CCNB1/IRF8/PFKFB1/CYP26B1/NR4A1/LY96/LPL/VCAM1/HCK/KLF9/PCK1/MICB/ZFP36/ADCY1/ADCY3/CCL5/ARPC1B/LTF/SLPI/CCL19/LYN/CXCL6/PDK4/UCP2/LILRA2/TNFRSF1B/LY86/DUSP1/AGXT/LILRB2/NR4A3/THBD/CTSV/CX3CR1/CYBB/NR4A2/TLR2/IDO1/CXCL10	BP
cellular response to molecule of bacterial origin	23/617	183/17910	8.57804e-08	4.94126e-06	3.88351e-06	23	SPON2/CD14/FCGR2B/CD36/PYCARD/CASP1/MEF2C/IRF8/LY96/HCK/ZFP36/CCL5/LTF/LYN/CXCL6/LILRA2/TNFRSF1B/LY86/LILRB2/CX3CR1/TLR2/TLR1/CXCL10	BP
cell death	120/617	2178/17910	8.88951e-08	5.07496e-06	3.98858e-06	120	DAPK2/KRT19/CLEC5A/TCIM/CD2/INPP5D/ATAD3A/MYD88/GADD45B/CD14/FCER1G/CSTA/IRF1/IFI16/PLK2/FCGR2B/IRF7/CD36/ITGAM/FOS/PYCARD/C1QA/CASP1/MECOM/CRIP1/CD44/SAP30BP/PRODH/ITGB2/EVI2B/PPP1R10/MYDGF/EMP3/THOC6/ZBTB16/MLLT11/SST/MNDA/GZMB/GZMA/IGF1/HTR2B/BTG2/PPT1/MEF2C/PTPRC/FABP1/PKP2/MSX1/HRG/RNF186/CYP26B1/SOX4/FAP/AURKA/HBB/LY96/HCK/MAPT/TYRO3/CALHM2/ALB/HCLS1/ZFP36/TCIRG1/ZPR1/NCKAP1L/TNFAIP8/PCID2/…	BP
protein localization	130/617	2417/17910	9.01374e-08	5.10034e-06	4.00853e-06	130	CLEC5A/PRR5L/MICALL2/CD2/CD247/MCPH1/P3H1/CD14/FCER1G/FBN2/POSTN/FN1/FCGR2B/BYSL/CD36/FCN1/ITGAL/ITGAM/PYCARD/NXT1/CASP1/ACD/ITGB6/RAB32/ITGB2/RAC2/SYK/NFKBIE/COL1A1/PPP1R10/CCT5/RCN3/IL10RA/THOC6/ZBTB16/SYT11/GZMB/HINFP/IGF1/FGR/HTR2B/EZH2/MICALL1/TWF2/TESC/PPT1/SLC4A1/USE1/BTN3A2/BTN2A2/HPS6/RAMP1/RAB8A/TAP1/ATP6V0A2/PIPOX/KIF20A/PKP2/MSX1/CACNB3/MAGOH/RNF186/SOX4/EXOC3/AURKA/PLEK/SRSF7/BAIAP2/…	BP
cell proliferation	111/617	1969/17910	9.45562e-08	5.30344e-06	4.16816e-06	111	INPP5D/CYP27B1/PRDX4/P3H1/IRF1/IFI16/FN1/FCGR2B/BYSL/REG1A/PYCARD/PTGER2/VASH1/MECOM/CRIP1/FES/ELF4/ITGAX/RAC2/LST1/SMARCD3/CEBPA/MYDGF/MMP2/ZBTB16/SST/MNDA/SH2B3/CDC20/IGF1/HTR2B/GTPBP4/EZH2/BTG2/TESC/MEF2C/TNC/IGFBP6/BTN2A2/PTPRC/PLA2G4A/HLX/CCNA2/CCNB1/VSIG4/MSX1/HRG/PLAU/SOX4/FAP/PLG/NR4A1/PSMB10/VCAM1/HCK/SASH3/KLF9/PGF/CD300A/VEGFC/HCLS1/ZFP36/TCIRG1/ZPR1/NCKAP1L/MKI67/ADA/ATF3/SOX18/TYROBP…	BP
positive regulation of leukocyte differentiation	20/617	143/17910	1.01553e-07	5.64637e-06	4.43767e-06	20	INPP5D/CCR1/FOS/FES/SYK/EVI2B/ZBTB16/TESC/BTN2A2/PTPRC/HLX/SASH3/HCLS1/NCKAP1L/PCID2/ADA/TYROBP/CCL19/LILRB2/GATA3	BP
programmed cell death	114/617	2049/17910	1.22029e-07	6.72635e-06	5.28647e-06	114	DAPK2/KRT19/CLEC5A/TCIM/CD2/INPP5D/ATAD3A/MYD88/GADD45B/CD14/FCER1G/CSTA/IRF1/IFI16/PLK2/IRF7/ITGAM/PYCARD/CASP1/MECOM/CRIP1/CD44/SAP30BP/PRODH/ITGB2/EVI2B/PPP1R10/MYDGF/THOC6/ZBTB16/MLLT11/SST/MNDA/GZMB/GZMA/IGF1/HTR2B/BTG2/PPT1/MEF2C/PTPRC/FABP1/PKP2/MSX1/HRG/RNF186/CYP26B1/SOX4/FAP/AURKA/LY96/HCK/MAPT/TYRO3/CALHM2/ALB/HCLS1/ZFP36/TCIRG1/ZPR1/NCKAP1L/TNFAIP8/PCID2/ADA/ATF3/TYROBP/EIF2B5/CCL5/P2…	BP
immune response-regulating cell surface receptor signaling pathway	38/617	434/17910	1.44656e-07	7.90536e-06	6.2131e-06	38	INPP5D/CD3D/CD247/MUC13/FCER1G/FCGR2B/FCN1/FOS/C3AR1/SYK/MNDA/HLA-DRB1/FGR/MEF2C/BTN2A2/PTPRC/ICAM2/CACNB3/BAIAP2/PSMB10/HCK/CLEC10A/CD300A/MICB/NCKAP1L/ADA/EIF2B5/ARPC1B/EIF2B4/LYN/LPXN/PSME3/LILRA2/LILRB2/NR4A3/CLEC4A/GATA3/CSK	BP
system development	218/617	4670/17910	1.46615e-07	7.94454e-06	6.24388e-06	218	KRT19/CLEC5A/PVALB/TCIM/MICALL2/CD2/INPP5D/CD3D/CYP27B1/CCR1/PRDX4/MCPH1/P3H1/CMKLR1/FCER1G/LEFTY1/FBN2/CSTA/ETNK2/POSTN/IRF1/USP2/IFI16/PLK2/FN1/FCGR2B/IRF7/CRTAC1/REG1A/CDH11/ITGAM/FOS/SRPX2/C1QA/C1QB/C3/C3AR1/VASH1/MECOM/CRIP1/FES/CD44/ITGAX/ITGB2/NFE2/SYK/LST1/HOXC5/COL4A1/COL3A1/HSPG2/COL1A2/EVI2B/COL1A1/HOXB2/MRAS/RGS4/SMARCD3/COL6A3/CEBPA/SHANK2/COL5A2/MYDGF/RCN3/THOC6/MMP2/ZBTB16/FHL3/SH2…	BP
immune response-activating cell surface receptor signaling pathway	36/617	399/17910	1.48078e-07	7.9564e-06	6.25321e-06	36	INPP5D/CD3D/CD247/MUC13/FCER1G/FCGR2B/FCN1/C3AR1/SYK/MNDA/HLA-DRB1/FGR/MEF2C/BTN2A2/PTPRC/ICAM2/CACNB3/BAIAP2/PSMB10/HCK/CLEC10A/CD300A/MICB/NCKAP1L/ADA/EIF2B5/ARPC1B/EIF2B4/LYN/LPXN/PSME3/LILRA2/NR4A3/CLEC4A/GATA3/CSK	BP
nitrogen compound transport	113/617	2035/17910	1.55637e-07	8.29287e-06	6.51765e-06	113	CLEC5A/PRR5L/MICALL2/CD2/P3H1/CD14/FCER1G/POSTN/FN1/SLC38A7/FCGR2B/CD36/FCN1/ITGAM/PYCARD/NXT1/CASP1/ACD/ITGB6/ITGB2/RAC2/SYK/NFKBIE/COL1A1/PPP1R10/RGS4/SLC52A2/RCN3/IL10RA/THOC6/SYT11/SLC1A4/IGF1/FGR/HTR2B/MICALL1/TESC/PPT1/USE1/BTN3A2/BTN2A2/RAMP1/RAB8A/TAP1/ATP6V0A2/PIPOX/KIF20A/SLC35B1/SLC6A13/CACNB3/MAGOH/SOX4/EXOC3/PLEK/SRSF7/HBB/COG4/LPL/TIMM44/SLC15A3/PLEKHA8P1/PDIA4/RHBDD3/VEGFC/PITPNM1/…	BP
cellular response to extracellular stimulus	27/617	251/17910	1.73727e-07	9.18025e-06	7.21507e-06	27	CYP27B1/CYP24A1/POSTN/IFI16/FOS/FES/COL1A1/TNC/PTPRC/CACNB3/BAIAP2/MARS1/LPL/VCAM1/PCK1/ALB/ATF3/P2RX4/LYN/AOC1/PDK4/PIK3C2B/UCP2/CTSV/CYBB/NR4A2/FADS1	BP
multi-organism process	132/617	2496/17910	1.85443e-07	9.71904e-06	7.63853e-06	132	MON1B/KRT19/CLEC5A/SPON2/CD247/CYP27B1/PRDX4/MYD88/CD14/PRMT7/IRF1/IFI16/WFDC2/FN1/FCGR2B/IRF7/BYSL/CD36/ISG20/FCN1/FOS/PYCARD/PTGER2/CASP1/SUPT4H1/C3/ITGB6/FOSB/SYK/IFNGR2/IFNAR1/MTNR1A/CCT5/ULBP2/CEBPA/SLC52A2/SHANK2/IL10RB/IL10RA/THOC6/MMP2/MMP7/ZBTB16/SYT11/GZMA/EXOSC4/IGF1/FGR/MEF2C/POLR2A/POLR2D/PTPRC/TAP1/POLR2L/CCNA2/CCNB1/SLAMF8/FKBP5/SELPLG/BATF3/HRG/IRF8/CYP26B1/AURKA/PLG/LY96/BAIAP2/P…	BP
regulation of innate immune response	38/617	440/17910	2.05474e-07	1.06813e-05	8.3948e-06	38	MUC13/MYD88/CD14/FCER1G/IRF1/IFI16/FCGR2B/IRF7/CD36/FCN1/ITGAM/PYCARD/ITGB2/SYK/IFNGR2/MNDA/FGR/ICAM2/SLAMF8/VSIG4/LY96/PSMB10/HCK/CLEC10A/CD300A/TYRO3/CCL5/LTF/LYN/TLR5/PSME3/LILRA2/CTSK/CLEC4A/CTSS/TKFC/TLR2/TLR1	BP
response to organonitrogen compound	63/617	932/17910	2.33027e-07	1.20159e-05	9.44372e-06	63	MYD88/FCER1G/FCGR2B/REG1A/CD36/FOS/FOSB/ITGB2/SYK/COL4A1/COL3A1/COL1A2/COL1A1/RGS4/COL5A2/RCN3/MMP2/SST/IGF1/EZH2/BTG2/MEF2C/RAB8A/ATP6V0A2/CCNA2/PFKFB1/NR4A1/BAIAP2/MARS1/LPL/VCAM1/PCK1/TCIRG1/ADA/ADCY1/ADCY3/EIF2B5/P2RX4/HHEX/EIF2B4/LYN/AOC1/PDK4/GDF15/PIK3CG/UCP2/ADRB2/RAB31/EGR1/DUSP1/AGXT/MAN1B1/NR4A3/THBD/KL/TIMP1/CYBB/NR4A2/TLR2/DNMT1/COL16A1/NNMT/CSK	BP
MyD88-dependent toll-like receptor signaling pathway	10/617	36/17910	2.4759e-07	1.25943e-05	9.89826e-06	10	MYD88/CD14/IRF1/IRF7/CD36/LY96/CD300A/TLR5/TLR2/TLR1	BP
animal organ development	168/617	3403/17910	2.48182e-07	1.25943e-05	9.89826e-06	168	KRT19/CLEC5A/PVALB/TCIM/CD2/INPP5D/CD3D/CYP27B1/CCR1/PRDX4/MCPH1/P3H1/FCER1G/LEFTY1/FBN2/CSTA/ETNK2/IRF1/USP2/IFI16/FN1/FCGR2B/IRF7/CRTAC1/REG1A/ITGAM/FOS/C1QB/VASH1/MECOM/CRIP1/FES/CD44/ITGAX/NFE2/SYK/COL4A1/COL3A1/HSPG2/COL1A2/EVI2B/COL1A1/HOXB2/MRAS/RGS4/SMARCD3/COL6A3/CEBPA/COL5A2/RCN3/MMP2/ZBTB16/FHL3/SH2B3/SERPINH1/IGF1/FGR/HTR2B/EZH2/BTG2/TESC/PPT1/MEF2C/PUS7/TUBB3/SLC4A1/TNC/BTN2A2/TAGLN/…	BP
mast cell mediated immunity	11/617	45/17910	2.59346e-07	1.30571e-05	1.02621e-05	11	SPON2/FCER1G/FES/RAC2/FGR/CD300A/ADGRE2/LYN/PIK3CG/NR4A3/C12orf4	BP
regulation of response to stress	93/617	1592/17910	2.64784e-07	1.32268e-05	1.03954e-05	93	MUC13/MCPH1/MYD88/GADD45B/CD14/FCER1G/IRF1/IFI16/PLK2/FCGR2B/IRF7/CD36/FCN1/ITGAM/PYCARD/C1QA/C1QB/C1R/C3/C3AR1/VASH1/MECOM/CD44/ITGB2/SYK/IFNGR2/PPP1R10/PPP4C/CEBPA/CFB/SYT11/MNDA/SH2B3/IGF1/FGR/MEF2C/PTPRC/ICAM2/SLAMF8/VSIG4/MSX1/HRG/PBK/PLAU/FAP/PLG/PLEK/LY96/PSMB10/LPL/HCK/CLEC10A/MAPT/CD300A/TYRO3/RHBDD3/MICB/ADA/CST7/CCL5/LTF/CCL19/LYN/CXCL6/TLR5/PSME3/PIK3CG/BAG2/RASSF2/ARG2/LILRA2/TNFRSF1…	BP
regulation of cell proliferation	96/617	1664/17910	2.91981e-07	1.44723e-05	1.13743e-05	96	INPP5D/CYP27B1/PRDX4/P3H1/IRF1/FN1/FCGR2B/REG1A/PYCARD/PTGER2/VASH1/FES/ITGAX/RAC2/LST1/SMARCD3/CEBPA/MYDGF/MMP2/ZBTB16/SST/MNDA/SH2B3/CDC20/IGF1/HTR2B/GTPBP4/EZH2/BTG2/TESC/MEF2C/TNC/IGFBP6/BTN2A2/PTPRC/PLA2G4A/HLX/CCNA2/CCNB1/VSIG4/MSX1/HRG/PLAU/SOX4/FAP/PLG/NR4A1/VCAM1/HCK/SASH3/KLF9/PGF/CD300A/VEGFC/HCLS1/ZFP36/TCIRG1/NCKAP1L/ADA/ATF3/SOX18/TYROBP/CCL5/LTF/HHEX/OVOL1/ADAMTS1/CCL19/LYN/ST8SIA1…	BP
regulation of localization	139/617	2688/17910	2.98174e-07	1.46656e-05	1.15262e-05	139	DAPK2/CLEC5A/KCNJ2/CYP4A11/PRR5L/MICALL2/CD2/CD247/STIMATE/CCR1/NEDD9/P3H1/CD14/CMKLR1/FCER1G/POSTN/KCNMB1/PLK2/FN1/FCGR2B/BYSL/CD36/FCN1/ITGAM/PYCARD/SRPX2/CASP1/C3/C3AR1/VASH1/FES/ITGAX/ITGB2/RAC2/SYK/COL3A1/COL1A1/RGS4/CCT5/SYT11/GZMB/IGF1/FGR/HTR2B/GTPBP4/TESC/PPT1/MEF2C/BTN2A2/PTPRC/RAB8A/DOCK10/EMILIN1/ADGRA2/SLAMF8/PKP2/HRG/CACNB3/PLAU/SOX4/STK10/NECAB2/PFN1/LPL/HCK/MAPT/CD300A/FAM89B/RHBD…	BP
regulation of cell adhesion	49/617	659/17910	3.64736e-07	1.78025e-05	1.39916e-05	49	NEDD9/POSTN/IRF1/FN1/FCGR2B/CD36/PYCARD/FES/CD44/ITGB2/RAC2/SYK/COL1A1/ZBTB16/SH2B3/IGF1/GTPBP4/TESC/TNC/BTN2A2/PTPRC/HLX/VSIG4/HRG/PLAU/PLG/VCAM1/SASH3/CD300A/NCKAP1L/ADA/CCL5/FXYD5/CCL19/LYN/LPXN/PIK3CG/ARG2/CORO1A/DUSP1/LILRB2/NR4A3/TGFBI/GPM6B/GATA3/COL16A1/MAP3K8/CSK/IDO1	BP
response to endogenous stimulus	91/617	1560/17910	3.87658e-07	1.87779e-05	1.47582e-05	91	MYD88/FCER1G/LEFTY1/FBN2/POSTN/FCGR2B/REG1A/CD36/FOS/PTGER2/CD44/FOSB/ITGB2/SYK/COL4A1/COL3A1/COL1A2/COL1A1/COL5A2/MMP2/SST/IGF1/EZH2/MICALL1/BTG2/MEF2C/POLR2A/POLR2D/TNC/RAB8A/EMILIN1/POLR2L/ATP6V0A2/CCNA2/MSX1/PFKFB1/NR4A1/BAIAP2/MARS1/LPL/VCAM1/KLF9/MAPT/PCK1/PGF/FAM89B/HCLS1/ZFP36/TCIRG1/ZPR1/ADCY1/ADCY3/EIF2B5/CCL5/ARPC1B/P2RX4/HHEX/EIF2B4/LYPD1/CCL19/LYN/MUS81/AOC1/PDK4/GDF15/PIK3CG/UCP2/AD…	BP
regulation of establishment of protein localization	52/617	723/17910	4.4187e-07	2.11245e-05	1.66025e-05	52	CLEC5A/PRR5L/MICALL2/CD2/P3H1/CD14/POSTN/FN1/FCGR2B/CD36/FCN1/ITGAM/PYCARD/CASP1/ITGB2/RAC2/SYK/CCT5/SYT11/GZMB/IGF1/FGR/HTR2B/BTN2A2/RAB8A/CACNB3/SOX4/LPL/MAPT/RHBDD3/VEGFC/HCLS1/TCIRG1/ZPR1/CCL5/CCL19/LYN/CAMK1/TLR5/UCP2/ARG2/LILRA2/TNFRSF1B/TWIST1/TRAF2/LCP1/GATA3/TLR2/TLR1/CSF1R/B3GAT3/CSK	BP
cell migration	87/617	1474/17910	4.4271e-07	2.11245e-05	1.66025e-05	87	DAPK2/PRR5L/CD2/INPP5D/CCR1/NEDD9/CMKLR1/FCER1G/POSTN/PLK2/FN1/ITGAL/ITGAM/PYCARD/SRPX2/C3AR1/VASH1/CD44/CD48/ITGAX/ITGB2/RAC2/SYK/COL3A1/COL1A2/COL1A1/IGF1/FGR/HTR2B/GTPBP4/FSCN1/MEF2C/PTPRC/DOCK10/EMILIN1/ADGRA2/SLAMF8/SELL/SELPLG/HRG/PLAU/FAP/STK10/NR4A1/PFN1/VCAM1/HCK/CD300A/FAM89B/TYRO3/VEGFC/NCKAP1L/MCAM/ADA/SOX18/CCL5/ADGRE2/P2RX4/ADAMTS1/CCL20/CCL19/LYN/CXCL6/PIK3CG/BIN3/DPYSL3/DPEP1/RHOC…	BP
myeloid leukocyte differentiation	23/617	201/17910	4.75242e-07	2.20995e-05	1.73687e-05	23	INPP5D/CCR1/FCER1G/IFI16/IRF7/FOS/FES/EVI2B/CEBPA/TESC/MEF2C/BATF3/HCLS1/TCIRG1/TYROBP/LTF/CCL19/LYN/RASSF2/GATA3/TLR2/JUNB/CSF1R	BP
regulation of leukocyte migration	22/617	186/17910	4.75475e-07	2.20995e-05	1.73687e-05	22	DAPK2/CCR1/CMKLR1/PYCARD/C3AR1/RAC2/EMILIN1/SLAMF8/STK10/CD300A/VEGFC/NCKAP1L/ADA/CCL5/P2RX4/CCL20/CCL19/LYN/DUSP1/CX3CR1/ECM1/CXCL10	BP
response to wounding	49/617	665/17910	4.76386e-07	2.20995e-05	1.73687e-05	49	CCR1/FCER1G/POSTN/IRF1/FN1/REG1A/CD36/ENTPD1/VASH1/CD44/NFE2/SYK/COL3A1/COL1A2/COL1A1/SYT11/SH2B3/IGF1/EZH2/SLC4A1/TNC/HPS6/CCNB1/HRG/PLAU/FAP/AURKA/PLG/PLEK/HBB/TYRO3/ZFP36/MCAM/TYROBP/P2RX4/HHEX/CYP4F2/LYN/PIK3CG/BIN3/DPYSL3/RHOC/MICAL1/THBD/TIMP1/CX3CR1/GATA3/COMP/GNA15	BP
regulation of cell death	95/617	1659/17910	4.76968e-07	2.20995e-05	1.73687e-05	95	DAPK2/CLEC5A/TCIM/INPP5D/ATAD3A/MYD88/GADD45B/FCER1G/PLK2/FCGR2B/IRF7/CD36/ITGAM/FOS/PYCARD/C1QA/CASP1/MECOM/CD44/SAP30BP/PRODH/ITGB2/EVI2B/PPP1R10/MYDGF/THOC6/ZBTB16/MLLT11/MNDA/GZMB/GZMA/IGF1/HTR2B/BTG2/PPT1/MEF2C/PTPRC/FABP1/MSX1/HRG/SOX4/FAP/AURKA/HBB/HCK/MAPT/TYRO3/CALHM2/ALB/HCLS1/ZFP36/ZPR1/NCKAP1L/TNFAIP8/PCID2/ADA/ATF3/TYROBP/EIF2B5/CCL5/LTF/CCL19/LYN/STYXL1/PDK4/PSME3/PIK3CG/UCP2/RASSF2…	BP
amide transport	99/617	1752/17910	4.85118e-07	2.23154e-05	1.75385e-05	99	CLEC5A/PRR5L/MICALL2/CD2/P3H1/CD14/POSTN/FN1/SLC38A7/FCGR2B/CD36/FCN1/ITGAM/PYCARD/NXT1/CASP1/ACD/ITGB6/ITGB2/RAC2/SYK/COL1A1/PPP1R10/RCN3/IL10RA/THOC6/SYT11/IGF1/FGR/HTR2B/MICALL1/TESC/PPT1/USE1/BTN3A2/BTN2A2/RAMP1/RAB8A/TAP1/ATP6V0A2/PIPOX/KIF20A/CACNB3/MAGOH/SOX4/EXOC3/PLEK/SRSF7/COG4/LPL/TIMM44/SLC15A3/PLEKHA8P1/PDIA4/RHBDD3/VEGFC/PITPNM1/HCLS1/SCG5/TCIRG1/ZPR1/SLC19A2/CCL5/HHEX/CCL19/LYN/CAM…	BP
protein secretion	43/617	549/17910	4.88704e-07	2.23198e-05	1.75419e-05	43	CLEC5A/CD2/P3H1/CD14/POSTN/FN1/FCGR2B/CD36/FCN1/PYCARD/CASP1/ITGB6/SYK/RCN3/SYT11/IGF1/FGR/HTR2B/BTN3A2/BTN2A2/SOX4/PLEK/LPL/PDIA4/RHBDD3/VEGFC/TCIRG1/CCL5/CCL19/LYN/TLR5/ISG15/UCP2/ARG2/LILRA2/TNFRSF1B/TWIST1/TRAF2/GATA3/TLR2/TLR1/CSF1R/COMP	BP
innate immune response-activating signal transduction	29/617	298/17910	5.17421e-07	2.34637e-05	1.8441e-05	29	MUC13/MYD88/CD14/FCER1G/IRF1/IRF7/CD36/FCN1/ITGAM/ITGB2/SYK/ICAM2/LY96/PSMB10/HCK/CLEC10A/CD300A/TYRO3/LTF/LYN/TLR5/PSME3/LILRA2/CTSK/CLEC4A/CTSS/TKFC/TLR2/TLR1	BP
establishment of protein localization	101/617	1803/17910	5.45698e-07	2.45718e-05	1.93118e-05	101	CLEC5A/PRR5L/MICALL2/CD2/P3H1/CD14/POSTN/FN1/FCGR2B/CD36/FCN1/ITGAM/PYCARD/NXT1/CASP1/ACD/ITGB6/ITGB2/RAC2/SYK/COL1A1/PPP1R10/CCT5/RCN3/IL10RA/THOC6/SYT11/GZMB/HINFP/IGF1/FGR/HTR2B/MICALL1/TESC/PPT1/USE1/BTN3A2/BTN2A2/RAMP1/RAB8A/TAP1/ATP6V0A2/PIPOX/KIF20A/CACNB3/MAGOH/SOX4/EXOC3/PLEK/SRSF7/COG4/LPL/TIMM44/SLC15A3/MAPT/PDIA4/RHBDD3/VEGFC/PITPNM1/HCLS1/SCG5/TCIRG1/ZPR1/CCL5/HHEX/CCL19/LYN/CAMK1/TL…	BP
protein transport	96/617	1689/17910	5.74941e-07	2.57075e-05	2.02044e-05	96	CLEC5A/PRR5L/MICALL2/CD2/P3H1/CD14/POSTN/FN1/FCGR2B/CD36/FCN1/ITGAM/PYCARD/NXT1/CASP1/ACD/ITGB6/ITGB2/RAC2/SYK/COL1A1/PPP1R10/RCN3/IL10RA/THOC6/SYT11/IGF1/FGR/HTR2B/MICALL1/TESC/PPT1/USE1/BTN3A2/BTN2A2/RAMP1/RAB8A/TAP1/ATP6V0A2/PIPOX/KIF20A/CACNB3/MAGOH/SOX4/EXOC3/PLEK/SRSF7/COG4/LPL/TIMM44/SLC15A3/PDIA4/RHBDD3/VEGFC/PITPNM1/HCLS1/SCG5/TCIRG1/ZPR1/CCL5/HHEX/CCL19/LYN/CAMK1/TLR5/ISG15/UCP2/ARG2/SE…	BP
cell-cell adhesion	54/617	771/17910	6.03927e-07	2.67179e-05	2.09985e-05	54	CD2/CLDN8/CSTA/IRF1/FCGR2B/ITGAL/ITGAM/PYCARD/SRPX2/CD44/ITGAX/ITGB2/RAC2/SYK/ZBTB16/SH2B3/IGF1/GTPBP4/BTN2A2/PTPRC/HLX/ICAM2/SELL/SELPLG/PKP2/VSIG4/PLG/STK10/PLEK/HBB/BAIAP2/VCAM1/PCDH12/SASH3/CD300A/TYRO3/NCKAP1L/ADA/CCL5/FXYD5/CCL19/LYN/PIK3CG/ARG2/PIP5K1C/CORO1A/LILRB2/NR4A3/CX3CR1/GATA3/COMP/MAP3K8/CSK/IDO1	BP
regulation of immune effector process	37/617	441/17910	6.05896e-07	2.67179e-05	2.09985e-05	37	SPON2/FCER1G/FCGR2B/CD36/ITGAM/PYCARD/C1QA/C1QB/C1R/C3/C3AR1/FES/ITGB2/RAC2/SYK/CFB/FGR/PTPRC/HLX/SLAMF8/VSIG4/SASH3/CD300A/MICB/ADGRE2/MLH1/CCL19/LYN/CXCL6/TNFRSF1B/CFP/NR4A3/C12orf4/TRAF2/GATA3/DNASE1/TKFC	BP
receptor-mediated endocytosis	29/617	301/17910	6.37054e-07	2.78995e-05	2.19271e-05	29	CD14/FCER1G/FCGR2B/CD36/ITGAM/C3/ITGB2/SYK/HSPG2/SYT11/HTR2B/MICALL1/PPT1/RAMP1/HBB/NECAB2/ALB/APOC1/APOC3/STAB1/CCL19/PIP5K1C/ADRB2/RAB31/AP2A2/EGF/ARC/CUBN/LDLRAP1	BP
positive regulation of cytokine secretion	18/617	132/17910	6.45708e-07	2.80861e-05	2.20738e-05	18	CLEC5A/CD2/CD14/POSTN/FCN1/PYCARD/CASP1/SYK/FGR/HTR2B/LPL/CCL19/LILRA2/TWIST1/GATA3/TLR2/TLR1/CSF1R	BP
cell chemotaxis	26/617	253/17910	7.12731e-07	3.07919e-05	2.42004e-05	26	DAPK2/CCR1/CMKLR1/C3AR1/ITGB2/RAC2/SYK/SLAMF8/HRG/NR4A1/VCAM1/VEGFC/NCKAP1L/CCL5/ADGRE2/P2RX4/CCL20/CCL19/LYN/CXCL6/PIK3CG/PIP5K1C/CORO1A/DUSP1/NUP85/CXCL10	BP
cellular response to lipopolysaccharide	21/617	176/17910	7.47006e-07	3.20561e-05	2.5194e-05	21	SPON2/CD14/CD36/PYCARD/CASP1/MEF2C/IRF8/LY96/HCK/ZFP36/CCL5/LTF/LYN/CXCL6/LILRA2/TNFRSF1B/LY86/LILRB2/CX3CR1/TLR2/CXCL10	BP
positive regulation of innate immune response	33/617	373/17910	7.64795e-07	3.26007e-05	2.5622e-05	33	MUC13/MYD88/CD14/FCER1G/IRF1/IFI16/IRF7/CD36/FCN1/ITGAM/PYCARD/ITGB2/SYK/MNDA/ICAM2/LY96/PSMB10/HCK/CLEC10A/CD300A/TYRO3/CCL5/LTF/LYN/TLR5/PSME3/LILRA2/CTSK/CLEC4A/CTSS/TKFC/TLR2/TLR1	BP
regulation of toll-like receptor signaling pathway	13/617	71/17910	7.85657e-07	3.32681e-05	2.61466e-05	13	CD14/IRF1/IRF7/CD36/LY96/CD300A/TYRO3/LTF/LYN/TLR5/LILRA2/TLR2/TLR1	BP
regulation of protein transport	49/617	677/17910	8.02273e-07	3.37482e-05	2.65239e-05	49	CLEC5A/PRR5L/MICALL2/CD2/P3H1/CD14/POSTN/FN1/FCGR2B/CD36/FCN1/ITGAM/PYCARD/CASP1/ITGB2/RAC2/SYK/SYT11/IGF1/FGR/HTR2B/BTN2A2/RAB8A/CACNB3/SOX4/LPL/RHBDD3/VEGFC/HCLS1/TCIRG1/ZPR1/CCL5/CCL19/LYN/CAMK1/TLR5/UCP2/ARG2/LILRA2/TNFRSF1B/TWIST1/TRAF2/LCP1/GATA3/TLR2/TLR1/CSF1R/B3GAT3/CSK	BP
T cell proliferation	21/617	177/17910	8.20747e-07	3.42997e-05	2.69573e-05	21	IRF1/PYCARD/ELF4/RAC2/IGF1/BTN2A2/PTPRC/VSIG4/PSMB10/VCAM1/SASH3/NCKAP1L/CCL5/CCL19/PIK3CG/ARG2/TNFRSF1B/CORO1A/LILRB2/DOCK2/IDO1	BP
regulation of transport	99/617	1773/17910	8.36754e-07	3.47416e-05	2.73046e-05	99	CLEC5A/KCNJ2/CYP4A11/PRR5L/MICALL2/CD2/STIMATE/CCR1/P3H1/CD14/FCER1G/POSTN/KCNMB1/FN1/FCGR2B/CD36/FCN1/ITGAM/PYCARD/CASP1/C3/FES/ITGB2/RAC2/SYK/RGS4/SYT11/GZMB/IGF1/FGR/HTR2B/TESC/PPT1/MEF2C/BTN2A2/PTPRC/RAB8A/PKP2/CACNB3/SOX4/NECAB2/LPL/HCK/CD300A/RHBDD3/VEGFC/SPINK1/NETO2/HCLS1/SCG5/TCIRG1/ZPR1/NCKAP1L/KCNK5/APOC1/ADA/APOC3/ADCY1/CCL5/ADGRE2/P2RX4/CYP4F2/CCL19/LYN/CAMK1/TLR5/REM1/PIK3CG/UCP2/AR…	BP
bone mineralization	16/617	108/17910	8.71844e-07	3.5965e-05	2.82661e-05	16	CYP27B1/CCR1/FBN2/COL1A2/IGF1/FGR/MEF2C/LTF/ISG15/ADRB2/GPM6B/TWIST1/KL/FBXL15/ECM1/COMP	BP
cellular response to nitrogen compound	46/617	620/17910	8.93364e-07	3.66165e-05	2.87781e-05	46	FCGR2B/REG1A/CD36/COL4A1/COL3A1/COL1A2/COL1A1/COL5A2/MMP2/IGF1/EZH2/MEF2C/RAB8A/ATP6V0A2/CCNA2/NR4A1/BAIAP2/MARS1/LPL/VCAM1/PCK1/TCIRG1/ADCY1/ADCY3/P2RX4/LYPD1/LYN/AOC1/PDK4/GDF15/PIK3CG/UCP2/DPEP1/ADRB2/RAB31/EGR1/NR4A3/TRAF2/KL/CYBB/NR4A2/GUCY1B1/DNMT1/COL16A1/GNA15/CSK	BP
cell adhesion mediated by integrin	12/617	61/17910	9.33537e-07	3.78261e-05	2.97288e-05	12	ITGB6/SYK/TESC/HRG/PLAU/NCKAP1L/ADA/CCL5/LYN/LPXN/PIK3CG/COL16A1	BP
phagocytosis, engulfment	10/617	41/17910	9.34708e-07	3.78261e-05	2.97288e-05	10	FCER1G/FCGR2B/CD36/ITGAM/C3/ITGB2/CD300A/NCKAP1L/RAB31/GULP1	BP
regulation of T cell activation	29/617	307/17910	9.56614e-07	3.82674e-05	3.00756e-05	29	CD2/IRF1/FCGR2B/PYCARD/RAC2/SYK/ZBTB16/IGF1/BTN2A2/PTPRC/HLX/VSIG4/CYP26B1/VCAM1/SASH3/CD300A/NCKAP1L/ADA/CCL5/CCL19/LYN/ARG2/TNFRSF1B/CORO1A/LILRB2/GATA3/MAP3K8/CSK/IDO1	BP
regulation of hemopoiesis	38/617	468/17910	9.57582e-07	3.82674e-05	3.00756e-05	38	TCIM/CD2/INPP5D/CCR1/IRF1/FCGR2B/IRF7/FOS/FES/NFE2/SYK/EVI2B/ZBTB16/TESC/MEF2C/PUS7/BTN2A2/PTPRC/HLX/SLAMF8/CYP26B1/PSMB10/SASH3/HCLS1/ZFP36/NCKAP1L/PCID2/ADA/TYROBP/LTF/CCL19/LYN/PSME3/ISG15/RASSF2/LILRB2/NR4A3/GATA3	BP
negative regulation of multi-organism process	21/617	182/17910	1.29958e-06	5.12931e-05	4.0313e-05	21	PRDX4/IFI16/CD36/ISG20/FCN1/IGF1/IRF8/ZP2/MICB/ZFP36/ADA/CCL5/LTF/SLPI/ISG15/ARG2/LILRA2/APOBEC3A/TIMP1/TKFC/PTX3	BP
positive regulation of hemopoiesis	21/617	182/17910	1.29958e-06	5.12931e-05	4.0313e-05	21	INPP5D/CCR1/FOS/FES/SYK/EVI2B/ZBTB16/TESC/BTN2A2/PTPRC/HLX/SASH3/HCLS1/NCKAP1L/PCID2/ADA/TYROBP/CCL19/ISG15/LILRB2/GATA3	BP
positive regulation of defense response	40/617	512/17910	1.31493e-06	5.15806e-05	4.0539e-05	40	MUC13/MYD88/CD14/FCER1G/IRF1/IFI16/IRF7/CD36/FCN1/ITGAM/PYCARD/C1QA/C3/ITGB2/SYK/CEBPA/MNDA/MEF2C/ICAM2/LY96/PSMB10/LPL/HCK/CLEC10A/CD300A/TYRO3/CCL5/LTF/LYN/TLR5/PSME3/PIK3CG/LILRA2/CTSK/CLEC4A/CTSS/TKFC/TLR2/TLR1/IDO1	BP
regulation of leukocyte cell-cell adhesion	28/617	295/17910	1.3377e-06	5.21539e-05	4.09895e-05	28	IRF1/FCGR2B/PYCARD/CD44/ITGB2/SYK/ZBTB16/IGF1/BTN2A2/PTPRC/HLX/VSIG4/VCAM1/SASH3/CD300A/NCKAP1L/ADA/CCL5/CCL19/LYN/ARG2/CORO1A/LILRB2/NR4A3/GATA3/MAP3K8/CSK/IDO1	BP
peptide transport	96/617	1722/17910	1.35739e-06	5.26009e-05	4.13408e-05	96	CLEC5A/PRR5L/MICALL2/CD2/P3H1/CD14/POSTN/FN1/FCGR2B/CD36/FCN1/ITGAM/PYCARD/NXT1/CASP1/ACD/ITGB6/ITGB2/RAC2/SYK/COL1A1/PPP1R10/RCN3/IL10RA/THOC6/SYT11/IGF1/FGR/HTR2B/MICALL1/TESC/PPT1/USE1/BTN3A2/BTN2A2/RAMP1/RAB8A/TAP1/ATP6V0A2/PIPOX/KIF20A/CACNB3/MAGOH/SOX4/EXOC3/PLEK/SRSF7/COG4/LPL/TIMM44/SLC15A3/PDIA4/RHBDD3/VEGFC/PITPNM1/HCLS1/SCG5/TCIRG1/ZPR1/CCL5/HHEX/CCL19/LYN/CAMK1/TLR5/ISG15/UCP2/ARG2/SE…	BP
response to acid chemical	30/617	330/17910	1.38982e-06	5.35333e-05	4.20736e-05	30	KCNMB1/REG1A/CD36/PTGER2/COL4A1/COL3A1/COL1A2/COL1A1/COL5A2/MMP2/SST/TWF2/TESC/TNC/CCNB1/CYP26B1/BAIAP2/LPL/PCK1/MICB/CCL19/LYN/PDK4/UCP2/EGR1/DUSP1/CYBB/TLR2/DNMT1/COL16A1	BP
mast cell degranulation	10/617	43/17910	1.50223e-06	5.7474e-05	4.51708e-05	10	FCER1G/FES/RAC2/FGR/CD300A/ADGRE2/LYN/PIK3CG/NR4A3/C12orf4	BP
cellular response to acid chemical	22/617	199/17910	1.51011e-06	5.7474e-05	4.51708e-05	22	KCNMB1/PTGER2/COL4A1/COL3A1/COL1A2/COL1A1/COL5A2/MMP2/TWF2/TESC/TNC/CCNB1/CYP26B1/BAIAP2/LPL/PCK1/LYN/PDK4/EGR1/CYBB/DNMT1/COL16A1	BP
cell motility	91/617	1611/17910	1.54854e-06	5.82433e-05	4.57754e-05	91	DAPK2/PRR5L/CD2/INPP5D/CCR1/NEDD9/CMKLR1/FCER1G/POSTN/PLK2/FN1/ITGAL/ITGAM/PYCARD/SRPX2/C3AR1/VASH1/FES/CD44/CD48/ITGAX/ITGB2/RAC2/SYK/COL3A1/COL1A2/COL1A1/IGF1/FGR/HTR2B/GTPBP4/FSCN1/MEF2C/PTPRC/DOCK10/EMILIN1/ADGRA2/SLAMF8/SELL/SELPLG/HRG/PLAU/FAP/STK10/NR4A1/PFN1/VCAM1/HCK/CD300A/FAM89B/TYRO3/VEGFC/NCKAP1L/MCAM/ADA/SOX18/ADCY3/CCL5/ADGRE2/P2RX4/ADAMTS1/CCL20/CCL19/LYN/CXCL6/IQCG/PIK3CG/BIN3/DP…	BP
localization of cell	91/617	1611/17910	1.54854e-06	5.82433e-05	4.57754e-05	91	DAPK2/PRR5L/CD2/INPP5D/CCR1/NEDD9/CMKLR1/FCER1G/POSTN/PLK2/FN1/ITGAL/ITGAM/PYCARD/SRPX2/C3AR1/VASH1/FES/CD44/CD48/ITGAX/ITGB2/RAC2/SYK/COL3A1/COL1A2/COL1A1/IGF1/FGR/HTR2B/GTPBP4/FSCN1/MEF2C/PTPRC/DOCK10/EMILIN1/ADGRA2/SLAMF8/SELL/SELPLG/HRG/PLAU/FAP/STK10/NR4A1/PFN1/VCAM1/HCK/CD300A/FAM89B/TYRO3/VEGFC/NCKAP1L/MCAM/ADA/SOX18/ADCY3/CCL5/ADGRE2/P2RX4/ADAMTS1/CCL20/CCL19/LYN/CXCL6/IQCG/PIK3CG/BIN3/DP…	BP
granulocyte migration	15/617	100/17910	1.62602e-06	6.07997e-05	4.77845e-05	15	DAPK2/CMKLR1/C3AR1/ITGB2/RAC2/SYK/SLAMF8/CD300A/NCKAP1L/CCL5/ADGRE2/CCL19/CXCL6/PIK3CG/PIP5K1C	BP
regulation of leukocyte mediated immunity	21/617	185/17910	1.69755e-06	6.31056e-05	4.95968e-05	21	FCER1G/FCGR2B/ITGAM/C3/FES/ITGB2/RAC2/SYK/FGR/PTPRC/SASH3/CD300A/ADGRE2/MLH1/LYN/CXCL6/TNFRSF1B/C12orf4/TRAF2/GATA3/DNASE1	BP
regulation of secretion	52/617	757/17910	1.75112e-06	6.47205e-05	5.08661e-05	52	CLEC5A/CYP4A11/CD2/P3H1/CD14/FCER1G/POSTN/FN1/FCGR2B/FCN1/ITGAM/PYCARD/CASP1/FES/ITGB2/RAC2/SYK/SYT11/IGF1/FGR/HTR2B/MEF2C/BTN2A2/SOX4/LPL/CD300A/RHBDD3/VEGFC/SCG5/TCIRG1/ADA/ADCY1/CCL5/ADGRE2/P2RX4/CYP4F2/CCL19/LYN/TLR5/UCP2/ARG2/LILRA2/TNFRSF1B/EGF/MICAL1/C12orf4/TWIST1/TRAF2/GATA3/TLR2/TLR1/CSF1R	BP
platelet degranulation	17/617	128/17910	1.91331e-06	7.03085e-05	5.52579e-05	17	FCER1G/FN1/CD36/SYK/IGF1/HRG/PLG/PLEK/VEGFC/ALB/SERPINA3/LYN/EGF/TOR4A/TIMP1/ECM1/CFD	BP
regulation of multi-organism process	34/617	408/17910	2.02033e-06	7.38172e-05	5.80155e-05	34	PRDX4/IFI16/CD36/ISG20/FCN1/PYCARD/SUPT4H1/SYT11/IGF1/POLR2A/POLR2D/POLR2L/IRF8/AURKA/LY96/ZP2/MICB/SPINK1/ZFP36/ADA/CCL5/LTF/SLPI/CXCL6/ISG15/TMPRSS2/ARG2/LILRA2/APOBEC3A/TOP2A/LY86/TIMP1/TKFC/PTX3	BP
leukocyte chemotaxis	21/617	188/17910	2.20375e-06	8.00613e-05	6.29229e-05	21	DAPK2/CCR1/CMKLR1/C3AR1/ITGB2/RAC2/SYK/SLAMF8/VEGFC/NCKAP1L/CCL5/ADGRE2/CCL19/LYN/CXCL6/PIK3CG/PIP5K1C/CORO1A/DUSP1/NUP85/CXCL10	BP
peptide secretion	43/617	582/17910	2.27958e-06	8.23482e-05	6.47202e-05	43	CLEC5A/CD2/P3H1/CD14/POSTN/FN1/FCGR2B/CD36/FCN1/PYCARD/CASP1/ITGB6/SYK/RCN3/SYT11/IGF1/FGR/HTR2B/BTN3A2/BTN2A2/SOX4/PLEK/LPL/PDIA4/RHBDD3/VEGFC/TCIRG1/CCL5/CCL19/LYN/TLR5/ISG15/UCP2/ARG2/LILRA2/TNFRSF1B/TWIST1/TRAF2/GATA3/TLR2/TLR1/CSF1R/COMP	BP
mast cell activation involved in immune response	10/617	45/17910	2.34895e-06	8.35938e-05	6.56992e-05	10	FCER1G/FES/RAC2/FGR/CD300A/ADGRE2/LYN/PIK3CG/NR4A3/C12orf4	BP
regulation of cell adhesion mediated by integrin	10/617	45/17910	2.34895e-06	8.35938e-05	6.56992e-05	10	SYK/TESC/HRG/PLAU/NCKAP1L/ADA/CCL5/LYN/LPXN/PIK3CG	BP
regulation of mast cell degranulation	8/617	27/17910	2.35624e-06	8.35938e-05	6.56992e-05	8	FCER1G/FES/RAC2/FGR/CD300A/ADGRE2/LYN/C12orf4	BP
myeloid cell differentiation	34/617	411/17910	2.37709e-06	8.35938e-05	6.56992e-05	34	CLEC5A/INPP5D/CCR1/FCER1G/IFI16/IRF7/FOS/FES/NFE2/EVI2B/CEBPA/ZBTB16/SH2B3/TESC/MEF2C/SLC4A1/BATF3/IRF8/HCLS1/ZFP36/TCIRG1/NCKAP1L/TYROBP/IKZF1/LTF/CCL19/LYN/ISG15/RASSF2/NR4A3/GATA3/TLR2/JUNB/CSF1R	BP
regulation of apoptotic process	86/617	1512/17910	2.37943e-06	8.35938e-05	6.56992e-05	86	DAPK2/CLEC5A/TCIM/INPP5D/ATAD3A/MYD88/GADD45B/FCER1G/PLK2/IRF7/ITGAM/PYCARD/CASP1/CD44/EVI2B/PPP1R10/MYDGF/THOC6/ZBTB16/MLLT11/MNDA/GZMB/GZMA/IGF1/HTR2B/BTG2/PPT1/MEF2C/PTPRC/FABP1/MSX1/HRG/SOX4/FAP/AURKA/HCK/MAPT/TYRO3/CALHM2/ALB/HCLS1/ZFP36/ZPR1/NCKAP1L/TNFAIP8/PCID2/ADA/ATF3/TYROBP/EIF2B5/CCL5/LTF/CCL19/LYN/STYXL1/PDK4/PSME3/PIK3CG/UCP2/RASSF2/ARG2/DPEP1/PLAC8/TNFRSF1B/CORO1A/TSC22D3/EGR1/MICA…	BP
regulation of protein localization	62/617	979/17910	2.60376e-06	9.09753e-05	7.15006e-05	62	CLEC5A/PRR5L/MICALL2/CD2/CD247/P3H1/CD14/FCER1G/POSTN/FN1/FCGR2B/BYSL/CD36/FCN1/ITGAM/PYCARD/CASP1/ITGB2/RAC2/SYK/CCT5/SYT11/GZMB/IGF1/FGR/HTR2B/BTN2A2/RAB8A/CACNB3/SOX4/NECAB2/LPL/MAPT/RHBDD3/VEGFC/HCLS1/TCIRG1/ZPR1/TYROBP/CCL5/LYPD1/CCL19/LYN/CAMK1/TLR5/UCP2/SLC26A4/ARG2/LILRA2/TNFRSF1B/EGF/GPM6B/TWIST1/TRAF2/LCP1/LDLRAP1/GATA3/TLR2/TLR1/CSF1R/B3GAT3/CSK	BP
regulation of programmed cell death	87/617	1539/17910	2.64048e-06	9.13263e-05	7.17765e-05	87	DAPK2/CLEC5A/TCIM/INPP5D/ATAD3A/MYD88/GADD45B/FCER1G/PLK2/IRF7/ITGAM/PYCARD/CASP1/MECOM/CD44/EVI2B/PPP1R10/MYDGF/THOC6/ZBTB16/MLLT11/MNDA/GZMB/GZMA/IGF1/HTR2B/BTG2/PPT1/MEF2C/PTPRC/FABP1/MSX1/HRG/SOX4/FAP/AURKA/HCK/MAPT/TYRO3/CALHM2/ALB/HCLS1/ZFP36/ZPR1/NCKAP1L/TNFAIP8/PCID2/ADA/ATF3/TYROBP/EIF2B5/CCL5/LTF/CCL19/LYN/STYXL1/PDK4/PSME3/PIK3CG/UCP2/RASSF2/ARG2/DPEP1/PLAC8/TNFRSF1B/CORO1A/TSC22D3/EGR…	BP
regulation of peptide transport	49/617	706/17910	2.64238e-06	9.13263e-05	7.17765e-05	49	CLEC5A/PRR5L/MICALL2/CD2/P3H1/CD14/POSTN/FN1/FCGR2B/CD36/FCN1/ITGAM/PYCARD/CASP1/ITGB2/RAC2/SYK/SYT11/IGF1/FGR/HTR2B/BTN2A2/RAB8A/CACNB3/SOX4/LPL/RHBDD3/VEGFC/HCLS1/TCIRG1/ZPR1/CCL5/CCL19/LYN/CAMK1/TLR5/UCP2/ARG2/LILRA2/TNFRSF1B/TWIST1/TRAF2/LCP1/GATA3/TLR2/TLR1/CSF1R/B3GAT3/CSK	BP
toll-like receptor signaling pathway	18/617	147/17910	3.15572e-06	0.000107932	8.48273e-05	18	MYD88/CD14/IRF1/IRF7/CD36/ITGAM/ITGB2/LY96/CD300A/TYRO3/LTF/LYN/TLR5/LILRA2/CTSK/CTSS/TLR2/TLR1	BP
wound healing	41/617	550/17910	3.15659e-06	0.000107932	8.48273e-05	41	FCER1G/POSTN/IRF1/FN1/REG1A/CD36/ENTPD1/CD44/NFE2/SYK/COL3A1/COL1A2/COL1A1/SYT11/SH2B3/IGF1/EZH2/SLC4A1/TNC/HPS6/CCNB1/HRG/PLAU/FAP/PLG/PLEK/HBB/TYRO3/MCAM/P2RX4/CYP4F2/LYN/PIK3CG/BIN3/RHOC/MICAL1/THBD/TIMP1/GATA3/COMP/GNA15	BP
membrane invagination	11/617	58/17910	3.87381e-06	0.000131751	0.000103548	11	FCER1G/FCGR2B/CD36/ITGAM/C3/ITGB2/SYT11/CD300A/NCKAP1L/RAB31/GULP1	BP
cellular response to lipid	42/617	575/17910	3.98897e-06	0.00013495	0.000106062	42	SPON2/CYP27B1/CYP24A1/CD14/KCNMB1/CD36/PYCARD/PTGER2/CASP1/FES/COL1A1/TWF2/TESC/MEF2C/TNC/CCNA2/CCNB1/IRF8/CYP26B1/NR4A1/LY96/LPL/HCK/KLF9/PCK1/ZFP36/ADCY1/ADCY3/CCL5/LTF/LYN/CXCL6/PDK4/LILRA2/TNFRSF1B/LY86/LILRB2/NR4A3/CX3CR1/NR4A2/TLR2/CXCL10	BP
response to abiotic stimulus	71/617	1191/17910	4.0608e-06	0.000136657	0.000107403	71	KCNJ2/TCIM/MYD88/CD14/POSTN/KCNMB1/IRF1/USP2/IFI16/REG1A/FOS/CASP1/CRIP1/FOSB/SMPD2/COL3A1/COL1A1/MMP7/SST/IGF1/HTR2B/BTG2/TNC/PTPRC/ATP6V0A2/CCNA2/CCNB1/FABP1/ELOVL4/PBK/CACNB3/PLAU/PSMB10/LPL/VCAM1/MAPT/PCK1/MICB/PITPNM1/ADA/EIF2B5/EIF2B4/LYN/ST8SIA1/TLR5/PSME3/UCP2/BAG2/PLAC8/ADRB2/ADSL/N4BP1/GPR65/TSC22D3/EGR1/DUSP1/NUP85/APOLD1/TIGAR/THBD/TWIST1/NUP214/NUP107/NUP37/DDB2/CTSS/CYBB/GATA3/NR4A2…	BP
response to extracellular stimulus	38/617	498/17910	4.22834e-06	0.00014155	0.000111249	38	CYP27B1/CYP24A1/POSTN/IFI16/REG1A/FOS/FES/COL1A1/MMP7/SST/TNC/PTPRC/CACNB3/PFKFB1/CYP26B1/BAIAP2/MARS1/LPL/VCAM1/PCK1/ALB/ZFP36/ADA/ATF3/P2RX4/LYN/AOC1/PDK4/PIK3C2B/GDF15/UCP2/ADRB2/ADSL/CTSV/CYBB/NR4A2/FADS1/CXCL10	BP
regulation of mast cell activation involved in immune response	8/617	29/17910	4.28594e-06	0.000142731	0.000112177	8	FCER1G/FES/RAC2/FGR/CD300A/ADGRE2/LYN/C12orf4	BP
regulation of endocytosis	25/617	262/17910	4.46469e-06	0.000147913	0.00011625	25	CD14/FCGR2B/CD36/PYCARD/C3/SYK/SYT11/FGR/PPT1/PTPRC/NECAB2/HCK/CD300A/NCKAP1L/APOC1/APOC3/CCL19/RAB31/EGF/ARC/LDLRAP1/TLR2/DOCK2/PTX3/CSK	BP
cellular response to organonitrogen compound	41/617	559/17910	4.70574e-06	0.000155095	0.000121895	41	FCGR2B/REG1A/CD36/COL4A1/COL3A1/COL1A2/COL1A1/COL5A2/MMP2/IGF1/EZH2/MEF2C/RAB8A/ATP6V0A2/CCNA2/NR4A1/BAIAP2/MARS1/LPL/VCAM1/PCK1/TCIRG1/ADCY1/ADCY3/P2RX4/LYN/AOC1/PDK4/GDF15/PIK3CG/UCP2/ADRB2/RAB31/EGR1/NR4A3/KL/CYBB/NR4A2/DNMT1/COL16A1/CSK	BP
positive regulation of developmental process	79/617	1378/17910	4.82666e-06	0.000158265	0.000124386	79	INPP5D/CYP27B1/CCR1/NEDD9/P3H1/CMKLR1/FBN2/PLK2/FN1/REG1A/CD36/FOS/SRPX2/C1QA/C3/C3AR1/FES/CD53/ITGAX/ITGB2/SYK/EVI2B/COL1A1/SMARCD3/CEBPA/MYDGF/ZBTB16/CDC20/IGF1/EZH2/TWF2/TESC/MEF2C/BTN2A2/PTPRC/HLX/CCNB1/CYP26B1/AURKA/BAIAP2/LPL/SASH3/MAPT/VEGFC/HCLS1/ZFP36/NCKAP1L/PCID2/ADA/TYROBP/CST7/P2RX4/LTF/MLH1/CCL19/LYN/CAMK1/STYXL1/GDF15/ISG15/DPYSL3/ARG2/ADRB2/TNFRSF1B/EGF/EGR1/LILRB2/WASF3/GPM6B/THB…	BP
ossification	32/617	388/17910	5.01021e-06	0.000161233	0.000126719	32	VCAN/CLEC5A/CYP27B1/CCR1/CYP24A1/FBN2/CDH11/COL1A2/COL1A1/CEBPA/COL5A2/MMP2/ZBTB16/IGF1/FGR/GTPBP4/MEF2C/TNC/XYLT1/TCIRG1/LTF/ISG15/RASSF2/ADRB2/GPM6B/TWIST1/KL/CTSK/FBXL15/ECM1/JUNB/COMP	BP
regulation of bone mineralization	12/617	71/17910	5.01098e-06	0.000161233	0.000126719	12	CYP27B1/CCR1/FBN2/MEF2C/LTF/ISG15/ADRB2/GPM6B/TWIST1/KL/ECM1/COMP	BP
negative regulation of leukocyte proliferation	12/617	71/17910	5.01098e-06	0.000161233	0.000126719	12	INPP5D/FCGR2B/LST1/MNDA/BTN2A2/VSIG4/CD300A/TYROBP/LYN/ARG2/LILRB2/IDO1	BP
positive regulation of leukocyte cell-cell adhesion	22/617	214/17910	5.03315e-06	0.000161233	0.000126719	22	PYCARD/CD44/ITGB2/SYK/ZBTB16/IGF1/BTN2A2/PTPRC/HLX/VCAM1/SASH3/NCKAP1L/ADA/CCL5/CCL19/LYN/CORO1A/LILRB2/NR4A3/GATA3/MAP3K8/CSK	BP
positive regulation of immune effector process	21/617	198/17910	5.04326e-06	0.000161233	0.000126719	21	SPON2/FCER1G/CD36/ITGAM/C3/FES/ITGB2/RAC2/FGR/PTPRC/HLX/SASH3/CD300A/ADGRE2/MLH1/CCL19/LYN/NR4A3/C12orf4/TRAF2/GATA3	BP
carboxylic acid biosynthetic process	34/617	426/17910	5.20701e-06	0.00016564	0.000130182	34	VCAN/FADS3/TBXAS1/RBP1/GGT5/ALDH18A1/SYK/HK3/IGF1/ENO2/SLC4A1/PLA2G4A/ELOVL4/PFKFB1/LPL/BHMT2/APOC1/APOC3/ALDOB/LTA4H/ALOX5/PDK4/PAH/EGF/SLC27A2/AGXT/NUP85/TIGAR/NUP214/NUP107/NUP37/GATM/FADS1/IDO1	BP
regulation of cell-cell adhesion	32/617	389/17910	5.28555e-06	0.000167306	0.000131492	32	IRF1/FCGR2B/PYCARD/CD44/ITGB2/SYK/ZBTB16/SH2B3/IGF1/GTPBP4/BTN2A2/PTPRC/HLX/VSIG4/PLG/VCAM1/SASH3/CD300A/NCKAP1L/ADA/CCL5/FXYD5/CCL19/LYN/ARG2/CORO1A/LILRB2/NR4A3/GATA3/MAP3K8/CSK/IDO1	BP
regulation of mast cell activation	9/617	39/17910	5.41364e-06	0.000170516	0.000134015	9	FCER1G/FES/RAC2/FGR/CD300A/ADGRE2/LYN/NR4A3/C12orf4	BP
organic acid biosynthetic process	34/617	427/17910	5.47734e-06	0.000171677	0.000134927	34	VCAN/FADS3/TBXAS1/RBP1/GGT5/ALDH18A1/SYK/HK3/IGF1/ENO2/SLC4A1/PLA2G4A/ELOVL4/PFKFB1/LPL/BHMT2/APOC1/APOC3/ALDOB/LTA4H/ALOX5/PDK4/PAH/EGF/SLC27A2/AGXT/NUP85/TIGAR/NUP214/NUP107/NUP37/GATM/FADS1/IDO1	BP
granulocyte chemotaxis	13/617	84/17910	5.6144e-06	0.000175115	0.000137629	13	DAPK2/CMKLR1/C3AR1/ITGB2/RAC2/SYK/NCKAP1L/CCL5/ADGRE2/CCL19/CXCL6/PIK3CG/PIP5K1C	BP
biomineral tissue development	18/617	154/17910	6.13583e-06	0.000190449	0.00014968	18	CYP27B1/CCR1/FBN2/COL1A2/COL1A1/IGF1/FGR/MEF2C/TCIRG1/LTF/ISG15/ADRB2/GPM6B/TWIST1/KL/FBXL15/ECM1/COMP	BP
regulation of membrane invagination	6/617	15/17910	6.25971e-06	0.000192426	0.000151234	6	CD36/C3/SYT11/CD300A/NCKAP1L/RAB31	BP
positive regulation of interleukin-8 secretion	6/617	15/17910	6.25971e-06	0.000192426	0.000151234	6	CD2/CD14/FCN1/PYCARD/TLR2/TLR1	BP
drug metabolic process	52/617	792/17910	6.42011e-06	0.000196389	0.000154349	52	VCAN/CYP27B1/GGT5/ALDH18A1/CD36/ITGAM/ITGB2/RAC2/HK3/SLC52A2/HPD/IGF1/ENO2/PXDN/SLC4A1/PLA2G4A/CCNB1/PIPOX/PFKFB1/HBB/HMGCS2/BHMT2/ADA/ALDOB/SLC19A2/P2RX4/CYP4F2/ADH6/PAH/ARG2/DPEP1/DPYS/ADSL/EGR1/AGXT/NUP85/DKK3/TIGAR/CUBN/NUP214/GLA/NUP107/NUP37/CX3CR1/CYBB/NR4A2/GATM/TLR2/CYP2B6/FADS1/PTX3/IDO1	BP
plasma membrane invagination	10/617	50/17910	6.47643e-06	0.000196389	0.000154349	10	FCER1G/FCGR2B/CD36/ITGAM/C3/ITGB2/CD300A/NCKAP1L/RAB31/GULP1	BP
positive regulation of transport	59/617	942/17910	6.48076e-06	0.000196389	0.000154349	59	CLEC5A/KCNJ2/CYP4A11/PRR5L/MICALL2/CD2/STIMATE/CCR1/CD14/FCER1G/POSTN/KCNMB1/FCGR2B/CD36/FCN1/ITGAM/PYCARD/CASP1/C3/ITGB2/RAC2/SYK/GZMB/IGF1/FGR/HTR2B/TESC/PPT1/PTPRC/PKP2/CACNB3/SOX4/LPL/VEGFC/HCLS1/ZPR1/NCKAP1L/CCL5/P2RX4/CYP4F2/CCL19/CAMK1/ADRB2/LILRA2/RAB31/EGF/ATP8A1/NR4A3/TWIST1/CTSS/LDLRAP1/GATA3/TLR2/TLR1/CSF1R/DOCK2/B3GAT3/PTX3/CXCL10	BP
negative regulation of immune system process	35/617	451/17910	7.02057e-06	0.000211743	0.000166416	35	INPP5D/CD14/FCER1G/IRF1/IFI16/FCGR2B/LST1/COL3A1/ZBTB16/MNDA/BTN2A2/PTPRC/EMILIN1/HLX/SLAMF8/VSIG4/LY96/CD300A/TYRO3/RHBDD3/MICB/ZFP36/ADA/TYROBP/CST7/LTF/LYN/LPXN/ARG2/LILRA2/TSC22D3/DUSP1/LILRB2/TKFC/IDO1	BP
leukotriene metabolic process	8/617	31/17910	7.41172e-06	0.000222049	0.000174516	8	CYP4A11/GGT5/SYK/LTA4H/CYP4F2/ALOX5/DPEP1/TLR2	BP
negative regulation of cell activation	20/617	187/17910	7.43174e-06	0.000222049	0.000174516	20	INPP5D/IRF1/FCGR2B/LST1/MNDA/SH2B3/BTN2A2/PTPRC/EMILIN1/HLX/VSIG4/CD300A/TYRO3/RHBDD3/TYROBP/CST7/ARG2/LILRB2/THBD/IDO1	BP
response to peptide	37/617	491/17910	7.51056e-06	0.000223361	0.000175547	37	FCGR2B/REG1A/CD36/COL1A1/MMP2/IGF1/BTG2/RAB8A/ATP6V0A2/CCNA2/PFKFB1/NR4A1/BAIAP2/MARS1/LPL/VCAM1/PCK1/TCIRG1/ADCY1/ADCY3/EIF2B5/HHEX/EIF2B4/LYN/PDK4/GDF15/UCP2/ADRB2/RAB31/EGR1/NR4A3/KL/TIMP1/CYBB/NR4A2/TLR2/CSK	BP
intracellular signal transduction	130/617	2624/17910	7.71053e-06	0.000228246	0.000179386	130	DAPK2/TCIM/PRR5L/INPP5D/STIMATE/CCR1/PRDX4/MYD88/GADD45B/CD14/CMKLR1/IFI16/PLK2/FN1/FCGR2B/IRF7/CD36/PYCARD/PTGER2/CASP1/MECOM/CISH/CRIP1/CD44/PRODH/RAC2/SYK/SMPD2/COL3A1/COL1A2/IFNAR1/MRAS/RGS4/PPP4C/MYDGF/IL10RB/RCN3/IL10RA/MLLT11/SH2B3/IGF1/ARHGAP15/DOK3/FGR/HTR2B/EZH2/BTG2/MEF2C/TAF12/BTN2A2/PTPRC/RAMP1/DOCK10/EMILIN1/STAT4/CCNA2/CCNB1/MSX1/PBK/RNF186/SOX4/AURKA/PLEK/LY96/NECAB2/PSMB10/VCAM1/…	BP
cellular response to nutrient levels	22/617	220/17910	7.87012e-06	0.000231723	0.000182119	22	CYP27B1/CYP24A1/POSTN/IFI16/FES/COL1A1/TNC/CACNB3/BAIAP2/MARS1/LPL/PCK1/ALB/ATF3/P2RX4/AOC1/PDK4/PIK3C2B/UCP2/CTSV/CYBB/FADS1	BP
cellular response to endogenous stimulus	75/617	1305/17910	7.90048e-06	0.000231723	0.000182119	75	LEFTY1/FBN2/POSTN/FCGR2B/REG1A/CD36/FOS/PTGER2/CD44/FOSB/COL4A1/COL3A1/COL1A2/COL1A1/COL5A2/MMP2/SST/IGF1/EZH2/MICALL1/MEF2C/POLR2A/POLR2D/TNC/RAB8A/EMILIN1/POLR2L/ATP6V0A2/CCNA2/MSX1/NR4A1/BAIAP2/MARS1/LPL/VCAM1/KLF9/MAPT/PCK1/PGF/FAM89B/ZFP36/TCIRG1/ZPR1/ADCY1/ADCY3/CCL5/P2RX4/LYPD1/LYN/MUS81/AOC1/PDK4/GDF15/PIK3CG/UCP2/ADRB2/CORO1A/RAB31/EGR1/DUSP1/NR4A3/DKK3/TIGAR/KL/CX3CR1/CTSS/FBXL15/CYBB/G…	BP
supramolecular fiber organization	40/617	553/17910	8.554e-06	0.000249746	0.000196284	40	KRT19/MICALL2/NEDD9/CD36/P3H4/PYCARD/FES/RAC2/COL3A1/COL1A2/COL1A1/RGS4/COL5A2/TWF2/FSCN1/MEF2C/EMILIN1/PKP2/PLEK/BAIAP2/PFN1/HCK/MAPT/HCLS1/NCKAP1L/ARPC1B/BIN3/TMOD1/DPYSL3/RHOC/CORO1A/AEBP1/GPR65/MICAL1/TMSB15A/WASF3/LCP1/STMN3/TMSB10/COMP	BP
lymphocyte differentiation	28/617	325/17910	8.66739e-06	0.000251906	0.000197981	28	CD2/INPP5D/CD3D/IRF1/FCGR2B/SYK/ZBTB16/BTN2A2/PTPRC/DOCK10/HLX/SLAMF8/CYP26B1/SOX4/VCAM1/SASH3/TYRO3/TCIRG1/NCKAP1L/PCID2/ADA/IKZF1/HHEX/CCL19/EGR1/LILRB2/GATA3/DOCK2	BP
regulation of protein secretion	35/617	456/17910	8.91879e-06	0.00025804	0.000202802	35	CLEC5A/CD2/P3H1/CD14/POSTN/FN1/FCGR2B/FCN1/PYCARD/CASP1/SYK/SYT11/IGF1/FGR/HTR2B/BTN2A2/SOX4/LPL/RHBDD3/VEGFC/TCIRG1/CCL5/CCL19/LYN/TLR5/UCP2/ARG2/LILRA2/TNFRSF1B/TWIST1/TRAF2/GATA3/TLR2/TLR1/CSF1R	BP
homeostatic process	93/617	1730/17910	9.16308e-06	0.000263913	0.000207418	93	KCNJ2/CYP4A11/TWNK/INPP5D/CYP27B1/CCR1/MUC13/RBP1/CMKLR1/FCER1G/REG1A/CD36/C3AR1/ACD/RAC2/SYK/CD52/PPP1R10/CCT5/CEBPA/RCN3/MLLT11/SH2B3/HTR2B/EZH2/NCF2/PPT1/MEF2C/SLC4A1/PTPRC/DOCK10/ATP6V0A2/SLAMF8/POLD4/CACNB3/CYP26B1/SOX4/CALB1/LPL/SASH3/PCK1/TYRO3/PDIA4/ALB/HCLS1/ZFP36/TCIRG1/NCKAP1L/ADA/APOC3/ADCY1/ADCY3/IKZF1/CCL5/P2RX4/LTF/ATP12A/CYP4F2/SERPINA3/CCL19/SCO2/LYN/LYZ/CXCL6/PDK4/ISG15/PIK3CG/U…	BP
regulation of molecular function	147/617	3065/17910	9.62879e-06	0.000276083	0.000216983	147	TCIM/STIMATE/CYP27B1/NEDD9/MCPH1/CD2BP2/MYD88/GADD45B/CMKLR1/PRMT7/LEFTY1/CSTA/IFI16/WFDC2/PLK2/FN1/FCGR2B/CRTAC1/REG1A/CD36/ITGAM/FOS/PYCARD/CASP1/C3/ACD/CISH/CD44/ITGB2/PPP1R3C/RAC2/SYK/NFKBIE/OSGIN2/PPP1R10/RGS4/SMARCD3/COL7A1/COL6A3/CEBPA/RCN3/SST/GZMA/SH2B3/CDC20/IGF1/ARHGAP15/FGR/HTR2B/GTPBP4/EZH2/NCF2/TESC/PPT1/MEF2C/TAF12/PTPRC/DOCK10/CCNB1/SLAMF8/FABP1/MSX1/CACNB3/PFKFB1/PLAU/AURKA/PLEK/…	BP
synapse pruning	5/617	10/17910	1.04205e-05	0.000297448	0.000233775	5	ITGAM/C1QA/C1QB/C3/CX3CR1	BP
antigen receptor-mediated signaling pathway	22/617	224/17910	1.04962e-05	0.000298278	0.000234427	22	INPP5D/CD3D/CD247/FCGR2B/SYK/MNDA/HLA-DRB1/MEF2C/BTN2A2/PTPRC/CACNB3/PSMB10/CD300A/NCKAP1L/ADA/EIF2B5/EIF2B4/LYN/LPXN/PSME3/GATA3/CSK	BP
positive regulation of lymphocyte activation	24/617	258/17910	1.06354e-05	0.000300898	0.000236486	24	INPP5D/PYCARD/SYK/ZBTB16/IGF1/MEF2C/BTN2A2/PTPRC/HLX/VCAM1/SASH3/NCKAP1L/PCID2/ADA/TYROBP/CCL5/MLH1/CCL19/LYN/CORO1A/LILRB2/GATA3/MAP3K8/CSK	BP
regulation of vesicle-mediated transport	36/617	480/17910	1.10607e-05	0.000311552	0.00024486	36	CD14/FCER1G/FCGR2B/CD36/ITGAM/PYCARD/C3/FES/ITGB2/RAC2/SYK/SYT11/FGR/PPT1/PTPRC/NECAB2/HCK/CD300A/NCKAP1L/APOC1/APOC3/ADCY1/ADGRE2/CCL19/LYN/CORO1A/RAB31/EGF/MICAL1/ARC/C12orf4/LDLRAP1/TLR2/DOCK2/PTX3/CSK	BP
regulation of secretion by cell	47/617	703/17910	1.13749e-05	0.000318997	0.00025071	47	CLEC5A/CD2/P3H1/CD14/FCER1G/POSTN/FN1/FCGR2B/FCN1/ITGAM/PYCARD/CASP1/FES/ITGB2/RAC2/SYK/SYT11/IGF1/FGR/HTR2B/MEF2C/BTN2A2/SOX4/LPL/CD300A/RHBDD3/VEGFC/SCG5/TCIRG1/ADCY1/CCL5/ADGRE2/CCL19/LYN/TLR5/UCP2/ARG2/LILRA2/TNFRSF1B/MICAL1/C12orf4/TWIST1/TRAF2/GATA3/TLR2/TLR1/CSF1R	BP
positive regulation of cell motility	39/617	540/17910	1.14852e-05	0.000320682	0.000252035	39	DAPK2/CCR1/NEDD9/CMKLR1/POSTN/PLK2/FN1/PYCARD/SRPX2/C3AR1/ITGAX/RAC2/COL1A1/IGF1/FGR/PTPRC/ADGRA2/PLAU/PFN1/FAM89B/VEGFC/NCKAP1L/MCAM/CCL5/P2RX4/ADAMTS1/CCL20/CCL19/LYN/RHOC/CORO1A/EGF/ATP8A1/NR4A3/TWIST1/GATA3/CSF1R/DEFB1/CXCL10	BP
cellular catabolic process	106/617	2054/17910	1.18707e-05	0.000330005	0.000259362	106	DAPK2/VCAN/CYP4A11/PRR5L/CYP27B1/CYP24A1/MYD88/FASTKD1/GGT5/USP2/IFI16/PLK2/CD36/ISG20/PYCARD/ENTPD1/CD44/PRODH/SMPD2/HK3/CEBPA/RCN3/IL10RA/GZMA/HPD/CDC20/EXOSC4/IGF1/HTR2B/CBR3/ENO2/CEL/BTG2/PXDN/PPT1/SLC4A1/RAB8A/ATP6V0A2/CCNB1/FABP1/PIPOX/IRF8/PBK/MAGOH/RNF186/PFKFB1/CYP26B1/FAP/AURKA/MGAM/HBB/EDC4/AOAH/PSMB10/LPL/MAPT/USP3/ZFP36/TCIRG1/ZPR1/APOC1/PCID2/ADA/APOC3/ALDOB/MLH1/LTA4H/CYP4F2/MUS81/…	BP
blood coagulation	28/617	331/17910	1.21876e-05	0.000335883	0.000263982	28	FCER1G/IRF1/CD36/ENTPD1/NFE2/SYK/COL3A1/COL1A2/COL1A1/SH2B3/SLC4A1/HPS6/HRG/PLAU/FAP/PLG/PLEK/HBB/TYRO3/P2RX4/CYP4F2/LYN/PIK3CG/MICAL1/THBD/GATA3/COMP/GNA15	BP
negative regulation of mononuclear cell proliferation	11/617	65/17910	1.22397e-05	0.000335883	0.000263982	11	INPP5D/FCGR2B/LST1/MNDA/BTN2A2/VSIG4/CD300A/TYROBP/ARG2/LILRB2/IDO1	BP
negative regulation of lymphocyte proliferation	11/617	65/17910	1.22397e-05	0.000335883	0.000263982	11	INPP5D/FCGR2B/LST1/MNDA/BTN2A2/VSIG4/CD300A/TYROBP/ARG2/LILRB2/IDO1	BP
positive regulation of response to external stimulus	27/617	315/17910	1.37202e-05	0.000374902	0.000294648	27	DAPK2/CYP27B1/CCR1/MYD88/CMKLR1/FCER1G/ITGAM/C1QA/C3/C3AR1/ITGB2/RAC2/CEBPA/PLG/LY96/LPL/VEGFC/NCKAP1L/CCL5/P2RX4/CCL19/PIK3CG/LY86/THBD/TLR2/IDO1/CXCL10	BP
regulation of cell motility	59/617	966/17910	1.37961e-05	0.000374918	0.000294661	59	DAPK2/PRR5L/CCR1/NEDD9/CMKLR1/POSTN/PLK2/FN1/PYCARD/SRPX2/C3AR1/VASH1/FES/ITGAX/RAC2/COL3A1/COL1A1/IGF1/FGR/GTPBP4/MEF2C/PTPRC/DOCK10/EMILIN1/ADGRA2/SLAMF8/HRG/PLAU/STK10/PFN1/CD300A/FAM89B/VEGFC/NCKAP1L/MCAM/ADA/CCL5/P2RX4/ADAMTS1/CCL20/CCL19/LYN/DPYSL3/DPEP1/RHOC/CORO1A/PHLDA2/EGF/ATP8A1/DUSP1/NR4A3/TWIST1/TIMP1/CX3CR1/GATA3/ECM1/CSF1R/DEFB1/CXCL10	BP
alpha-beta T cell activation	16/617	133/17910	1.38381e-05	0.000374918	0.000294661	16	IRF1/ELF4/SYK/ZBTB16/PTPRC/HLX/SASH3/CD300A/TCIRG1/NCKAP1L/ADA/CCL19/ARG2/CLEC4A/GATA3/DOCK2	BP
defense response to bacterium	23/617	245/17910	1.39474e-05	0.000376285	0.000295735	23	SPON2/MYD88/CD36/PYCARD/SYK/SYT11/FGR/SLAMF8/IRF8/LTF/STAB1/SLPI/CCL20/LYZ/CXCL6/TLR5/ISG15/ARG2/PLAC8/CFP/RNASE6/TLR2/DEFB1	BP
regulation of T cell proliferation	17/617	149/17910	1.52492e-05	0.000409678	0.00032198	17	IRF1/PYCARD/RAC2/IGF1/BTN2A2/PTPRC/VSIG4/VCAM1/SASH3/NCKAP1L/CCL5/CCL19/ARG2/TNFRSF1B/CORO1A/LILRB2/IDO1	BP
respiratory burst	8/617	34/17910	1.55699e-05	0.000416253	0.000327147	8	CYBC1/RAC2/CD52/NCF2/SLAMF8/HCK/PIK3CG/CYBB	BP
regulation of catalytic activity	108/617	2116/17910	1.56241e-05	0.000416253	0.000327147	108	TCIM/CYP27B1/NEDD9/MCPH1/CD2BP2/GADD45B/CSTA/IFI16/WFDC2/FN1/ITGAM/PYCARD/CASP1/C3/ACD/CISH/CD44/ITGB2/PPP1R3C/RAC2/SYK/PPP1R10/RGS4/COL7A1/COL6A3/CEBPA/RCN3/GZMA/SH2B3/CDC20/IGF1/ARHGAP15/FGR/HTR2B/GTPBP4/EZH2/NCF2/TESC/PPT1/MEF2C/PTPRC/DOCK10/CCNB1/SLAMF8/FABP1/PFKFB1/PLEK/PFN1/LPL/GMIP/MAPT/CD300A/SPINK1/RIN2/SCG5/ZFP36/NCKAP1L/TNFAIP8/APOC1/PCID2/APOC3/ADCY1/ALDOB/ADCY3/CST7/CCL5/LTF/HHEX/SLP…	BP
hemostasis	28/617	336/17910	1.60679e-05	0.000426299	0.000335043	28	FCER1G/IRF1/CD36/ENTPD1/NFE2/SYK/COL3A1/COL1A2/COL1A1/SH2B3/SLC4A1/HPS6/HRG/PLAU/FAP/PLG/PLEK/HBB/TYRO3/P2RX4/CYP4F2/LYN/PIK3CG/MICAL1/THBD/GATA3/COMP/GNA15	BP
pattern recognition receptor signaling pathway	20/617	197/17910	1.61608e-05	0.000426993	0.000335589	20	MYD88/CD14/IRF1/IRF7/CD36/FCN1/ITGAM/ITGB2/LY96/CD300A/TYRO3/LTF/LYN/TLR5/LILRA2/CTSK/CTSS/TKFC/TLR2/TLR1	BP
regulation of cell migration	56/617	906/17910	1.64492e-05	0.000432657	0.00034004	56	DAPK2/PRR5L/CCR1/NEDD9/CMKLR1/POSTN/PLK2/FN1/PYCARD/SRPX2/C3AR1/VASH1/ITGAX/RAC2/COL3A1/COL1A1/IGF1/FGR/GTPBP4/MEF2C/PTPRC/DOCK10/EMILIN1/ADGRA2/SLAMF8/HRG/PLAU/STK10/PFN1/CD300A/FAM89B/VEGFC/NCKAP1L/MCAM/ADA/CCL5/P2RX4/ADAMTS1/CCL20/CCL19/LYN/DPYSL3/DPEP1/RHOC/CORO1A/PHLDA2/EGF/ATP8A1/DUSP1/NR4A3/TIMP1/CX3CR1/GATA3/ECM1/CSF1R/CXCL10	BP
lysosome localization	11/617	67/17910	1.65105e-05	0.000432657	0.00034004	11	FCER1G/FES/RAC2/FGR/HPS6/CD300A/ADGRE2/LYN/PIK3CG/NR4A3/C12orf4	BP
regulation of adaptive immune response	17/617	150/17910	1.66591e-05	0.000434768	0.000341699	17	FCER1G/IRF1/FCGR2B/IRF7/PYCARD/C3/CD48/MEF2C/PTPRC/HLX/SASH3/ADA/MLH1/CCL19/TNFRSF1B/TRAF2/GATA3	BP
coagulation	28/617	337/17910	1.69673e-05	0.000441012	0.000346607	28	FCER1G/IRF1/CD36/ENTPD1/NFE2/SYK/COL3A1/COL1A2/COL1A1/SH2B3/SLC4A1/HPS6/HRG/PLAU/FAP/PLG/PLEK/HBB/TYRO3/P2RX4/CYP4F2/LYN/PIK3CG/MICAL1/THBD/GATA3/COMP/GNA15	BP
positive regulation of lymphocyte differentiation	13/617	93/17910	1.75387e-05	0.000454017	0.000356828	13	INPP5D/SYK/ZBTB16/BTN2A2/PTPRC/HLX/SASH3/NCKAP1L/PCID2/ADA/CCL19/LILRB2/GATA3	BP
response to bacterial lipopeptide	4/617	6/17910	1.97996e-05	0.000506396	0.000397994	4	CD14/CD36/TLR2/TLR1	BP
cellular response to bacterial lipoprotein	4/617	6/17910	1.97996e-05	0.000506396	0.000397994	4	CD14/CD36/TLR2/TLR1	BP
cellular response to bacterial lipopeptide	4/617	6/17910	1.97996e-05	0.000506396	0.000397994	4	CD14/CD36/TLR2/TLR1	BP
positive regulation of interleukin-6 production	12/617	81/17910	2.02307e-05	0.000515359	0.000405038	12	SPON2/MYD88/FCER1G/CD36/PYCARD/LPL/TYROBP/LILRA2/LILRB2/TWIST1/TLR2/TLR1	BP
positive regulation of cellular component movement	39/617	555/17910	2.13883e-05	0.000542686	0.000426516	39	DAPK2/CCR1/NEDD9/CMKLR1/POSTN/PLK2/FN1/PYCARD/SRPX2/C3AR1/ITGAX/RAC2/COL1A1/IGF1/FGR/PTPRC/ADGRA2/PLAU/PFN1/FAM89B/VEGFC/NCKAP1L/MCAM/CCL5/P2RX4/ADAMTS1/CCL20/CCL19/LYN/RHOC/CORO1A/EGF/ATP8A1/NR4A3/TWIST1/GATA3/CSF1R/DEFB1/CXCL10	BP
mast cell activation	10/617	57/17910	2.19177e-05	0.00055392	0.000435345	10	FCER1G/FES/RAC2/FGR/CD300A/ADGRE2/LYN/PIK3CG/NR4A3/C12orf4	BP
negative regulation of programmed cell death	56/617	916/17910	2.24378e-05	0.000564228	0.000443446	56	CLEC5A/TCIM/ATAD3A/MYD88/FCER1G/PLK2/IRF7/MECOM/CD44/EVI2B/PPP1R10/MYDGF/THOC6/IGF1/HTR2B/BTG2/PPT1/MEF2C/FABP1/MSX1/AURKA/HCK/TYRO3/ALB/HCLS1/ZPR1/NCKAP1L/TNFAIP8/PCID2/ADA/CCL5/LTF/CCL19/PDK4/PSME3/PIK3CG/UCP2/ARG2/DPEP1/PLAC8/CORO1A/TSC22D3/MICAL1/DUSP1/NR4A3/TIGAR/TWIST1/TRAF2/TIMP1/CX3CR1/GATA3/NR4A2/DNMT1/CSF1R/COMP/IDO1	BP
positive regulation of cell migration	37/617	516/17910	2.25021e-05	0.000564228	0.000443446	37	DAPK2/CCR1/NEDD9/CMKLR1/POSTN/PLK2/FN1/PYCARD/SRPX2/C3AR1/ITGAX/RAC2/COL1A1/IGF1/FGR/PTPRC/ADGRA2/PLAU/PFN1/FAM89B/VEGFC/NCKAP1L/MCAM/CCL5/P2RX4/ADAMTS1/CCL20/CCL19/LYN/RHOC/CORO1A/EGF/ATP8A1/NR4A3/GATA3/CSF1R/CXCL10	BP
negative regulation of leukocyte apoptotic process	9/617	46/17910	2.2696e-05	0.000566869	0.000445522	9	FCER1G/IRF7/HCLS1/ADA/CCL5/CCL19/ARG2/TSC22D3/IDO1	BP
regulation of leukocyte apoptotic process	12/617	82/17910	2.29681e-05	0.000571431	0.000449107	12	FCER1G/IRF7/MEF2C/HCLS1/ADA/CCL5/CCL19/LYN/ARG2/TSC22D3/NR4A3/IDO1	BP
fatty acid derivative metabolic process	17/617	154/17910	2.35321e-05	0.000581194	0.00045678	17	CYP4A11/TBXAS1/GGT5/SYK/PPT1/PLA2G4A/ELOVL4/HMGCS2/LTA4H/CYP4F2/ALOX5/DPEP1/DGAT1/HACD1/GSTA1/TLR2/FADS1	BP
carboxylic acid metabolic process	60/617	1006/17910	2.35423e-05	0.000581194	0.00045678	60	VCAN/CYP4A11/FADS3/TBXAS1/PRDX4/RBP1/GGT5/ALDH18A1/CD36/C3/CD44/PRODH/SYK/HK3/HPD/IGF1/ENO2/CEL/AGMAT/SLC4A1/PLA2G4A/FABP1/PIPOX/ELOVL4/PFKFB1/CYP26B1/FARSA/AOAH/PSMB10/MARS1/LPL/PCK1/BHMT2/YARS2/APOC1/APOC3/ALDOB/LTA4H/CYP4F2/ALOX5/PDK4/PSME3/PAH/DPEP1/DPYS/EGF/SLC27A2/AGXT/NUP85/GSTA1/NR4A3/TIGAR/TWIST1/NUP214/NUP107/NUP37/GATM/TLR2/FADS1/IDO1	BP
response to temperature stimulus	21/617	219/17910	2.38089e-05	0.000585516	0.000460177	21	TCIM/CD14/FOS/SST/IGF1/HTR2B/LPL/MAPT/MICB/EIF2B5/EIF2B4/LYN/ST8SIA1/BAG2/PLAC8/ADRB2/NUP85/NUP214/NUP107/NUP37/CXCL10	BP
regulation of interleukin-6 production	16/617	139/17910	2.41662e-05	0.000592026	0.000465293	16	SPON2/INPP5D/MYD88/FCER1G/CD36/PYCARD/SYT11/LPL/NCKAP1L/TYROBP/LILRA2/LILRB2/TWIST1/TLR2/TLR1/CSK	BP
macrophage activation	13/617	96/17910	2.48171e-05	0.000605651	0.000476002	13	FCGR2B/ITGAM/C1QA/ITGB2/SYK/CEBPA/PTPRC/VSIG4/MAPT/TYROBP/CST7/TLR2/TLR1	BP
positive regulation of establishment of protein localization	33/617	440/17910	2.56263e-05	0.00062302	0.000489653	33	CLEC5A/PRR5L/MICALL2/CD2/CD14/POSTN/FCN1/ITGAM/PYCARD/CASP1/ITGB2/RAC2/SYK/CCT5/GZMB/IGF1/FGR/HTR2B/CACNB3/SOX4/LPL/VEGFC/HCLS1/ZPR1/CCL19/CAMK1/LILRA2/TWIST1/GATA3/TLR2/TLR1/CSF1R/B3GAT3	BP
defense response to other organism	35/617	481/17910	2.76227e-05	0.000668487	0.000525387	35	SPON2/MYD88/IRF1/IFI16/IRF7/CD36/ISG20/PYCARD/SYK/IL10RB/SYT11/EXOSC4/FGR/PTPRC/SLAMF8/HRG/IRF8/MICB/LTF/STAB1/SLPI/CCL20/LYZ/CXCL6/TLR5/ISG15/ARG2/PLAC8/CFP/APOBEC3A/RNASE6/TKFC/TLR2/DEFB1/CXCL10	BP
positive regulation of protein transport	31/617	403/17910	2.77055e-05	0.000668487	0.000525387	31	CLEC5A/PRR5L/MICALL2/CD2/CD14/POSTN/FCN1/ITGAM/PYCARD/CASP1/ITGB2/RAC2/SYK/IGF1/FGR/HTR2B/CACNB3/SOX4/LPL/VEGFC/HCLS1/ZPR1/CCL19/CAMK1/LILRA2/TWIST1/GATA3/TLR2/TLR1/CSF1R/B3GAT3	BP
catabolic process	115/617	2320/17910	2.89986e-05	0.000695773	0.000546832	115	DAPK2/VCAN/CYP4A11/PRR5L/CYP27B1/CYP24A1/MYD88/FASTKD1/GGT5/USP2/IFI16/PLK2/CD36/ISG20/PYCARD/ENTPD1/CD44/PRODH/SMPD2/HK3/HSPG2/CEBPA/RCN3/IL10RA/MMP2/MMP7/GZMA/HPD/CDC20/EXOSC4/IGF1/HTR2B/CBR3/ENO2/CEL/BTG2/PXDN/PPT1/SLC4A1/USE1/RAB8A/ATP6V0A2/CCNB1/FABP1/PIPOX/IRF8/PBK/MAGOH/RNF186/PFKFB1/CYP26B1/FAP/AURKA/MGAM/HBB/EDC4/AOAH/PSMB10/LPL/MAPT/USP3/RHBDD3/ZFP36/TCIRG1/ZPR1/APOC1/PCID2/ADA/APOC3/AL…	BP
response to peptide hormone	31/617	404/17910	2.9054e-05	0.000695773	0.000546832	31	REG1A/COL1A1/BTG2/RAB8A/ATP6V0A2/CCNA2/PFKFB1/NR4A1/BAIAP2/MARS1/LPL/PCK1/TCIRG1/ADCY1/ADCY3/EIF2B5/HHEX/EIF2B4/LYN/PDK4/GDF15/UCP2/RAB31/EGR1/NR4A3/KL/TIMP1/CYBB/NR4A2/TLR2/CSK	BP
regulation of peptide secretion	35/617	483/17910	3.01004e-05	0.000718141	0.000564412	35	CLEC5A/CD2/P3H1/CD14/POSTN/FN1/FCGR2B/FCN1/PYCARD/CASP1/SYK/SYT11/IGF1/FGR/HTR2B/BTN2A2/SOX4/LPL/RHBDD3/VEGFC/TCIRG1/CCL5/CCL19/LYN/TLR5/UCP2/ARG2/LILRA2/TNFRSF1B/TWIST1/TRAF2/GATA3/TLR2/TLR1/CSF1R	BP
regulation of developmental process	126/617	2598/17910	3.05398e-05	0.000725917	0.000570523	126	TCIM/CD2/INPP5D/CYP27B1/CCR1/NEDD9/P3H1/CMKLR1/FBN2/POSTN/IRF1/PLK2/FN1/FCGR2B/IRF7/REG1A/CD36/FOS/SRPX2/C1QA/C3/C3AR1/VASH1/FES/CD44/CD53/ITGAX/ITGB2/NFE2/SYK/LST1/COL3A1/HSPG2/EVI2B/COL1A1/RGS4/SMARCD3/CEBPA/COL5A2/MYDGF/ZBTB16/CDC20/IGF1/ARHGAP15/FGR/EZH2/TWF2/TESC/MEF2C/PUS7/BTN2A2/PTPRC/EMILIN1/ADGRA2/HLX/CCNB1/SLAMF8/PKP2/MSX1/HRG/CYP26B1/AURKA/BAIAP2/PSMB10/PFN1/LPL/HCK/SASH3/MAPT/PGF/VEGF…	BP
positive regulation of cell death	46/617	710/17910	3.08854e-05	0.000726821	0.000571234	46	INPP5D/GADD45B/FCGR2B/CD36/ITGAM/FOS/PYCARD/C1QA/CASP1/SAP30BP/PRODH/ITGB2/ZBTB16/MLLT11/MNDA/GZMB/GZMA/MEF2C/PTPRC/MSX1/HRG/SOX4/FAP/HBB/MAPT/CALHM2/TNFAIP8/ATF3/TYROBP/EIF2B5/CCL5/LYN/STYXL1/UCP2/RASSF2/TNFRSF1B/EGR1/TOP2A/ARHGEF6/DUSP1/NR4A3/TIGAR/TRAF2/GADD45G/CD248/IDO1	BP
vitamin catabolic process	5/617	12/17910	3.09189e-05	0.000726821	0.000571234	5	CYP27B1/CYP24A1/CBR3/CYP26B1/CYP4F2	BP
regulation of neutrophil activation	5/617	12/17910	3.09189e-05	0.000726821	0.000571234	5	FCGR2B/ITGAM/ITGB2/SYK/CD300A	BP
locomotion	95/617	1835/17910	3.23611e-05	0.000757938	0.000595689	95	DAPK2/PRR5L/CD2/INPP5D/CCR1/NEDD9/CMKLR1/FCER1G/POSTN/PLK2/FN1/ITGAL/ITGAM/PYCARD/SRPX2/C3AR1/VASH1/FES/CD44/CD48/ITGAX/ITGB2/RAC2/SYK/COL3A1/COL1A2/COL1A1/IGF1/FGR/HTR2B/GTPBP4/FSCN1/MEF2C/TUBB3/PTPRC/DOCK10/EMILIN1/ADGRA2/SLAMF8/SELL/SELPLG/HRG/PLAU/FAP/STK10/NR4A1/PFN1/VCAM1/HCK/PGF/CD300A/FAM89B/TYRO3/VEGFC/NCKAP1L/MCAM/ADA/SOX18/ADCY3/CCL5/ADGRE2/P2RX4/ADAMTS1/CCL20/CCL19/LYN/CXCL6/IQCG/PIK3…	BP
neutrophil migration	11/617	72/17910	3.32303e-05	0.000775454	0.000609456	11	DAPK2/C3AR1/ITGB2/RAC2/SYK/SLAMF8/NCKAP1L/CCL19/CXCL6/PIK3CG/PIP5K1C	BP
response to nutrient levels	34/617	466/17910	3.39991e-05	0.000790511	0.000621289	34	CYP27B1/CYP24A1/POSTN/IFI16/REG1A/FES/COL1A1/MMP7/SST/TNC/CACNB3/PFKFB1/CYP26B1/BAIAP2/MARS1/LPL/VCAM1/PCK1/ALB/ZFP36/ADA/ATF3/P2RX4/AOC1/PDK4/PIK3C2B/GDF15/UCP2/ADRB2/ADSL/CTSV/CYBB/FADS1/CXCL10	BP
neutrophil chemotaxis	10/617	60/17910	3.48747e-05	0.00080793	0.00063498	10	DAPK2/C3AR1/ITGB2/RAC2/SYK/NCKAP1L/CCL19/CXCL6/PIK3CG/PIP5K1C	BP
small molecule metabolic process	102/617	2012/17910	3.70922e-05	0.000856201	0.000672917	102	VCAN/CYP4A11/AGPAT4/FADS3/INPP5D/CYP27B1/CYP24A1/TBXAS1/PRDX4/RBP1/GGT5/ALDH18A1/CD36/ENTPD1/C3/CD44/PRODH/SYK/HK3/CEBPA/SLC52A2/HPD/IGF1/CHST15/CBR3/ENO2/CEL/AGMAT/PPT1/SLC4A1/PLA2G4A/CCNB1/FABP1/PIPOX/TALDO1/ELOVL4/PFKFB1/CYP26B1/PLEK/FARSA/AOAH/HMGCS2/PSMB10/MARS1/LPL/PCK1/XYLT1/BHMT2/YARS2/APOC1/ADA/APOC3/ATF3/ADCY1/ALDOB/SLC19A2/ADCY3/LTA4H/CYP4F2/RRM2/ALOX5/PDK4/ADH6/PSME3/PPCDC/PAH/ARG2/DP…	BP
positive regulation of locomotion	39/617	570/17910	3.86314e-05	0.000888521	0.000698319	39	DAPK2/CCR1/NEDD9/CMKLR1/POSTN/PLK2/FN1/PYCARD/SRPX2/C3AR1/ITGAX/RAC2/COL1A1/IGF1/FGR/PTPRC/ADGRA2/PLAU/PFN1/FAM89B/VEGFC/NCKAP1L/MCAM/CCL5/P2RX4/ADAMTS1/CCL20/CCL19/LYN/RHOC/CORO1A/EGF/ATP8A1/NR4A3/TWIST1/GATA3/CSF1R/DEFB1/CXCL10	BP
regulation of cellular component movement	61/617	1046/17910	3.88222e-05	0.000889711	0.000699254	61	DAPK2/KCNJ2/PRR5L/CCR1/NEDD9/CMKLR1/POSTN/PLK2/FN1/PYCARD/SRPX2/C3AR1/VASH1/FES/ITGAX/RAC2/COL3A1/COL1A1/IGF1/FGR/GTPBP4/MEF2C/PTPRC/DOCK10/EMILIN1/ADGRA2/SLAMF8/PKP2/HRG/PLAU/STK10/PFN1/CD300A/FAM89B/VEGFC/NCKAP1L/MCAM/ADA/CCL5/P2RX4/ADAMTS1/CCL20/CCL19/LYN/DPYSL3/DPEP1/RHOC/CORO1A/PHLDA2/EGF/ATP8A1/DUSP1/NR4A3/TWIST1/TIMP1/CX3CR1/GATA3/ECM1/CSF1R/DEFB1/CXCL10	BP
toll-like receptor TLR1:TLR2 signaling pathway	3/617	3/17910	4.06937e-05	0.000916181	0.000720058	3	CD14/TLR2/TLR1	BP
response to triacyl bacterial lipopeptide	3/617	3/17910	4.06937e-05	0.000916181	0.000720058	3	CD14/TLR2/TLR1	BP
cellular response to triacyl bacterial lipopeptide	3/617	3/17910	4.06937e-05	0.000916181	0.000720058	3	CD14/TLR2/TLR1	BP
complement-mediated synapse pruning	3/617	3/17910	4.06937e-05	0.000916181	0.000720058	3	ITGAM/C1QA/C3	BP
vertebrate eye-specific patterning	3/617	3/17910	4.06937e-05	0.000916181	0.000720058	3	ITGAM/C1QA/C3	BP
negative regulation of apoptotic process	54/617	894/17910	4.36899e-05	0.000980186	0.000770362	54	CLEC5A/TCIM/ATAD3A/MYD88/FCER1G/PLK2/IRF7/CD44/EVI2B/PPP1R10/MYDGF/THOC6/IGF1/HTR2B/BTG2/PPT1/MEF2C/FABP1/MSX1/AURKA/HCK/TYRO3/ALB/HCLS1/ZPR1/NCKAP1L/TNFAIP8/PCID2/ADA/CCL5/LTF/CCL19/PDK4/PSME3/PIK3CG/UCP2/ARG2/DPEP1/PLAC8/CORO1A/TSC22D3/MICAL1/DUSP1/NR4A3/TWIST1/TRAF2/TIMP1/CX3CR1/GATA3/NR4A2/DNMT1/CSF1R/COMP/IDO1	BP
monocarboxylic acid metabolic process	40/617	594/17910	4.38892e-05	0.000981214	0.00077117	40	VCAN/CYP4A11/FADS3/TBXAS1/RBP1/GGT5/CD36/C3/HK3/IGF1/ENO2/CEL/SLC4A1/PLA2G4A/FABP1/ELOVL4/PFKFB1/CYP26B1/AOAH/LPL/PCK1/APOC1/APOC3/ALDOB/LTA4H/CYP4F2/ALOX5/PDK4/SLC27A2/AGXT/NUP85/GSTA1/NR4A3/TIGAR/TWIST1/NUP214/NUP107/NUP37/FADS1/IDO1	BP
monocarboxylic acid biosynthetic process	26/617	318/17910	4.42512e-05	0.00098586	0.000774821	26	VCAN/FADS3/TBXAS1/RBP1/HK3/IGF1/ENO2/SLC4A1/ELOVL4/PFKFB1/LPL/APOC1/APOC3/ALDOB/LTA4H/ALOX5/PDK4/SLC27A2/AGXT/NUP85/TIGAR/NUP214/NUP107/NUP37/FADS1/IDO1	BP
negative regulation of cellular process	201/617	4580/17910	4.45802e-05	0.000989741	0.000777872	201	CLEC5A/TCIM/PRR5L/INPP5D/CYP27B1/PRDX4/ATAD3A/MCPH1/CD2BP2/MYD88/GADD45B/P3H1/CD14/FCER1G/LEFTY1/FBN2/CSTA/POSTN/IRF1/USP2/IFI16/WFDC2/PLK2/FN1/FCGR2B/IRF7/REG1A/CD36/ITGAM/PYCARD/SUPT4H1/C3/VASH1/ACD/MECOM/CD44/FOSB/ITGB2/LST1/COL3A1/EVI2B/COL1A1/PPP1R10/RGS4/COL7A1/COL6A3/CEBPA/SHANK2/COL5A2/MYDGF/IL10RA/THOC6/ZBTB16/SYT11/SST/MNDA/GZMA/HINFP/SH2B3/CDC20/IGF1/HTR2B/GTPBP4/EZH2/BTG2/TWF2/TESC/PX…	BP
response to bacterial lipoprotein	4/617	7/17910	4.49367e-05	0.000994206	0.00078138	4	CD14/CD36/TLR2/TLR1	BP
positive regulation of cell differentiation	57/617	962/17910	4.55593e-05	0.0010045	0.000789475	57	INPP5D/CYP27B1/CCR1/NEDD9/P3H1/CMKLR1/FBN2/FN1/REG1A/CD36/FOS/C1QA/FES/CD53/SYK/EVI2B/COL1A1/SMARCD3/CEBPA/ZBTB16/IGF1/EZH2/TWF2/TESC/MEF2C/BTN2A2/PTPRC/HLX/CYP26B1/AURKA/BAIAP2/LPL/SASH3/MAPT/VEGFC/HCLS1/ZFP36/NCKAP1L/PCID2/ADA/TYROBP/P2RX4/LTF/CCL19/LYN/CAMK1/STYXL1/GDF15/ISG15/DPYSL3/TNFRSF1B/LILRB2/TWIST1/CPNE6/CX3CR1/GATA3/TLR2	BP
positive regulation of cellular component organization	67/617	1189/17910	4.61332e-05	0.00101366	0.000796672	67	MICALL2/NEDD9/P3H1/CD14/FN1/FCGR2B/REG1A/CD36/PYCARD/SRPX2/C3/ACD/FES/CD53/RAC2/SYK/PPP1R10/CCT5/MLLT11/GZMB/CDC20/IGF1/EZH2/TWF2/FSCN1/PPT1/PTPRC/EMILIN1/CCNB1/MSX1/HRG/AURKA/PLEK/BAIAP2/PFN1/HCK/MAPT/HCLS1/NCKAP1L/TYROBP/ARPC1B/CCL19/LYN/CAMK1/STYXL1/GDF15/DPYSL3/RHOC/ADRB2/CORO1A/RAB31/WRAP73/GPR65/EGF/ATP8A1/THBS2/TWIST1/CPNE6/LCP1/GTF2H4/DDB2/LDLRAP1/GATA3/DNMT1/COL16A1/DOCK2/PTX3	BP
regulation of biomineral tissue development	12/617	88/17910	4.71877e-05	0.00103328	0.000812091	12	CYP27B1/CCR1/FBN2/MEF2C/LTF/ISG15/ADRB2/GPM6B/TWIST1/KL/ECM1/COMP	BP
negative regulation of leukocyte activation	17/617	163/17910	4.89081e-05	0.00106689	0.000838506	17	INPP5D/IRF1/FCGR2B/LST1/MNDA/BTN2A2/PTPRC/HLX/VSIG4/CD300A/TYRO3/RHBDD3/TYROBP/CST7/ARG2/LILRB2/IDO1	BP
regulation of hemostasis	11/617	75/17910	4.90563e-05	0.00106689	0.000838506	11	CD36/SYK/SH2B3/HRG/PLAU/FAP/PLG/PLEK/LYN/THBD/COMP	BP
negative regulation of lymphocyte activation	15/617	132/17910	5.01169e-05	0.00108626	0.000853732	15	INPP5D/IRF1/FCGR2B/LST1/MNDA/BTN2A2/HLX/VSIG4/CD300A/TYRO3/RHBDD3/TYROBP/ARG2/LILRB2/IDO1	BP
regulation of multicellular organismal development	104/617	2077/17910	5.06563e-05	0.00109425	0.000860005	104	TCIM/CD2/INPP5D/CYP27B1/CCR1/P3H1/FBN2/IRF1/PLK2/FN1/FCGR2B/IRF7/REG1A/FOS/SRPX2/C1QA/C3/C3AR1/VASH1/FES/ITGAX/ITGB2/NFE2/SYK/COL3A1/HSPG2/EVI2B/COL1A1/RGS4/SMARCD3/COL5A2/MYDGF/ZBTB16/CDC20/IGF1/EZH2/TWF2/TESC/MEF2C/PUS7/BTN2A2/PTPRC/EMILIN1/ADGRA2/HLX/CCNB1/SLAMF8/MSX1/HRG/CYP26B1/BAIAP2/PSMB10/PFN1/SASH3/MAPT/VEGFC/HCLS1/ZFP36/ZPR1/NCKAP1L/PCID2/ADA/TYROBP/CST7/P2RX4/LTF/STAB1/HHEX/MLH1/CCL19/…	BP
regulation of lymphocyte differentiation	17/617	164/17910	5.2856e-05	0.00113792	0.000894328	17	CD2/INPP5D/IRF1/SYK/ZBTB16/BTN2A2/PTPRC/HLX/SLAMF8/CYP26B1/SASH3/NCKAP1L/PCID2/ADA/CCL19/LILRB2/GATA3	BP
neuroinflammatory response	11/617	76/17910	5.56016e-05	0.00119182	0.000936695	11	ITGAM/C1QA/ITGB2/IGF1/PTPRC/MAPT/ADCY1/TYROBP/CST7/TNFRSF1B/TLR2	BP
cellular developmental process	182/617	4088/17910	5.57328e-05	0.00119182	0.000936695	182	KRT19/VCAN/CLEC5A/MICALL2/CD2/INPP5D/CD3D/CYP27B1/CCR1/CYP24A1/NEDD9/GADD45B/P3H1/CMKLR1/FCER1G/PRMT7/FBN2/CSTA/POSTN/IRF1/IFI16/PLK2/FN1/FCGR2B/IRF7/CRTAC1/BYSL/REG1A/CD36/CDH11/ITGAM/FOS/C1QA/C3/VASH1/MECOM/FES/CD44/CD53/RAB32/ITGB2/NFE2/SYK/LST1/COL4A1/COL3A1/HSPG2/EVI2B/COL1A1/RGS4/SMARCD3/COL7A1/CEBPA/COL5A2/MMP2/ZBTB16/HINFP/SH2B3/CDC20/SERPINH1/IGF1/ARHGAP15/FGR/HTR2B/GTPBP4/EZH2/MICALL1/B…	BP
interleukin-6 production	16/617	149/17910	5.6915e-05	0.0012099	0.000950901	16	SPON2/INPP5D/MYD88/FCER1G/CD36/PYCARD/SYT11/LPL/NCKAP1L/TYROBP/LILRA2/LILRB2/TWIST1/TLR2/TLR1/CSK	BP
positive regulation of T cell activation	19/617	198/17910	5.69565e-05	0.0012099	0.000950901	19	PYCARD/SYK/ZBTB16/IGF1/BTN2A2/PTPRC/HLX/VCAM1/SASH3/NCKAP1L/ADA/CCL5/CCL19/LYN/CORO1A/LILRB2/GATA3/MAP3K8/CSK	BP
regulation of inflammatory response	34/617	479/17910	5.88937e-05	0.00124691	0.000979987	34	MCPH1/MYD88/FCER1G/FCGR2B/ITGAM/PYCARD/C1QA/C1QB/C1R/C3/C3AR1/ITGB2/CEBPA/CFB/IGF1/PTPRC/SLAMF8/VSIG4/PBK/LPL/HCK/TYRO3/RHBDD3/ADA/CST7/CCL5/LYN/PIK3CG/TNFRSF1B/CFP/GATA3/DNASE1/TLR2/IDO1	BP
regulation of alpha-beta T cell activation	12/617	90/17910	5.91174e-05	0.00124751	0.000980464	12	IRF1/SYK/ZBTB16/PTPRC/HLX/SASH3/CD300A/NCKAP1L/ADA/CCL19/ARG2/GATA3	BP
positive regulation of cell-cell adhesion	22/617	251/17910	6.07169e-05	0.00127705	0.00100368	22	PYCARD/CD44/ITGB2/SYK/ZBTB16/IGF1/BTN2A2/PTPRC/HLX/VCAM1/SASH3/NCKAP1L/ADA/CCL5/CCL19/LYN/CORO1A/LILRB2/NR4A3/GATA3/MAP3K8/CSK	BP
cellular response to amino acid stimulus	10/617	64/17910	6.19183e-05	0.00129805	0.00102018	10	COL4A1/COL3A1/COL1A2/COL1A1/COL5A2/MMP2/BAIAP2/CYBB/DNMT1/COL16A1	BP
regulation of leukocyte chemotaxis	13/617	105/17910	6.4695e-05	0.00135183	0.00106245	13	DAPK2/CCR1/CMKLR1/C3AR1/RAC2/SLAMF8/VEGFC/NCKAP1L/CCL5/CCL19/LYN/DUSP1/CXCL10	BP
ion transport	81/617	1533/17910	6.7517e-05	0.0014062	0.00110518	81	KCNJ2/CYP4A11/STIMATE/CYP27B1/CCR1/TRPM6/FCER1G/KCNMB1/SLC37A1/SLC38A7/CD36/SYK/NFKBIE/RGS4/SLC52A2/SLC1A4/HTR2B/TESC/MEF2C/SLC4A1/PTPRC/PITPNA/RAMP1/PLA2G4A/ATP6V0A2/FABP1/TMC6/PKP2/SLC35B1/SLC6A13/CACNB3/HBB/SLC13A1/COMMD3/SLC15A3/PLEKHA8P1/SLC12A3/PITPNM1/SPINK1/CALHM2/SLC25A22/NETO2/TCIRG1/KCNK5/APOC1/ADA/APOC3/SLC19A2/CCL5/P2RX4/ATP12A/FXYD5/CYP4F2/CCL19/SCO2/LYN/SLC13A3/AQP6/REM1/PIK3CG/UCP…	BP
oxoacid metabolic process	62/617	1091/17910	7.0766e-05	0.00146847	0.00115412	62	VCAN/CYP4A11/FADS3/TBXAS1/PRDX4/RBP1/GGT5/ALDH18A1/CD36/C3/CD44/PRODH/SYK/HK3/HPD/IGF1/CHST15/ENO2/CEL/AGMAT/SLC4A1/PLA2G4A/FABP1/PIPOX/ELOVL4/PFKFB1/CYP26B1/FARSA/AOAH/PSMB10/MARS1/LPL/PCK1/XYLT1/BHMT2/YARS2/APOC1/APOC3/ALDOB/LTA4H/CYP4F2/ALOX5/PDK4/PSME3/PAH/DPEP1/DPYS/EGF/SLC27A2/AGXT/NUP85/GSTA1/NR4A3/TIGAR/TWIST1/NUP214/NUP107/NUP37/GATM/TLR2/FADS1/IDO1	BP
extracellular matrix disassembly	11/617	78/17910	7.09659e-05	0.00146847	0.00115412	11	CD44/MMP2/MMP7/FSCN1/FAP/PLG/CTSK/LCP1/CTSV/TIMP1/CTSS	BP
response to amino acid	13/617	106/17910	7.14593e-05	0.00147391	0.00115839	13	COL4A1/COL3A1/COL1A2/COL1A1/COL5A2/MMP2/SST/BAIAP2/PCK1/LYN/CYBB/DNMT1/COL16A1	BP
B cell receptor signaling pathway	9/617	53/17910	7.36574e-05	0.00150746	0.00118476	9	FCGR2B/SYK/MNDA/MEF2C/PTPRC/CD300A/NCKAP1L/LYN/LPXN	BP
negative regulation of B cell proliferation	5/617	14/17910	7.37933e-05	0.00150746	0.00118476	5	INPP5D/FCGR2B/MNDA/CD300A/TYROBP	BP
regulation of phagocytosis, engulfment	5/617	14/17910	7.37933e-05	0.00150746	0.00118476	5	CD36/C3/CD300A/NCKAP1L/RAB31	BP
cell differentiation	175/617	3923/17910	7.49055e-05	0.00152531	0.00119879	175	KRT19/VCAN/CLEC5A/MICALL2/CD2/INPP5D/CD3D/CYP27B1/CCR1/CYP24A1/NEDD9/GADD45B/P3H1/CMKLR1/FCER1G/PRMT7/FBN2/CSTA/POSTN/IRF1/IFI16/PLK2/FN1/FCGR2B/IRF7/CRTAC1/BYSL/REG1A/CD36/CDH11/ITGAM/FOS/C1QA/C3/MECOM/FES/CD53/RAB32/ITGB2/NFE2/SYK/LST1/COL4A1/COL3A1/HSPG2/EVI2B/COL1A1/RGS4/SMARCD3/COL7A1/CEBPA/COL5A2/MMP2/ZBTB16/HINFP/SH2B3/CDC20/SERPINH1/IGF1/HTR2B/GTPBP4/EZH2/MICALL1/BTG2/TWF2/TESC/PPT1/MEF2C…	BP
negative regulation of cell death	58/617	1003/17910	7.64344e-05	0.00154959	0.00121787	58	CLEC5A/TCIM/ATAD3A/MYD88/FCER1G/PLK2/IRF7/MECOM/CD44/EVI2B/PPP1R10/MYDGF/THOC6/IGF1/HTR2B/BTG2/PPT1/MEF2C/FABP1/MSX1/SOX4/AURKA/HCK/TYRO3/ALB/HCLS1/ZPR1/NCKAP1L/TNFAIP8/PCID2/ADA/CCL5/LTF/CCL19/PDK4/PSME3/PIK3CG/UCP2/ARG2/DPEP1/PLAC8/TNFRSF1B/CORO1A/TSC22D3/MICAL1/DUSP1/NR4A3/TIGAR/TWIST1/TRAF2/TIMP1/CX3CR1/GATA3/NR4A2/DNMT1/CSF1R/COMP/IDO1	BP
response to drug	56/617	958/17910	7.65827e-05	0.00154959	0.00121787	56	CD14/KCNMB1/SLC38A7/REG1A/FOS/PTGER2/FOSB/NFKBIE/COL1A1/RGS4/SLC52A2/SST/HTR2B/EZH2/MEF2C/TNC/CCNA2/CCNB1/SLAMF8/FABP1/MSX1/HBB/BAIAP2/SLC13A1/LPL/VCAM1/KLF9/PGF/VEGFC/SLC25A22/NCKAP1L/ADA/ADCY1/SLC19A2/ADCY3/P2RX4/LYPD1/CCL19/LYN/SLC13A3/AOC1/ADH6/DPEP1/EGR1/DUSP1/NR4A3/CUBN/TRAF2/CYBB/GATA3/NR4A2/GUCY1B1/TLR2/CYP2B6/GNA15/NNMT	BP
antigen processing and presentation	20/617	220/17910	7.84674e-05	0.00158271	0.00124391	20	FCGR2B/CD36/PYCARD/MARCHF1/RAB32/HLA-DMA/HLA-C/HLA-DRB1/NCF2/TAP1/PSMB10/IFI30/CCL19/PSME3/AP2A2/LILRB2/CTSV/CLEC4A/CTSS/CYBB	BP
positive regulation of interleukin-1 beta production	8/617	42/17910	7.93883e-05	0.00159625	0.00125455	8	IFI16/PYCARD/CASP1/LPL/TYROBP/CCL19/LILRA2/EGR1	BP
interleukin-1 beta production	12/617	93/17910	8.18667e-05	0.00164093	0.00128966	12	IFI16/CD36/PYCARD/CASP1/IGF1/LPL/TYROBP/CCL19/ARG2/LILRA2/EGR1/CX3CR1	BP
chemotaxis	37/617	551/17910	8.95718e-05	0.00178976	0.00140663	37	DAPK2/CCR1/CMKLR1/C3AR1/ITGB2/RAC2/SYK/TUBB3/ADGRA2/SLAMF8/HRG/PLAU/NR4A1/VCAM1/PGF/VEGFC/NCKAP1L/CCL5/ADGRE2/P2RX4/CCL20/CCL19/LYN/CXCL6/PIK3CG/PIP5K1C/CORO1A/CXCL1/DUSP1/NUP85/NR4A3/CX3CR1/GATA3/CSF1R/DOCK2/DEFB1/CXCL10	BP
humoral immune response	23/617	276/17910	9.02769e-05	0.00179823	0.00141329	23	SPON2/FCGR2B/FCN1/C1QA/C1QB/C1R/C3/C3AR1/CFB/MEF2C/PTPRC/VSIG4/HRG/PSMB10/LTF/SLPI/LYZ/CXCL6/CFP/RNASE6/GATA3/CFD/DEFB1	BP
organic anion transport	31/617	430/17910	9.33191e-05	0.00185305	0.00145638	31	CYP4A11/SLC37A1/SLC38A7/CD36/SYK/NFKBIE/RGS4/SLC52A2/SLC1A4/SLC4A1/PITPNA/PLA2G4A/FABP1/SLC35B1/SLC6A13/HBB/SLC13A1/PLEKHA8P1/PITPNM1/SLC25A22/APOC1/APOC3/SLC19A2/P2RX4/CYP4F2/SLC13A3/SLC26A4/ATP8A1/SLC27A2/AGXT/SLC13A2	BP
homeostasis of number of cells	21/617	241/17910	9.64124e-05	0.00190327	0.00149585	21	INPP5D/FCER1G/SH2B3/EZH2/MEF2C/SLC4A1/DOCK10/SASH3/HCLS1/ZFP36/TCIRG1/NCKAP1L/ADA/IKZF1/LYN/CXCL6/ISG15/RASSF2/CORO1A/TSC22D3/GATA3	BP
taxis	37/617	553/17910	9.64437e-05	0.00190327	0.00149585	37	DAPK2/CCR1/CMKLR1/C3AR1/ITGB2/RAC2/SYK/TUBB3/ADGRA2/SLAMF8/HRG/PLAU/NR4A1/VCAM1/PGF/VEGFC/NCKAP1L/CCL5/ADGRE2/P2RX4/CCL20/CCL19/LYN/CXCL6/PIK3CG/PIP5K1C/CORO1A/CXCL1/DUSP1/NUP85/NR4A3/CX3CR1/GATA3/CSF1R/DOCK2/DEFB1/CXCL10	BP
cellular response to stress	96/617	1914/17910	9.73101e-05	0.00191446	0.00150464	96	TCIM/PRR5L/GADD45B/KCNMB1/IFI16/PLK2/FCGR2B/IRF7/CD36/FOS/PYCARD/VASH1/ACD/MECOM/CRIP1/CD44/PRODH/SYK/PPP1R10/PPP4C/MYDGF/RCN3/MMP2/NFRKB/MNDA/HINFP/EZH2/BTG2/NCF2/MEF2C/POLR2A/POLR2D/TNC/POLR2L/CCNA2/CCNB1/FABP1/POLD4/MSX1/PBK/FANCE/RNF186/SOX4/AURKA/PSMB10/MARS1/MAPT/PCK1/USP3/ALB/ZFP36/ATF3/EIF2B5/MLH1/NIBAN1/CCL19/LYN/ST8SIA1/MUS81/AOC1/PDK4/PIK3C2B/PSME3/ISG15/UCP2/BAG2/RASSF2/ARG2/DPEP1/CIN…	BP
regulation of locomotion	59/617	1035/17910	9.80095e-05	0.00192231	0.00151081	59	DAPK2/PRR5L/CCR1/NEDD9/CMKLR1/POSTN/PLK2/FN1/PYCARD/SRPX2/C3AR1/VASH1/FES/ITGAX/RAC2/COL3A1/COL1A1/IGF1/FGR/GTPBP4/MEF2C/PTPRC/DOCK10/EMILIN1/ADGRA2/SLAMF8/HRG/PLAU/STK10/PFN1/CD300A/FAM89B/VEGFC/NCKAP1L/MCAM/ADA/CCL5/P2RX4/ADAMTS1/CCL20/CCL19/LYN/DPYSL3/DPEP1/RHOC/CORO1A/PHLDA2/EGF/ATP8A1/DUSP1/NR4A3/TWIST1/TIMP1/CX3CR1/GATA3/ECM1/CSF1R/DEFB1/CXCL10	BP
regulation of phosphate metabolic process	86/617	1671/17910	9.88819e-05	0.00193349	0.0015196	86	TCIM/PRR5L/CCR1/NEDD9/MCPH1/CD2BP2/GADD45B/FN1/FCGR2B/CD36/PYCARD/SRPX2/C3/MECOM/CISH/CD44/ITGB2/PPP1R3C/RAC2/SYK/PPP1R10/RGS4/CEBPA/MYDGF/SH2B3/IGF1/FGR/HTR2B/GTPBP4/EZH2/TESC/MEF2C/BTN2A2/PTPRC/EMILIN1/CCNB1/SLAMF8/HRG/PBK/PFKFB1/PLEK/NECAB2/MAPT/CD300A/VEGFC/SPINK1/HCLS1/NCKAP1L/APOC1/ATF3/ADCY1/ADCY3/CCL5/LTF/HHEX/NIBAN1/CCL19/LYN/CAMK1/STYXL1/PDK4/GDF15/AVPI1/PIK3CG/RASSF2/ADRB2/EGF/EGR1/MIC…	BP
lipopolysaccharide-mediated signaling pathway	9/617	55/17910	9.94051e-05	0.00193779	0.00152298	9	CD36/LY96/HCK/CCL5/LTF/LYN/LILRA2/LY86/TLR2	BP
multicellular organismal homeostasis	33/617	472/17910	0.000100621	0.00195242	0.00153448	33	CYP4A11/INPP5D/MUC13/CMKLR1/CD36/RAC2/SYK/RCN3/CYP26B1/SASH3/ALB/TCIRG1/ADCY1/ADCY3/P2RX4/LTF/CYP4F2/SERPINA3/LYZ/PDK4/UCP2/PLAC8/ADRB2/CORO1A/EGR1/NR4A3/GPR3/CUBN/CTSK/GADD45G/GATM/CSF1R/CSK	BP
bone remodeling	11/617	81/17910	0.000100766	0.00195242	0.00153448	11	INPP5D/P3H4/RAC2/SYK/TCIRG1/PDK4/RASSF2/ADRB2/CTSK/CSF1R/CSK	BP
regulation of phosphorus metabolic process	86/617	1673/17910	0.000103032	0.00199029	0.00156424	86	TCIM/PRR5L/CCR1/NEDD9/MCPH1/CD2BP2/GADD45B/FN1/FCGR2B/CD36/PYCARD/SRPX2/C3/MECOM/CISH/CD44/ITGB2/PPP1R3C/RAC2/SYK/PPP1R10/RGS4/CEBPA/MYDGF/SH2B3/IGF1/FGR/HTR2B/GTPBP4/EZH2/TESC/MEF2C/BTN2A2/PTPRC/EMILIN1/CCNB1/SLAMF8/HRG/PBK/PFKFB1/PLEK/NECAB2/MAPT/CD300A/VEGFC/SPINK1/HCLS1/NCKAP1L/APOC1/ATF3/ADCY1/ADCY3/CCL5/LTF/HHEX/NIBAN1/CCL19/LYN/CAMK1/STYXL1/PDK4/GDF15/AVPI1/PIK3CG/RASSF2/ADRB2/EGF/EGR1/MIC…	BP
regulation of B cell activation	13/617	110/17910	0.000105021	0.00202261	0.00158964	13	INPP5D/FCGR2B/SYK/MNDA/MEF2C/PTPRC/SLAMF8/CD300A/NCKAP1L/PCID2/ADA/TYROBP/MLH1	BP
positive regulation of endocytosis	15/617	141/17910	0.000107111	0.00205666	0.0016164	15	CD14/FCGR2B/CD36/PYCARD/C3/SYK/PPT1/PTPRC/NCKAP1L/CCL19/RAB31/EGF/LDLRAP1/DOCK2/PTX3	BP
superoxide anion generation	7/617	33/17910	0.000108861	0.002084	0.00163789	7	ITGAM/ITGB2/SYK/NCF2/MAPT/TYROBP/CYBB	BP
organic acid metabolic process	62/617	1109/17910	0.000112232	0.00214212	0.00168356	62	VCAN/CYP4A11/FADS3/TBXAS1/PRDX4/RBP1/GGT5/ALDH18A1/CD36/C3/CD44/PRODH/SYK/HK3/HPD/IGF1/CHST15/ENO2/CEL/AGMAT/SLC4A1/PLA2G4A/FABP1/PIPOX/ELOVL4/PFKFB1/CYP26B1/FARSA/AOAH/PSMB10/MARS1/LPL/PCK1/XYLT1/BHMT2/YARS2/APOC1/APOC3/ALDOB/LTA4H/CYP4F2/ALOX5/PDK4/PSME3/PAH/DPEP1/DPYS/EGF/SLC27A2/AGXT/NUP85/GSTA1/NR4A3/TIGAR/TWIST1/NUP214/NUP107/NUP37/GATM/TLR2/FADS1/IDO1	BP
regulation of interleukin-1 beta production	11/617	82/17910	0.000112819	0.00214693	0.00168734	11	IFI16/PYCARD/CASP1/IGF1/LPL/TYROBP/CCL19/ARG2/LILRA2/EGR1/CX3CR1	BP
response to heat	16/617	158/17910	0.000114875	0.00217956	0.00171299	16	TCIM/CD14/SST/IGF1/MAPT/MICB/EIF2B5/EIF2B4/LYN/ST8SIA1/BAG2/NUP85/NUP214/NUP107/NUP37/CXCL10	BP
organic substance catabolic process	96/617	1925/17910	0.0001201	0.00227195	0.00178561	96	VCAN/CYP4A11/PRR5L/CYP27B1/CYP24A1/MYD88/FASTKD1/GGT5/USP2/PLK2/ISG20/ENTPD1/CD44/PRODH/SMPD2/HK3/HSPG2/CEBPA/RCN3/GZMA/HPD/CDC20/EXOSC4/IGF1/CBR3/ENO2/CEL/BTG2/PPT1/SLC4A1/USE1/CCNB1/FABP1/PIPOX/PBK/MAGOH/RNF186/PFKFB1/CYP26B1/FAP/AURKA/MGAM/EDC4/AOAH/PSMB10/LPL/USP3/RHBDD3/ZFP36/TCIRG1/ZPR1/APOC1/PCID2/ADA/APOC3/ALDOB/MLH1/LTA4H/CYP4F2/MUS81/PSME3/ISG15/PIK3CG/BAG2/PAH/DPYS/TNFRSF1B/APOBEC3A/AP…	BP
positive regulation of T cell differentiation	11/617	83/17910	0.00012608	0.00237804	0.00186899	11	SYK/ZBTB16/BTN2A2/PTPRC/HLX/SASH3/NCKAP1L/ADA/CCL19/LILRB2/GATA3	BP
small molecule biosynthetic process	45/617	732/17910	0.000128379	0.00241428	0.00189746	45	VCAN/FADS3/CYP27B1/TBXAS1/RBP1/GGT5/ALDH18A1/SYK/HK3/IGF1/CHST15/ENO2/SLC4A1/PLA2G4A/TALDO1/ELOVL4/PFKFB1/PLEK/HMGCS2/LPL/PCK1/BHMT2/APOC1/ADA/APOC3/ATF3/ALDOB/LTA4H/ALOX5/PDK4/PAH/EGF/SLC27A2/EGR1/AGXT/NUP85/ENTPD4/DKK3/TIGAR/NUP214/NUP107/NUP37/GATM/FADS1/IDO1	BP
regulation of body fluid levels	34/617	499/17910	0.000130209	0.00244152	0.00191887	34	CYP4A11/FCER1G/IRF1/CD36/ENTPD1/NFE2/SYK/COL3A1/COL1A2/COL1A1/SH2B3/CEL/SLC4A1/HPS6/HRG/PLAU/CYP26B1/FAP/PLG/PLEK/HBB/TYRO3/ADA/ADCY1/ADCY3/P2RX4/CYP4F2/LYN/PIK3CG/MICAL1/THBD/GATA3/COMP/GNA15	BP
regulation of B cell proliferation	9/617	57/17910	0.000132299	0.0024516	0.0019268	9	INPP5D/FCGR2B/MNDA/MEF2C/PTPRC/CD300A/NCKAP1L/ADA/TYROBP	BP
bone resorption	9/617	57/17910	0.000132299	0.0024516	0.0019268	9	INPP5D/RAC2/SYK/TCIRG1/PDK4/ADRB2/CTSK/CSF1R/CSK	BP
collagen fibril organization	8/617	45/17910	0.000132388	0.0024516	0.0019268	8	P3H4/COL3A1/COL1A2/COL1A1/COL5A2/EMILIN1/AEBP1/COMP	BP
regulation of mononuclear cell migration	8/617	45/17910	0.000132388	0.0024516	0.0019268	8	CCR1/CMKLR1/C3AR1/SLAMF8/CCL5/LYN/DUSP1/CXCL10	BP
positive regulation of interleukin-12 production	7/617	34/17910	0.000133048	0.0024516	0.0019268	7	IRF1/CD36/IRF8/LTB/CCL19/TLR2/IDO1	BP
toll-like receptor 4 signaling pathway	7/617	34/17910	0.000133048	0.0024516	0.0019268	7	CD14/ITGAM/ITGB2/LY96/LTF/LYN/LILRA2	BP
negative regulation of catalytic activity	46/617	756/17910	0.000137061	0.0025183	0.00197922	46	CYP27B1/CD2BP2/GADD45B/CSTA/IFI16/WFDC2/PYCARD/C3/CD44/PPP1R10/RGS4/COL7A1/COL6A3/CEBPA/GZMA/SH2B3/TESC/PTPRC/FABP1/GMIP/MAPT/CD300A/SPINK1/SCG5/ZFP36/NCKAP1L/TNFAIP8/APOC1/PCID2/APOC3/CST7/LTF/HHEX/SLPI/P2RY13/LYN/STYXL1/BAG2/DPEP1/MICAL1/DUSP1/GLA/TIMP1/ECM1/PTX3/CSK	BP
adaptive immune response	37/617	563/17910	0.000138503	0.0025375	0.00199431	37	INPP5D/CD3D/CD247/FCER1G/IRF1/FCGR2B/IRF7/PYCARD/C1QA/C1QB/C1R/C3/CD48/SYK/MEF2C/BTN3A2/PTPRC/TAP1/HLX/SASH3/CLEC10A/TCIRG1/ADA/MLH1/CCL19/LYN/PIK3CG/ARG2/LILRA1/TNFRSF1B/LILRB2/GCNT3/TRAF2/CLEC4A/CTSS/GATA3/CSK	BP
leukocyte homeostasis	11/617	84/17910	0.000140645	0.00256938	0.00201936	11	FCER1G/SH2B3/MEF2C/DOCK10/TCIRG1/NCKAP1L/ADA/LYN/CXCL6/CORO1A/TSC22D3	BP
response to virus	25/617	323/17910	0.000147602	0.00268879	0.00211321	25	SPON2/IRF1/IFI16/IRF7/ISG20/PYCARD/IFNGR2/IFNAR1/CCT5/IL10RB/EXOSC4/FGR/PTPRC/BATF3/MICB/IFI44/CCL5/CCL19/ISG15/ACTA2/APOBEC3A/RNASE6/GATA3/TKFC/CXCL10	BP
complement activation, alternative pathway	5/617	16/17910	0.000152031	0.00274918	0.00216068	5	C3/CFB/VSIG4/CFP/CFD	BP
cellular response to nutrient	10/617	71/17910	0.000152081	0.00274918	0.00216068	10	CYP27B1/CYP24A1/POSTN/FES/COL1A1/TNC/BAIAP2/LPL/P2RX4/CYBB	BP
movement of cell or subcellular component	99/617	2012/17910	0.000152503	0.00274918	0.00216068	99	DAPK2/KCNJ2/PRR5L/CD2/INPP5D/CCR1/NEDD9/CMKLR1/FCER1G/POSTN/PLK2/FN1/ITGAL/ITGAM/PYCARD/SRPX2/C3AR1/VASH1/FES/CD44/CD48/ITGAX/ITGB2/RAC2/SYK/COL3A1/COL1A2/COL1A1/IGF1/FGR/HTR2B/GTPBP4/FSCN1/MEF2C/TUBB3/PTPRC/DOCK10/EMILIN1/ADGRA2/SLAMF8/SELL/SELPLG/PKP2/HRG/PLAU/FAP/STK10/NR4A1/PFN1/VCAM1/HCK/MAPT/CD300A/FAM89B/TYRO3/VEGFC/NCKAP1L/MCAM/ADA/SOX18/TTC26/ADCY3/SSNA1/CCL5/ADGRE2/P2RX4/ADAMTS1/CCL20/C…	BP
hypersensitivity	4/617	9/17910	0.000153067	0.00274918	0.00216068	4	FCER1G/FCGR2B/C3/GATA3	BP
fat-soluble vitamin catabolic process	4/617	9/17910	0.000153067	0.00274918	0.00216068	4	CYP27B1/CYP24A1/CYP26B1/CYP4F2	BP
positive regulation of interleukin-8 production	8/617	46/17910	0.000155481	0.00275548	0.00216563	8	CD2/MYD88/CD14/FCN1/PYCARD/TLR5/TLR2/TLR1	BP
type IIa hypersensitivity	3/617	4/17910	0.000158589	0.00275548	0.00216563	3	FCER1G/FCGR2B/C3	BP
regulation of type IIa hypersensitivity	3/617	4/17910	0.000158589	0.00275548	0.00216563	3	FCER1G/FCGR2B/C3	BP
type II hypersensitivity	3/617	4/17910	0.000158589	0.00275548	0.00216563	3	FCER1G/FCGR2B/C3	BP
regulation of type II hypersensitivity	3/617	4/17910	0.000158589	0.00275548	0.00216563	3	FCER1G/FCGR2B/C3	BP
regulation of MyD88-dependent toll-like receptor signaling pathway	3/617	4/17910	0.000158589	0.00275548	0.00216563	3	IRF1/IRF7/CD300A	BP
toll-like receptor TLR6:TLR2 signaling pathway	3/617	4/17910	0.000158589	0.00275548	0.00216563	3	CD14/CD36/TLR2	BP
positive regulation of gamma-delta T cell differentiation	3/617	4/17910	0.000158589	0.00275548	0.00216563	3	SYK/PTPRC/NCKAP1L	BP
response to diacyl bacterial lipopeptide	3/617	4/17910	0.000158589	0.00275548	0.00216563	3	CD14/CD36/TLR2	BP
cellular response to diacyl bacterial lipopeptide	3/617	4/17910	0.000158589	0.00275548	0.00216563	3	CD14/CD36/TLR2	BP
hippocampal neuron apoptotic process	3/617	4/17910	0.000158589	0.00275548	0.00216563	3	ITGAM/TYROBP/CX3CR1	BP
regulation of hippocampal neuron apoptotic process	3/617	4/17910	0.000158589	0.00275548	0.00216563	3	ITGAM/TYROBP/CX3CR1	BP
regulation of cellular component organization	112/617	2340/17910	0.000159724	0.00276769	0.00217522	112	MICALL2/CYP27B1/NEDD9/ATAD3A/MCPH1/P3H1/CD14/POSTN/PLK2/FN1/FCGR2B/REG1A/CD36/PYCARD/SRPX2/C3/ACD/CISH/FES/CD44/CD53/ITGB2/RAC2/SYK/LST1/PPP1R10/RGS4/CCT5/IL10RA/MLLT11/SYT11/GZMB/CDC20/EXOSC4/IGF1/ARHGAP15/FGR/EZH2/TWF2/FSCN1/PPT1/MEF2C/PTPRC/EMILIN1/CCNB1/MSX1/HRG/FAP/AURKA/PLEK/BAIAP2/NECAB2/PFN1/TACC3/HCK/MAPT/CD300A/ALB/HCLS1/NCKAP1L/MKI67/APOC1/PCID2/APOC3/TYROBP/SPDL1/ARPC1B/CCL19/LYN/CAMK…	BP
tissue homeostasis	19/617	214/17910	0.000160298	0.00277012	0.00217713	19	INPP5D/MUC13/RAC2/SYK/RCN3/SASH3/ALB/TCIRG1/P2RX4/LTF/SERPINA3/LYZ/PDK4/ADRB2/CORO1A/CUBN/CTSK/CSF1R/CSK	BP
actin filament organization	25/617	325/17910	0.000162485	0.00280035	0.00220089	25	MICALL2/NEDD9/PYCARD/RAC2/RGS4/TWF2/FSCN1/PLEK/BAIAP2/PFN1/HCK/HCLS1/NCKAP1L/ARPC1B/BIN3/TMOD1/DPYSL3/RHOC/CORO1A/GPR65/MICAL1/TMSB15A/WASF3/LCP1/TMSB10	BP
regulation of monocyte chemotaxis	6/617	25/17910	0.000165007	0.00282857	0.00222307	6	CCR1/SLAMF8/CCL5/LYN/DUSP1/CXCL10	BP
regulation of interleukin-8 secretion	6/617	25/17910	0.000165007	0.00282857	0.00222307	6	CD2/CD14/FCN1/PYCARD/TLR2/TLR1	BP
pyruvate metabolic process	15/617	147/17910	0.000171072	0.00292469	0.00229861	15	HK3/IGF1/ENO2/SLC4A1/PFKFB1/PCK1/ALDOB/PDK4/AGXT/NUP85/NR4A3/TIGAR/NUP214/NUP107/NUP37	BP
negative regulation of cytokine production	23/617	290/17910	0.000188407	0.00321247	0.00252479	23	INPP5D/CMKLR1/FN1/FCGR2B/PYCARD/SYT11/IGF1/BTN2A2/PTPRC/VSIG4/ZFP36/NCKAP1L/TYROBP/LTF/ISG15/ARG2/HOMER3/TWIST1/CLEC4A/CX3CR1/GATA3/CSK/IDO1	BP
regulation of macrophage migration	7/617	36/17910	0.000194483	0.00330724	0.00259928	7	CMKLR1/C3AR1/EMILIN1/SLAMF8/CCL5/P2RX4/CX3CR1	BP
positive regulation of phagocytosis	9/617	60/17910	0.000198347	0.00336401	0.00264389	9	FCGR2B/CD36/PYCARD/C3/PTPRC/NCKAP1L/RAB31/DOCK2/PTX3	BP
icosanoid metabolic process	12/617	102/17910	0.000200482	0.00338227	0.00265824	12	CYP4A11/TBXAS1/GGT5/SYK/PLA2G4A/LTA4H/CYP4F2/ALOX5/DPEP1/GSTA1/TLR2/FADS1	BP
collagen metabolic process	12/617	102/17910	0.000200482	0.00338227	0.00265824	12	P3H1/P3H4/COL1A2/COL1A1/RCN3/MMP2/MMP7/SERPINH1/EMILIN1/FAP/CTSK/CTSS	BP
negative regulation of T cell apoptotic process	5/617	17/17910	0.000209298	0.00352171	0.00276783	5	ADA/CCL5/ARG2/TSC22D3/IDO1	BP
regulation of phosphorylation	76/617	1467/17910	0.000213406	0.00358141	0.00281475	76	TCIM/PRR5L/CCR1/NEDD9/MCPH1/GADD45B/FN1/FCGR2B/CD36/PYCARD/SRPX2/C3/MECOM/CISH/CD44/ITGB2/RAC2/SYK/RGS4/CEBPA/MYDGF/SH2B3/IGF1/FGR/HTR2B/GTPBP4/EZH2/TESC/BTN2A2/PTPRC/EMILIN1/CCNB1/SLAMF8/HRG/PBK/PFKFB1/NECAB2/MAPT/CD300A/VEGFC/SPINK1/HCLS1/NCKAP1L/ATF3/ADCY1/ADCY3/CCL5/LTF/HHEX/NIBAN1/CCL19/LYN/CAMK1/GDF15/AVPI1/PIK3CG/RASSF2/ADRB2/EGF/EGR1/MICAL1/DUSP1/NUP85/TIGAR/TWIST1/NUP214/TRAF2/KL/NUP107/…	BP
regulation of blood coagulation	10/617	74/17910	0.000215731	0.00361095	0.00283797	10	CD36/SYK/SH2B3/HRG/PLAU/FAP/PLG/PLEK/LYN/THBD	BP
leukocyte apoptotic process	12/617	103/17910	0.000219954	0.00367203	0.00288598	12	FCER1G/IRF7/MEF2C/HCLS1/ADA/CCL5/CCL19/LYN/ARG2/TSC22D3/NR4A3/IDO1	BP
positive regulation of protein secretion	21/617	256/17910	0.00022383	0.003727	0.00292918	21	CLEC5A/CD2/CD14/POSTN/FCN1/PYCARD/CASP1/SYK/IGF1/FGR/HTR2B/SOX4/LPL/VEGFC/CCL19/LILRA2/TWIST1/GATA3/TLR2/TLR1/CSF1R	BP
organic cyclic compound catabolic process	42/617	685/17910	0.000226991	0.00376982	0.00296283	42	PRR5L/CYP27B1/CYP24A1/MYD88/FASTKD1/ISG20/ENTPD1/PRODH/HK3/HPD/EXOSC4/IGF1/ENO2/CEL/BTG2/SLC4A1/MAGOH/PFKFB1/EDC4/PSMB10/ZFP36/ZPR1/PCID2/ADA/ALDOB/MLH1/MUS81/PSME3/PAH/DPYS/TNFRSF1B/APOBEC3A/LSM7/RNASE6/NUP85/ENTPD4/TIGAR/NUP214/NUP107/NUP37/DNASE1/IDO1	BP
animal organ regeneration	10/617	75/17910	0.000241373	0.00399828	0.00314239	10	REG1A/EZH2/CCNA2/PFKFB1/AURKA/PGF/UCP2/NR4A3/LCP1/NNMT	BP
platelet activation	15/617	152/17910	0.000247444	0.00408826	0.0032131	15	FCER1G/SYK/COL3A1/COL1A2/COL1A1/SH2B3/HRG/PLEK/HBB/TYRO3/LYN/PIK3CG/THBD/COMP/GNA15	BP
actin cytoskeleton organization	36/617	559/17910	0.000251407	0.00414303	0.00325615	36	KRT19/MICALL2/NEDD9/PYCARD/FES/RAC2/MRAS/RGS4/TWF2/FSCN1/MEF2C/HRG/PLEK/BAIAP2/PFN1/HCK/HCLS1/NCKAP1L/TYROBP/ARPC1B/BIN3/TMOD1/DPYSL3/RHOC/PIP5K1C/CORO1A/CXCL1/GPR65/MICAL1/TMSB15A/WASF3/GPM6B/LCP1/TMSB10/CSF1R/DOCK2	BP
cytokine biosynthetic process	13/617	120/17910	0.000253589	0.00416131	0.00327051	13	INPP5D/IRF1/IRF7/SYK/PTPRC/ZFP36/TYROBP/LTB/EGR1/CX3CR1/CYBB/GATA3/TLR1	BP
negative regulation of molecular function	60/617	1096/17910	0.000253818	0.00416131	0.00327051	60	CYP27B1/CD2BP2/GADD45B/CMKLR1/CSTA/IFI16/WFDC2/CRTAC1/PYCARD/C3/CD44/NFKBIE/PPP1R10/RGS4/COL7A1/COL6A3/CEBPA/GZMA/SH2B3/GTPBP4/EZH2/TESC/PTPRC/FABP1/MSX1/CACNB3/AURKA/GMIP/MAPT/CD300A/SPINK1/SCG5/ZFP36/NCKAP1L/TNFAIP8/APOC1/PCID2/APOC3/CST7/LTF/HHEX/SLPI/LYPD1/P2RY13/LYN/CAMK1/STYXL1/REM1/BAG2/DPEP1/ADRB2/MICAL1/DUSP1/DKK3/TWIST1/GLA/TIMP1/ECM1/PTX3/CSK	BP
regulation of regulated secretory pathway	14/617	136/17910	0.000254709	0.00416525	0.00327361	14	FCER1G/FCGR2B/ITGAM/FES/ITGB2/RAC2/SYK/FGR/CD300A/ADCY1/ADGRE2/LYN/MICAL1/C12orf4	BP
interleukin-2 production	9/617	62/17910	0.00025606	0.00417666	0.00328258	9	CD247/FCER1G/PTPRC/VSIG4/SASH3/ZFP36/HOMER3/TRAF2/GATA3	BP
positive regulation of leukocyte migration	13/617	121/17910	0.000275359	0.00446864	0.00351206	13	DAPK2/CCR1/CMKLR1/PYCARD/C3AR1/RAC2/VEGFC/NCKAP1L/CCL5/P2RX4/CCL20/CCL19/CXCL10	BP
cytokine metabolic process	13/617	121/17910	0.000275359	0.00446864	0.00351206	13	INPP5D/IRF1/IRF7/SYK/PTPRC/ZFP36/TYROBP/LTB/EGR1/CX3CR1/CYBB/GATA3/TLR1	BP
antigen processing and presentation of peptide antigen	17/617	188/17910	0.000281532	0.00454255	0.00357014	17	FCGR2B/CD36/PYCARD/MARCHF1/HLA-DMA/HLA-C/HLA-DRB1/NCF2/TAP1/PSMB10/IFI30/PSME3/AP2A2/CTSV/CLEC4A/CTSS/CYBB	BP
microglial cell activation	8/617	50/17910	0.000283465	0.00454255	0.00357014	8	ITGAM/C1QA/ITGB2/PTPRC/MAPT/TYROBP/CST7/TLR2	BP
leukocyte activation involved in inflammatory response	8/617	50/17910	0.000283465	0.00454255	0.00357014	8	ITGAM/C1QA/ITGB2/PTPRC/MAPT/TYROBP/CST7/TLR2	BP
positive regulation of interleukin-1 production	8/617	50/17910	0.000283465	0.00454255	0.00357014	8	IFI16/PYCARD/CASP1/LPL/TYROBP/CCL19/LILRA2/EGR1	BP
macrophage migration	8/617	50/17910	0.000283465	0.00454255	0.00357014	8	CMKLR1/C3AR1/EMILIN1/SLAMF8/CCL5/P2RX4/NUP85/CX3CR1	BP
interferon-gamma-mediated signaling pathway	11/617	91/17910	0.00028844	0.00460872	0.00362215	11	IRF1/IRF7/CD44/IFNGR2/HLA-C/HLA-DRB1/IRF8/VCAM1/HCK/IFI30/GBP2	BP
skeletal system development	32/617	479/17910	0.000289628	0.00460872	0.00362215	32	MCPH1/P3H1/CMKLR1/FBN2/CDH11/CD44/HOXC5/COL3A1/COL1A2/COL1A1/HOXB2/MMP2/ZBTB16/SH2B3/SERPINH1/IGF1/FGR/MEF2C/PTPRC/MSX1/CYP26B1/SOX4/XYLT1/TYROBP/LTF/RASSF2/TGFBI/TWIST1/CTSK/TIMP1/ECM1/COMP	BP
natural killer cell activation	9/617	63/17910	0.000289757	0.00460872	0.00362215	9	CD2/ELF4/ITGB2/ULBP2/PTPRC/TYRO3/RHBDD3/TYROBP/CORO1A	BP
phosphatidylinositol 3-kinase signaling	14/617	138/17910	0.0002965	0.00470428	0.00369725	14	PRR5L/MYDGF/IGF1/FGR/HTR2B/BTN2A2/TYRO3/HCLS1/CCL5/LYN/PIK3CG/PIP5K1C/TWIST1/GATA3	BP
homotypic cell-cell adhesion	10/617	77/17910	0.000300361	0.00475374	0.00373613	10	SYK/SH2B3/PKP2/PLEK/HBB/TYRO3/CCL5/LYN/PIK3CG/COMP	BP
regulation of kinase activity	47/617	807/17910	0.000315352	0.00497868	0.00391291	47	TCIM/NEDD9/MCPH1/GADD45B/PYCARD/CISH/RAC2/SYK/RGS4/CEBPA/SH2B3/IGF1/FGR/HTR2B/GTPBP4/EZH2/TESC/PTPRC/CCNB1/SLAMF8/PFKFB1/MAPT/CD300A/NCKAP1L/ADCY1/ADCY3/CCL5/LTF/HHEX/CCL19/LYN/CAMK1/GDF15/AVPI1/PIK3CG/RASSF2/ADRB2/EGF/EGR1/DUSP1/TIGAR/TRAF2/GADD45G/CSF1R/MAP3K8/CSK/CXCL10	BP
cellular response to growth factor stimulus	41/617	674/17910	0.000316451	0.00498371	0.00391687	41	LEFTY1/FBN2/POSTN/FOS/CD44/COL3A1/COL1A2/COL1A1/MICALL1/TWF2/MEF2C/POLR2A/POLR2D/EMILIN1/POLR2L/ADGRA2/CCNA2/MSX1/HRG/NR4A1/BAIAP2/MARS1/VCAM1/MAPT/FAM89B/VEGFC/ZFP36/ZPR1/CCL5/HHEX/GDF15/TNFRSF1B/CORO1A/EGR1/DKK3/TWIST1/KL/CX3CR1/FBXL15/GATA3/COMP	BP
regulation of T cell differentiation	14/617	139/17910	0.000319512	0.00501956	0.00394504	14	CD2/IRF1/SYK/ZBTB16/BTN2A2/PTPRC/HLX/CYP26B1/SASH3/NCKAP1L/ADA/CCL19/LILRB2/GATA3	BP
oxidation-reduction process	53/617	944/17910	0.000322325	0.00505134	0.00397002	53	CYP4A11/FADS3/CYP27B1/CYP24A1/TBXAS1/PRDX4/P3H1/FASTKD1/ALDH18A1/PRODH/PPP1R3C/HK3/HPD/IGF1/CBR3/ENO2/NCF2/PXDN/CCNB1/FABP1/PIPOX/CYP26B1/HSD3B2/VCAM1/PCDH12/PDIA4/IFI30/ALDOB/STAB1/CYP4F2/RRM2/SCO2/ALOX5/AOC1/PDK4/ADH6/PAH/ADSL/NDUFA4L2/PHLDA2/SLC27A2/MICAL1/NR4A3/DIO1/TIGAR/TWIST1/KL/CYBB/MOXD1/CYP2B6/CYP3A7/FADS1/IDO1	BP
interleukin-10 production	8/617	51/17910	0.000326201	0.00509958	0.00400793	8	FCER1G/FCGR2B/PYCARD/SASH3/TYROBP/ISG15/TLR2/IDO1	BP
positive regulation of bone mineralization	7/617	39/17910	0.000327672	0.00511009	0.00401619	7	FBN2/MEF2C/LTF/ISG15/ADRB2/GPM6B/KL	BP
interleukin-1 production	12/617	108/17910	0.000343268	0.00534028	0.00419711	12	IFI16/CD36/PYCARD/CASP1/IGF1/LPL/TYROBP/CCL19/ARG2/LILRA2/EGR1/CX3CR1	BP
regulation of transferase activity	51/617	902/17910	0.000354784	0.00550604	0.00432739	51	TCIM/NEDD9/MCPH1/GADD45B/PYCARD/ACD/CISH/RAC2/SYK/RGS4/CEBPA/SH2B3/CDC20/IGF1/FGR/HTR2B/GTPBP4/EZH2/TESC/PTPRC/CCNB1/SLAMF8/PFKFB1/MAPT/CD300A/ZFP36/NCKAP1L/ADCY1/ADCY3/CCL5/LTF/HHEX/CCL19/LYN/CAMK1/GDF15/AVPI1/PIK3CG/BAG2/RASSF2/ADRB2/EGF/EGR1/DUSP1/TIGAR/TRAF2/GADD45G/CSF1R/MAP3K8/CSK/CXCL10	BP
regulation of coagulation	10/617	79/17910	0.000370933	0.00573657	0.00450857	10	CD36/SYK/SH2B3/HRG/PLAU/FAP/PLG/PLEK/LYN/THBD	BP
response to nitric oxide	5/617	19/17910	0.000371433	0.00573657	0.00450857	5	CCNA2/CCL19/DPEP1/TRAF2/GUCY1B1	BP
regulation of hydrolase activity	62/617	1160/17910	0.000377748	0.00582005	0.00457417	62	NEDD9/CD2BP2/CSTA/IFI16/WFDC2/FN1/PYCARD/CASP1/C3/CD44/PPP1R3C/PPP1R10/RGS4/COL7A1/COL6A3/RCN3/GZMA/ARHGAP15/HTR2B/EZH2/PPT1/MEF2C/PTPRC/DOCK10/FABP1/PLEK/PFN1/LPL/GMIP/MAPT/CD300A/SPINK1/RIN2/NCKAP1L/TNFAIP8/APOC1/PCID2/APOC3/ALDOB/CST7/CCL5/LTF/SLPI/CCL19/LYN/STYXL1/DPEP1/RHOC/GPR65/MICAL1/ARHGEF6/TRAF2/GTF2H4/TIMP1/SGSM3/STMN3/ECM1/GM2A/DOCK2/GNA15/B3GAT3/PTX3	BP
small molecule catabolic process	28/617	404/17910	0.000381809	0.00586848	0.00461224	28	CYP4A11/CYP27B1/CYP24A1/ENTPD1/CD44/PRODH/HK3/HPD/CBR3/ENO2/CEL/FABP1/PIPOX/CYP26B1/ADA/ALDOB/CYP4F2/PAH/DPYS/APOBEC3A/SLC27A2/AGXT/ENTPD4/TIGAR/TWIST1/TKFC/FUT4/IDO1	BP
positive regulation of adaptive immune response	11/617	94/17910	0.000383476	0.00587961	0.00462099	11	FCER1G/PYCARD/C3/PTPRC/HLX/SASH3/ADA/MLH1/CCL19/TRAF2/GATA3	BP
membrane raft distribution	3/617	5/17910	0.000386294	0.00587961	0.00462099	3	CD2/PTPRC/DOCK2	BP
response to corticotropin-releasing hormone	3/617	5/17910	0.000386294	0.00587961	0.00462099	3	NR4A1/NR4A3/NR4A2	BP
cellular response to corticotropin-releasing hormone stimulus	3/617	5/17910	0.000386294	0.00587961	0.00462099	3	NR4A1/NR4A3/NR4A2	BP
cellular response to peptide	26/617	364/17910	0.000387131	0.00587961	0.00462099	26	FCGR2B/REG1A/CD36/IGF1/RAB8A/ATP6V0A2/CCNA2/NR4A1/BAIAP2/MARS1/LPL/VCAM1/PCK1/TCIRG1/ADCY1/ADCY3/LYN/PDK4/GDF15/UCP2/ADRB2/RAB31/NR4A3/KL/NR4A2/CSK	BP
interleukin-8 secretion	6/617	29/17910	0.000393627	0.0059641	0.00468739	6	CD2/CD14/FCN1/PYCARD/TLR2/TLR1	BP
response to growth factor	42/617	704/17910	0.00040109	0.00606281	0.00476497	42	LEFTY1/FBN2/POSTN/FOS/CD44/COL3A1/COL1A2/COL1A1/MICALL1/TWF2/MEF2C/POLR2A/POLR2D/TNC/EMILIN1/POLR2L/ADGRA2/CCNA2/MSX1/HRG/NR4A1/BAIAP2/MARS1/VCAM1/MAPT/FAM89B/VEGFC/ZFP36/ZPR1/CCL5/HHEX/GDF15/TNFRSF1B/CORO1A/EGR1/DKK3/TWIST1/KL/CX3CR1/FBXL15/GATA3/COMP	BP
negative regulation of protein metabolic process	60/617	1116/17910	0.000404902	0.006106	0.00479891	60	PRR5L/INPP5D/GADD45B/P3H1/CSTA/IFI16/WFDC2/PYCARD/C3/MECOM/CD44/PPP1R10/RGS4/COL7A1/COL6A3/CEBPA/SH2B3/IGF1/GTPBP4/BTG2/TESC/PUS7/BTN2A2/PTPRC/EMILIN1/CCNB1/FABP1/VSIG4/PBK/SOX4/MAPT/CD300A/SPINK1/ZFP36/NCKAP1L/TNFAIP8/PCID2/ATF3/TYROBP/CST7/LTF/HHEX/SLPI/NIBAN1/LYN/STYXL1/ISG15/BAG2/RASSF2/DPEP1/N4BP1/MICAL1/DUSP1/LILRB2/TWIST1/TIMP1/ECM1/DNMT1/PTX3/CSK	BP
regulation of cytokine biosynthetic process	12/617	110/17910	0.000406838	0.00612075	0.00481051	12	INPP5D/IRF1/SYK/PTPRC/ZFP36/TYROBP/LTB/EGR1/CX3CR1/CYBB/GATA3/TLR1	BP
interleukin-8 production	10/617	80/17910	0.00041109	0.00617021	0.00484938	10	CD2/MYD88/CD14/FCN1/PYCARD/PTPRC/TLR5/LILRA2/TLR2/TLR1	BP
positive regulation of cell proliferation	52/617	931/17910	0.000414171	0.0062019	0.00487428	52	FN1/REG1A/PYCARD/ITGAX/RAC2/SMARCD3/MYDGF/MMP2/CDC20/IGF1/HTR2B/EZH2/MEF2C/TNC/PTPRC/HLX/CCNA2/CCNB1/SOX4/NR4A1/VCAM1/HCK/SASH3/PGF/VEGFC/HCLS1/TCIRG1/NCKAP1L/ADA/ATF3/CCL5/LTF/ADAMTS1/CCL19/LYN/ST8SIA1/PLAC8/CORO1A/EGF/EGR1/LILRB2/NR4A3/TWIST1/CD248/TIMP1/CX3CR1/LDLRAP1/ECM1/DNMT1/CSF1R/PRC1/CXCL10	BP
cellular defense response	8/617	53/17910	0.000427448	0.00637088	0.00500709	8	CLEC5A/MNDA/NCF2/LY96/TCIRG1/TYROBP/LILRB2/CX3CR1	BP
regulation of interleukin-12 production	8/617	53/17910	0.000427448	0.00637088	0.00500709	8	CMKLR1/IRF1/CD36/IRF8/LTB/CCL19/TLR2/IDO1	BP
phosphatidylinositol-mediated signaling	15/617	160/17910	0.000430651	0.00640367	0.00503287	15	PRR5L/MYDGF/IGF1/FGR/HTR2B/BTN2A2/TYRO3/HCLS1/CCL5/LYN/PIK3CG/PIP5K1C/TWIST1/GATA3/CSF1R	BP
regulation of symbiosis, encompassing mutualism through parasitism	19/617	232/17910	0.000447625	0.00664064	0.00521911	19	IFI16/CD36/ISG20/FCN1/SUPT4H1/POLR2A/POLR2D/POLR2L/IRF8/ZFP36/CCL5/LTF/SLPI/CXCL6/ISG15/TMPRSS2/APOBEC3A/TOP2A/PTX3	BP
positive regulation of cell adhesion	27/617	388/17910	0.000453192	0.00670765	0.00527177	27	NEDD9/FN1/CD36/PYCARD/CD44/ITGB2/SYK/ZBTB16/IGF1/BTN2A2/PTPRC/HLX/HRG/VCAM1/SASH3/NCKAP1L/ADA/CCL5/CCL19/LYN/CORO1A/LILRB2/NR4A3/GATA3/COL16A1/MAP3K8/CSK	BP
positive regulation of leukocyte chemotaxis	10/617	81/17910	0.000454798	0.00671588	0.00527824	10	DAPK2/CCR1/CMKLR1/C3AR1/RAC2/VEGFC/NCKAP1L/CCL5/CCL19/CXCL10	BP
regulation of interleukin-1 production	11/617	96/17910	0.000460427	0.00676775	0.00531901	11	IFI16/PYCARD/CASP1/IGF1/LPL/TYROBP/CCL19/ARG2/LILRA2/EGR1/CX3CR1	BP
fatty acid derivative biosynthetic process	11/617	96/17910	0.000460427	0.00676775	0.00531901	11	TBXAS1/GGT5/SYK/PPT1/PLA2G4A/ELOVL4/HMGCS2/LTA4H/ALOX5/HACD1/FADS1	BP
regulation of platelet activation	6/617	30/17910	0.000477846	0.00700768	0.00550758	6	SYK/SH2B3/HRG/PLEK/LYN/THBD	BP
negative regulation of cell adhesion	21/617	271/17910	0.000480789	0.0070347	0.00552881	21	POSTN/IRF1/FCGR2B/COL1A1/SH2B3/GTPBP4/TNC/BTN2A2/PTPRC/HLX/VSIG4/HRG/PLG/CD300A/FXYD5/LPXN/ARG2/DUSP1/LILRB2/TGFBI/IDO1	BP
T cell differentiation	19/617	234/17910	0.000497744	0.00726615	0.00571072	19	CD2/CD3D/IRF1/SYK/ZBTB16/BTN2A2/PTPRC/HLX/CYP26B1/SOX4/SASH3/TCIRG1/NCKAP1L/ADA/CCL19/EGR1/LILRB2/GATA3/DOCK2	BP
positive regulation of catalytic activity	67/617	1293/17910	0.000512435	0.00746357	0.00586588	67	TCIM/CYP27B1/NEDD9/GADD45B/IFI16/FN1/ITGAM/PYCARD/CASP1/ACD/ITGB2/SYK/RGS4/RCN3/CDC20/IGF1/ARHGAP15/FGR/HTR2B/EZH2/NCF2/MEF2C/PTPRC/DOCK10/CCNB1/FABP1/PFKFB1/PLEK/PFN1/GMIP/MAPT/CD300A/RIN2/NCKAP1L/APOC1/ADCY1/ALDOB/ADCY3/CCL5/LTF/CCL19/LYN/CAMK1/GDF15/AVPI1/PIK3CG/RASSF2/RHOC/ADRB2/CXCL1/GPR65/EGF/EGR1/ARHGEF6/TIGAR/TRAF2/GADD45G/GTF2H4/SGSM3/NR4A2/GM2A/CSF1R/DOCK2/GNA15/B3GAT3/MAP3K8/CSK	BP
B cell differentiation	12/617	113/17910	0.000520665	0.00756622	0.00594655	12	INPP5D/FCGR2B/SYK/PTPRC/DOCK10/SLAMF8/VCAM1/TCIRG1/NCKAP1L/PCID2/ADA/HHEX	BP
inositol lipid-mediated signaling	15/617	163/17910	0.000524444	0.00760374	0.00597604	15	PRR5L/MYDGF/IGF1/FGR/HTR2B/BTN2A2/TYRO3/HCLS1/CCL5/LYN/PIK3CG/PIP5K1C/TWIST1/GATA3/CSF1R	BP
phagosome maturation	7/617	42/17910	0.000525626	0.00760374	0.00597604	7	RAB32/SYT11/ATP6V0A2/SLAMF8/TCIRG1/CORO1A/RAB31	BP
response to hormone	51/617	919/17910	0.000544575	0.00784898	0.00616878	51	POSTN/REG1A/FOS/PTGER2/FOSB/COL1A1/SST/EZH2/BTG2/MEF2C/TNC/RAB8A/ATP6V0A2/CCNA2/PFKFB1/NR4A1/BAIAP2/MARS1/LPL/KLF9/PCK1/PGF/HCLS1/ZFP36/TCIRG1/ADCY1/ADCY3/EIF2B5/ARPC1B/HHEX/EIF2B4/LYPD1/CCL19/LYN/PDK4/GDF15/UCP2/RAB31/EGR1/DUSP1/AGXT/NR4A3/KL/CTSV/TIMP1/CTSS/CYBB/NR4A2/TLR2/GNA15/CSK	BP
regulation of ossification	17/617	199/17910	0.000545034	0.00784898	0.00616878	17	CYP27B1/CCR1/FBN2/CEBPA/ZBTB16/IGF1/MEF2C/TCIRG1/LTF/ISG15/RASSF2/ADRB2/GPM6B/TWIST1/KL/ECM1/COMP	BP
interleukin-12 production	8/617	55/17910	0.000552832	0.00786589	0.00618207	8	CMKLR1/IRF1/CD36/IRF8/LTB/CCL19/TLR2/IDO1	BP
endothelial cell activation	4/617	12/17910	0.000553589	0.00786589	0.00618207	4	TCIM/P2RX4/APOLD1/CXCL10	BP
positive regulation of B cell differentiation	4/617	12/17910	0.000553589	0.00786589	0.00618207	4	INPP5D/SYK/NCKAP1L/PCID2	BP
positive regulation of phagocytosis, engulfment	4/617	12/17910	0.000553589	0.00786589	0.00618207	4	CD36/C3/NCKAP1L/RAB31	BP
leukocyte aggregation	4/617	12/17910	0.000553589	0.00786589	0.00618207	4	CD44/RAC2/STK10/NR4A3	BP
positive regulation of membrane invagination	4/617	12/17910	0.000553589	0.00786589	0.00618207	4	CD36/C3/NCKAP1L/RAB31	BP
pyruvate biosynthetic process	12/617	114/17910	0.000564107	0.00799757	0.00628556	12	HK3/IGF1/ENO2/SLC4A1/PFKFB1/ALDOB/AGXT/NUP85/TIGAR/NUP214/NUP107/NUP37	BP
positive regulation of kinase activity	34/617	541/17910	0.00057321	0.00810864	0.00637286	34	TCIM/NEDD9/GADD45B/SYK/IGF1/FGR/HTR2B/EZH2/PTPRC/CCNB1/PFKFB1/MAPT/CD300A/NCKAP1L/ADCY1/ADCY3/CCL5/LTF/CCL19/LYN/CAMK1/GDF15/AVPI1/PIK3CG/RASSF2/ADRB2/EGF/EGR1/TIGAR/TRAF2/GADD45G/CSF1R/MAP3K8/CSK	BP
response to mechanical stimulus	17/617	200/17910	0.000577106	0.00814573	0.00640201	17	KCNJ2/MYD88/POSTN/IRF1/FOS/CASP1/FOSB/SMPD2/COL3A1/COL1A1/MMP7/BTG2/TNC/CCNB1/CACNB3/TLR5/CXCL10	BP
positive regulation of peptide secretion	21/617	275/17910	0.000582509	0.00820388	0.00644771	21	CLEC5A/CD2/CD14/POSTN/FCN1/PYCARD/CASP1/SYK/IGF1/FGR/HTR2B/SOX4/LPL/VEGFC/CCL19/LILRA2/TWIST1/GATA3/TLR2/TLR1/CSF1R	BP
response to toxic substance	32/617	499/17910	0.000587402	0.00825461	0.00648758	32	PRDX4/TRPM6/CD14/KCNMB1/CD36/FOS/COL1A1/RGS4/EZH2/PXDN/TNC/CCNB1/FABP1/MSX1/HBB/VCAM1/ALB/ADA/CCL5/LYPD1/LYN/ADH6/APOM/EGR1/DUSP1/GSTA1/NR4A3/SLC22A8/CYBB/GATA3/NR4A2/TLR2	BP
anion transport	34/617	542/17910	0.000592146	0.00830303	0.00652564	34	CYP4A11/SLC37A1/SLC38A7/CD36/SYK/NFKBIE/RGS4/SLC52A2/SLC1A4/SLC4A1/PITPNA/PLA2G4A/FABP1/SLC35B1/SLC6A13/HBB/SLC13A1/PLEKHA8P1/PITPNM1/SLC25A22/APOC1/APOC3/SLC19A2/P2RX4/CYP4F2/SLC13A3/AQP6/SLC26A4/ATP8A1/SLC27A2/AGXT/SLC22A8/MFSD5/SLC13A2	BP
glyceraldehyde-3-phosphate metabolic process	5/617	21/17910	0.000613936	0.0085523	0.00672155	5	TALDO1/ALDOB/PGLS/TIGAR/TKFC	BP
regulation of superoxide anion generation	5/617	21/17910	0.000613936	0.0085523	0.00672155	5	ITGAM/ITGB2/SYK/MAPT/TYROBP	BP
negative regulation of phagocytosis	5/617	21/17910	0.000613936	0.0085523	0.00672155	5	FCGR2B/SYT11/CD300A/TLR2/CSK	BP
proteolysis	81/617	1645/17910	0.000635938	0.00883954	0.0069473	81	GGT5/CSTA/USP2/IFI16/WFDC2/PLK2/FN1/PYCARD/C1QA/C1QB/CASP1/C1R/C3/C3AR1/VASH1/AOPEP/CD44/COL7A1/COL6A3/CEBPA/RCN3/MMP2/NFRKB/MMP7/CFB/GZMB/GZMA/CDC20/GZMK/CCNA2/CCNB1/FABP1/VSIG4/XPNPEP2/PBK/RNF186/PLAU/FAP/AURKA/PLG/PSMB10/MAPT/PROZ/USP3/RHBDD3/SPINK1/SCG5/TNFAIP8/PCID2/CST7/LTF/SLPI/LTA4H/ADAMTS1/LYN/PSME3/ISG15/BAG2/TMPRSS2/DPEP1/ADRB2/TNFRSF1B/CFP/N4BP1/EGF/MICAL1/MAN1B1/TRAF2/CTSK/TIMP1/DDB2…	BP
regulation of receptor-mediated endocytosis	11/617	100/17910	0.000653436	0.00906306	0.00712297	11	C3/SYK/SYT11/PPT1/NECAB2/APOC1/APOC3/CCL19/EGF/ARC/LDLRAP1	BP
carbohydrate catabolic process	16/617	185/17910	0.000687043	0.00949931	0.00746583	16	HK3/IGF1/ENO2/SLC4A1/PFKFB1/MGAM/AOAH/ALDOB/NUP85/TIGAR/NUP214/NUP107/NUP37/GM2A/TKFC/FUT4	BP
cellular response to vitamin	6/617	32/17910	0.00068786	0.00949931	0.00746583	6	CYP27B1/CYP24A1/POSTN/FES/COL1A1/TNC	BP
regulation of granulocyte chemotaxis	7/617	44/17910	0.000703504	0.0096944	0.00761916	7	DAPK2/CMKLR1/C3AR1/RAC2/NCKAP1L/CCL5/CCL19	BP
regulation of myeloid leukocyte differentiation	12/617	117/17910	0.000713115	0.00980401	0.00770531	12	INPP5D/CCR1/IRF7/FOS/FES/EVI2B/TESC/HCLS1/TYROBP/LTF/LYN/RASSF2	BP
B cell proliferation	9/617	71/17910	0.000714525	0.00980401	0.00770531	9	INPP5D/FCGR2B/MNDA/MEF2C/PTPRC/CD300A/NCKAP1L/ADA/TYROBP	BP
regulation of chemotaxis	16/617	186/17910	0.000728361	0.00997247	0.0078377	16	DAPK2/CCR1/CMKLR1/C3AR1/RAC2/ADGRA2/SLAMF8/HRG/VEGFC/NCKAP1L/CCL5/P2RX4/CCL19/LYN/DUSP1/CXCL10	BP
purine nucleotide biosynthetic process	21/617	280/17910	0.000735529	0.0100491	0.00789792	21	HK3/IGF1/ENO2/PPT1/SLC4A1/ELOVL4/PFKFB1/ADA/ADCY1/ALDOB/ADCY3/PDK4/PPCDC/ADSL/HACD1/NUP85/TIGAR/NUP214/NUP107/NUP37/GUCY1B1	BP
positive regulation of leukocyte proliferation	13/617	134/17910	0.000739079	0.0100761	0.00791912	13	PYCARD/IGF1/MEF2C/PTPRC/VCAM1/SASH3/NCKAP1L/ADA/CCL5/CCL19/LYN/CORO1A/LILRB2	BP
negative regulation of peptidase activity	18/617	223/17910	0.000742371	0.0100908	0.00793073	18	CSTA/IFI16/WFDC2/C3/CD44/COL7A1/COL6A3/FABP1/SPINK1/TNFAIP8/PCID2/CST7/LTF/SLPI/DPEP1/MICAL1/TIMP1/ECM1	BP
nucleotide biosynthetic process	25/617	360/17910	0.000748736	0.0100908	0.00793073	25	AGPAT4/HK3/IGF1/ENO2/PPT1/SLC4A1/ELOVL4/PFKFB1/ADA/ADCY1/ALDOB/ADCY3/RRM2/PDK4/PPCDC/ADSL/HACD1/NUP85/TIGAR/NUP214/NUP107/NADSYN1/NUP37/GUCY1B1/NNMT	BP
intramembranous ossification	3/617	6/17910	0.000752788	0.0100908	0.00793073	3	COL1A1/MMP2/CTSK	BP
serine transport	3/617	6/17910	0.000752788	0.0100908	0.00793073	3	SLC38A7/NFKBIE/SLC1A4	BP
direct ossification	3/617	6/17910	0.000752788	0.0100908	0.00793073	3	COL1A1/MMP2/CTSK	BP
regulation of gamma-delta T cell differentiation	3/617	6/17910	0.000752788	0.0100908	0.00793073	3	SYK/PTPRC/NCKAP1L	BP
positive regulation of gamma-delta T cell activation	3/617	6/17910	0.000752788	0.0100908	0.00793073	3	SYK/PTPRC/NCKAP1L	BP
membrane raft localization	3/617	6/17910	0.000752788	0.0100908	0.00793073	3	CD2/PTPRC/DOCK2	BP
response to inorganic substance	33/617	528/17910	0.000755328	0.0101037	0.00794084	33	CD14/CD36/FOS/C1QA/CRIP1/FOSB/COL1A1/CEBPA/EZH2/MEF2C/CCNA2/CCNB1/FABP1/HBB/VCAM1/MT1M/MAPT/TCIRG1/ADA/ADCY1/EIF2B5/P2RX4/CCL19/AOC1/UCP2/DPEP1/DUSP1/NR4A3/TIGAR/TRAF2/CYBB/GUCY1B1/JUNB	BP
phosphate-containing compound metabolic process	138/617	3115/17910	0.0007623	0.0101757	0.00799741	138	DAPK2/TCIM/PRR5L/AGPAT4/INPP5D/CCR1/NEDD9/PRDX4/MCPH1/CD2BP2/TRPM6/GADD45B/FASTKD1/ETNK2/ALDH18A1/PLK2/FN1/FCGR2B/CD36/PYCARD/SRPX2/C3/MECOM/CISH/FES/CD44/ITGB2/PPP1R3C/RAC2/SYK/SMPD2/HK3/PPP1R10/RGS4/PPP4C/CEBPA/MYDGF/SH2B3/IGF1/FGR/HTR2B/ENO2/GTPBP4/EZH2/TESC/PPT1/MEF2C/SLC4A1/BTN2A2/PTPRC/EMILIN1/PLA2G4A/CCNA2/CCNB1/SLAMF8/PIPOX/TALDO1/ELOVL4/HRG/PBK/PFKFB1/AURKA/STK10/PLEK/NECAB2/PSMB10/LPL/H…	BP
calcium-mediated signaling using intracellular calcium source	5/617	22/17910	0.000772175	0.0102292	0.00803944	5	STIMATE/PTPRC/VCAM1/CCL20/DEFB1	BP
interferon-gamma secretion	5/617	22/17910	0.000772175	0.0102292	0.00803944	5	CD2/BTN3A2/TCIRG1/ISG15/GATA3	BP
receptor internalization	11/617	102/17910	0.000772706	0.0102292	0.00803944	11	FCER1G/CD36/ITGB2/SYK/HTR2B/RAMP1/NECAB2/RAB31/EGF/ARC/LDLRAP1	BP
regulation of plasma lipoprotein particle levels	11/617	102/17910	0.000772706	0.0102292	0.00803944	11	CD36/LPL/ALB/APOC1/APOC3/DGAT1/AP2A2/APOM/CUBN/LDLRAP1/CSK	BP
respiratory burst involved in defense response	4/617	13/17910	0.000777931	0.010277	0.00807708	4	CYBC1/SLAMF8/HCK/PIK3CG	BP
production of molecular mediator involved in inflammatory response	9/617	72/17910	0.000792135	0.0103864	0.00816306	9	MYD88/FCER1G/CD36/PYCARD/SYK/SLAMF8/LYN/ALOX5/IDO1	BP
regulation of interleukin-8 production	9/617	72/17910	0.000792135	0.0103864	0.00816306	9	CD2/MYD88/CD14/FCN1/PYCARD/PTPRC/TLR5/TLR2/TLR1	BP
regulation of adaptive immune response based on somatic recombination of immune receptors built from immunoglobulin superfamily domains	13/617	135/17910	0.000792709	0.0103864	0.00816306	13	FCER1G/FCGR2B/C3/MEF2C/PTPRC/HLX/SASH3/ADA/MLH1/CCL19/TNFRSF1B/TRAF2/GATA3	BP
regulation of reproductive process	13/617	135/17910	0.000792709	0.0103864	0.00816306	13	PRDX4/CDC20/IGF1/MSX1/AURKA/ZP2/SPINK1/ADA/OVOL1/PHLDA2/DUSP1/GPR3/TIMP1	BP
platelet aggregation	8/617	58/17910	0.000795124	0.0103968	0.00817118	8	SYK/SH2B3/PLEK/HBB/TYRO3/LYN/PIK3CG/COMP	BP
tissue remodeling	15/617	170/17910	0.000813245	0.010612	0.00834035	15	INPP5D/P3H4/RAC2/SYK/MEF2C/HRG/PLG/TCIRG1/PDK4/RASSF2/ADRB2/CTSK/TIMP1/CSF1R/CSK	BP
response to lipoprotein particle	6/617	33/17910	0.000816527	0.0106331	0.00835695	6	MYD88/FCER1G/CD36/ITGB2/SYK/LPL	BP
cellular response to interferon-gamma	14/617	153/17910	0.000841382	0.0109133	0.00857715	14	IRF1/IRF7/CASP1/CD44/IFNGR2/HLA-C/HLA-DRB1/IRF8/VCAM1/HCK/IFI30/CCL5/TLR2/GBP2	BP
heterocycle catabolic process	38/617	641/17910	0.000842413	0.0109133	0.00857715	38	PRR5L/MYD88/FASTKD1/ISG20/ENTPD1/PRODH/HK3/EXOSC4/IGF1/ENO2/BTG2/SLC4A1/MAGOH/PFKFB1/EDC4/PSMB10/ZFP36/ZPR1/PCID2/ADA/ALDOB/MLH1/MUS81/PSME3/DPEP1/DPYS/TNFRSF1B/APOBEC3A/LSM7/RNASE6/NUP85/ENTPD4/TIGAR/NUP214/NUP107/NUP37/DNASE1/IDO1	BP
positive regulation of molecular function	80/617	1636/17910	0.000843162	0.0109133	0.00857715	80	TCIM/STIMATE/CYP27B1/NEDD9/MYD88/GADD45B/IFI16/PLK2/FN1/CD36/ITGAM/PYCARD/CASP1/ACD/ITGB2/SYK/RGS4/RCN3/CDC20/IGF1/ARHGAP15/FGR/HTR2B/EZH2/NCF2/TESC/MEF2C/TAF12/PTPRC/DOCK10/CCNB1/FABP1/CACNB3/PFKFB1/PLEK/PFN1/GMIP/MAPT/CD300A/RIN2/HCLS1/NCKAP1L/APOC1/ADCY1/ALDOB/ADCY3/CCL5/LTF/CCL19/LYN/CAMK1/GDF15/AVPI1/PIK3CG/RASSF2/RHOC/ADRB2/CXCL1/GPR65/EGF/EGR1/ARHGEF6/TIGAR/TWIST1/TRAF2/GADD45G/GTF2H4/CX3C…	BP
negative regulation of response to external stimulus	24/617	343/17910	0.000853555	0.0110255	0.00866533	24	FCGR2B/PYCARD/SH2B3/IGF1/PTPRC/SLAMF8/HRG/PBK/CACNB3/PLAU/FAP/PLG/TYRO3/MICB/ADA/CST7/LTF/ARG2/LILRA2/TNFRSF1B/DUSP1/THBD/GATA3/TKFC	BP
cellular lipid catabolic process	16/617	189/17910	0.000865262	0.0111542	0.00876647	16	CYP4A11/SMPD2/CEL/PPT1/FABP1/CYP26B1/AOAH/LPL/APOC1/APOC3/CYP4F2/PIK3CG/SLC27A2/TWIST1/GLA/GM2A	BP
glial cell activation	8/617	59/17910	0.000892583	0.0114832	0.00902507	8	ITGAM/C1QA/ITGB2/PTPRC/MAPT/TYROBP/CST7/TLR2	BP
nucleoside phosphate biosynthetic process	25/617	365/17910	0.000911336	0.011701	0.00919619	25	AGPAT4/HK3/IGF1/ENO2/PPT1/SLC4A1/ELOVL4/PFKFB1/ADA/ADCY1/ALDOB/ADCY3/RRM2/PDK4/PPCDC/ADSL/HACD1/NUP85/TIGAR/NUP214/NUP107/NADSYN1/NUP37/GUCY1B1/NNMT	BP
positive regulation of biomineral tissue development	7/617	46/17910	0.000925955	0.0118648	0.00932499	7	FBN2/MEF2C/LTF/ISG15/ADRB2/GPM6B/KL	BP
purine ribonucleotide biosynthetic process	20/617	266/17910	0.00094466	0.0120658	0.00948294	20	HK3/IGF1/ENO2/PPT1/SLC4A1/ELOVL4/PFKFB1/ADCY1/ALDOB/ADCY3/PDK4/PPCDC/ADSL/HACD1/NUP85/TIGAR/NUP214/NUP107/NUP37/GUCY1B1	BP
coenzyme metabolic process	25/617	366/17910	0.0009473	0.0120658	0.00948294	25	HK3/IGF1/CBR3/ENO2/PPT1/SLC4A1/PIPOX/TALDO1/ELOVL4/PFKFB1/BHMT2/ALDOB/CYP4F2/PDK4/PPCDC/DGAT1/PGLS/HACD1/NUP85/TIGAR/NUP214/NUP107/NADSYN1/NUP37/NNMT	BP
lipid localization	25/617	366/17910	0.0009473	0.0120658	0.00948294	25	CYP4A11/CD36/C3/SYK/CEL/PITPNA/PLA2G4A/FABP1/LPL/PLEKHA8P1/PITPNM1/APOC1/APOC3/P2RX4/CYP4F2/DGAT1/GULP1/APOM/EGF/ATP8A1/SLC27A2/APOLD1/LDLRAP1/STOML1/GM2A	BP
negative regulation of interleukin-2 production	5/617	23/17910	0.000958962	0.0121659	0.00956158	5	PTPRC/VSIG4/ZFP36/HOMER3/GATA3	BP
cellular response to low-density lipoprotein particle stimulus	5/617	23/17910	0.000958962	0.0121659	0.00956158	5	FCER1G/CD36/ITGB2/SYK/LPL	BP
regulation of neutrophil migration	6/617	34/17910	0.000962987	0.0121705	0.00956521	6	DAPK2/C3AR1/RAC2/SLAMF8/NCKAP1L/CCL19	BP
positive regulation of adaptive immune response based on somatic recombination of immune receptors built from immunoglobulin superfamily domains	10/617	89/17910	0.000963212	0.0121705	0.00956521	10	FCER1G/C3/PTPRC/HLX/SASH3/ADA/MLH1/CCL19/TRAF2/GATA3	BP
negative regulation of multicellular organismal process	65/617	1276/17910	0.000965036	0.0121705	0.00956521	65	INPP5D/CCR1/PRDX4/CMKLR1/IRF1/PLK2/FN1/FCGR2B/PYCARD/VASH1/COL3A1/HSPG2/RGS4/COL5A2/ZBTB16/SYT11/SH2B3/IGF1/MEF2C/BTN2A2/PTPRC/EMILIN1/HLX/SLAMF8/VSIG4/HRG/CACNB3/PLAU/FAP/PLG/ZFP36/NCKAP1L/APOC1/ADA/APOC3/TYROBP/P2RX4/LTF/STAB1/HHEX/LYN/GDF15/ISG15/PIK3CG/DPYSL3/ARG2/PLAC8/ADRB2/TNFRSF1B/APOM/HOMER3/THBD/THBS2/TWIST1/CTSK/CLEC4A/TIMP1/CX3CR1/GATA3/ECM1/TLR2/DNMT1/CSK/IDO1/CXCL10	BP
response to interferon-gamma	15/617	173/17910	0.000973113	0.0122482	0.00962628	15	CYP27B1/IRF1/IRF7/CASP1/CD44/IFNGR2/HLA-C/HLA-DRB1/IRF8/VCAM1/HCK/IFI30/CCL5/TLR2/GBP2	BP
negative regulation of endopeptidase activity	17/617	210/17910	0.000997666	0.0124806	0.00980896	17	CSTA/IFI16/WFDC2/C3/CD44/COL7A1/COL6A3/FABP1/SPINK1/TNFAIP8/PCID2/CST7/LTF/SLPI/DPEP1/MICAL1/TIMP1	BP
lymphocyte homeostasis	8/617	60/17910	0.000999388	0.0124806	0.00980896	8	MEF2C/DOCK10/TCIRG1/NCKAP1L/ADA/LYN/CORO1A/TSC22D3	BP
response to chemokine	8/617	60/17910	0.000999388	0.0124806	0.00980896	8	CCR1/CMKLR1/REG1A/SH2B3/CCL5/DUSP1/CX3CR1/CXCL10	BP
cellular response to chemokine	8/617	60/17910	0.000999388	0.0124806	0.00980896	8	CCR1/CMKLR1/REG1A/SH2B3/CCL5/DUSP1/CX3CR1/CXCL10	BP
positive regulation of secretion	27/617	409/17910	0.00100568	0.0125347	0.00985143	27	CLEC5A/CYP4A11/CD2/CD14/FCER1G/POSTN/FCN1/ITGAM/PYCARD/CASP1/ITGB2/SYK/IGF1/FGR/HTR2B/SOX4/LPL/VEGFC/P2RX4/CYP4F2/CCL19/LILRA2/TWIST1/GATA3/TLR2/TLR1/CSF1R	BP
antigen processing and presentation of exogenous peptide antigen	15/617	174/17910	0.00103198	0.0128375	0.0100894	15	FCGR2B/CD36/HLA-DMA/HLA-C/HLA-DRB1/NCF2/TAP1/PSMB10/IFI30/PSME3/AP2A2/CTSV/CLEC4A/CTSS/CYBB	BP
monovalent inorganic cation homeostasis	12/617	122/17910	0.00103414	0.0128394	0.0100909	12	KCNJ2/CYP4A11/PPT1/SLC4A1/ATP6V0A2/SLAMF8/TCIRG1/ATP12A/CYP4F2/PDK4/SLC26A4/RHCG	BP
regulation of response to biotic stimulus	13/617	139/17910	0.00104109	0.0129006	0.010139	13	CD36/PYCARD/SYT11/HRG/LY96/MICB/LTF/CXCL6/ARG2/LILRA2/LY86/TIGAR/TKFC	BP
phosphorus metabolic process	138/617	3139/17910	0.00104389	0.0129104	0.0101467	138	DAPK2/TCIM/PRR5L/AGPAT4/INPP5D/CCR1/NEDD9/PRDX4/MCPH1/CD2BP2/TRPM6/GADD45B/FASTKD1/ETNK2/ALDH18A1/PLK2/FN1/FCGR2B/CD36/PYCARD/SRPX2/C3/MECOM/CISH/FES/CD44/ITGB2/PPP1R3C/RAC2/SYK/SMPD2/HK3/PPP1R10/RGS4/PPP4C/CEBPA/MYDGF/SH2B3/IGF1/FGR/HTR2B/ENO2/GTPBP4/EZH2/TESC/PPT1/MEF2C/SLC4A1/BTN2A2/PTPRC/EMILIN1/PLA2G4A/CCNA2/CCNB1/SLAMF8/PIPOX/TALDO1/ELOVL4/HRG/PBK/PFKFB1/AURKA/STK10/PLEK/NECAB2/PSMB10/LPL/H…	BP
positive regulation of T cell proliferation	10/617	90/17910	0.00105092	0.0129472	0.0101756	10	PYCARD/IGF1/PTPRC/VCAM1/SASH3/NCKAP1L/CCL5/CCL19/CORO1A/LILRB2	BP
positive regulation of myeloid cell differentiation	10/617	90/17910	0.00105092	0.0129472	0.0101756	10	INPP5D/CCR1/FOS/FES/EVI2B/TESC/HCLS1/NCKAP1L/TYROBP/ISG15	BP
positive regulation of alpha-beta T cell differentiation	7/617	47/17910	0.00105618	0.012987	0.0102069	7	SYK/ZBTB16/HLX/SASH3/NCKAP1L/ADA/CCL19	BP
regulation of myeloid cell differentiation	19/617	250/17910	0.00110509	0.0135622	0.010659	19	INPP5D/CCR1/IRF7/FOS/FES/NFE2/EVI2B/ZBTB16/TESC/MEF2C/HCLS1/ZFP36/NCKAP1L/TYROBP/LTF/LYN/ISG15/RASSF2/NR4A3	BP
JAK-STAT cascade	13/617	140/17910	0.00111244	0.0135681	0.0106636	13	IFNAR1/IL10RB/IL10RA/SH2B3/IGF1/PTPRC/STAT4/CD300A/HCLS1/CCL5/LYN/EGF/CSF1R	BP
lamellipodium assembly	8/617	61/17910	0.00111617	0.0135681	0.0106636	8	RAC2/TWF2/FSCN1/HRG/BIN3/ARHGEF6/NUP85/WASF3	BP
positive regulation of neurological system process	8/617	61/17910	0.00111617	0.0135681	0.0106636	8	ITGAX/RGS4/CACNB3/BAIAP2/CST7/ADRB2/TNFRSF1B/WASF3	BP
heterotypic cell-cell adhesion	8/617	61/17910	0.00111617	0.0135681	0.0106636	8	CD2/CD44/ITGAX/ITGB2/PTPRC/PKP2/VCAM1/LILRB2	BP
positive regulation of alpha-beta T cell activation	8/617	61/17910	0.00111617	0.0135681	0.0106636	8	SYK/ZBTB16/PTPRC/HLX/SASH3/NCKAP1L/ADA/CCL19	BP
monocyte differentiation	6/617	35/17910	0.00112883	0.0135927	0.010683	6	INPP5D/IFI16/IRF7/FES/MEF2C/CSF1R	BP
negative regulation of mitotic sister chromatid segregation	6/617	35/17910	0.00112883	0.0135927	0.010683	6	CDC20/CCNB1/PCID2/SPDL1/DUSP1/NAA10	BP
cellular response to lipoprotein particle stimulus	6/617	35/17910	0.00112883	0.0135927	0.010683	6	MYD88/FCER1G/CD36/ITGB2/SYK/LPL	BP
regulation of superoxide metabolic process	6/617	35/17910	0.00112883	0.0135927	0.010683	6	CD36/ITGAM/ITGB2/SYK/MAPT/TYROBP	BP
mononuclear cell differentiation	6/617	35/17910	0.00112883	0.0135927	0.010683	6	INPP5D/IFI16/IRF7/FES/MEF2C/CSF1R	BP
cellular response to inorganic substance	16/617	194/17910	0.001142	0.013685	0.0107555	16	FOS/FOSB/CEBPA/MEF2C/CCNA2/CCNB1/MT1M/ADCY1/P2RX4/AOC1/DPEP1/TIGAR/TRAF2/CYBB/GUCY1B1/JUNB	BP
regulation of protein metabolic process	121/617	2700/17910	0.00114421	0.013685	0.0107555	121	TCIM/PRR5L/INPP5D/CCR1/NEDD9/GADD45B/P3H1/CSTA/IRF1/IFI16/WFDC2/PLK2/FN1/FCGR2B/CD36/PYCARD/C1QA/C1QB/CASP1/C1R/C3/C3AR1/MECOM/CD44/ITGB2/PPP1R3C/RAC2/SYK/PPP1R10/RGS4/COL7A1/COL6A3/CEBPA/MYDGF/RCN3/CFB/SH2B3/CDC20/IGF1/FGR/HTR2B/GTPBP4/EZH2/BTG2/TESC/PUS7/BTN2A2/PTPRC/RAMP1/EMILIN1/CCNB1/FABP1/VSIG4/HRG/PBK/MAGOH/SOX4/AURKA/NECAB2/MAPT/CD300A/RHBDD3/VEGFC/SPINK1/HCLS1/ZFP36/NCKAP1L/TNFAIP8/PCID2…	BP
type I interferon signaling pathway	10/617	91/17910	0.00114505	0.013685	0.0107555	10	MYD88/IRF1/IRF7/ISG20/IFNAR1/HLA-C/IRF8/ISG15/EGR1/GBP2	BP
cellular response to type I interferon	10/617	91/17910	0.00114505	0.013685	0.0107555	10	MYD88/IRF1/IRF7/ISG20/IFNAR1/HLA-C/IRF8/ISG15/EGR1/GBP2	BP
antigen processing and presentation of exogenous antigen	15/617	176/17910	0.00115877	0.013823	0.010864	15	FCGR2B/CD36/HLA-DMA/HLA-C/HLA-DRB1/NCF2/TAP1/PSMB10/IFI30/PSME3/AP2A2/CTSV/CLEC4A/CTSS/CYBB	BP
interspecies interaction between organisms	50/617	928/17910	0.00117261	0.0139405	0.0109563	50	MON1B/KRT19/CLEC5A/CD247/IFI16/FN1/FCGR2B/IRF7/CD36/ISG20/FCN1/SUPT4H1/ITGB6/SYK/ULBP2/CEBPA/SLC52A2/THOC6/POLR2A/POLR2D/TAP1/POLR2L/CCNA2/SELPLG/HRG/IRF8/PLG/PSMB10/HCK/TYRO3/MICB/ZFP36/CCL5/LTF/SLPI/LYN/LYZ/CXCL6/ISG15/TMPRSS2/APOBEC3A/AP2A2/TOP2A/NUP85/NUP214/NUP107/NUP37/CX3CR1/DOCK2/PTX3	BP
regulation of pH	9/617	76/17910	0.00117417	0.0139405	0.0109563	9	PPT1/SLC4A1/ATP6V0A2/SLAMF8/TCIRG1/ATP12A/PDK4/SLC26A4/RHCG	BP
dendritic cell chemotaxis	5/617	24/17910	0.00117734	0.0139405	0.0109563	5	CCR1/SLAMF8/CCL5/CCL19/PIK3CG	BP
positive regulation of neutrophil chemotaxis	5/617	24/17910	0.00117734	0.0139405	0.0109563	5	DAPK2/C3AR1/RAC2/NCKAP1L/CCL19	BP
purine-containing compound biosynthetic process	21/617	291/17910	0.00119871	0.0141588	0.0111279	21	HK3/IGF1/ENO2/PPT1/SLC4A1/ELOVL4/PFKFB1/ADA/ADCY1/ALDOB/ADCY3/PDK4/PPCDC/ADSL/HACD1/NUP85/TIGAR/NUP214/NUP107/NUP37/GUCY1B1	BP
regulation of interleukin-10 production	7/617	48/17910	0.00120037	0.0141588	0.0111279	7	FCER1G/FCGR2B/PYCARD/SASH3/TYROBP/TLR2/IDO1	BP
positive regulation of transferase activity	36/617	609/17910	0.00120241	0.0141588	0.0111279	36	TCIM/NEDD9/GADD45B/ACD/SYK/CDC20/IGF1/FGR/HTR2B/EZH2/PTPRC/CCNB1/PFKFB1/MAPT/CD300A/NCKAP1L/ADCY1/ADCY3/CCL5/LTF/CCL19/LYN/CAMK1/GDF15/AVPI1/PIK3CG/RASSF2/ADRB2/EGF/EGR1/TIGAR/TRAF2/GADD45G/CSF1R/MAP3K8/CSK	BP
cofactor metabolic process	33/617	543/17910	0.00120793	0.0141976	0.0111583	33	GGT5/RAC2/HK3/IGF1/CBR3/ENO2/PXDN/PPT1/SLC4A1/PIPOX/TALDO1/ELOVL4/PFKFB1/HBB/BHMT2/ALDOB/CYP4F2/PDK4/PPCDC/DPEP1/DGAT1/PGLS/HACD1/NUP85/GSTA1/TIGAR/CUBN/NUP214/NUP107/NADSYN1/NUP37/CYBB/NNMT	BP
aromatic compound catabolic process	38/617	655/17910	0.00124791	0.0146086	0.0114814	38	PRR5L/MYD88/FASTKD1/ISG20/ENTPD1/HK3/HPD/EXOSC4/IGF1/ENO2/BTG2/SLC4A1/MAGOH/PFKFB1/EDC4/PSMB10/ZFP36/ZPR1/PCID2/ADA/ALDOB/MLH1/MUS81/PSME3/PAH/DPYS/TNFRSF1B/APOBEC3A/LSM7/RNASE6/NUP85/ENTPD4/TIGAR/NUP214/NUP107/NUP37/DNASE1/IDO1	BP
symbiont process	48/617	884/17910	0.00124847	0.0146086	0.0114814	48	MON1B/KRT19/CLEC5A/CD247/IFI16/FN1/FCGR2B/IRF7/CD36/ISG20/FCN1/SUPT4H1/ITGB6/SYK/ULBP2/CEBPA/SLC52A2/THOC6/POLR2A/POLR2D/TAP1/POLR2L/CCNA2/SELPLG/IRF8/PLG/PSMB10/HCK/TYRO3/MICB/ZFP36/CCL5/LTF/SLPI/LYN/CXCL6/ISG15/TMPRSS2/APOBEC3A/AP2A2/TOP2A/NUP85/NUP214/NUP107/NUP37/CX3CR1/DOCK2/PTX3	BP
regulation of protein serine/threonine kinase activity	30/617	479/17910	0.00125028	0.0146086	0.0114814	30	TCIM/GADD45B/PYCARD/SYK/RGS4/CEBPA/SH2B3/IGF1/HTR2B/GTPBP4/EZH2/PTPRC/CCNB1/CD300A/LTF/HHEX/CCL19/LYN/CAMK1/GDF15/AVPI1/PIK3CG/ADRB2/EGF/DUSP1/TRAF2/GADD45G/CSF1R/MAP3K8/CSK	BP
lipid metabolic process	67/617	1338/17910	0.00125204	0.0146086	0.0114814	67	CYP4A11/AGPAT4/FADS3/INPP5D/CYP27B1/CYP24A1/TBXAS1/RBP1/GGT5/ETNK2/CD36/C3/CISH/SMPD2/HSPG2/SMARCD3/CEBPA/SERPINA6/FGR/HTR2B/CEL/PPT1/PITPNA/PLA2G4A/FABP1/ZNF202/ELOVL4/CYP26B1/PLEK/HSD3B2/AOAH/HMGCS2/LPL/PCK1/PITPNM1/APOC1/APOC3/LTA4H/CYP4F2/SERPINA3/CCL19/LYN/ST8SIA1/ALOX5/PDK4/PIK3C2B/ETNPPL/PIK3CG/PIP5K1C/DGAT1/APOM/SLC27A2/EGR1/GLIPR1/GSTA1/NR4A3/DKK3/CUBN/TWIST1/GLA/CPNE6/LDLRAP1/GM2A/CSF1R…	BP
negative regulation of cellular protein metabolic process	55/617	1049/17910	0.00125487	0.014615	0.0114865	55	PRR5L/GADD45B/P3H1/CSTA/IFI16/WFDC2/PYCARD/C3/MECOM/CD44/PPP1R10/RGS4/COL7A1/COL6A3/CEBPA/SH2B3/GTPBP4/BTG2/TESC/PUS7/BTN2A2/PTPRC/EMILIN1/CCNB1/FABP1/VSIG4/PBK/SOX4/MAPT/CD300A/SPINK1/ZFP36/NCKAP1L/TNFAIP8/PCID2/ATF3/CST7/LTF/HHEX/SLPI/NIBAN1/LYN/STYXL1/ISG15/BAG2/RASSF2/DPEP1/N4BP1/MICAL1/DUSP1/TWIST1/TIMP1/ECM1/DNMT1/CSK	BP
positive regulation of metabolic process	144/617	3313/17910	0.00126438	0.0146545	0.0115174	144	TCIM/PRR5L/CD3D/CYP27B1/CCR1/NEDD9/MYD88/GADD45B/CMKLR1/EDRF1/IRF1/IFI16/PLK2/FN1/FCGR2B/IRF7/REG1A/CD36/ITGAM/FOS/PYCARD/CASP1/SUPT4H1/C3/ACD/MECOM/ELF4/CD44/FOSB/ITGAX/ITGB2/NFE2/SYK/SMPD2/COL1A1/HOXB2/PPP1R10/SMARCD3/CCT5/CEBPA/MYDGF/RCN3/ZBTB16/MLLT11/HINFP/CDC20/IGF1/FGR/HTR2B/EZH2/BTG2/TESC/MEF2C/POLR2A/TAF12/TNC/PTPRC/RAMP1/EMILIN1/POLR2L/STAT4/CCNA2/CCNB1/FABP1/MSX1/IRF8/PFKFB1/CYP26B1/SO…	BP
protein maturation	24/617	353/17910	0.0012652	0.0146545	0.0115174	24	PRDX4/IFI16/PYCARD/C1QA/C1QB/CASP1/C1R/C3/C3AR1/AOPEP/CFB/SERPINH1/TESC/VSIG4/PLAU/SOX4/SCG5/CST7/BAG2/TMPRSS2/CFP/NAA10/CTSS/COMP	BP
nicotinamide nucleotide biosynthetic process	13/617	142/17910	0.00126743	0.0146545	0.0115174	13	HK3/IGF1/ENO2/SLC4A1/PFKFB1/ALDOB/NUP85/TIGAR/NUP214/NUP107/NADSYN1/NUP37/NNMT	BP
pyridine nucleotide biosynthetic process	13/617	142/17910	0.00126743	0.0146545	0.0115174	13	HK3/IGF1/ENO2/SLC4A1/PFKFB1/ALDOB/NUP85/TIGAR/NUP214/NUP107/NADSYN1/NUP37/NNMT	BP
positive regulation of lymphocyte proliferation	12/617	125/17910	0.00127879	0.0147591	0.0115997	12	PYCARD/IGF1/MEF2C/PTPRC/VCAM1/SASH3/NCKAP1L/ADA/CCL5/CCL19/CORO1A/LILRB2	BP
B cell activation	17/617	215/17910	0.00129126	0.014866	0.0116837	17	INPP5D/FCGR2B/SYK/MNDA/MEF2C/PTPRC/DOCK10/SLAMF8/VCAM1/CD300A/TCIRG1/NCKAP1L/PCID2/ADA/TYROBP/HHEX/MLH1	BP
phosphorylation	103/617	2243/17910	0.0012927	0.014866	0.0116837	103	DAPK2/TCIM/PRR5L/CCR1/NEDD9/PRDX4/MCPH1/TRPM6/GADD45B/FASTKD1/ETNK2/ALDH18A1/PLK2/FN1/FCGR2B/CD36/PYCARD/SRPX2/C3/MECOM/CISH/FES/CD44/ITGB2/RAC2/SYK/HK3/RGS4/CEBPA/MYDGF/SH2B3/IGF1/FGR/HTR2B/ENO2/GTPBP4/EZH2/TESC/MEF2C/SLC4A1/BTN2A2/PTPRC/EMILIN1/CCNA2/CCNB1/SLAMF8/HRG/PBK/PFKFB1/AURKA/STK10/NECAB2/PSMB10/HCK/MAPT/CD300A/TYRO3/RHBDD3/VEGFC/SPINK1/HCLS1/ZFP36/NCKAP1L/ATF3/ADCY1/ALDOB/ADCY3/CCL5/LT…	BP
regulation of neuron death	22/617	313/17910	0.00130211	0.0149474	0.0117477	22	FCGR2B/ITGAM/FOS/C1QA/ITGB2/BTG2/PPT1/MEF2C/MAPT/TYRO3/ZPR1/TYROBP/CCL5/TNFRSF1B/CORO1A/EGR1/NR4A3/TIGAR/TRAF2/CX3CR1/GATA3/NR4A2	BP
positive regulation of mononuclear cell proliferation	12/617	126/17910	0.00137026	0.0156812	0.0123244	12	PYCARD/IGF1/MEF2C/PTPRC/VCAM1/SASH3/NCKAP1L/ADA/CCL5/CCL19/CORO1A/LILRB2	BP
pyridine nucleotide metabolic process	15/617	179/17910	0.00137339	0.0156812	0.0123244	15	HK3/IGF1/ENO2/SLC4A1/TALDO1/PFKFB1/ALDOB/PGLS/NUP85/TIGAR/NUP214/NUP107/NADSYN1/NUP37/NNMT	BP
nicotinamide nucleotide metabolic process	15/617	179/17910	0.00137339	0.0156812	0.0123244	15	HK3/IGF1/ENO2/SLC4A1/TALDO1/PFKFB1/ALDOB/PGLS/NUP85/TIGAR/NUP214/NUP107/NADSYN1/NUP37/NNMT	BP
positive regulation of cytokine biosynthetic process	8/617	63/17910	0.00138234	0.0157272	0.0123605	8	IRF1/SYK/PTPRC/TYROBP/LTB/EGR1/CYBB/TLR1	BP
regulation of alpha-beta T cell differentiation	8/617	63/17910	0.00138234	0.0157272	0.0123605	8	SYK/ZBTB16/HLX/SASH3/NCKAP1L/ADA/CCL19/GATA3	BP
regulation of granulocyte differentiation	4/617	15/17910	0.00140578	0.0159089	0.0125034	4	INPP5D/EVI2B/TESC/HCLS1	BP
gamma-delta T cell activation	4/617	15/17910	0.00140578	0.0159089	0.0125034	4	SYK/PTPRC/MICB/NCKAP1L	BP
positive regulation of chemokine secretion	4/617	15/17910	0.00140578	0.0159089	0.0125034	4	POSTN/PYCARD/LPL/CSF1R	BP
antigen processing and presentation of exogenous peptide antigen via MHC class I	9/617	78/17910	0.00141448	0.0159791	0.0125585	9	CD36/HLA-C/NCF2/TAP1/PSMB10/IFI30/PSME3/CLEC4A/CYBB	BP
adaptive immune response based on somatic recombination of immune receptors built from immunoglobulin superfamily domains	21/617	295/17910	0.00142024	0.0160159	0.0125874	21	INPP5D/FCER1G/FCGR2B/IRF7/C1QA/C1QB/C1R/C3/MEF2C/BTN3A2/PTPRC/HLX/SASH3/TCIRG1/ADA/MLH1/CCL19/TNFRSF1B/GCNT3/TRAF2/GATA3	BP
regulation of lipopolysaccharide-mediated signaling pathway	5/617	25/17910	0.00143042	0.0160673	0.0126278	5	CD36/LY96/LTF/LILRA2/LY86	BP
fibrinolysis	5/617	25/17910	0.00143042	0.0160673	0.0126278	5	HRG/PLAU/FAP/PLG/THBD	BP
negative regulation of cell proliferation	42/617	751/17910	0.00143234	0.0160673	0.0126278	42	INPP5D/CYP27B1/PRDX4/P3H1/IRF1/FCGR2B/REG1A/VASH1/LST1/CEBPA/ZBTB16/SST/MNDA/SH2B3/GTPBP4/BTG2/TESC/MEF2C/IGFBP6/BTN2A2/VSIG4/MSX1/HRG/SOX4/FAP/PLG/KLF9/CD300A/TYROBP/OVOL1/ADAMTS1/LYN/ARG2/CXCL1/DUSP1/LILRB2/GATA3/TLR2/CSF1R/RARRES1/CSK/IDO1	BP
glycolytic process	11/617	110/17910	0.00144489	0.0161797	0.0127162	11	HK3/IGF1/ENO2/SLC4A1/PFKFB1/ALDOB/NUP85/TIGAR/NUP214/NUP107/NUP37	BP
T cell receptor signaling pathway	15/617	180/17910	0.00145196	0.0162305	0.0127561	15	INPP5D/CD3D/CD247/HLA-DRB1/BTN2A2/PTPRC/CACNB3/PSMB10/CD300A/ADA/EIF2B5/EIF2B4/PSME3/GATA3/CSK	BP
actin filament-based process	38/617	661/17910	0.00146851	0.0163412	0.0128431	38	KRT19/KCNJ2/MICALL2/NEDD9/PYCARD/FES/RAC2/MRAS/RGS4/TWF2/FSCN1/MEF2C/PKP2/HRG/PLEK/BAIAP2/PFN1/HCK/HCLS1/NCKAP1L/TYROBP/ARPC1B/BIN3/TMOD1/DPYSL3/RHOC/PIP5K1C/CORO1A/CXCL1/GPR65/MICAL1/TMSB15A/WASF3/GPM6B/LCP1/TMSB10/CSF1R/DOCK2	BP
osteoclast differentiation	10/617	94/17910	0.00146953	0.0163412	0.0128431	10	INPP5D/CCR1/FCER1G/FOS/TCIRG1/TYROBP/LTF/RASSF2/JUNB/CSF1R	BP
positive regulation of ossification	10/617	94/17910	0.00146953	0.0163412	0.0128431	10	FBN2/CEBPA/ZBTB16/IGF1/MEF2C/LTF/ISG15/ADRB2/GPM6B/KL	BP
negative regulation of hydrolase activity	27/617	420/17910	0.00148094	0.0164394	0.0129203	27	CD2BP2/CSTA/IFI16/WFDC2/C3/CD44/PPP1R10/COL7A1/COL6A3/GZMA/FABP1/GMIP/SPINK1/NCKAP1L/TNFAIP8/APOC1/PCID2/APOC3/CST7/LTF/SLPI/STYXL1/DPEP1/MICAL1/TIMP1/ECM1/PTX3	BP
negative regulation of sister chromatid segregation	6/617	37/17910	0.00152529	0.0169024	0.0132842	6	CDC20/CCNB1/PCID2/SPDL1/DUSP1/NAA10	BP
organophosphate biosynthetic process	37/617	640/17910	0.00153032	0.0169188	0.0132971	37	AGPAT4/INPP5D/ETNK2/HK3/IGF1/HTR2B/ENO2/PPT1/SLC4A1/PLA2G4A/ELOVL4/PFKFB1/PLEK/PITPNM1/ADA/ADCY1/ALDOB/ADCY3/RRM2/PDK4/PIK3C2B/ETNPPL/PPCDC/PIK3CG/PIP5K1C/ADSL/HACD1/NUP85/TIGAR/NUP214/NUP107/CPNE6/NADSYN1/NUP37/GUCY1B1/FADS1/NNMT	BP
pyridine-containing compound biosynthetic process	13/617	145/17910	0.00153332	0.0169188	0.0132971	13	HK3/IGF1/ENO2/SLC4A1/PFKFB1/ALDOB/NUP85/TIGAR/NUP214/NUP107/NADSYN1/NUP37/NNMT	BP
negative regulation of hemostasis	7/617	50/17910	0.00153471	0.0169188	0.0132971	7	SH2B3/HRG/PLAU/FAP/PLG/THBD/COMP	BP
cellular response to peptide hormone stimulus	21/617	297/17910	0.00154354	0.0169847	0.0133488	21	REG1A/RAB8A/ATP6V0A2/CCNA2/NR4A1/BAIAP2/MARS1/LPL/PCK1/TCIRG1/ADCY1/ADCY3/LYN/PDK4/GDF15/UCP2/RAB31/NR4A3/KL/NR4A2/CSK	BP
regulation of chemokine production	9/617	79/17910	0.00154865	0.0169847	0.0133488	9	POSTN/PYCARD/LPL/CXCL6/ARG2/EGR1/TWIST1/TLR2/CSF1R	BP
lamellipodium organization	9/617	79/17910	0.00154865	0.0169847	0.0133488	9	CD44/RAC2/TWF2/FSCN1/HRG/BIN3/ARHGEF6/NUP85/WASF3	BP
ATP generation from ADP	11/617	111/17910	0.00155519	0.0170272	0.0133822	11	HK3/IGF1/ENO2/SLC4A1/PFKFB1/ALDOB/NUP85/TIGAR/NUP214/NUP107/NUP37	BP
regulation of protein kinase activity	41/617	732/17910	0.00158032	0.0172727	0.0135752	41	TCIM/NEDD9/GADD45B/PYCARD/RAC2/SYK/RGS4/CEBPA/SH2B3/IGF1/FGR/HTR2B/GTPBP4/EZH2/TESC/PTPRC/CCNB1/CD300A/NCKAP1L/ADCY1/ADCY3/CCL5/LTF/HHEX/CCL19/LYN/CAMK1/GDF15/AVPI1/PIK3CG/RASSF2/ADRB2/EGF/EGR1/DUSP1/TRAF2/GADD45G/CSF1R/MAP3K8/CSK/CXCL10	BP
response to type I interferon	10/617	95/17910	0.00159295	0.0173811	0.0136604	10	MYD88/IRF1/IRF7/ISG20/IFNAR1/HLA-C/IRF8/ISG15/EGR1/GBP2	BP
cellular nitrogen compound catabolic process	37/617	642/17910	0.0016156	0.0175982	0.0138311	37	PRR5L/MYD88/FASTKD1/ISG20/ENTPD1/HK3/EXOSC4/IGF1/ENO2/BTG2/SLC4A1/MAGOH/PFKFB1/EDC4/PSMB10/ZFP36/ZPR1/PCID2/ADA/ALDOB/MLH1/MUS81/PSME3/DPEP1/DPYS/TNFRSF1B/APOBEC3A/LSM7/RNASE6/NUP85/ENTPD4/TIGAR/NUP214/NUP107/NUP37/DNASE1/IDO1	BP
fatty acid metabolic process	23/617	339/17910	0.00162632	0.0176848	0.0138991	23	CYP4A11/FADS3/TBXAS1/GGT5/CD36/C3/CEL/PLA2G4A/FABP1/ELOVL4/AOAH/LPL/APOC1/APOC3/LTA4H/CYP4F2/ALOX5/PDK4/SLC27A2/GSTA1/NR4A3/TWIST1/FADS1	BP
second-messenger-mediated signaling	24/617	360/17910	0.00164635	0.0178723	0.0140464	24	STIMATE/CMKLR1/CD36/PTGER2/SYK/IGF1/HTR2B/PTPRC/RAMP1/PLEK/VCAM1/MAPT/SPINK1/ADA/ADCY1/ADCY3/P2RX4/CCL20/GPR65/HOMER3/GPR3/GUCY1B1/DEFB1/CXCL10	BP
nucleobase-containing compound catabolic process	35/617	598/17910	0.00165435	0.0179046	0.0140718	35	PRR5L/MYD88/FASTKD1/ISG20/ENTPD1/HK3/EXOSC4/IGF1/ENO2/BTG2/SLC4A1/MAGOH/PFKFB1/EDC4/PSMB10/ZFP36/ZPR1/PCID2/ADA/ALDOB/MLH1/MUS81/PSME3/DPYS/TNFRSF1B/APOBEC3A/LSM7/RNASE6/NUP85/ENTPD4/TIGAR/NUP214/NUP107/NUP37/DNASE1	BP
acute inflammatory response	17/617	220/17910	0.00165493	0.0179046	0.0140718	17	FCER1G/FN1/FCGR2B/C1QA/C1QB/C1R/C3/C3AR1/CFB/VSIG4/VCAM1/RHBDD3/SERPINA3/PIK3CG/CFP/GATA3/DNASE1	BP
ribonucleotide biosynthetic process	20/617	279/17910	0.00168045	0.01815	0.0142647	20	HK3/IGF1/ENO2/PPT1/SLC4A1/ELOVL4/PFKFB1/ADCY1/ALDOB/ADCY3/PDK4/PPCDC/ADSL/HACD1/NUP85/TIGAR/NUP214/NUP107/NUP37/GUCY1B1	BP
superoxide metabolic process	8/617	65/17910	0.00169659	0.0182934	0.0143774	8	CD36/ITGAM/ITGB2/SYK/NCF2/MAPT/TYROBP/CYBB	BP
regulation of syncytium formation by plasma membrane fusion	5/617	26/17910	0.0017214	0.0184345	0.0144883	5	CD53/TYROBP/CAMK1/GDF15/CXCL10	BP
positive regulation of granulocyte chemotaxis	5/617	26/17910	0.0017214	0.0184345	0.0144883	5	DAPK2/C3AR1/RAC2/NCKAP1L/CCL19	BP
negative regulation of G protein-coupled receptor signaling pathway	7/617	51/17910	0.00172697	0.0184345	0.0144883	7	RGS4/HTR2B/PLEK/NECAB2/ADA/CCL5/ADRB2	BP
interleukin-1 beta secretion	7/617	51/17910	0.00172697	0.0184345	0.0144883	7	CD36/PYCARD/CASP1/LPL/CCL19/ARG2/LILRA2	BP
response to bronchodilator	7/617	51/17910	0.00172697	0.0184345	0.0144883	7	RGS4/CCNA2/CCL19/DPEP1/TRAF2/NR4A2/GUCY1B1	BP
regulation of neuroinflammatory response	7/617	51/17910	0.00172697	0.0184345	0.0144883	7	ITGAM/C1QA/ITGB2/IGF1/PTPRC/CST7/TNFRSF1B	BP
negative regulation of chromosome segregation	6/617	38/17910	0.00175934	0.0187488	0.0147353	6	CDC20/CCNB1/PCID2/SPDL1/DUSP1/NAA10	BP
negative regulation of protein modification process	35/617	601/17910	0.0017985	0.0191341	0.0150382	35	PRR5L/GADD45B/P3H1/PYCARD/MECOM/PPP1R10/RGS4/CEBPA/SH2B3/GTPBP4/TESC/BTN2A2/PTPRC/EMILIN1/CCNB1/PBK/SOX4/MAPT/CD300A/SPINK1/NCKAP1L/ATF3/HHEX/NIBAN1/LYN/STYXL1/ISG15/BAG2/RASSF2/N4BP1/MICAL1/DUSP1/TWIST1/DNMT1/CSK	BP
pyridine-containing compound metabolic process	15/617	184/17910	0.00180496	0.0191709	0.0150671	15	HK3/IGF1/ENO2/SLC4A1/TALDO1/PFKFB1/ALDOB/PGLS/NUP85/TIGAR/NUP214/NUP107/NADSYN1/NUP37/NNMT	BP
positive regulation of intracellular signal transduction	53/617	1019/17910	0.00182277	0.0192421	0.015123	53	TCIM/PRR5L/STIMATE/CCR1/MYD88/GADD45B/CD14/PLK2/FCGR2B/CD36/PYCARD/CASP1/CD44/RAC2/SYK/COL3A1/MYDGF/IL10RB/IL10RA/IGF1/FGR/HTR2B/EZH2/PTPRC/MSX1/NECAB2/CD300A/HCLS1/ADA/CCL5/P2RX4/LTF/CCL19/LYN/STYXL1/GDF15/AVPI1/PIK3CG/RASSF2/RHOC/S100A4/ADRB2/EGF/TRAF2/KL/GADD45G/CX3CR1/GATA3/ECM1/TLR2/CSF1R/MAP3K8/CSK	BP
positive regulation of myelination	4/617	16/17910	0.00182369	0.0192421	0.015123	4	ITGAX/CST7/TNFRSF1B/WASF3	BP
negative regulation of myeloid cell apoptotic process	4/617	16/17910	0.00182369	0.0192421	0.015123	4	CLEC5A/FCER1G/IRF7/CCL5	BP
cellular response to nitric oxide	4/617	16/17910	0.00182369	0.0192421	0.015123	4	CCNA2/DPEP1/TRAF2/GUCY1B1	BP
vasculature development	43/617	784/17910	0.00183005	0.0192773	0.0151507	43	PLK2/FN1/SRPX2/C3/C3AR1/VASH1/ITGAX/ITGB2/SYK/COL4A1/COL3A1/HSPG2/COL1A2/COL1A1/MYDGF/MMP2/MEF2C/RAMP1/EMILIN1/ADGRA2/HRG/SOX4/FAP/NR4A1/VEGFC/MCAM/SOX18/STAB1/HHEX/PIK3CG/ACTA2/EGF/EGR1/TGFBI/THBS2/TWIST1/CX3CR1/CYBB/ECM1/JUNB/DNMT1/COMP/CXCL10	BP
nitric oxide metabolic process	9/617	81/17910	0.0018476	0.0194302	0.0152709	9	CD36/ITGB2/HBB/P2RX4/ARG2/GLA/CX3CR1/TLR2/PTX3	BP
cell-substrate adhesion	22/617	322/17910	0.00186326	0.0195627	0.015375	22	MICALL2/NEDD9/POSTN/FN1/CD36/ITGAL/CD44/ITGB2/RAC2/COL3A1/COL1A1/EMILIN1/HRG/PLAU/PLG/NID2/VCAM1/TYRO3/ITGA10/CORO1A/GPM6B/COL16A1	BP
regulation of macrophage activation	8/617	66/17910	0.00187357	0.0196065	0.0154094	8	FCGR2B/ITGAM/C1QA/ITGB2/CEBPA/PTPRC/VSIG4/CST7	BP
negative regulation of endocytosis	8/617	66/17910	0.00187357	0.0196065	0.0154094	8	FCGR2B/SYT11/NECAB2/CD300A/APOC1/APOC3/TLR2/CSK	BP
developmental maturation	19/617	262/17910	0.00190229	0.0198745	0.0156201	19	C1QA/C3/RAB32/CEBPA/MMP2/CDC20/IGF1/CCNB1/AURKA/PFN1/XYLT1/SPINK1/SOX18/LTF/CCL19/CX3CR1/GATA3/NR4A2/DEFB1	BP
positive regulation of nitrogen compound metabolic process	126/617	2870/17910	0.00191321	0.0199561	0.0156841	126	TCIM/PRR5L/CD3D/CCR1/NEDD9/GADD45B/EDRF1/IRF1/IFI16/PLK2/FN1/FCGR2B/IRF7/CD36/FOS/PYCARD/CASP1/SUPT4H1/C3/ACD/MECOM/ELF4/CD44/FOSB/ITGB2/NFE2/SYK/SMPD2/COL1A1/HOXB2/PPP1R10/SMARCD3/CCT5/CEBPA/MYDGF/RCN3/ZBTB16/MLLT11/HINFP/CDC20/IGF1/HTR2B/EZH2/BTG2/TESC/MEF2C/POLR2A/TAF12/PTPRC/RAMP1/STAT4/CCNA2/CCNB1/MSX1/IRF8/PFKFB1/SOX4/AURKA/LMX1B/NR4A1/HBB/NECAB2/MARS1/MAPT/PCK1/CD300A/NOL11/RHBDD3/VEGFC/HC…	BP
regulation of viral process	16/617	204/17910	0.00192364	0.0200321	0.0157439	16	IFI16/ISG20/FCN1/SUPT4H1/POLR2A/POLR2D/POLR2L/ZFP36/CCL5/LTF/SLPI/ISG15/TMPRSS2/APOBEC3A/TOP2A/PTX3	BP
positive regulation of cytokine production involved in immune response	7/617	52/17910	0.00193742	0.0201102	0.0158053	7	SPON2/FCER1G/CD36/SASH3/NR4A3/TRAF2/GATA3	BP
negative regulation of reproductive process	7/617	52/17910	0.00193742	0.0201102	0.0158053	7	PRDX4/IGF1/ZP2/ADA/OVOL1/DUSP1/TIMP1	BP
tissue development	91/617	1964/17910	0.001957	0.0202805	0.0159391	91	KRT19/CYP27B1/CCR1/FBN2/CSTA/POSTN/FN1/ITGAM/FOS/CRIP1/CD44/ITGAX/ITGB2/COL4A1/COL3A1/COL1A2/COL1A1/HOXB2/RGS4/COL7A1/COL5A2/RCN3/MMP2/ZBTB16/SERPINH1/IGF1/FGR/HTR2B/EZH2/BTG2/MEF2C/PUS7/TUBB3/TNC/TAGLN/PTPRC/HLX/CCNB1/PKP2/MSX1/CYP26B1/SOX4/CALB1/PSMB10/PFN1/HCK/PGF/VEGFC/ZFP36/TCIRG1/ADA/ATF3/SOX18/IKZF1/LTF/OVOL1/PSME3/ISG15/BIN3/TMOD1/ARG2/RHOC/S100A4/ADRB2/ACTA2/AP2A2/RHCG/PHLDA2/EGF/EGR1/AR…	BP
regulation of hypersensitivity	3/617	8/17910	0.00200143	0.0205082	0.0161181	3	FCER1G/FCGR2B/C3	BP
positive regulation of granulocyte differentiation	3/617	8/17910	0.00200143	0.0205082	0.0161181	3	EVI2B/TESC/HCLS1	BP
regulation of MyD88-independent toll-like receptor signaling pathway	3/617	8/17910	0.00200143	0.0205082	0.0161181	3	CD14/IRF7/LY96	BP
regulation of neutrophil degranulation	3/617	8/17910	0.00200143	0.0205082	0.0161181	3	ITGAM/ITGB2/SYK	BP
regulation of gamma-delta T cell activation	3/617	8/17910	0.00200143	0.0205082	0.0161181	3	SYK/PTPRC/NCKAP1L	BP
negative regulation of B cell receptor signaling pathway	3/617	8/17910	0.00200143	0.0205082	0.0161181	3	FCGR2B/CD300A/LPXN	BP
response to anticoagulant	3/617	8/17910	0.00200143	0.0205082	0.0161181	3	REG1A/AOC1/EGR1	BP
neurotransmitter biosynthetic process	10/617	98/17910	0.00201445	0.0206086	0.016197	10	CD36/ITGB2/HBB/P2RX4/PAH/ARG2/AGXT/GLA/CX3CR1/PTX3	BP
B cell homeostasis	5/617	27/17910	0.00205351	0.0209079	0.0164322	5	MEF2C/DOCK10/NCKAP1L/ADA/LYN	BP
dendritic cell migration	5/617	27/17910	0.00205351	0.0209079	0.0164322	5	CCR1/SLAMF8/CCL5/CCL19/PIK3CG	BP
positive regulation of neutrophil migration	5/617	27/17910	0.00205351	0.0209079	0.0164322	5	DAPK2/C3AR1/RAC2/NCKAP1L/CCL19	BP
ribose phosphate biosynthetic process	20/617	284/17910	0.00207116	0.021054	0.0165471	20	HK3/IGF1/ENO2/PPT1/SLC4A1/ELOVL4/PFKFB1/ADCY1/ALDOB/ADCY3/PDK4/PPCDC/ADSL/HACD1/NUP85/TIGAR/NUP214/NUP107/NUP37/GUCY1B1	BP
STAT cascade	13/617	150/17910	0.00207849	0.021095	0.0165793	13	IFNAR1/IL10RB/IL10RA/SH2B3/IGF1/PTPRC/STAT4/CD300A/HCLS1/CCL5/LYN/EGF/CSF1R	BP
coenzyme biosynthetic process	18/617	245/17910	0.00214703	0.0217264	0.0170755	18	HK3/IGF1/ENO2/PPT1/SLC4A1/ELOVL4/PFKFB1/ALDOB/PDK4/PPCDC/HACD1/NUP85/TIGAR/NUP214/NUP107/NADSYN1/NUP37/NNMT	BP
positive regulation of signal transduction	76/617	1591/17910	0.0021475	0.0217264	0.0170755	76	TCIM/PRR5L/STIMATE/CYP27B1/CCR1/MYD88/GADD45B/CD14/PLK2/FCGR2B/IRF7/CD36/PYCARD/CASP1/C3/CD44/RAC2/SYK/COL3A1/COL1A1/RGS4/MYDGF/IL10RB/IL10RA/MLLT11/GZMB/SH2B3/IGF1/FGR/HTR2B/EZH2/PTPRC/ADGRA2/MSX1/CACNB3/SOX4/LY96/BAIAP2/NECAB2/PSMB10/CD300A/RUSC1/HCLS1/ADA/ATF3/CCL5/P2RX4/LTF/HHEX/CCL19/LYN/STYXL1/TLR5/GDF15/PSME3/AVPI1/PIK3CG/RASSF2/RHOC/S100A4/ADRB2/EGF/LY86/TRAF2/KL/GADD45G/CX3CR1/LDLRAP1/FB…	BP
icosanoid biosynthetic process	7/617	53/17910	0.0021672	0.0218911	0.017205	7	TBXAS1/GGT5/SYK/PLA2G4A/LTA4H/ALOX5/FADS1	BP
negative regulation of viral process	10/617	99/17910	0.00217339	0.0219191	0.0172269	10	IFI16/ISG20/FCN1/ZFP36/CCL5/LTF/SLPI/ISG15/APOBEC3A/PTX3	BP
anatomical structure formation involved in morphogenesis	57/617	1124/17910	0.00218413	0.0219926	0.0172848	57	KRT19/FBN2/PLK2/FN1/BYSL/CD36/SRPX2/C3/C3AR1/VASH1/CD53/ITGAX/ITGB2/SYK/COL4A1/HSPG2/COL1A1/SMARCD3/COL7A1/COL5A2/MYDGF/MMP2/MEF2C/RAMP1/EMILIN1/ADGRA2/MSX1/HRG/SOX4/FAP/NR4A1/CALB1/PFN1/VEGFC/TCIRG1/MCAM/ADA/SOX18/TYROBP/STAB1/HHEX/ADAMTS1/CAMK1/GDF15/PIK3CG/EGF/NR4A3/TGFBI/THBS2/TWIST1/CX3CR1/CYBB/GATA3/ECM1/TLR2/JUNB/CXCL10	BP
cardiovascular system development	43/617	792/17910	0.0022126	0.0222321	0.017473	43	PLK2/FN1/SRPX2/C3/C3AR1/VASH1/ITGAX/ITGB2/SYK/COL4A1/COL3A1/HSPG2/COL1A2/COL1A1/MYDGF/MMP2/MEF2C/RAMP1/EMILIN1/ADGRA2/HRG/SOX4/FAP/NR4A1/VEGFC/MCAM/SOX18/STAB1/HHEX/PIK3CG/ACTA2/EGF/EGR1/TGFBI/THBS2/TWIST1/CX3CR1/CYBB/ECM1/JUNB/DNMT1/COMP/CXCL10	BP
innate immune response activating cell surface receptor signaling pathway	11/617	116/17910	0.00221486	0.0222321	0.017473	11	MUC13/FCER1G/FCN1/SYK/ICAM2/PSMB10/CLEC10A/LYN/PSME3/LILRA2/CLEC4A	BP
mononuclear cell migration	8/617	68/17910	0.00227101	0.02276	0.0178878	8	CCR1/CMKLR1/C3AR1/SLAMF8/CCL5/LYN/DUSP1/CXCL10	BP
cytolysis	6/617	40/17910	0.00230802	0.0230947	0.0181509	6	GZMB/GZMA/HRG/MICB/LYZ/GZMH	BP
positive regulation of superoxide anion generation	4/617	17/17910	0.00232043	0.0231464	0.0181915	4	ITGAM/ITGB2/MAPT/TYROBP	BP
high-density lipoprotein particle remodeling	4/617	17/17910	0.00232043	0.0231464	0.0181915	4	ALB/APOC1/APOC3/APOM	BP
response to antibiotic	22/617	328/17910	0.00234221	0.0233109	0.0183209	22	CD14/KCNMB1/CRIP1/COL1A1/RGS4/EZH2/MEF2C/TNC/PLA2G4A/FABP1/HBB/VCAM1/ADA/ADCY1/ADCY3/AOC1/ADH6/EGR1/DUSP1/NR4A3/CYBB/GATA3	BP
bone development	15/617	189/17910	0.00234422	0.0233109	0.0183209	15	MCPH1/P3H1/COL1A1/SH2B3/SERPINH1/IGF1/MEF2C/PTPRC/MSX1/CYP26B1/XYLT1/TYROBP/LTF/TWIST1/COMP	BP
regulation of phosphatidylinositol 3-kinase signaling	11/617	117/17910	0.00237071	0.0235377	0.0184991	11	PRR5L/MYDGF/IGF1/FGR/BTN2A2/HCLS1/CCL5/LYN/PIK3CG/PIP5K1C/TWIST1	BP
reactive nitrogen species metabolic process	9/617	84/17910	0.00238074	0.0236007	0.0185486	9	CD36/ITGB2/HBB/P2RX4/ARG2/GLA/CX3CR1/TLR2/PTX3	BP
regulation of protein phosphorylation	65/617	1324/17910	0.00238575	0.0236135	0.0185587	65	TCIM/PRR5L/CCR1/NEDD9/GADD45B/FN1/FCGR2B/CD36/PYCARD/C3/MECOM/CD44/ITGB2/RAC2/SYK/RGS4/CEBPA/MYDGF/SH2B3/IGF1/FGR/HTR2B/GTPBP4/EZH2/TESC/BTN2A2/PTPRC/EMILIN1/CCNB1/HRG/PBK/NECAB2/CD300A/VEGFC/SPINK1/HCLS1/NCKAP1L/ATF3/ADCY1/ADCY3/CCL5/LTF/HHEX/NIBAN1/CCL19/LYN/CAMK1/GDF15/AVPI1/PIK3CG/RASSF2/ADRB2/EGF/EGR1/MICAL1/DUSP1/TWIST1/TRAF2/KL/GADD45G/CX3CR1/CSF1R/MAP3K8/CSK/CXCL10	BP
carbohydrate metabolic process	34/617	589/17910	0.00239534	0.0236135	0.0185587	34	PPP1R3C/HK3/MOGS/IGF1/CHST15/ENO2/SLC4A1/TALDO1/PFKFB1/PLEK/MGAM/AOAH/PCDH12/PCK1/ATF3/ALDOB/ST8SIA1/PDK4/PGLS/PHLDA2/EGF/GLB1L2/NUP85/MAN1B1/TIGAR/NUP214/GLA/GCNT3/KL/NUP107/NUP37/GM2A/TKFC/FUT4	BP
positive regulation of myeloid leukocyte differentiation	7/617	54/17910	0.00241746	0.0236135	0.0185587	7	CCR1/FOS/FES/EVI2B/TESC/HCLS1/TYROBP	BP
regulation of interleukin-2 production	7/617	54/17910	0.00241746	0.0236135	0.0185587	7	PTPRC/VSIG4/SASH3/ZFP36/HOMER3/TRAF2/GATA3	BP
regulation of myeloid cell apoptotic process	5/617	28/17910	0.00243004	0.0236135	0.0185587	5	CLEC5A/FCER1G/IRF7/MEF2C/CCL5	BP
protein-containing complex remodeling	5/617	28/17910	0.00243004	0.0236135	0.0185587	5	LPL/ALB/APOC1/APOC3/APOM	BP
protein-lipid complex remodeling	5/617	28/17910	0.00243004	0.0236135	0.0185587	5	LPL/ALB/APOC1/APOC3/APOM	BP
plasma lipoprotein particle remodeling	5/617	28/17910	0.00243004	0.0236135	0.0185587	5	LPL/ALB/APOC1/APOC3/APOM	BP
regulation of B cell differentiation	5/617	28/17910	0.00243004	0.0236135	0.0185587	5	INPP5D/SYK/SLAMF8/NCKAP1L/PCID2	BP
negative regulation of B cell activation	5/617	28/17910	0.00243004	0.0236135	0.0185587	5	INPP5D/FCGR2B/MNDA/CD300A/TYROBP	BP
long-term synaptic depression	5/617	28/17910	0.00243004	0.0236135	0.0185587	5	PLK2/SHANK2/MAPT/ARC/LILRB2	BP
negative regulation of lymphocyte apoptotic process	5/617	28/17910	0.00243004	0.0236135	0.0185587	5	ADA/CCL5/ARG2/TSC22D3/IDO1	BP
positive regulation of leukocyte apoptotic process	5/617	28/17910	0.00243004	0.0236135	0.0185587	5	MEF2C/CCL5/LYN/NR4A3/IDO1	BP
ribonucleoside diphosphate metabolic process	12/617	135/17910	0.00246332	0.0239005	0.0187842	12	HK3/IGF1/ENO2/SLC4A1/PFKFB1/ALDOB/NUP85/ENTPD4/TIGAR/NUP214/NUP107/NUP37	BP
blood vessel development	41/617	751/17910	0.00251785	0.0243926	0.019171	41	PLK2/FN1/SRPX2/C3/C3AR1/VASH1/ITGAX/ITGB2/SYK/COL4A1/COL3A1/HSPG2/COL1A2/COL1A1/MYDGF/MMP2/MEF2C/RAMP1/EMILIN1/ADGRA2/HRG/SOX4/FAP/NR4A1/MCAM/SOX18/STAB1/HHEX/PIK3CG/ACTA2/EGF/EGR1/TGFBI/THBS2/TWIST1/CX3CR1/CYBB/ECM1/JUNB/COMP/CXCL10	BP
reactive oxygen species metabolic process	19/617	269/17910	0.00256031	0.0247665	0.0194648	19	CD36/ITGAM/ITGB2/RAC2/SYK/NCF2/PXDN/HBB/MAPT/TYROBP/P2RX4/PDK4/ARG2/TIGAR/GLA/CX3CR1/CYBB/TLR2/PTX3	BP
response to fatty acid	9/617	85/17910	0.00258332	0.0249136	0.0195805	9	CD36/PTGER2/TNC/CCNB1/LPL/CCL19/PDK4/UCP2/TLR2	BP
negative regulation of viral life cycle	9/617	85/17910	0.00258332	0.0249136	0.0195805	9	IFI16/ISG20/FCN1/CCL5/LTF/SLPI/ISG15/APOBEC3A/PTX3	BP
negative regulation of toll-like receptor signaling pathway	6/617	41/17910	0.00262633	0.0252903	0.0198765	6	CD14/LY96/CD300A/TYRO3/LYN/LILRA2	BP
response to reactive oxygen species	17/617	230/17910	0.0026444	0.025426	0.0199832	17	CD36/FOS/COL1A1/MMP2/EZH2/CCNA2/FABP1/HBB/MAPT/ADA/CCL19/UCP2/DPEP1/DUSP1/NR4A3/TRAF2/GUCY1B1	BP
positive regulation of cell communication	81/617	1730/17910	0.00265259	0.0254665	0.020015	81	TCIM/PRR5L/STIMATE/CYP27B1/CCR1/MYD88/GADD45B/CD14/PLK2/FCGR2B/IRF7/CD36/PYCARD/CASP1/C3/CD44/RAC2/SYK/COL3A1/COL1A1/RGS4/SHANK2/MYDGF/IL10RB/IL10RA/MLLT11/GZMB/SH2B3/IGF1/FGR/HTR2B/EZH2/PTPRC/ADGRA2/MSX1/CACNB3/SOX4/LY96/BAIAP2/NECAB2/PSMB10/CD300A/RUSC1/HCLS1/ADA/ATF3/ADCY1/TYROBP/CCL5/P2RX4/LTF/HHEX/CCL19/LYN/STYXL1/TLR5/GDF15/PSME3/AVPI1/PIK3CG/RASSF2/RHOC/S100A4/ADRB2/EGF/LY86/ARC/LILRB2/TRA…	BP
positive regulation of chemokine production	7/617	55/17910	0.00268939	0.025781	0.0202622	7	POSTN/PYCARD/LPL/EGR1/TWIST1/TLR2/CSF1R	BP
lipid transport	22/617	332/17910	0.00271634	0.0260005	0.0204346	22	CYP4A11/CD36/SYK/CEL/PITPNA/PLA2G4A/FABP1/PLEKHA8P1/PITPNM1/APOC1/APOC3/P2RX4/CYP4F2/GULP1/APOM/EGF/ATP8A1/SLC27A2/APOLD1/LDLRAP1/STOML1/GM2A	BP
oxidoreduction coenzyme metabolic process	15/617	192/17910	0.00272752	0.0260035	0.020437	15	HK3/IGF1/ENO2/SLC4A1/TALDO1/PFKFB1/ALDOB/PGLS/NUP85/TIGAR/NUP214/NUP107/NADSYN1/NUP37/NNMT	BP
plasma lipoprotein particle clearance	8/617	70/17910	0.00273176	0.0260035	0.020437	8	CD36/APOC1/APOC3/AP2A2/APOM/CUBN/LDLRAP1/CSK	BP
positive regulation of B cell activation	8/617	70/17910	0.00273176	0.0260035	0.020437	8	INPP5D/SYK/MEF2C/PTPRC/NCKAP1L/PCID2/ADA/MLH1	BP
regulation of cell differentiation	84/617	1808/17910	0.00273293	0.0260035	0.020437	84	CD2/INPP5D/CYP27B1/CCR1/NEDD9/P3H1/CMKLR1/FBN2/POSTN/IRF1/PLK2/FN1/FCGR2B/IRF7/REG1A/CD36/FOS/C1QA/FES/CD53/NFE2/SYK/COL3A1/EVI2B/COL1A1/RGS4/SMARCD3/CEBPA/COL5A2/ZBTB16/CDC20/IGF1/EZH2/TWF2/TESC/MEF2C/PUS7/BTN2A2/PTPRC/ADGRA2/HLX/SLAMF8/PKP2/MSX1/CYP26B1/AURKA/BAIAP2/PSMB10/LPL/SASH3/MAPT/VEGFC/HCLS1/ZFP36/TCIRG1/NCKAP1L/PCID2/ADA/TYROBP/P2RX4/LTF/CCL19/LYN/CAMK1/STYXL1/GDF15/PSME3/ISG15/DPYSL3/…	BP
cellular lipid metabolic process	51/617	991/17910	0.00274696	0.0260981	0.0205114	51	CYP4A11/AGPAT4/FADS3/INPP5D/TBXAS1/RBP1/GGT5/ETNK2/CD36/C3/CISH/SMPD2/HSPG2/FGR/HTR2B/CEL/PPT1/PLA2G4A/FABP1/ELOVL4/CYP26B1/PLEK/AOAH/LPL/PCK1/PITPNM1/APOC1/APOC3/LTA4H/CYP4F2/CCL19/LYN/ST8SIA1/ALOX5/PDK4/PIK3C2B/ETNPPL/PIK3CG/PIP5K1C/DGAT1/APOM/SLC27A2/GSTA1/NR4A3/TWIST1/GLA/CPNE6/GM2A/CSF1R/CYP3A7/FADS1	BP
negative regulation of phosphate metabolic process	33/617	572/17910	0.00278128	0.026385	0.0207369	33	PRR5L/CD2BP2/GADD45B/PYCARD/MECOM/PPP1R10/RGS4/CEBPA/SH2B3/TESC/BTN2A2/PTPRC/EMILIN1/CCNB1/PBK/PFKFB1/PLEK/MAPT/CD300A/SPINK1/NCKAP1L/APOC1/ATF3/HHEX/NIBAN1/LYN/STYXL1/RASSF2/MICAL1/DUSP1/TIGAR/TWIST1/CSK	BP
chemokine production	9/617	86/17910	0.00279932	0.0265168	0.0208405	9	POSTN/PYCARD/LPL/CXCL6/ARG2/EGR1/TWIST1/TLR2/CSF1R	BP
response to starvation	14/617	174/17910	0.00285102	0.0269109	0.0211502	14	IFI16/PFKFB1/MARS1/PCK1/ALB/ZFP36/ATF3/AOC1/PDK4/PIK3C2B/UCP2/ADSL/CTSV/FADS1	BP
positive regulation of myeloid leukocyte mediated immunity	5/617	29/17910	0.0028543	0.0269109	0.0211502	5	FCER1G/ITGAM/C3/ITGB2/FGR	BP
positive regulation of interleukin-1 beta secretion	5/617	29/17910	0.0028543	0.0269109	0.0211502	5	PYCARD/CASP1/LPL/CCL19/LILRA2	BP
negative regulation of phosphorus metabolic process	33/617	573/17910	0.00285775	0.0269109	0.0211502	33	PRR5L/CD2BP2/GADD45B/PYCARD/MECOM/PPP1R10/RGS4/CEBPA/SH2B3/TESC/BTN2A2/PTPRC/EMILIN1/CCNB1/PBK/PFKFB1/PLEK/MAPT/CD300A/SPINK1/NCKAP1L/APOC1/ATF3/HHEX/NIBAN1/LYN/STYXL1/RASSF2/MICAL1/DUSP1/TIGAR/TWIST1/CSK	BP
regulation of JAK-STAT cascade	11/617	120/17910	0.00289222	0.0271954	0.0213738	11	IL10RB/IL10RA/SH2B3/IGF1/PTPRC/CD300A/HCLS1/CCL5/LYN/EGF/CSF1R	BP
I-kappaB phosphorylation	4/617	18/17910	0.00290295	0.0272162	0.0213901	4	PRDX4/TRAF2/CX3CR1/TLR2	BP
regulation of chemokine secretion	4/617	18/17910	0.00290295	0.0272162	0.0213901	4	POSTN/PYCARD/LPL/CSF1R	BP
positive regulation of signaling	81/617	1736/17910	0.00291004	0.0272428	0.021411	81	TCIM/PRR5L/STIMATE/CYP27B1/CCR1/MYD88/GADD45B/CD14/PLK2/FCGR2B/IRF7/CD36/PYCARD/CASP1/C3/CD44/RAC2/SYK/COL3A1/COL1A1/RGS4/SHANK2/MYDGF/IL10RB/IL10RA/MLLT11/GZMB/SH2B3/IGF1/FGR/HTR2B/EZH2/PTPRC/ADGRA2/MSX1/CACNB3/SOX4/LY96/BAIAP2/NECAB2/PSMB10/CD300A/RUSC1/HCLS1/ADA/ATF3/ADCY1/TYROBP/CCL5/P2RX4/LTF/HHEX/CCL19/LYN/STYXL1/TLR5/GDF15/PSME3/AVPI1/PIK3CG/RASSF2/RHOC/S100A4/ADRB2/EGF/LY86/ARC/LILRB2/TRA…	BP
cardiac ventricle formation	3/617	9/17910	0.00292561	0.0273085	0.0214627	3	SMARCD3/MEF2C/SOX4	BP
gamma-delta T cell differentiation	3/617	9/17910	0.00292561	0.0273085	0.0214627	3	SYK/PTPRC/NCKAP1L	BP
cell killing	13/617	156/17910	0.0029338	0.027345	0.0214914	13	FCGR2B/ITGAM/C3/ULBP2/GZMB/PTPRC/HRG/TYROBP/LTF/LYZ/CXCL6/CORO1A/DNASE1	BP
regulation of peptidase activity	25/617	398/17910	0.00296277	0.0275083	0.0216197	25	CSTA/IFI16/WFDC2/FN1/PYCARD/CASP1/C3/CD44/COL7A1/COL6A3/RCN3/FABP1/MAPT/SPINK1/TNFAIP8/PCID2/CST7/LTF/SLPI/LYN/DPEP1/MICAL1/TRAF2/TIMP1/ECM1	BP
lymphocyte mediated immunity	20/617	293/17910	0.00296853	0.0275083	0.0216197	20	INPP5D/FCER1G/FCGR2B/IRF7/C1QA/C1QB/C1R/C3/ULBP2/GZMB/BTN3A2/PTPRC/SASH3/TCIRG1/MLH1/TNFRSF1B/CORO1A/GCNT3/TRAF2/GATA3	BP
organic acid transport	20/617	293/17910	0.00296853	0.0275083	0.0216197	20	CYP4A11/SLC38A7/CD36/SYK/NFKBIE/RGS4/SLC1A4/PLA2G4A/FABP1/SLC6A13/SLC13A1/SLC25A22/SLC19A2/P2RX4/CYP4F2/SLC13A3/SLC26A4/SLC27A2/AGXT/SLC13A2	BP
carboxylic acid transport	20/617	293/17910	0.00296853	0.0275083	0.0216197	20	CYP4A11/SLC38A7/CD36/SYK/NFKBIE/RGS4/SLC1A4/PLA2G4A/FABP1/SLC6A13/SLC13A1/SLC25A22/SLC19A2/P2RX4/CYP4F2/SLC13A3/SLC26A4/SLC27A2/AGXT/SLC13A2	BP
regeneration	15/617	194/17910	0.00301073	0.0278591	0.0218954	15	POSTN/REG1A/IGF1/EZH2/TNC/CCNA2/CCNB1/PFKFB1/AURKA/PGF/UCP2/BIN3/NR4A3/LCP1/NNMT	BP
negative regulation of cysteine-type endopeptidase activity	9/617	87/17910	0.00302935	0.0279908	0.0219989	9	IFI16/CD44/FABP1/TNFAIP8/PCID2/CST7/LTF/DPEP1/MICAL1	BP
ADP metabolic process	11/617	121/17910	0.00308526	0.0284664	0.0223727	11	HK3/IGF1/ENO2/SLC4A1/PFKFB1/ALDOB/NUP85/TIGAR/NUP214/NUP107/NUP37	BP
regulation of proteolysis	41/617	762/17910	0.00325582	0.0299157	0.0235118	41	CSTA/IFI16/WFDC2/PLK2/FN1/PYCARD/C1QA/C1QB/CASP1/C1R/C3/C3AR1/CD44/COL7A1/COL6A3/CEBPA/RCN3/CFB/FABP1/VSIG4/PBK/AURKA/MAPT/SPINK1/TNFAIP8/PCID2/CST7/LTF/SLPI/LYN/PSME3/BAG2/DPEP1/TNFRSF1B/CFP/N4BP1/EGF/MICAL1/TRAF2/TIMP1/ECM1	BP
regulation of protein modification process	80/617	1718/17910	0.00325624	0.0299157	0.0235118	80	TCIM/PRR5L/CCR1/NEDD9/GADD45B/P3H1/FN1/FCGR2B/CD36/PYCARD/C3/MECOM/CD44/ITGB2/PPP1R3C/RAC2/SYK/PPP1R10/RGS4/CEBPA/MYDGF/SH2B3/CDC20/IGF1/FGR/HTR2B/GTPBP4/EZH2/TESC/BTN2A2/PTPRC/RAMP1/EMILIN1/CCNB1/HRG/PBK/SOX4/NECAB2/MAPT/CD300A/VEGFC/SPINK1/HCLS1/NCKAP1L/ATF3/ADCY1/ADCY3/CCL5/LTF/HHEX/NIBAN1/CCL19/LYN/CAMK1/STYXL1/GDF15/ISG15/AVPI1/PIK3CG/BAG2/RASSF2/ADRB2/N4BP1/EGF/EGR1/MICAL1/DUSP1/LILRB2/TWIS…	BP
response to nutrient	16/617	215/17910	0.00325639	0.0299157	0.0235118	16	CYP27B1/CYP24A1/POSTN/FES/COL1A1/SST/TNC/CYP26B1/BAIAP2/LPL/VCAM1/ADA/P2RX4/ADSL/CYBB/CXCL10	BP
regulation of mitotic sister chromatid segregation	7/617	57/17910	0.00330307	0.0300531	0.0236198	7	CDC20/CCNB1/TACC3/PCID2/SPDL1/DUSP1/NAA10	BP
regulation of type 2 immune response	5/617	30/17910	0.00332959	0.0300531	0.0236198	5	HLX/ARG2/GATA3/ECM1/IDO1	BP
mitotic spindle assembly checkpoint	5/617	30/17910	0.00332959	0.0300531	0.0236198	5	CDC20/CCNB1/PCID2/SPDL1/DUSP1	BP
spindle checkpoint	5/617	30/17910	0.00332959	0.0300531	0.0236198	5	CDC20/CCNB1/PCID2/SPDL1/DUSP1	BP
alpha-beta T cell proliferation	5/617	30/17910	0.00332959	0.0300531	0.0236198	5	IRF1/ELF4/PTPRC/ARG2/DOCK2	BP
spindle assembly checkpoint	5/617	30/17910	0.00332959	0.0300531	0.0236198	5	CDC20/CCNB1/PCID2/SPDL1/DUSP1	BP
mitotic spindle checkpoint	5/617	30/17910	0.00332959	0.0300531	0.0236198	5	CDC20/CCNB1/PCID2/SPDL1/DUSP1	BP
regulation of neutrophil chemotaxis	5/617	30/17910	0.00332959	0.0300531	0.0236198	5	DAPK2/C3AR1/RAC2/NCKAP1L/CCL19	BP
fat-soluble vitamin metabolic process	6/617	43/17910	0.00336028	0.0300531	0.0236198	6	CYP27B1/CYP24A1/RBP1/CYP26B1/CYP4F2/CUBN	BP
regulation of lamellipodium organization	6/617	43/17910	0.00336028	0.0300531	0.0236198	6	CD44/RAC2/TWF2/FSCN1/HRG/BIN3	BP
regulation of lipid metabolic process	25/617	402/17910	0.00337415	0.0300531	0.0236198	25	CYP4A11/CYP27B1/CD36/C3/CISH/SMPD2/SMARCD3/FGR/HTR2B/FABP1/HMGCS2/APOC1/APOC3/SERPINA3/CCL19/LYN/PDK4/PIK3CG/EGR1/GLIPR1/NR4A3/DKK3/TWIST1/LDLRAP1/FADS1	BP
negative regulation of response to stimulus	76/617	1620/17910	0.003421	0.0300531	0.0236198	76	TCIM/PRR5L/INPP5D/CD14/FBN2/IFI16/PLK2/FCGR2B/PYCARD/MECOM/CD44/COL3A1/PPP1R10/RGS4/SH2B3/IGF1/HTR2B/EZH2/PXDN/IGFBP6/BTN2A2/PTPRC/EMILIN1/ADGRA2/HLX/SLAMF8/VSIG4/HRG/PBK/CACNB3/PLAU/CYP26B1/FAP/PLG/PLEK/LY96/NECAB2/PSMB10/LPL/CD300A/FAM89B/TYRO3/MICB/SPINK1/ADA/ATF3/CST7/CCL5/LTF/HHEX/LYN/LPXN/GDF15/PSME3/UCP2/RASSF2/ARG2/ADRB2/LILRA2/TNFRSF1B/EGF/EGR1/HOMER3/DUSP1/NR4A3/DKK3/THBD/TWIST1/TRAF2/C…	BP
positive regulation of secretion by cell	24/617	381/17910	0.00343065	0.0300531	0.0236198	24	CLEC5A/CD2/CD14/FCER1G/POSTN/FCN1/ITGAM/PYCARD/CASP1/ITGB2/SYK/IGF1/FGR/HTR2B/SOX4/LPL/VEGFC/CCL19/LILRA2/TWIST1/GATA3/TLR2/TLR1/CSF1R	BP
regulation of actin cytoskeleton organization	20/617	297/17910	0.00346115	0.0300531	0.0236198	20	PYCARD/FES/RGS4/TWF2/FSCN1/MEF2C/HRG/PLEK/BAIAP2/PFN1/HCK/HCLS1/NCKAP1L/ARPC1B/TMOD1/RHOC/CORO1A/GPR65/GPM6B/CSF1R	BP
positive regulation of type IIa hypersensitivity	2/617	3/17910	0.00347345	0.0300531	0.0236198	2	FCER1G/C3	BP
regulation of type I hypersensitivity	2/617	3/17910	0.00347345	0.0300531	0.0236198	2	FCER1G/FCGR2B	BP
myeloid dendritic cell activation involved in immune response	2/617	3/17910	0.00347345	0.0300531	0.0236198	2	PYCARD/DOCK2	BP
serotonin production involved in inflammatory response	2/617	3/17910	0.00347345	0.0300531	0.0236198	2	FCER1G/SYK	BP
serotonin secretion involved in inflammatory response	2/617	3/17910	0.00347345	0.0300531	0.0236198	2	FCER1G/SYK	BP
serotonin secretion by platelet	2/617	3/17910	0.00347345	0.0300531	0.0236198	2	FCER1G/SYK	BP
Fc receptor mediated inhibitory signaling pathway	2/617	3/17910	0.00347345	0.0300531	0.0236198	2	LYN/LILRB2	BP
positive regulation of type II hypersensitivity	2/617	3/17910	0.00347345	0.0300531	0.0236198	2	FCER1G/C3	BP
pressure natriuresis	2/617	3/17910	0.00347345	0.0300531	0.0236198	2	CYP4A11/CYP4F2	BP
type I hypersensitivity	2/617	3/17910	0.00347345	0.0300531	0.0236198	2	FCER1G/FCGR2B	BP
positive regulation of mast cell cytokine production	2/617	3/17910	0.00347345	0.0300531	0.0236198	2	FCER1G/NR4A3	BP
response to trichostatin A	2/617	3/17910	0.00347345	0.0300531	0.0236198	2	EZH2/MEF2C	BP
cellular response to trichostatin A	2/617	3/17910	0.00347345	0.0300531	0.0236198	2	EZH2/MEF2C	BP
vitamin D catabolic process	2/617	3/17910	0.00347345	0.0300531	0.0236198	2	CYP27B1/CYP24A1	BP
phylloquinone metabolic process	2/617	3/17910	0.00347345	0.0300531	0.0236198	2	CBR3/CYP4F2	BP
phylloquinone catabolic process	2/617	3/17910	0.00347345	0.0300531	0.0236198	2	CBR3/CYP4F2	BP
regulation of neutrophil differentiation	2/617	3/17910	0.00347345	0.0300531	0.0236198	2	INPP5D/EVI2B	BP
respiratory burst after phagocytosis	2/617	3/17910	0.00347345	0.0300531	0.0236198	2	CYBC1/HCK	BP
lipoprotein particle mediated signaling	2/617	3/17910	0.00347345	0.0300531	0.0236198	2	CD36/LPL	BP
low-density lipoprotein particle mediated signaling	2/617	3/17910	0.00347345	0.0300531	0.0236198	2	CD36/LPL	BP
detection of bacterial lipopeptide	2/617	3/17910	0.00347345	0.0300531	0.0236198	2	TLR2/TLR1	BP
microglial cell mediated cytotoxicity	2/617	3/17910	0.00347345	0.0300531	0.0236198	2	ITGAM/TYROBP	BP
regulation of monocyte aggregation	2/617	3/17910	0.00347345	0.0300531	0.0236198	2	CD44/NR4A3	BP
positive regulation of monocyte aggregation	2/617	3/17910	0.00347345	0.0300531	0.0236198	2	CD44/NR4A3	BP
quinone catabolic process	2/617	3/17910	0.00347345	0.0300531	0.0236198	2	CBR3/CYP4F2	BP
regulation of microglial cell mediated cytotoxicity	2/617	3/17910	0.00347345	0.0300531	0.0236198	2	ITGAM/TYROBP	BP
positive regulation of microglial cell mediated cytotoxicity	2/617	3/17910	0.00347345	0.0300531	0.0236198	2	ITGAM/TYROBP	BP
regulation of prostaglandin-E synthase activity	2/617	3/17910	0.00347345	0.0300531	0.0236198	2	ITGAM/ITGB2	BP
positive regulation of prostaglandin-E synthase activity	2/617	3/17910	0.00347345	0.0300531	0.0236198	2	ITGAM/ITGB2	BP
regulation of cell shape	11/617	123/17910	0.0035024	0.0302626	0.0237844	11	FN1/FES/ITGB2/LST1/ARHGAP15/FGR/BAIAP2/HCK/CORO1A/WASF3/CSF1R	BP
negative regulation of cellular component organization	37/617	673/17910	0.00357419	0.0306263	0.0240702	37	POSTN/PLK2/FCGR2B/ACD/SYT11/CDC20/IGF1/TWF2/EMILIN1/CCNB1/HRG/FAP/NECAB2/PFN1/MAPT/CD300A/ALB/APOC1/PCID2/APOC3/SPDL1/STYXL1/TMOD1/DPYSL3/TNFRSF1B/CORO1A/APOM/TOP2A/DUSP1/LILRB2/TIGAR/TWIST1/NAA10/TLR2/DNMT1/CSK/CXCL10	BP
regulation of antigen processing and presentation	4/617	19/17910	0.00357802	0.0306263	0.0240702	4	FCGR2B/PYCARD/CCL19/LILRB2	BP
leukotriene biosynthetic process	4/617	19/17910	0.00357802	0.0306263	0.0240702	4	GGT5/SYK/LTA4H/ALOX5	BP
regulation of icosanoid secretion	4/617	19/17910	0.00357802	0.0306263	0.0240702	4	CYP4A11/SYK/P2RX4/CYP4F2	BP
thymic T cell selection	4/617	19/17910	0.00357802	0.0306263	0.0240702	4	CD3D/PTPRC/GATA3/DOCK2	BP
positive regulation of myeloid leukocyte cytokine production involved in immune response	4/617	19/17910	0.00357802	0.0306263	0.0240702	4	SPON2/FCER1G/CD36/NR4A3	BP
cellular response to reactive nitrogen species	4/617	19/17910	0.00357802	0.0306263	0.0240702	4	CCNA2/DPEP1/TRAF2/GUCY1B1	BP
regulation of anatomical structure morphogenesis	55/617	1102/17910	0.00363438	0.0310672	0.0244168	55	NEDD9/POSTN/PLK2/FN1/REG1A/CD36/SRPX2/C3/C3AR1/VASH1/FES/CD44/CD53/ITGAX/ITGB2/LST1/HSPG2/COL5A2/MYDGF/ARHGAP15/FGR/TWF2/MEF2C/EMILIN1/ADGRA2/MSX1/HRG/BAIAP2/PSMB10/PFN1/HCK/MAPT/PGF/VEGFC/ADA/TYROBP/STAB1/HHEX/CAMK1/GDF15/PSME3/TNFRSF1B/CORO1A/AP2A2/ARC/WASF3/THBS2/TWIST1/CPNE6/CX3CR1/CYBB/GATA3/ECM1/CSF1R/CXCL10	BP
regulation of acute inflammatory response	13/617	160/17910	0.00364932	0.0311532	0.0244844	13	FCER1G/FCGR2B/C1QA/C1QB/C1R/C3/C3AR1/CFB/VSIG4/RHBDD3/PIK3CG/CFP/DNASE1	BP
cellular macromolecule localization	73/617	1550/17910	0.00373721	0.031848	0.0250304	73	PRR5L/MICALL2/CD247/MCPH1/FCER1G/BYSL/CD36/FCN1/ITGAL/ITGAM/NXT1/ACD/RAB32/ITGB2/RAC2/SYK/COL1A1/PPP1R10/CCT5/IL10RA/THOC6/ZBTB16/SYT11/GZMB/EZH2/MICALL1/TWF2/TESC/SLC4A1/HPS6/RAMP1/RAB8A/PIPOX/PKP2/MSX1/CACNB3/MAGOH/RNF186/AURKA/SRSF7/NECAB2/TIMM44/MAPT/HCLS1/SCG5/ZFP36/ZPR1/TYROBP/TTC26/SSNA1/SPDL1/HHEX/LYPD1/CAMK1/SEC61G/RAB31/AP2A2/EGF/SLC27A2/HOMER3/AGXT/NUP85/GPM6B/UBL4A/NUP214/AP3M2/NUP107…	BP
circulatory system development	56/617	1128/17910	0.00374409	0.031848	0.0250304	56	LEFTY1/PLK2/FN1/SRPX2/C3/C3AR1/VASH1/CRIP1/ITGAX/ITGB2/SYK/COL4A1/COL3A1/HSPG2/COL1A2/COL1A1/RGS4/SMARCD3/MYDGF/MMP2/IGF1/HTR2B/MEF2C/RAMP1/EMILIN1/ADGRA2/CCNB1/PKP2/MSX1/HRG/SOX4/FAP/NR4A1/VCAM1/VEGFC/MCAM/SOX18/STAB1/HHEX/ADAMTS1/PIK3CG/TNFRSF1B/ACTA2/EGF/EGR1/TGFBI/THBS2/TWIST1/CX3CR1/CYBB/GATA3/ECM1/JUNB/DNMT1/COMP/CXCL10	BP
regulation of actin filament-based process	22/617	341/17910	0.00374565	0.031848	0.0250304	22	KCNJ2/PYCARD/FES/RGS4/TWF2/FSCN1/MEF2C/PKP2/HRG/PLEK/BAIAP2/PFN1/HCK/HCLS1/NCKAP1L/ARPC1B/TMOD1/RHOC/CORO1A/GPR65/GPM6B/CSF1R	BP
positive regulation of apoptotic process	36/617	652/17910	0.00375904	0.0319194	0.0250866	36	INPP5D/GADD45B/ITGAM/PYCARD/CASP1/ZBTB16/MLLT11/MNDA/GZMB/GZMA/MEF2C/PTPRC/MSX1/HRG/SOX4/FAP/MAPT/CALHM2/TNFAIP8/ATF3/TYROBP/EIF2B5/CCL5/LYN/STYXL1/RASSF2/TNFRSF1B/TOP2A/ARHGEF6/DUSP1/NR4A3/TIGAR/TRAF2/GADD45G/CD248/IDO1	BP
monocyte chemotaxis	6/617	44/17910	0.00377978	0.0319259	0.0250916	6	CCR1/SLAMF8/CCL5/LYN/DUSP1/CXCL10	BP
autonomic nervous system development	6/617	44/17910	0.00377978	0.0319259	0.0250916	6	FN1/HOXB2/HLX/SOX4/VCAM1/GATA3	BP
regulation of interleukin-1 beta secretion	6/617	44/17910	0.00377978	0.0319259	0.0250916	6	PYCARD/CASP1/LPL/CCL19/ARG2/LILRA2	BP
plasma lipoprotein particle organization	6/617	44/17910	0.00377978	0.0319259	0.0250916	6	LPL/ALB/APOC1/APOC3/DGAT1/APOM	BP
positive regulation of cellular metabolic process	129/617	3007/17910	0.00384914	0.0324683	0.0255179	129	TCIM/PRR5L/CD3D/CCR1/NEDD9/GADD45B/EDRF1/IRF1/IFI16/PLK2/FN1/FCGR2B/IRF7/CD36/ITGAM/FOS/PYCARD/CASP1/SUPT4H1/C3/ACD/MECOM/ELF4/CD44/FOSB/ITGB2/NFE2/SYK/SMPD2/COL1A1/HOXB2/PPP1R10/SMARCD3/CCT5/CEBPA/MYDGF/RCN3/ZBTB16/MLLT11/HINFP/CDC20/IGF1/FGR/HTR2B/EZH2/BTG2/TESC/MEF2C/POLR2A/TAF12/PTPRC/RAMP1/STAT4/CCNA2/CCNB1/FABP1/MSX1/IRF8/PFKFB1/SOX4/AURKA/PLEK/LMX1B/NR4A1/HBB/NECAB2/MARS1/MAPT/PCK1/CD300A/…	BP
regulation of lamellipodium assembly	5/617	31/17910	0.00385923	0.0324683	0.0255179	5	RAC2/TWF2/FSCN1/HRG/BIN3	BP
regulation of microglial cell activation	5/617	31/17910	0.00385923	0.0324683	0.0255179	5	ITGAM/C1QA/ITGB2/PTPRC/CST7	BP
positive regulation of type I interferon production	8/617	74/17910	0.00386974	0.032514	0.0255539	8	MYD88/IRF1/IFI16/IRF7/SYK/POLR2L/DDX41/TLR2	BP
in utero embryonic development	22/617	342/17910	0.00387789	0.0325397	0.025574	22	KRT19/ETNK2/BYSL/VASH1/CEBPA/HINFP/IGF1/CCNB1/MSX1/LMX1B/PCDH12/EMG1/ZPR1/ADA/SOX18/EIF2S2/PHLDA2/LPAR6/TWIST1/STMN3/GATA3/JUNB	BP
negative regulation of immune response	12/617	143/17910	0.00395242	0.0331216	0.0260314	12	INPP5D/IFI16/FCGR2B/COL3A1/PTPRC/HLX/SLAMF8/VSIG4/CD300A/TYRO3/LYN/ARG2	BP
negative regulation of viral genome replication	7/617	59/17910	0.00401813	0.0336282	0.0264295	7	IFI16/ISG20/CCL5/LTF/SLPI/ISG15/APOBEC3A	BP
positive regulation of protein serine/threonine kinase activity	21/617	322/17910	0.00403163	0.0336971	0.0264837	21	TCIM/GADD45B/SYK/IGF1/HTR2B/EZH2/PTPRC/CCNB1/LTF/CCL19/CAMK1/GDF15/AVPI1/PIK3CG/ADRB2/EGF/TRAF2/GADD45G/CSF1R/MAP3K8/CSK	BP
anatomical structure morphogenesis	111/617	2535/17910	0.00404056	0.0337276	0.0265077	111	KRT19/MICALL2/NEDD9/LEFTY1/FBN2/POSTN/PLK2/FN1/BYSL/REG1A/CD36/CDH11/SRPX2/C3/C3AR1/VASH1/CRIP1/FES/CD44/CD53/ITGAX/ITGB2/SYK/LST1/COL4A1/COL3A1/HSPG2/COL1A2/COL1A1/HOXB2/SMARCD3/COL7A1/COL5A2/MYDGF/MMP2/ZBTB16/SERPINH1/ARHGAP15/FGR/HTR2B/TWF2/MEF2C/TUBB3/TNC/PITPNA/RAMP1/RAB8A/DOCK10/EMILIN1/ADGRA2/HLX/PKP2/MSX1/HRG/CYP26B1/SOX4/FAP/AURKA/NR4A1/BAIAP2/CALB1/PSMB10/PFN1/HCK/MAPT/PGF/TYRO3/VEGFC/T…	BP
establishment of T cell polarity	3/617	10/17910	0.00407309	0.0337408	0.026518	3	CYP26B1/CCL19/DOCK2	BP
bone trabecula formation	3/617	10/17910	0.00407309	0.0337408	0.026518	3	FBN2/COL1A1/MMP2	BP
response to lipoteichoic acid	3/617	10/17910	0.00407309	0.0337408	0.026518	3	CD14/CD36/TLR2	BP
cellular response to lipoteichoic acid	3/617	10/17910	0.00407309	0.0337408	0.026518	3	CD14/CD36/TLR2	BP
regulation of macrophage apoptotic process	3/617	10/17910	0.00407309	0.0337408	0.026518	3	IRF7/MEF2C/CCL5	BP
protein phosphorylation	84/617	1835/17910	0.0040738	0.0337408	0.026518	84	DAPK2/TCIM/PRR5L/CCR1/NEDD9/PRDX4/TRPM6/GADD45B/FASTKD1/PLK2/FN1/FCGR2B/CD36/PYCARD/C3/MECOM/FES/CD44/ITGB2/RAC2/SYK/RGS4/CEBPA/MYDGF/SH2B3/IGF1/FGR/HTR2B/GTPBP4/EZH2/TESC/MEF2C/BTN2A2/PTPRC/EMILIN1/CCNA2/CCNB1/HRG/PBK/AURKA/STK10/NECAB2/PSMB10/HCK/CD300A/TYRO3/RHBDD3/VEGFC/SPINK1/HCLS1/ZFP36/NCKAP1L/ATF3/ADCY1/ADCY3/CCL5/LTF/HHEX/NIBAN1/CCL19/LYN/CAMK1/PDK4/GDF15/PSME3/AVPI1/PIK3CG/RASSF2/ADRB2/…	BP
negative regulation of cellular metabolic process	107/617	2432/17910	0.00413949	0.0342405	0.0269108	107	PRR5L/INPP5D/CYP27B1/MCPH1/CD2BP2/MYD88/GADD45B/P3H1/LEFTY1/CSTA/IRF1/USP2/IFI16/WFDC2/IRF7/CD36/ITGAM/PYCARD/SUPT4H1/C3/ACD/MECOM/CD44/FOSB/ITGB2/PPP1R10/RGS4/COL7A1/COL6A3/CEBPA/IL10RA/ZBTB16/GZMA/HINFP/SH2B3/IGF1/HTR2B/GTPBP4/EZH2/BTG2/TESC/MEF2C/PUS7/BTN2A2/PTPRC/EMILIN1/CCNB1/FABP1/BATF3/VSIG4/MSX1/ZNF202/IRF8/PBK/PFKFB1/SOX4/PLEK/SRSF7/NECAB2/MAPT/ZNF692/CD300A/USP3/SPINK1/HCLS1/ZFP36/NCKAP…	BP
negative regulation of mitotic nuclear division	6/617	45/17910	0.00423686	0.0349804	0.0274923	6	CDC20/CCNB1/PCID2/SPDL1/DUSP1/NAA10	BP
cation homeostasis	33/617	588/17910	0.00423988	0.0349804	0.0274923	33	KCNJ2/CYP4A11/CYP27B1/CCR1/REG1A/CD36/C3AR1/CD52/HTR2B/PPT1/SLC4A1/PTPRC/ATP6V0A2/SLAMF8/CACNB3/CALB1/TCIRG1/CCL5/P2RX4/LTF/ATP12A/CYP4F2/CCL19/SCO2/LYN/PDK4/PIK3CG/SLC26A4/CORO1A/RHCG/KL/GNA15/CXCL10	BP
negative regulation of proteolysis	21/617	324/17910	0.00432733	0.0356311	0.0280037	21	CSTA/IFI16/WFDC2/C3/CD44/COL7A1/COL6A3/FABP1/VSIG4/PBK/SPINK1/TNFAIP8/PCID2/CST7/LTF/SLPI/DPEP1/N4BP1/MICAL1/TIMP1/ECM1	BP
negative regulation of phosphorylation	27/617	454/17910	0.00435051	0.0356311	0.0280037	27	PRR5L/GADD45B/PYCARD/MECOM/RGS4/CEBPA/SH2B3/TESC/BTN2A2/PTPRC/EMILIN1/CCNB1/PBK/PFKFB1/MAPT/CD300A/SPINK1/ATF3/HHEX/NIBAN1/LYN/RASSF2/MICAL1/DUSP1/TIGAR/TWIST1/CSK	BP
acute inflammatory response to antigenic stimulus	4/617	20/17910	0.00435219	0.0356311	0.0280037	4	FCER1G/FCGR2B/C3/GATA3	BP
negative regulation of macrophage activation	4/617	20/17910	0.00435219	0.0356311	0.0280037	4	FCGR2B/PTPRC/VSIG4/CST7	BP
chemokine secretion	4/617	20/17910	0.00435219	0.0356311	0.0280037	4	POSTN/PYCARD/LPL/CSF1R	BP
positive regulation of macrophage migration	4/617	20/17910	0.00435219	0.0356311	0.0280037	4	CMKLR1/C3AR1/CCL5/P2RX4	BP
interleukin-1 secretion	7/617	60/17910	0.00441683	0.0359887	0.0282847	7	CD36/PYCARD/CASP1/LPL/CCL19/ARG2/LILRA2	BP
neurotransmitter metabolic process	12/617	145/17910	0.00441969	0.0359887	0.0282847	12	CD36/ITGB2/HBB/P2RX4/PAH/ARG2/DPYS/AGXT/GLA/CX3CR1/TLR2/PTX3	BP
response to fibroblast growth factor	12/617	145/17910	0.00441969	0.0359887	0.0282847	12	POSTN/CD44/COL1A1/POLR2A/POLR2D/TNC/POLR2L/NR4A1/ZFP36/CCL5/KL/GATA3	BP
response to oxygen levels	24/617	389/17910	0.0044455	0.0359887	0.0282847	24	POSTN/KCNMB1/REG1A/COL1A1/ATP6V0A2/CCNA2/CCNB1/FABP1/CACNB3/PLAU/PSMB10/VCAM1/PCK1/ADA/PSME3/UCP2/ADSL/EGR1/APOLD1/TIGAR/TWIST1/CYBB/NR4A2/TLR2	BP
granulocyte differentiation	5/617	32/17910	0.00444652	0.0359887	0.0282847	5	INPP5D/EVI2B/CEBPA/TESC/HCLS1	BP
myeloid cell apoptotic process	5/617	32/17910	0.00444652	0.0359887	0.0282847	5	CLEC5A/FCER1G/IRF7/MEF2C/CCL5	BP
negative regulation of mitotic metaphase/anaphase transition	5/617	32/17910	0.00444652	0.0359887	0.0282847	5	CDC20/CCNB1/PCID2/SPDL1/DUSP1	BP
regulation of T cell apoptotic process	5/617	32/17910	0.00444652	0.0359887	0.0282847	5	ADA/CCL5/ARG2/TSC22D3/IDO1	BP
negative regulation of mitotic sister chromatid separation	5/617	32/17910	0.00444652	0.0359887	0.0282847	5	CDC20/CCNB1/PCID2/SPDL1/DUSP1	BP
regulation of binding	23/617	368/17910	0.00453232	0.0366368	0.0287941	23	PRMT7/IFI16/PLK2/CRTAC1/CD36/ACD/SMARCD3/GZMA/IGF1/GTPBP4/MEF2C/MSX1/AURKA/SLPI/CAMK1/BAG2/ADRB2/PHLDA2/EGF/TWIST1/TRAF2/LDLRAP1/GATA3	BP
nitric oxide biosynthetic process	8/617	76/17910	0.00456089	0.0367754	0.028903	8	CD36/ITGB2/HBB/P2RX4/ARG2/GLA/CX3CR1/PTX3	BP
positive regulation of programmed cell death	36/617	660/17910	0.00456097	0.0367754	0.028903	36	INPP5D/GADD45B/ITGAM/PYCARD/CASP1/ZBTB16/MLLT11/MNDA/GZMB/GZMA/MEF2C/PTPRC/MSX1/HRG/SOX4/FAP/MAPT/CALHM2/TNFAIP8/ATF3/TYROBP/EIF2B5/CCL5/LYN/STYXL1/RASSF2/TNFRSF1B/TOP2A/ARHGEF6/DUSP1/NR4A3/TIGAR/TRAF2/GADD45G/CD248/IDO1	BP
neuron death	22/617	347/17910	0.00459901	0.0370354	0.0291074	22	FCGR2B/ITGAM/FOS/C1QA/ITGB2/BTG2/PPT1/MEF2C/MAPT/TYRO3/ZPR1/TYROBP/CCL5/TNFRSF1B/CORO1A/EGR1/NR4A3/TIGAR/TRAF2/CX3CR1/GATA3/NR4A2	BP
positive regulation of protein kinase activity	29/617	501/17910	0.00466105	0.0374877	0.0294629	29	TCIM/NEDD9/GADD45B/SYK/IGF1/HTR2B/EZH2/PTPRC/CCNB1/CD300A/NCKAP1L/ADCY1/ADCY3/CCL5/LTF/CCL19/CAMK1/GDF15/AVPI1/PIK3CG/RASSF2/ADRB2/EGF/EGR1/TRAF2/GADD45G/CSF1R/MAP3K8/CSK	BP
positive regulation of production of molecular mediator of immune response	9/617	93/17910	0.00473976	0.0380251	0.0298852	9	SPON2/FCER1G/CD36/PTPRC/SASH3/MLH1/NR4A3/TRAF2/GATA3	BP
response to cAMP	9/617	93/17910	0.00473976	0.0380251	0.0298852	9	FOS/FOSB/COL1A1/PFKFB1/PCK1/PIK3CG/DUSP1/AGXT/THBD	BP
anatomical structure homeostasis	25/617	413/17910	0.00476134	0.0381504	0.0299837	25	INPP5D/MUC13/ACD/RAC2/SYK/PPP1R10/CCT5/RCN3/POLD4/SASH3/TYRO3/ALB/TCIRG1/P2RX4/LTF/SERPINA3/LYZ/PDK4/ADRB2/CORO1A/SMARCAL1/CUBN/CTSK/CSF1R/CSK	BP
cellular protein localization	72/617	1543/17910	0.00496299	0.0397163	0.0312144	72	PRR5L/MICALL2/CD247/MCPH1/FCER1G/BYSL/CD36/FCN1/ITGAL/ITGAM/NXT1/ACD/RAB32/ITGB2/RAC2/SYK/COL1A1/PPP1R10/CCT5/IL10RA/THOC6/ZBTB16/SYT11/GZMB/EZH2/MICALL1/TWF2/TESC/SLC4A1/HPS6/RAMP1/RAB8A/PIPOX/PKP2/MSX1/CACNB3/MAGOH/RNF186/AURKA/SRSF7/NECAB2/TIMM44/MAPT/HCLS1/SCG5/ZPR1/TYROBP/TTC26/SSNA1/SPDL1/HHEX/LYPD1/CAMK1/SEC61G/RAB31/AP2A2/EGF/SLC27A2/HOMER3/AGXT/NUP85/GPM6B/UBL4A/NUP214/AP3M2/NUP107/LCP1/…	BP
cognition	19/617	286/17910	0.00498542	0.0398459	0.0313163	19	PLK2/FOS/SHANK2/SLC1A4/CBR3/BTG2/PPT1/MEF2C/CALB1/MAPT/ADCY1/ADCY3/ATP8A1/ARC/LILRB2/CX3CR1/GATM/GM2A/TLR2	BP
nucleoside diphosphate phosphorylation	11/617	129/17910	0.0050306	0.0401068	0.0315213	11	HK3/IGF1/ENO2/SLC4A1/PFKFB1/ALDOB/NUP85/TIGAR/NUP214/NUP107/NUP37	BP
regulation of STAT cascade	11/617	129/17910	0.0050306	0.0401068	0.0315213	11	IL10RB/IL10RA/SH2B3/IGF1/PTPRC/CD300A/HCLS1/CCL5/LYN/EGF/CSF1R	BP
long-chain fatty acid metabolic process	9/617	94/17910	0.00508602	0.0404667	0.0318042	9	CYP4A11/TBXAS1/PLA2G4A/LTA4H/CYP4F2/ALOX5/SLC27A2/GSTA1/FADS1	BP
negative regulation of metaphase/anaphase transition of cell cycle	5/617	33/17910	0.00509473	0.0404667	0.0318042	5	CDC20/CCNB1/PCID2/SPDL1/DUSP1	BP
negative regulation of chromosome separation	5/617	33/17910	0.00509473	0.0404667	0.0318042	5	CDC20/CCNB1/PCID2/SPDL1/DUSP1	BP
response to organic cyclic compound	45/617	878/17910	0.00514538	0.0408183	0.0320805	45	CYP27B1/CYP24A1/POSTN/KCNMB1/REG1A/CD36/FOS/PTGER2/FES/FOSB/COL1A1/RGS4/CEBPA/SST/EZH2/BTG2/MEF2C/TNC/CCNA2/CCNB1/PFKFB1/NR4A1/KLF9/PCK1/ZFP36/ADA/ADCY1/ADCY3/CCL5/ARPC1B/P2RX4/P2RY13/LYN/AOC1/PIK3CG/EGR1/DUSP1/AGXT/NR4A3/THBD/CTSV/CYBB/NR4A2/TLR2/CXCL10	BP
regulation of MAPK cascade	37/617	689/17910	0.00521257	0.0413001	0.0324591	37	CCR1/GADD45B/FN1/FCGR2B/CD36/PYCARD/MECOM/CD44/SYK/RGS4/MYDGF/SH2B3/IGF1/HTR2B/EZH2/BTN2A2/PTPRC/EMILIN1/PBK/NECAB2/CD300A/ATF3/CCL19/LYN/GDF15/AVPI1/PIK3CG/RASSF2/ADRB2/EGF/DUSP1/TRAF2/KL/GADD45G/CSF1R/MAP3K8/CSK	BP
glucose 6-phosphate metabolic process	4/617	21/17910	0.00523178	0.0413975	0.0325357	4	HK3/TALDO1/PGLS/TIGAR	BP
cellular response to metal ion	13/617	167/17910	0.00523781	0.0413975	0.0325357	13	FOS/FOSB/CEBPA/MEF2C/CCNB1/MT1M/ADCY1/P2RX4/AOC1/DPEP1/TIGAR/CYBB/JUNB	BP
metaphase/anaphase transition of mitotic cell cycle	6/617	47/17910	0.00527164	0.0415621	0.0326651	6	CDC20/CCNB1/TACC3/PCID2/SPDL1/DUSP1	BP
regulation of mitotic sister chromatid separation	6/617	47/17910	0.00527164	0.0415621	0.0326651	6	CDC20/CCNB1/TACC3/PCID2/SPDL1/DUSP1	BP
erythrocyte differentiation	10/617	112/17910	0.00531378	0.041833	0.032878	10	INPP5D/SH2B3/SLC4A1/HCLS1/ZFP36/NCKAP1L/IKZF1/LYN/ISG15/GATA3	BP
positive regulation of chemotaxis	11/617	130/17910	0.00532997	0.041833	0.032878	11	DAPK2/CCR1/CMKLR1/C3AR1/RAC2/VEGFC/NCKAP1L/CCL5/P2RX4/CCL19/CXCL10	BP
positive regulation of phosphorus metabolic process	51/617	1025/17910	0.00533217	0.041833	0.032878	51	TCIM/PRR5L/CCR1/NEDD9/GADD45B/FCGR2B/CD36/PYCARD/C3/CD44/SYK/MYDGF/IGF1/FGR/HTR2B/EZH2/MEF2C/PTPRC/CCNB1/PFKFB1/PLEK/NECAB2/MAPT/CD300A/VEGFC/HCLS1/NCKAP1L/ADCY1/ADCY3/CCL5/LTF/NIBAN1/CCL19/LYN/CAMK1/GDF15/AVPI1/PIK3CG/RASSF2/ADRB2/EGF/EGR1/LILRB2/TIGAR/TRAF2/KL/GADD45G/CX3CR1/CSF1R/MAP3K8/CSK	BP
positive regulation of phosphate metabolic process	51/617	1025/17910	0.00533217	0.041833	0.032878	51	TCIM/PRR5L/CCR1/NEDD9/GADD45B/FCGR2B/CD36/PYCARD/C3/CD44/SYK/MYDGF/IGF1/FGR/HTR2B/EZH2/MEF2C/PTPRC/CCNB1/PFKFB1/PLEK/NECAB2/MAPT/CD300A/VEGFC/HCLS1/NCKAP1L/ADCY1/ADCY3/CCL5/LTF/NIBAN1/CCL19/LYN/CAMK1/GDF15/AVPI1/PIK3CG/RASSF2/ADRB2/EGF/EGR1/LILRB2/TIGAR/TRAF2/KL/GADD45G/CX3CR1/CSF1R/MAP3K8/CSK	BP
positive regulation of lipid localization	8/617	78/17910	0.00534308	0.0418672	0.0329049	8	CYP4A11/CD36/C3/LPL/P2RX4/CYP4F2/ATP8A1/LDLRAP1	BP
regulation of exocytosis	14/617	187/17910	0.00541964	0.042303	0.0332473	14	FCER1G/FCGR2B/ITGAM/FES/ITGB2/RAC2/SYK/FGR/CD300A/ADCY1/ADGRE2/LYN/MICAL1/C12orf4	BP
learning or memory	17/617	247/17910	0.00543412	0.042303	0.0332473	17	PLK2/FOS/SHANK2/BTG2/PPT1/MEF2C/CALB1/MAPT/ADCY1/ADCY3/ATP8A1/ARC/LILRB2/CX3CR1/GATM/GM2A/TLR2	BP
antigen processing and presentation of peptide antigen via MHC class I	9/617	95/17910	0.00545157	0.042303	0.0332473	9	CD36/HLA-C/NCF2/TAP1/PSMB10/IFI30/PSME3/CLEC4A/CYBB	BP
response to vitamin	9/617	95/17910	0.00545157	0.042303	0.0332473	9	CYP27B1/CYP24A1/POSTN/FES/COL1A1/TNC/CYP26B1/ADA/CXCL10	BP
establishment of lymphocyte polarity	3/617	11/17910	0.00545823	0.042303	0.0332473	3	CYP26B1/CCL19/DOCK2	BP
detection of molecule of bacterial origin	3/617	11/17910	0.00545823	0.042303	0.0332473	3	LY96/TLR2/TLR1	BP
very-low-density lipoprotein particle assembly	3/617	11/17910	0.00545823	0.042303	0.0332473	3	APOC1/APOC3/DGAT1	BP
negative regulation of multicellular organism growth	3/617	11/17910	0.00545823	0.042303	0.0332473	3	GDF15/PLAC8/ADRB2	BP
positive thymic T cell selection	3/617	11/17910	0.00545823	0.042303	0.0332473	3	CD3D/PTPRC/DOCK2	BP
negative regulation of nitrogen compound metabolic process	100/617	2271/17910	0.00547733	0.0423995	0.0333232	100	PRR5L/INPP5D/MCPH1/MYD88/GADD45B/P3H1/LEFTY1/CSTA/IRF1/USP2/IFI16/WFDC2/IRF7/CD36/ITGAM/PYCARD/SUPT4H1/C3/ACD/MECOM/CD44/FOSB/ITGB2/PPP1R10/RGS4/COL7A1/COL6A3/CEBPA/ZBTB16/GZMA/HINFP/SH2B3/IGF1/GTPBP4/EZH2/BTG2/TESC/MEF2C/PUS7/BTN2A2/PTPRC/EMILIN1/CCNB1/FABP1/BATF3/VSIG4/MSX1/ZNF202/IRF8/PBK/PFKFB1/SOX4/SRSF7/MAPT/ZNF692/CD300A/USP3/SPINK1/HCLS1/ZFP36/NCKAP1L/TNFAIP8/APOC1/PCID2/ATF3/SOX18/TYROBP…	BP
protein kinase B signaling	18/617	268/17910	0.00552793	0.0427395	0.0335904	18	RAC2/MYDGF/RCN3/SH2B3/IGF1/BTN2A2/TYRO3/HCLS1/CCL5/P2RX4/CCL19/PIK3C2B/GDF15/PIK3CG/EGF/KL/CX3CR1/GATA3	BP
cofactor biosynthetic process	20/617	310/17910	0.00555587	0.0429037	0.0337195	20	GGT5/HK3/IGF1/ENO2/PPT1/SLC4A1/ELOVL4/PFKFB1/ALDOB/PDK4/PPCDC/HACD1/NUP85/TIGAR/NUP214/NUP107/NADSYN1/NUP37/CYBB/NNMT	BP
ERK1 and ERK2 cascade	19/617	289/17910	0.00556535	0.042925	0.0337363	19	CCR1/FN1/CD36/PYCARD/CD44/SYK/IGF1/HTR2B/BTN2A2/PTPRC/EMILIN1/NECAB2/ATF3/CCL19/LYN/EGF/DUSP1/CSF1R/CSK	BP
angiogenesis	32/617	576/17910	0.00558277	0.0430075	0.0338011	32	PLK2/FN1/SRPX2/C3/C3AR1/VASH1/ITGAX/ITGB2/SYK/COL4A1/HSPG2/MYDGF/MMP2/RAMP1/EMILIN1/ADGRA2/HRG/FAP/NR4A1/MCAM/SOX18/STAB1/HHEX/PIK3CG/EGF/TGFBI/THBS2/TWIST1/CX3CR1/CYBB/ECM1/CXCL10	BP
ion homeostasis	36/617	669/17910	0.00563235	0.0433168	0.0340441	36	KCNJ2/CYP4A11/CYP27B1/CCR1/REG1A/CD36/C3AR1/CD52/RCN3/MLLT11/HTR2B/PPT1/SLC4A1/PTPRC/ATP6V0A2/SLAMF8/CACNB3/CALB1/TCIRG1/CCL5/P2RX4/LTF/ATP12A/CYP4F2/CCL19/SCO2/LYN/PDK4/PIK3CG/SLC26A4/DGAT1/CORO1A/RHCG/KL/GNA15/CXCL10	BP
positive regulation of phosphorylation	48/617	955/17910	0.00563785	0.0433168	0.0340441	48	TCIM/PRR5L/CCR1/NEDD9/GADD45B/FCGR2B/CD36/PYCARD/C3/CD44/SYK/MYDGF/IGF1/FGR/HTR2B/EZH2/PTPRC/CCNB1/PFKFB1/NECAB2/MAPT/CD300A/VEGFC/HCLS1/NCKAP1L/ADCY1/ADCY3/CCL5/LTF/NIBAN1/CCL19/LYN/CAMK1/GDF15/AVPI1/PIK3CG/RASSF2/ADRB2/EGF/EGR1/TIGAR/TRAF2/KL/GADD45G/CX3CR1/CSF1R/MAP3K8/CSK	BP
nucleotide phosphorylation	11/617	131/17910	0.00564324	0.0433168	0.0340441	11	HK3/IGF1/ENO2/SLC4A1/PFKFB1/ALDOB/NUP85/TIGAR/NUP214/NUP107/NUP37	BP
calcium-mediated signaling	14/617	188/17910	0.00567653	0.04352	0.0342039	14	STIMATE/CMKLR1/SYK/IGF1/HTR2B/PTPRC/PLEK/VCAM1/MAPT/ADA/P2RX4/CCL20/HOMER3/DEFB1	BP
inorganic ion homeostasis	33/617	600/17910	0.00572028	0.043803	0.0344263	33	KCNJ2/CYP4A11/CYP27B1/CCR1/REG1A/CD36/C3AR1/CD52/HTR2B/PPT1/SLC4A1/PTPRC/ATP6V0A2/SLAMF8/CACNB3/CALB1/TCIRG1/CCL5/P2RX4/LTF/ATP12A/CYP4F2/CCL19/SCO2/LYN/PDK4/PIK3CG/SLC26A4/CORO1A/RHCG/KL/GNA15/CXCL10	BP
blood vessel morphogenesis	36/617	670/17910	0.00576353	0.0440814	0.0346451	36	PLK2/FN1/SRPX2/C3/C3AR1/VASH1/ITGAX/ITGB2/SYK/COL4A1/COL3A1/HSPG2/MYDGF/MMP2/RAMP1/EMILIN1/ADGRA2/HRG/SOX4/FAP/NR4A1/MCAM/SOX18/STAB1/HHEX/PIK3CG/EGF/TGFBI/THBS2/TWIST1/CX3CR1/CYBB/ECM1/JUNB/COMP/CXCL10	BP
nucleotide catabolic process	13/617	169/17910	0.00578119	0.0440965	0.034657	13	HK3/IGF1/ENO2/SLC4A1/PFKFB1/ADA/ALDOB/NUP85/ENTPD4/TIGAR/NUP214/NUP107/NUP37	BP
negative regulation of cell-cell adhesion	13/617	169/17910	0.00578119	0.0440965	0.034657	13	IRF1/FCGR2B/SH2B3/GTPBP4/BTN2A2/HLX/VSIG4/PLG/CD300A/FXYD5/ARG2/LILRB2/IDO1	BP
skeletal muscle cell differentiation	7/617	63/17910	0.0057931	0.0440965	0.034657	7	FOS/BTG2/MEF2C/CYP26B1/ATF3/EGR1/GTF3C5	BP
regulation of antigen receptor-mediated signaling pathway	7/617	63/17910	0.0057931	0.0440965	0.034657	7	FCGR2B/BTN2A2/PTPRC/CD300A/ADA/LYN/LPXN	BP
protein-lipid complex subunit organization	6/617	48/17910	0.00585325	0.0445014	0.0349752	6	LPL/ALB/APOC1/APOC3/DGAT1/APOM	BP
actin polymerization or depolymerization	13/617	170/17910	0.00606926	0.0460889	0.0362228	13	MICALL2/PYCARD/TWF2/PLEK/PFN1/HCK/HCLS1/NCKAP1L/ARPC1B/TMOD1/CORO1A/MICAL1/WASF3	BP
regulation of lipid localization	12/617	151/17910	0.00609197	0.0462065	0.0363153	12	CYP4A11/CD36/C3/SYK/LPL/APOC1/APOC3/P2RX4/CYP4F2/EGF/ATP8A1/LDLRAP1	BP
C4-dicarboxylate transport	4/617	22/17910	0.00622281	0.0469206	0.0368765	4	SLC38A7/SLC13A1/SLC25A22/SLC13A3	BP
positive regulation of leukocyte degranulation	4/617	22/17910	0.00622281	0.0469206	0.0368765	4	FCER1G/ITGAM/ITGB2/FGR	BP
azole transport	4/617	22/17910	0.00622281	0.0469206	0.0368765	4	SLC38A7/ADA/SLC19A2/LYN	BP
animal organ maturation	4/617	22/17910	0.00622281	0.0469206	0.0368765	4	IGF1/XYLT1/LTF/GATA3	BP
negative regulation of neuroinflammatory response	4/617	22/17910	0.00622281	0.0469206	0.0368765	4	IGF1/PTPRC/CST7/TNFRSF1B	BP
leukocyte mediated cytotoxicity	9/617	97/17910	0.00624336	0.0469647	0.0369112	9	FCGR2B/ITGAM/ULBP2/GZMB/PTPRC/TYROBP/CXCL6/CORO1A/DNASE1	BP
positive regulation of cold-induced thermogenesis	9/617	97/17910	0.00624336	0.0469647	0.0369112	9	CMKLR1/CD36/SYK/UCP2/PLAC8/ADRB2/GPR3/GADD45G/GATM	BP
response to metal ion	21/617	335/17910	0.00629388	0.0472892	0.0371662	21	CD14/FOS/C1QA/CRIP1/FOSB/CEBPA/MEF2C/CCNB1/VCAM1/MT1M/MAPT/TCIRG1/ADCY1/EIF2B5/P2RX4/AOC1/DPEP1/DUSP1/TIGAR/CYBB/JUNB	BP
purine nucleoside diphosphate metabolic process	11/617	133/17910	0.0063132	0.0473231	0.0371928	11	HK3/IGF1/ENO2/SLC4A1/PFKFB1/ALDOB/NUP85/TIGAR/NUP214/NUP107/NUP37	BP
purine ribonucleoside diphosphate metabolic process	11/617	133/17910	0.0063132	0.0473231	0.0371928	11	HK3/IGF1/ENO2/SLC4A1/PFKFB1/ALDOB/NUP85/TIGAR/NUP214/NUP107/NUP37	BP
protein stabilization	13/617	171/17910	0.00636865	0.0476829	0.0374756	13	P3H1/USP2/CCT5/IGF1/GTPBP4/TESC/MSX1/SOX4/PFN1/TYROBP/BAG2/RASSF2/AFM	BP
negative regulation of blood coagulation	6/617	49/17910	0.00648029	0.0482363	0.0379105	6	SH2B3/HRG/PLAU/FAP/PLG/THBD	BP
metaphase/anaphase transition of cell cycle	6/617	49/17910	0.00648029	0.0482363	0.0379105	6	CDC20/CCNB1/TACC3/PCID2/SPDL1/DUSP1	BP
positive regulation of receptor-mediated endocytosis	6/617	49/17910	0.00648029	0.0482363	0.0379105	6	C3/SYK/PPT1/CCL19/EGF/LDLRAP1	BP
mitotic sister chromatid separation	6/617	49/17910	0.00648029	0.0482363	0.0379105	6	CDC20/CCNB1/TACC3/PCID2/SPDL1/DUSP1	BP
positive regulation of vascular smooth muscle cell proliferation	6/617	49/17910	0.00648029	0.0482363	0.0379105	6	MMP2/IGF1/ADAMTS1/NR4A3/LDLRAP1/DNMT1	BP
production of molecular mediator of immune response	14/617	191/17910	0.00650639	0.0483743	0.038019	14	SPON2/FCER1G/FCGR2B/CD36/PTPRC/SASH3/TCIRG1/MLH1/TNFRSF1B/NR4A3/GCNT3/TRAF2/GATA3/TLR2	BP
type 2 immune response	5/617	35/17910	0.00658681	0.048802	0.0383551	5	HLX/ARG2/GATA3/ECM1/IDO1	BP
macrophage chemotaxis	5/617	35/17910	0.00658681	0.048802	0.0383551	5	CMKLR1/C3AR1/SLAMF8/CCL5/NUP85	BP
positive regulation of interleukin-1 secretion	5/617	35/17910	0.00658681	0.048802	0.0383551	5	PYCARD/CASP1/LPL/CCL19/LILRA2	BP
unsaturated fatty acid metabolic process	9/617	98/17910	0.006671	0.048824	0.0383724	9	CYP4A11/FADS3/TBXAS1/PLA2G4A/ELOVL4/CYP4F2/ALOX5/GSTA1/FADS1	BP
regulation of calcium-mediated signaling	9/617	98/17910	0.006671	0.048824	0.0383724	9	STIMATE/CMKLR1/SYK/IGF1/PLEK/MAPT/ADA/P2RX4/HOMER3	BP
regulation of nuclear division	13/617	172/17910	0.00667968	0.048824	0.0383724	13	CDC20/IGF1/CCNB1/MSX1/AURKA/TACC3/MKI67/PCID2/SPDL1/EGF/DUSP1/GPR3/NAA10	BP
positive regulation of phosphatidylinositol 3-kinase signaling	8/617	81/17910	0.00670328	0.048824	0.0383724	8	PRR5L/MYDGF/IGF1/FGR/HCLS1/CCL5/LYN/PIK3CG	BP
nucleoside diphosphate metabolic process	12/617	153/17910	0.00674895	0.048824	0.0383724	12	HK3/IGF1/ENO2/SLC4A1/PFKFB1/ALDOB/NUP85/ENTPD4/TIGAR/NUP214/NUP107/NUP37	BP
cation transport	51/617	1038/17910	0.00676448	0.048824	0.0383724	51	KCNJ2/STIMATE/CYP27B1/CCR1/TRPM6/FCER1G/KCNMB1/SLC38A7/SYK/NFKBIE/RGS4/SLC1A4/HTR2B/TESC/MEF2C/PTPRC/RAMP1/ATP6V0A2/PKP2/CACNB3/SLC13A1/COMMD3/SLC15A3/SLC12A3/SPINK1/NETO2/TCIRG1/KCNK5/ADA/CCL5/P2RX4/CCL19/SCO2/LYN/SLC13A3/REM1/PIK3CG/UCP2/ADRB2/LILRA2/CORO1A/RHCG/NDUFA4L2/EGF/ATP8A1/LILRB2/GPM6B/TWIST1/CTSS/SLC13A2/CXCL10	BP
membrane raft polarization	2/617	4/17910	0.00678832	0.048824	0.0383724	2	CD2/DOCK2	BP
MHC class II protein complex assembly	2/617	4/17910	0.00678832	0.048824	0.0383724	2	HLA-DMA/HLA-DRB1	BP
negative regulation of triglyceride catabolic process	2/617	4/17910	0.00678832	0.048824	0.0383724	2	APOC3/PIK3CG	BP
negative regulation of very-low-density lipoprotein particle clearance	2/617	4/17910	0.00678832	0.048824	0.0383724	2	APOC1/APOC3	BP
skeletal muscle satellite cell maintenance involved in skeletal muscle regeneration	2/617	4/17910	0.00678832	0.048824	0.0383724	2	IGF1/EZH2	BP
succinate transport	2/617	4/17910	0.00678832	0.048824	0.0383724	2	SLC13A1/SLC13A3	BP
L-alanine transport	2/617	4/17910	0.00678832	0.048824	0.0383724	2	SLC38A7/SLC1A4	BP
leukotriene catabolic process	2/617	4/17910	0.00678832	0.048824	0.0383724	2	CYP4A11/CYP4F2	BP
leukotriene B4 catabolic process	2/617	4/17910	0.00678832	0.048824	0.0383724	2	CYP4A11/CYP4F2	BP
leukotriene B4 metabolic process	2/617	4/17910	0.00678832	0.048824	0.0383724	2	CYP4A11/CYP4F2	BP
detection of bacterial lipoprotein	2/617	4/17910	0.00678832	0.048824	0.0383724	2	TLR2/TLR1	BP
positive regulation of neutrophil degranulation	2/617	4/17910	0.00678832	0.048824	0.0383724	2	ITGAM/ITGB2	BP
negative regulation of catecholamine metabolic process	2/617	4/17910	0.00678832	0.048824	0.0383724	2	ITGAM/ITGB2	BP
negative regulation of dopamine metabolic process	2/617	4/17910	0.00678832	0.048824	0.0383724	2	ITGAM/ITGB2	BP
regulation of adenosine receptor signaling pathway	2/617	4/17910	0.00678832	0.048824	0.0383724	2	NECAB2/ADA	BP
regulation of chromosome condensation	2/617	4/17910	0.00678832	0.048824	0.0383724	2	MCPH1/CCNB1	BP
regulation of mast cell chemotaxis	2/617	4/17910	0.00678832	0.048824	0.0383724	2	RAC2/VEGFC	BP
succinate transmembrane transport	2/617	4/17910	0.00678832	0.048824	0.0383724	2	SLC13A1/SLC13A3	BP
lymphocyte aggregation	2/617	4/17910	0.00678832	0.048824	0.0383724	2	RAC2/STK10	BP
positive regulation of chemokine (C-C motif) ligand 2 secretion	2/617	4/17910	0.00678832	0.048824	0.0383724	2	POSTN/LPL	BP
I-kappaB kinase/NF-kappaB signaling	17/617	253/17910	0.00686251	0.0492725	0.038725	17	PRDX4/MYD88/CD14/PLK2/CD36/PYCARD/CASP1/HTR2B/LY96/LTF/CCL19/RHOC/S100A4/TRAF2/CX3CR1/ECM1/TLR2	BP
regulation of nitric oxide biosynthetic process	7/617	65/17910	0.0068738	0.0492725	0.038725	7	CD36/ITGB2/HBB/P2RX4/GLA/CX3CR1/PTX3	BP
cellular response to retinoic acid	7/617	65/17910	0.0068738	0.0492725	0.038725	7	COL1A1/TWF2/TESC/TNC/CYP26B1/PCK1/LYN	BP
protein processing	19/617	295/17910	0.00689144	0.0493436	0.0387808	19	IFI16/PYCARD/C1QA/C1QB/CASP1/C1R/C3/C3AR1/AOPEP/CFB/VSIG4/PLAU/SCG5/CST7/BAG2/TMPRSS2/CFP/CTSS/COMP	BP
negative regulation of cell communication	64/617	1364/17910	0.00706686	0.0505049	0.0396935	64	TCIM/PRR5L/INPP5D/CD14/FBN2/PLK2/FCGR2B/PYCARD/MECOM/CD44/RGS4/SHANK2/SYT11/SH2B3/IGF1/HTR2B/EZH2/PXDN/IGFBP6/BTN2A2/PTPRC/EMILIN1/ADGRA2/HRG/PBK/CYP26B1/PLEK/LY96/NECAB2/PSMB10/MAPT/CD300A/FAM89B/TYRO3/SPINK1/ADA/ATF3/CCL5/LTF/HHEX/LYN/LPXN/GDF15/PSME3/UCP2/RASSF2/ADRB2/LILRA2/EGF/EGR1/HOMER3/ARC/DUSP1/LILRB2/DKK3/TWIST1/TRAF2/CX3CR1/STMN3/GATA3/NR4A2/ECM1/TKFC/CSK	BP
dendritic cell antigen processing and presentation	3/617	12/17910	0.00709311	0.0505049	0.0396935	3	FCGR2B/CCL19/CLEC4A	BP
cardiac chamber formation	3/617	12/17910	0.00709311	0.0505049	0.0396935	3	SMARCD3/MEF2C/SOX4	BP
macrophage apoptotic process	3/617	12/17910	0.00709311	0.0505049	0.0396935	3	IRF7/MEF2C/CCL5	BP
modification of postsynaptic actin cytoskeleton	3/617	12/17910	0.00709311	0.0505049	0.0396935	3	BAIAP2/PFN1/WASF3	BP
viral process	42/617	822/17910	0.00710832	0.0505237	0.0397083	42	MON1B/KRT19/CLEC5A/CD247/IFI16/FCGR2B/IRF7/ISG20/FCN1/SUPT4H1/ITGB6/SYK/ULBP2/CEBPA/SLC52A2/POLR2A/POLR2D/TAP1/POLR2L/CCNA2/SELPLG/PSMB10/HCK/TYRO3/MICB/ZFP36/CCL5/LTF/SLPI/LYN/ISG15/TMPRSS2/APOBEC3A/AP2A2/TOP2A/NUP85/NUP214/NUP107/NUP37/CX3CR1/DOCK2/PTX3	BP
female pregnancy	14/617	193/17910	0.00711156	0.0505237	0.0397083	14	CYP27B1/BYSL/FOS/FOSB/MMP2/MMP7/PGF/UCP2/THBD/CTSV/TIMP1/JUNB/COL16A1/IDO1	BP
alpha-beta T cell differentiation	9/617	99/17910	0.00712076	0.0505329	0.0397155	9	IRF1/SYK/ZBTB16/HLX/SASH3/NCKAP1L/ADA/CCL19/GATA3	BP
positive regulation of leukocyte mediated immunity	10/617	117/17910	0.00719571	0.0508953	0.0400004	10	FCER1G/ITGAM/C3/ITGB2/FGR/PTPRC/SASH3/MLH1/TRAF2/GATA3	BP
cellular response to heat	10/617	117/17910	0.00719571	0.0508953	0.0400004	10	TCIM/MAPT/LYN/ST8SIA1/BAG2/NUP85/NUP214/NUP107/NUP37/CXCL10	BP
ribonucleoprotein complex localization	10/617	117/17910	0.00719571	0.0508953	0.0400004	10	NXT1/THOC6/MAGOH/SRSF7/HHEX/NUP85/NUP214/NUP107/NUP37/PRPF31	BP
regulation of cellular protein metabolic process	106/617	2452/17910	0.00728393	0.0512209	0.0402563	106	TCIM/PRR5L/CCR1/NEDD9/GADD45B/P3H1/CSTA/IFI16/WFDC2/PLK2/FN1/FCGR2B/CD36/PYCARD/CASP1/C3/MECOM/CD44/ITGB2/PPP1R3C/RAC2/SYK/PPP1R10/RGS4/COL7A1/COL6A3/CEBPA/MYDGF/RCN3/SH2B3/CDC20/IGF1/FGR/HTR2B/GTPBP4/EZH2/BTG2/TESC/PUS7/BTN2A2/PTPRC/RAMP1/EMILIN1/CCNB1/FABP1/VSIG4/HRG/PBK/MAGOH/SOX4/AURKA/NECAB2/MAPT/CD300A/VEGFC/SPINK1/HCLS1/ZFP36/NCKAP1L/TNFAIP8/PCID2/ATF3/ADCY1/ADCY3/CST7/EIF2B5/CCL5/LTF/HHEX…	BP
aging	20/617	318/17910	0.00729825	0.0512209	0.0402563	20	INPP5D/KCNMB1/PLK2/FOS/C1QA/VASH1/ITGB2/MMP7/VCAM1/PCK1/ADA/EIF2B5/UCP2/ARG2/TNFRSF1B/TWIST1/KL/CTSV/TIMP1/COMP	BP
lymph vessel development	4/617	23/17910	0.00733099	0.0512209	0.0402563	4	VASH1/SYK/VEGFC/SOX18	BP
response to acidic pH	4/617	23/17910	0.00733099	0.0512209	0.0402563	4	SST/PCK1/GPR65/CTSS	BP
regulation of macrophage chemotaxis	4/617	23/17910	0.00733099	0.0512209	0.0402563	4	CMKLR1/C3AR1/SLAMF8/CCL5	BP
membrane raft organization	4/617	23/17910	0.00733099	0.0512209	0.0402563	4	CD2/PPT1/PTPRC/DOCK2	BP
positive regulation of interleukin-4 production	4/617	23/17910	0.00733099	0.0512209	0.0402563	4	FCER1G/SYK/SASH3/GATA3	BP
positive regulation of toll-like receptor signaling pathway	4/617	23/17910	0.00733099	0.0512209	0.0402563	4	LTF/TLR5/TLR2/TLR1	BP
positive regulation of syncytium formation by plasma membrane fusion	4/617	23/17910	0.00733099	0.0512209	0.0402563	4	CD53/TYROBP/CAMK1/GDF15	BP
cellular response to vitamin D	4/617	23/17910	0.00733099	0.0512209	0.0402563	4	CYP27B1/CYP24A1/FES/TNC	BP
purine nucleoside monophosphate biosynthetic process	13/617	174/17910	0.00733788	0.0512209	0.0402563	13	HK3/IGF1/ENO2/SLC4A1/PFKFB1/ADA/ALDOB/ADSL/NUP85/TIGAR/NUP214/NUP107/NUP37	BP
purine ribonucleoside monophosphate biosynthetic process	13/617	174/17910	0.00733788	0.0512209	0.0402563	13	HK3/IGF1/ENO2/SLC4A1/PFKFB1/ADA/ALDOB/ADSL/NUP85/TIGAR/NUP214/NUP107/NUP37	BP
cell-matrix adhesion	15/617	214/17910	0.00740899	0.0516609	0.0406021	15	POSTN/FN1/CD36/ITGAL/CD44/ITGB2/COL3A1/EMILIN1/HRG/PLAU/NID2/VCAM1/ITGA10/GPM6B/COL16A1	BP
regulation of reactive oxygen species metabolic process	14/617	194/17910	0.00743051	0.0516871	0.0406227	14	CD36/ITGAM/ITGB2/RAC2/SYK/HBB/MAPT/TYROBP/P2RX4/ARG2/TIGAR/GLA/CX3CR1/PTX3	BP
cellular response to starvation	11/617	136/17910	0.00743338	0.0516871	0.0406227	11	IFI16/MARS1/PCK1/ALB/ATF3/AOC1/PDK4/PIK3C2B/UCP2/CTSV/FADS1	BP
response to glucagon	5/617	36/17910	0.00743699	0.0516871	0.0406227	5	CCNA2/PFKFB1/PCK1/ADCY1/ADCY3	BP
negative regulation of signaling	64/617	1368/17910	0.00751983	0.0522061	0.0410305	64	TCIM/PRR5L/INPP5D/CD14/FBN2/PLK2/FCGR2B/PYCARD/MECOM/CD44/RGS4/SHANK2/SYT11/SH2B3/IGF1/HTR2B/EZH2/PXDN/IGFBP6/BTN2A2/PTPRC/EMILIN1/ADGRA2/HRG/PBK/CYP26B1/PLEK/LY96/NECAB2/PSMB10/MAPT/CD300A/FAM89B/TYRO3/SPINK1/ADA/ATF3/CCL5/LTF/HHEX/LYN/LPXN/GDF15/PSME3/UCP2/RASSF2/ADRB2/LILRA2/EGF/EGR1/HOMER3/ARC/DUSP1/LILRB2/DKK3/TWIST1/TRAF2/CX3CR1/STMN3/GATA3/NR4A2/ECM1/TKFC/CSK	BP
antigen processing and presentation of peptide antigen via MHC class II	9/617	100/17910	0.00759335	0.0526593	0.0413868	9	FCGR2B/PYCARD/MARCHF1/HLA-DMA/HLA-DRB1/IFI30/AP2A2/CTSV/CTSS	BP
nucleoside phosphate catabolic process	13/617	175/17910	0.00768567	0.0532418	0.0418445	13	HK3/IGF1/ENO2/SLC4A1/PFKFB1/ADA/ALDOB/NUP85/ENTPD4/TIGAR/NUP214/NUP107/NUP37	BP
regulation of cytokine production involved in immune response	8/617	83/17910	0.00774568	0.0535995	0.0421257	8	SPON2/FCER1G/CD36/SASH3/TNFRSF1B/NR4A3/TRAF2/GATA3	BP
chemokine-mediated signaling pathway	6/617	51/17910	0.00787838	0.0544588	0.042801	6	CCR1/CMKLR1/SH2B3/CCL5/CX3CR1/CXCL10	BP
regulation of organelle organization	55/617	1147/17910	0.00806969	0.0557209	0.043793	55	MICALL2/MCPH1/PLK2/PYCARD/ACD/FES/RAC2/PPP1R10/RGS4/CCT5/MLLT11/SYT11/GZMB/CDC20/IGF1/TWF2/FSCN1/MEF2C/CCNB1/MSX1/HRG/AURKA/PLEK/BAIAP2/PFN1/TACC3/HCK/MAPT/HCLS1/NCKAP1L/MKI67/PCID2/SPDL1/ARPC1B/STYXL1/TMOD1/RHOC/ADRB2/CORO1A/WRAP73/GPR65/EGF/TOP2A/DUSP1/LILRB2/TIGAR/GPR3/GPM6B/TWIST1/NAA10/LCP1/STMN3/GATA3/DNMT1/CSF1R	BP
cytokine production involved in immune response	9/617	101/17910	0.00808951	0.0557374	0.0438059	9	SPON2/FCER1G/CD36/SASH3/TNFRSF1B/NR4A3/TRAF2/GATA3/TLR2	BP
antigen processing and presentation of peptide or polysaccharide antigen via MHC class II	9/617	101/17910	0.00808951	0.0557374	0.0438059	9	FCGR2B/PYCARD/MARCHF1/HLA-DMA/HLA-DRB1/IFI30/AP2A2/CTSV/CTSS	BP
response to decreased oxygen levels	22/617	365/17910	0.00817756	0.0562835	0.0442351	22	POSTN/KCNMB1/REG1A/CCNA2/CCNB1/FABP1/CACNB3/PLAU/PSMB10/VCAM1/PCK1/ADA/PSME3/UCP2/ADSL/EGR1/APOLD1/TIGAR/TWIST1/CYBB/NR4A2/TLR2	BP
negative regulation of defense response	16/617	237/17910	0.00820577	0.0564168	0.0443399	16	IFI16/FCGR2B/PYCARD/IGF1/PTPRC/SLAMF8/VSIG4/PBK/TYRO3/MICB/ADA/CST7/ARG2/TNFRSF1B/GATA3/TKFC	BP
regulation of production of molecular mediator of immune response	11/617	138/17910	0.00826227	0.0566834	0.0445494	11	SPON2/FCER1G/FCGR2B/CD36/PTPRC/SASH3/MLH1/TNFRSF1B/NR4A3/TRAF2/GATA3	BP
cellular response to fibroblast growth factor stimulus	11/617	138/17910	0.00826227	0.0566834	0.0445494	11	POSTN/CD44/COL1A1/POLR2A/POLR2D/POLR2L/NR4A1/ZFP36/CCL5/KL/GATA3	BP
regulation of MAP kinase activity	20/617	322/17910	0.00832321	0.0569834	0.0447852	20	GADD45B/SYK/RGS4/SH2B3/IGF1/HTR2B/EZH2/PTPRC/CD300A/CCL19/LYN/GDF15/AVPI1/PIK3CG/EGF/DUSP1/TRAF2/GADD45G/MAP3K8/CSK	BP
cytoskeleton organization	54/617	1124/17910	0.00832382	0.0569834	0.0447852	54	KRT19/MICALL2/NEDD9/MCPH1/PLK2/PYCARD/FES/RAC2/MRAS/RGS4/CDC20/TWF2/FSCN1/MEF2C/CCNB1/KIF20A/PKP2/HRG/AURKA/PLEK/BAIAP2/PFN1/TACC3/HCK/MAPT/HCLS1/ZPR1/NCKAP1L/TYROBP/TTC26/SPDL1/ARPC1B/MLH1/IQCG/BIN3/TMOD1/DPYSL3/RHOC/PIP5K1C/CORO1A/CXCL1/WRAP73/GPR65/MICAL1/ARC/TMSB15A/WASF3/GPM6B/LCP1/STMN3/TMSB10/CSF1R/DOCK2/PRC1	BP
collagen catabolic process	5/617	37/17910	0.0083607	0.0571136	0.0448875	5	MMP2/MMP7/FAP/CTSK/CTSS	BP
regulation of bone resorption	5/617	37/17910	0.0083607	0.0571136	0.0448875	5	INPP5D/SYK/PDK4/CSF1R/CSK	BP
erythrocyte homeostasis	10/617	120/17910	0.00854991	0.0583438	0.0458544	10	INPP5D/SH2B3/SLC4A1/HCLS1/ZFP36/NCKAP1L/IKZF1/LYN/ISG15/GATA3	BP
trabecula formation	4/617	24/17910	0.00856172	0.0583621	0.0458687	4	FBN2/COL1A1/MMP2/ADAMTS1	BP
regulation of interleukin-1 secretion	6/617	52/17910	0.00865328	0.0587982	0.0462115	6	PYCARD/CASP1/LPL/CCL19/ARG2/LILRA2	BP
negative regulation of nuclear division	6/617	52/17910	0.00865328	0.0587982	0.0462115	6	CDC20/CCNB1/PCID2/SPDL1/DUSP1/NAA10	BP
regulation of chromosome separation	6/617	52/17910	0.00865328	0.0587982	0.0462115	6	CDC20/CCNB1/TACC3/PCID2/SPDL1/DUSP1	BP
chromosome separation	7/617	68/17910	0.00876591	0.0594371	0.0467137	7	CDC20/CCNB1/TACC3/PCID2/SPDL1/MLH1/DUSP1	BP
myeloid cell development	7/617	68/17910	0.00876591	0.0594371	0.0467137	7	EVI2B/SH2B3/SLC4A1/NCKAP1L/TYROBP/LTF/TLR2	BP
positive regulation of protein complex assembly	16/617	239/17910	0.00885744	0.0599942	0.0471515	16	CD36/PYCARD/FES/FSCN1/PLEK/PFN1/HCK/MAPT/NCKAP1L/ARPC1B/RHOC/CORO1A/TWIST1/LCP1/GTF2H4/DDB2	BP
viral life cycle	20/617	324/17910	0.00887776	0.0600681	0.0472096	20	CLEC5A/IFI16/ISG20/FCN1/ITGB6/SLC52A2/SELPLG/TYRO3/CCL5/LTF/SLPI/ISG15/TMPRSS2/APOBEC3A/TOP2A/NUP85/NUP214/NUP107/NUP37/PTX3	BP
positive regulation of JAK-STAT cascade	8/617	85/17910	0.00890544	0.0601695	0.0472892	8	IL10RB/IL10RA/IGF1/CD300A/HCLS1/CCL5/LYN/CSF1R	BP
MAPK cascade	44/617	882/17910	0.00892039	0.0601695	0.0472892	44	CCR1/GADD45B/FN1/FCGR2B/CD36/PYCARD/MECOM/CD44/SYK/RGS4/MYDGF/SH2B3/IGF1/HTR2B/EZH2/MEF2C/BTN2A2/PTPRC/EMILIN1/PBK/NECAB2/PSMB10/CD300A/RHBDD3/ZFP36/ATF3/CCL5/CCL19/LYN/GDF15/PSME3/AVPI1/PIK3CG/RASSF2/ADRB2/EGF/ARHGEF6/DUSP1/TRAF2/KL/GADD45G/CSF1R/MAP3K8/CSK	BP
peptidyl-tyrosine phosphorylation	21/617	346/17910	0.00894102	0.0601695	0.0472892	21	NEDD9/CD36/FES/CD44/ITGB2/SYK/SH2B3/IGF1/FGR/PTPRC/HRG/HCK/CD300A/TYRO3/SPINK1/HCLS1/CCL5/LYN/EGF/CSF1R/CSK	BP
regulation of acute inflammatory response to antigenic stimulus	3/617	13/17910	0.00898767	0.0601695	0.0472892	3	FCER1G/FCGR2B/C3	BP
fructose metabolic process	3/617	13/17910	0.00898767	0.0601695	0.0472892	3	PFKFB1/ALDOB/TKFC	BP
regulation of fibrinolysis	3/617	13/17910	0.00898767	0.0601695	0.0472892	3	FAP/PLG/THBD	BP
bone trabecula morphogenesis	3/617	13/17910	0.00898767	0.0601695	0.0472892	3	FBN2/COL1A1/MMP2	BP
regulation of type B pancreatic cell proliferation	3/617	13/17910	0.00898767	0.0601695	0.0472892	3	REG1A/NR4A1/NR4A3	BP
response to platelet aggregation inhibitor	3/617	13/17910	0.00898767	0.0601695	0.0472892	3	REG1A/ADCY1/ADCY3	BP
mitotic cell cycle arrest	3/617	13/17910	0.00898767	0.0601695	0.0472892	3	MCPH1/FAP/DUSP1	BP
cell development	87/617	1971/17910	0.00899625	0.0601695	0.0472892	87	KRT19/CLEC5A/MICALL2/NEDD9/P3H1/POSTN/PLK2/FN1/CRTAC1/REG1A/CDH11/C1QA/C3/FES/LST1/COL3A1/EVI2B/RGS4/SMARCD3/CEBPA/ZBTB16/SH2B3/CDC20/SERPINH1/IGF1/HTR2B/EZH2/MICALL1/BTG2/TWF2/PPT1/MEF2C/TUBB3/SLC4A1/TNC/PTPRC/PITPNA/RAB8A/DOCK10/ADGRA2/CCNB1/SLAMF8/SOX4/AURKA/BAIAP2/PCDH12/MAPT/TYRO3/VEGFC/SPINK1/ZPR1/NCKAP1L/SOX18/ADCY1/TYROBP/TTC26/EIF2B5/P2RX4/LTF/EIF2B4/MLH1/CCL19/LYN/CAMK1/STYXL1/IQCG/BIN3…	BP
response to retinoic acid	9/617	103/17910	0.0091554	0.0611699	0.0480756	9	COL1A1/TWF2/TESC/TNC/CYP26B1/PCK1/MICB/LYN/DUSP1	BP
response to vitamin D	5/617	38/17910	0.0093609	0.0624125	0.0490521	5	CYP27B1/CYP24A1/FES/TNC/CXCL10	BP
apoptotic cell clearance	5/617	38/17910	0.0093609	0.0624125	0.0490521	5	CD36/FCN1/C3/TYRO3/TYROBP	BP
negative regulation of coagulation	6/617	53/17910	0.00948129	0.0631494	0.0496313	6	SH2B3/HRG/PLAU/FAP/PLG/THBD	BP
regulation of endopeptidase activity	22/617	370/17910	0.00949894	0.063201	0.0496719	22	CSTA/IFI16/WFDC2/PYCARD/CASP1/C3/CD44/COL7A1/COL6A3/FABP1/MAPT/SPINK1/TNFAIP8/PCID2/CST7/LTF/SLPI/LYN/DPEP1/MICAL1/TRAF2/TIMP1	BP
signal transduction by protein phosphorylation	44/617	886/17910	0.00961441	0.0638443	0.0501774	44	CCR1/GADD45B/FN1/FCGR2B/CD36/PYCARD/MECOM/CD44/SYK/RGS4/MYDGF/SH2B3/IGF1/HTR2B/EZH2/MEF2C/BTN2A2/PTPRC/EMILIN1/PBK/NECAB2/PSMB10/CD300A/RHBDD3/ZFP36/ATF3/CCL5/CCL19/LYN/GDF15/PSME3/AVPI1/PIK3CG/RASSF2/ADRB2/EGF/ARHGEF6/DUSP1/TRAF2/KL/GADD45G/CSF1R/MAP3K8/CSK	BP
negative regulation of protein phosphorylation	24/617	415/17910	0.00961558	0.0638443	0.0501774	24	PRR5L/GADD45B/PYCARD/MECOM/RGS4/CEBPA/SH2B3/TESC/BTN2A2/PTPRC/EMILIN1/CCNB1/PBK/CD300A/SPINK1/ATF3/HHEX/NIBAN1/LYN/RASSF2/MICAL1/DUSP1/TWIST1/CSK	BP
cellular response to hormone stimulus	34/617	646/17910	0.0096556	0.0640434	0.0503339	34	REG1A/FOS/PTGER2/FOSB/SST/MEF2C/TNC/RAB8A/ATP6V0A2/CCNA2/NR4A1/BAIAP2/MARS1/LPL/KLF9/PCK1/PGF/ZFP36/TCIRG1/ADCY1/ADCY3/LYPD1/LYN/PDK4/GDF15/UCP2/RAB31/DUSP1/NR4A3/KL/CTSS/NR4A2/GNA15/CSK	BP
negative regulation of T cell activation	9/617	104/17910	0.00972659	0.0644475	0.0506515	9	IRF1/FCGR2B/BTN2A2/HLX/VSIG4/CD300A/ARG2/LILRB2/IDO1	BP
peptidyl-tyrosine modification	21/617	349/17910	0.00980135	0.0648756	0.0509879	21	NEDD9/CD36/FES/CD44/ITGB2/SYK/SH2B3/IGF1/FGR/PTPRC/HRG/HCK/CD300A/TYRO3/SPINK1/HCLS1/CCL5/LYN/EGF/CSF1R/CSK	BP
response to tumor necrosis factor	18/617	284/17910	0.00981719	0.0649132	0.0510175	18	CD14/POSTN/PYCARD/CASP1/SYK/COL1A1/CEBPA/PSMB10/VCAM1/PCK1/ZFP36/CCL5/LTB/PSME3/TNFRSF1B/TRAF2/GATA3/GBP2	BP
mature B cell differentiation	4/617	25/17910	0.00992006	0.065256	0.0512869	4	FCGR2B/DOCK10/SLAMF8/ADA	BP
positive regulation of blood coagulation	4/617	25/17910	0.00992006	0.065256	0.0512869	4	CD36/PLG/PLEK/THBD	BP
regulation of homotypic cell-cell adhesion	4/617	25/17910	0.00992006	0.065256	0.0512869	4	SYK/SH2B3/CCL5/LYN	BP
leukocyte tethering or rolling	4/617	25/17910	0.00992006	0.065256	0.0512869	4	SELL/SELPLG/VCAM1/CX3CR1	BP
positive regulation of hemostasis	4/617	25/17910	0.00992006	0.065256	0.0512869	4	CD36/PLG/PLEK/THBD	BP
synapse organization	23/617	394/17910	0.00999865	0.0657054	0.0516401	23	FCGR2B/ITGAM/SRPX2/C1QA/C1QB/C3/COL4A1/SHANK2/IL10RA/CDC20/MEF2C/TNC/DOCK10/BAIAP2/PFN1/MAPT/CAMK1/ARC/LILRB2/WASF3/THBS2/CX3CR1/TLR2	BP
positive regulation of macromolecule metabolic process	127/617	3041/17910	0.0100311	0.065851	0.0517545	127	TCIM/PRR5L/CD3D/CCR1/NEDD9/MYD88/GADD45B/EDRF1/IRF1/IFI16/PLK2/FN1/FCGR2B/IRF7/REG1A/CD36/FOS/PYCARD/CASP1/SUPT4H1/C3/ACD/MECOM/ELF4/CD44/FOSB/ITGAX/NFE2/SYK/COL1A1/HOXB2/PPP1R10/SMARCD3/CCT5/CEBPA/MYDGF/RCN3/ZBTB16/MLLT11/HINFP/CDC20/IGF1/HTR2B/EZH2/BTG2/TESC/MEF2C/POLR2A/TAF12/TNC/PTPRC/RAMP1/EMILIN1/POLR2L/STAT4/CCNA2/CCNB1/MSX1/IRF8/CYP26B1/SOX4/AURKA/LMX1B/NR4A1/NECAB2/MARS1/MAPT/PCK1/CD300A…	BP
regulation of type I interferon production	10/617	123/17910	0.0100917	0.0661806	0.0520136	10	MYD88/IRF1/IFI16/IRF7/PYCARD/SYK/POLR2L/ISG15/DDX41/TLR2	BP
Fc receptor mediated stimulatory signaling pathway	11/617	142/17910	0.0101337	0.0663884	0.0521769	11	CD247/FCGR2B/SYK/FGR/PTPRC/BAIAP2/HCK/NCKAP1L/ARPC1B/LYN/NR4A3	BP
lymphocyte migration	8/617	87/17910	0.0101902	0.0666898	0.0524138	8	PYCARD/STK10/CCL5/CCL20/PIK3CG/GATA3/ECM1/CXCL10	BP
osteoblast differentiation	15/617	222/17910	0.010204	0.0667119	0.0524312	15	VCAN/CLEC5A/CYP24A1/FBN2/COL1A1/CEBPA/IGF1/GTPBP4/MEF2C/TNC/TCIRG1/LTF/RASSF2/TWIST1/JUNB	BP
regulation of sister chromatid segregation	7/617	70/17910	0.0102233	0.0667699	0.0524767	7	CDC20/CCNB1/TACC3/PCID2/SPDL1/DUSP1/NAA10	BP
interferon-gamma production	9/617	105/17910	0.0103243	0.0673605	0.0529409	9	CD2/CD14/PYCARD/BTN3A2/IRF8/SASH3/TCIRG1/ISG15/GATA3	BP
response to amyloid-beta	6/617	54/17910	0.0103643	0.0675527	0.0530919	6	FCGR2B/CD36/MMP2/IGF1/VCAM1/ADRB2	BP
regulation of protein localization to cell surface	5/617	39/17910	0.0104405	0.0679802	0.053428	5	CD247/FCER1G/TYROBP/EGF/GPM6B	BP
chemical homeostasis	49/617	1015/17910	0.0107299	0.0697932	0.0548528	49	KCNJ2/CYP4A11/TWNK/CYP27B1/CCR1/RBP1/REG1A/CD36/C3AR1/CD52/CEBPA/RCN3/MLLT11/HTR2B/PPT1/SLC4A1/PTPRC/ATP6V0A2/SLAMF8/CACNB3/CYP26B1/SOX4/CALB1/LPL/PCK1/TCIRG1/APOC3/ADCY1/ADCY3/CCL5/P2RX4/LTF/ATP12A/CYP4F2/CCL19/SCO2/LYN/PDK4/PIK3CG/UCP2/SLC26A4/DGAT1/CORO1A/RHCG/APOM/KL/LDLRAP1/GNA15/CXCL10	BP
organophosphate metabolic process	52/617	1090/17910	0.0108204	0.069963	0.0549863	52	AGPAT4/INPP5D/ETNK2/CISH/SMPD2/HK3/IGF1/FGR/HTR2B/ENO2/PPT1/SLC4A1/PLA2G4A/CCNB1/PIPOX/TALDO1/ELOVL4/PFKFB1/PLEK/LPL/PITPNM1/APOC1/ADA/ADCY1/ALDOB/ADCY3/RRM2/CCL19/LYN/PDK4/PIK3C2B/ETNPPL/PPCDC/PIK3CG/PIP5K1C/DGAT1/ADSL/PGLS/HACD1/NUP85/ENTPD4/TIGAR/NUP214/NUP107/CPNE6/NADSYN1/NUP37/GUCY1B1/TKFC/CSF1R/FADS1/NNMT	BP
positive regulation of STAT cascade	8/617	88/17910	0.0108818	0.069963	0.0549863	8	IL10RB/IL10RA/IGF1/CD300A/HCLS1/CCL5/LYN/CSF1R	BP
cellular response to tumor necrosis factor	17/617	266/17910	0.0110022	0.069963	0.0549863	17	POSTN/PYCARD/CASP1/SYK/COL1A1/CEBPA/PSMB10/VCAM1/PCK1/ZFP36/CCL5/LTB/PSME3/TNFRSF1B/TRAF2/GATA3/GBP2	BP
organophosphate catabolic process	15/617	224/17910	0.0110184	0.069963	0.0549863	15	SMPD2/HK3/IGF1/ENO2/SLC4A1/PFKFB1/APOC1/ADA/ALDOB/NUP85/ENTPD4/TIGAR/NUP214/NUP107/NUP37	BP
fructose catabolic process	2/617	5/17910	0.0110563	0.069963	0.0549863	2	ALDOB/TKFC	BP
regulation of very-low-density lipoprotein particle clearance	2/617	5/17910	0.0110563	0.069963	0.0549863	2	APOC1/APOC3	BP
L-serine transport	2/617	5/17910	0.0110563	0.069963	0.0549863	2	SLC38A7/SLC1A4	BP
regulation of mast cell cytokine production	2/617	5/17910	0.0110563	0.069963	0.0549863	2	FCER1G/NR4A3	BP
transforming growth factor-beta secretion	2/617	5/17910	0.0110563	0.069963	0.0549863	2	FN1/ITGB6	BP
interleukin-3-mediated signaling pathway	2/617	5/17910	0.0110563	0.069963	0.0549863	2	FCER1G/SYK	BP
positive regulation of interleukin-12 biosynthetic process	2/617	5/17910	0.0110563	0.069963	0.0549863	2	IRF1/LTB	BP
negative regulation of interleukin-2 biosynthetic process	2/617	5/17910	0.0110563	0.069963	0.0549863	2	PTPRC/ZFP36	BP
positive regulation of interleukin-1 biosynthetic process	2/617	5/17910	0.0110563	0.069963	0.0549863	2	TYROBP/EGR1	BP
positive regulation of interleukin-1 beta biosynthetic process	2/617	5/17910	0.0110563	0.069963	0.0549863	2	TYROBP/EGR1	BP
sensory perception of touch	2/617	5/17910	0.0110563	0.069963	0.0549863	2	CACNB3/P2RX4	BP
fructose catabolic process to hydroxyacetone phosphate and glyceraldehyde-3-phosphate	2/617	5/17910	0.0110563	0.069963	0.0549863	2	ALDOB/TKFC	BP
monocyte aggregation	2/617	5/17910	0.0110563	0.069963	0.0549863	2	CD44/NR4A3	BP
