# Supplementary material for: Identifying effective diagnostic biomarkers and immune infiltration features in chronic kidney disease by bioinformatics and validation
Source: Front Pharmacol. 2022 Dec 30;13:1069810. doi: 10.3389/fphar.2022.1069810 (PMC9838551; doi:10.3389/fphar.2022.1069810)
Supplement: Supplementary file 1 [file DataSheet3.ZIP › Supplementary File 3-26/Supplementary File 6.xlsx]

## Sheet: Sheet1
The results of KEGG enrichment analyses
Description	GeneRatio	BgRatio	pvalue	padjust	qvalue	Count	geneID	Other
Pertussis	16/353	76/7914	1.63939e-07	4.88537e-05	4.26241e-05	16	MYD88/CD14/CALML3/IRF1/ITGAM/FOS/PYCARD/C1QA/C1QB/CASP1/C1R/C3/ITGB2/IRF8/LY96/CXCL6	Human Diseases
Phagosome	22/353	152/7914	8.89673e-07	9.16232e-05	7.99397e-05	22	CD14/FCGR2B/CD36/ITGAM/C1R/C3/ITGB2/HLA-DMA/HLA-C/HLA-DRB1/NCF2/TUBB3/TAP1/ATP6V0A2/TCIRG1/SEC61G/CORO1A/THBS2/CTSS/CYBB/TLR2/COMP	Cellular Processes
Staphylococcus aureus infection	17/353	96/7914	9.22381e-07	9.16232e-05	7.99397e-05	17	KRT19/FCGR2B/ITGAL/ITGAM/C1QA/C1QB/C1R/C3/C3AR1/ITGB2/HLA-DMA/CFB/HLA-DRB1/SELPLG/PLG/CFD/DEFB1	Human Diseases
Complement and coagulation cascades	14/353	79/7914	8.45895e-06	0.000630192	0.000549832	14	ITGAM/C1QA/C1QB/C1R/C3/C3AR1/ITGAX/ITGB2/CFB/VSIG4/PLAU/PLG/THBD/CFD	Organismal Systems
Tuberculosis	22/353	179/7914	1.37846e-05	0.000821561	0.000716798	22	CYP27B1/MYD88/CD14/FCER1G/CALML3/FCGR2B/ITGAM/C3/ITGAX/ITGB2/SYK/IFNGR2/HLA-DMA/IL10RB/IL10RA/HLA-DRB1/ATP6V0A2/TCIRG1/CORO1A/CTSS/TLR2/TLR1	Human Diseases
Epstein-Barr virus infection	23/353	201/7914	2.84199e-05	0.00141152	0.00123153	23	CD3D/CD247/MYD88/GADD45B/IRF7/ITGAL/ENTPD1/CD44/SYK/NFKBIE/IFNAR1/HLA-DMA/HLA-C/HLA-DRB1/TAP1/CCNA2/LYN/ISG15/TRAF2/GADD45G/DDB2/TLR2/CXCL10	Human Diseases
Rheumatoid arthritis	14/353	93/7914	5.71528e-05	0.00243308	0.00212282	14	ITGAL/FOS/ITGB2/HLA-DMA/HLA-DRB1/ATP6V0A2/TCIRG1/CCL5/LTB/CCL20/CXCL6/CXCL1/CTSK/TLR2	Human Diseases
ECM-receptor interaction	13/353	88/7914	0.000127825	0.00476147	0.00415431	13	FN1/CD36/ITGB6/CD44/COL4A1/HSPG2/COL1A2/COL1A1/COL6A3/TNC/ITGA10/THBS2/COMP	Environmental Information Processing
Legionellosis	10/353	56/7914	0.000155827	0.0051596	0.00450167	10	MYD88/CD14/ITGAM/PYCARD/CASP1/C3/ITGB2/TLR5/CXCL1/TLR2	Human Diseases
Fc gamma R-mediated phagocytosis	13/353	93/7914	0.000225901	0.00673184	0.00587342	13	INPP5D/ARPC5L/FCGR2B/RAC2/SYK/PTPRC/PLA2G4A/HCK/ARPC1B/LYN/PIP5K1C/WASF3/DOCK2	Organismal Systems
Malaria	9/353	49/7914	0.000266069	0.00720804	0.0062889	9	MYD88/CD36/ITGAL/ITGB2/HBB/VCAM1/THBS2/TLR2/COMP	Human Diseases
Leishmaniasis	11/353	76/7914	0.000502444	0.0120619	0.0105238	11	MYD88/ITGAM/FOS/C3/ITGB2/IFNGR2/HLA-DMA/HLA-DRB1/NCF2/CYBB/TLR2	Human Diseases
Osteoclast differentiation	15/353	128/7914	0.000545172	0.0120619	0.0105238	15	FCGR2B/FOS/FOSB/SYK/IFNGR2/IFNAR1/NCF2/TYROBP/LILRA1/LILRA2/LILRB2/TRAF2/CTSK/JUNB/CSF1R	Organismal Systems
Amoebiasis	13/353	102/7914	0.000566668	0.0120619	0.0105238	13	CD14/FN1/ITGAM/ITGB2/COL4A1/COL3A1/COL1A2/COL1A1/ADCY1/ARG2/CXCL1/TLR2/GNA15	Human Diseases
Toll-like receptor signaling pathway	13/353	104/7914	0.000683919	0.0129917	0.0113351	13	MYD88/CD14/IRF7/FOS/IFNAR1/LY96/CCL5/TLR5/CTSK/TLR2/TLR1/MAP3K8/CXCL10	Organismal Systems
Natural killer cell mediated cytotoxicity	15/353	131/7914	0.000697543	0.0129917	0.0113351	15	CD247/FCER1G/ITGAL/CD48/ITGB2/RAC2/SYK/IFNGR2/IFNAR1/ULBP2/HLA-C/GZMB/ICAM2/MICB/TYROBP	Organismal Systems
Salmonella infection	11/353	80/7914	0.000783851	0.0137404	0.0119883	11	MYD88/CD14/ARPC5L/FOS/PYCARD/CASP1/IFNGR2/PFN1/ARPC1B/TLR5/CXCL1	Human Diseases
TNF signaling pathway	13/353	112/7914	0.00137775	0.0228095	0.0199009	13	IRF1/FOS/VCAM1/VEGFC/CCL5/CCL20/CXCL6/TNFRSF1B/CXCL1/TRAF2/JUNB/MAP3K8/CXCL10	Environmental Information Processing
Viral protein interaction with cytokine and cytokine receptor	12/353	100/7914	0.00156333	0.0245196	0.021393	12	CCR1/IL10RB/IL10RA/CCL5/CCL20/CCL19/CXCL6/TNFRSF1B/CXCL1/CX3CR1/CSF1R/CXCL10	Environmental Information Processing
Arachidonic acid metabolism	9/353	63/7914	0.00176915	0.0251466	0.0219399	9	CYP4A11/TBXAS1/GGT5/CBR3/PLA2G4A/LTA4H/CYP4F2/ALOX5/CYP2B6	Metabolism
NF-kappa B signaling pathway	12/353	102/7914	0.00185646	0.0251466	0.0219399	12	MYD88/GADD45B/CD14/SYK/PLAU/LY96/VCAM1/LTB/CCL19/LYN/CXCL1/TRAF2	Environmental Information Processing
Chagas disease (American trypanosomiasis)	12/353	102/7914	0.00185646	0.0251466	0.0219399	12	CD3D/CD247/MYD88/FOS/C1QA/C1QB/C3/IFNGR2/ADCY1/CCL5/TLR2/GNA15	Human Diseases
B cell receptor signaling pathway	10/353	82/7914	0.0033496	0.0433992	0.0378651	10	INPP5D/FCGR2B/FOS/RAC2/SYK/NFKBIE/LYN/LILRA1/LILRA2/LILRB2	Organismal Systems
AGE-RAGE signaling pathway in diabetic complications	11/353	100/7914	0.00479368	0.0595215	0.0519315	11	FN1/COL4A1/COL3A1/COL1A2/COL1A1/MMP2/VCAM1/VEGFC/EGR1/THBD/CYBB	Human Diseases
Cell adhesion molecules (CAMs)	14/353	147/7914	0.00582777	0.069467	0.0606088	14	VCAN/CD2/CLDN8/ITGAL/ITGAM/ITGB2/HLA-DMA/HLA-C/HLA-DRB1/PTPRC/ICAM2/SELL/SELPLG/VCAM1	Environmental Information Processing
Pathogenic Escherichia coli infection	17/353	201/7914	0.00827649	0.0948613	0.0827649	17	CLDN8/MYD88/ARPC5L/FOS/PYCARD/CASP1/MYO1F/TUBB3/BAIAP2/HCK/HCLS1/NCKAP1L/ARPC1B/LYN/TLR5/WASF3/TRAF2	Human Diseases
Transcriptional misregulation in cancer	16/353	186/7914	0.00878408	0.0969502	0.0845875	16	GADD45B/CD14/ITGAM/CEBPA/ZBTB16/GZMB/IGF1/MEF2C/CCNA2/PLAU/HHEX/TMPRSS2/NR4A3/GADD45G/DDB2/CSF1R	Human Diseases
Platelet activation	12/353	124/7914	0.00912844	0.0971527	0.0847641	12	TBXAS1/FCER1G/SYK/COL3A1/COL1A2/COL1A1/PLA2G4A/ADCY1/ADCY3/LYN/PIK3CG/GUCY1B1	Organismal Systems
Chemokine signaling pathway	16/353	189/7914	0.0101673	0.104478	0.0911549	16	CCR1/RAC2/FGR/HCK/ADCY1/ADCY3/CCL5/CCL20/CCL19/LYN/CXCL6/PIK3CG/CXCL1/CX3CR1/DOCK2/CXCL10	Organismal Systems
Hematopoietic cell lineage	10/353	98/7914	0.0117167	0.116386	0.101544	10	CD2/CD3D/CD14/CD36/ITGAM/CD37/CD44/HLA-DMA/HLA-DRB1/CSF1R	Organismal Systems
Regulation of actin cytoskeleton	17/353	213/7914	0.0142397	0.135479	0.118203	17	ARPC5L/FN1/ITGAL/ITGAM/ITGB6/ITGAX/ITGB2/RAC2/MRAS/BAIAP2/PFN1/NCKAP1L/ITGA10/ARPC1B/PIP5K1C/EGF/ARHGEF6	Cellular Processes
Fructose and mannose metabolism	5/353	33/7914	0.0145481	0.135479	0.118203	5	HK3/PFKFB1/ALDOB/TIGAR/TKFC	Metabolism
Focal adhesion	16/353	199/7914	0.0160612	0.145037	0.126543	16	FN1/ITGB6/RAC2/COL4A1/COL1A2/COL1A1/COL6A3/IGF1/TNC/PGF/VEGFC/ITGA10/PIP5K1C/EGF/THBS2/COMP	Cellular Processes
PD-L1 expression and PD-1 checkpoint pathway in cancer	9/353	89/7914	0.0172993	0.151623	0.132289	9	CD3D/CD247/MYD88/FOS/NFKBIE/IFNGR2/BATF3/EGF/TLR2	Human Diseases
Kaposi sarcoma-associated herpesvirus infection	15/353	186/7914	0.0189189	0.15717	0.137128	15	CCR1/CALML3/IRF7/FOS/C3/SYK/IFNAR1/HLA-C/HCK/MICB/ZFP36/LYN/PIK3CG/CXCL1/TRAF2	Human Diseases
PPAR signaling pathway	8/353	76/7914	0.0194129	0.15717	0.137128	8	CYP4A11/CD36/FABP1/HMGCS2/LPL/PCK1/APOC3/SLC27A2	Organismal Systems
Parathyroid hormone synthesis, secretion and action	10/353	106/7914	0.0195144	0.15717	0.137128	10	CYP27B1/CYP24A1/FOS/MEF2C/ADCY1/ADCY3/EGR1/KL/GATA3/NR4A2	Organismal Systems
Ovarian steroidogenesis	6/353	49/7914	0.0209148	0.157317	0.137256	6	IGF1/PLA2G4A/HSD3B2/ADCY1/ADCY3/ALOX5	Organismal Systems
Th1 and Th2 cell differentiation	9/353	92/7914	0.0210628	0.157317	0.137256	9	CD3D/CD247/FOS/NFKBIE/IFNGR2/HLA-DMA/HLA-DRB1/STAT4/GATA3	Organismal Systems
Lysosome	11/353	123/7914	0.0211164	0.157317	0.137256	11	LAPTM5/PPT1/ATP6V0A2/TCIRG1/ENTPD4/AP3M2/GLA/CTSK/CTSV/CTSS/GM2A	Cellular Processes
MAPK signaling pathway	21/353	295/7914	0.0227305	0.162521	0.141797	21	MYD88/GADD45B/CD14/FOS/MECOM/RAC2/MRAS/IGF1/MEF2C/PLA2G4A/CACNB3/NR4A1/MAPT/PGF/VEGFC/EGF/DUSP1/TRAF2/GADD45G/CSF1R/MAP3K8	Environmental Information Processing
Arginine and proline metabolism	6/353	50/7914	0.0229056	0.162521	0.141797	6	ALDH18A1/PRODH/AGMAT/AOC1/ARG2/GATM	Metabolism
Inflammatory bowel disease (IBD)	7/353	65/7914	0.0249882	0.171913	0.149991	7	IFNGR2/HLA-DMA/HLA-DRB1/STAT4/TLR5/GATA3/TLR2	Human Diseases
Protein digestion and absorption	9/353	95/7914	0.0253831	0.171913	0.149991	9	COL4A1/COL3A1/COL1A2/COL1A1/COL7A1/COL6A3/COL5A2/XPNPEP2/KCNK5	Organismal Systems
Toxoplasmosis	10/353	112/7914	0.027471	0.181919	0.158721	10	MYD88/IFNGR2/HLA-DMA/IL10RB/IL10RA/HLA-DRB1/LY96/ALOX5/PIK3CG/TLR2	Human Diseases
Relaxin signaling pathway	11/353	129/7914	0.0288369	0.186813	0.162991	11	FOS/COL4A1/COL3A1/COL1A2/COL1A1/MMP2/VEGFC/ADCY1/ADCY3/ACTA2/GNA15	Organismal Systems
Fc epsilon RI signaling pathway	7/353	68/7914	0.0310978	0.197173	0.17203	7	INPP5D/FCER1G/RAC2/SYK/PLA2G4A/LYN/ALOX5	Organismal Systems
Metabolic pathways	78/353	1439/7914	0.0322559	0.200255	0.174719	78	CYP4A11/AGPAT4/INPP5D/CYP27B1/CYP24A1/TBXAS1/GGT5/ETNK2/ALDH18A1/ENTPD1/PRODH/SMPD2/HK3/MOGS/HPD/CBR3/ENO2/CEL/AGMAT/PPT1/PLA2G4A/ATP6V0A2/PIPOX/TALDO1/ELOVL4/PFKFB1/CYP26B1/MGAM/HSD3B2/HMGCS2/PCK1/XYLT1/BHMT2/TCIRG1/ADA/ADCY1/ALDOB/ADCY3/ATP12A/LTA4H/CYP4F2/RRM2/ST8SIA1/ALOX5/AOC1/PIK3C2B/ETNPPL/ADH6/PPCDC/PIK3CG/PAH/ARG2/PIP5K1C/DPYS/DGAT1/ADSL/PGLS/NDUFA4L2/HACD1/AGXT/GSTA1/ENTPD4/TIGAR/GLA/GC…	Metabolism
Influenza A	13/353	170/7914	0.0401961	0.244458	0.213285	13	MYD88/IRF7/PYCARD/NXT1/CASP1/IFNGR2/IFNAR1/HLA-DMA/HLA-DRB1/PLG/CCL5/TMPRSS2/CXCL10	Human Diseases
Rap1 signaling pathway	15/353	210/7914	0.0481421	0.282129	0.246153	15	CALML3/ITGAL/ITGAM/ITGB2/RAC2/MRAS/IGF1/PFN1/PGF/VEGFC/ADCY1/ADCY3/RAPGEF5/EGF/CSF1R	Environmental Information Processing
Glioma	7/353	75/7914	0.0490446	0.282129	0.246153	7	GADD45B/CALML3/IGF1/CAMK1/EGF/GADD45G/DDB2	Human Diseases
Viral myocarditis	6/353	60/7914	0.0500037	0.282129	0.246153	6	ITGAL/ITGB2/RAC2/HLA-DMA/HLA-C/HLA-DRB1	Human Diseases
Steroid biosynthesis	3/353	19/7914	0.0501773	0.282129	0.246153	3	CYP27B1/CYP24A1/CEL	Metabolism
Glycerolipid metabolism	6/353	61/7914	0.0534734	0.295094	0.257465	6	AGPAT4/CEL/LPL/DGAT1/GLA/TKFC	Metabolism
Glycosaminoglycan biosynthesis - chondroitin sulfate / dermatan sulfate	3/353	20/7914	0.0571462	0.309629	0.270146	3	CHST15/XYLT1/B3GAT3	Metabolism
Antigen processing and presentation	7/353	78/7914	0.0584044	0.310795	0.271163	7	HLA-DMA/HLA-C/HLA-DRB1/TAP1/IFI30/PSME3/CTSS	Organismal Systems
Cytosolic DNA-sensing pathway	6/353	63/7914	0.0608416	0.318084	0.277523	6	IRF7/PYCARD/CASP1/POLR2L/CCL5/CXCL10	Organismal Systems
Leukocyte transendothelial migration	9/353	112/7914	0.0620003	0.318553	0.277932	9	CLDN8/ITGAL/ITGAM/ITGB2/RAC2/MMP2/NCF2/VCAM1/CYBB	Organismal Systems
Human T-cell leukemia virus 1 infection	15/353	219/7914	0.0646736	0.321473	0.280479	15	CD3D/ITGAL/FOS/ITGB2/HLA-DMA/HLA-C/MMP7/HLA-DRB1/CDC20/CCNA2/MSX1/ZFP36/ADCY1/ADCY3/EGR1	Human Diseases
RNA transport	12/353	165/7914	0.064726	0.321473	0.280479	12	NXT1/THOC6/POP5/MAGOH/TACC3/EIF2B5/EIF2S2/EIF2B4/NUP85/NUP214/NUP107/NUP37	Genetic Information Processing
Phospholipase D signaling pathway	11/353	148/7914	0.0662571	0.323682	0.282407	11	AGPAT4/FCER1G/SYK/MRAS/PLA2G4A/ADCY1/ADCY3/PIK3CG/PIP5K1C/EGF/LPAR6	Environmental Information Processing
Prion diseases	4/353	35/7914	0.0687153	0.326547	0.284907	4	C1QA/C1QB/CCL5/EGR1	Human Diseases
Cholesterol metabolism	5/353	50/7914	0.0706862	0.326547	0.284907	5	CD36/LPL/APOC1/APOC3/LDLRAP1	Organismal Systems
Vibrio cholerae infection	5/353	50/7914	0.0706862	0.326547	0.284907	5	ATP6V0A2/PDIA4/TCIRG1/ADCY3/SEC61G	Human Diseases
PI3K-Akt signaling pathway	22/353	354/7914	0.0712267	0.326547	0.284907	22	FN1/ITGB6/SYK/COL4A1/COL1A2/COL1A1/IFNAR1/COL6A3/IGF1/TNC/NR4A1/PCK1/PGF/VEGFC/ITGA10/PIK3CG/EGF/LPAR6/THBS2/TLR2/CSF1R/COMP	Environmental Information Processing
Retinol metabolism	6/353	67/7914	0.077298	0.339195	0.295942	6	CYP4A11/CYP26B1/ADH6/DGAT1/CYP2B6/CYP3A7	Metabolism
Acute myeloid leukemia	6/353	67/7914	0.077298	0.339195	0.295942	6	CD14/ITGAM/CEBPA/ZBTB16/CCNA2/CSF1R	Human Diseases
Inflammatory mediator regulation of TRP channels	8/353	100/7914	0.0774001	0.339195	0.295942	8	CYP4A11/CALML3/PTGER2/IGF1/HTR2B/PLA2G4A/ADCY1/ADCY3	Organismal Systems
Oxytocin signaling pathway	11/353	153/7914	0.0797653	0.344494	0.300565	11	KCNJ2/CALML3/FOS/MEF2C/PLA2G4A/CACNB3/ADCY1/ADCY3/CAMK1/PIK3CG/GUCY1B1	Organismal Systems
African trypanosomiasis	4/353	37/7914	0.0809658	0.344683	0.30073	4	MYD88/HBB/VCAM1/IDO1	Human Diseases
Yersinia infection	9/353	120/7914	0.0871627	0.356092	0.310684	9	MYD88/FN1/FOS/PYCARD/CASP1/RAC2/BAIAP2/PIP5K1C/TRAF2	Human Diseases
Allograft rejection	4/353	38/7914	0.087469	0.356092	0.310684	4	HLA-DMA/HLA-C/HLA-DRB1/GZMB	Human Diseases
Primary immunodeficiency	4/353	38/7914	0.087469	0.356092	0.310684	4	CD3D/PTPRC/TAP1/ADA	Human Diseases
Colorectal cancer	7/353	86/7914	0.0884255	0.356092	0.310684	7	GADD45B/FOS/RAC2/MLH1/EGF/GADD45G/DDB2	Human Diseases
Epithelial cell signaling in Helicobacter pylori infection	6/353	70/7914	0.0911342	0.359397	0.313568	6	ATP6V0A2/TCIRG1/CCL5/LYN/CXCL1/CSK	Human Diseases
Fluid shear stress and atherosclerosis	10/353	139/7914	0.0916583	0.359397	0.313568	10	CALML3/FOS/RAC2/MMP2/NCF2/MEF2C/VCAM1/DUSP1/GSTA1/THBD	Human Diseases
p53 signaling pathway	6/353	72/7914	0.101056	0.391099	0.341228	6	GADD45B/IGF1/CCNB1/RRM2/GADD45G/DDB2	Cellular Processes
Th17 cell differentiation	8/353	107/7914	0.104445	0.399033	0.348149	8	CD3D/CD247/FOS/NFKBIE/IFNGR2/HLA-DMA/HLA-DRB1/GATA3	Organismal Systems
Fat digestion and absorption	4/353	41/7914	0.108421	0.401095	0.349948	4	CD36/CEL/FABP1/DGAT1	Organismal Systems
Graft-versus-host disease	4/353	41/7914	0.108421	0.401095	0.349948	4	HLA-DMA/HLA-C/HLA-DRB1/GZMB	Human Diseases
HIF-1 signaling pathway	8/353	109/7914	0.113028	0.401095	0.349948	8	HK3/IFNGR2/IGF1/ENO2/ALDOB/EGF/TIMP1/CYBB	Environmental Information Processing
Endometrial cancer	5/353	58/7914	0.11542	0.401095	0.349948	5	GADD45B/MLH1/EGF/GADD45G/DDB2	Human Diseases
Biosynthesis of amino acids	6/353	75/7914	0.116955	0.401095	0.349948	6	ALDH18A1/ENO2/TALDO1/ALDOB/PAH/ARG2	Metabolism
Pancreatic cancer	6/353	75/7914	0.116955	0.401095	0.349948	6	GADD45B/RAC2/EGF/ARHGEF6/GADD45G/DDB2	Human Diseases
Fatty acid elongation	3/353	27/7914	0.117098	0.401095	0.349948	3	PPT1/ELOVL4/HACD1	Metabolism
Biosynthesis of unsaturated fatty acids	3/353	27/7914	0.117098	0.401095	0.349948	3	ELOVL4/HACD1/FADS1	Metabolism
Collecting duct acid secretion	3/353	27/7914	0.117098	0.401095	0.349948	3	SLC4A1/ATP6V0A2/TCIRG1	Organismal Systems
IL-17 signaling pathway	7/353	93/7914	0.12067	0.408632	0.356525	7	FOS/FOSB/CCL20/CXCL6/CXCL1/TRAF2/CXCL10	Organismal Systems
Type I diabetes mellitus	4/353	43/7914	0.123523	0.413592	0.360852	4	HLA-DMA/HLA-C/HLA-DRB1/GZMB	Human Diseases
Vascular smooth muscle contraction	9/353	132/7914	0.134766	0.446226	0.389325	9	CYP4A11/CALML3/KCNMB1/RAMP1/PLA2G4A/ADCY1/ADCY3/ACTA2/GUCY1B1	Organismal Systems
Glycosphingolipid biosynthesis - globo and isoglobo series	2/353	15/7914	0.142297	0.463623	0.404503	2	ST8SIA1/GLA	Metabolism
Pathways in cancer	29/353	530/7914	0.145326	0.463623	0.404503	29	DAPK2/GADD45B/CALML3/FN1/FOS/PTGER2/MECOM/RAC2/COL4A1/IFNGR2/IFNAR1/CEBPA/MMP2/ZBTB16/IGF1/STAT4/CCNA2/PGF/VEGFC/ADCY1/ADCY3/MLH1/EGF/LPAR6/GSTA1/TRAF2/GADD45G/DDB2/CSF1R	Human Diseases
Progesterone-mediated oocyte maturation	7/353	98/7914	0.14693	0.463623	0.404503	7	IGF1/CCNA2/CCNB1/AURKA/STK10/ADCY1/ADCY3	Organismal Systems
Aldosterone synthesis and secretion	7/353	98/7914	0.14693	0.463623	0.404503	7	CALML3/NR4A1/HSD3B2/ADCY1/ADCY3/CAMK1/NR4A2	Organismal Systems
Pentose phosphate pathway	3/353	30/7914	0.147799	0.463623	0.404503	3	TALDO1/ALDOB/PGLS	Metabolism
Human immunodeficiency virus 1 infection	13/353	212/7914	0.152059	0.472015	0.411825	13	CD3D/CD247/MYD88/CALML3/FOS/RAC2/HLA-C/TAP1/CCNB1/TNFRSF1B/APOBEC3A/TRAF2/TLR2	Human Diseases
Galactose metabolism	3/353	31/7914	0.158561	0.477284	0.416422	3	HK3/MGAM/GLA	Metabolism
RNA polymerase	3/353	31/7914	0.158561	0.477284	0.416422	3	POLR2A/POLR2D/POLR2L	Genetic Information Processing
Asthma	3/353	31/7914	0.158561	0.477284	0.416422	3	FCER1G/HLA-DMA/HLA-DRB1	Human Diseases
Phenylalanine metabolism	2/353	17/7914	0.17412	0.518876	0.452711	2	HPD/PAH	Metabolism
Shigellosis	5/353	67/7914	0.178114	0.525524	0.458511	5	ARPC5L/CD44/PFN1/HCLS1/ARPC1B	Human Diseases
C-type lectin receptor signaling pathway	7/353	104/7914	0.181666	0.530751	0.463071	7	FCER1G/CALML3/IRF1/PYCARD/CASP1/SYK/MRAS	Organismal Systems
NOD-like receptor signaling pathway	11/353	181/7914	0.184641	0.532274	0.4644	11	MYD88/IFI16/IRF7/PYCARD/CASP1/IFNAR1/CCL5/CXCL1/TRAF2/CYBB/GBP2	Organismal Systems
Glycolysis / Gluconeogenesis	5/353	68/7914	0.18576	0.532274	0.4644	5	HK3/ENO2/PCK1/ALDOB/ADH6	Metabolism
Adipocytokine signaling pathway	5/353	69/7914	0.193524	0.544058	0.474682	5	CD36/NFKBIE/PCK1/TNFRSF1B/TRAF2	Organismal Systems
Renin secretion	5/353	69/7914	0.193524	0.544058	0.474682	5	KCNJ2/CALML3/PTGER2/ADRB2/GUCY1B1	Organismal Systems
Gap junction	6/353	88/7914	0.198492	0.547788	0.477935	6	HTR2B/TUBB3/ADCY1/ADCY3/EGF/GUCY1B1	Cellular Processes
Proteoglycans in cancer	12/353	204/7914	0.199825	0.547788	0.477935	12	FN1/CD44/HSPG2/COL1A2/COL1A1/MRAS/MMP2/IGF1/PLAU/HCLS1/TWIST1/TLR2	Human Diseases
RIG-I-like receptor signaling pathway	5/353	70/7914	0.2014	0.547788	0.477935	5	IRF7/ISG15/TRAF2/TKFC/CXCL10	Organismal Systems
Phenylalanine, tyrosine and tryptophan biosynthesis	1/353	5/7914	0.204042	0.547788	0.477935	1	PAH	Metabolism
Neomycin, kanamycin and gentamicin biosynthesis	1/353	5/7914	0.204042	0.547788	0.477935	1	HK3	Metabolism
Pantothenate and CoA biosynthesis	2/353	19/7914	0.206928	0.549554	0.479477	2	PPCDC/DPYS	Metabolism
Endocrine and other factor-regulated calcium reabsorption	4/353	53/7914	0.210232	0.549554	0.479477	4	CALB1/AP2A2/KL/KLK1	Organismal Systems
Autoimmune thyroid disease	4/353	53/7914	0.210232	0.549554	0.479477	4	HLA-DMA/HLA-C/HLA-DRB1/GZMB	Human Diseases
Salivary secretion	6/353	90/7914	0.212591	0.550889	0.480642	6	CALML3/ADCY1/ADCY3/LYZ/ADRB2/GUCY1B1	Organismal Systems
Melanoma	5/353	72/7914	0.217467	0.558666	0.487427	5	GADD45B/IGF1/EGF/GADD45G/DDB2	Human Diseases
Human papillomavirus infection	18/353	330/7914	0.219434	0.558901	0.487632	18	IRF1/FN1/ITGB6/COL4A1/COL1A2/COL1A1/IFNAR1/COL6A3/HLA-C/TNC/ATP6V0A2/CCNA2/TCIRG1/ITGA10/ISG15/EGF/THBS2/COMP	Human Diseases
Purine metabolism	8/353	130/7914	0.223697	0.564523	0.492537	8	ENTPD1/ADA/ADCY1/ADCY3/RRM2/ADSL/ENTPD4/GUCY1B1	Metabolism
Small cell lung cancer	6/353	92/7914	0.227028	0.564523	0.492537	6	GADD45B/FN1/COL4A1/TRAF2/GADD45G/DDB2	Human Diseases
Thyroid cancer	3/353	37/7914	0.227325	0.564523	0.492537	3	GADD45B/GADD45G/DDB2	Human Diseases
FoxO signaling pathway	8/353	131/7914	0.229768	0.565875	0.493716	8	GADD45B/PLK2/IGF1/CCNB1/PCK1/EGF/HOMER3/GADD45G	Environmental Information Processing
Thyroid hormone synthesis	5/353	74/7914	0.233917	0.567806	0.495401	5	PDIA4/ALB/ADCY1/ADCY3/SLC26A4	Organismal Systems
GnRH signaling pathway	6/353	93/7914	0.234363	0.567806	0.495401	6	CALML3/MMP2/PLA2G4A/ADCY1/ADCY3/EGR1	Organismal Systems
Cytokine-cytokine receptor interaction	16/353	294/7914	0.23925	0.574971	0.501652	16	CCR1/IFNGR2/IFNAR1/IL10RB/IL10RA/CCL5/LTB/CCL20/CCL19/CXCL6/GDF15/TNFRSF1B/CXCL1/CX3CR1/CSF1R/CXCL10	Environmental Information Processing
Gastric acid secretion	5/353	75/7914	0.242271	0.577575	0.503925	5	KCNJ2/CALML3/SST/ADCY1/ADCY3	Organismal Systems
Pyrimidine metabolism	4/353	57/7914	0.248818	0.583842	0.509392	4	ENTPD1/RRM2/DPYS/ENTPD4	Metabolism
Fatty acid metabolism	4/353	57/7914	0.248818	0.583842	0.509392	4	PPT1/ELOVL4/HACD1/FADS1	Metabolism
Dilated cardiomyopathy (DCM)	6/353	96/7914	0.25679	0.597838	0.521604	6	ITGB6/IGF1/CACNB3/ADCY1/ADCY3/ITGA10	Human Diseases
Apoptosis	8/353	136/7914	0.260955	0.599011	0.522627	8	GADD45B/FOS/GZMB/TRAF2/CTSK/GADD45G/CTSV/CTSS	Cellular Processes
Glycine, serine and threonine metabolism	3/353	40/7914	0.263582	0.599011	0.522627	3	PIPOX/AGXT/GATM	Metabolism
Circadian entrainment	6/353	97/7914	0.264393	0.599011	0.522627	6	CALML3/FOS/MTNR1A/ADCY1/ADCY3/GUCY1B1	Organismal Systems
Carbon metabolism	7/353	117/7914	0.266724	0.599011	0.522627	7	HK3/ENO2/TALDO1/ALDOB/PGLS/AGXT/TKFC	Metabolism
Apelin signaling pathway	8/353	137/7914	0.267344	0.599011	0.522627	8	CALML3/MRAS/MEF2C/ADCY1/ADCY3/PIK3CG/ACTA2/EGR1	Environmental Information Processing
Choline metabolism in cancer	6/353	98/7914	0.272053	0.601268	0.524597	6	FOS/RAC2/PLA2G4A/PIP5K1C/EGF/WASF3	Human Diseases
Mismatch repair	2/353	23/7914	0.273917	0.601268	0.524597	2	POLD4/MLH1	Genetic Information Processing
Bladder cancer	3/353	41/7914	0.275832	0.601268	0.524597	3	DAPK2/MMP2/EGF	Human Diseases
RNA degradation	5/353	79/7914	0.276422	0.601268	0.524597	5	EXOSC4/ENO2/BTG2/EDC4/LSM7	Genetic Information Processing
Long-term depression	4/353	60/7914	0.278682	0.601792	0.525053	4	IGF1/PLA2G4A/LYN/GUCY1B1	Organismal Systems
Glycosaminoglycan biosynthesis - heparan sulfate / heparin	2/353	24/7914	0.290711	0.618799	0.539892	2	XYLT1/B3GAT3	Metabolism
Vitamin digestion and absorption	2/353	24/7914	0.290711	0.618799	0.539892	2	SLC19A2/CUBN	Organismal Systems
Hepatitis B	9/353	162/7914	0.297217	0.628161	0.54806	9	MYD88/IRF7/FOS/HSPG2/IFNAR1/STAT4/CCNA2/DDB2/TLR2	Human Diseases
Human cytomegalovirus infection	12/353	225/7914	0.303058	0.635994	0.554894	12	CCR1/CALML3/PTGER2/RAC2/HLA-C/IL10RB/IL10RA/TAP1/ADCY1/ADCY3/CCL5/TRAF2	Human Diseases
T cell receptor signaling pathway	6/353	104/7914	0.319004	0.664778	0.580008	6	CD3D/CD247/FOS/NFKBIE/PTPRC/MAP3K8	Organismal Systems
ABC transporters	3/353	45/7914	0.325241	0.667353	0.582254	3	ABCC10/TAP1/DEFB1	Environmental Information Processing
Basal transcription factors	3/353	45/7914	0.325241	0.667353	0.582254	3	TAF12/GTF2E2/GTF2H4	Genetic Information Processing
Ribosome biogenesis in eukaryotes	6/353	105/7914	0.326958	0.667353	0.582254	6	NXT1/RBM28/GTPBP4/POP5/EMG1/UTP6	Genetic Information Processing
Cortisol synthesis and secretion	4/353	65/7914	0.32952	0.668006	0.582824	4	NR4A1/HSD3B2/ADCY1/ADCY3	Organismal Systems
Oocyte meiosis	7/353	127/7914	0.33826	0.676826	0.59052	7	CALML3/CDC20/IGF1/CCNB1/AURKA/ADCY1/ADCY3	Cellular Processes
Non-small cell lung cancer	4/353	66/7914	0.339773	0.676826	0.59052	4	GADD45B/EGF/GADD45G/DDB2	Human Diseases
Glycosphingolipid biosynthesis - lacto and neolacto series	2/353	27/7914	0.340684	0.676826	0.59052	2	ST8SIA1/FUT4	Metabolism
Nucleotide excision repair	3/353	47/7914	0.349998	0.690724	0.602645	3	POLD4/GTF2H4/DDB2	Genetic Information Processing
Amphetamine addiction	4/353	68/7914	0.360305	0.706387	0.616311	4	CALML3/FOS/FOSB/ARC	Human Diseases
Longevity regulating pathway	5/353	89/7914	0.365006	0.709286	0.61884	5	IGF1/ADCY1/ADCY3/KL/ATG101	Organismal Systems
Synthesis and degradation of ketone bodies	1/353	10/7914	0.366544	0.709286	0.61884	1	HMGCS2	Metabolism
Ubiquinone and other terpenoid-quinone biosynthesis	1/353	11/7914	0.394835	0.75389	0.657757	1	HPD	Metabolism
Taurine and hypotaurine metabolism	1/353	11/7914	0.394835	0.75389	0.657757	1	GGT5	Metabolism
Spliceosome	7/353	135/7914	0.397184	0.75389	0.657757	7	SNRPA/MAGOH/SRSF7/LSM7/PRPF3/TRA2A/PRPF31	Genetic Information Processing
Viral carcinogenesis	10/353	201/7914	0.407774	0.769093	0.671021	10	IRF7/C3/SYK/HLA-C/CDC20/CCNA2/LYN/TRAF2/GTF2E2/GTF2H4	Human Diseases
Bacterial invasion of epithelial cells	4/353	73/7914	0.411448	0.771141	0.672808	4	ARPC5L/FN1/HCLS1/ARPC1B	Human Diseases
Estrogen signaling pathway	7/353	138/7914	0.41935	0.771934	0.673499	7	KRT19/CALML3/FOS/MMP2/FKBP5/ADCY1/ADCY3	Organismal Systems
Measles	7/353	138/7914	0.41935	0.771934	0.673499	7	CD3D/MYD88/FCGR2B/IRF7/FOS/IFNAR1/TLR2	Human Diseases
Inositol phosphate metabolism	4/353	74/7914	0.421592	0.771934	0.673499	4	INPP5D/PIK3C2B/PIK3CG/PIP5K1C	Metabolism
Cellular senescence	8/353	160/7914	0.422232	0.771934	0.673499	8	GADD45B/CALML3/MRAS/HLA-C/CCNA2/CCNB1/LIN37/GADD45G	Cellular Processes
Fanconi anemia pathway	3/353	54/7914	0.4353	0.783053	0.6832	3	FANCE/MLH1/MUS81	Genetic Information Processing
Necroptosis	8/353	162/7914	0.435941	0.783053	0.6832	8	PYCARD/CASP1/IFNGR2/IFNAR1/PLA2G4A/STAT4/TRAF2/CYBB	Cellular Processes
Metabolism of xenobiotics by cytochrome P450	4/353	76/7914	0.44175	0.783053	0.6832	4	CBR3/ADH6/GSTA1/CYP2B6	Metabolism
Chronic myeloid leukemia	4/353	76/7914	0.44175	0.783053	0.6832	4	GADD45B/MECOM/GADD45G/DDB2	Human Diseases
Endocrine resistance	5/353	98/7914	0.44531	0.783053	0.6832	5	FOS/MMP2/IGF1/ADCY1/ADCY3	Human Diseases
Regulation of lipolysis in adipocytes	3/353	55/7914	0.447184	0.783053	0.6832	3	ADCY1/ADCY3/ADRB2	Organismal Systems
AMPK signaling pathway	6/353	120/7914	0.44745	0.783053	0.6832	6	CD36/IGF1/RAB8A/CCNA2/PFKFB1/PCK1	Environmental Information Processing
Arrhythmogenic right ventricular cardiomyopathy (ARVC)	4/353	77/7914	0.451752	0.783053	0.6832	4	ITGB6/PKP2/CACNB3/ITGA10	Human Diseases
SNARE interactions in vesicular transport	2/353	34/7914	0.451963	0.783053	0.6832	2	USE1/BET1	Genetic Information Processing
Glutathione metabolism	3/353	56/7914	0.458966	0.790589	0.689776	3	GGT5/RRM2/GSTA1	Metabolism
Synaptic vesicle cycle	4/353	78/7914	0.461696	0.790721	0.689891	4	ATP6V0A2/SLC6A13/TCIRG1/AP2A2	Organismal Systems
cGMP-PKG signaling pathway	8/353	167/7914	0.470016	0.797655	0.69594	8	CALML3/KCNMB1/MEF2C/ADCY1/ADCY3/PIK3CG/ADRB2/GUCY1B1	Environmental Information Processing
Cell cycle	6/353	124/7914	0.479117	0.797655	0.69594	6	GADD45B/CDC20/CCNA2/CCNB1/MCM5/GADD45G	Cellular Processes
Alanine, aspartate and glutamate metabolism	2/353	36/7914	0.481805	0.797655	0.69594	2	ADSL/AGXT	Metabolism
Tyrosine metabolism	2/353	36/7914	0.481805	0.797655	0.69594	2	HPD/ADH6	Metabolism
Starch and sucrose metabolism	2/353	36/7914	0.481805	0.797655	0.69594	2	HK3/MGAM	Metabolism
DNA replication	2/353	36/7914	0.481805	0.797655	0.69594	2	POLD4/MCM5	Genetic Information Processing
Glycosphingolipid biosynthesis - ganglio series	1/353	15/7914	0.495944	0.812699	0.709066	1	ST8SIA1	Metabolism
Nicotinate and nicotinamide metabolism	2/353	37/7914	0.496346	0.812699	0.709066	2	NADSYN1/NNMT	Metabolism
Longevity regulating pathway - multiple species	3/353	62/7914	0.527183	0.858474	0.749004	3	IGF1/ADCY1/ADCY3	Organismal Systems
Basal cell carcinoma	3/353	63/7914	0.538089	0.87147	0.760343	3	GADD45B/GADD45G/DDB2	Human Diseases
Hepatitis C	7/353	155/7914	0.54183	0.872786	0.761491	7	CLDN8/IRF7/IFNAR1/PSME3/EGF/TRAF2/CXCL10	Human Diseases
Systemic lupus erythematosus	6/353	133/7914	0.548116	0.878164	0.766183	6	C1QA/C1QB/C1R/C3/HLA-DMA/HLA-DRB1	Human Diseases
Homologous recombination	2/353	41/7914	0.551842	0.879406	0.767267	2	POLD4/MUS81	Genetic Information Processing
Cholinergic synapse	5/353	112/7914	0.56397	0.890889	0.777286	5	KCNJ2/FOS/ADCY1/ADCY3/PIK3CG	Organismal Systems
Tryptophan metabolism	2/353	42/7914	0.565027	0.890889	0.777286	2	AOC1/IDO1	Metabolism
Hypertrophic cardiomyopathy (HCM)	4/353	90/7914	0.574958	0.893236	0.779334	4	ITGB6/IGF1/CACNB3/ITGA10	Human Diseases
Glutamatergic synapse	5/353	114/7914	0.579888	0.893236	0.779334	5	SHANK2/PLA2G4A/ADCY1/ADCY3/HOMER3	Organismal Systems
Jak-STAT signaling pathway	7/353	162/7914	0.589217	0.893236	0.779334	7	CISH/IFNGR2/IFNAR1/IL10RB/IL10RA/STAT4/EGF	Environmental Information Processing
Fatty acid degradation	2/353	44/7914	0.590554	0.893236	0.779334	2	CYP4A11/ADH6	Metabolism
Ras signaling pathway	10/353	232/7914	0.590914	0.893236	0.779334	10	CALML3/RAC2/MRAS/IGF1/PLA2G4A/PGF/VEGFC/RAPGEF5/EGF/CSF1R	Environmental Information Processing
Central carbon metabolism in cancer	3/353	69/7914	0.600373	0.893236	0.779334	3	HK3/SCO2/TIGAR	Human Diseases
Proteasome	2/353	45/7914	0.602895	0.893236	0.779334	2	PSMB10/PSME3	Genetic Information Processing
Prolactin signaling pathway	3/353	70/7914	0.610204	0.893236	0.779334	3	IRF1/FOS/CISH	Organismal Systems
Arginine biosynthesis	1/353	21/7914	0.616904	0.893236	0.779334	1	ARG2	Metabolism
Adherens junction	3/353	71/7914	0.619872	0.893236	0.779334	3	RAC2/BAIAP2/WASF3	Cellular Processes
Sphingolipid metabolism	2/353	47/7914	0.626728	0.893236	0.779334	2	SMPD2/GLA	Metabolism
Carbohydrate digestion and absorption	2/353	47/7914	0.626728	0.893236	0.779334	2	HK3/MGAM	Organismal Systems
Drug metabolism - cytochrome P450	3/353	72/7914	0.629376	0.893236	0.779334	3	ADH6/GSTA1/CYP2B6	Metabolism
Bile secretion	3/353	72/7914	0.629376	0.893236	0.779334	3	ADCY1/ADCY3/SLC22A8	Organismal Systems
Terpenoid backbone biosynthesis	1/353	22/7914	0.634037	0.893236	0.779334	1	HMGCS2	Metabolism
Glycerophospholipid metabolism	4/353	97/7914	0.634463	0.893236	0.779334	4	AGPAT4/ETNK2/PLA2G4A/ETNPPL	Metabolism
Prostate cancer	4/353	97/7914	0.634463	0.893236	0.779334	4	IGF1/PLAU/TMPRSS2/EGF	Human Diseases
Calcium signaling pathway	8/353	193/7914	0.635508	0.893236	0.779334	8	CALML3/HTR2B/ADCY1/ADCY3/P2RX4/CAMK1/ADRB2/GNA15	Environmental Information Processing
Platinum drug resistance	3/353	73/7914	0.638716	0.893236	0.779334	3	MLH1/TOP2A/GSTA1	Human Diseases
Breast cancer	6/353	147/7914	0.646355	0.893236	0.779334	6	GADD45B/FOS/IGF1/EGF/GADD45G/DDB2	Human Diseases
Cysteine and methionine metabolism	2/353	49/7914	0.649439	0.893236	0.779334	2	BHMT2/DNMT1	Metabolism
Intestinal immune network for IgA production	2/353	49/7914	0.649439	0.893236	0.779334	2	HLA-DMA/HLA-DRB1	Organismal Systems
Histidine metabolism	1/353	23/7914	0.650406	0.893236	0.779334	1	AOC1	Metabolism
Mannose type O-glycan biosynthesis	1/353	23/7914	0.650406	0.893236	0.779334	1	FUT4	Metabolism
Protein export	1/353	23/7914	0.650406	0.893236	0.779334	1	SEC61G	Genetic Information Processing
Renin-angiotensin system	1/353	23/7914	0.650406	0.893236	0.779334	1	KLK1	Organismal Systems
Proximal tubule bicarbonate reclamation	1/353	23/7914	0.650406	0.893236	0.779334	1	PCK1	Organismal Systems
Phosphatidylinositol signaling system	4/353	99/7914	0.650444	0.893236	0.779334	4	INPP5D/CALML3/PIK3C2B/PIP5K1C	Environmental Information Processing
Adrenergic signaling in cardiomyocytes	6/353	149/7914	0.659295	0.901238	0.786315	6	CALML3/CACNB3/ADCY1/ADCY3/PIK3CG/ADRB2	Organismal Systems
Amyotrophic lateral sclerosis (ALS)	2/353	51/7914	0.67104	0.912333	0.795995	2	CASP1/TNFRSF1B	Human Diseases
Pancreatic secretion	4/353	102/7914	0.673534	0.912333	0.795995	4	CEL/RAB8A/ADCY1/ADCY3	Organismal Systems
alpha-Linolenic acid metabolism	1/353	25/7914	0.680986	0.918253	0.80116	1	PLA2G4A	Metabolism
Drug metabolism - other enzymes	3/353	79/7914	0.691267	0.924945	0.806999	3	RRM2/DPYS/GSTA1	Metabolism
Folate biosynthesis	1/353	26/7914	0.695261	0.924945	0.806999	1	PAH	Metabolism
Maturity onset diabetes of the young	1/353	26/7914	0.695261	0.924945	0.806999	1	HHEX	Human Diseases
Glucagon signaling pathway	4/353	106/7914	0.702652	0.930624	0.811954	4	CALML3/PPP4C/PFKFB1/PCK1	Organismal Systems
Chemical carcinogenesis	3/353	82/7914	0.715304	0.932117	0.813256	3	ADH6/GSTA1/CYP3A7	Human Diseases
Insulin resistance	4/353	108/7914	0.716493	0.932117	0.813256	4	CD36/PPP1R3C/PCK1/SLC27A2	Human Diseases
Butanoate metabolism	1/353	28/7914	0.721927	0.932117	0.813256	1	HMGCS2	Metabolism
Phototransduction	1/353	28/7914	0.721927	0.932117	0.813256	1	CALML3	Organismal Systems
Peroxisome	3/353	83/7914	0.722988	0.932117	0.813256	3	PIPOX/SLC27A2/AGXT	Cellular Processes
Linoleic acid metabolism	1/353	29/7914	0.734374	0.932117	0.813256	1	PLA2G4A	Metabolism
Hippo signaling pathway - multiple species	1/353	29/7914	0.734374	0.932117	0.813256	1	RASSF2	Environmental Information Processing
Mineral absorption	2/353	58/7914	0.738246	0.932117	0.813256	2	TRPM6/MT1M	Organismal Systems
Insulin secretion	3/353	86/7914	0.745073	0.932117	0.813256	3	KCNMB1/ADCY1/ADCY3	Organismal Systems
Citrate cycle (TCA cycle)	1/353	30/7914	0.746266	0.932117	0.813256	1	PCK1	Metabolism
Glyoxylate and dicarboxylate metabolism	1/353	30/7914	0.746266	0.932117	0.813256	1	AGXT	Metabolism
VEGF signaling pathway	2/353	59/7914	0.746829	0.932117	0.813256	2	RAC2/PLA2G4A	Environmental Information Processing
cAMP signaling pathway	8/353	216/7914	0.754689	0.932117	0.813256	8	CALML3/FOS/PTGER2/RAC2/SST/ADCY1/ADCY3/ADRB2	Environmental Information Processing
Steroid hormone biosynthesis	2/353	60/7914	0.755169	0.932117	0.813256	2	HSD3B2/CYP3A7	Metabolism
Protein processing in endoplasmic reticulum	6/353	166/7914	0.756977	0.932117	0.813256	6	MOGS/PDIA4/BAG2/SEC61G/MAN1B1/TRAF2	Genetic Information Processing
Mucin type O-glycan biosynthesis	1/353	31/7914	0.757627	0.932117	0.813256	1	GCNT3	Metabolism
Serotonergic synapse	4/353	115/7914	0.761194	0.932117	0.813256	4	HTR2B/PLA2G4A/ALOX5/DUSP1	Organismal Systems
Lysine degradation	2/353	61/7914	0.763272	0.932117	0.813256	2	EZH2/PIPOX	Metabolism
GABAergic synapse	3/353	89/7914	0.765735	0.932117	0.813256	3	SLC6A13/ADCY1/ADCY3	Organismal Systems
Autophagy - other	1/353	32/7914	0.76848	0.932117	0.813256	1	ATG101	Cellular Processes
Herpes simplex virus 1 infection	19/353	491/7914	0.774987	0.932117	0.813256	19	MYD88/IRF7/C3/SYK/IFNGR2/IFNAR1/HLA-DMA/HLA-C/HLA-DRB1/TAP1/SRSF7/EIF2B5/CCL5/EIF2B4/ZNF528/CFP/ZNF337/TRAF2/TLR2	Human Diseases
mRNA surveillance pathway	3/353	91/7914	0.778741	0.932117	0.813256	3	NXT1/MAGOH/CSTF2T	Genetic Information Processing
beta-Alanine metabolism	1/353	33/7914	0.778849	0.932117	0.813256	1	DPYS	Metabolism
Base excision repair	1/353	33/7914	0.778849	0.932117	0.813256	1	POLD4	Genetic Information Processing
Sphingolipid signaling pathway	4/353	119/7914	0.784181	0.934744	0.815548	4	FCER1G/RAC2/SMPD2/TRAF2	Environmental Information Processing
Pentose and glucuronate interconversions	1/353	34/7914	0.788755	0.93645	0.817037	1	KL	Metabolism
Aminoacyl-tRNA biosynthesis	2/353	66/7914	0.800382	0.943686	0.82335	2	FARSA/YARS2	Genetic Information Processing
Gastric cancer	5/353	149/7914	0.801183	0.943686	0.82335	5	GADD45B/MLH1/EGF/GADD45G/DDB2	Human Diseases
Long-term potentiation	2/353	67/7914	0.807156	0.946978	0.826222	2	CALML3/ADCY1	Organismal Systems
Aldosterone-regulated sodium reabsorption	1/353	37/7914	0.815895	0.953477	0.831893	1	IGF1	Organismal Systems
Pyruvate metabolism	1/353	39/7914	0.832027	0.965976	0.842798	1	PCK1	Metabolism
Melanogenesis	3/353	101/7914	0.835123	0.965976	0.842798	3	CALML3/ADCY1/ADCY3	Organismal Systems
Neuroactive ligand-receptor interaction	12/353	340/7914	0.837704	0.965976	0.842798	12	PTGER2/C3/C3AR1/MTNR1A/SST/GZMA/HTR2B/PLG/P2RX4/P2RY13/ADRB2/LPAR6	Environmental Information Processing
Ferroptosis	1/353	40/7914	0.839556	0.965976	0.842798	1	CYBB	Cellular Processes
Oxidative phosphorylation	4/353	133/7914	0.851036	0.975418	0.851036	4	ATP6V0A2/TCIRG1/ATP12A/NDUFA4L2	Metabolism
Endocytosis	8/353	243/7914	0.856074	0.977434	0.852794	8	ARPC5L/HLA-C/RAB8A/ARPC1B/PIP5K1C/RAB31/AP2A2/LDLRAP1	Cellular Processes
Vasopressin-regulated water reabsorption	1/353	44/7914	0.866455	0.978196	0.853459	1	ADCY3	Organismal Systems
Autophagy - animal	4/353	137/7914	0.866589	0.978196	0.853459	4	DAPK2/MRAS/RAB8A/ATG101	Cellular Processes
Insulin signaling pathway	4/353	137/7914	0.866589	0.978196	0.853459	4	CALML3/PPP1R3C/HK3/PCK1	Organismal Systems
EGFR tyrosine kinase inhibitor resistance	2/353	79/7914	0.873793	0.979283	0.854408	2	IGF1/EGF	Human Diseases
Hepatocellular carcinoma	5/353	168/7914	0.875919	0.979283	0.854408	5	GADD45B/SMARCD3/GSTA1/GADD45G/DDB2	Human Diseases
Type II diabetes mellitus	1/353	46/7914	0.878167	0.979283	0.854408	1	HK3	Human Diseases
Ether lipid metabolism	1/353	47/7914	0.883633	0.979283	0.854408	1	PLA2G4A	Metabolism
Valine, leucine and isoleucine degradation	1/353	48/7914	0.888855	0.979283	0.854408	1	HMGCS2	Metabolism
Amino sugar and nucleotide sugar metabolism	1/353	48/7914	0.888855	0.979283	0.854408	1	HK3	Metabolism
N-Glycan biosynthesis	1/353	49/7914	0.893842	0.979283	0.854408	1	MOGS	Metabolism
Cocaine addiction	1/353	49/7914	0.893842	0.979283	0.854408	1	FOSB	Human Diseases
Neurotrophin signaling pathway	3/353	119/7914	0.905882	0.988839	0.862745	3	CALML3/NFKBIE/SH2B3	Organismal Systems
Morphine addiction	2/353	91/7914	0.918652	0.997462	0.870269	2	ADCY1/ADCY3	Human Diseases
Cushing syndrome	4/353	155/7914	0.920477	0.997462	0.870269	4	NR4A1/HSD3B2/ADCY1/ADCY3	Human Diseases
Huntington disease	5/353	193/7914	0.936892	1	0.872483	5	POLR2A/POLR2D/POLR2L/AP2A2/NDUFA4L2	Human Diseases
Tight junction	4/353	169/7914	0.947943	1	0.872483	4	MICALL2/CLDN8/RAB8A/HCLS1	Cellular Processes
Mitophagy - animal	1/353	65/7914	0.94912	1	0.872483	1	MRAS	Cellular Processes
Alzheimer disease	4/353	171/7914	0.951067	1	0.872483	4	CALML3/LPL/MAPT/NDUFA4L2	Human Diseases
Signaling pathways regulating pluripotency of stem cells	3/353	140/7914	0.953037	1	0.872483	3	LEFTY1/IGF1/PCGF1	Cellular Processes
Retrograde endocannabinoid signaling	3/353	148/7914	0.96431	1	0.872483	3	ADCY1/ADCY3/NDUFA4L2	Organismal Systems
Non-alcoholic fatty liver disease (NAFLD)	3/353	149/7914	0.965525	1	0.872483	3	CEBPA/NDUFA4L2/TRAF2	Human Diseases
MicroRNAs in cancer	8/353	310/7914	0.970503	1	0.872483	8	CYP24A1/CD44/EZH2/FSCN1/TNC/PLAU/SOX4/DNMT1	Human Diseases
Taste transduction	1/353	83/7914	0.977796	1	0.872483	1	KCNK5	Organismal Systems
ErbB signaling pathway	1/353	85/7914	0.979753	1	0.872483	1	EGF	Environmental Information Processing
Cardiac muscle contraction	1/353	86/7914	0.980666	1	0.872483	1	CACNB3	Organismal Systems
Dopaminergic synapse	2/353	131/7914	0.982596	1	0.872483	2	CALML3/FOS	Organismal Systems
Ubiquitin mediated proteolysis	2/353	136/7914	0.985739	1	0.872483	2	CDC20/DDB2	Genetic Information Processing
TGF-beta signaling pathway	1/353	94/7914	0.986636	1	0.872483	1	LEFTY1	Environmental Information Processing
Thermogenesis	4/353	231/7914	0.993286	1	0.872483	4	SMARCD3/ADCY1/ADCY3/NDUFA4L2	Organismal Systems
Wnt signaling pathway	2/353	160/7914	0.994601	1	0.872483	2	RAC2/MMP7	Environmental Information Processing
Thyroid hormone signaling pathway	1/353	119/7914	0.995796	1	0.872483	1	DIO1	Organismal Systems
Axon guidance	2/353	181/7914	0.997732	1	0.872483	2	FES/RAC2	Organismal Systems
Alcoholism	2/353	184/7914	0.997999	1	0.872483	2	CALML3/FOSB	Human Diseases
Parkinson disease	1/353	142/7914	0.998554	1	0.872483	1	NDUFA4L2	Human Diseases
mTOR signaling pathway	1/353	153/7914	0.999133	1	0.872483	1	IGF1	Environmental Information Processing
Hippo signaling pathway	1/353	154/7914	0.999173	1	0.872483	1	ITGB2	Environmental Information Processing
Olfactory transduction	2/353	448/7914	1	1	0.872483	2	CALML3/ADCY3	Organismal Systems
