# Supplementary material for: Identifying effective diagnostic biomarkers and immune infiltration features in chronic kidney disease by bioinformatics and validation
Source: Front Pharmacol. 2022 Dec 30;13:1069810. doi: 10.3389/fphar.2022.1069810 (PMC9838551; doi:10.3389/fphar.2022.1069810)
Supplement: Supplementary file 1 [file DataSheet3.ZIP › Supplementary File 3-26/Supplementary File 7.xls]

## Sheet: wgcna_module
The results of differential mRNAs in eight modules based on WGCNA analysis
Gene	dynamicModule	mergeModule
2354	pink	pink
1524	turquoise	turquoise
962	turquoise	turquoise
5166	pink	pink
1594	brown	brown
3043	blue	blue
3357	turquoise	turquoise
51550	yellow	turquoise
64780	green	blue
1154	pink	pink
23237	pink	pink
3164	pink	pink
2219	turquoise	turquoise
4069	turquoise	turquoise
5880	turquoise	turquoise
7262	yellow	turquoise
254102	green	blue
1294	green	blue
4688	turquoise	turquoise
2123	turquoise	turquoise
3587	turquoise	turquoise
3055	turquoise	turquoise
1520	turquoise	turquoise
8477	turquoise	turquoise
29108	yellow	turquoise
1293	red	red
56652	green	blue
1043	turquoise	turquoise
9601	blue	blue
5017	brown	brown
705	yellow	turquoise
1278	red	red
7805	turquoise	turquoise
25807	blue	blue
5328	red	red
5105	brown	brown
51316	turquoise	turquoise
10381	red	red
6610	black	black
7291	turquoise	turquoise
2335	yellow	turquoise
10631	turquoise	turquoise
1555	brown	brown
3684	turquoise	turquoise
3002	turquoise	turquoise
963	turquoise	turquoise
7264	turquoise	turquoise
3779	green	blue
8536	turquoise	turquoise
6509	yellow	turquoise
712	yellow	turquoise
79581	blue	blue
4542	turquoise	turquoise
1958	pink	pink
7424	green	blue
213	brown	brown
976	turquoise	turquoise
6447	green	blue
2538	brown	brown
8636	blue	blue
55909	blue	blue
3001	turquoise	turquoise
1281	red	red
1290	green	blue
713	turquoise	turquoise
65990	blue	blue
80342	turquoise	turquoise
1475	yellow	turquoise
4174	green	blue
3936	turquoise	turquoise
64231	turquoise	turquoise
7305	turquoise	turquoise
79899	green	blue
6275	black	black
1515	brown	brown
9457	green	blue
140803	magenta	magenta
3683	turquoise	turquoise
4487	blue	blue
919	turquoise	turquoise
79739	brown	brown
55191	blue	blue
11027	turquoise	turquoise
953	turquoise	turquoise
313	turquoise	turquoise
81575	pink	pink
23480	black	black
1551	brown	brown
79176	blue	blue
25839	black	black
6876	green	blue
10962	green	blue
1950	turquoise	turquoise
30817	turquoise	turquoise
54839	blue	blue
5788	turquoise	turquoise
51296	green	blue
26007	brown	brown
384	magenta	magenta
6372	yellow	turquoise
4818	turquoise	turquoise
10396	blue	blue
23545	blue	blue
6352	turquoise	turquoise
3059	turquoise	turquoise
60490	yellow	turquoise
3123	turquoise	turquoise
9636	blue	blue
2919	yellow	turquoise
5832	green	blue
3726	pink	pink
4010	brown	brown
5025	yellow	turquoise
8530	turquoise	turquoise
54546	brown	brown
1009	green	blue
2207	turquoise	turquoise
116372	yellow	turquoise
6241	yellow	turquoise
1794	turquoise	turquoise
25903	green	blue
10981	turquoise	turquoise
10320	turquoise	turquoise
8894	grey	grey
85377	black	black
57128	yellow	turquoise
1893	black	black
3880	black	black
54974	turquoise	turquoise
5732	green	blue
10417	red	red
5341	turquoise	turquoise
718	yellow	turquoise
161	black	black
10460	turquoise	turquoise
100	turquoise	turquoise
55707	blue	blue
3992	yellow	turquoise
10101	blue	blue
1579	brown	brown
80176	pink	pink
951	turquoise	turquoise
1277	red	red
8972	brown	brown
55106	turquoise	turquoise
9399	yellow	turquoise
4316	red	red
54020	yellow	turquoise
810	brown	brown
7351	turquoise	turquoise
9683	blue	blue
25829	black	black
3242	brown	brown
8645	brown	brown
64850	brown	brown
79228	yellow	turquoise
5306	blue	blue
7113	magenta	magenta
10462	turquoise	turquoise
10549	blue	blue
9365	magenta	magenta
64131	blue	blue
793	magenta	magenta
9362	brown	brown
51338	yellow	turquoise
5999	red	red
10095	red	red
50485	blue	blue
11031	blue	blue
866	brown	brown
80328	yellow	turquoise
11024	turquoise	turquoise
11001	brown	brown
81831	blue	blue
948	yellow	turquoise
1462	red	red
3620	turquoise	turquoise
6590	turquoise	turquoise
2526	turquoise	turquoise
11151	turquoise	turquoise
11326	yellow	turquoise
8029	brown	brown
6404	turquoise	turquoise
51285	green	blue
79745	yellow	turquoise
2999	turquoise	turquoise
5967	turquoise	turquoise
5538	blue	blue
51690	black	black
6916	turquoise	turquoise
11013	yellow	turquoise
6559	brown	brown
26229	black	black
2289	pink	pink
54440	turquoise	turquoise
9055	yellow	turquoise
7097	yellow	turquoise
3273	brown	brown
5228	blue	blue
2353	pink	pink
23302	turquoise	turquoise
2178	green	blue
375057	brown	brown
2168	brown	brown
7186	black	black
84436	pink	pink
5441	blue	blue
7153	yellow	turquoise
5321	green	blue
5806	yellow	turquoise
51363	yellow	turquoise
1326	green	blue
11064	turquoise	turquoise
3816	brown	brown
54517	green	blue
12	turquoise	turquoise
3107	blue	blue
10288	turquoise	turquoise
8529	brown	brown
3489	red	red
3339	black	black
23644	blue	blue
4057	yellow	turquoise
11336	blue	blue
5340	brown	brown
345	brown	brown
9245	blue	blue
6888	blue	blue
3687	turquoise	turquoise
2687	red	red
3384	blue	blue
6540	brown	brown
2968	blue	blue
9073	magenta	magenta
7056	turquoise	turquoise
2628	brown	brown
9200	green	blue
8515	green	blue
8893	blue	blue
57804	black	black
4023	grey	grey
54512	black	black
5207	blue	blue
341	yellow	turquoise
130	brown	brown
51268	brown	brown
5199	turquoise	turquoise
6883	yellow	turquoise
79803	blue	blue
4499	grey	grey
26121	blue	blue
53346	yellow	turquoise
914	turquoise	turquoise
2201	yellow	turquoise
4116	blue	blue
56667	brown	brown
189	brown	brown
22879	turquoise	turquoise
9583	brown	brown
4778	turquoise	turquoise
55687	blue	blue
9242	red	red
4798	grey	grey
79446	blue	blue
7512	brown	brown
28954	turquoise	turquoise
51657	yellow	turquoise
4332	turquoise	turquoise
4313	red	red
479	magenta	magenta
10637	grey	grey
29931	grey	grey
1733	brown	brown
3158	magenta	magenta
55509	turquoise	turquoise
1672	magenta	magenta
2625	blue	blue
915	turquoise	turquoise
55937	brown	brown
23604	turquoise	turquoise
79930	yellow	turquoise
10406	yellow	turquoise
1311	red	red
3003	turquoise	turquoise
3394	turquoise	turquoise
29107	blue	blue
10112	yellow	turquoise
26	brown	brown
56833	turquoise	turquoise
79794	blue	blue
173	brown	brown
54868	grey	grey
80774	turquoise	turquoise
27352	blue	blue
4837	red	red
8858	brown	brown
1591	grey	grey
375346	black	black
79095	black	black
991	yellow	turquoise
51294	blue	blue
9771	blue	blue
6690	magenta	magenta
1056	magenta	magenta
6364	yellow	turquoise
5172	yellow	turquoise
7704	pink	pink
51458	magenta	magenta
1800	brown	brown
64785	yellow	turquoise
6750	grey	grey
54496	yellow	turquoise
3627	turquoise	turquoise
2213	turquoise	turquoise
6039	turquoise	turquoise
9518	pink	pink
1809	green	blue
10267	blue	blue
6402	turquoise	turquoise
7111	blue	blue
54550	brown	brown
9328	blue	blue
1773	magenta	magenta
5625	brown	brown
200315	turquoise	turquoise
9032	brown	brown
2769	yellow	turquoise
56603	grey	grey
6363	turquoise	turquoise
