# Supplementary material for: Identifying effective diagnostic biomarkers and immune infiltration features in chronic kidney disease by bioinformatics and validation
Source: Front Pharmacol. 2022 Dec 30;13:1069810. doi: 10.3389/fphar.2022.1069810 (PMC9838551; doi:10.3389/fphar.2022.1069810)
Supplement: Supplementary file 3 [file DataSheet1.ZIP › Supplementary File 1.xls]

## Sheet: before_merge
The merged datasets of GSE104948 and GSE116626 before batch removal
Tag	GSM2810770	GSM2810771	GSM2810772	GSM2810773	GSM2810774	GSM2810775	GSM2810776	GSM2810777	GSM2810778	GSM2810779	GSM2810780	GSM2810781	GSM2810782	GSM2810783	GSM2810784	GSM2810785	GSM2810786	GSM2810787	GSM2810788	GSM2810789	GSM2810790	GSM2810791	GSM2810792	GSM2810793	GSM2810794	GSM2810795	GSM2810796	GSM2810797	GSM2810798	GSM2810799	GSM2810800	GSM2810801	GSM2810802	GSM2810803	GSM2810804	GSM2810805	GSM2810806	GSM2810807	GSM2810808	GSM2810809	GSM2810810	GSM2810811	GSM2810812	GSM2810813	GSM2810814	GSM2810815	GSM2810816	GSM2810817	GSM2810818
10	7.41995	7.05023	6.31621	6.40746	6.29457	6.92963	6.53467	6.21984	6.35468	6.17595	6.52874	7.33515	7.40865	6.24624	6.42769	7.11395	6.47466	6.63074	6.49987	5.96347	6.61488	6.35437	6.76667	6.70883	6.48553	6.86785	6.17647	6.3283	5.92992	6.604	6.10854	6.20908	6.51599	6.70817	6.24622	6.42924	6.57896	5.94878	7.02833	6.89638	6.46729	7.26732	6.64114	6.93961	6.66455	6.43292	6.3383	6.61454	6.21442
100	6.94918	6.96156	6.79729	7.018	6.66952	6.89632	6.70993	6.44631	7.13342	6.814	7.04238	6.66463	6.19892	6.78635	7.19743	6.10854	6.72862	5.90196	6.27773	6.29429	6.41731	6.61132	6.90156	5.93003	5.74532	5.75624	5.93933	5.89112	5.78414	5.98077	6.02724	5.9921	6.14961	6.1381	6.10179	6.11482	5.84193	6.06074	5.96043	5.9699	5.88823	6.17667	5.84443	6.51581	5.92055	6.11743	8.15344	6.81241	7.55498
1000	7.24485	7.44481	6.70577	7.21225	8.23461	7.13454	7.26945	6.92424	6.24776	7.20296	6.71721	7.08895	7.18274	7.10591	7.64092	7.28843	6.5805	6.69654	7.27107	6.48825	7.07154	6.49572	7.26859	7.11093	7.13169	7.11839	6.99271	6.95068	6.93094	6.51011	6.99556	6.52553	6.82969	6.93282	6.77132	6.52352	7.15661	6.47824	7.2393	6.78014	6.73539	7.06077	7.32555	6.57377	6.66541	7.41032	7.17613	6.36942	8.34157
10000	8.39482	8.23479	8.76977	8.26024	8.10391	8.48509	8.18713	8.8146	8.75551	8.41514	8.55108	8.02701	8.13467	8.87958	8.21167	8.62994	8.83543	8.48652	8.46266	8.77355	8.77376	8.54426	8.80347	8.49946	8.46647	8.2734	8.43672	8.27154	8.41874	8.38659	8.45404	8.3582	8.54007	8.55395	8.34892	8.68251	7.98096	8.73168	8.12249	8.42723	8.33085	8.77961	8.31952	8.36351	8.51509	8.29377	8.59965	8.71691	8.45636
10001	6.34465	6.43266	6.65705	5.98792	6.44013	6.19897	6.13597	5.96639	6.49566	6.20562	6.37515	5.84824	6.12863	6.23352	6.31728	6.50668	6.279	6.2378	6.24573	6.30509	6.15647	6.21922	6.44697	5.97071	6.34635	6.0284	6.24204	6.05496	5.83279	5.8882	6.07542	5.52088	5.96757	5.8773	5.93321	5.88427	6.0353	6.18445	5.93068	5.71969	5.97955	6.33441	6.15471	6.58354	6.46943	6.21914	6.24254	6.20379	5.95344
10002	4.88331	4.88938	4.80765	5.09509	4.72989	4.83118	4.73581	4.90228	5.05885	4.66436	4.94805	4.96743	4.71861	4.87548	4.83794	4.85031	4.99687	5.07724	4.82604	5.22884	4.81334	4.95394	4.75997	5.03889	4.98911	5.15227	4.92377	4.89095	5.06919	5.07044	4.89487	5.24441	4.99511	5.06583	5.05728	4.91602	5.09989	4.9786	4.89425	4.88476	5.02175	4.88339	4.83408	4.91819	5.1341	5.08837	4.71919	4.83735	4.85879
10003	4.68823	4.70094	4.69278	4.46077	4.69676	4.63237	4.92896	5.00967	5.05493	4.10441	4.85072	4.59043	4.58567	4.84057	4.18109	4.66197	5.09353	4.75503	4.59154	4.78311	4.48612	4.81388	4.44625	4.55056	4.72276	4.33052	4.33706	4.87788	4.88079	4.61793	4.28822	4.47563	4.4029	4.67149	4.60368	4.38928	4.60318	5.24558	4.99349	4.73126	4.56437	4.49642	4.62224	5.0146	4.57366	4.42935	4.5794	4.29505	4.33383
10004	6.23206	6.08483	6.50884	6.64303	5.67819	6.30232	5.97011	6.44963	6.73421	6.33033	6.50337	6.23652	6.14173	6.19478	6.31554	6.42156	6.65648	6.37964	6.12954	6.41476	6.53007	6.41383	6.51649	6.53677	6.30407	5.98251	6.38238	6.07445	5.95988	6.42869	6.47125	6.468	6.05805	5.95616	6.47769	6.24063	6.28467	6.30028	5.90914	6.1594	5.94122	6.4741	6.45425	6.51425	6.32482	6.22486	6.53746	6.54931	6.24435
100048912	5.35972	5.30851	5.58147	5.6132	5.29369	5.46284	5.37139	5.52217	5.72494	5.76942	5.65247	5.5708	5.48439	5.21919	5.37785	5.31946	5.58592	5.43675	5.3788	5.80296	5.48343	5.43493	5.36764	5.36947	5.52233	5.49992	5.68761	5.4804	5.59427	5.65436	5.75441	5.865	5.49983	5.63222	5.79974	5.91987	5.60079	5.61921	5.62506	5.54951	5.40542	5.45786	5.61841	5.57613	5.55233	5.51355	5.31375	5.40878	5.23707
10005	9.01352	9.21962	9.72167	9.42859	8.24798	9.47775	8.69948	9.32561	9.38453	9.75302	9.69528	9.1901	9.25305	9.36178	9.26288	9.82631	9.3215	9.32675	9.46646	9.58831	9.24987	8.73815	9.31817	9.69415	9.07434	9.20456	9.04568	8.70868	8.89731	9.09353	9.17793	9.14615	9.32598	9.00177	9.34604	9.05197	9.11741	8.98554	8.46214	8.73532	8.69051	9.16921	9.41219	9.19316	9.17211	9.19294	8.70534	9.1918	8.84226
10006	9.14911	8.8847	9.20804	8.43241	9.01591	8.97769	8.59295	9.25148	9.13638	9.28971	9.48347	8.68937	8.95127	9.29537	8.60714	9.38017	8.74677	8.67739	9.48553	9.49612	9.35358	8.89388	9.39127	9.42681	9.6777	9.03619	9.27881	9.53993	9.45197	9.54919	9.41531	9.75111	9.48314	9.4497	9.61677	9.87145	9.31705	9.51023	9.28281	9.39746	9.75336	9.47568	8.88861	8.98202	9.21662	8.81415	9.62183	9.58992	8.94175
10007	9.62493	9.7478	9.10979	10.41	9.92916	9.6072	9.91792	9.74678	9.26589	10.4097	9.29175	11.0303	9.51796	9.8193	10.1842	9.85485	9.60946	9.62242	10.4271	9.41871	9.56371	9.45131	9.48234	10.0765	9.36135	9.83925	9.42334	9.53311	9.54814	9.28946	9.60792	9.0708	9.65535	9.44691	9.37759	9.36397	9.64823	9.3884	9.85067	9.17499	9.14915	9.43697	10.6139	9.2614	9.42914	10.438	9.66254	9.10736	9.51056
10009	5.81543	5.93477	5.94687	5.69293	5.83271	5.62363	5.79831	6.03491	5.69621	5.54422	5.93923	5.89708	5.71226	5.84558	5.80675	5.8245	5.89867	5.86408	5.80905	6.0545	6.02277	5.76386	5.72304	5.74581	5.76838	5.70283	5.86902	5.69546	5.76181	5.76879	5.83509	5.90012	5.88295	5.57279	5.74792	5.91489	5.60218	5.83615	5.71625	5.61298	5.82362	5.83806	5.90286	5.7427	5.86994	5.82974	5.94184	5.76523	5.67445
1001	7.62987	8.67622	6.23026	7.64484	8.26289	7.65174	7.97963	6.59985	6.51518	7.99345	6.73784	6.12573	7.77527	6.85197	7.65072	7.1734	7.02546	7.03785	6.95544	6.59875	7.0426	6.75306	6.76508	6.77259	7.20773	6.76623	6.65206	6.77468	6.54335	7.00603	6.86459	6.51545	6.51086	6.84954	6.72657	6.56807	7.7105	6.5089	6.46805	6.48268	6.59407	6.57444	6.84383	6.75599	6.68298	7.25377	7.10404	7.04823	7.62657
10010	7.54937	7.52626	7.51398	7.01783	7.85851	7.7382	7.22486	7.17898	7.25857	7.31485	7.42435	7.18998	7.33884	7.39032	7.4411	7.23749	6.99809	7.02013	7.43283	7.30163	7.31635	7.18537	7.36726	7.06715	7.36703	6.91776	7.13811	7.29438	7.05381	7.13791	7.30919	6.98689	7.18185	7.09058	7.14087	6.933	7.06139	7.1228	7.08588	7.24587	7.20843	7.34923	7.1502	7.01564	7.19757	6.97217	7.55985	7.30538	7.75857
100126791	5.49147	5.69219	5.45477	6.63156	5.73125	5.57646	5.7788	5.77011	5.37238	6.80429	5.33131	6.92317	6.13643	5.81157	6.03343	6.27604	6.14865	6.02617	6.52053	5.54554	5.76293	5.76719	5.65011	6.5536	6.14689	6.17607	6.06023	6.15888	6.17995	5.90216	5.99718	5.7399	6.42296	6.10178	6.06407	5.50925	6.266	5.49975	5.99835	5.59539	5.62829	5.80293	7.20222	5.58635	6.19498	6.5814	5.13968	5.01349	5.47232
100129128	4.40396	4.67281	4.577	4.80568	4.66351	4.62101	4.34247	4.68809	4.68535	4.58475	4.59441	4.56989	4.4432	4.67909	4.44493	4.49266	4.53062	4.67031	4.53842	4.64413	4.38363	4.51711	4.7491	4.46782	4.41915	4.62202	4.69476	4.4268	4.44416	4.41887	4.75071	4.4786	4.34347	4.39526	4.5614	4.51002	4.62717	4.42096	4.56922	4.47862	4.42626	4.55806	4.42395	4.55665	4.54071	4.68881	4.64962	4.6236	4.40353
100129271	5.3245	5.25609	5.12657	5.32551	5.14557	5.72782	5.44276	5.27211	5.74021	5.76081	5.3281	5.46515	5.5653	5.39841	5.53727	5.47631	5.51467	5.40795	5.5383	5.70938	5.68459	5.48106	5.45326	5.80324	5.42709	5.72988	5.67713	5.17211	5.52859	5.54879	5.53084	5.71621	5.60897	5.99219	5.72938	5.59036	5.64907	5.64641	4.94861	5.76277	5.39859	5.20797	5.7554	5.44712	5.64793	5.7059	5.47598	5.39414	5.29547
10013	7.91344	8.36975	8.05321	8.99209	7.90822	8.01057	8.07345	8.3484	8.22558	8.31472	7.87403	8.74448	8.21571	8.31955	8.17504	8.5749	8.59591	8.2428	8.4626	8.16692	8.19966	8.13927	8.40949	8.64177	8.3634	8.4545	8.25451	8.2815	8.5496	8.17845	8.66621	8.51975	8.58118	8.3618	8.11443	8.25841	8.19797	8.16405	8.15611	8.10014	8.08958	8.06789	9.14246	7.95251	8.10147	8.50498	7.81336	7.97702	7.99802
100130449	5.06631	4.54555	5.1087	4.63023	4.58333	4.87589	4.42582	4.43363	4.80234	4.32822	4.81948	4.41525	4.27684	4.52869	4.4149	4.63904	4.5487	4.69622	4.64433	4.69532	4.56377	4.5184	4.75461	4.88002	5.11893	4.83423	4.76875	4.88734	4.46217	5.06299	4.52108	4.92515	4.51069	4.60561	4.91391	4.91675	4.84632	4.93186	4.38709	4.65541	4.66756	4.58041	4.41368	4.82514	4.7577	4.91911	4.92287	4.66693	4.38458
100132341	6.65453	6.52645	6.84521	7.43924	6.9303	7.29923	7.22099	7.00368	6.87316	7.44277	6.67476	7.77252	6.7435	7.16133	7.03663	7.11222	7.16499	7.09623	7.41731	6.98778	6.68671	7.05048	7.03567	7.15162	6.92945	7.12876	6.72207	7.00121	7.45106	6.82227	7.10494	7.43069	7.1255	7.14078	6.94413	6.80022	7.10157	7.09319	6.90455	6.77899	6.78815	6.88649	7.57699	6.89744	7.0751	7.15751	6.49731	6.54834	6.79365
100133941	10.1743	11.5691	9.88526	9.47087	10.437	10.5494	10.4236	9.47957	7.73341	10.5783	9.28523	9.50666	10.3136	10.1992	9.94722	10.2836	9.80254	8.50176	10.1604	9.05049	9.86266	9.20353	10.1546	9.83851	10.1863	9.9189	9.24071	9.41759	10.4385	9.28535	9.99204	9.1448	10.2712	9.4032	9.29007	8.48843	10.6375	8.65805	9.26323	9.22684	9.64152	10.2062	9.60536	9.20778	9.46481	9.04716	9.84411	8.78317	10.0311
100134713	5.5143	5.19574	5.2602	5.50784	5.15373	5.74272	5.43236	5.4736	5.53261	5.736	5.66853	5.72903	5.27232	5.8283	5.18719	5.60047	5.87898	5.46656	5.40429	5.64174	5.45626	5.48319	5.6289	5.66972	5.40073	5.59619	5.46653	5.28131	5.59364	5.35879	5.49091	5.8775	5.51882	5.31507	5.42834	5.41695	5.85572	5.24778	5.19319	5.38404	5.5807	5.23184	5.59783	5.24307	5.44698	5.70984	5.37915	5.12126	5.53545
100137047	7.94333	7.91637	8.30977	8.17375	7.12899	7.92559	7.87336	8.72305	8.90797	8.85674	8.58423	7.16038	8.09526	8.52602	7.99898	8.94094	8.04018	8.60624	8.07165	8.33471	8.70777	8.16131	8.82598	7.91471	7.45994	7.69115	8.06676	7.74909	7.47566	8.07833	8.03515	8.34665	7.92611	7.78177	7.81972	7.68147	7.36823	7.93274	7.26667	7.2895	7.54427	8.56864	8.28753	8.40493	8.33972	7.52049	6.79856	8.65672	7.80929
10014	7.89829	7.54071	8.48541	8.10413	7.16785	8.19043	7.98109	8.38703	8.64839	7.66652	8.33091	8.0577	7.87571	8.44313	7.81817	8.83837	8.71778	8.36297	7.64729	8.49021	8.28613	8.45861	8.7296	7.8055	7.5145	7.3562	7.32341	7.28012	7.52484	7.47718	7.52901	7.61088	7.84959	7.38865	8.06497	7.32881	7.58666	7.60097	7.17183	7.05325	6.91044	8.12404	7.9445	8.33278	7.97505	7.74916	7.58533	8.33232	7.55372
10015	10.0455	10.3323	10.3319	10.2058	9.90771	10.1699	9.93678	10.153	10.2217	10.1592	10.2271	10.0533	9.93197	10.3254	9.97237	10.2702	10.2352	9.88689	10.2914	10.2218	10.2574	10.0199	10.4573	10.2481	10.3205	9.80904	10.0027	10.0243	10.335	9.98413	10.3172	10.1801	10.318	9.90452	9.90242	10.2382	9.99428	10.1251	9.7885	9.85971	9.88291	10.1309	10.4065	9.9355	10.1173	10.0948	10.0896	10.1171	10.2951
10016	10.2576	10.6243	10.6772	10.568	9.9058	10.7191	9.92206	10.3134	10.6358	10.1604	10.5417	10.251	9.91781	10.7184	10.1982	10.9304	10.665	10.0419	10.4807	10.3794	10.5051	10.0995	10.8137	10.4889	10.6346	9.93648	10.237	10.1908	10.4395	10.0977	10.5847	10.2815	10.4205	9.86253	10.0627	10.106	9.98052	10.0218	9.84464	10.1128	10.1531	10.1145	10.6123	9.9615	10.0696	9.9032	10.1374	10.312	10.361
10017	5.02215	5.29852	4.83224	5.4504	4.81418	4.77983	4.98714	5.10759	4.99838	5.26869	4.7592	5.27872	5.0985	5.04419	5.10821	5.42994	5.27882	5.12948	5.0937	4.76472	4.96319	4.7723	4.72957	5.10975	4.99854	5.08323	4.97704	4.99276	5.20897	5.03535	5.05055	5.14177	5.16402	5.00723	5.04138	5.02393	5.24622	5.02026	4.89902	4.99898	5.18367	5.00225	5.32672	4.70861	5.07795	5.49829	4.9501	4.85422	4.9647
10018	4.93129	4.95779	4.88625	4.99286	5.16533	4.80945	5.07983	4.66221	4.73853	4.98009	4.75081	4.91815	4.96044	4.85301	5.19688	4.83069	4.8527	4.80843	4.83607	4.91632	4.86819	4.91424	4.75019	4.87957	4.85219	5.03417	4.94327	5.06601	4.9086	4.96316	4.92472	4.86448	4.87849	4.9305	4.95873	4.93149	4.95132	4.96445	5.06953	4.82525	4.92557	4.85187	4.83452	4.86351	4.90632	5.15749	5.10678	4.95231	5.07194
100188893	11.258	12.0186	11.8127	12.2085	11.4072	12.0764	11.2459	11.5853	11.9013	11.9119	11.6654	11.7961	11.4396	11.7877	11.5906	11.9406	11.8916	11.4517	11.9412	11.475	11.6898	11.2897	11.8312	11.8836	11.5478	11.4072	11.2623	11.2485	11.6237	11.0424	11.695	11.5904	11.6679	11.3463	11.4197	11.36	11.456	11.191	11.0169	11.0465	11.1182	11.273	11.9381	11.2379	11.2927	11.4313	11.385	11.2643	11.7337
10019	10.4612	10.5714	10.9237	10.6744	10.2602	10.5748	10.6057	10.7395	10.9411	10.13	11.0688	10.6047	9.82693	10.657	10.4065	9.5347	10.9416	9.79674	9.59737	10.4298	11.2556	10.5798	10.7888	9.21628	9.84985	9.2651	9.85929	9.76784	9.58711	9.48425	9.88394	9.3312	9.9775	9.70211	9.8835	9.94386	9.03837	9.91539	9.39025	9.77843	9.31899	10.0348	10.1548	10.0623	9.11569	9.54201	11.1256	10.3414	11.3327
1002	5.32426	5.97557	5.13046	5.25317	5.9958	5.50306	5.48136	5.28773	5.22719	5.25395	5.27478	5.51071	5.44129	5.25554	5.83222	5.1807	5.31796	5.30757	5.26076	5.42434	5.48901	5.43305	5.26284	5.29903	5.23621	5.4284	5.31903	5.19805	5.35367	5.45612	5.42801	5.56589	5.19233	5.30582	5.45624	5.37316	5.38049	5.34258	5.17611	5.39341	5.3237	5.13878	5.07301	5.45076	5.35321	5.56982	5.16374	5.12097	5.53524
10020	8.83506	9.17496	9.35166	9.00044	9.03663	9.34303	8.95974	9.46296	9.26846	8.88883	9.10632	8.07488	8.97903	9.49773	9.01414	9.66957	8.7005	8.54758	9.31242	9.23408	9.28823	8.79081	9.32327	9.33664	9.5461	8.89392	8.98471	8.79827	9.29645	8.67078	9.30365	9.19781	9.23242	8.46251	8.88066	8.86648	9.09384	8.93071	8.50765	8.83505	8.86578	9.17678	9.07352	8.90943	8.88328	8.80996	9.03789	9.34558	9.01497
10021	4.85501	4.56783	4.7294	4.51819	4.75068	4.90104	4.81484	4.67684	4.98215	4.83714	4.8971	4.79868	4.96439	4.50836	4.70119	4.67006	4.69329	4.85793	4.79411	4.86649	4.7189	4.7894	4.64284	4.74139	4.57266	4.97852	4.91655	4.94994	4.96636	4.86824	4.79481	5.15504	4.63034	5.03773	4.9798	5.03106	4.99491	4.9528	5.03604	5.014	5.04986	4.66622	4.49975	4.98642	4.98264	4.86664	4.60207	4.78615	4.58494
10022	4.60996	4.93086	4.62163	4.76625	4.92331	4.4808	4.5147	4.54906	4.66863	4.6429	5.19326	4.77826	4.80483	4.86909	4.81325	4.75545	4.65366	4.95599	4.60372	4.79134	4.68168	5.13994	4.78489	5.07191	4.70337	4.97859	4.98241	4.84538	4.6175	5.11941	4.75857	4.75142	4.64122	5.28548	4.82107	5.08581	4.76035	4.81653	5.07721	4.9861	5.00746	5.31662	4.52341	4.89785	5.13781	4.73981	4.77384	4.88868	4.48666
10023	7.05953	7.25375	7.28126	7.61717	6.72683	8.41479	6.95164	7.45882	7.93841	7.79554	7.58741	7.76299	6.69559	7.62139	7.5995	7.66273	7.9064	7.26766	6.73932	7.87069	7.62813	7.23703	7.44953	7.80638	7.57872	7.16871	7.19688	7.33176	7.58597	7.13549	7.60961	7.74631	7.64988	7.12542	6.87042	7.41221	7.67138	7.94104	6.60635	6.9275	7.12548	7.28895	7.40057	7.09166	7.05095	7.07768	7.84066	7.45292	7.75336
10024	6.00532	5.80647	6.02116	6.22987	6.05975	6.00144	5.97776	5.90196	5.96549	6.08645	6.06101	6.22653	6.29856	5.97185	5.96072	5.93296	6.16525	6.28324	6.04532	6.11074	6.19499	6.23849	6.14478	6.22077	6.12758	6.14015	6.25762	6.03969	6.16751	6.17361	6.30273	6.40803	6.05924	6.28891	6.37572	6.36424	6.47622	6.13619	6.21246	6.15322	6.1158	6.20431	6.07154	6.15811	6.09407	6.26069	6.63584	6.23577	6.06327
10025	7.26769	7.76597	7.93941	8.0085	7.02905	7.42687	7.21641	7.73064	7.91001	7.75195	7.47842	7.41468	7.18045	7.66035	7.55559	8.09818	8.0917	7.34355	8.18817	7.67443	7.45387	7.51946	8.20566	8.11625	7.89756	7.61787	7.42396	7.32363	7.84737	7.38315	8.01709	7.96748	7.91916	7.32937	7.39723	7.19547	7.41752	7.46827	6.94463	7.34646	7.12701	7.52377	8.2142	7.34934	7.3945	7.5371	7.4912	7.62959	7.81151
10026	10.1288	10.3656	10.9405	9.72503	9.68375	10.3396	10.1871	10.5393	10.4488	10.0781	10.8766	9.97005	10.2749	10.5494	10.1769	10.5225	9.85092	10.3552	10.3153	10.6087	10.5209	10.4626	10.1297	10.4318	10.4418	9.99677	10.3222	10.2473	10.3547	10.7831	10.6406	10.6866	10.5841	10.377	10.4606	10.5464	10.3758	10.5931	10.0154	10.2242	10.2775	10.3696	10.1839	10.3005	10.5091	10.0935	10.1963	10.4624	9.74107
1003	9.24787	8.87389	9.63646	9.37691	8.19181	8.54861	8.92456	9.51789	9.89192	8.23323	9.68318	9.34404	8.18262	9.57085	9.15977	8.34524	10.1575	8.58826	7.82068	8.9029	10.1308	9.65407	9.42369	8.71917	9.17572	8.75485	9.26156	8.73476	9.22156	8.43398	9.03534	8.56864	8.99503	8.80968	8.32904	9.26704	7.91367	9.32452	8.68352	8.78942	8.74931	8.85648	9.01426	8.691	6.9722	8.82197	9.85488	9.12745	9.72475
10036	6.13578	6.11281	6.14927	6.08178	6.11453	6.13927	5.93812	6.20878	6.20944	6.20934	6.17263	6.17073	5.95775	6.15133	6.16803	6.246	6.09631	6.16426	6.07635	6.19613	6.0795	6.27625	6.23907	6.19077	6.06784	6.21457	6.14219	6.25837	5.97236	6.12441	6.32395	6.1908	5.87834	6.15334	6.09427	6.06619	6.10052	6.2557	5.88854	6.12956	6.24997	6.25617	6.07727	6.24793	6.12166	6.13249	6.09197	6.07065	6.29141
10038	8.87101	9.29069	9.26526	9.27638	8.7919	9.29676	8.72576	9.20345	9.31999	9.11223	9.04277	8.92201	8.69916	9.17928	9.17943	9.41015	9.45785	9.12356	9.10813	9.41979	9.22364	8.91908	9.26919	8.99485	8.93021	8.67764	8.66926	8.66076	9.04671	8.70634	8.88282	8.73484	8.96475	8.44885	8.58403	8.77076	8.57862	8.87893	8.58631	8.47514	8.65834	8.94079	9.33446	9.00827	8.96798	9.00716	9.00548	8.95894	8.88794
10039	7.73959	7.95675	8.03268	7.8468	7.58931	7.24404	7.51666	7.38501	7.58523	7.76645	7.30907	7.47791	7.25205	7.55432	7.55723	7.66989	7.38881	7.06556	7.51554	7.00161	7.71917	7.4008	7.74399	7.88013	7.7091	7.48229	7.38476	7.3902	7.58588	7.43183	7.56265	7.35561	7.502	7.43458	7.21397	7.21079	7.36538	7.25384	7.15809	7.21079	7.37685	7.44839	7.52646	7.20982	7.40407	7.34041	7.45981	7.29416	7.57702
1004	7.4022	7.56784	6.0303	5.80472	8.26386	6.08156	6.88387	6.09742	5.08889	6.81714	5.38608	6.08199	6.11321	5.93905	7.27683	6.63565	5.39489	5.19156	6.46686	5.05448	5.89511	5.43267	6.53169	5.90188	6.95013	5.91399	5.9799	5.97932	5.61157	5.20814	5.78344	5.13726	5.94551	5.69103	5.70573	5.35767	6.2484	5.26807	6.04497	5.8946	5.687	6.5519	6.8276	5.49223	5.87677	5.89036	7.08387	5.68282	8.07069
10040	9.2293	9.825	9.45543	9.68558	9.80999	9.88427	9.24172	9.15708	8.90679	9.42837	9.47032	9.03873	9.31493	9.83107	9.32577	9.84303	9.10274	8.89553	9.96172	9.15614	9.46513	8.8943	9.56754	9.98596	9.70969	9.3306	9.54958	9.58556	9.82578	9.32329	9.82319	9.27882	9.55588	9.19937	9.20329	9.24057	9.64385	9.40511	9.298	9.49218	9.46873	9.30538	9.89735	8.64985	9.34288	9.02298	9.11971	8.91423	8.74302
10042	7.93933	7.63984	8.21117	7.54261	7.87043	8.6188	7.83954	8.30468	8.24197	8.12599	8.35029	8.348	7.56114	8.23676	7.81654	8.3241	8.26382	8.25456	8.22701	8.24214	7.87667	8.17181	8.44675	8.30402	8.11285	8.3045	7.85857	8.16436	8.33577	8.22044	8.29724	8.52778	8.26334	7.94456	7.94889	8.00172	7.77336	8.33467	7.75601	8.02306	7.95336	7.94016	8.11058	7.94574	8.13001	8.00535	8.05354	8.15523	8.41472
10043	7.1192	7.64542	7.23378	7.67156	7.22689	7.54894	7.2864	7.15621	7.15967	7.53221	7.30538	7.38798	7.2602	7.36737	7.5538	7.53176	7.29755	7.39974	7.41456	7.46297	7.30921	7.35536	7.48438	7.16977	7.23606	7.42961	7.35349	7.37184	7.50009	7.24379	7.4412	7.41582	7.282	7.04689	7.31811	7.09621	7.03505	7.12583	6.92126	7.0596	7.2121	7.32263	7.66077	7.02705	7.08865	7.50967	7.2723	7.44883	7.13925
10045	4.79768	5.02638	4.64298	4.79046	4.49637	4.5232	4.90406	4.53069	4.34551	4.47061	4.24579	4.53461	4.69187	4.45084	4.6448	4.48905	5.10773	4.26872	4.71714	4.47828	4.31348	4.36313	4.5208	4.51847	4.61435	4.58346	4.26326	4.49314	4.55336	4.49787	4.4867	4.37491	4.64835	4.7238	4.61887	4.43516	4.84926	4.43795	4.55355	4.52103	4.76314	4.30324	4.84417	4.29961	4.58863	4.57925	4.51308	4.53962	4.27815
10046	7.51195	7.87925	7.56845	7.08388	7.58367	7.89326	7.5574	7.04697	8.20403	8.259	7.7355	7.24226	7.19425	7.98852	7.85454	7.68765	7.7464	6.88637	7.21789	7.40088	8.08917	7.659	7.56119	6.89306	7.65747	7.82694	7.44307	7.64294	7.67787	7.67389	7.83674	7.64521	7.47192	8.05956	7.77403	8.3946	7.49255	7.53802	7.50097	7.30713	8.03928	7.85532	7.10486	7.39979	7.21428	7.17356	7.37861	7.43417	7.621
10047	5.84157	5.62313	5.74393	5.98168	5.93564	5.62489	6.1099	5.75885	5.92954	5.76411	5.90303	5.9917	5.94256	5.59717	5.76969	5.52598	5.92249	5.86227	5.7936	5.97238	5.67313	5.80733	5.63152	5.68035	5.85631	6.1178	6.31358	6.10204	5.80001	6.24244	5.75584	6.11845	5.8722	6.18308	6.15542	6.17059	6.13692	6.04221	6.24308	6.1019	6.00039	6.01605	5.91034	5.86588	6.08296	6.40211	5.84662	5.92201	5.59978
10048	8.09138	7.94092	8.2866	7.77494	7.6934	8.49546	7.5394	8.02534	7.93354	7.90262	8.01303	7.6007	7.61847	8.09845	7.71947	8.22189	7.76224	7.6941	8.02444	7.84036	8.30611	7.74822	8.39493	8.15689	8.27514	7.54682	8.0945	7.89361	8.05526	7.8286	8.11783	8.06467	8.12951	7.86261	7.86652	8.02913	7.63721	7.80304	7.33993	7.815	7.61417	8.01138	7.776	7.60897	7.92766	7.60826	8.12432	7.99078	7.84532
10049	9.07107	9.44123	9.76067	9.05375	8.89335	9.17757	8.79742	9.27115	9.63811	9.4874	9.71113	9.41702	9.04183	9.34476	9.11487	9.74082	9.72819	9.35157	9.05679	9.66442	9.59275	9.37631	9.60746	9.23955	9.26359	8.77876	9.35922	9.11439	9.06674	9.19784	9.33891	9.33564	9.51559	8.91806	9.07733	9.40106	8.77214	9.27665	8.58174	8.654	8.68119	9.15175	9.319	9.17631	8.94608	8.90439	9.45198	9.23324	9.57077
1005	5.05208	4.97618	5.12365	5.03524	5.45853	5.07983	5.31828	5.17131	5.17799	5.18854	5.04443	5.31488	5.42546	5.16749	5.16758	4.9377	5.11509	5.31062	5.08362	5.02562	4.9952	5.39146	5.14542	5.22372	5.36982	5.35048	5.28267	5.4363	5.26029	5.33359	5.27928	5.37608	5.23602	5.4111	5.6504	5.23908	5.46261	5.30598	5.29241	5.69421	5.68916	5.09429	5.24887	5.64661	5.59124	5.5015	4.82806	5.12165	5.20793
10050	6.30729	6.42482	5.65598	5.72355	6.23169	5.74076	6.44546	5.78249	5.76049	5.89368	5.49931	6.2648	6.20862	5.78326	5.90406	5.88666	5.53661	5.68866	5.96913	5.80999	5.8172	5.86675	5.71724	5.77151	6.09908	6.11007	6.01497	6.01608	5.95884	6.14712	5.73934	6.12167	5.68408	6.18554	6.11605	6.23722	6.49193	6.11854	6.22677	6.08855	5.96869	5.97074	5.81245	6.2424	5.97516	6.01117	5.69352	5.92695	5.56743
10051	7.79221	7.49402	7.9752	7.29911	8.10088	7.56158	7.4759	7.98911	8.30556	6.95848	8.32683	7.66492	7.31113	8.28068	7.73282	7.53309	7.82769	7.3829	7.27999	7.93914	8.24205	7.9222	7.65862	7.40562	7.6079	7.1347	7.61155	7.59114	7.6555	7.17443	7.37335	7.1798	7.7911	7.50012	7.11237	7.5207	6.77964	7.63564	7.38434	7.33697	7.48956	7.90171	7.31326	7.51206	7.27014	7.73053	8.79047	8.00401	8.02754
10052	5.69546	5.32866	5.80303	5.66938	6.07606	5.82122	5.7051	5.65622	5.82381	5.47957	5.90434	5.58024	5.58131	5.5828	5.73317	5.35493	5.6809	5.47191	5.08905	5.4697	5.78399	5.86347	5.44463	5.17273	5.22795	5.4645	5.53638	5.5874	5.31722	5.57008	5.35399	5.42827	5.21018	5.70145	5.57223	5.59534	5.51062	5.58906	5.64803	5.50012	5.52885	5.54333	5.66935	5.84958	5.49284	5.5519	5.50163	5.49291	5.72009
10053	7.73462	8.79932	7.47704	9.58704	7.8854	8.38754	8.31413	7.29955	7.59912	8.89391	7.68579	9.05583	8.61607	8.32787	7.98577	8.40248	8.65076	8.45898	9.31736	7.97313	7.6331	8.14677	7.9832	8.71995	8.3691	8.44958	8.35306	8.10729	8.66436	8.55986	8.62927	8.66786	8.11785	8.66678	8.66339	8.35683	8.83532	8.27751	8.81739	8.43007	8.48534	8.04963	8.63209	7.92558	8.43418	9.00428	7.96311	8.10193	7.09591
10054	11.2958	11.7502	11.8216	11.4211	11.3623	11.7524	11.4451	11.7201	11.9567	11.8411	12.1391	11.8853	11.6614	11.8181	11.4033	11.6789	11.7194	11.4498	11.7209	11.9646	12.0425	11.7277	11.8192	11.7056	11.7346	11.0892	11.3014	11.4946	11.726	11.4479	11.8758	11.9204	11.9212	11.4249	11.363	11.6629	11.4961	11.6762	11.0984	11.3339	11.2598	11.3111	11.635	11.6044	11.6398	11.2448	11.696	11.3959	11.878
10055	10.1132	10.3562	10.5019	10.5515	10.3135	10.5107	10.0206	10.7253	10.705	10.2038	10.7267	10.5195	9.97308	10.5289	10.349	10.8154	10.9896	10.4339	10.388	11.1525	10.4546	10.4976	10.6502	10.8934	10.8361	10.0384	10.587	10.5337	10.3634	10.1636	10.2067	10.3516	10.521	9.882	9.67182	10.4951	9.96511	10.2926	10.0756	10.0907	10.3184	10.5665	10.6691	10.6555	10.6093	10.4268	10.3412	10.2402	10.6405
10057	7.98445	8.52116	7.8408	8.41017	8.28316	7.76529	8.17827	7.85381	8.07115	8.36141	7.5134	7.85396	7.85373	8.22114	8.12274	7.94797	8.02304	7.80262	8.3521	7.87729	8.10402	7.88745	8.10785	7.63692	7.85693	7.71506	7.54994	7.63919	8.22358	7.73743	7.9251	7.88911	7.84703	7.77976	7.4809	7.87119	7.93642	7.98232	7.19	7.3477	7.57121	7.80872	7.83006	8.00459	7.76238	7.74657	8.30918	7.70455	8.38862
10058	7.70376	7.96998	7.50456	8.22466	7.53027	7.63176	7.46899	7.80785	7.9446	8.14638	7.59315	8.10472	7.84056	7.81878	7.81737	8.15655	7.77825	7.81511	7.75346	7.59847	7.73757	7.44381	7.83494	7.97879	7.47744	7.7441	7.22275	7.55258	7.82536	7.34668	7.62651	7.7676	7.20753	7.49754	7.56292	7.49763	7.533	7.38001	7.36105	7.33083	7.24504	7.821	8.25296	7.43682	7.75169	7.91088	7.61522	7.59328	7.84993
10059	8.32117	8.32108	8.3541	8.25111	7.73062	7.99482	7.67424	8.46934	8.44532	8.40786	8.27231	7.65158	7.713	8.23505	7.90325	8.35789	8.271	8.03838	8.07334	8.14165	8.4689	7.94305	8.43883	8.23257	7.84024	7.44065	7.73202	7.98272	7.67401	7.71611	7.98262	7.79677	8.0822	7.74855	7.90846	7.73697	7.75517	7.8236	7.55977	7.48723	7.66692	8.19859	8.08562	7.85784	7.58178	7.68079	8.31413	8.17936	8.6745
1006	4.59269	4.74939	4.27937	4.63873	4.53735	4.51901	4.59124	4.55349	4.67403	4.52838	4.63736	4.73416	4.68323	4.49665	4.65224	4.61088	4.80924	4.63897	4.48124	4.64004	4.66948	4.70034	4.39121	4.70882	4.63874	4.6672	4.65281	4.64115	4.59535	4.69174	4.70634	4.77824	4.57032	4.80557	4.89237	4.74031	4.73976	4.698	4.77132	4.60959	4.72169	4.87111	4.63755	4.53916	4.76648	4.65413	4.5689	4.60833	4.52572
10060	4.40411	4.6939	4.52647	4.34368	4.78036	4.3108	4.84646	4.41839	4.41468	4.29849	4.43072	4.31106	4.43252	4.46179	4.28323	4.51056	4.52886	4.22752	4.49047	4.45831	4.40826	4.33394	4.35433	4.25482	4.60904	4.47212	4.56161	4.38756	4.42361	4.54737	4.36488	4.5376	4.44804	4.31936	4.45104	4.45312	4.67084	4.43298	4.38519	4.34651	4.4825	4.62178	4.4058	4.57027	4.38477	4.50861	4.27657	4.42911	4.31401
10061	6.95366	7.10095	7.31669	7.07581	6.93891	6.87103	6.98641	7.20613	7.19065	7.14422	7.10517	7.04626	6.83835	6.9099	6.95303	7.14025	7.2612	6.96403	6.89417	7.25171	7.11959	6.95856	7.15497	6.7611	6.89228	6.7948	6.84058	6.87495	6.91916	6.87936	6.981	6.91795	6.91161	6.7487	6.93863	6.96947	6.70928	6.8259	6.73986	6.83546	6.81624	6.92394	7.02463	6.9837	6.96282	6.7899	6.85231	7.14579	7.29263
10062	7.49818	7.76119	7.16567	8.35757	7.0678	6.66942	7.36125	7.0223	7.46607	7.34724	6.97118	7.71989	6.86253	7.47552	7.58908	7.45467	7.70511	7.10997	7.44368	6.87145	7.15107	7.26443	7.57477	7.3993	7.35049	7.00165	6.86353	6.41927	7.10254	6.58994	7.15676	6.77229	7.39765	7.00782	6.65451	6.62504	7.13904	6.88752	6.68076	6.82488	6.47572	6.9462	8.18149	7.0315	6.66935	7.29568	8.85466	7.38552	7.6813
10066	9.4364	9.81363	9.57908	9.7368	9.59974	9.92534	9.55739	9.5806	9.59369	9.64252	9.65762	9.73472	9.58343	9.73046	9.63841	9.77498	9.70437	9.48492	9.67198	9.78184	9.55234	9.43272	9.73221	9.74776	9.60957	9.74456	9.59435	9.36837	9.55666	9.50297	9.52451	9.5762	9.49651	9.37025	9.62992	9.5357	9.42747	9.35064	9.45405	9.22818	9.40373	9.37898	9.8339	9.39779	9.51052	9.43096	9.76955	9.37748	9.81147
10067	10.1495	10.5292	10.5932	10.549	10.0378	10.6955	10.255	10.5396	10.6884	10.7468	10.7054	10.4263	10.4111	10.5074	10.4774	10.6628	10.5966	10.288	10.5274	10.6359	10.6332	10.1798	10.726	10.2876	10.269	10.0627	10.1076	10.0056	10.3767	10.0932	10.4317	10.3484	10.2873	9.99421	10.2462	10.3653	10.3053	10.2399	9.85884	9.92732	9.95865	10.1692	10.6414	10.3243	10.4991	10.0332	10.1148	10.2225	10.5821
10069	8.95578	9.27974	9.13533	9.32987	8.70443	9.41518	8.89794	9.26957	9.17515	9.08076	9.02706	9.26947	9.05077	8.82177	8.80892	9.35118	9.3851	9.176	9.01354	9.17656	8.84717	9.05603	9.17492	9.32862	8.73076	8.84881	8.98607	8.86269	9.04039	8.89494	8.89927	8.92293	8.98084	8.817	9.05267	9.06612	8.86077	9.05773	8.70556	8.6099	8.815	9.02267	9.34187	8.95526	8.90758	8.95697	8.94802	8.70061	8.62338
1007	4.96915	5.03244	4.97214	5.71578	4.81226	4.86671	4.89498	4.65642	4.74501	5.74832	4.74359	5.97798	5.66268	4.96524	4.96605	4.9963	5.18102	5.19393	5.08545	4.99976	4.69505	4.69935	4.7422	5.63718	4.88063	5.27632	5.01946	5.25978	5.09607	5.36163	5.64121	5.06108	5.50003	5.49603	5.28879	5.09409	5.16184	5.11491	5.24581	5.22009	4.97171	4.90132	5.88669	4.75287	4.99869	5.3433	4.75403	4.70869	4.81582
10072	8.70326	8.71729	8.36491	8.70976	8.38827	8.60801	8.36466	8.4652	8.31464	8.67651	8.37959	8.62238	8.11626	8.62632	8.4385	8.39823	8.31267	8.43459	8.59698	7.98009	8.2808	8.10551	8.76981	8.45833	8.12634	8.16758	8.15246	8.05969	8.0013	8.04627	8.58735	7.94467	8.21288	8.19708	8.1762	8.04263	7.96786	7.96235	7.9944	8.16189	7.96699	8.18024	8.54223	7.6708	8.22429	8.04279	8.74156	8.40888	9.12662
10073	9.03955	9.05545	9.0705	9.22161	8.85274	8.9255	8.94111	8.94759	9.30763	9.08916	9.06719	9.12698	8.94622	9.17149	9.02039	9.14164	9.08249	8.84092	9.10531	9.07407	9.09373	8.83089	9.18904	9.33478	9.02051	8.86419	8.91908	8.64962	8.97741	8.74236	9.25431	8.70417	8.82644	8.49474	8.74329	8.74822	8.56233	8.8043	8.63595	8.62428	8.5675	8.71298	9.26732	8.79109	8.81333	8.98802	8.91689	8.98051	9.06797
10075	7.04709	7.29312	7.25869	7.33031	6.84079	7.47357	7.08126	7.48028	7.42111	7.12407	7.11229	7.27305	7.03556	7.32898	7.11204	7.33521	7.45741	7.19439	7.32179	7.37087	7.36651	7.27151	7.31231	7.43705	7.39275	7.36207	7.22171	7.10471	7.34493	7.31659	7.17763	7.41343	7.39926	7.11821	7.20183	7.3212	7.18328	7.32178	6.99123	7.07093	7.09031	7.20508	7.53542	7.19525	7.18175	7.22234	7.19532	7.31639	7.45033
10076	6.2228	6.47806	6.004	6.02974	6.24151	6.42314	6.54427	6.09574	6.22965	6.17283	6.13009	6.61906	6.26615	6.31334	6.59878	6.17671	6.49058	6.10849	6.61329	6.82253	6.29899	6.44436	6.09759	6.44896	6.70653	6.47178	6.31172	6.59135	6.43898	6.35042	6.47315	6.79877	6.73926	6.29678	6.37572	6.41256	6.58225	6.42534	6.4206	6.4349	6.21985	6.57905	6.43552	6.14898	6.37314	6.50268	6.22973	6.02168	6.39522
10077	6.69439	6.89396	6.47861	6.77612	6.64311	6.367	6.95455	6.48515	6.82954	6.52583	6.48024	6.70546	6.54593	6.50142	6.94352	6.47797	6.64121	6.54007	6.40709	6.64975	6.76426	6.62891	6.70175	6.45899	6.37252	6.54837	6.6603	6.3508	6.44943	6.82109	6.56128	6.59696	6.42375	6.51349	6.67073	6.71397	6.78981	6.41814	6.70249	6.33741	6.66294	6.52398	6.49221	6.61241	6.62205	6.59898	6.79981	6.7244	6.70388
10078	7.85666	7.93354	8.22235	8.10862	7.38767	8.22161	7.48332	8.03278	8.27731	8.28747	7.80396	7.73319	7.46745	7.66372	7.73173	8.00944	8.23063	8.03743	7.58235	8.34185	7.85211	7.87992	8.36324	8.11501	7.98976	7.89127	7.5617	7.42734	7.7767	7.58158	8.07877	7.9127	7.7667	7.70565	7.69196	7.65635	7.88003	7.86468	7.14729	7.87394	7.72575	7.73242	8.19625	8.159	7.88024	7.58414	7.7035	8.414	8.09774
10079	10.4486	10.6391	10.6373	9.86192	10.2142	10.4933	10.0556	10.3466	10.4355	9.64867	10.4487	9.41645	10.2942	10.3265	10.5795	10.5627	10.4218	10.4845	10.5929	10.8273	10.5257	10.1239	10.3578	10.5122	10.5929	10.1506	10.553	10.2932	10.8396	10.5235	10.7004	10.797	10.6392	10.136	10.6948	10.7315	10.5521	10.6842	9.89929	10.4233	10.3014	10.381	10.3508	10.5507	10.7313	10.1937	10.2584	10.6268	10.1798
1008	7.05081	4.65738	8.00541	4.81837	5.33486	6.63204	5.81437	6.92881	7.87503	5.16805	6.52138	6.81422	6.19846	6.7028	5.6064	7.726	6.41904	7.12173	6.9063	6.72395	7.52951	6.47646	6.84642	6.84669	5.79706	7.89146	6.67597	7.27548	6.97711	7.36607	7.51922	6.79235	7.7813	7.68789	7.05759	6.53626	6.21269	6.72782	7.49802	7.35015	7.43351	8.65641	6.52463	7.98706	8.10388	6.97904	6.29577	8.31763	7.32265
10083	8.27667	8.85362	6.79156	9.19315	7.15647	7.68401	8.09794	7.87666	6.73306	9.32562	6.86883	8.87241	8.31063	7.66123	8.14771	8.79906	8.03103	7.76279	8.7351	7.22026	6.96088	7.47557	7.64159	9.0729	8.66731	8.70672	8.08278	8.41005	8.05775	7.96308	8.67817	7.65362	8.50313	8.62867	8.03863	7.98348	8.85304	7.68862	8.64837	7.96306	7.95928	8.12697	9.27492	7.80072	7.88164	9.00483	6.7129	7.13983	6.92563
10084	8.1212	9.03928	8.45125	8.68473	8.11095	7.34285	7.70368	8.27777	8.34989	8.76129	8.22839	8.10774	7.78892	8.45413	8.40988	8.62214	8.65796	8.37103	8.33067	8.43683	8.30804	7.82605	8.14026	7.99114	8.41913	7.6593	8.06084	8.02735	7.95819	7.35419	7.66489	7.51756	7.95491	7.70989	7.45562	7.62352	7.95146	7.90836	7.69283	7.74318	7.83653	8.14928	8.95132	8.13256	7.89614	8.13896	8.45105	8.20295	7.98145
10085	5.55304	5.61742	5.86761	5.14909	6.58347	5.9059	5.6214	5.42343	5.41209	5.68143	6.02434	5.63333	5.66955	5.61796	6.28082	5.34716	5.67631	5.47923	6.11903	5.41709	5.75151	5.35731	5.63081	5.73583	6.12627	5.56031	5.64634	5.85312	6.07519	5.76514	5.83653	5.88657	6.0751	5.52834	5.63264	5.68325	5.63112	5.86762	5.7503	5.86321	6.05639	5.75489	5.14362	6.03917	6.07652	5.40772	5.80267	5.26748	6.38454
10086	6.36582	6.25316	6.42062	6.47626	6.2834	6.41511	6.53596	6.27616	6.50009	6.45329	6.29344	6.69933	6.61065	6.37973	6.46058	6.39193	6.35746	6.59049	6.47084	6.45223	6.4538	6.49795	6.3992	6.47511	6.41512	6.68706	6.70197	6.45815	6.58977	6.63573	6.64584	6.86974	6.40622	6.35439	6.7693	6.83232	6.84864	6.45739	6.60664	6.60902	6.4481	6.53479	6.39393	6.6401	6.62342	6.47377	6.54507	6.66826	6.46128
10087	7.23599	6.68804	7.15901	6.52136	7.32348	7.34747	7.03612	6.99169	6.85042	7.3051	7.84648	7.3449	6.84451	7.04897	7.10036	6.89923	7.06719	6.75367	7.08621	7.85999	7.05068	6.97065	7.17358	6.67156	6.97889	7.19319	6.89227	7.02139	7.35432	6.93478	6.69177	7.18856	7.31333	6.94424	6.803	6.5672	6.75175	7.30534	6.84333	6.67586	6.93289	7.24755	6.97349	7.04746	7.05901	7.10633	7.4539	7.32442	6.88461
10089	5.30968	5.50206	5.37763	5.46678	5.3173	5.51603	5.61013	5.38172	5.71558	5.65326	5.63423	5.69524	5.70228	5.51121	5.41163	5.40207	5.6053	5.45267	5.5335	5.78094	5.52014	5.52158	5.80596	5.53452	5.56024	5.6679	5.46105	5.56025	5.62907	5.67388	5.73613	5.69077	5.4015	5.6563	5.78061	5.8194	5.65013	5.64834	5.443	5.60974	5.70785	5.49207	5.6354	5.53289	5.8726	5.68863	5.20862	5.48214	5.53317
1009	7.67936	8.1844	7.2812	6.22194	8.76796	7.76632	8.1542	7.05673	7.0218	6.6643	6.84132	6.47769	7.04504	7.56817	7.97331	6.75363	6.48265	6.72496	6.54546	6.57361	7.64808	6.64739	7.52198	6.59531	7.27488	6.41304	6.33611	7.07599	6.98206	6.18651	6.35609	6.13824	6.82987	6.7632	5.73609	6.03272	6.63701	6.44345	6.43403	6.67074	7.23082	7.12243	7.51585	7.29818	6.79107	6.86784	7.0737	6.35867	9.40216
10090	5.33129	5.78044	4.97453	5.29577	5.77544	4.75797	5.67641	4.68342	4.99256	5.2121	5.54263	5.13526	5.25844	5.2106	5.42666	5.01263	4.64837	5.06153	5.82332	5.03986	5.12546	5.49476	4.88184	5.08056	5.2765	5.17677	5.12383	5.22354	5.88088	5.25543	5.46441	4.8504	5.42082	5.01858	5.19539	5.1672	5.36332	5.55444	4.90873	5.00058	5.1698	5.24743	4.90719	4.95639	5.29267	5.09643	5.17389	4.87311	5.18398
10092	11.321	11.6778	11.7167	11.2329	11.6666	11.8291	11.3347	11.6807	11.8105	11.7016	11.7026	11.3017	11.267	11.817	11.5539	11.6704	11.624	11.4441	11.4537	11.8242	11.8212	11.344	11.8854	11.3543	11.5435	10.8957	11.3576	11.209	11.3042	11.1265	11.1631	11.0875	11.2075	11.0957	11.1123	11.3352	11.013	11.2242	11.1214	10.9687	10.9602	11.3701	11.573	11.2789	11.4391	11.1446	11.9895	11.6399	11.8427
10093	8.73017	8.90577	8.88481	9.00353	8.81704	8.49014	8.6298	8.79922	9.08394	8.85639	8.90352	8.74682	8.72083	8.91778	8.92575	8.83456	8.94055	8.71202	8.70738	8.85955	8.98254	8.70541	9.17169	8.95222	8.7271	8.49256	8.56693	8.49191	8.42021	8.17562	8.3376	8.49609	8.5942	8.34642	8.67026	8.42181	8.48372	8.20201	8.37477	8.65311	8.54848	8.71429	8.79236	8.67909	8.59335	8.51308	9.04346	8.73208	9.10355
10095	10.5794	11.0629	10.4533	10.4392	10.7413	10.966	10.5009	10.2707	10.5596	10.5338	10.9535	10.3028	9.77362	10.5487	10.7885	10.1005	10.4799	10.2827	9.51146	10.0745	10.6707	10.1171	10.8924	9.9279	9.70134	9.38286	9.57424	9.5294	9.46382	9.37568	9.99744	10.0466	10.1726	9.70948	9.62655	9.63813	9.85424	9.62036	9.03962	9.5559	9.7051	10.2377	9.99861	9.82296	9.66483	9.49961	11.1064	10.3741	11.6788
10096	10.533	10.1077	11.0295	10.0816	10.6139	10.8428	10.2955	10.8024	10.7798	10.492	11.0097	10.2688	10.451	10.7454	10.3367	10.6669	10.4406	10.4319	10.5745	10.6183	10.839	10.5216	10.8463	10.6086	10.6713	10.3563	10.6718	10.4869	10.5851	10.5127	10.6098	10.7367	10.6196	10.4196	10.8541	10.7894	10.0814	10.809	10.3655	10.5031	10.592	10.4464	10.2735	10.4743	10.7971	10.0372	10.6889	10.7389	10.7746
10097	9.8662	9.27739	10.02	9.18391	9.95416	8.98542	9.25366	9.55561	9.66677	9.07198	9.94812	9.50257	9.3684	9.71589	9.85192	9.47676	9.50095	9.52713	8.97692	9.82738	9.96098	9.6663	9.6386	9.15084	9.46096	8.98385	9.57283	9.64073	9.2233	9.07686	8.98066	9.20411	9.63014	9.34034	9.61505	9.64083	9.16678	9.75515	9.9045	9.71492	9.79541	9.63306	9.03625	9.38354	9.35653	9.4976	10.3102	9.99168	9.91707
10098	8.18935	7.64156	8.44716	7.79523	9.14249	8.59338	8.01769	7.79611	8.25101	7.92995	8.19967	7.29828	8.04975	8.3926	9.25473	8.52704	7.21379	7.88386	7.75337	7.96879	8.22697	7.40342	8.2175	8.13755	7.79292	8.07553	8.10989	7.77829	7.85867	8.08984	8.15536	8.09724	7.40488	7.52844	7.90533	7.67992	8.04059	8.03315	7.85475	8.10052	7.81231	7.64701	7.87706	7.45915	8.02815	7.68579	8.73939	8.45878	9.10616
10099	10.899	11.2728	11.7421	10.996	10.8743	11.4278	10.8147	11.0202	11.2019	11.2815	11.4545	10.7401	10.998	11.3788	11.0754	11.7001	11.1273	11.1515	11.218	11.3967	11.2084	10.9319	11.2297	11.307	11.3307	10.8077	11.2534	11.0064	11.1855	11.0297	11.2476	11.2687	11.2008	10.844	11.2617	11.2426	11.0364	10.9707	10.7762	10.7674	10.9061	10.9568	11.2663	11.0023	11.2539	10.7298	10.7127	11.0613	10.4583
101	5.53567	5.94277	5.67374	5.78865	5.64055	5.8092	5.65046	5.67219	5.7256	5.60535	5.76646	5.51176	5.35429	5.46272	5.70981	5.6674	5.80131	5.55624	5.45195	5.48503	5.82756	5.58312	5.64842	5.54421	5.50304	5.51259	5.58628	5.57614	5.60301	5.42052	5.50874	6.06873	5.41691	5.69814	5.5874	5.69967	5.75274	5.57015	5.57142	5.43307	5.46285	5.50066	5.26446	5.53335	5.50409	5.59014	5.94657	5.66204	6.08131
1010	8.11278	6.24206	9.24624	5.17086	5.22848	8.10085	5.61665	3.63695	5.3867	4.99554	6.86211	3.73606	6.95121	6.35941	6.49422	6.80148	4.51516	4.34985	4.7446	3.87375	7.73771	5.57816	7.13163	4.63213	3.97426	4.86755	3.6805	4.14726	4.85458	4.21698	5.16554	4.42871	4.74651	4.60161	6.94801	3.93786	5.03684	4.68886	3.89821	4.70748	3.97519	6.50461	3.87577	5.01774	3.98462	3.88724	5.2623	7.80537	6.10895
10100	7.93576	8.05793	9.29238	7.98995	7.05224	9.12358	7.081	9.25143	8.81909	8.68298	8.99577	7.56349	8.90593	8.65643	7.54472	9.69928	8.46687	9.29924	8.33741	8.52107	8.56106	8.89185	9.25327	8.69012	8.68278	8.12646	8.85245	8.86956	8.50956	9.10433	9.55743	9.1987	9.40074	9.2579	8.92872	9.07125	7.8894	9.02861	8.31766	8.61513	8.64673	8.75066	9.02027	8.67563	8.99518	8.27692	8.38879	8.71169	7.73534
10101	9.79007	10.5249	10.1167	10.6859	9.79173	10.2784	9.90868	9.85162	10.1896	10.0242	10.2717	9.96758	10.0233	10.0346	9.75056	10.3761	10.2018	10.1625	10.3892	9.9525	10.2258	9.71963	10.1465	9.80806	9.44731	9.88027	9.85151	9.47699	10.0467	9.3209	10.1382	10.0293	9.81122	9.41506	9.61942	9.85151	9.8279	9.50982	8.77736	9.30766	8.90162	9.49446	10.3763	9.78954	10.0016	9.86861	9.92007	9.57513	10.4657
10102	6.71442	7.05078	6.61918	7.3734	6.6804	7.30134	6.8414	6.92495	6.90954	7.03576	6.73027	7.04492	6.87564	6.87199	6.8265	7.08119	6.94281	6.74531	6.81204	6.51233	7.03394	6.61497	6.95183	7.11638	6.89471	7.03761	6.84034	6.89361	6.95113	6.56104	6.74153	6.63536	7.08285	6.74572	6.87308	6.75404	6.62102	6.63127	6.93067	6.86102	6.72399	6.72331	7.05434	6.73851	6.74398	7.08533	6.49707	6.752	6.95758
10103	10.3348	11.9946	9.16828	11.3634	10.1504	9.58507	10.704	9.46465	7.26769	11.5027	7.51773	11.0849	10.1137	10.4459	9.81841	9.92456	9.41193	9.13201	10.9581	7.93213	8.93717	8.92083	8.95239	10.3151	10.6598	10.2504	9.77691	10.0458	9.99729	9.2704	9.90935	9.21914	10.288	9.58429	9.52986	9.08517	10.3784	9.16098	10.2072	9.69644	9.43631	10.1505	11.0422	8.81596	8.89244	10.7126	9.6185	9.04176	9.37074
10105	8.0723	8.56348	6.75452	8.16018	7.92384	7.70556	7.63425	7.13265	6.95974	8.40124	7.26134	7.63791	7.59437	7.62467	8.10929	7.59419	7.31096	7.11739	8.44141	6.71721	7.22489	7.43155	7.8571	7.84522	7.54595	7.9756	7.50303	7.60281	8.20397	7.22456	7.7451	7.1501	7.85484	7.36866	7.23852	6.88014	7.79874	6.9875	7.33133	7.51141	7.4292	7.26456	8.1939	6.816	7.23545	7.8951	8.36076	7.1934	8.70418
10106	8.89784	9.20772	9.2047	9.36805	8.92502	9.81188	8.98531	9.32952	9.58084	9.32452	9.31892	9.47903	9.18285	9.44659	9.06929	9.29752	9.39714	9.32723	9.47183	9.47881	9.28239	9.18402	9.34559	9.32839	9.21754	9.15194	9.11051	9.43949	9.19132	9.04749	9.17608	9.24392	9.30344	9.5018	9.09431	9.31281	9.05897	9.17868	8.9738	8.91338	9.00274	9.17499	9.50478	9.17832	9.39163	9.11672	9.44402	9.2842	9.45776
10107	5.41874	5.42187	5.31735	5.61728	5.27152	5.39541	5.49486	5.3947	5.24954	5.55282	5.3485	5.64402	5.52423	5.30785	5.42173	5.45293	5.49127	5.44986	5.5851	5.39604	5.21453	5.53162	5.20772	5.58286	5.54454	5.54255	5.55447	5.63071	5.5384	5.58177	5.50144	5.48329	5.55929	5.54115	5.61888	5.51471	5.79025	5.50627	5.68324	5.68412	5.50413	5.48348	5.66952	5.44381	5.62369	5.88519	5.15487	5.25826	5.19261
10109	11.0132	11.2849	11.3892	11.2568	11.0268	11.534	10.9049	11.2752	11.5114	11.6701	11.4505	11.4084	10.9863	11.371	11.0598	10.9368	11.3313	11.1683	10.9652	11.2452	11.4119	11.0432	11.4522	11.0108	10.7054	10.4695	10.7654	10.5983	10.8762	10.6692	10.9561	10.9953	10.9909	10.6999	10.8527	10.7144	10.7667	10.7785	10.4722	10.5424	10.5702	10.8525	10.8914	11.0711	10.8891	10.5429	11.4076	11.03	11.7666
10110	6.63759	7.11926	5.91423	8.2297	6.69226	6.08365	6.94802	6.56964	6.04471	7.67339	5.67927	7.32963	7.46179	6.93673	6.59839	6.95652	6.8335	6.87516	7.99343	5.91259	6.31579	6.93703	6.48325	7.54243	6.62022	7.27774	6.73118	6.94798	7.56794	6.67212	7.36624	7.09857	7.32484	7.25031	6.95174	6.85837	7.25553	6.45192	7.30743	6.53057	6.8929	6.40119	7.62046	6.57652	6.53181	7.40335	6.18467	6.27176	6.33057
10111	7.40015	7.28512	7.27743	7.19365	6.71421	7.13832	6.86981	7.29888	7.3724	6.81306	7.07478	6.95401	7.06678	6.97249	7.14841	7.4596	7.1264	6.82565	6.95942	7.02636	7.0646	6.72787	7.21592	6.42709	7.05751	6.95639	6.95107	6.44115	6.58812	6.77148	6.91017	6.54336	6.86354	6.69906	6.72939	7.06116	6.619	6.81833	6.49295	7.09849	6.80992	7.00182	6.98268	7.13266	7.05435	7.17061	7.11508	6.94661	7.54174
10112	6.11252	6.11742	4.89869	5.72577	6.72162	6.66029	5.50909	5.88531	5.63363	5.82907	6.29667	5.15872	5.1132	6.96074	5.97694	5.28484	5.12171	5.12698	4.8594	5.77413	6.18296	5.24911	6.72841	4.87274	5.29385	4.7079	5.2123	4.72969	5.14404	5.13697	5.15409	5.10348	5.29934	5.2231	5.08022	5.40202	5.24377	5.4602	4.83132	4.84871	4.94374	6.98571	5.50526	4.62882	4.97513	4.82509	7.68936	5.64679	6.75098
10113	8.7869	9.17858	9.19154	9.46625	8.69624	9.50924	9.03622	9.04873	9.17902	9.32887	9.06198	9.23983	8.70275	8.84731	8.92216	9.17002	9.27766	8.83769	8.96595	9.11338	9.3007	8.819	9.33187	9.11468	8.71329	8.66351	8.55703	8.36397	8.8435	8.53265	9.24068	8.72238	8.83478	8.59044	8.60844	8.78926	8.54376	8.53019	8.22463	8.24517	8.54877	8.97969	9.26538	8.72325	8.70661	8.87885	8.98056	9.03555	9.47559
10114	5.38448	5.48456	5.95711	5.51144	5.54561	5.1754	5.45479	5.93666	5.66861	5.44556	5.67942	5.73378	5.62282	5.61378	5.55369	5.89534	5.62438	5.74022	5.79013	5.84352	5.64472	5.76709	5.69879	5.81389	6.09408	5.66055	5.95031	5.93234	5.91836	5.95759	5.852	5.9743	5.9045	5.77316	5.84016	6.0979	5.78276	5.87133	6.14143	5.75444	6.01752	5.76462	5.85481	5.48657	5.96193	5.73601	5.74476	5.87183	5.41623
10116	7.19867	7.10998	7.46302	6.69237	7.14559	6.96964	7.01251	7.29919	7.49163	7.06746	7.55318	6.90247	6.87014	7.25141	6.93443	7.31798	7.38641	6.93012	7.0188	7.30418	7.35277	7.0932	7.38152	7.27557	7.38821	6.91672	7.29673	7.28075	7.14848	7.27311	7.23352	7.28614	7.29233	7.04895	7.24372	7.30755	7.01574	7.48787	7.05806	7.21735	7.33553	7.20337	7.01987	7.14591	7.20258	6.89901	7.40394	7.35744	7.50466
1012	8.13628	8.74774	10.2412	8.29284	7.72845	8.9472	8.55585	9.46012	10.7255	8.08334	9.94033	9.22106	8.2121	9.86173	7.86288	8.36733	10.4493	8.70531	7.01043	9.79206	10.3019	9.74205	9.27466	8.89098	9.66348	9.00268	9.85816	9.31349	9.67708	8.98887	9.01797	9.10294	9.76123	9.04116	8.43853	10.0512	6.91201	10.1674	8.78321	9.18875	8.94928	8.68782	9.00489	9.22311	7.14112	9.12473	8.4307	9.64638	9.21624
10120	9.36343	9.74505	9.79999	9.82443	8.99732	9.87728	9.43903	9.94997	10.0034	9.84522	9.62176	9.73065	9.33324	9.75309	9.51093	9.96856	9.97518	9.60624	9.70398	9.76755	9.78126	9.62995	10.0043	9.76538	9.71989	9.64091	9.60052	9.39079	9.82599	9.46654	9.80437	9.86026	9.69215	9.48797	9.58067	9.57324	9.58376	9.46928	9.1418	9.30334	9.3778	9.55383	9.92868	9.2291	9.5152	9.54537	9.30681	9.73544	9.63411
10121	9.26929	9.63115	9.76245	9.46343	9.0845	9.75367	9.15651	9.49509	9.63936	9.57163	9.82412	9.45153	9.18926	9.56645	9.45226	9.4548	9.82782	9.20814	9.23149	9.34603	9.70971	9.3552	9.85401	9.49787	9.38501	9.21039	9.27851	9.08636	9.19597	9.03367	9.45422	9.11297	9.40803	9.02049	9.05747	9.03622	9.02519	9.07913	8.65351	8.89524	8.96169	9.17272	9.39585	9.22783	9.03868	9.0766	9.39684	9.33326	9.86326
10123	8.16435	8.77916	6.95125	7.03298	9.19839	7.36451	8.37977	6.89914	6.83694	6.9291	7.18011	6.61401	6.76875	7.54644	8.23921	7.27472	6.76118	6.62667	6.64897	6.73874	7.34184	6.68922	8.19837	6.12897	7.01365	5.99013	5.9137	6.46406	6.3156	5.96045	6.65934	6.45003	6.97106	6.04036	6.28046	5.66438	6.63	6.05886	5.76875	6.45782	6.3741	7.30819	6.76006	6.63689	6.2374	6.21478	8.12827	6.7321	8.8382
10125	6.20208	7.08173	5.13038	5.85889	6.73873	4.58494	6.67453	4.51896	4.37421	4.72341	4.93721	6.01503	5.87808	5.28315	6.07719	5.43805	4.94854	4.8569	5.87791	5.15216	5.15417	5.03888	4.93639	5.18605	5.53484	5.23118	5.18471	4.90346	5.51561	5.02882	4.96721	4.76911	5.83585	4.83555	4.15519	4.38687	5.40981	4.59048	4.36575	4.26109	5.22366	6.05433	5.31406	4.8869	4.70463	5.50426	5.97755	4.71498	5.22985
10126	8.37049	8.36606	8.35854	8.52194	7.9723	8.17721	8.21631	8.58304	8.82791	8.73509	8.34935	8.45693	8.43934	8.27576	8.3243	8.72835	8.61634	8.35625	8.49075	8.82864	8.41673	8.24101	8.29638	8.59309	8.33336	8.49367	8.28666	8.28526	8.52325	8.34715	8.36921	8.46681	8.29388	8.10793	8.43437	8.44351	8.28835	8.46536	8.21382	7.94641	8.31209	8.55113	8.67935	8.44188	8.76807	8.55197	8.07853	8.35692	8.06634
10127	8.59905	9.10624	9.11037	8.96344	8.62099	9.50229	8.69558	8.88008	9.2167	8.85444	9.07969	8.9903	8.50439	9.05044	8.76465	9.0865	9.23321	8.82565	8.85579	9.38072	9.15712	8.78135	9.10027	8.90447	8.96404	8.51184	8.64262	8.61862	8.92276	8.82088	9.06249	8.89016	8.8215	8.52382	8.69425	9.01707	8.63616	8.79018	8.49544	8.6395	8.73112	8.80144	8.93354	8.80526	8.77313	8.71888	8.71079	8.73646	9.13051
10128	9.24875	9.85871	9.66709	10.0605	9.57727	9.29516	9.44079	9.75502	9.47718	9.68738	9.51521	9.98045	9.68556	9.88449	9.38236	9.97735	9.74195	9.53227	9.97993	9.67479	9.67815	9.52608	9.56177	10.0233	9.89948	9.48955	9.58331	9.98397	10.2269	9.54241	10.0428	9.84734	9.94387	9.45167	9.49199	9.53704	9.78418	9.51755	9.4253	9.34594	9.48643	9.55965	10.2037	9.29819	9.61518	9.85799	9.15941	9.26041	9.51234
10129	8.65179	8.70414	9.37355	9.05852	7.61223	9.07706	7.98671	9.15452	9.27098	8.48252	9.44095	8.67236	8.97766	9.56232	8.31052	9.6372	9.28951	9.29207	9.13563	9.29494	8.75763	9.11483	9.46252	9.57242	9.50702	8.80513	9.59406	9.16846	8.97902	9.62134	9.2931	9.84786	9.41085	9.1534	9.65653	9.49721	9.4423	9.11738	8.74632	9.45721	9.28405	9.28496	8.90645	8.76848	9.4464	8.76523	8.94313	9.90942	7.98781
1013	5.26185	5.00607	5.03328	5.22237	5.18278	4.98743	4.94856	5.32975	5.15709	5.19707	5.18393	5.18119	5.06654	5.06844	4.97735	5.12985	5.41655	5.16848	5.12636	5.22168	5.11261	5.07185	5.22495	5.25587	5.0724	5.3747	5.20467	5.27862	5.26558	5.2349	5.32844	5.44026	5.15985	5.29269	5.36368	5.31859	5.45405	5.18846	5.19403	5.20786	5.11633	5.21221	5.30068	5.18433	5.13196	5.41109	5.17164	5.19955	5.12698
10130	11.2943	11.7025	11.7921	11.3893	11.557	11.8185	11.3303	11.6404	11.8126	11.7146	11.6884	11.5708	11.4645	11.8262	11.5642	11.8936	11.561	11.3761	11.596	11.8544	11.8086	11.357	11.6921	11.2523	11.5051	11.044	11.3216	11.1829	11.4548	11.0544	11.4854	11.5417	11.6216	10.9477	11.33	11.3734	11.2896	11.3853	11.054	10.9438	11.0813	11.3851	11.6104	11.4331	11.3422	11.2156	11.4175	11.4857	11.9715
10131	9.6143	10.4395	9.82065	10.6093	9.72558	10.1889	9.56801	9.96198	9.94993	10.3999	9.89482	10.2964	9.98502	10.0709	9.84251	10.2174	10.2168	9.91719	10.3953	9.80352	9.87909	9.64085	9.88352	10.3099	9.99296	9.92267	9.69638	9.74622	10.1052	9.60133	10.3056	9.78262	10.2398	9.72666	9.6356	9.68928	9.7258	9.72336	9.64383	9.52697	9.55751	9.61122	10.6889	9.57488	9.77923	9.94259	9.63435	9.39769	10.3095
10133	10.7368	10.9801	11.1801	11.0707	10.404	11.215	10.6833	11.2827	11.3335	11.2253	11.2998	11.1725	10.8389	10.9721	10.755	11.3494	11.1505	11.1698	11.0153	11.2981	11.2924	10.9242	11.2697	11.2651	11.0103	10.7338	10.7742	10.6601	11.1564	10.9565	11.2521	10.9819	11.0582	10.9937	10.9969	11.1557	10.9915	11.1477	10.5902	10.8353	10.7386	10.9412	11.3782	10.9956	11.1028	10.7484	10.7381	10.8788	11.0442
10134	11.9034	12.903	12.7193	12.7243	12.263	12.7907	12.0181	12.3842	12.637	13.0818	12.7596	12.6596	12.2312	12.6707	12.497	12.7417	12.7623	12.4668	12.6111	12.76	12.5877	12.0446	12.6177	12.3532	12.2815	11.8378	11.9277	11.94	12.3851	11.8498	12.4226	12.1923	12.3084	11.8024	11.968	12.1489	12.2549	12.283	11.7966	11.6935	11.5883	11.886	12.714	12.2815	12.3515	11.8313	12.3809	12.2429	12.6698
10135	8.75051	8.64011	8.03133	7.7706	9.02378	7.74264	8.28009	8.37449	8.70034	7.59201	8.61428	7.63629	8.06562	8.582	8.94669	8.28852	7.81303	7.64438	8.37296	8.54485	8.70066	8.17357	8.06475	8.57467	8.85668	8.59266	8.88378	8.90487	8.8288	7.99152	8.29519	9.42492	8.29506	8.19644	8.48807	8.30617	9.04088	8.24257	8.64708	8.52042	8.84966	8.40914	8.06598	7.57547	7.89874	8.33793	9.29602	8.68888	8.96863
10136	4.80749	5.14893	5.14202	5.22526	5.14139	5.35376	5.38452	4.96016	5.48445	5.78354	5.18176	6.09732	5.35889	5.32114	5.3505	5.32281	5.50159	5.57214	5.46761	5.54777	5.08258	5.5279	5.29225	5.18406	5.34581	5.2853	5.45611	5.32494	5.36134	5.43227	5.4131	5.41254	5.63143	5.51413	5.37363	5.31981	5.3533	5.53956	5.3387	5.52668	5.29787	5.02481	5.56172	5.33357	5.46383	5.32637	5.24843	5.15655	5.08613
10137	8.16893	8.05597	8.08593	7.45995	8.36546	7.50722	7.95511	8.16866	8.14596	7.32242	8.34744	7.76697	7.9458	8.18447	8.12533	8.20278	8.05323	7.92408	8.25739	8.24059	8.26986	7.9648	8.07293	7.74939	7.9953	7.62673	7.87318	7.71239	7.79144	7.42292	7.54445	7.82547	7.97747	7.23965	7.63661	7.52421	7.72027	7.969	7.4837	7.41641	7.52114	8.24329	7.8282	8.04405	8.09033	8.09709	8.20776	8.20674	8.34659
10138	6.05507	6.07079	6.57026	5.99263	5.93546	6.0307	5.68876	6.17395	5.86766	5.86785	6.01363	5.69852	5.99702	6.17538	5.78582	6.05089	6.01349	6.10299	5.87477	6.08589	6.00363	6.04923	6.004	5.96434	6.14456	5.79256	6.07919	6.10088	5.70945	6.06326	5.95594	5.87532	5.83422	6.13915	6.04093	6.02246	5.60028	6.11048	5.99581	6.25134	6.30196	6.25631	5.69491	6.09078	6.18782	5.65563	6.14801	6.11907	5.83702
10139	7.24396	7.4114	7.44115	7.67524	7.29648	7.30181	7.12778	7.10795	7.51424	7.439	7.59705	7.43719	7.3373	7.24424	7.42522	7.48674	7.63115	7.77238	7.096	7.48541	7.50407	7.37277	7.65923	7.21353	7.2894	7.12108	7.23406	7.24634	7.28622	7.24644	7.2806	7.25693	7.21979	6.99141	6.94315	7.32016	7.27523	7.22548	7.19796	7.01701	7.28167	7.32295	7.60537	7.52992	7.29995	7.38931	7.00983	7.11987	7.40916
1014	8.7261	10.4608	6.53537	10.6241	8.67046	9.23497	9.37366	8.22262	7.36389	10.1704	6.4048	9.26463	10.001	9.72727	8.79456	9.51345	9.16255	8.35831	10.681	7.7662	8.46971	9.19414	8.06362	9.7006	9.50588	10.0501	8.86078	9.25775	10.7296	9.0093	10.0559	9.39157	10.4434	9.38261	8.5607	7.62858	10.0264	8.01774	8.74116	8.5408	8.91749	8.41626	10.2733	7.49344	7.77432	9.67826	8.16247	8.01617	8.49159
10140	10.3315	10.635	10.9194	10.206	10.1233	10.7522	10.4858	10.8444	10.7682	10.6883	11.1402	10.4657	10.6179	10.8641	10.409	10.9536	10.3752	10.0908	11.0162	11.0236	10.591	10.4561	10.7223	11.0604	11.2312	10.6619	10.7373	10.9421	11.0441	10.5261	11.275	10.8762	11.0949	10.6449	10.6108	10.738	10.6325	10.8735	10.3415	10.575	10.4941	10.5583	10.7058	10.0945	10.4509	10.4213	10.3238	10.4944	10.2418
10141	4.57061	4.58371	4.58606	4.70007	4.6352	4.45354	4.68607	4.52474	4.63833	4.83776	4.67363	4.76919	4.95744	4.52052	4.44197	4.58134	4.53884	4.68443	4.60883	4.38935	4.55554	4.62394	4.52441	4.60486	4.60439	5.28398	5.04486	4.75461	4.59663	4.68993	4.84425	4.81963	4.8137	4.77964	5.01306	4.9031	4.61645	4.76056	4.81314	4.81189	4.98241	4.58225	4.47346	4.73132	5.04609	4.60276	4.60625	4.78414	4.27767
10142	9.46481	9.90071	9.99209	9.64786	9.33974	9.53627	9.35746	10.0345	9.69448	9.20241	9.86614	9.63244	9.65602	10.0316	9.33768	10.3085	10.0871	9.63063	10.1817	10.0773	9.68037	9.51025	9.61382	9.70398	10.0819	9.44581	9.69751	9.69844	10.2303	9.61387	10.0096	9.91197	10.0938	9.41524	9.51543	9.7411	9.96974	9.8149	9.21894	9.29346	9.42293	9.83783	10.0028	9.52737	9.80445	9.74349	9.5341	9.87265	9.34207
10144	7.96285	8.25025	7.8438	8.21276	8.16215	8.25274	8.00373	7.98837	7.76402	8.36552	7.52503	8.39559	8.09218	8.10928	7.81368	8.38657	7.95972	7.88748	8.52299	8.31741	7.92605	7.92453	7.76562	8.09886	8.42504	8.12097	8.08092	8.30043	8.47179	7.85057	8.30622	8.17761	8.279	7.92581	7.92297	7.98573	8.26376	8.09102	8.13283	8.00736	8.14628	8.21147	8.15817	7.75634	7.75606	8.12391	7.79336	7.81094	7.80108
10146	8.67993	8.64392	8.94566	8.39808	8.7186	8.69984	8.45107	9.11319	8.78631	8.55425	8.75135	8.39653	8.44108	8.66126	8.58376	8.98272	8.524	8.78709	8.64513	8.77149	8.80556	8.85945	8.79796	8.59381	8.75697	8.52092	8.63397	8.72426	8.7821	8.63456	8.51351	8.62776	8.60654	8.50892	8.50361	8.76482	8.30794	8.84152	8.71535	8.73638	8.72673	8.81852	8.76408	8.6048	8.80081	8.67085	8.83324	8.95034	9.00513
10147	6.56249	6.77544	6.70978	6.94372	6.69438	6.92647	6.64764	6.76291	6.79531	6.80756	6.55662	6.86436	6.47224	6.88356	6.79541	6.83494	6.87605	6.83504	6.85483	6.77591	6.75085	6.78862	6.98267	6.81393	6.68961	6.66769	6.4533	6.56871	6.81738	6.57106	6.85076	6.94902	6.76983	6.58401	6.38858	6.6264	6.5456	6.71432	6.45573	6.40809	6.49291	6.67877	6.82681	6.65803	6.76821	6.68485	6.67803	6.52238	6.99088
10148	6.00444	6.09863	5.35644	5.66751	5.85387	5.44381	5.94137	5.47389	5.71311	5.97185	5.46705	5.37489	5.49173	5.58929	5.89786	5.48793	5.52372	5.28769	5.29064	5.01456	5.81476	5.35533	5.85773	5.71548	5.32984	5.38512	5.32996	5.4379	5.51513	5.37575	5.54677	5.21162	5.49304	5.61625	5.28997	5.2949	5.60267	5.38097	5.54143	5.41941	5.55372	5.61028	5.51125	5.08633	5.50046	5.40074	8.02722	6.06804	6.49613
10149	5.20956	8.1396	4.90425	4.53686	6.43882	6.45435	6.13151	4.75228	4.74224	4.87015	5.00864	4.86227	4.75765	4.78253	4.89409	4.70732	4.58377	4.61778	4.71498	4.80688	5.0065	4.84575	4.88148	4.62667	4.75345	4.79528	4.66541	4.6458	4.72999	4.77541	4.84127	4.68686	4.78235	4.86686	4.81125	4.99501	4.77912	4.70209	5.16323	4.78617	4.71159	4.49158	4.75271	4.80854	5.22249	4.59691	6.26927	4.44194	6.63121
1015	6.00041	5.75314	6.15938	6.53806	6.90807	7.10836	5.85152	6.95175	6.2388	6.32793	6.01485	6.24353	6.62992	6.61195	6.6005	7.67805	6.58761	6.30677	6.61808	6.72952	7.16246	6.26025	6.68413	6.66616	6.38279	7.11666	6.90621	6.53017	7.27822	6.02582	6.63257	6.37257	6.29394	6.02764	6.50212	5.89914	6.65561	6.28122	6.36773	6.72161	6.7058	6.68523	6.33088	6.32803	6.43632	7.1904	6.03534	6.8194	5.3216
10150	7.11272	6.82388	7.23422	6.83777	6.96664	6.49654	6.71251	7.32337	6.96379	6.49378	6.90496	6.51788	6.82199	7.06547	6.66657	7.06522	6.89304	6.80261	7.31412	6.9356	6.88911	7.00508	6.75511	7.09285	7.45043	6.98305	7.41654	7.17545	7.12652	6.96476	6.95712	7.02559	7.04971	7.22336	7.04696	7.04914	6.86176	7.39416	7.55501	7.46273	7.31313	7.00259	7.03315	6.74653	7.05566	7.1691	7.08742	7.37628	6.92132
10151	4.47694	4.30679	4.62859	4.17274	4.342	4.49994	4.26546	4.56665	4.51572	4.29966	4.62962	4.52259	4.30846	4.34231	4.2041	4.47247	4.33419	4.49231	4.26168	4.62731	4.59373	4.47896	4.32298	4.28961	4.4759	4.32273	4.46448	4.4169	4.3651	4.3156	4.48211	4.51394	4.46035	4.42674	4.37962	4.53175	4.4747	4.54756	4.46506	4.26494	4.33871	4.31199	4.31097	4.36641	4.23877	4.43336	4.46327	4.55562	4.49173
10152	8.45442	8.24664	8.5234	8.19993	8.52243	8.11708	8.36659	8.69347	8.61828	8.44983	8.45246	8.40004	8.30315	8.52858	8.29565	8.44027	8.581	8.62276	8.68125	8.64658	8.4706	8.546	8.5905	8.48069	8.40114	8.46616	8.41402	8.46772	8.56045	8.43111	8.45993	8.38105	8.59107	8.39687	8.4104	8.37766	8.26049	8.5996	8.30247	8.32774	8.33753	8.65222	8.62423	8.58044	8.64649	8.42266	8.39319	8.73645	8.51717
10153	9.36303	9.67834	9.30868	9.77649	9.58455	8.95688	8.76111	9.56662	9.81912	9.1173	9.49931	9.46188	8.8628	9.54438	9.28403	9.51118	9.27693	8.89623	9.44803	9.38096	9.69005	9.11132	9.58079	9.51561	9.43645	8.87096	9.00319	9.16924	9.59284	8.5978	9.61058	9.58381	9.28202	9.05907	8.88183	9.08508	8.92242	9.32453	9.20952	9.16206	9.18637	9.64753	9.5403	9.09405	8.83669	9.3698	9.3326	9.48067	9.94491
10154	6.42673	6.15798	6.49349	5.86807	6.40414	5.85023	6.18304	5.84021	5.86479	5.67977	6.16239	5.89578	5.90776	5.91571	6.34826	5.85808	5.98393	5.9205	6.21467	5.88799	6.09614	6.11348	5.85324	5.8816	6.02625	5.90314	6.17768	5.98219	6.19109	5.87567	5.82916	6.01605	6.39323	6.27246	6.46615	5.88635	6.17037	6.11348	6.27498	6.16706	6.31824	6.00764	6.07644	5.99591	6.15646	6.14075	6.93058	6.50848	6.4872
10155	9.16273	9.30368	9.3276	9.03935	9.26882	9.21029	9.10409	9.20534	9.41627	8.72992	9.03207	9.2679	9.03393	9.05655	9.17401	9.55679	9.30431	9.1073	9.03258	9.48	9.45757	9.05895	9.39849	9.09326	9.29049	9.04795	8.93772	8.97163	9.20907	8.96421	9.30776	9.27945	9.11121	8.40429	8.92711	8.83673	9.17009	8.90722	8.63599	8.73586	8.78759	8.93781	9.54358	8.82278	9.01724	8.89591	9.11001	9.09116	9.71657
10157	6.31685	5.88256	6.15296	6.26093	5.81163	6.62881	5.94757	6.61066	6.70773	6.78155	6.44899	6.57345	6.28534	6.9056	5.93676	6.58545	6.46935	6.66387	6.5404	6.86772	6.41653	6.54426	6.80357	6.65707	6.74374	6.67407	6.56716	6.73156	7.02374	6.53825	6.67725	7.1113	6.86265	6.83343	6.5043	6.53959	6.22075	7.02017	6.74647	6.814	6.7533	6.74135	6.5139	6.48917	6.62899	6.68288	6.82994	6.85576	6.56634
10158	11.0566	12.7985	12.0185	13.6144	11.6999	12.0754	11.7937	12.2182	11.7001	13.0248	11.3767	13.2931	11.7921	12.6991	12.6132	13.1287	12.6276	11.9553	13.5132	12.0557	11.3338	11.669	12.3244	13.3939	13.0664	12.6967	12.2835	12.4013	12.9283	12.1714	13.0897	12.3548	12.9804	12.5883	12.3934	12.0584	12.383	11.9641	12.2261	12.3839	12.1215	11.7225	13.7483	11.4411	11.9771	12.6629	11.6343	11.5466	11.4109
10159	10.7418	11.3207	11.3599	10.8084	11.2165	11.2991	10.7612	10.9414	11.1645	11.1811	11.5151	11.1708	11.1374	11.3484	10.9218	11.2915	10.8302	10.6469	11.43	11.3287	11.2543	10.9889	11.2377	10.8622	11.2118	10.5341	11.0275	11.1185	11.5824	10.8142	11.4164	11.2912	11.4627	10.8468	10.8133	11.0733	11.0205	10.918	10.645	10.7442	11.047	10.7158	10.8967	10.8859	11.0574	10.7237	11.0287	10.7686	11.0828
1016	5.77264	5.33149	5.46088	5.8049	5.41177	5.90585	5.52904	5.40956	5.65726	5.69645	5.75082	5.64117	5.96054	5.14999	5.46356	5.48597	5.85316	5.61165	5.21245	5.54917	5.5156	5.46363	5.11243	5.42311	5.57397	5.70244	5.72826	5.47025	5.59305	5.58802	5.69416	5.95474	5.52171	5.57658	5.75149	5.70153	5.7729	5.71969	5.8379	5.52082	5.60173	5.79999	5.18547	5.81371	5.83243	5.71529	5.43545	5.68888	5.27497
10160	10.0821	10.4595	9.8332	10.189	10.3477	10.2249	9.68082	9.70638	9.94532	10.3188	9.88429	10.0518	9.98575	10.1152	10.1983	10.3335	10.1035	9.59043	10.2313	9.64875	9.99613	9.74651	10.4116	9.9349	10.0664	9.86901	9.69904	9.46109	9.82645	9.60419	10.0266	9.55073	10.0618	9.61164	9.72498	9.4512	9.89775	9.39846	9.34683	9.44676	9.44038	9.80281	10.1268	9.63976	9.52858	9.89549	9.71804	9.5165	9.97091
10161	10.8862	10.8801	11.0926	10.7995	10.5805	10.5918	10.6458	10.599	10.2268	10.1638	11.4599	11.2853	9.83556	11.0476	10.4759	10.3883	11.4747	10.5858	9.57219	10.2423	10.9496	10.8049	10.8233	9.6995	10.3043	9.51752	9.35204	8.91815	9.41953	9.03923	9.9206	9.24232	10.0396	9.39025	9.00582	9.69365	9.44503	9.41657	9.40937	9.22929	9.19786	10.4749	10.6317	10.8287	9.64494	10.2852	10.8372	10.8291	10.6773
10162	7.93581	8.21213	8.0407	7.8548	7.2563	7.95942	7.56864	7.56459	7.52481	8.41828	7.81618	8.07772	7.67998	7.94526	7.83285	8.13794	7.5663	7.70172	8.16132	7.61194	7.29465	7.36833	7.87627	7.64119	8.07917	7.41671	7.91751	7.37976	7.54664	7.76877	7.75382	7.63781	8.01875	7.08735	7.7606	7.76556	7.99906	7.59743	7.57131	7.7666	7.79378	7.69677	8.04625	7.37139	7.84801	7.77321	8.01769	7.99996	7.07935
10163	9.22339	9.24055	9.54985	9.31054	9.01603	9.98213	9.63221	9.81515	10.0139	9.61959	9.63933	9.82398	9.40566	9.80246	9.27549	9.75451	9.85536	9.56371	9.6392	9.79622	9.86566	9.61419	9.96176	9.9559	9.74312	9.70442	9.41477	9.62227	9.76959	9.71203	9.96557	10.1952	9.7591	9.53735	9.8714	9.58924	9.38672	9.72273	9.09357	9.18661	9.39014	9.34159	9.62647	9.27362	9.57785	9.39661	9.63998	9.50072	9.89019
10164	5.68373	5.34835	5.97035	5.81279	5.792	5.90248	6.19324	5.55982	6.16127	5.74906	5.95687	6.06636	5.95925	5.71393	5.97005	5.72023	5.86075	5.99243	5.84531	6.10027	5.99672	6.09853	5.88326	5.84467	5.87408	6.02208	6.18079	5.87668	6.15938	6.11852	5.99852	6.0714	5.54394	6.05122	6.1151	6.00234	6.14762	6.06341	6.02582	6.03647	6.11308	5.92087	6.03228	5.78521	6.25429	6.24363	5.75643	5.85796	6.00369
10165	7.4608	7.75759	7.20449	7.5478	7.65629	6.96656	7.33968	7.66914	7.33793	8.2462	7.28228	8.43834	7.72465	7.53719	7.58639	7.66261	7.24673	7.4205	7.7869	6.92711	7.19976	7.06591	7.39017	7.50443	7.47258	7.50501	7.12792	7.60547	7.44926	6.95907	7.46449	6.8763	7.5865	7.57212	7.31062	7.22557	7.21277	7.51774	7.68125	7.50079	7.44825	7.27534	7.97347	7.0735	7.31366	7.7087	7.0908	7.24235	7.49279
10166	7.66808	7.35855	7.32758	7.44646	7.32061	7.54499	7.44027	7.71228	7.161	7.65535	7.50918	7.66937	7.55164	7.59468	7.50829	7.71871	7.21725	7.57449	7.80072	7.31662	7.36514	7.2855	7.20907	7.89366	7.50739	7.68231	7.5501	7.49904	7.72934	7.40695	7.82006	7.76347	7.5841	7.68496	7.62394	7.30926	7.52978	7.32007	7.52774	7.38453	7.69125	7.50105	7.61929	7.39196	7.62599	7.46007	7.01644	7.20046	7.67259
10168	5.73968	5.99467	6.16268	5.55296	5.71634	5.59602	5.66306	5.87357	6.05819	5.62104	5.70327	5.31032	5.62417	5.8627	5.64854	5.84522	5.80472	5.64731	5.78304	5.94827	5.80233	5.6851	5.52222	5.59346	5.53767	5.46735	5.40108	5.40718	5.48341	5.73813	5.23957	5.43053	5.58446	5.41811	5.4326	5.62485	5.29166	5.58303	5.39889	5.20634	5.47091	5.98349	5.97013	5.94903	5.55228	5.86153	5.86105	5.91376	5.55447
1017	7.70166	7.80425	8.10081	7.44608	7.89078	7.95557	7.7371	8.22567	7.94919	7.5608	7.94093	7.46718	8.27826	7.73939	7.86318	7.98422	7.65231	7.98241	7.24208	7.60166	7.97747	7.77565	8.00397	7.53866	7.79672	7.5678	7.78414	7.62939	7.48317	7.896	7.48438	7.55361	7.58146	7.19342	7.84216	7.57914	7.70509	7.65817	7.75027	7.62189	7.53458	8.03165	7.49993	7.86794	7.77781	7.45135	7.88943	7.90449	7.58921
10170	6.18549	5.72713	5.53919	5.71482	6.5371	5.29214	6.64033	5.32209	5.43746	5.72187	5.90917	5.57457	5.76246	5.67368	6.33711	5.20829	5.44054	5.77007	5.64815	5.80835	5.58566	5.77609	5.85763	5.60139	5.42854	5.65481	5.7121	5.59141	5.70235	5.72788	5.48476	6.17054	5.48802	5.76274	5.9709	5.74741	6.08394	5.68021	5.7404	5.57019	5.77456	5.46598	5.60824	5.62836	5.70792	5.68413	7.16443	6.41179	6.65673
10171	8.20326	8.27112	8.1417	8.44301	7.96061	8.14763	7.78669	8.16487	8.22126	7.88338	8.30196	8.1457	7.99934	8.04328	8.05148	8.43547	8.36956	8.08502	8.14883	7.938	8.10023	7.81096	8.14717	8.43826	8.18868	8.28767	8.20523	8.25938	8.18774	8.00737	8.24957	8.21788	8.06287	8.02181	7.93805	8.05867	8.03093	8.08017	8.08956	8.14859	8.14745	8.36937	8.44751	8.08054	8.1479	8.28751	8.14091	8.07294	8.41886
10174	7.00807	7.1155	7.18905	7.03909	6.76544	7.42144	7.24266	7.20814	7.22778	6.97534	7.33091	7.54825	7.04168	7.0506	7.09283	7.12344	7.33803	6.75274	7.04779	7.52534	7.48081	7.22395	7.26323	7.48182	7.31685	7.38843	7.25539	7.5234	7.15646	7.19484	7.54692	7.59362	7.1986	7.18525	7.03068	7.37831	7.09641	7.17635	7.04198	7.01518	7.30638	7.22982	7.20316	7.08065	7.39483	7.33553	7.18104	7.10379	7.1258
10175	10.2567	10.2872	10.4973	10.0169	10.7439	10.5758	10.129	10.6042	10.4953	10.7356	11.1703	10.4803	10.3502	10.5357	10.0969	10.8361	9.9921	10.339	10.3745	10.3284	10.6219	10.2709	10.6325	10.3343	10.2123	9.79002	10.1716	10.0555	10.2404	10.158	10.286	10.4491	10.4899	10.0329	10.3146	10.3422	10.0996	10.1338	9.66927	9.76573	9.87363	10.297	10.4326	9.89762	10.2348	9.88684	10.3719	10.1289	10.7592
10178	4.5428	4.68199	4.29764	5.11523	4.46723	4.53046	4.93753	4.8236	4.25431	4.94353	4.46809	4.89318	4.8928	4.68523	4.58899	4.7046	4.59062	4.74072	4.90358	4.41336	4.2879	4.49784	4.22406	4.68444	4.75168	4.86892	4.46011	4.77093	5.27614	4.77021	4.94513	4.42214	4.77721	5.09642	4.66452	4.71271	4.80986	4.80574	4.76274	4.77433	4.74	4.71138	4.88102	4.49019	4.6625	4.91262	4.63729	4.38794	4.40073
10179	8.45127	8.87469	8.99801	8.4841	9.15334	8.95451	8.90482	9.07465	8.90291	8.84543	9.15645	8.82553	8.6367	8.97412	8.60965	8.7773	8.61906	8.61012	9.11641	9.16137	9.00757	8.74427	8.77961	8.91028	8.95696	8.75123	8.4602	8.56097	8.62527	8.50217	8.7868	9.05439	8.74758	8.40559	8.44419	8.7286	8.3368	8.71396	8.55264	8.43331	8.59486	8.60963	8.80084	8.78883	8.79054	8.73684	8.82763	8.79285	9.20745
10180	8.14773	9.17853	8.75902	8.95922	7.9174	8.22257	8.0608	8.16587	8.79389	8.4409	8.35958	8.56935	7.67095	8.65954	8.20217	8.85536	8.6811	8.55455	8.51647	8.4721	8.62515	8.04533	8.94679	8.28611	7.98876	7.8875	7.59869	7.52998	8.21474	7.65528	8.35979	8.38124	8.18404	7.54763	7.35457	8.0513	7.80218	8.26744	7.18101	7.17315	7.16808	8.03587	8.79218	8.17253	8.03393	8.02596	7.98001	7.92118	8.49358
10181	9.47577	9.53231	9.59427	9.61971	9.59875	9.78629	9.42784	9.37957	9.70448	9.40659	9.43743	9.59221	9.36176	9.51416	9.45857	9.59284	9.7523	9.44578	9.39981	9.71246	9.50038	9.41633	9.71157	9.14201	9.24659	8.88799	9.14863	9.17639	9.39462	9.14834	9.16064	9.32463	9.37373	9.29833	9.05016	9.20837	9.21624	9.38141	9.16746	8.80422	9.22457	9.3986	9.5976	9.53067	9.47037	9.25727	9.49497	9.35413	9.57816
10184	7.94372	7.58071	7.53204	7.43	8.4391	7.58229	7.92658	7.25226	7.30273	7.539	7.7799	7.1932	7.12624	7.20828	8.56386	7.12718	7.39378	7.23033	7.11984	7.15491	7.72209	7.2232	7.84141	7.11433	7.15637	6.89827	7.28979	7.23218	7.19799	6.98718	7.06064	6.99511	7.14637	7.32823	7.27586	7.18444	7.12275	7.10066	7.04051	7.29829	7.26709	7.08451	7.18652	7.01316	7.13058	7.16715	9.49026	7.51443	9.73424
10186	10.5627	11.2347	11.2383	10.7275	10.5634	11.2893	11.1845	11.1398	11.4147	10.6686	11.6872	11.049	10.6143	11.0022	10.375	11.1769	11.2442	10.7675	10.4424	10.8398	11.0849	10.8161	11.1197	11.4327	10.731	10.4307	10.9709	11.351	10.6879	10.6104	10.8309	11.0029	11.2023	10.5939	11.0718	11.4423	11.1119	10.899	10.1336	10.5382	10.5859	10.804	10.7379	10.8447	11.1024	10.1955	10.3067	11.0338	11.291
10188	6.18143	5.96708	6.21494	6.50602	6.11748	6.29375	6.14036	6.08735	6.4191	6.25468	6.20314	6.28927	6.09186	5.90425	6.02618	6.02908	6.34378	6.2271	6.05201	6.45177	6.25185	6.29473	5.9717	6.16773	6.06535	6.06683	6.02406	6.05384	6.17265	6.16626	6.34749	6.27197	6.12456	6.07079	6.37144	6.23062	6.10115	6.05684	6.24128	6.12566	6.02647	5.93263	6.18057	6.10421	6.06709	6.35519	5.94476	6.03362	6.18662
1019	10.0509	10.6425	10.2574	10.5703	10.3265	10.6103	10.1181	10.2646	10.4247	10.4438	10.1368	10.4989	9.94388	10.4889	10.3117	10.4156	10.5782	10.1197	10.5868	10.37	10.329	9.92841	10.5589	10.4712	10.2639	10.137	9.87775	10.039	10.2789	9.70331	10.4967	10.0448	10.3402	9.7775	9.9809	9.93061	9.89081	9.91179	9.81245	9.77029	9.91481	10.053	10.7487	10.114	10.2143	10.1596	10.0386	9.86417	10.7001
10190	10.4308	10.6558	10.7331	10.0812	10.3476	10.5204	10.1367	10.5794	10.5838	10.7112	10.9161	10.2564	10.1879	10.4331	9.93976	10.5047	10.0795	10.2226	10.5338	10.442	10.5846	10.284	10.6664	10.4484	10.326	9.86452	10.0727	10.0894	10.2705	10.0295	10.2785	10.3191	10.4102	10.0455	10.2341	10.2137	9.94077	10.1688	9.58756	9.84212	9.85753	10.2686	10.3272	10.1692	10.3031	9.99117	10.4731	10.3279	10.5144
10193	7.51409	7.64113	7.62159	7.76623	7.4172	7.76405	7.30723	7.5789	7.45699	7.56041	7.70303	7.51739	7.27252	7.39852	7.63376	7.53662	7.6627	7.65568	7.50822	7.74399	7.68452	7.35453	7.52712	7.71357	7.66888	7.46891	7.49744	7.31762	7.37108	7.49401	7.4798	7.44273	7.52155	7.24238	7.54075	7.56878	7.44984	7.45245	7.2788	7.37017	7.45304	7.39616	7.58431	7.70905	7.40763	7.43698	7.5237	7.41246	7.28098
10195	8.72371	9.12981	8.61654	9.02227	8.55903	8.8063	8.67796	8.43282	8.75945	8.8438	8.51954	8.92422	8.71973	8.65396	8.87892	8.95496	8.73068	8.53623	8.46146	8.46872	8.5094	8.47439	8.63554	8.47049	8.28651	8.43983	8.16387	8.16143	8.43175	8.16417	8.58057	8.21972	8.5411	8.2697	8.61381	8.43009	8.57792	8.38055	8.74081	8.07784	8.30843	8.22219	8.78582	8.39477	8.2761	8.52785	8.33276	8.42063	8.93871
10196	7.19318	7.01433	7.39609	6.51688	7.31197	8.26457	6.8437	7.6592	7.32295	7.45186	7.51447	7.21202	7.231	7.13453	7.16957	7.56997	7.08424	7.17616	7.62615	6.95427	7.33848	6.71528	7.4628	7.18077	7.52124	6.88875	7.27419	7.32717	7.57115	7.13557	7.51025	7.22834	7.44675	7.19196	7.05578	7.58857	7.33616	7.15695	7.00612	6.99929	7.23977	7.06811	7.12732	7.27039	7.57521	7.0264	7.21699	6.95706	7.47044
10197	8.58095	8.54519	8.65878	8.40247	8.46543	8.98914	8.39052	8.50979	8.74807	8.65264	8.66559	8.2744	8.46114	8.57016	8.6095	8.58675	8.6694	8.52132	8.24174	8.4976	8.70976	8.46783	8.60746	8.28724	8.42206	8.23511	8.45696	8.30487	8.29154	8.27868	8.38889	8.22411	8.20238	7.9821	8.22257	8.30141	8.24632	8.20008	7.98844	7.96046	8.1014	8.44229	8.36436	8.3861	8.47665	8.35734	8.32834	8.45232	8.71585
10198	5.1337	5.04203	5.2283	5.20163	5.6013	5.57607	5.42258	5.42604	5.44492	5.28871	5.47712	5.25292	5.55934	5.37032	5.3919	5.3642	5.34957	5.25399	5.4109	5.16361	5.34821	5.24247	5.20606	5.08826	5.41878	5.27081	5.47912	5.45347	5.51635	5.25427	5.51196	5.14787	5.25608	5.55746	5.65154	5.55013	5.36316	5.49822	5.38193	5.45075	5.4254	5.4727	5.22152	5.39601	5.46714	5.40502	5.90295	5.32652	5.75769
10199	9.47859	9.28513	9.11542	9.3293	9.34599	9.81845	8.85246	9.4415	9.40456	9.21084	9.66521	9.14213	8.65905	9.40439	8.75391	9.16037	9.26308	8.88277	8.86928	9.6325	9.5364	9.10945	9.63756	8.94531	9.10984	8.74413	9.06785	9.16507	8.83219	8.81463	9.36686	9.23247	9.24028	8.69826	8.70162	9.2163	8.52403	9.18862	9.38689	9.14855	9.38844	9.21437	8.84113	9.2414	8.81037	8.89421	9.40159	9.44587	9.7317
102	7.74692	7.98337	7.65264	7.04789	8.471	7.10907	7.4432	7.43307	7.16986	7.07118	7.67269	6.90389	7.48482	7.68853	8.1466	7.48122	7.27038	7.01458	7.16494	7.34694	7.69878	7.40253	7.66473	7.10154	7.63742	7.04385	7.56633	7.40158	7.30894	6.9589	7.22812	6.92227	7.33411	7.05821	6.91411	6.94962	7.12251	7.17205	7.05031	7.24685	7.25238	7.54595	7.16301	7.12376	7.23913	7.31836	8.1645	7.36405	8.12841
1020	8.51505	8.76984	8.55232	9.03984	8.66035	8.01849	8.17248	8.43951	8.29321	8.88795	8.27045	8.30842	8.21983	8.55093	8.86688	8.30457	8.53816	8.43041	8.40916	8.00911	8.42717	8.26098	8.48707	8.48877	8.10085	8.39827	8.10443	8.08562	8.28171	8.16425	8.32083	7.74219	8.1676	8.16609	7.99539	7.98623	7.95169	8.03331	7.89835	7.93228	7.94139	8.22959	8.52991	8.05437	8.05979	8.38274	8.6119	8.09496	8.82304
10200	9.41504	9.51022	9.5944	9.30753	9.18869	9.11225	9.1122	9.46171	8.65015	9.30769	9.47059	9.32362	9.11178	9.29106	9.38546	9.52918	9.46322	9.27632	9.41233	9.489	9.23791	9.08379	9.35253	9.50846	9.56403	9.21051	9.37159	9.28479	9.65256	9.34587	9.37781	9.62632	9.34852	9.18356	8.96955	9.1061	9.20042	9.80024	9.10032	9.28367	9.36025	9.55998	9.43375	9.35444	9.72164	9.3762	9.81659	9.45461	9.84966
10201	6.35008	6.4432	6.52057	6.45583	6.32179	7.70614	6.31548	6.24761	6.77097	7.18401	6.7448	6.88839	6.41176	7.04589	6.35724	6.91586	6.89005	6.71183	6.71683	6.76984	6.36542	6.53752	6.91618	6.70576	6.28356	6.60751	6.07374	6.43875	6.84445	6.57878	6.44023	6.78146	6.72115	6.35641	6.43729	6.12112	6.49157	6.38574	5.96418	6.27779	6.04491	6.11975	6.76148	6.57561	6.35553	6.00967	6.21734	6.13359	6.54243
10202	7.48501	6.91645	7.70518	7.90976	7.30752	8.29756	4.99522	6.86847	7.13133	6.53885	5.84642	6.22837	7.57502	6.73661	6.88793	6.68662	6.69496	6.53844	6.32442	6.61981	7.44929	6.37216	6.41274	6.50816	6.53516	7.11674	7.58102	6.7382	6.88222	6.18281	7.23318	6.76796	5.63207	5.84901	6.32452	6.40129	5.59776	6.54767	6.68883	6.28911	6.8272	6.19101	7.33273	6.46123	7.05294	7.00152	6.96621	6.86571	6.44688
10203	7.92178	6.83194	7.84074	7.08585	7.92303	7.06522	7.48212	7.19723	7.7092	6.95358	7.87564	7.58676	7.11503	7.43936	7.46488	6.51462	8.00189	7.43456	7.00863	7.38694	7.70229	7.80459	7.29913	7.29125	7.48295	7.09135	7.89773	7.44569	7.6402	7.15313	7.12746	7.0537	7.7804	7.48533	6.93576	7.46049	6.90094	7.97726	7.56	7.63325	7.32165	7.24033	7.24574	7.79231	6.57732	7.11594	8.09683	7.76656	8.05965
10205	5.80804	6.15811	6.63367	5.9665	5.35695	5.79898	6.11557	6.02672	5.76245	6.17773	6.12867	5.85758	5.4094	6.6775	6.09067	5.17853	5.74401	5.44996	5.55078	5.59798	6.63404	5.90509	5.72219	5.15793	5.19028	5.3602	5.56933	5.67613	4.98696	5.39194	5.53841	5.07518	5.40876	5.96895	5.58539	5.96546	5.24657	5.6594	5.95862	5.74988	5.38512	5.57155	5.44713	5.77852	5.2284	5.66615	5.57937	5.83296	5.71144
10206	8.12521	8.26004	8.34334	8.1438	8.4401	8.35535	8.50325	8.47452	8.28822	8.426	8.34697	8.31451	7.97706	8.6468	8.49115	8.30303	8.28046	8.07785	8.88619	8.45485	8.45778	8.55796	8.59933	8.64359	8.39829	8.40329	8.21686	8.6884	8.77059	8.40993	8.25821	8.33335	8.52021	8.58515	8.24028	8.37852	8.28795	8.29985	8.70683	8.39249	8.4663	8.34149	8.38029	8.38088	8.13848	8.47794	8.36374	8.2543	8.44133
10207	4.72256	5.01354	4.45128	5.02534	4.83884	4.52334	4.64144	5.05916	4.72505	5.0493	4.72294	5.11434	5.13954	4.90835	4.79365	5.21327	4.80594	4.74754	5.24894	4.7066	4.83406	4.67896	4.71213	5.13679	4.85731	5.12799	4.8342	5.06651	5.21257	4.9	5.11386	5.08571	5.03166	4.98319	4.98825	4.91165	5.1408	4.87906	4.84343	4.77916	4.86338	4.90598	5.1732	4.7049	4.85534	5.14508	4.66943	4.82369	4.68465
10208	8.07871	8.33461	8.3771	8.32543	8.0205	7.71996	8.22111	8.28814	8.43971	7.95845	8.09266	8.2601	7.74074	8.2033	8.01377	8.34376	8.30221	7.87093	8.24691	8.22334	8.35199	8.09027	8.32752	8.15144	8.184	7.72608	7.68858	7.89483	8.12869	7.90166	7.98546	8.17531	7.99256	7.8198	7.81808	8.02282	7.81708	8.10141	7.79021	7.51669	7.67788	8.03312	8.28912	8.11103	7.82369	8.28019	8.11172	7.99208	8.42569
10209	12.2989	13.0148	13.1865	13.0058	12.4538	13.1752	12.5379	12.9109	13.1572	13.0496	13.0758	13.074	12.5044	13.1055	12.6843	13.1627	13.1869	12.7382	13.3103	13.2155	13.076	12.6793	13.0614	13.1084	12.956	12.4912	12.4172	12.4213	13.0141	12.4888	13.0526	12.864	12.8153	12.4439	12.7503	12.5895	12.6484	12.4931	12.0673	12.2478	12.1389	12.4577	13.0341	12.5766	12.4952	12.4312	12.6497	12.6468	12.831
1021	6.06867	5.97123	6.59707	5.6713	5.84927	6.28689	5.7636	6.18946	5.94899	5.70004	6.25749	5.58754	5.96388	6.28984	5.84896	6.46052	5.98954	6.01847	5.82076	5.59813	5.90309	5.9864	6.30064	5.85958	5.84289	5.71396	5.97106	5.58108	5.73123	5.85473	5.88887	5.9251	5.92875	5.80554	5.82099	5.70911	5.6999	5.76772	5.5446	5.94267	5.83412	6.23098	5.8939	5.8618	6.05158	5.91582	5.92913	6.14362	6.01506
10210	6.97087	7.27747	7.33981	6.82829	7.1529	7.32866	6.90331	7.30621	7.49117	7.68479	7.63717	7.60402	7.30635	7.26499	6.77064	7.24606	7.1302	7.00008	7.40881	7.72552	7.51257	7.15351	7.32334	7.3928	7.45315	7.29674	7.0185	7.23609	7.02086	7.24994	7.4864	7.50006	7.49145	6.99631	7.46176	7.14827	6.99004	7.34132	7.03033	7.14148	7.07687	7.36412	7.3244	7.3488	7.25341	7.19049	7.08531	7.31917	7.12142
10211	10.6814	10.9824	11.117	11.091	10.5481	10.764	10.6324	10.6477	10.9782	11.0145	10.9707	10.9852	10.4479	10.9188	10.9055	10.7096	11.1561	10.5413	10.7092	10.9081	11.0161	10.6387	10.9657	10.7352	10.6897	10.3635	10.5058	10.2609	10.6562	10.3488	10.7435	10.763	10.6359	10.4294	10.4636	10.6246	10.5696	10.5257	10.1088	10.2666	10.2798	10.4416	10.8094	10.6598	10.4722	10.4594	10.6696	10.8277	11.1129
10212	8.39791	9.0876	8.81223	9.04521	8.51039	8.41885	8.35896	8.58216	9.07299	8.7835	8.61245	8.78167	8.1525	9.08518	8.85084	8.58629	9.02438	8.25795	8.53358	8.28497	8.74536	8.35613	9.19184	8.34403	8.16337	8.15947	7.95207	8.18282	8.50707	7.65654	8.48401	8.16076	8.24105	7.96819	7.74152	7.87335	8.0554	7.93845	7.59941	7.78813	7.54348	8.4528	8.91133	8.13412	7.68448	8.19115	8.84101	8.19446	9.52916
10213	11.0934	11.2378	11.1374	11.3178	10.7496	10.9002	10.6124	11.3862	11.0557	11.2052	11.3334	10.8854	10.6886	11.1562	11.0381	11.1915	10.9974	10.885	11.0018	10.8796	11.0204	10.7098	11.1054	11.2558	10.9448	10.6807	10.6384	10.6508	10.9636	10.5903	11.0836	10.9123	10.9569	10.5518	10.7725	10.7963	10.6619	10.6253	10.391	10.4065	10.5159	10.9681	11.111	10.5094	10.8029	10.8514	11.1357	10.8978	11.6036
10214	6.00113	5.67652	5.52732	5.41428	5.81294	5.88789	6.04054	5.67644	5.42066	5.69518	5.43052	5.5548	5.96596	5.40025	6.29206	5.48535	5.5116	6.03293	5.33054	5.48996	5.60459	5.9336	5.23743	5.3776	5.67901	6.14517	6.12189	6.24066	5.62368	5.82239	5.58144	5.49428	5.44791	6.12902	5.94205	6.04106	6.08323	6.10525	5.98476	5.98659	6.01542	5.72493	4.87877	6.11103	6.04343	6.14195	5.88002	6.18371	5.3707
10215	4.63931	4.63915	4.59974	4.60649	4.60579	4.59769	4.62676	4.62162	4.65532	4.64959	4.63155	4.51099	4.60243	4.53619	4.64609	4.44702	4.52171	4.81886	4.57968	4.60788	4.38493	4.51326	4.50778	4.39356	4.62422	4.71698	4.77544	4.61079	4.63461	4.82303	4.75039	4.71663	4.48509	4.59874	4.7364	4.65992	4.66387	4.58313	4.78443	4.67954	4.62257	4.69611	4.48135	4.71054	4.57098	4.76244	4.60496	4.65241	4.64804
10216	4.52969	4.10014	3.95357	4.32147	4.51147	4.09766	4.21979	3.91106	4.21898	4.16501	4.10746	4.11091	3.9269	4.34843	4.19828	4.18735	4.13797	4.00771	3.9915	4.0206	3.98651	4.0956	4.20565	4.07819	4.02426	4.09936	4.0331	4.05917	4.0416	3.98549	4.05529	4.06345	4.01846	4.05857	4.04573	4.13866	4.0331	4.03887	4.06289	4.06427	3.9434	3.93833	4.07389	4.01072	4.06568	4.05623	4.05684	4.25565	4.95226
10217	10.5267	10.6579	11.1645	10.5002	9.5165	11.0545	10.3797	10.926	11.0435	10.9414	11.0643	10.7148	10.4872	10.8396	10.3217	11.1637	10.97	10.9566	10.9482	11.051	10.9851	10.6665	11.1808	11.2141	10.9754	10.6722	10.6469	10.6738	10.9477	10.9398	11.1063	11.0562	11.0583	10.6442	10.9807	10.8686	10.6098	10.8821	10.0608	10.5014	10.5568	10.7005	10.7995	10.5741	10.9185	10.277	10.7744	10.8713	10.3985
10218	4.7305	5.11398	5.19386	4.97477	4.79745	4.98669	5.20251	5.11988	4.96534	4.90384	4.94263	5.044	5.17358	4.94013	5.27724	4.87035	4.77472	4.94665	4.71123	4.54782	4.96298	5.03329	4.95161	4.86686	4.79852	5.14808	4.85764	4.82271	4.95952	4.87447	4.90927	4.94193	4.97774	5.04026	4.90521	4.96974	5.12131	5.21109	5.39916	4.91396	5.14066	5.44986	5.06094	4.9523	4.9949	4.81844	4.98526	4.87319	4.8926
10219	5.58075	5.81161	5.785	5.94373	6.16132	5.9868	6.10457	5.49675	6.01773	5.76517	6.28616	6.12967	6.11887	5.70238	5.96141	5.79719	5.7912	5.93952	5.56033	5.93989	5.95722	6.07221	6.1631	5.86416	5.90327	5.90765	5.92254	6.09557	6.037	6.0964	6.16458	6.12435	5.70379	5.90314	5.91371	5.93284	6.26446	6.05685	6.1564	6.18159	5.64815	5.56057	5.80232	5.92552	6.16754	5.66021	5.72511	6.06457	5.80062
1022	8.79479	9.14297	8.58849	9.22777	8.77441	9.29907	8.31813	8.8004	8.57814	9.00489	8.68094	8.99376	8.53545	9.00459	8.71996	8.85349	8.69483	8.70806	8.95406	8.77097	8.68442	8.30764	8.84115	8.84516	8.47722	8.22228	8.32457	8.1072	8.38791	8.19627	8.521	8.01438	8.49418	8.07387	8.17866	8.49524	8.19861	8.27189	8.3068	8.11576	8.32444	8.68685	9.0735	8.66233	8.49251	8.71003	8.89706	8.56905	9.00732
10220	5.93515	5.9184	5.93502	5.84863	5.61586	5.62024	5.74491	5.90788	6.10038	5.60613	6.13786	6.03924	5.88567	5.65639	5.55183	5.70607	5.94109	5.8622	5.64858	6.09866	5.83206	5.85427	5.98673	5.7415	5.62244	5.68106	5.76068	5.64994	5.47285	5.82187	5.71564	5.85498	5.7371	5.78168	5.81091	5.82812	5.65824	5.77701	5.56743	5.65385	5.61258	5.77778	5.64803	6.26578	5.75894	5.9827	5.76121	6.01941	6.04892
10221	7.96059	8.46665	7.31245	7.61506	8.66065	7.67305	8.0902	7.41545	7.35506	8.58416	7.428	8.14415	7.72183	8.04467	8.53219	7.95873	7.83071	6.88412	7.9233	7.21724	7.49436	7.37032	8.43231	7.60008	8.42928	7.39682	7.11535	7.32853	7.86148	7.37805	8.16406	8.16865	8.23944	7.44569	8.26894	7.06828	7.37182	6.85616	7.39561	6.87645	7.31182	7.65482	7.98344	7.19296	7.32991	7.35916	7.76981	6.95512	8.38261
10223	6.2514	5.55247	6.01647	6.08777	6.09137	6.10662	6.48561	6.29018	6.60735	6.33493	6.54866	6.4923	6.37691	5.99862	6.05954	6.00652	5.8519	6.28386	6.18921	6.59441	6.15518	6.32506	5.97959	6.09172	6.23065	6.39216	6.64126	6.39452	6.53536	6.59565	6.26826	6.74819	6.21318	6.49031	6.59867	6.53588	6.51593	6.44345	6.52308	6.22353	6.44011	6.25487	6.05917	6.47669	6.55188	6.29511	6.46798	6.39934	6.22373
10224	7.03811	7.10263	7.47045	7.22575	6.87321	7.64206	7.21033	7.3359	7.22953	7.23274	7.30687	7.4464	7.12979	7.09857	7.21469	7.19366	7.31553	7.12028	7.14072	7.38977	7.16702	7.19137	7.25525	7.09852	7.26893	7.20657	7.08047	7.06724	7.29839	7.14205	7.07131	7.34666	7.10791	7.28691	7.24755	7.16976	7.35398	7.27555	7.04422	7.0139	7.01445	7.08007	7.21062	7.16711	7.12659	7.03768	7.05105	7.12629	7.1528
10225	4.42322	5.13996	4.5033	4.79468	4.77397	4.05005	4.75648	4.26577	4.21907	4.30008	4.25641	4.41164	4.38385	4.10011	4.50062	4.19183	4.39701	4.3295	4.15981	4.49078	4.44722	4.38895	4.21039	4.03966	4.08279	4.34821	4.36653	4.30015	4.32836	4.47176	4.14923	4.30774	4.0998	4.32426	4.29657	4.40796	4.27775	4.35123	4.44762	4.23677	4.40187	4.37171	4.30617	4.67549	4.4976	4.40888	4.84769	4.28298	4.44948
10226	8.0321	8.14773	7.86551	7.69891	8.55526	8.40648	7.87374	7.80368	7.88213	8.03155	8.13341	7.95296	7.67258	8.06353	8.00899	7.83803	7.70395	7.77429	7.82377	8.14017	7.91428	7.96882	8.30333	8.05799	7.92407	7.72398	7.88624	7.93795	7.90471	7.79038	7.87335	8.1696	7.93065	7.77094	7.78531	7.52901	7.9231	7.94221	7.65074	7.71581	7.64632	7.73908	7.71836	7.73012	7.74131	7.67114	8.48164	7.74467	9.13842
10227	7.72805	8.64856	8.11311	8.10382	8.05943	8.2293	7.59559	7.90598	8.21869	7.97213	7.91994	7.56105	7.43066	8.24486	8.21701	8.39262	8.22366	7.71074	8.0669	7.99781	8.24103	7.75225	8.82497	7.93771	7.90605	7.68595	7.43602	7.32667	7.48924	7.26311	7.88401	7.76524	7.76021	7.07253	7.41272	7.2912	7.4259	7.41589	6.4267	7.14293	7.12492	7.63051	8.07356	7.48765	7.54196	7.16004	8.12918	7.78208	8.83943
10228	7.13971	7.42578	7.2888	7.17768	7.41156	7.19081	7.15787	7.13666	7.15501	6.94379	7.21414	7.01305	7.03516	7.18664	7.38923	7.06426	7.14195	7.03031	7.08279	7.09069	7.23749	7.1416	7.11232	7.05522	7.03217	6.92052	7.03447	6.73913	6.96325	6.97416	6.99349	6.896	6.96002	6.65058	6.62176	7.05597	6.87186	7.02943	6.77219	6.90723	6.88694	6.8961	7.22887	7.10271	7.09113	6.93088	7.61563	7.11446	7.47595
10229	7.65787	7.64899	7.8057	7.83631	7.30895	7.70731	7.63341	8.11164	7.98432	7.98428	7.79067	7.35908	7.73825	7.68205	7.56007	8.08467	7.96033	7.91974	7.8387	8.04064	7.71571	7.79404	7.83715	7.60132	7.59042	7.59439	7.66285	7.70788	7.63267	7.43065	7.77901	7.38325	7.70786	7.35006	7.5262	7.73864	7.55015	7.78317	7.57528	7.66456	7.62764	8.06727	7.84558	7.76298	7.89143	7.47829	7.76329	8.00486	7.40173
10230	6.72638	6.7006	6.78933	6.04504	6.8258	6.746	6.6341	7.2562	7.2302	7.18868	7.01104	6.51162	6.09295	7.20972	6.72075	7.52959	6.7406	7.06887	7.14483	7.02123	7.24804	6.76414	6.85074	6.69169	6.65493	5.91151	6.57948	6.89331	6.53824	6.66973	5.90935	6.94951	6.69071	6.9006	6.51356	6.68067	6.49451	7.02998	6.68959	6.72055	5.92369	7.15676	7.32222	7.13734	6.83313	6.82534	6.72493	6.66169	6.7743
10231	10.3132	10.5099	10.6821	10.6086	10.0738	9.26337	10.2308	10.5418	11.0567	10.5206	11.1291	10.6227	10.4069	10.8613	9.8285	9.90198	11.5674	10.0171	10.0991	10.3758	11.6407	10.7642	10.8707	10.1334	10.0536	10.184	10.553	10.4814	10.9215	10.2036	10.6115	10.1074	11.1473	10.8248	10.1046	10.1197	9.58173	10.6652	10.0467	10.2271	10.1169	10.0958	10.0898	10.7564	9.16243	10.0024	8.94721	9.85242	10.5976
10232	6.69275	7.50289	9.11622	6.37348	6.49309	5.60315	6.65943	5.95964	6.45209	6.23712	5.62892	4.77219	7.58293	6.21416	6.01768	7.25048	6.66282	4.84892	7.72541	6.04861	6.34054	7.53669	6.79909	6.01642	6.8422	7.02278	6.87427	5.47938	4.9767	8.86847	8.59753	8.02893	5.22571	5.24014	7.19012	8.07938	7.49707	7.60252	7.29273	8.12013	5.00069	6.56963	5.41086	7.83568	6.18099	7.37999	6.39199	8.751	5.11521
10233	6.15333	6.52195	6.36398	6.73844	6.34098	6.99987	6.08159	6.216	6.40543	6.58984	6.32718	6.7265	6.14823	6.2997	6.29183	6.39451	6.3149	6.85569	6.66367	6.41392	6.39996	6.29415	6.2753	6.78719	6.32761	6.32836	6.30073	6.69657	6.31607	6.09661	6.4283	6.27357	6.24824	6.58698	6.71702	6.55763	6.06734	6.1704	6.12314	6.65798	6.24865	6.30151	6.76581	6.35975	6.64385	6.54183	6.2413	6.4961	5.73513
10234	6.65706	5.92554	6.55242	6.14472	6.17026	5.33608	6.31793	6.54552	6.21171	5.36466	6.08379	7.31168	5.15996	5.85925	5.70303	5.91358	7.77623	6.69941	4.83558	5.92769	6.97722	7.11945	6.31181	6.14561	6.3819	5.6669	6.02276	6.11921	6.22574	6.14602	6.22522	6.04633	6.81345	5.97129	5.78173	5.41032	5.9697	7.16298	5.82449	5.33282	5.45005	5.96491	6.53214	6.57382	5.28124	6.29522	5.02693	6.13182	6.18957
10235	5.73316	5.94996	5.96688	5.96526	5.43283	5.54433	5.71433	5.81531	6.0898	5.63855	5.89176	5.83773	5.51586	6.05121	5.77841	5.46148	6.03773	5.52819	5.43989	5.57003	6.05984	5.83455	6.00731	6.09916	5.38107	5.487	5.50636	5.31672	5.43861	5.46003	5.67501	5.7199	5.16708	5.35628	5.50819	5.66228	5.41682	5.68816	5.05249	5.52738	5.36204	5.59049	5.4745	5.75814	5.60354	5.24356	6.02935	5.88	6.05664
10236	9.99176	10.282	10.0769	9.89776	10.0948	10.3837	9.72574	10.2487	10.3868	10.2986	10.2347	10.318	9.80373	10.3498	9.7684	10.1976	10.0476	9.89251	10.0514	10.3613	10.2796	9.90526	10.2368	9.93194	10.0911	9.54168	9.71549	9.86041	10.114	9.71164	10.2011	9.98443	10.0876	9.7354	9.67541	9.95903	9.743	10.1546	9.73267	9.74341	9.79829	10.0675	10.0396	9.91475	9.9886	9.87863	10.0868	10.0135	10.4801
10237	9.67944	10.0957	10.15	10.1927	9.72788	10.2138	9.72073	9.98776	10.0382	10.2803	9.94616	9.75255	9.65538	10.1499	9.82982	10.3353	10.2062	9.8316	9.96047	9.73156	9.97445	9.72775	10.035	9.89042	9.87951	9.81869	9.74162	9.54857	9.73194	9.38346	9.85318	9.67353	9.78554	9.57371	9.58931	9.58246	9.64213	9.54417	9.39497	9.42648	9.46589	9.91652	10.1107	9.71753	9.55805	9.66822	9.79517	9.95271	10.3525
10238	7.07561	6.79355	7.34517	7.13272	6.82718	7.23318	6.90937	7.31186	7.13768	7.35478	7.34307	7.36174	6.79259	7.43749	7.04489	7.3764	7.43025	7.23727	7.05806	7.3414	7.08953	7.31623	7.31643	7.28974	7.11463	7.17851	6.97948	7.12122	7.19734	7.08875	7.14313	7.27102	7.22958	7.10988	7.04047	6.98204	6.93226	7.28215	7.01624	7.07486	6.95108	7.13458	7.17914	7.09191	7.1665	7.01909	7.08678	7.25763	7.24738
1024	6.66002	6.60669	6.28813	6.32555	6.66818	6.77324	6.49241	6.47601	6.14691	6.87151	6.58134	6.31555	6.16706	6.50034	6.35378	6.41236	6.29785	6.13868	6.78543	6.30893	6.25286	6.27263	6.39107	6.14287	6.41516	6.28038	6.11788	6.40824	6.23828	6.30731	6.46474	6.08941	6.43129	6.15465	6.06156	6.20161	5.86352	6.31656	6.17017	6.09358	6.26652	6.11283	6.37902	6.28693	6.3122	6.3725	6.73915	6.30943	6.44933
10240	7.25422	7.98866	7.41495	7.85917	7.26085	7.93303	7.05007	7.62238	7.52201	7.64013	7.45634	7.65442	7.06906	7.882	7.30566	7.9121	7.87611	7.30217	7.94003	7.38186	7.34817	7.21644	7.72592	7.65425	7.84005	7.41726	7.24863	7.3016	7.76264	6.83011	7.84159	7.49514	7.97387	7.45977	7.09346	7.20201	7.3334	7.41458	7.27951	7.28661	7.15265	7.54708	8.09823	7.33385	7.30381	7.49657	7.1994	7.41602	7.61428
10241	10.4663	10.7102	11.0428	11.0357	10.285	10.7375	10.6201	10.9112	11.4287	11.2401	11.3247	11.0908	10.4858	11.115	10.7224	10.7183	11.3083	10.5437	10.9174	11.2354	10.8317	10.9814	10.8594	10.8972	10.8011	10.671	10.7575	10.7487	11.0193	10.6061	10.8198	10.7629	10.7633	10.7317	10.5177	11.0839	10.5001	10.8262	10.4903	10.4077	10.4588	10.4783	10.745	10.6996	10.4442	10.5726	10.9922	10.747	10.569
10242	7.33347	7.55427	7.19003	7.36842	8.16071	7.965	7.06681	7.6693	7.05724	7.43686	6.73904	6.61744	7.71136	7.42912	8.06183	8.18231	7.61138	7.15929	7.556	7.62778	7.53233	7.30204	7.27721	7.56253	7.84015	7.75655	7.79829	7.66734	7.76344	7.59971	7.64856	7.23481	7.35921	7.1648	7.51741	7.11058	7.90172	7.0924	7.58073	7.37539	7.80143	7.60319	7.47607	7.53418	7.83976	7.57153	7.26818	7.20831	7.01803
10243	7.265	7.366	8.56801	8.49986	7.1738	7.74593	7.10846	8.23295	8.28726	7.88341	8.91454	8.00488	7.87023	8.26705	7.94146	8.80083	8.29442	8.70243	8.52056	8.06544	7.92869	8.17562	7.88131	8.99353	8.43713	8.70435	8.41813	8.08303	8.40846	8.25045	8.8661	8.46618	8.6368	8.17989	8.50163	8.29798	7.9475	8.06859	8.24709	8.47793	8.40953	7.85625	9.13905	7.60646	8.65943	8.38649	8.17497	8.51447	7.15071
10244	8.79339	9.23273	9.07303	9.36981	8.80038	8.72085	8.73595	9.00613	8.9952	8.73991	9.10884	9.28077	8.65698	9.00778	8.7679	9.01885	9.13895	8.89622	9.0369	8.99311	8.93305	8.68466	9.08915	8.4359	8.67198	8.53189	8.20425	8.7406	8.91303	8.56334	8.79662	8.62584	8.73411	8.56778	8.85735	8.8807	8.5075	8.6492	8.38445	8.42456	8.62079	8.81687	9.29559	8.87431	8.64023	8.78951	8.82249	8.79833	9.03082
10245	8.67396	9.2757	9.16317	9.14853	8.68133	9.6871	8.80271	8.99807	9.12205	9.44796	9.01058	9.16081	8.81702	8.94691	8.97994	9.31397	8.89738	9.0916	9.21544	9.15894	8.93745	8.62835	8.77593	9.24481	8.89484	8.90051	8.77024	8.8054	9.13503	8.56553	9.15051	9.02801	8.99767	8.76195	8.92558	8.83471	8.92667	8.70764	8.60094	8.34109	8.48316	8.7006	9.40139	9.03037	9.09641	8.89629	8.47364	8.81918	8.57833
10246	5.80074	5.58868	5.10207	5.18731	5.17601	4.93897	5.33806	5.1296	5.06917	5.6805	5.08333	5.67099	5.29303	5.02955	5.58521	4.92891	5.19116	5.25918	5.69531	5.0547	5.01429	5.27811	5.22065	5.05119	5.19083	5.39835	5.24932	5.07873	4.95266	5.01967	5.23275	5.32476	5.19004	5.30234	5.22849	5.30872	5.46736	5.06244	5.10401	5.06269	5.11573	5.35226	5.64883	5.12253	4.93987	5.36125	4.98928	5.10868	5.06604
10247	8.87009	9.19701	8.17719	10.9235	8.41568	7.89172	9.13265	9.3987	7.86758	9.78946	8.16094	10.7597	10.2281	9.20512	9.32842	9.75705	9.45213	8.98401	10.2195	8.57989	8.41805	8.95993	8.49446	10.4976	9.96698	10.2637	9.87637	10.0055	10.398	9.69316	10.3025	9.41259	10.3101	10.1561	9.43267	9.36827	9.79429	9.30477	10.3362	9.8333	9.83689	9.26193	11.0323	8.06466	9.01894	10.4825	8.74501	8.62521	7.94167
10248	8.75514	9.49771	9.29655	9.51925	8.58795	9.63132	8.54084	9.24539	9.53755	9.33348	9.24189	9.04117	8.71201	9.40891	9.1079	9.59467	9.52636	9.0495	9.6348	9.31055	9.14073	8.76539	9.3527	9.47859	9.07341	8.94624	8.67917	8.79824	9.12761	8.73098	9.24396	9.16897	9.1302	8.74918	8.91528	8.74356	8.73527	8.77019	8.45903	8.65347	8.67001	8.91382	9.59206	8.93202	8.85392	8.80868	8.96666	8.91469	9.42008
10249	8.42536	9.196	8.06984	11.2047	7.69622	8.18922	9.01211	9.41588	7.41024	10.095	6.64131	10.6615	9.58001	9.55838	9.31769	9.86991	9.5823	9.08484	10.6566	8.2664	8.12659	8.97452	7.90944	10.6368	9.8799	10.4385	9.63669	9.94458	10.0968	9.45738	10.1536	8.85353	10.1899	10.0288	9.65612	9.19938	9.54947	9.33776	10.0201	9.54209	9.3598	9.32262	11.0262	8.22393	8.81737	10.6653	8.12724	8.24439	7.4503
1025	6.79259	6.65436	7.10946	6.57028	6.23862	7.02454	6.42635	7.01564	7.28859	7.25883	6.74866	6.87457	6.29878	7.18283	6.45249	7.10831	7.15264	7.23027	6.81718	7.04954	7.30097	7.108	7.50108	6.71358	7.01473	6.75862	6.43773	6.5556	6.87	7.13061	6.86415	7.3759	6.8967	6.53555	6.44865	6.71695	6.45801	7.03918	6.195	6.67502	6.34806	6.9418	6.61479	6.94491	6.7901	6.54899	7.01855	6.88956	6.77171
10250	9.63251	9.32592	9.43197	9.46608	9.37262	10.0342	9.00619	9.74662	9.60881	9.21023	9.58027	9.18671	8.91991	9.60618	9.32093	9.78784	9.97846	9.62228	9.48337	9.84122	9.48136	9.70038	9.86104	9.52775	9.4909	9.54691	9.3075	9.50655	9.94619	9.50264	9.30972	10.1371	9.6639	10.0443	9.03338	9.10352	9.16073	9.92075	9.45526	9.44023	9.35093	9.77941	9.65977	9.01206	9.26516	9.37508	9.69112	9.71252	9.7259
10252	10.1945	9.54836	10.1114	8.94977	10.1691	10.2708	10.028	9.78999	10.3991	9.65583	10.1248	9.6843	9.77269	10.134	9.55714	9.31909	9.73654	8.90732	8.73152	9.55614	10.3022	9.8941	10.0015	9.36129	9.126	9.21019	9.61525	9.0995	9.02684	8.93563	9.17559	9.42005	9.4395	9.32248	9.31525	9.91771	8.89467	9.26045	9.17586	9.38671	9.13254	9.54027	8.47451	9.67621	8.68575	8.91454	11.2562	9.21487	10.8606
10253	8.58563	8.624	9.5241	8.30015	8.38698	8.88864	8.28247	8.13961	8.71013	8.02258	8.85976	8.11948	7.74801	8.78811	8.45645	8.45479	8.2001	7.5938	8.24661	8.56544	8.89611	8.21722	8.84433	8.80561	9.48635	8.22321	8.26442	8.53605	8.76768	7.70285	9.00356	8.52165	8.71436	8.26998	9.60349	7.67015	8.13885	8.27009	7.9019	8.2452	8.02564	8.07623	8.02603	8.02082	7.86102	7.87988	8.2336	7.57854	8.88542
10254	6.64577	6.53536	6.63641	6.32518	6.36839	6.54176	6.32726	6.50815	6.6105	6.40909	6.64554	6.25472	6.38868	6.69698	6.43	6.69502	6.23686	6.3447	6.7164	6.41628	6.60866	6.37285	6.47567	6.53662	6.5423	6.42717	6.64704	6.55113	6.69953	6.43941	6.30221	6.37325	6.63061	6.43487	6.51686	6.49991	6.56166	6.3859	6.48484	6.43226	6.59827	6.60257	6.47982	6.23907	6.60965	6.36067	6.5324	6.70114	6.42183
10255	5.92353	5.44639	5.78763	5.93345	5.87933	5.52908	5.64658	5.43066	5.71374	5.62113	5.68933	6.00549	5.55806	5.87435	5.55594	5.74316	5.84917	5.80015	5.60902	5.94161	5.71008	5.5834	5.47936	5.73702	5.40107	6.09797	5.91563	5.73715	5.53731	5.70472	5.65519	5.9499	5.42064	5.81333	5.62328	5.98218	5.93451	5.8229	5.9136	5.80791	5.72267	5.83864	6.10042	5.62868	5.74354	5.70831	5.91793	5.69148	5.69388
10256	5.23548	5.48289	5.11727	5.38047	5.27905	5.76125	5.3327	4.82621	5.1689	5.34895	5.019	5.1227	5.71911	5.03694	5.24691	5.53059	5.39013	5.29548	5.5959	5.06358	5.19594	5.1094	5.22242	5.21372	5.10433	5.30355	5.08764	5.14303	5.63812	5.38795	5.20666	5.1769	5.10287	5.29381	5.32342	5.1411	5.42624	5.07036	5.09173	5.40781	5.3751	4.98712	5.23829	5.31983	5.1225	5.47768	5.27798	5.22416	5.30184
10257	6.97986	7.40246	6.38836	6.88489	7.49915	6.51232	6.9707	6.39524	6.38983	7.11223	6.26824	6.60017	6.9505	6.65554	6.80393	6.79505	6.41389	6.52299	7.44821	6.17486	6.39688	6.49096	6.76662	6.65506	6.84198	6.59761	6.62732	7.00722	6.80827	6.48654	7.03131	6.3383	6.78263	6.95226	6.62757	6.73339	6.78942	6.58918	6.94979	7.33525	7.22963	6.92712	6.95654	6.23298	6.20049	7.32307	6.75376	6.44945	6.94377
1026	10.1689	10.173	9.92385	9.43007	9.79217	10.0237	9.96208	9.32585	10.1725	9.91022	10.1823	9.29723	9.00642	10.3038	10.6006	9.56685	9.44548	8.81184	9.54516	8.97853	9.9601	9.40602	10.4942	10.2343	9.55883	10.0525	9.80149	9.31626	9.75154	10.0391	9.77774	10.471	9.5588	9.91646	10.2995	9.85805	9.64446	9.82047	9.07264	9.36861	9.63297	9.30269	8.89561	8.82321	8.51705	8.88878	9.68668	9.12247	10.5537
10260	5.90384	5.57284	6.09381	5.50261	5.65476	5.63252	5.4539	6.03735	5.87525	5.78753	6.03896	5.29073	5.53843	5.91478	5.65562	6.06707	5.7194	5.80881	5.83049	5.62892	5.73272	5.84041	5.98905	5.51769	5.85417	5.29918	5.67062	5.46748	5.44872	5.49729	5.47382	5.52251	5.70251	5.33983	5.36241	5.58575	5.42771	5.65492	5.50553	5.68025	5.55569	6.02453	5.59552	5.70535	5.73201	5.46287	6.27752	6.10533	6.03466
10261	6.54296	5.7381	4.53487	5.18714	6.18942	4.25144	5.96042	5.33432	5.2654	5.35306	6.19023	4.91511	4.30566	5.29997	5.90588	4.68908	5.12212	4.83489	4.74475	4.76544	5.33478	5.33986	5.27656	4.56058	4.56175	4.14975	4.524	4.24676	4.52088	4.30468	4.32027	4.87378	4.37305	4.47713	4.28678	4.47424	4.74399	4.42265	4.27804	4.1499	4.05752	4.4811	4.30943	4.53151	4.43599	4.15397	7.98826	6.26422	6.80107
10262	8.28092	8.1755	8.31653	8.29828	8.2438	8.24284	8.11837	8.36038	8.35691	8.32404	8.29665	8.19024	8.20071	8.25198	8.10925	8.35298	7.95992	8.19215	8.30701	8.50437	8.36562	8.26437	8.40534	8.36722	8.3681	8.34697	8.43537	8.21457	8.82684	8.69194	8.56425	8.68381	8.38542	7.94582	8.24313	8.36375	8.57801	8.12319	8.09095	8.30201	8.41176	8.27782	8.39963	8.32775	8.39393	8.67931	8.00021	7.81774	8.23355
10263	8.12196	8.88629	8.70466	8.3955	7.68967	8.59131	7.91616	8.31355	8.82915	8.12286	8.15885	7.73391	7.72887	8.79918	8.17674	8.81338	8.69016	8.02693	8.45171	8.08778	8.34475	8.06289	8.69756	8.12046	8.12564	7.89234	7.58929	7.66312	7.81275	7.502	7.86952	7.94748	8.10954	7.58393	7.90098	7.66205	7.82514	7.55476	7.25855	7.61828	7.74279	8.27931	8.13471	7.74296	7.58931	7.75252	8.03351	8.54034	8.86233
10265	5.04928	5.22436	5.07857	5.0369	5.25701	4.9512	5.14739	4.58836	4.60559	4.56143	4.75632	4.94167	5.742	4.90659	5.01006	4.7094	5.12874	4.70353	4.61832	4.64826	5.11322	4.74574	4.66576	4.74595	4.62916	4.84753	4.86418	4.6501	4.76234	4.60392	4.62403	4.81744	4.76818	4.72085	4.81729	4.98765	4.76494	4.95711	4.76104	4.8947	4.74	4.87663	4.72085	4.69212	4.7135	4.83922	4.82714	4.78143	4.58222
10266	9.71976	8.66999	10.1359	9.78216	7.9507	8.67258	8.79994	9.6981	10.0124	9.33445	10.2033	9.9954	9.08408	9.22073	9.36242	8.44036	10.1688	9.26701	8.1034	9.52769	10.1588	9.82055	9.67111	9.49816	9.13382	8.91508	9.4071	9.16681	9.04562	8.4371	9.14407	8.91513	9.61874	9.12243	8.74443	9.23554	8.63079	9.7427	8.8479	8.60677	8.74921	8.89887	9.6818	9.63768	8.29096	8.9763	7.87664	9.48192	9.83089
10267	8.56909	8.46507	8.90082	8.32855	7.93587	9.8878	8.79114	8.46039	9.9385	9.31811	8.23927	8.31381	7.72898	9.63418	7.92883	8.76632	8.57508	8.42288	9.01537	8.71463	8.62288	7.29095	9.54745	9.40192	8.38731	7.74485	7.54364	9.0641	8.60198	8.28213	6.42792	8.24784	9.30896	7.21645	8.10576	7.66928	8.74457	8.83928	8.50597	8.33921	8.08737	8.82459	8.67632	7.51188	7.37618	7.09062	9.17878	8.95032	10.1671
10268	12.3337	11.9241	13.1249	12.2454	10.7187	12.987	12.2256	11.5787	12.3692	11.6584	11.9218	12.6038	11.4394	12.4687	11.3282	11.8084	12.4387	11.6934	11.9541	12.1413	12.9457	11.9324	12.2183	12.2827	11.8221	11.4794	12.2076	11.9926	12.3256	11.5279	11.8836	12.5258	12.182	11.6445	12.4701	11.907	12.2469	12.0582	11.4395	11.8834	11.5178	12.2227	12.2538	12.1691	12.4416	11.3679	11.61	12.3885	11.9704
10269	10.4481	11.059	10.9615	10.8332	10.7157	10.5943	10.6363	10.8876	10.6732	10.8024	10.974	10.8521	10.5868	10.8976	10.8447	10.8097	10.4173	10.5568	10.9542	10.507	10.9142	10.6503	10.6878	10.8091	10.7792	10.4284	10.3287	10.5383	11.0041	10.3471	10.8349	10.6458	10.9588	10.4905	10.4313	10.5633	10.5849	10.4859	10.314	10.3669	10.3822	10.4566	10.8393	10.3465	10.262	10.4643	10.6145	10.5491	11.1098
1027	10.2237	10.3743	11.3061	10.3426	10.3272	11.0885	10.3889	11.3926	11.2886	11.0533	11.2353	10.9464	10.8233	11.0268	10.2458	11.3467	10.7446	10.6823	11.1838	11.5693	10.8248	10.8166	10.8677	10.8947	11.1041	10.4822	10.748	10.8986	11.1072	11.0174	11.2972	11.4387	11.3026	10.9483	10.7151	11.4638	10.9105	11.2682	10.6712	10.9081	10.7689	11.1624	10.9151	11.1066	11.1955	10.5463	10.8931	11.1869	10.3182
10270	8.09829	8.30639	8.22119	8.3788	8.11993	8.23768	8.11006	8.32667	8.19587	8.26735	8.29384	8.08066	8.11909	8.12656	8.17131	8.30855	8.24477	8.08539	8.05163	8.37434	8.50742	8.10286	8.39638	8.23394	8.39349	8.22136	8.25613	8.44556	8.21777	8.18872	8.39032	8.36313	8.1524	8.13131	8.2555	8.40645	8.31608	8.4578	7.86559	8.17226	8.18518	8.26118	8.16176	8.17307	8.14761	8.00636	8.34571	8.25676	8.37655
10272	7.15761	8.77663	7.09226	6.94244	8.20987	7.5859	7.61659	6.65015	6.67452	7.56094	6.8251	6.52591	6.77096	7.24751	7.85636	7.17894	6.91307	6.60936	7.41935	6.70814	7.32475	6.76695	7.70164	7.51489	7.42829	7.43671	7.03456	7.46987	6.86701	6.97169	7.50013	6.7896	6.60056	7.0223	7.21139	6.77631	7.55875	6.30972	7.56818	6.86302	7.31554	7.24109	7.25415	6.54454	6.48368	6.46975	7.26784	6.48007	8.5231
10273	10.2707	10.9758	10.9054	11.1981	10.009	11.1227	10.4288	10.5746	10.845	10.8978	10.7821	11.0245	10.3964	10.6506	10.5874	10.9126	11.1472	10.6437	10.8704	10.9833	10.6312	10.4434	10.8544	11.144	10.7365	10.5095	10.4325	10.402	10.8844	10.5083	11.0358	10.9743	10.7365	10.5054	10.4819	10.5544	10.6532	10.6027	10.2005	10.205	10.2402	10.2927	11.0903	10.468	10.5508	10.4456	10.4919	10.3879	10.6283
10274	7.70065	8.08044	8.05983	7.79054	7.87559	8.06106	7.62111	8.3655	8.27176	7.60516	7.95975	7.85822	7.57184	8.03806	7.75595	7.99703	7.74365	7.89464	8.16111	7.89997	8.00807	7.94413	7.87066	8.15617	8.42132	7.80086	7.88519	7.99894	8.1247	7.55435	8.09662	8.08707	8.29587	7.57846	7.4889	7.86957	7.71322	8.10598	7.65977	7.74944	7.69267	7.9207	8.34796	7.89622	7.8441	7.78006	7.92745	7.99095	8.35385
10276	9.01009	9.16208	9.90398	9.65257	8.64245	8.97996	8.95279	8.89241	9.04737	8.72131	10.0203	9.91819	8.65989	9.53233	8.71045	9.02716	9.62638	9.29298	8.75529	9.49469	9.9254	9.36053	9.84175	9.17982	9.30199	9.09227	9.06131	8.77769	9.10066	8.71609	9.38669	8.91017	9.52095	8.62714	8.4719	8.62566	8.68652	8.86304	8.94758	8.6919	8.58715	8.59005	9.98066	8.77346	8.36268	9.21225	8.04138	8.85897	8.84873
10277	7.08773	7.00033	7.14094	6.78244	7.38111	6.93196	7.07406	7.15758	7.04154	7.10525	7.18909	7.1393	7.21226	7.20316	7.26621	7.25211	7.23885	7.35827	7.37289	7.45707	7.3145	7.17317	7.17808	7.2912	7.26065	7.21731	7.30281	7.25665	7.22086	7.21478	7.06002	7.08626	7.12063	6.9435	7.1672	7.10998	7.05576	7.24317	7.01744	7.14155	7.20773	7.25361	7.39416	7.10791	7.25106	7.38303	7.27145	7.36809	7.28736
10278	6.06306	6.53324	5.97522	6.54671	6.22182	5.96873	6.32344	6.15257	6.2361	6.14031	5.90451	5.7852	6.02435	6.01755	5.87109	6.10455	6.2542	5.7122	6.50454	6.30254	6.37307	6.02259	6.37432	6.31177	6.18639	6.07143	5.89667	6.06137	6.02358	6.05798	6.07696	6.41625	5.94236	5.90256	5.88583	6.03571	6.4082	5.66483	5.67024	6.00386	5.79662	6.15005	6.20266	6.15354	5.94415	6.06508	6.10543	5.76571	6.56334
10279	6.59691	7.0867	7.00973	6.61961	6.55944	7.12058	6.35041	7.04534	5.86907	6.06776	6.30218	6.47975	7.08459	7.01175	6.65433	7.09302	6.1281	5.90986	6.58314	7.54925	6.47594	6.14451	6.72321	7.03692	7.11526	6.39847	6.87465	6.77709	6.97894	6.79764	7.0899	7.40747	6.92611	6.55294	6.75673	7.54769	7.38565	7.32059	6.55663	6.68125	6.95534	7.20727	6.74821	7.11575	6.88763	6.86414	6.74656	7.28069	6.48062
1028	11.7117	12.2492	13.1776	12.1661	10.4483	13.2751	11.7774	11.7977	13.0537	12.6827	12.6102	12.0897	12.0887	12.7804	11.9156	12.4667	12.5676	12.2841	12.7682	12.1276	12.4568	12.3811	12.7039	12.6614	12.0348	12.2475	12.144	12.1266	12.4747	12.4567	12.7635	12.8032	12.4686	12.3067	12.5058	12.0906	12.1235	12.0728	11.2578	12.0178	11.7994	11.9091	12.1327	11.7796	12.2816	11.5953	11.9489	12.4198	11.6276
10280	7.73472	7.99425	7.86088	7.93742	7.68788	7.76861	7.48179	7.74857	7.82513	7.69499	7.8231	7.88278	7.40151	7.99766	7.82734	7.9159	7.81952	7.37866	7.80221	7.64659	7.8006	7.50738	8.13465	7.80932	7.74818	7.43637	7.59546	7.42169	7.57511	7.2835	7.84993	7.33591	7.81873	7.34623	7.3032	7.37471	7.42261	7.39723	7.29139	7.35867	7.39622	7.58268	7.99383	7.52764	7.25044	7.5172	7.49468	7.63683	8.27257
10281	6.37625	5.87564	6.28353	6.07003	5.8556	6.37343	6.3068	6.35245	6.32315	6.32692	6.45829	6.37949	6.32672	5.97797	6.29587	6.13219	6.37026	6.26303	6.06048	6.39225	6.2001	6.33232	6.46669	6.32714	6.05591	6.38234	6.33142	6.17655	6.29543	6.41813	6.47005	6.49512	6.16935	6.31531	6.61093	6.48628	6.49656	6.35303	7.05165	6.42168	6.37696	6.08144	6.15771	6.29481	6.58397	6.2851	6.02371	6.36336	5.94283
10282	9.44236	9.25818	9.45507	9.3771	9.61609	9.01629	9.30897	9.41301	8.9982	9.16748	9.61999	9.3838	9.25695	9.18866	9.19863	9.3344	9.06615	9.13991	9.20435	9.53408	9.45894	9.14782	9.15664	9.30438	9.01209	8.87196	8.90527	8.74504	9.19906	8.8963	8.74222	8.78965	8.98629	8.78329	8.79352	8.88243	8.62049	9.02552	8.94225	8.74987	8.87156	9.24615	9.22031	9.37495	9.19537	9.48231	9.36905	9.56866	9.29297
10284	10.3322	10.4876	10.8118	10.8559	10.1809	10.9972	10.1761	10.7584	10.9594	10.9021	10.8371	10.6884	10.4236	10.9787	10.3348	10.9843	10.9357	10.6918	10.6285	11.2724	10.7987	10.5876	10.7764	10.8417	10.8625	10.4988	10.6262	10.6053	10.7238	10.5895	10.8299	10.7834	10.8547	10.5252	10.5907	10.8407	10.5341	10.7636	10.4716	10.3871	10.5887	10.5306	10.8202	10.8155	10.8036	10.6448	10.2959	10.5964	10.0955
10285	9.31973	9.76424	10.0897	9.4996	9.71763	9.5385	9.47411	10.0247	10.1967	9.84678	10.2222	9.46709	9.40291	10.0631	9.56612	9.83985	9.70364	9.48788	9.96553	9.95217	9.9116	9.57864	9.82671	9.62391	9.87676	9.28569	9.31449	9.42262	9.69968	9.38812	9.89847	9.90093	9.6875	9.48128	9.33865	9.67644	9.16614	9.60188	9.25338	9.09615	9.47086	9.50325	9.73101	9.63543	9.55198	9.30983	9.8631	9.47441	10.0223
10286	9.57312	9.37875	9.39666	8.79159	9.55362	8.68456	9.04387	9.67035	9.41507	9.40007	10.0005	9.02682	9.31757	9.37688	9.15441	9.56227	9.16425	9.26951	9.34288	9.83573	9.46665	9.36761	9.43939	9.33608	9.52635	8.90072	9.4403	9.44666	9.37165	9.0465	9.41208	9.4338	9.36814	9.08092	9.29756	9.3732	9.21501	9.43908	9.23392	9.16501	9.30618	9.53367	9.24724	9.32629	9.42738	9.13888	9.49304	9.51204	9.36431
10287	8.13872	8.48272	8.21886	8.34269	8.26391	8.26682	8.31135	8.21665	8.5157	8.17128	8.45708	8.22394	7.55698	8.15228	8.60346	7.76292	8.48341	7.77519	7.51568	7.90828	8.28243	8.10653	8.20892	7.92514	7.50222	7.57951	7.52633	7.63671	7.42799	7.56697	7.81704	8.33373	7.70522	7.47844	7.92864	7.76928	7.88406	7.83295	7.37344	7.62297	7.66633	7.50651	7.60464	7.80854	7.50418	7.58496	9.17379	8.15302	8.84774
10288	6.34784	5.49636	5.14004	5.53302	5.41155	5.06584	5.83958	5.55418	5.97148	4.9028	6.53272	5.10162	4.40463	6.04625	6.33536	4.99126	5.38787	5.11737	4.68279	5.60796	6.06919	5.8009	5.8209	4.70457	4.40505	4.38406	4.71866	4.61163	4.67185	4.22493	4.48608	5.07594	4.64424	4.55835	4.3979	4.47834	4.9693	4.40308	4.14997	4.38452	4.30954	4.86359	4.58748	4.85435	4.46552	4.60694	6.76975	5.97283	6.66753
10289	10.7609	11.4035	11.3541	11.2571	10.7925	11.4171	10.7833	11.347	11.365	11.3481	11.2724	11.1726	10.9454	11.1185	10.9273	11.3248	11.2299	10.7394	11.5861	11.33	11.3146	10.8806	11.3177	11.2521	11.1374	10.8569	10.731	10.826	11.2122	10.8742	11.3694	11.0649	11.271	11.07	11.143	11.1924	10.8458	10.828	10.7066	10.6302	10.7918	10.7423	11.2608	10.7292	10.8389	10.7901	11.0617	10.8391	11.1403
1029	5.18478	5.39871	5.07893	5.54433	5.78445	5.09105	5.15093	5.12588	4.97954	4.92971	5.05366	5.09219	5.02082	4.93747	5.672	4.94578	5.03117	4.95139	4.92295	5.04014	5.08977	5.15842	5.07615	5.02554	4.90411	5.02778	5.06668	4.87199	5.04775	5.0219	5.04232	5.00883	4.82313	4.9841	5.0163	5.02259	5.11704	5.16779	5.01367	5.10286	4.99962	5.17532	4.94562	4.9762	4.90967	5.12389	5.12535	5.0629	4.99649
10291	9.08879	9.1711	9.30602	9.2033	8.99914	9.50094	9.03675	9.26779	9.41982	9.14989	9.38437	9.17648	8.97231	9.31377	9.11267	9.40061	9.40873	8.90065	9.20502	9.47725	9.52223	9.12604	9.31886	9.24342	9.2852	8.97922	9.01208	9.0799	9.26859	8.96166	9.30653	9.167	9.22022	8.92762	9.03856	9.22569	9.01488	9.16915	8.88641	8.86772	8.90965	9.01522	9.20732	8.98967	8.98518	9.20879	9.04016	8.99394	9.27487
10293	5.62535	5.48981	5.52737	5.75661	5.66802	5.02258	5.50098	5.34732	5.41466	5.59664	5.22374	5.42679	5.34811	5.4608	5.47906	5.64944	5.64108	5.56655	5.5417	5.43713	5.27622	5.30359	5.84768	5.09286	5.4951	5.21106	5.21983	5.1786	5.40688	5.20697	5.76605	5.31021	5.46576	5.52311	5.56198	5.50109	5.68778	5.48993	5.28471	5.28069	5.27012	5.43269	5.79854	5.39092	5.71277	5.49877	5.60973	5.42386	5.86927
10294	8.29666	8.76169	8.72823	8.51946	8.25788	8.55225	8.12245	8.61501	8.71099	8.81438	8.92876	8.79298	8.55841	8.77683	8.33919	8.75031	8.62109	8.45081	8.84304	8.76201	8.76792	8.49194	8.65818	8.65934	8.83002	8.48731	8.44356	8.47567	8.84104	8.32258	8.84807	8.67327	8.91488	8.4761	8.37077	8.77581	8.3253	8.45677	8.19447	8.26309	8.18678	8.31247	8.76674	8.50129	8.50496	8.44177	8.35997	8.18602	8.18104
10295	8.20262	8.66133	8.30124	8.73051	8.18284	8.35782	8.29928	8.41639	8.50315	8.87191	8.44267	8.7208	8.21804	8.64467	8.54073	8.8546	8.68009	8.1915	8.94871	8.49836	8.26452	8.11398	8.65436	8.63992	8.44182	8.41602	8.23249	8.30346	8.40871	8.1475	8.50938	8.4332	8.54308	8.28129	8.16177	8.28928	8.32511	8.26488	8.05182	8.04478	8.16089	8.54175	8.70974	8.02367	8.26728	8.37464	8.51258	8.55011	8.64617
10296	10.152	10.5551	10.5779	10.5105	10.0471	10.7823	10.0112	10.434	10.4626	10.4924	10.4715	10.3421	10.0698	10.6147	10.2	10.6333	10.4494	10.0957	10.617	10.5717	10.4321	10.0477	10.6248	10.3745	10.4202	9.86277	10.008	9.85874	10.3922	9.93367	10.2659	10.2536	10.4326	9.93969	9.77623	9.97688	9.9848	9.95061	9.60449	9.79466	9.81961	10.0381	10.4256	10.0013	10.0937	9.90779	10.2334	10.0151	10.5409
10297	5.20815	5.13916	5.10744	5.46196	5.02819	5.25663	5.09558	5.20987	5.16115	5.20906	5.07864	5.27433	5.1877	5.11616	5.41684	5.03965	5.3644	5.09535	5.18722	5.49234	5.27153	5.30963	5.23288	5.40697	5.00959	5.19453	5.22542	5.15735	5.18822	5.12199	5.35982	5.58728	5.16318	5.33515	5.44545	5.22095	5.39622	5.1242	5.16584	5.21552	5.20913	5.19131	5.20045	5.0866	5.15679	5.28925	5.19451	5.15151	5.10866
10298	8.77063	8.82946	8.73389	9.00664	8.70231	8.67914	8.71357	8.53741	8.6907	8.8834	8.73137	8.9487	8.94392	8.53423	8.78372	8.8843	8.76874	8.6391	8.82662	9.05502	8.79703	8.84065	8.83182	8.99354	8.83637	8.97644	8.65464	8.69852	9.20066	8.6879	9.21935	9.03967	9.05002	8.77263	8.88596	8.80373	9.02515	8.73745	8.79094	8.60079	8.51798	8.72226	9.122	8.63117	8.80232	8.75274	8.42983	8.49948	8.65255
10299	8.63175	8.80492	9.19016	8.93067	8.74915	9.15285	8.83945	9.09185	9.01234	8.86359	9.10738	8.94755	8.87944	9.08542	8.79993	9.10556	9.08181	8.98689	9.25296	9.19801	8.96217	8.90339	9.02625	8.99938	8.92321	8.9231	8.91236	8.89769	9.18118	9.00634	8.91137	9.16873	9.23938	8.84105	8.72812	9.0266	8.81115	8.87257	8.49686	8.56646	8.5499	8.8263	8.95881	8.83019	8.98023	8.73771	8.80839	8.81697	8.73975
103	11.538	11.9828	11.8793	12.1136	11.4001	11.9334	11.3313	12.1144	12.1811	11.91	11.9093	11.9254	11.148	12.0973	11.6647	12.0162	12.3239	11.5759	11.9913	11.8945	12.2142	11.6718	11.9863	11.8651	11.7426	11.1679	11.4281	11.2025	11.9591	11.3236	11.9126	11.4353	11.9133	11.1752	11.3004	11.3477	11.4089	11.4962	10.7625	11.0152	10.9291	11.4721	12.0903	11.4636	11.239	11.5065	11.4837	11.6211	12.1446
1030	4.6722	5.08834	4.56165	4.75666	4.93269	4.41784	4.64777	4.40236	4.38711	4.38666	4.55266	4.47812	4.28968	4.31283	4.83487	4.42473	4.5383	4.16178	4.31229	4.29317	4.55813	4.41915	4.53264	4.35009	4.35083	4.25155	4.2251	4.1637	4.25444	4.09387	4.24253	4.29523	4.27899	4.22634	4.28715	4.29699	4.34662	4.23362	4.2226	4.25492	4.3044	4.41916	4.75936	4.19191	4.2746	4.30194	4.53197	4.28786	5.43929
10300	7.36284	7.67835	8.06357	7.7513	6.61469	8.2755	6.84065	7.72075	8.15664	7.61137	7.96639	7.37381	7.12525	8.04062	7.40177	8.31244	8.01489	7.55024	7.69925	7.24745	7.57593	7.29729	8.0871	7.69577	7.3892	7.18909	7.18749	6.80436	7.19717	7.26915	7.61714	7.28176	7.35614	6.81045	7.30571	7.24791	7.24721	7.00986	6.47858	7.04276	6.83885	7.38731	7.85223	7.16962	7.22148	7.13359	7.06964	7.4969	7.67393
10301	7.12568	7.26317	6.49222	8.04807	7.92548	7.46637	7.39574	6.75301	6.67718	7.47269	6.10617	7.42849	7.28677	6.83449	7.27456	7.09735	7.06246	7.13524	7.71498	6.6924	6.86824	7.01567	6.50632	7.57671	7.17622	7.59435	6.93822	7.30323	7.50643	6.99241	7.14537	6.41961	7.38507	7.07432	6.80655	6.86673	7.30103	6.87685	7.2606	7.08068	7.08743	7.14367	8.20709	6.65982	6.84092	7.94994	6.5355	6.69133	6.99063
10302	5.2155	4.66713	4.85887	5.04265	4.89238	4.91306	4.82247	5.26855	5.48508	4.94629	4.85739	5.08024	4.69085	5.15319	4.98938	4.88441	5.12595	5.15682	4.80297	5.46763	4.62284	5.11642	5.35914	5.01394	5.31489	5.22305	5.18032	5.06817	5.11415	5.03173	4.70907	4.72198	4.889	5.43014	4.99147	4.90698	4.97526	5.44751	4.98187	5.15712	5.0265	5.5238	5.00267	4.93597	5.06833	5.13842	5.23271	5.04299	5.10771
10307	8.00572	8.74112	8.30229	8.70649	8.31703	8.09276	8.10598	8.04829	8.3101	8.20056	8.07433	8.43168	7.94943	8.21144	8.38941	8.62893	8.59375	8.09257	8.31077	8.19647	8.34213	8.04239	8.34962	8.40325	8.04369	8.1072	7.94109	7.89514	8.53666	7.87931	8.29298	8.47091	8.18924	8.00004	8.02185	8.18253	8.34255	8.03646	7.68669	7.49521	7.77944	7.98396	8.42018	8.30232	8.20518	8.34346	8.02064	7.76193	8.03147
10308	6.89821	6.91886	6.68024	5.68426	7.10692	6.70235	6.95711	6.73569	6.67078	6.38684	7.14239	6.57304	6.47383	6.47428	6.7877	6.49478	5.91494	6.35995	6.49225	7.02492	6.87964	6.70757	6.18316	6.21503	6.87141	6.46882	6.50065	6.48137	6.51038	6.23689	6.30069	6.7235	6.61529	6.34701	6.48118	6.64847	6.10948	6.66372	6.48489	6.18551	6.47844	6.97787	6.4436	6.61996	6.53499	6.51907	7.4542	6.97018	7.18869
10309	5.02491	5.18774	4.72938	4.88564	5.37517	4.97405	5.52169	4.57388	4.83104	4.92082	4.58272	4.89094	5.36233	4.46733	5.27519	4.87695	4.71741	4.63998	4.92082	4.62985	4.64974	4.94304	4.86914	4.95876	4.83634	4.98257	5.28323	4.94869	4.74839	5.33055	4.99414	5.05149	4.88279	5.02414	4.96404	5.10671	5.19619	5.27469	5.00788	5.14486	5.09675	5.4773	4.69245	4.95126	5.08788	4.8393	5.04924	4.99413	5.11787
1031	7.2673	7.69357	7.6083	7.62237	8.24129	7.4132	7.54001	7.44386	7.14538	6.98023	7.49208	7.22027	6.92517	7.68246	7.70903	6.87027	7.39646	7.03632	6.97696	6.97341	7.77855	7.09265	7.41539	7.37147	7.0652	7.17713	6.91986	6.89151	6.95782	6.92428	7.00734	6.60431	7.02734	7.09437	6.6787	7.15612	6.96174	7.09532	6.88303	7.09728	7.14765	7.54403	7.25063	6.98558	6.58453	7.03113	7.76976	7.03915	7.6063
10311	7.4076	7.25429	7.52621	7.53449	7.11116	7.35943	7.1746	7.5057	7.32425	7.41196	7.45184	7.57204	7.13926	7.44333	7.36144	7.50999	7.09647	7.16354	7.5087	7.49173	7.41874	7.25818	7.51072	7.28569	7.72023	7.29151	7.51942	7.419	7.36495	7.26153	7.3144	6.99094	7.1549	7.371	7.3712	7.26812	7.15632	7.42564	7.37854	7.5102	7.47847	7.4076	7.54744	7.28491	7.41774	7.61507	7.56437	7.58824	7.28785
10312	8.95839	9.53319	9.19816	9.34635	8.9539	8.93046	8.89879	8.83937	9.37078	8.84718	9.28191	8.53239	8.05145	8.90321	9.35931	9.00033	9.48116	8.63075	8.5296	8.64038	9.74148	8.58564	10.036	8.61414	8.44569	8.02338	7.86301	7.83344	8.32537	7.83126	8.67171	8.86615	8.12192	8.16561	7.91837	8.24107	8.65141	7.97096	7.2198	7.654	7.54625	8.54812	8.75806	8.26755	7.98688	7.8208	10.137	8.95002	10.456
10313	10.6803	11.1361	10.9317	10.8298	11.3459	11.0656	10.779	10.8513	10.7899	10.9092	11.1632	10.8158	10.7898	11.0531	11.0907	11.0982	11.0428	10.7118	11.025	11.2792	11.2047	10.6552	11.1352	10.7605	10.7183	10.179	10.5829	10.3065	10.7649	10.4954	10.753	10.6605	10.8548	10.1271	10.6835	10.6627	10.7296	10.5844	10.0585	9.88482	10.0732	10.4692	10.6039	10.5521	10.6442	10.1454	10.9644	10.3973	10.8092
10314	9.80883	10.0174	10.3372	9.95191	9.63577	9.80986	9.76909	10.4241	10.3304	10.1798	10.3403	9.84134	10.0716	10.3166	9.89543	10.549	10.1205	10.0803	10.3633	10.3388	10.1159	9.97159	10.2805	10.3079	10.4943	9.86408	10.1864	10.1794	10.3061	10.0259	10.2372	10.2226	10.351	9.96233	10.1055	10.3621	9.93077	10.2297	9.96014	10.1076	10.2988	10.1814	10.2028	10.0614	10.4313	9.94595	10.0683	10.2634	9.66252
10316	4.96433	4.72911	5.02907	4.90487	4.50693	4.77447	4.79088	4.96073	5.27698	4.63392	4.99753	4.9244	4.65066	4.83505	4.61551	4.73242	5.29813	4.85405	4.55719	4.80877	5.02693	4.91857	4.85469	5.06359	5.02381	5.00891	4.90658	4.91909	4.78251	4.78206	4.8822	4.97987	4.87225	4.77112	4.82763	4.98958	4.79248	4.9196	4.8949	4.85576	4.63967	4.71701	4.94651	4.866	4.85654	5.11506	4.75828	4.9063	4.69561
10317	4.5359	4.49401	4.60516	4.72171	4.75049	5.10994	4.90574	4.65192	4.70032	4.75575	4.697	4.84079	4.53404	4.5912	4.48979	4.71861	4.63194	4.98636	4.73382	4.72828	4.63439	4.56981	4.8921	4.76721	4.42687	4.63648	4.6648	4.50681	4.72692	4.70698	4.90081	4.89498	4.9277	4.75653	4.98299	4.69723	4.77255	4.7196	4.712	4.57583	4.72999	4.67792	4.42184	4.56582	4.61504	4.62789	4.40723	4.11692	4.416
10318	9.54636	10.6669	9.881	10.1541	9.79838	10.378	9.51506	9.8242	10.0873	10.1505	10.2931	10.1073	9.66006	10.0826	9.82647	10.1059	10.3689	9.48371	10.0184	9.72606	10.2043	9.80023	10.5553	10.2444	9.68795	9.86179	9.56932	9.50259	9.85661	9.32601	10.0988	9.76976	10.1562	9.41928	9.42589	9.42071	9.76764	9.30688	8.857	9.16443	9.01533	9.4985	10.2072	9.32901	9.29887	9.57023	9.9415	9.44591	10.6654
10319	6.30254	7.03628	6.16776	6.14326	6.29893	6.95011	7.16538	5.53547	6.03685	6.13627	5.58979	5.83886	6.22612	6.00463	5.91195	5.60404	6.35287	5.82888	6.20973	5.93017	5.94746	5.80325	5.63468	5.94729	6.07243	6.12751	5.74273	5.87042	6.13472	5.76706	6.29817	5.86951	6.05067	5.97812	5.79579	5.79685	6.58112	5.69121	5.85982	5.81119	5.86195	5.74273	6.03479	5.55855	6.17119	6.04172	5.43858	5.43844	6.10007
1032	6.45513	6.34962	6.53663	6.78883	6.05685	6.46318	6.17806	6.30235	6.66293	6.53187	6.54689	6.38265	6.16156	6.46066	6.83389	6.37112	6.51304	6.39937	6.10788	6.69197	6.32484	6.54353	6.57298	6.44749	6.26899	6.29023	6.63221	6.03067	6.25542	6.31833	6.44347	6.38046	6.01907	6.30187	6.27139	6.49467	6.40863	6.5015	6.2267	6.53233	6.55993	6.559	6.45063	6.3958	6.05289	6.31744	6.57839	6.61109	5.98186
10320	5.89447	5.6704	5.66919	5.79655	5.81867	5.50304	5.95123	5.58352	5.86121	5.62267	5.89581	5.59332	5.52321	5.44141	5.82404	5.4557	5.77583	5.84472	5.41165	5.69398	5.64986	5.76945	5.40456	5.49843	5.28402	5.45235	5.48929	5.35989	5.55453	5.53737	5.40427	5.64958	5.41208	5.47342	5.55261	5.564	5.55493	5.58813	5.51868	5.48826	5.43169	5.35658	5.4643	5.5208	5.50586	5.38019	6.12757	5.80562	5.99568
10321	3.99439	4.09746	3.91739	3.83231	3.87505	3.84978	4.92532	3.91356	3.95073	3.97407	4.01621	3.84199	3.91449	3.85214	6.39052	3.83635	3.96653	3.9316	4.09755	3.93622	3.95303	3.92113	3.88468	3.9818	3.90411	3.89821	3.96996	3.92113	3.93904	3.85402	3.93223	4.09648	3.89947	3.91069	3.9473	3.87095	3.93277	3.92619	3.97478	3.9178	3.94764	3.75939	3.97486	3.88206	3.85189	3.8894	4.65479	3.92776	3.98699
10322	7.63089	7.56307	7.56328	7.50573	7.12787	6.92397	7.32243	7.42707	7.35642	7.19536	7.31069	7.39037	7.48615	7.43641	7.55864	7.5857	7.48717	7.10725	7.67831	7.29739	7.26216	7.25229	7.58327	7.61821	7.57487	7.63109	7.50062	7.59308	7.48609	7.46847	7.70879	7.57386	7.64717	7.48933	7.65678	7.36344	7.66383	7.33064	7.11491	7.51737	7.43733	7.55884	7.74041	7.30391	7.46513	7.55904	7.27607	7.61298	7.80402
10324	4.10704	4.12683	4.18326	4.15892	4.15767	4.14487	4.12219	4.10209	4.28365	4.39057	4.30743	4.10419	4.27844	3.91776	3.96432	4.13464	4.08309	4.03455	4.28752	4.26355	4.03797	4.22222	4.10726	4.10346	4.00228	4.0899	4.11394	4.1711	4.18414	4.28241	4.20049	4.25745	4.07619	4.19525	4.25428	4.41029	4.22454	4.07664	4.02264	4.17459	4.09261	4.04325	4.33638	4.50014	4.37113	4.11629	4.03608	4.01799	3.97673
10325	8.14728	8.12117	8.28539	7.86278	8.10636	7.66325	7.9812	7.97564	7.90633	7.70917	8.07085	7.57243	8.03657	8.23585	8.29028	8.43434	7.95722	8.27161	8.03612	8.32092	7.7727	7.98471	7.83329	7.7475	8.34002	7.69749	8.33945	8.30783	7.71813	7.94607	7.60555	7.4516	7.87629	7.87978	8.07988	8.33555	8.06575	8.13251	8.41711	8.09733	8.26189	8.17904	8.23622	8.51423	8.61246	8.38716	7.79502	8.16832	7.14046
10327	11.2575	12.2279	11.0686	12.8234	11.4024	11.5813	11.4701	11.6765	10.969	12.4405	11.1753	12.7589	11.872	11.8174	11.7061	12.0726	11.8941	11.5508	12.4908	11.1026	11.3349	11.1199	11.4585	12.3597	11.8308	11.8527	11.4743	11.6467	11.9094	11.2291	11.9645	11.245	12.1035	11.8365	11.5164	11.4633	11.6969	11.1386	11.7905	11.4097	11.3291	11.3407	13.0366	10.925	11.2193	12.2045	11.371	10.8569	11.5558
10328	9.05066	9.50036	9.39969	9.61582	9.00168	9.50459	8.98076	9.38193	9.49368	9.65968	9.39908	9.29945	8.9899	9.51292	9.2619	9.69145	9.59856	9.13726	9.48872	9.42092	9.32013	9.08152	9.64287	9.38357	9.11972	8.91148	8.90973	9.00004	9.14622	8.96035	9.42302	9.01523	9.15691	8.86819	8.96384	8.87028	8.93776	8.92346	8.55415	8.76787	8.68795	9.11912	9.37152	9.04418	9.03584	8.97945	9.31602	9.10971	9.56725
10329	8.30443	8.56028	8.21994	8.27909	8.29189	8.4864	7.91	8.35047	8.13762	8.61475	8.28068	8.02478	8.00644	8.37046	8.00637	8.62632	8.25382	8.53318	8.59391	8.54273	8.39755	7.99862	8.7073	8.53613	8.32754	8.01146	8.17794	8.44125	8.41954	8.31386	8.24305	8.12671	8.1338	8.06887	8.34512	8.13553	8.13895	8.25294	8.14456	8.12464	8.4192	8.47037	8.44569	8.33229	8.34453	8.21715	8.25178	8.50621	8.31618
1033	5.76401	5.83082	5.42107	5.8589	6.26195	5.75555	5.37951	5.84114	5.46522	5.54512	5.6884	5.62762	5.26549	6.47991	5.86013	5.28475	5.57771	5.49684	5.26019	5.38127	5.82383	5.39019	6.21082	5.10366	5.18513	5.34585	5.24165	5.1113	5.26719	5.34496	5.25865	5.14202	5.2708	5.49452	5.17605	5.39996	5.29876	5.48082	5.15107	5.20842	5.20412	6.71724	5.32735	5.28748	5.14074	5.22921	7.2137	5.44954	6.0236
10330	9.11107	9.76596	9.57329	9.83231	9.23375	9.63149	9.03043	9.22285	9.696	9.70838	9.30662	9.53618	9.10661	9.62966	9.33549	9.75701	9.68364	9.20669	9.49856	9.15577	9.45732	9.08418	9.65455	9.57441	9.22133	8.9933	9.0376	9.0044	9.37613	8.83568	9.42985	9.22931	9.46948	9.01445	9.04674	8.97881	9.03722	8.97302	8.72552	8.93751	8.92745	8.9285	9.58358	9.19637	8.97035	9.11969	9.10943	9.1055	9.57333
10331	6.99259	6.83102	6.65456	6.62286	6.88117	6.58211	7.02243	6.50714	6.26846	6.8277	6.32629	6.90117	6.86553	6.35417	6.49054	6.59959	6.61009	6.55554	6.41714	6.39047	6.37091	6.66023	6.04213	6.74131	6.35311	6.96391	6.66622	6.77574	6.81411	6.64102	6.64214	7.10689	6.5944	6.64094	6.85376	6.84094	7.02011	6.69481	6.91002	6.76536	6.94534	7.0031	6.97404	6.70318	6.56097	6.84294	6.18934	6.44912	6.54768
10332	7.00873	5.10373	5.93274	6.52436	6.28365	6.84751	5.22437	6.19205	5.89867	5.9066	5.48987	5.30712	6.13585	5.89885	5.35499	6.25075	5.83241	5.81091	5.13443	5.53623	6.14943	5.43678	5.52383	5.55253	5.63667	5.75205	5.9806	5.37034	5.98052	5.79211	5.78975	5.40621	5.26195	5.20952	5.94087	5.62262	5.27422	5.42265	5.53664	5.35832	5.40132	5.86306	5.26143	5.43228	5.72316	5.48477	5.44648	6.96311	4.98549
10333	5.17991	4.65137	4.91134	4.87908	5.03764	4.91511	5.04602	4.79406	4.78637	4.8042	4.77206	4.82867	4.96546	4.67812	4.88544	4.75334	4.94692	4.9825	4.74921	4.76865	4.78986	4.96441	4.64539	4.88512	4.80146	5.01915	4.91684	4.83816	4.83914	4.98836	5.05185	4.97561	4.68839	4.87931	4.93064	4.94148	5.01179	4.87989	5.01071	4.9402	4.99504	5.05776	4.85111	5.02984	4.79822	5.12355	5.55001	5.05562	5.09585
10336	6.95912	6.81047	6.494	7.01545	6.61943	6.34199	6.40434	6.61837	6.99881	6.31481	6.76603	6.38982	6.54097	6.61057	6.73161	6.5254	7.03089	6.73447	6.3993	6.54843	6.86629	6.7057	6.98429	6.58174	6.62884	6.42197	6.61983	6.42417	6.51115	6.35316	6.57359	6.8456	6.3237	6.39929	6.3578	6.65808	6.47311	6.50695	6.33131	6.32564	6.44601	6.76877	6.86133	6.54434	6.61166	6.50776	6.95821	6.71855	7.03398
10342	11.0565	11.0324	11.3853	10.8608	11.051	11.2005	10.6251	11.2061	11.1237	11.002	11.3388	10.9362	10.8305	11.1726	10.8893	11.2711	10.9275	10.6084	11.1219	11.0687	11.1937	10.7336	11.4222	11.0055	11.0499	10.5734	10.7727	10.7992	11.0327	10.7528	11.1807	10.9411	11.1038	10.52	10.7494	10.8169	10.727	10.7554	10.3909	10.7802	10.659	11.015	10.943	10.6536	10.8244	10.6262	11.0456	10.9821	11.4388
10343	5.76645	5.3363	5.82668	5.55695	5.64972	5.64036	5.54511	5.86161	6.10279	5.89353	6.12273	5.65826	5.83578	5.74398	5.74308	5.86385	6.05199	5.97785	5.54036	5.87269	5.74509	6.0122	5.7849	5.76675	5.74029	5.87426	5.79308	5.75879	5.97998	5.85636	5.7428	6.04022	5.59973	5.98992	5.83664	6.20876	6.00791	6.0726	5.71469	5.83121	5.81022	5.91978	5.69215	5.67619	6.10083	5.73522	5.687	5.68087	5.64486
10345	3.90457	3.75474	3.98104	4.04979	3.76778	3.89857	3.93386	3.88336	3.96206	3.91759	3.90935	3.85421	3.92304	3.80617	3.88298	3.86067	3.91339	3.90858	3.81014	4.00627	3.91781	3.91249	3.87641	3.87393	3.88093	3.9358	3.93371	3.93789	3.90977	3.87658	4.02359	3.93499	4.09286	3.80648	3.85138	3.92568	3.95123	3.78701	3.92653	4.06178	3.88232	3.92561	3.87673	3.89859	3.92693	4.11745	3.87477	3.81449	3.8848
10346	10.8627	11.5431	10.8721	10.8878	10.5397	10.3532	10.6876	10.7125	11.1274	10.3738	11.0883	10.7489	9.33839	10.9106	10.9788	10.1305	11.3113	10.0562	10.212	10.7536	11.5856	10.8835	10.8192	10.5304	10.7341	9.80814	10.6839	10.2042	11.0302	9.8874	10.5748	10.1092	10.6398	10.1511	10.0667	10.4589	10.2263	10.4453	10.1955	9.94711	9.89558	9.99713	9.82718	9.55815	10.0034	10.228	10.5418	10.299	11.3479
10347	6.14664	6.28798	6.37046	6.27872	5.91889	6.2415	5.86441	6.33156	6.29052	6.37849	6.47572	5.55591	5.75338	6.36569	6.41811	6.36893	6.38494	6.06763	5.66063	5.72864	6.02126	5.76004	6.486	5.95541	5.75894	5.37665	5.82979	5.51897	5.68904	5.53857	5.92809	5.77269	5.82424	5.70071	5.67746	5.6247	6.04556	5.7151	5.14394	5.47941	5.60399	6.07825	5.68786	5.73823	5.87768	5.93219	5.83733	5.77989	6.05154
10351	6.29487	7.57054	4.60143	6.49862	7.7306	5.4351	8.28625	6.32659	4.2106	6.30664	4.39336	4.86233	5.73428	6.07405	5.33247	5.13917	5.88836	4.799	6.17545	4.48535	4.69868	5.5195	4.56465	5.55317	7.11033	6.1909	6.16759	6.61042	7.2893	4.45857	6.63212	5.61824	6.99341	6.23338	4.4802	4.11382	7.41423	5.16326	4.79203	6.14292	5.83152	4.79622	6.26077	4.46009	5.40591	6.77907	4.07052	3.98317	6.86971
10352	6.51835	6.79004	6.09661	6.96583	6.84141	5.76818	6.38587	6.65889	6.60588	6.61505	6.00963	6.63378	6.2495	6.52203	6.88422	6.95954	6.66893	6.69579	6.79375	6.28026	6.4707	6.22695	6.38122	6.53143	6.35805	6.52788	6.01078	6.37194	6.27158	6.25468	6.45074	5.99564	6.33321	5.94525	6.21772	6.2593	6.14739	6.14855	5.75232	6.34934	6.09528	6.30398	6.6107	5.92707	6.69577	6.72587	6.46403	6.19879	6.80033
1036	7.50612	7.59064	6.96992	7.23734	6.75284	6.97779	7.4055	6.86093	7.76367	6.74185	7.05528	8.00257	6.41996	7.07765	7.0543	5.76971	7.07731	6.28379	5.68105	7.18146	7.84891	7.42192	6.87534	6.97478	6.43374	5.3039	6.58613	6.76303	5.86798	5.53974	5.5806	5.2901	6.62759	6.63624	5.65566	6.61275	6.73893	6.47644	6.35021	6.53642	5.73886	6.36727	6.73076	7.56283	6.06431	6.75672	6.13823	6.47949	7.08447
10360	7.00355	7.13398	6.26878	6.68605	7.51857	7.22089	6.85805	6.46861	6.41315	6.831	6.4356	6.65796	6.60447	6.67734	6.95592	6.56232	6.10747	6.23104	6.79028	6.46079	6.77887	6.34373	6.6012	6.60135	6.51089	6.57309	6.26151	6.70389	6.56993	6.34455	6.70945	6.23498	6.50929	6.41551	6.35072	6.38119	6.75247	6.13463	6.54945	6.24782	6.58011	6.57223	6.42494	6.25639	6.16861	6.45882	6.74727	6.29947	7.63197
10362	8.43531	9.12497	8.97914	9.33668	8.29669	8.50296	8.32087	8.95478	9.0002	8.8922	8.64933	8.59255	8.35097	9.00178	8.73464	9.29067	9.23652	8.66806	8.88173	8.79867	8.82802	8.65436	9.05748	9.14108	8.83569	8.69787	8.45254	8.34431	8.8119	8.36169	8.98668	8.79779	8.8056	8.47379	8.51327	8.45064	8.52605	8.47788	8.17335	8.34473	8.38225	8.63813	9.12656	8.44335	8.48716	8.57429	8.65732	8.59161	8.64221
10363	8.75573	9.16988	9.30196	8.82584	9.01819	9.88472	8.96975	8.84181	9.29785	8.66312	9.2739	9.14349	8.80778	8.86761	8.88885	9.37549	9.22735	8.85506	9.22736	9.62711	9.48564	9.22632	9.23897	9.08719	9.37337	8.68038	9.2234	8.99546	9.35437	9.03613	9.14217	9.23056	9.16404	8.42601	8.59554	8.99165	8.73023	9.05988	8.79233	8.63769	9.02462	9.01064	8.8597	8.84932	9.13189	8.90894	8.86365	8.94088	8.70466
10365	9.77005	10.5227	11.3768	10.5731	8.84328	10.8163	9.66284	10.6987	11.4125	10.0482	10.5617	10.6334	9.86523	10.9402	10.2541	9.81616	11.4247	9.39578	10.268	10.7882	11.0424	10.9303	11.465	11.1101	10.6678	10.0351	10.0052	10.3213	10.8574	10.2504	10.6233	10.6859	11.0844	9.94394	9.43817	9.96741	9.4481	10.9763	9.89534	9.95515	9.22088	9.60249	10.5949	10.2109	8.34142	9.17263	9.64832	10.0213	11.3696
10367	9.14883	9.53923	9.22466	10.4034	9.26272	9.55445	9.41804	9.27838	9.39948	9.80252	9.43743	9.96693	9.31984	9.56323	9.39049	9.5965	9.72403	9.40802	9.97702	9.96376	9.45321	9.27334	9.4593	10.0793	9.82306	9.68035	9.63317	9.48866	9.78657	9.28242	9.8559	9.25644	9.89808	9.42005	9.28994	9.32396	9.53999	9.21421	9.35313	8.90356	9.11614	9.04773	10.5167	9.10037	9.4592	9.88151	8.82058	9.05535	9.04207
10368	5.22399	5.04063	5.45347	5.50777	5.32679	5.31644	5.55032	5.1617	5.23653	5.48163	5.25513	5.4929	5.26072	4.7675	4.91445	5.16426	5.20911	5.52037	5.24161	5.55175	5.11465	5.38842	5.38524	5.37486	5.48983	5.28304	5.39396	5.45134	5.46089	5.38787	5.59737	5.45398	5.36774	5.41388	5.6595	5.70298	5.60765	5.42394	5.30878	5.48202	5.42463	5.35586	5.35093	5.20333	5.51851	5.39507	5.2744	5.10583	4.95906
10369	5.19652	5.02637	5.44422	5.42586	5.25613	5.34077	5.27755	5.28118	5.37013	5.4377	5.39649	5.09875	5.60125	5.09197	5.45013	5.15985	5.2356	5.42885	5.21515	5.34429	5.30764	5.41752	5.15849	5.29614	5.23874	5.49548	5.42375	5.2995	5.4002	5.2588	5.47987	5.2564	5.27689	5.39783	5.42	5.52342	5.36653	5.46779	5.55315	5.28092	5.40317	5.31397	5.09152	5.43525	5.47371	5.59151	5.30835	5.42383	5.10081
10370	7.82678	8.25419	9.05266	7.94576	7.90312	9.17695	8.40488	9.09373	9.25775	8.72408	8.99434	7.93439	8.88533	9.17855	8.5905	9.60136	9.10362	8.67302	8.86832	9.09334	8.77366	8.20821	9.1208	9.14758	9.35915	8.60645	9.00465	9.20933	8.42405	8.72276	8.6107	9.10876	9.06335	8.11287	9.09709	8.61545	8.71793	8.68978	8.33644	8.66208	8.48911	8.09859	9.10751	8.2633	9.19243	8.39347	8.67137	8.72149	7.8978
10371	4.64339	4.97916	5.00955	4.85754	5.46918	4.86011	4.96119	4.57841	4.66984	4.81287	4.93999	4.89987	4.77771	4.91815	4.8013	4.51719	4.94993	4.84859	4.55298	4.89058	4.74972	4.71358	4.67121	4.93739	4.76369	4.83161	4.81235	4.52288	4.78104	4.75562	4.89433	5.08252	4.61032	4.65942	4.81788	4.82282	4.838	4.64728	4.71071	4.96186	4.80036	4.92082	4.57268	4.84496	4.8713	4.73227	5.09949	5.10589	5.10739
10376	13.2363	13.8252	13.7582	13.7517	13.5256	13.7256	13.4461	13.7139	13.7461	13.7209	13.745	13.7207	13.2908	13.7111	13.4665	13.4626	13.7444	13.3258	13.5793	13.7526	13.9279	13.4834	13.8167	13.5125	13.5174	13.0249	13.0414	13.0413	13.5305	12.9296	13.5855	13.6197	13.4945	13.1503	13.0451	13.2916	13.1455	13.3805	12.7701	12.9601	12.7374	13.1948	13.6534	13.314	13.068	13.0635	13.6913	13.4552	13.9705
10379	10.3723	11.0317	10.7614	11.0453	10.625	10.5529	10.5826	10.9345	11.4097	10.9908	11.1673	11.0144	10.1228	10.9301	10.7864	10.7439	11.4942	10.8548	10.9314	10.9342	11.2665	10.7927	10.8359	10.6072	10.8388	10.25	11.1525	10.1729	11.1212	10.4125	10.4518	10.2286	10.4399	10.3268	10.6296	10.2524	10.4452	10.2925	10.3156	10.4943	9.98505	10.6214	10.7282	10.7135	10.2596	10.6338	10.0858	10.9171	10.501
1038	3.93992	3.79474	3.92721	4.39933	3.90102	4.17846	3.90883	3.75547	4.08448	4.17832	3.9076	4.15086	3.93278	4.16195	3.88984	4.0458	4.32214	3.96967	4.15621	4.41422	3.74047	3.95425	4.0989	3.86871	3.99044	4.13221	4.0133	3.65207	3.91622	3.77456	4.05057	4.0549	3.89133	3.92926	3.90137	4.00187	3.78912	4.03618	3.85882	3.84551	4.10766	3.94306	4.20013	3.88485	3.98897	3.9143	3.86965	3.97222	4.09885
10381	7.55944	7.31095	7.0654	6.80422	7.79885	7.26475	7.08059	7.05009	7.08017	6.98612	7.39101	6.72031	6.7877	7.26087	7.29764	6.9902	6.91618	6.86964	6.84947	6.86429	7.03695	6.77833	7.54601	6.7082	6.78679	6.91801	6.78293	6.75342	6.55251	6.43704	6.8019	6.72086	6.72673	6.38434	6.69257	6.61669	6.4722	6.73361	6.51904	6.77559	6.59169	6.97789	7.07488	6.90976	6.81946	6.47756	7.33474	7.14129	7.94376
10382	6.00768	5.94592	5.75129	5.86212	5.81306	5.77989	6.30513	5.71553	5.51893	5.88609	5.64682	6.26536	6.1773	5.35891	6.0112	5.10594	5.67882	5.95301	5.79173	5.97036	5.6283	5.87014	5.38011	5.87521	5.50574	6.4453	6.03943	5.81133	6.39051	6.14658	6.13948	6.42922	6.0905	6.37114	6.29749	5.95197	6.1903	5.94356	6.25926	6.08246	5.92043	5.96489	5.67979	5.87764	6.27655	6.22602	5.82839	5.97437	5.61641
10383	11.0937	11.7324	11.6784	11.8278	11.0503	11.2909	10.9294	11.2704	11.6452	11.636	11.191	11.603	11.1324	11.4798	11.3336	11.6711	11.845	11.1041	11.8354	11.3876	11.6325	11.1027	11.9164	11.5405	11.4654	11.3449	11.1305	11.1922	11.4228	10.7306	11.4886	11.3695	11.3555	11.0781	11.2398	10.8557	11.068	10.877	10.94	10.9293	10.9706	11.2764	12.014	10.9993	10.9677	11.3704	11.1435	11.4113	11.7966
10384	8.2388	8.47172	8.57222	8.50938	7.50807	8.27687	8.04109	8.5663	9.12434	8.12079	9.1738	9.06882	7.11644	8.52231	8.64008	8.03033	9.5453	8.60772	8.06444	8.20214	9.44469	8.91524	9.12348	8.20836	8.29435	7.81484	8.39655	7.49767	8.53828	8.03819	8.12295	7.19735	8.43553	7.50215	6.86849	7.88971	6.95845	8.19587	7.64326	7.20099	7.40067	8.41463	7.86079	8.2051	6.9919	8.35357	7.73879	8.52141	8.45134
10385	8.37445	8.34162	8.43233	8.23082	8.09859	8.52296	8.10406	8.65468	8.43176	8.37321	9.0576	8.12218	8.04575	8.24763	8.28536	9.1774	8.50279	8.65613	7.91729	8.34309	8.67044	8.30688	8.90265	7.95159	7.77372	7.86895	8.16791	7.46798	7.74364	8.10789	8.13933	7.95903	7.79308	7.728	8.02668	7.9437	8.05529	8.10413	7.42153	7.67932	7.65106	8.33188	8.09383	8.10016	8.35874	7.85064	8.33238	8.31849	8.43485
10388	4.37397	4.3112	4.28753	4.77346	4.21814	3.93902	4.45718	4.61837	4.3851	4.27813	4.30714	4.27642	4.3477	4.52468	4.22702	4.24976	4.26816	4.80516	5.43578	3.79572	4.25432	4.13291	4.31034	5.2889	4.78745	4.84085	4.07324	4.31382	4.17134	4.14955	3.93406	4.2181	4.27589	4.44464	4.86525	4.30611	4.67922	4.2617	4.14926	4.24479	4.30611	4.56644	5.54881	4.18644	4.03339	4.12268	4.7226	4.33118	4.38272
10389	6.15092	5.47453	6.07448	5.69485	6.05901	5.06139	6.57841	6.35842	5.84968	5.14937	5.79857	5.88484	6.2604	5.98192	6.09883	5.94751	5.17493	6.23166	6.01887	5.97171	5.61493	6.04686	5.43556	5.53008	5.70288	5.91294	5.65823	5.81351	5.20914	5.95664	5.62326	5.55059	5.8098	5.8497	5.87204	6.30896	6.01548	6.04555	6.26782	5.8515	6.29705	6.31914	5.96712	6.05832	6.53267	5.92467	5.88792	6.10684	5.81548
1039	10.3103	10.6228	10.8778	10.2563	10.0317	10.8209	10.325	10.3085	10.4823	10.1213	10.5884	10.5217	9.97261	10.7608	10.3248	10.9449	10.6935	9.98552	10.0553	9.96699	10.6114	10.4168	10.9639	10.3384	10.6021	9.92514	9.8197	9.62151	9.93812	9.64478	10.4212	9.89809	10.4458	9.60872	10.4167	9.73206	10.1046	9.92135	9.33631	9.52228	9.49455	10.2751	10.3548	10.2117	9.78592	9.87279	9.87942	10.2132	10.3576
10390	8.84806	9.58572	9.65463	9.52054	9.50759	9.13242	9.22823	9.12643	9.49165	9.46659	9.47722	9.19939	9.44874	9.38964	9.55059	9.45234	9.07952	9.34689	9.62033	10.0013	9.66479	9.30421	9.13984	9.22825	9.38324	8.94589	9.11797	8.97233	9.50736	9.00932	9.19302	9.12252	9.48166	8.64045	9.01801	9.29364	9.11556	9.14585	8.71369	8.59858	8.72408	9.04419	9.3946	9.61927	9.1392	9.32624	9.3398	9.25355	9.1835
10391	10.1435	9.93394	11.1162	9.91968	8.86089	10.7314	8.97483	10.7242	10.6264	10.7441	10.5006	9.59076	10.2965	10.8194	9.68747	11.0547	10.5235	10.318	10.0929	10.2117	10.5442	10.2145	10.9374	10.9262	10.5804	10.4186	10.1221	9.83684	10.5172	10.7361	10.8836	10.9724	10.7181	10.367	10.5988	10.818	10.2207	9.98018	9.28074	10.0401	10.0011	10.5108	9.84721	9.81466	10.477	9.87912	9.99476	10.6572	10.3338
103910	8.43078	9.12377	9.5336	8.65738	8.95265	9.34887	8.72414	9.04941	9.47828	9.18254	9.5508	8.96424	8.95893	9.07892	8.77408	9.13563	9.1502	8.79609	9.05096	9.0666	9.32875	8.83337	9.17006	9.06735	8.99389	8.43362	8.79556	8.6287	8.98418	8.72056	9.04328	9.01938	9.13857	8.94897	8.98283	9.06064	9.0458	8.79461	8.62748	8.84458	8.85798	8.6246	9.01171	8.89444	9.14442	8.31601	8.62346	8.84049	8.9903
10392	8.49131	8.70402	8.88369	8.59879	8.04623	8.15034	8.53104	8.72322	8.95544	8.36715	8.72014	8.57866	8.35464	8.82679	8.30399	8.77114	8.83802	8.57668	8.30676	8.84385	8.92626	8.63787	8.87208	8.44889	8.78386	8.61082	8.80356	8.49205	8.61346	8.72327	8.76436	9.02853	8.7587	8.6316	8.86318	8.94687	8.5398	8.78004	8.46946	8.65857	8.59041	8.77618	8.46295	8.69974	8.5256	8.41184	8.68546	8.89186	8.49843
10393	7.47857	7.39377	8.21114	7.33625	7.26099	7.28524	7.11414	8.0955	7.71856	7.58702	8.36394	7.26463	7.46035	7.50337	7.50985	8.10954	7.25682	7.39047	7.88166	8.12076	7.59655	7.49046	7.48224	8.01101	7.88314	7.43357	7.41423	7.68552	7.61537	7.22551	7.505	7.56967	7.85516	7.54125	7.52327	7.67072	7.28282	7.68794	7.25855	7.28052	7.57911	7.70076	7.43249	7.6424	7.72134	7.72765	7.42496	7.8762	7.26063
10394	5.48978	5.30037	5.52211	5.14135	5.36074	5.59731	5.57979	5.72849	5.57301	5.49482	5.52638	5.75838	5.51989	5.31908	5.27888	5.42263	5.51315	5.60244	5.3901	5.57243	5.32024	5.40234	5.33488	5.70096	5.51726	5.63598	5.64097	5.67749	5.72528	5.63327	5.52894	5.62153	5.45349	5.78365	5.87684	5.76854	5.62486	5.57709	5.90116	5.72158	5.58492	5.60512	5.53376	5.75236	5.73202	5.54593	5.19155	5.46944	5.41259
10395	8.22068	8.07304	8.74777	8.18614	7.81375	8.48623	7.87338	8.44004	8.60046	8.34678	8.74736	8.65284	8.02762	8.58058	8.15481	8.32739	8.9725	8.46514	8.44271	8.90967	8.4798	8.62011	8.5547	8.6563	8.4956	8.27244	8.13927	8.32311	8.50112	8.43901	8.52229	8.65982	8.79629	8.25751	8.47685	8.44903	8.10208	8.41088	7.91644	7.94604	7.94673	8.17606	8.63358	8.56819	8.43946	8.26612	8.19181	8.46681	8.41769
10396	5.88857	5.86454	6.0153	5.62593	6.03236	5.38448	6.00295	5.69928	5.58133	5.67127	5.52922	5.34081	5.74093	5.71749	5.82663	5.85697	5.50152	5.764	6.31268	6.32474	5.56809	5.673	5.52955	6.05619	6.11788	6.17092	6.11233	6.36274	6.42284	5.8946	6.07934	6.10371	5.88886	6.03689	6.1216	6.27928	6.19473	6.44313	6.22573	6.13237	6.0172	5.97915	6.0522	5.74798	6.3316	5.80512	5.82116	5.97512	5.50973
10397	12.1853	12.3091	12.7165	12.7701	11.5649	12.8139	12.2821	12.7398	12.7739	12.9956	12.6346	12.8973	12.795	12.88	12.2346	12.8207	12.8182	12.7561	12.7538	13.076	12.6726	12.4997	12.6924	13.113	12.6984	12.6404	12.4969	12.3455	12.8261	12.8782	12.9241	12.9777	12.8955	12.6188	12.7641	13.0067	12.7776	12.7663	12.3062	12.7109	12.4821	12.5786	12.7364	12.5113	12.7868	12.493	12.3658	12.772	12.1587
10398	10.5388	11.4302	12.3149	10.8161	10.164	12.115	10.7218	11.8736	12.0324	11.6002	12.1414	11.499	11.2925	11.4936	11.1233	12.0802	11.6672	12.1056	12.2573	12.7903	11.9765	11.2673	12.2718	11.8964	12.2537	11.6813	11.7105	11.4944	12.2198	11.7263	11.8936	12.6123	12.033	11.3957	11.816	12.2542	11.8734	11.7711	10.7245	10.5715	11.3377	11.0231	12.1484	11.0147	12.2475	11.2831	10.974	11.7876	11.2858
10399	12.2846	13.339	12.6323	13.2116	12.6957	13.0987	12.1614	12.5856	12.8449	12.6579	12.4754	12.7598	12.0975	12.8725	12.4904	12.8097	13.1113	11.9872	12.925	12.5153	12.7609	12.0555	12.8726	12.9632	12.6475	12.1621	12.0884	12.1034	12.5868	11.7835	12.8819	12.4148	12.6865	12.1804	11.9632	11.995	12.3175	12.0454	12.009	12.1865	11.9951	12.0247	13.0837	11.8751	11.7738	12.0618	12.6664	12.1041	13.278
104	6.6817	6.8481	6.99043	7.13153	6.81603	6.78742	6.88181	6.89677	7.11665	6.55291	6.87152	6.93678	6.36581	6.88449	7.0991	6.74865	7.28406	6.73058	6.35471	7.02902	7.09762	6.99401	7.03672	6.71035	6.87775	6.62264	6.65418	6.48129	6.65489	6.34607	6.70845	6.58312	6.80659	6.54921	6.3029	6.5076	6.61145	6.80585	6.40131	6.61419	6.47949	6.73589	6.85617	6.81064	6.49127	6.76479	6.58332	6.69878	7.18801
1040	6.55043	6.61886	7.10908	6.33936	6.50987	6.98904	6.0358	6.94909	6.9799	7.60442	6.91777	6.31245	7.31782	7.05712	6.72294	7.32756	6.90212	7.0776	7.20965	6.96218	6.50015	6.75861	7.03521	7.27377	6.97955	7.50968	7.37333	7.25034	7.1173	7.43924	7.36191	7.34671	7.04076	7.58771	7.60656	7.64793	7.10994	6.96258	6.85597	6.99446	7.32625	7.10948	6.28544	6.88469	7.11644	6.62077	6.94681	7.19544	5.94119
10400	9.31968	10.1421	9.64647	9.85832	9.26649	10.0859	9.01072	9.70053	9.66553	9.46554	9.41004	8.96157	9.19036	9.64649	9.81006	9.99995	9.45541	9.05548	9.71943	9.51404	9.40437	9.2935	9.8071	10.2125	9.50555	9.42298	9.29861	9.88259	9.51611	9.15407	9.62784	9.64636	9.37458	9.54972	9.57945	9.26615	9.45629	9.15189	9.64804	9.3	9.35956	9.2904	10.0479	9.1736	9.38384	9.28082	9.22089	9.33005	9.71156
10401	8.4415	8.79478	8.95689	8.6299	8.33617	8.84396	8.42364	8.662	8.74362	8.72743	8.76693	8.65956	8.13344	8.6685	8.50588	8.44678	8.83739	8.34254	8.46426	8.96408	8.96986	8.56523	8.93842	8.54007	8.40052	8.18685	8.2051	8.20326	8.55463	8.28265	8.75805	8.58083	8.49667	8.04298	8.21909	8.53017	8.20465	8.43375	7.89599	8.09941	8.10213	8.25495	8.52936	8.62646	8.25743	8.21693	8.44113	8.30656	8.79249
10402	9.42433	8.66318	9.91086	8.79868	7.64729	10.0051	8.85058	10.3216	9.88752	9.90221	10.0224	9.09991	9.61022	9.84968	8.65068	10.3724	9.31255	9.81494	9.30706	10.1324	9.74517	9.53813	9.98664	9.5349	9.59469	8.99928	9.30833	9.2768	9.09307	9.40148	9.54415	9.69988	9.71363	8.99108	9.52859	9.5521	9.2358	9.71387	9.00294	9.34943	9.28378	10.0419	9.4866	9.6454	10.0963	9.21107	9.06089	9.88437	8.44928
10403	5.81447	5.44029	5.16923	5.11771	5.61987	5.16506	4.85148	5.50433	5.48908	5.15747	5.68827	4.29604	4.71635	5.76439	5.28218	4.61463	5.34292	5.07906	4.05828	4.95914	5.72628	5.47083	5.4788	4.55783	4.4056	4.33444	4.42171	4.35376	4.40952	4.4731	4.24818	4.08642	4.55063	4.85714	4.11069	4.49088	4.46993	4.7799	4.48139	4.46035	4.39423	5.60117	4.79849	4.79344	3.99456	4.99574	6.51497	4.85307	5.90009
10404	10.1572	10.8128	10.7882	10.4409	9.80713	10.729	10.436	10.338	10.8589	10.7347	10.7236	10.4208	10.3122	10.6779	10.3569	10.9722	10.6744	10.3656	10.5316	10.6915	10.8457	10.3795	10.7457	10.4667	10.7129	10.2113	10.4467	10.24	10.4149	10.4233	10.3091	10.4163	10.8117	10.4169	10.4376	10.506	10.4507	10.3685	10.2219	10.2126	10.3916	10.2983	10.5759	10.4685	10.5994	10.2135	10.2508	10.3511	9.83326
10406	9.68655	12.3317	7.39144	8.68166	10.4468	10.273	10.4481	6.94456	7.19559	10.5694	7.4567	6.71181	10.2817	9.61005	8.29579	8.49034	8.5734	6.74679	9.86691	7.04111	8.543	7.63165	8.30208	8.36855	9.28594	7.97255	7.37218	7.61959	8.45786	8.28742	8.29514	7.36452	8.58511	6.94252	6.78579	6.55373	9.96511	6.28423	6.58155	7.5499	7.41368	8.34356	7.6994	6.99468	6.6082	7.1157	9.67905	7.76451	10.1048
10407	4.44225	5.0252	4.44492	4.57369	4.96798	4.65062	4.44617	4.95902	4.73923	4.78186	4.4872	4.69311	4.62168	4.36089	4.28107	4.3231	4.52011	4.18295	4.36123	4.62238	4.93092	4.94609	4.44103	4.818	4.55538	4.45609	4.55896	4.51207	4.91629	4.62675	4.53141	5.03598	5.00633	4.67317	4.60625	4.88539	4.63108	4.59575	4.65692	4.99466	4.67068	4.32559	4.52638	4.53502	4.68867	4.69845	4.6608	4.58471	4.70469
10409	9.43811	9.11172	8.94795	8.10526	9.74065	8.17923	9.34964	8.5405	8.99342	8.52384	8.22815	7.42362	8.15796	8.51055	9.40275	7.63645	8.00416	7.30775	7.55839	8.13732	7.9957	7.74721	7.97665	7.98764	8.14287	7.77094	8.03984	7.66624	8.11467	7.15436	7.95886	9.71807	7.70834	7.80526	7.59755	7.41378	9.6329	7.8154	7.70074	7.28377	7.68755	7.87764	7.71327	7.43284	7.53552	8.25045	10.4118	8.78682	10.2065
1041	5.88665	5.66359	5.94934	5.75425	6.16724	5.88792	6.17227	5.57691	6.01573	6.01066	5.93222	6.30372	6.17205	5.67857	5.86673	5.71099	5.82825	6.03518	6.024	6.17815	5.85692	5.9958	5.71423	5.8879	5.80261	6.12998	6.28502	5.96828	6.17962	6.28961	5.92704	6.19831	5.97736	6.31935	6.31965	6.05927	6.46904	5.98865	5.90599	6.28428	6.25972	5.92391	5.85762	5.93909	6.35434	6.24762	5.6367	5.78801	5.68938
10411	7.9232	8.37643	8.78763	8.68571	7.9825	8.67417	7.44212	8.27619	8.59652	8.57209	8.08563	8.22294	8.16435	8.30843	8.20893	8.78924	8.63362	8.46122	8.20712	8.28698	8.40499	8.03089	8.83148	8.54483	8.44049	8.42682	8.08958	8.17781	8.39136	8.14591	8.73899	8.4589	8.04481	8.16519	8.14328	8.46474	8.17686	8.19538	7.72393	8.04675	8.13425	8.22342	8.71425	8.27752	8.48876	8.32264	8.18627	8.30728	7.85398
10413	8.34475	8.94309	9.0343	8.32331	8.31967	8.31204	8.29259	8.85576	8.6753	8.3499	8.83286	8.35345	8.60244	8.73953	8.20798	8.86328	8.77243	8.60188	8.9733	9.00958	8.61667	8.44762	8.72273	8.93868	8.97104	8.50928	8.73144	8.41379	8.82675	8.78151	8.90109	8.83715	8.96917	8.57538	8.72032	8.91551	8.69369	8.80822	8.12714	8.29183	8.45763	8.67745	8.85543	8.56035	8.98453	8.48778	8.36086	8.77664	8.72044
10417	9.83763	10.2484	9.13171	8.72984	10.6892	9.91876	9.79515	8.72819	8.94534	9.32149	9.81552	8.64742	9.0825	9.65138	10.806	9.22308	8.93921	8.35526	9.18865	8.31768	9.94396	8.54996	10.8373	8.64127	9.35946	8.26751	8.26543	8.03189	7.95975	7.80239	8.82976	8.22275	8.69603	7.90847	7.84394	7.67193	9.41307	7.91193	7.95351	8.25948	7.81382	9.60732	9.22289	8.50639	8.51251	8.24369	9.38287	8.55616	9.63892
10418	5.35271	5.80946	4.87318	4.68123	6.60675	5.20562	6.65892	4.92241	4.77999	5.361	4.86091	4.95236	5.94393	5.08397	5.16535	4.9109	4.89143	4.83195	5.18342	4.78602	4.92337	4.87433	4.72311	5.03929	5.19965	5.12454	4.84996	5.14776	5.10379	4.95307	4.96901	4.99871	4.99849	5.03989	4.91985	4.90985	5.39908	4.88077	4.99792	5.03957	4.9497	4.93931	5.15337	4.83219	5.00626	4.96944	4.71088	4.76678	5.69632
10419	9.7085	10.2502	10.0742	10.2188	9.70619	10.2682	9.55984	9.78267	10.0233	10.0711	9.90543	10.0438	9.58437	10.0068	9.73049	10.2573	10.1282	9.58423	10.3278	9.94242	9.73456	9.37417	10.2214	9.91484	9.78688	9.59039	9.51798	9.4957	9.75732	9.49382	10.0293	9.63312	9.78529	9.27253	9.51132	9.62694	9.66244	9.30858	9.34397	9.32507	9.44193	9.64745	10.2775	9.6253	9.75906	9.66428	9.56195	9.50983	10.0074
10420	7.24485	7.45546	7.34936	7.63681	7.25091	7.8189	7.55499	7.50868	7.48931	7.25708	7.48961	7.28174	7.0237	7.32841	7.16666	7.54912	8.28621	7.62883	7.04632	7.67642	7.58275	7.61545	7.48668	7.57047	7.62792	7.25133	7.49013	7.11952	7.59634	7.13602	7.55262	7.44566	7.57417	7.22726	7.07286	7.17831	7.13043	7.67618	6.97734	7.29443	6.92555	7.38019	7.61159	7.43461	7.16811	7.63843	7.76872	7.38227	7.65862
10421	9.31456	9.43364	9.5138	9.2453	9.22171	9.36863	9.10372	9.47179	9.51712	9.77189	9.45773	9.23678	9.12651	9.44863	9.28794	9.56308	9.5562	9.33459	9.19428	9.56244	9.64937	9.34377	9.58009	9.22932	9.19266	8.95916	9.10556	8.97542	9.09039	8.97803	9.22856	9.20371	9.22001	8.80895	9.04451	9.16041	8.93657	9.09706	8.61833	8.87539	8.89127	9.30576	9.38978	9.32424	9.22741	9.03645	9.15715	9.36363	9.42187
10422	8.78442	9.09843	9.14907	9.35533	8.80078	9.62846	8.67061	8.91861	9.14008	9.09168	8.99623	9.2666	8.77415	9.02038	9.01233	9.02082	9.25883	9.00854	9.09904	9.14505	9.28667	8.8545	8.94771	9.13475	8.9179	8.65335	8.77741	8.70062	8.9954	8.60479	8.96906	8.83358	9.02945	8.57224	8.56394	8.80516	8.75977	8.92183	8.28747	8.49187	8.58724	8.64612	9.30858	8.85917	8.82038	8.62861	8.98882	8.74775	9.12699
10423	11.9653	12.6179	12.5897	12.6216	12.1376	12.6833	12.1095	12.6908	12.7052	12.6974	12.7111	12.597	12.1312	12.652	12.2737	12.6557	12.6938	12.3438	12.5309	12.603	12.6666	12.3083	12.7153	12.5551	12.4378	12.0909	11.9286	12.0797	12.5828	12.1363	12.5539	12.4999	12.5719	12.1419	12.1688	12.3064	12.2412	12.3442	11.7598	11.9485	11.8449	12.0547	12.6266	12.1933	12.235	12.0305	12.3249	12.1133	12.5855
10424	9.88884	10.1938	10.4222	10.1139	9.80397	10.4782	9.90418	10.492	10.7089	10.4711	10.5022	10.4297	10.0294	10.5304	10.0088	10.4885	10.3111	9.97995	10.4572	10.5882	10.4053	10.191	10.4364	10.3536	10.4926	10.2185	10.1729	10.3213	10.3739	10.0996	10.4963	10.3893	10.5003	10.2637	10.3335	10.6518	10.1458	10.3535	10.157	10.1661	10.2357	10.1514	10.3603	10.2139	10.2245	9.91771	10.0404	10.1827	9.99384
10425	7.41683	7.40812	7.49292	7.57842	7.43851	7.4191	7.21675	7.54634	7.59431	7.68832	7.47906	7.41751	7.18856	7.57149	7.26845	7.5931	7.5544	7.6212	7.2713	7.48307	7.65028	7.50486	7.66446	7.60179	7.62733	7.46516	7.48806	7.47046	7.63987	7.49852	7.56272	7.59524	7.53094	7.30543	7.41688	7.57262	7.405	7.49867	7.25097	7.55261	7.4027	7.51481	7.36354	7.44576	7.47553	7.44594	7.33569	7.64289	7.48872
10426	5.40739	5.33344	5.32741	5.36308	5.39891	5.59103	5.21276	5.10935	5.59969	5.29433	5.34463	5.18187	5.22334	5.49844	5.28166	5.53494	5.28545	5.10424	5.33667	5.52463	5.49722	5.50423	5.47755	5.60801	5.59154	5.37949	5.4621	5.54914	5.74954	5.40141	5.71709	5.59417	5.39101	5.78292	5.19154	5.58115	5.10948	5.48333	5.42832	5.42846	5.46395	5.54773	5.44361	5.15052	5.13933	5.4162	5.42163	5.39417	5.60657
10427	9.42458	9.91158	10.1253	9.6205	9.66041	9.62355	9.64562	9.944	10.2302	9.8793	10.0793	9.39394	9.59282	10.1311	9.53941	10.1399	9.81797	9.62149	10.2895	10.0173	9.97343	9.72449	9.9878	9.72961	10.2835	9.40982	9.6648	9.84703	10.1121	9.74409	10.1208	10.0284	10.4012	9.49375	9.53855	9.89204	9.58679	9.7986	9.54009	9.66656	9.60253	9.6784	10.2647	9.45779	9.89769	9.36224	9.69029	9.61911	9.92653
10428	9.85066	10.2419	9.91287	10.8141	9.78972	10.2288	9.7023	10.1574	10.361	10.4769	9.82535	10.7282	10.0412	10.427	10.373	10.4155	10.4305	9.98882	10.3514	10.1998	10.3156	9.95157	10.258	10.4782	10.153	10.0118	9.64351	10.1244	9.9835	9.62525	10.3321	9.64199	10.2138	9.90409	9.74159	9.67242	9.77768	9.72122	9.98511	9.68768	9.63503	9.82682	10.6691	10.0038	9.67602	10.1932	9.68184	9.85701	10.2879
1043	7.32745	8.61667	7.49769	8.25562	8.39128	8.43347	8.21137	7.22043	7.77124	7.41738	8.58572	7.80487	6.47544	7.8203	8.8685	6.93486	7.5403	6.90883	6.66844	7.72803	7.44144	7.04637	7.75743	5.88719	5.91488	5.64015	6.04011	6.08294	5.6131	5.38609	5.41998	6.41007	6.50993	6.39508	6.07186	5.46916	6.38737	6.03934	5.99813	6.14178	5.95282	8.91392	6.233	6.91173	6.10328	6.98195	8.5902	8.36757	8.17214
10430	11.8254	12.4139	12.2529	12.3983	11.8748	12.5909	11.8435	12.2549	12.2319	12.4399	12.2245	12.3468	11.9006	12.2896	12.0532	12.3944	12.2949	12.0658	12.406	12.189	12.2096	11.749	12.3054	12.3095	12.141	11.9164	11.78	11.7926	12.1785	11.7132	12.2648	12.1071	12.1859	11.7452	11.8283	11.846	11.924	11.7478	11.5948	11.5842	11.593	11.768	12.5321	11.822	11.8786	11.8601	11.7946	11.8728	12.3561
10432	7.16126	6.6311	7.38388	6.93416	7.3149	7.25665	7.56862	7.48387	7.3411	7.34173	6.99082	7.57091	7.19146	7.53079	7.5395	7.22619	7.24726	7.22222	7.3336	7.90533	7.1314	7.52413	7.15276	7.30255	6.80391	7.25603	6.99384	7.42901	7.33239	6.81167	7.01341	7.2752	7.37154	7.08249	6.89179	6.62535	7.0785	7.2236	7.08077	6.85541	6.7566	7.17968	7.52629	7.81336	7.69131	7.54074	7.09427	7.31462	7.37147
10434	9.27886	8.90197	9.23499	8.27975	9.69653	8.6887	8.81349	8.71676	8.63535	9.13178	9.64668	8.73822	9.169	9.17703	8.84565	9.15072	8.40414	8.26646	9.51047	9.02366	8.70482	8.76754	8.94894	9.19764	9.46715	9.06475	9.22029	9.40246	9.37547	8.77271	9.28527	9.01353	9.46678	8.84697	8.99955	8.9667	9.0062	8.88253	8.90597	8.86715	9.00967	8.87043	9.03081	8.45569	8.96436	8.88045	9.60535	9.00933	8.55764
10435	8.10517	8.04515	8.75375	8.37588	7.0694	8.92897	8.06515	8.70377	9.0793	8.64548	8.69557	8.51352	8.40406	8.57399	7.94067	8.83671	8.76879	8.52109	8.9134	9.09143	8.64383	8.37613	8.67569	8.8145	8.58898	8.60552	8.58759	8.52553	8.691	8.81485	8.9532	9.09895	8.68373	8.39995	8.57872	8.89403	8.51174	8.67798	8.24769	8.29263	8.40633	8.53499	8.57833	8.4988	8.67926	8.32122	8.27826	8.55193	8.41156
10436	9.54991	9.81444	9.73482	9.73643	9.49226	9.56546	9.26226	9.29947	9.82981	9.56252	9.55887	9.96979	9.44268	9.67632	9.62781	9.74008	9.80965	9.57213	9.63797	9.58608	9.56155	9.23733	9.50426	9.49765	9.32092	8.9839	9.12686	9.1926	9.4015	8.9077	9.37418	9.3353	9.22259	8.77337	8.85517	9.04135	9.01376	9.05163	9.06947	8.94608	9.16059	9.172	9.75658	9.53842	9.46192	9.35521	9.32271	9.29057	9.84296
10437	11.6586	11.6937	10.2069	11.6724	11.6299	11.1059	11.3508	10.7639	11.0483	11.2901	12.1256	10.7448	10.2358	11.5012	12.1907	10.6119	11.1418	10.9243	10.7831	10.8896	11.3948	10.9959	11.375	10.1251	9.78715	10.3194	9.85176	10.4003	10.5173	9.48531	10.1068	9.98244	10.2866	10.0787	10.2153	9.90753	10.5981	9.62134	10.2045	9.56275	10.1392	10.1862	10.1691	10.4352	9.92784	10.4832	13.1635	11.8671	12.6705
10438	5.11648	6.182	6.10735	4.25817	5.8454	4.50168	6.10272	5.78013	6.57605	5.99108	6.40725	6.3507	6.00304	5.42037	5.71086	6.07952	5.62248	5.29955	6.46156	6.16289	5.72421	5.37521	6.85594	5.82366	5.97439	5.28245	6.4282	6.95462	6.39622	6.01306	6.34978	5.78604	6.88402	6.66639	5.75868	6.16491	6.41844	5.42703	5.30488	5.2545	5.3631	5.47925	6.11498	6.25996	6.71996	6.10862	6.14141	5.27214	4.60373
10439	6.72288	6.32381	6.39666	5.99911	6.31989	6.05194	6.57551	6.28202	6.07166	6.20956	6.47252	5.82595	6.23608	6.77923	6.15149	6.14159	6.37527	5.95865	5.85857	6.50934	6.61912	6.13804	6.126	6.25054	6.33707	6.15843	6.37089	5.95612	6.41185	6.53989	5.55831	6.18452	6.51298	6.1275	6.24022	6.60933	6.45756	6.21935	5.82885	6.36012	6.53517	6.80508	6.06517	6.22012	6.4701	5.95926	6.35174	6.65732	7.02129
1044	7.16824	6.91118	7.16364	7.12147	7.14149	6.9237	7.20352	6.7473	6.75377	6.97408	7.11139	7.08357	7.1822	6.8089	7.19739	6.98582	7.22129	7.18401	6.68462	7.17833	7.00766	7.20852	6.99724	7.12564	7.12491	7.35084	7.20313	7.27003	6.90176	7.4981	7.15555	6.97629	7.08607	7.38644	7.35748	7.18662	7.30962	7.36307	7.52523	7.47947	7.3402	7.45746	6.7769	7.41542	7.31688	7.63768	7.04654	7.39765	7.10948
10440	8.35342	8.47225	8.57354	8.02674	8.25547	8.3375	7.94625	8.26406	8.48743	8.50377	8.52066	8.03576	8.21386	8.39263	8.12603	8.51308	8.02261	8.15388	8.17828	8.04848	8.58203	8.15942	8.47915	8.23329	8.26414	7.86712	8.12829	8.00348	8.02586	8.07415	8.17431	8.18486	8.11204	7.87119	8.16657	8.2681	8.05236	8.07837	7.87125	7.92658	8.0472	8.18702	8.08217	8.11224	8.17108	7.77441	8.25148	8.20526	8.45706
10443	8.71282	9.07162	9.09016	9.06427	8.65281	9.24288	8.59376	9.04506	9.05381	8.86002	8.84932	8.94728	8.62869	8.96942	8.49253	9.12953	8.9245	8.74005	8.92604	9.07761	8.92108	8.77058	9.00113	8.97372	9.03125	8.82527	8.72227	8.68082	9.08846	8.61418	9.02326	9.07368	9.01955	8.79573	8.84637	8.98786	8.8428	9.01509	8.40155	8.5635	8.57603	8.80493	8.84094	8.93955	8.98118	8.70443	8.79091	8.92187	8.50236
10444	6.81941	7.11248	7.32046	7.32222	6.75767	7.28386	6.91093	7.29014	7.29845	7.13444	7.15302	7.06417	7.07326	7.17137	7.05733	7.5139	7.3211	7.30366	7.38705	7.3263	7.22829	7.23623	7.27203	7.4345	7.43195	7.2842	7.31807	7.13549	7.18328	7.19799	7.29611	7.38799	7.3582	7.19528	7.32271	7.17287	7.14584	7.1669	6.89513	7.12365	7.06353	7.17749	7.28668	7.02652	7.16942	7.24527	6.91441	7.36329	6.83577
10445	8.48226	8.44703	8.94208	8.40642	8.17054	8.54474	8.37073	8.54179	8.67811	8.74452	8.70615	8.44156	8.32421	8.50934	8.50127	8.78748	8.72745	8.51024	8.768	8.813	8.70006	8.52082	8.78391	8.41139	8.53515	8.38377	8.48517	8.38579	8.29506	8.3485	8.29484	8.39043	8.41908	7.94155	8.42955	8.32733	8.20944	8.28734	7.94105	8.11421	8.2888	8.58376	8.65463	8.45482	8.55482	8.34623	8.43395	8.6584	8.46772
10446	7.2221	7.76841	7.38093	7.12447	7.74815	7.61029	7.29985	7.41283	7.47146	7.4541	7.33557	6.47033	7.47413	7.40295	8.19977	7.18955	7.42231	7.11959	7.45669	7.19931	7.60998	7.23564	7.71643	7.32295	7.03357	7.30766	6.81645	6.89022	7.16389	6.79411	7.09928	7.0916	7.62011	6.8093	7.07784	7.05808	7.18233	7.13047	7.42166	6.9759	6.77117	7.27678	7.29529	7.16479	7.26709	7.21241	7.00381	7.34481	7.70079
10449	6.46062	6.92392	6.28272	7.25139	6.36187	6.54522	6.36119	6.55709	6.24573	6.45361	6.301	6.86238	6.6916	6.85715	6.87929	6.7016	6.74317	6.78548	6.63414	6.56102	6.32202	6.45956	6.43594	6.95204	6.81127	6.80771	6.53389	6.48505	6.69861	6.39233	6.81083	6.62797	6.46577	6.74917	6.54153	6.73127	6.77315	6.55639	6.70206	6.5949	6.67137	6.48045	7.18597	6.2423	6.51697	7.22018	6.33634	6.45826	6.38454
1045	5.73077	5.17212	5.39871	5.6359	5.52886	5.39287	5.83015	5.66941	5.72592	5.50626	5.35598	5.54967	5.46457	5.43142	5.23837	5.43298	5.58605	5.72696	5.32596	5.52725	5.37391	5.51536	5.30381	5.7789	5.39202	5.77242	5.64407	5.62404	5.5822	5.64501	5.66141	6.0567	5.16388	5.64508	6.12836	6.04137	5.86094	5.77777	5.52372	5.8598	5.59679	5.85351	5.52674	5.73856	5.62438	5.64182	5.56131	5.04679	5.14224
10450	7.98476	8.50376	8.63238	8.77339	7.89143	8.65043	8.07237	8.19202	8.75288	8.74215	8.43056	8.03778	7.92605	8.60953	8.24665	8.93937	8.79284	8.36365	8.80408	8.65993	8.3006	8.24378	8.61215	8.64658	8.49034	8.17827	8.18072	8.07943	8.27291	8.04824	8.34702	8.33639	8.45025	7.87757	8.16861	8.28896	8.01493	8.12271	7.64413	8.00146	8.30023	8.13223	8.65433	8.52104	8.61697	8.06122	8.11546	8.14736	7.89422
10451	7.96183	8.90144	7.03902	9.16184	7.93383	7.8943	8.30088	7.39867	7.08822	8.56132	6.92631	8.45749	9.07851	8.12625	7.51068	7.76635	8.18536	7.71736	8.77241	6.76576	7.50503	8.00354	6.88659	7.71642	7.72263	7.9336	7.54897	7.93404	8.76976	7.52297	8.08367	7.07304	8.78411	7.66648	7.20235	7.15829	8.33214	7.24394	7.53114	7.61022	7.64472	7.46253	8.4712	7.13408	7.17181	8.4077	7.62266	7.1794	7.40492
10454	7.00584	6.96403	6.99397	7.21234	7.04439	7.11131	7.09016	6.98717	7.21168	7.3246	7.23486	7.46696	6.7032	7.13902	7.15397	7.16874	7.07122	7.14323	6.90351	7.5083	7.41807	7.04716	7.32716	7.3099	7.10909	7.20345	7.26969	6.99609	7.30949	7.2078	7.28939	7.25744	7.30952	6.68387	6.86267	7.11138	7.0578	7.14024	6.62857	6.68617	6.82419	6.76184	7.25673	6.95955	7.3712	7.00438	6.99282	6.9443	7.11377
10455	9.77873	10.3896	9.70983	11.4316	9.43242	10.0108	9.83217	10.2845	9.71418	10.8985	9.83519	11.1339	10.3148	10.1623	9.97562	10.4318	10.3778	10.0405	10.8731	10.196	9.93045	9.79915	9.70325	10.8445	10.3039	10.3685	10.0926	10.1863	10.7349	9.8833	10.2442	10.0512	10.5655	10.4224	10.0448	10.2237	10.0931	10.04	10.6526	9.87558	10.2669	9.96737	11.2744	9.97002	10.0964	11.0057	9.74453	9.66604	9.6768
10456	9.74731	10.4085	10.4478	10.6917	9.73066	10.8288	9.72919	9.99698	10.5884	10.2567	10.1528	10.4773	9.82599	10.207	10.0536	10.4843	10.3675	10.1187	10.8752	10.2306	10.1616	9.86449	10.2167	10.2513	9.93337	9.84427	9.74141	9.73161	10.1832	9.5612	10.1736	9.97958	10.1226	9.48986	9.87565	9.80851	9.67801	9.63332	9.37677	9.53314	9.52061	9.8147	10.5949	9.97585	10.0378	9.9298	9.8761	9.80657	10.1644
10457	11.6051	11.488	11.8619	10.7615	11.0517	10.1906	11.0828	10.7064	10.7152	10.1526	11.1039	10.6903	10.2984	10.6859	11.3828	11.4996	11.1609	11.2053	10.88	10.8928	11.4329	10.0877	11.0235	11.1344	11.1637	10.8508	11.4158	8.9992	11.2293	10.8361	11.0016	10.7398	11.386	10.3698	10.5075	11.2201	10.7506	10.977	8.51749	10.305	11.1888	10.1797	10.643	11.3548	11.1989	9.5433	11.8501	10.956	11.8573
10458	6.92348	6.93392	7.57716	7.36732	6.60623	7.63263	6.75977	7.54999	7.86749	7.58192	7.43904	7.25489	7.29093	7.48826	7.27284	7.69201	7.5125	7.37926	7.54567	7.64434	7.37799	7.30313	7.6502	7.84848	7.50324	7.75858	7.66257	7.79854	7.63494	7.81442	7.85439	7.96588	7.38794	7.75889	7.81336	7.82366	7.34719	7.59005	7.54516	7.45176	7.58563	7.30289	7.43823	7.19943	7.46522	7.31853	7.07967	7.31396	7.24807
1046	5.02726	4.96458	5.05921	5.32435	5.20821	5.2499	5.02321	5.42062	5.21244	5.47809	5.29675	5.34945	5.23382	4.91922	5.00013	5.15617	5.21553	5.1894	5.12933	5.40554	5.1722	5.25085	5.09351	5.4576	5.16398	5.44912	5.33144	5.21677	5.25637	5.32202	5.45389	5.39895	5.3035	5.38982	5.47727	5.27294	5.43943	5.20166	5.0802	5.1196	5.15065	4.90942	5.01488	5.28503	5.52666	5.08666	5.01954	5.0967	4.96159
10460	6.40039	5.75888	6.21292	6.22514	6.32756	6.48405	6.08823	6.15697	6.23948	5.86792	6.3397	5.71686	5.54084	6.38388	6.42904	5.70616	6.28652	6.05637	5.58071	5.88176	6.48326	5.95544	6.18322	5.6085	5.89951	5.53941	5.83318	5.75061	5.42676	5.68609	5.58739	5.84061	5.60816	5.43252	5.64572	5.72108	5.94859	5.94283	5.42993	5.58259	5.35076	6.33013	5.72963	5.79232	5.5927	5.74215	7.25465	6.07321	6.7461
10461	6.75832	7.13089	6.04377	6.93005	6.74959	6.43764	6.68448	6.6947	6.55467	6.43758	6.41023	6.2337	6.31076	6.9526	7.01442	6.34594	6.5928	6.04624	6.70907	6.14248	6.61629	6.48424	6.53741	6.26864	6.20782	6.37426	6.64404	6.5586	6.74836	5.98334	6.38994	6.0178	6.23437	6.54052	5.96258	6.31272	6.68394	6.30994	6.56766	6.65584	6.72468	6.10113	6.42028	6.00559	5.73037	6.53771	8.25841	6.26373	8.24978
10462	6.25844	7.65324	5.32447	6.0817	7.08657	6.03421	7.13641	6.18904	6.34364	5.39984	5.9349	5.77702	5.73842	5.72592	6.14234	5.175	5.73673	5.69177	4.9451	5.49165	6.22296	5.92867	5.72252	5.2393	5.51236	5.10455	5.49109	5.25169	5.54023	5.10922	5.37459	5.25646	5.45022	5.41074	5.31782	5.03826	5.45128	5.21622	5.33043	5.0888	5.45765	5.5454	5.30705	5.21686	5.19306	5.47791	6.23111	5.80651	6.34839
10463	10.2615	10.5835	10.3871	10.7699	10.0882	10.177	10.2756	10.651	10.2014	10.6987	10.5881	10.716	10.3287	10.6605	10.1747	10.7385	10.3734	10.2213	10.7038	10.5944	10.1965	10.2561	10.3156	10.865	10.7307	10.3291	10.2978	10.5125	10.7831	10.3439	10.7843	10.4192	10.8274	10.4252	10.405	10.6668	10.3767	10.3929	10.1999	10.0443	10.2361	10.3192	10.8155	10.1036	10.4955	10.4383	10.111	10.2654	10.0085
10464	6.83315	7.02231	7.28503	6.34377	6.83846	6.97492	6.45039	6.94269	7.05827	6.68947	7.00165	6.57287	6.52887	7.00029	6.91081	7.21177	6.84175	6.56778	7.1471	6.77552	6.96234	6.48582	7.09583	6.64078	6.97912	6.2717	6.78899	6.64925	6.36658	6.38892	6.90076	6.0779	6.89732	6.52618	6.34279	6.48834	6.47334	6.7907	6.52116	6.50074	6.67326	6.82096	6.85032	6.81744	7.02791	6.4514	6.94683	7.05658	6.86693
10465	8.34152	9.28476	9.08982	9.23425	9.04154	9.56157	8.34704	8.52564	8.81274	9.19596	8.86292	8.8452	8.77883	9.2891	9.15361	9.15785	9.14667	9.05139	9.23666	9.46682	9.00067	8.65617	8.8214	8.9086	8.84021	8.23752	8.5667	8.55823	8.52914	8.42921	8.82882	8.52751	8.81474	8.16636	8.42112	8.58073	8.6401	8.74185	8.18868	8.08769	8.45704	8.64351	9.1597	9.25029	8.88014	8.88635	8.68295	8.68373	9.08892
10466	8.49133	8.68955	8.65333	8.37771	8.30836	8.82623	8.34631	8.96199	8.80069	8.56492	8.80495	8.44493	8.12295	8.9337	8.40782	8.97342	8.61731	8.52057	8.83081	8.47395	8.74575	8.68423	9.02096	8.71256	8.66677	8.33694	8.43137	8.51708	8.54151	8.36932	8.74789	8.46091	8.74595	8.24449	8.35535	8.39583	8.08805	8.58846	8.253	8.36796	8.41194	8.71264	8.41652	8.52314	8.50389	8.42116	8.69619	8.81819	8.90818
10467	9.73921	10.5426	10.7149	10.841	9.76346	10.5995	9.84929	10.1592	10.6289	11.0318	10.5097	10.4207	10.1549	10.5984	10.2333	10.4097	10.7019	10.4533	10.6993	10.1224	10.1872	9.75306	10.2634	10.3512	9.82827	10.0931	9.67434	9.84965	9.79646	9.57403	9.61378	9.7548	9.65888	9.87072	9.85998	9.74081	9.85212	9.87052	9.88983	9.29367	9.43775	9.63518	10.8978	9.93802	10.058	9.76499	9.855	9.96379	10.0124
10468	5.77279	5.89282	5.53816	5.6121	6.10945	5.74441	6.26965	5.78626	5.71986	5.90741	5.66283	5.71406	5.91325	5.6443	5.64693	5.62182	5.56129	5.71359	5.74161	5.73487	5.85079	5.63723	5.76972	5.69129	5.78667	5.77351	5.79755	5.80109	5.91826	5.76235	5.90173	5.89633	5.66073	5.87752	5.81419	5.76994	6.01598	5.78751	5.72322	5.78513	5.98427	5.59192	5.60682	5.73774	5.84654	5.69288	5.48868	5.57469	6.20671
10469	7.47042	7.75923	7.54061	7.87421	7.47004	7.59551	7.27699	7.61607	7.65955	7.69437	7.64087	7.662	7.5366	7.48112	7.8413	7.71976	7.80081	7.42757	7.67052	7.87093	7.69368	7.36697	7.70763	7.25935	7.29898	7.37925	7.0627	7.18299	7.44028	6.80775	7.44875	7.25435	7.1299	6.91919	7.0017	7.07919	7.32465	7.11169	7.01057	6.89314	7.05441	7.4238	7.87895	7.26985	7.26043	7.55763	7.54338	7.4662	7.59679
1047	5.26654	5.40496	5.4484	4.94878	6.12042	5.15636	4.77974	5.07393	4.154	4.44491	5.2511	4.60127	5.07742	4.76804	5.86527	4.91306	4.52483	4.73835	4.66861	5.31972	5.31697	4.28868	5.64774	5.07634	5.67972	4.21039	5.10473	4.91997	5.10019	4.83376	5.34793	4.8856	4.74572	4.43647	4.54909	5.24014	5.47762	4.86012	4.933	5.01113	5.33636	5.80218	4.98973	5.43621	5.38516	4.98122	5.03606	5.01995	4.53273
10471	8.01438	8.16342	7.89775	8.41327	7.862	8.15649	7.57572	7.9882	8.3042	8.19039	7.59561	7.91152	7.7387	7.82797	7.5802	7.94593	7.86575	7.58793	7.94867	7.95324	7.6847	7.57187	7.47934	7.87309	7.713	7.74246	7.665	7.28263	7.49228	7.2639	7.80226	7.56743	7.55541	7.71283	7.59335	7.67009	7.80488	7.73885	7.75018	7.60176	7.57663	7.84336	7.61297	7.77094	7.75139	7.90866	7.8468	7.90179	8.26062
10472	6.73431	6.83774	6.70662	6.58766	6.78399	6.32091	6.64283	6.64014	6.75163	6.68044	6.80404	6.96566	6.70681	6.63116	6.70697	6.73993	6.83887	6.85629	6.98676	7.23086	6.82413	6.80276	6.58037	6.77855	6.93498	6.75849	6.85487	6.70938	6.97692	6.79244	6.96654	7.00553	7.02684	6.61642	6.5118	6.9876	6.80689	6.91478	6.52171	6.63585	6.65706	6.73755	7.05291	6.69106	7.13326	6.82409	6.71029	6.75859	6.31935
10473	10.432	10.059	10.3334	9.48032	10.9239	10.1369	10.2219	10.2327	10.2436	9.93314	10.9587	9.95596	10.3415	10.4474	10.3287	10.3112	9.7171	10.0515	10.2377	10.7337	10.5144	10.1576	10.2465	10.2339	10.4794	10.1188	10.3644	10.2943	10.1914	10.3892	10.2705	10.4029	10.3237	9.8096	10.3216	10.4957	10.4021	10.2634	10.1529	10.0049	10.244	10.4426	9.92113	10.1126	10.5976	9.95112	10.3952	10.1651	10.1936
10474	6.53745	6.28153	6.48341	6.20903	6.30259	6.47337	6.31732	6.28642	6.31294	6.29343	6.47699	6.46202	6.33689	6.29016	6.46941	6.52423	6.172	6.29373	6.41929	6.91401	6.49211	6.52989	6.47004	6.57228	6.38331	6.54158	6.48676	6.36123	6.40566	6.47835	6.43999	6.59227	6.26699	6.14286	6.37828	6.44722	6.38425	6.24946	6.09103	6.16962	6.23718	6.39892	6.43122	6.2834	6.46682	6.30895	6.42801	6.49397	6.54238
10475	8.91274	8.71943	8.63335	8.75242	9.01175	8.77847	8.72408	8.75874	8.66034	8.99481	8.84267	8.92097	8.25599	8.97286	8.88975	8.56464	8.83229	8.52138	8.36009	8.60855	8.8551	8.66152	8.9568	8.3665	8.22237	8.11247	8.01274	8.21208	8.20455	8.1626	8.20596	8.171	8.35833	8.27639	8.10429	7.89803	8.06728	8.37482	8.05431	8.25651	8.25446	8.75399	8.47401	8.67426	8.13818	8.28886	8.832	8.65821	9.09755
10478	7.69388	7.50909	7.87479	7.86678	7.6893	7.80716	7.76389	7.9891	7.4297	7.76136	8.06248	7.99238	7.9662	7.63998	7.77905	7.79667	7.98509	7.85496	8.07265	7.95634	7.61881	7.83058	7.71726	7.93388	7.79267	7.68997	7.9611	7.79956	7.73938	7.92046	7.85954	7.67152	7.66359	7.44945	7.91854	8.04157	7.96269	7.94362	7.51556	7.54495	7.68564	7.84557	7.9236	7.9561	8.04537	7.71248	7.61703	7.80361	7.60379
10479	9.4549	9.52132	9.67351	8.88194	9.32825	9.19863	9.4079	9.60566	8.90316	8.92063	9.82162	8.99704	9.15087	9.34133	9.37651	9.40831	9.22076	9.36982	9.69758	9.90968	9.48438	9.26302	9.14139	9.40781	9.88972	9.43872	9.66778	9.5211	9.73611	9.37714	9.48899	9.70901	9.65943	9.12813	9.06405	9.72196	9.27429	9.81621	9.46542	9.69237	9.4314	9.61619	9.67419	9.34126	9.64075	9.62111	9.84069	9.52109	9.49934
1048	5.59933	5.57809	5.59916	5.72355	5.50718	5.62729	5.73865	5.42363	5.96272	5.7002	5.63118	5.67569	5.6065	5.65283	5.43128	5.50227	5.63194	5.52605	5.77888	6.17041	5.48641	5.64693	5.5612	5.54202	5.29081	5.6911	5.66681	5.43663	5.62649	5.64901	5.68278	5.94447	5.50094	5.66808	5.7175	5.63665	5.66786	5.59955	5.49094	5.73639	5.47173	5.29703	5.40024	5.62097	5.93206	5.68245	5.24183	5.5847	5.45769
10480	10.2741	10.4369	10.9413	10.1695	10.2764	11.5404	9.81767	10.9618	11.0588	10.8903	10.9605	10.3867	10.5808	10.8542	10.0912	11.3084	10.7309	10.6472	10.8936	10.8964	10.7991	10.3901	11.2651	10.8446	11.0026	10.3537	10.5144	10.6431	10.8193	10.5327	11.1272	11.1837	11.0887	10.3975	10.632	10.6814	10.3995	10.6819	10.2482	10.5266	10.5348	10.7098	10.628	10.4626	10.8725	10.2125	10.6867	10.6252	10.7082
10481	4.89217	4.65914	4.80808	4.86837	4.95203	4.878	4.83716	4.7943	4.59916	4.74677	4.68317	4.83437	5.12727	4.44626	4.91492	4.73545	4.8031	4.97419	4.52979	4.70445	4.84593	4.98977	4.75264	4.66095	4.75633	5.18073	5.20064	5.06092	4.87713	5.07395	4.73737	5.06991	4.79069	5.1723	5.06862	5.14548	4.96445	4.78658	4.95738	5.13018	5.11885	4.88563	4.89707	4.9339	5.09861	4.9655	4.83788	5.09294	4.69564
10482	9.70315	10.2103	9.93061	10.1011	9.63752	10.041	9.61407	9.80578	10.0435	9.80193	9.66625	9.93484	9.30584	9.97052	9.78482	10.054	10.1056	9.63656	9.79237	10.0311	10.1975	9.68536	10.1635	9.73843	9.82375	9.35101	9.24146	9.35866	9.88463	9.35044	9.91552	9.74442	9.7745	9.30654	9.0294	9.52618	9.45084	9.56776	9.01942	9.20877	9.12174	9.68474	9.99136	9.58937	9.38084	9.5395	9.80514	9.56179	10.1593
10483	9.00344	9.37199	8.98769	9.00193	8.99831	9.22059	9.01813	8.9399	9.04348	9.27978	9.22795	8.8951	8.91955	9.23419	8.77097	9.27771	8.74348	8.47338	9.16854	8.90327	9.06309	8.79058	8.99538	8.7913	8.89685	8.4036	8.61548	8.60511	8.71012	8.52828	9.09058	8.8426	8.95529	8.81853	8.47442	8.684	8.72313	8.40807	8.45641	8.59477	8.54241	8.81397	8.83791	8.64044	8.67922	8.7966	8.70257	8.92292	9.21395
10484	8.34906	8.3237	8.38575	7.45952	8.91911	7.57182	8.17116	8.08793	8.15838	7.74226	8.81647	7.85544	8.04347	8.10842	8.17135	7.99938	7.41996	7.67781	7.83916	7.88394	8.45986	8.14869	8.23123	8.04573	8.44463	7.88732	8.25079	8.12052	7.92765	7.86783	8.21691	7.94359	8.12383	8.16517	8.14499	8.28461	7.96409	8.0497	8.20168	8.04544	8.09524	7.87314	7.88169	7.86131	7.77357	7.68564	8.30466	7.95669	8.60666
10485	6.70499	6.42576	6.77503	6.42816	6.71832	6.90191	6.98431	6.68381	6.87148	6.90571	6.65492	7.05923	7.17707	6.72652	7.00588	6.58104	6.68673	6.85401	6.79458	6.92511	6.80034	7.06586	6.80191	6.85561	6.86434	6.78963	7.27947	6.78858	6.92526	7.13283	6.87743	7.28312	6.95436	7.24039	7.29832	7.19653	7.1417	7.07753	7.32007	6.94244	6.99778	6.80877	6.70118	7.00655	7.38926	6.94117	6.62358	6.87595	6.65357
10486	9.13531	9.03024	9.28075	7.83342	9.03539	9.50534	8.61795	8.55897	8.39326	8.29868	9.50555	7.79723	8.89008	8.84884	9.15138	8.73899	8.19737	8.79185	8.94076	8.25471	8.41794	8.74444	9.43136	8.7292	9.00441	8.16666	8.5955	8.68278	8.54556	9.09122	8.78549	8.57565	8.96974	8.39951	8.98752	8.42091	8.59105	8.6869	8.45821	9.05182	9.12258	8.1816	8.62115	8.77512	8.91308	8.43147	8.41901	8.73837	7.91951
10487	11.7661	12.1475	12.186	11.988	12.2031	12.2452	11.7708	12.129	12.2094	12.2645	12.3322	11.9689	11.6698	12.2853	12.0213	12.411	12.2304	11.8832	12.0304	12.0388	12.1937	11.9795	12.3202	12.2161	12.0464	11.6757	11.5204	11.6279	11.7681	11.6395	11.8682	12.0256	11.9077	11.7346	11.8419	11.874	11.7009	11.8182	11.1627	11.3837	11.436	11.6001	11.7224	11.6579	11.6034	11.5664	12.2571	11.8718	12.6775
10488	9.32566	10.0584	9.92833	10.0288	9.19775	9.93431	9.10668	9.34611	9.87913	10.0032	10.1385	9.47049	9.40905	9.54898	9.71942	9.93313	9.97452	9.59053	9.83984	9.70656	9.69873	9.42103	10.0792	9.64092	9.39527	9.11838	9.36358	9.02062	9.2157	9.10696	9.46099	9.20659	9.25727	8.87032	9.43774	9.43353	9.40724	9.19245	8.98616	8.98792	9.1191	9.46579	9.85201	9.6511	9.64425	9.27768	9.38847	9.39028	9.91372
10489	8.66453	9.43006	9.18822	9.0017	8.7892	9.6206	8.76035	9.0016	9.19773	8.95019	8.89817	8.5733	8.47159	8.93801	8.90755	9.57836	9.18972	8.79177	9.20885	9.19472	9.01086	8.82498	9.41196	9.28092	9.50599	8.95958	9.14938	9.20574	9.00496	8.95481	9.2408	9.09685	9.25899	8.53103	8.85988	8.55352	8.68075	8.58088	8.4472	8.93092	8.81344	8.82828	9.28291	8.69409	8.96019	8.72869	8.87646	9.1138	8.86184
10490	10.7367	11.4662	11.2369	11.748	10.3262	11.1254	10.4973	11.0148	11.1403	11.4212	11.064	10.9752	10.6843	11.2314	10.8273	11.464	11.3203	10.8422	11.2823	10.9826	10.8476	10.6336	11.2358	11.437	10.9845	10.8713	10.7883	10.7035	11.1943	10.6467	11.2005	11.0673	11.2169	10.7817	10.7604	10.7183	10.6913	10.7276	10.5082	10.6035	10.5907	10.7222	11.4219	10.7592	10.7588	10.878	10.9077	10.6326	10.9489
10491	8.79921	9.19068	9.05355	9.06346	8.82709	9.0607	9.03452	9.00841	8.98966	8.8592	9.16772	8.98711	8.50408	8.95015	9.00263	8.96275	9.09803	8.77765	8.73989	9.07192	9.29502	8.94107	9.00693	8.8804	8.89429	8.34588	8.81581	8.68216	8.90289	8.68687	8.98374	8.53829	8.92014	8.64919	8.53026	8.68973	8.61488	8.95409	8.46231	8.70232	8.61313	8.63906	8.81386	8.73533	8.43996	8.57687	8.93458	8.69378	9.10372
10492	9.46326	9.52032	9.41911	8.94258	9.4032	9.41998	9.04196	9.53804	9.21719	9.26392	9.37049	9.1176	8.98026	9.52781	9.407	9.51182	9.19017	9.1487	9.28399	9.29424	9.37634	9.2709	9.60891	9.26754	9.36033	8.99399	8.96268	9.19563	9.15566	8.98647	9.32741	9.15279	9.30308	9.04587	8.99968	9.01949	9.02038	9.19237	8.91921	9.08628	9.07197	9.2195	9.34613	9.05251	8.99964	9.14373	9.4657	9.33331	9.97495
10493	10.5097	10.486	10.1714	10.4591	10.4133	10.3877	10.586	10.0557	10.4948	10.7639	10.1808	10.8474	10.2385	10.025	10.6073	9.70668	10.3028	9.68127	9.89156	10.0705	10.7233	10.1012	10.7105	10.1497	10.0601	9.99351	9.90133	9.8936	9.95946	9.98865	10.1563	9.95591	10.1205	10.1276	9.99366	9.93806	10.0282	10.0572	9.92777	9.76266	9.65741	9.93053	10.2975	9.91917	9.91058	10.2334	10.5124	9.68396	10.3521
10494	8.35119	8.82745	8.87692	8.62739	8.31544	8.98231	8.40386	8.54955	8.86963	8.83153	8.73806	8.80374	8.32298	8.7392	8.64437	8.72499	8.97585	8.45017	8.71092	8.73113	8.69797	8.4975	9.13528	8.93385	8.61414	8.38965	8.47358	8.35369	8.7338	8.29698	8.77288	8.59229	8.56431	8.34818	8.41968	8.34637	8.38763	8.33801	7.94737	8.42599	8.09099	8.30466	8.81022	8.33835	8.40508	8.25239	8.64654	8.34001	8.8845
10495	7.14522	6.8703	7.02406	6.60603	7.07582	6.73257	6.68884	7.25529	7.14289	6.58644	7.00316	6.36363	6.77198	6.82811	7.09605	7.18647	7.08838	7.32937	6.54784	7.32425	7.15688	7.12338	6.79946	7.10811	7.20603	6.98561	7.31633	6.80537	7.05711	7.25462	6.92294	7.06344	7.00859	6.86865	6.97355	7.17746	6.79408	7.3424	7.03201	7.08142	7.25048	6.98545	6.61021	7.16513	7.13383	7.01909	7.05787	7.17695	6.68796
10497	10.1202	10.1707	10.6641	10.4091	9.48977	10.4291	9.99455	10.3327	10.6167	10.43	10.6403	10.4231	10.1041	10.5554	10.169	10.5082	10.5286	10.3019	10.3983	10.2625	10.6509	10.3187	10.5785	10.2879	10.1418	10.0623	9.93263	9.79016	10.2361	10.0587	10.3917	10.2706	10.347	10.0183	9.99479	10.2563	10.0022	9.97954	9.49708	9.74729	9.78402	10.1187	10.1915	10.0211	10.1505	9.97362	9.74118	9.98599	10.1389
10498	6.86063	7.42917	6.94151	7.40769	6.91685	7.36024	6.76132	7.03664	7.074	7.21772	6.97178	7.27906	6.62887	7.21534	6.99318	7.24023	7.30187	6.93393	7.15072	7.11167	7.0357	6.90301	7.42201	7.34917	6.70557	6.76025	6.5722	6.6059	6.93015	6.67392	7.34315	7.19893	7.0664	6.65129	6.5458	6.47658	6.84539	6.60311	6.45913	6.42835	6.23989	6.56962	7.04611	6.6675	6.5549	6.58083	6.9291	6.69187	7.43341
10499	5.46542	5.08796	5.24578	5.11799	5.64247	4.96085	5.33242	5.14464	5.13427	5.07016	5.69997	5.17565	5.33868	5.20822	5.21861	5.38789	5.06946	5.09008	5.47306	5.49096	5.36296	5.19368	5.18364	5.26112	5.5391	5.27952	5.63411	5.4837	5.41555	5.45334	5.38738	5.37379	5.48235	5.09547	5.31534	5.45822	5.388	5.44552	5.38907	5.57414	5.56298	5.33807	5.13802	5.13464	5.51789	5.44046	5.32884	5.41139	4.84203
105	5.15524	4.82873	4.80287	4.83787	4.87388	4.81496	4.95853	4.81818	4.90717	5.08299	5.0089	5.00321	4.85068	4.72674	4.97498	4.54154	5.28315	4.95987	4.92892	4.89325	4.99961	5.12907	4.74538	5.14294	5.14554	5.229	5.29589	5.23745	4.82353	5.00167	5.08353	5.09452	5.01052	5.33608	5.00856	5.08508	5.00076	5.06912	5.28689	5.05721	5.22333	4.91654	4.7581	4.98013	4.90077	5.18793	5.00408	4.81148	4.86915
1050	8.08721	8.09563	7.37635	7.88743	7.5641	6.84648	7.83391	7.23473	7.79714	7.62268	7.84433	7.80648	7.35005	7.49416	8.19837	6.85149	7.76519	7.32307	7.14226	7.59763	7.73128	8.09931	7.52331	7.01585	6.49406	6.76278	6.35461	6.44014	6.46904	6.32736	6.70207	6.29656	7.03847	6.45769	6.20475	6.73947	6.77119	6.53141	6.52244	6.21368	6.38777	6.44803	7.6031	7.53362	6.62702	7.77873	8.29624	7.77737	8.32178
10500	7.24873	7.02787	6.76648	7.5602	7.09197	6.7729	7.04272	7.08319	6.79994	6.73573	6.67473	7.2073	7.22791	6.62461	6.77414	6.88612	6.80548	7.03346	6.78482	6.87479	6.93025	6.97656	6.69937	7.08195	6.96899	7.40246	7.00501	7.52571	7.01607	7.27627	6.82285	7.22005	6.94082	7.06846	7.43737	7.10275	7.26935	7.18016	7.5305	7.10257	7.27147	7.17831	6.95749	7.23608	7.37033	7.08792	7.15147	7.20848	6.59768
10501	6.26006	5.79894	6.06265	6.14979	5.94196	5.66285	6.15163	6.02217	6.37395	5.88256	6.14072	6.09362	6.11149	5.97033	6.08919	6.03053	6.09796	6.11405	5.82002	6.27509	5.96985	6.216	5.90019	6.09484	5.84123	6.00912	6.23011	5.95292	5.943	6.10169	6.13235	6.15058	5.88715	6.04736	6.20584	5.96929	6.22733	6.23566	5.90089	6.12352	6.14939	6.08355	5.88392	6.10169	6.11917	6.09375	6.45859	6.39415	6.12962
10505	7.76143	7.85356	8.20611	7.40827	7.71936	7.97454	7.64591	7.7133	7.96483	7.57667	8.04502	7.63079	7.65423	7.93063	7.93459	8.13811	7.91195	7.90173	7.73762	7.87374	8.0598	7.7599	7.92448	7.55192	7.70675	7.61139	7.8035	7.47953	7.58932	7.77675	7.74671	7.82465	7.85144	7.24479	7.85965	7.57529	7.59537	7.7216	7.22482	7.25235	7.36496	7.73141	7.5944	7.97377	7.82313	7.46349	7.58455	7.96331	7.73922
10507	7.4687	8.32307	7.38213	8.0001	7.91026	7.81462	7.75393	7.68318	7.61884	8.34029	7.09507	7.97923	7.8605	7.65637	8.3217	8.25464	7.76049	7.27778	8.31659	8.22812	7.85529	7.64748	7.87434	7.93206	8.12723	7.78344	7.7138	7.42267	8.22208	8.01797	8.24101	7.99748	7.63846	7.01912	7.40476	7.60457	8.10238	7.94522	7.99445	7.23631	7.39539	7.94372	8.28481	7.4688	7.52514	7.86523	7.70591	7.6632	7.62326
1051	9.93215	10.6032	10.1517	10.0769	10.2105	10.9221	10.1245	10.0071	11.6201	10.3938	10.5325	9.91353	9.55792	10.5847	11.1108	9.90549	10.4294	9.0488	10.4506	10.1865	10.9577	10.1045	10.6367	11.6997	10.8069	10.9691	11.0834	10.9062	10.8833	10.8051	11.1999	11.7074	11.1743	10.9499	10.9583	11.11	10.8031	11.0298	10.4022	10.2649	10.3762	9.12359	9.16665	9.47951	8.3472	8.89473	10.8995	10.0334	12.0482
10512	6.80859	7.47426	6.69049	5.77772	7.5877	5.91824	6.93824	6.59939	6.88545	6.49959	6.41264	6.63086	6.73739	7.02158	7.13413	6.30058	6.03655	7.19501	7.05621	7.2045	7.12907	6.9031	6.86404	7.23827	7.99984	7.09522	7.00675	7.95046	7.97035	7.45572	7.3586	7.56025	7.16782	6.61081	6.82427	6.46973	6.99028	7.81171	6.78244	7.23715	6.92506	6.49336	7.53512	6.48304	7.12122	6.83343	6.77711	6.54261	7.51565
10513	8.95849	8.85769	9.09745	8.96915	8.5089	8.93918	8.59361	9.61829	9.58176	9.28594	9.27192	9.01187	8.95153	9.40232	8.81487	9.47526	9.09758	8.98725	9.6409	9.49839	9.24407	9.11636	9.22442	9.67359	9.28318	9.25318	9.26707	9.54613	9.43317	9.49813	9.50151	9.64584	9.4411	9.51364	9.36532	9.65023	9.08417	9.73558	9.337	9.29778	9.40711	9.47687	9.07201	9.07965	9.37022	9.04335	9.20529	9.42566	9.13087
10514	6.32132	6.86798	7.05411	7.04604	6.14184	6.98861	6.54027	6.77268	7.3801	6.52803	6.93948	6.88698	6.30254	6.89003	6.42351	7.31579	7.1033	6.74298	6.80006	6.8058	7.08614	6.70414	7.22279	7.06722	7.05761	6.71051	6.80335	6.73035	6.83025	6.70222	6.96059	7.0079	6.95022	6.6124	6.67933	6.6169	6.60235	6.61456	6.34423	6.75434	6.45253	6.42522	7.0914	6.57641	6.84095	6.39695	6.49587	6.63059	7.13275
10516	8.54789	9.80251	7.38124	8.6187	9.81183	7.29398	9.94884	7.77624	6.38265	8.4715	6.47053	7.68681	7.96894	8.42196	8.26785	7.87056	8.57036	7.57749	8.45009	6.64552	7.4307	6.99818	7.56809	7.91747	8.90672	8.02944	8.12865	8.57125	8.88382	7.466	8.09644	7.157	8.33074	7.9475	7.25012	7.05016	9.174	7.1539	7.92611	8.13136	8.11133	7.28664	9.2287	6.8216	7.71166	8.64705	7.62484	6.49465	9.26257
10518	7.31957	7.36199	6.53287	6.63873	7.04567	6.77587	6.74681	6.78411	7.00265	6.85104	6.68071	6.59689	6.65461	7.02241	7.11593	6.65803	7.09614	6.79026	6.84503	6.68419	6.92761	6.60195	7.07561	6.83024	6.67089	7.05436	6.71596	6.88001	6.46491	6.65309	6.61938	6.53062	6.68461	6.90874	6.70809	6.59711	7.1415	6.68101	6.74373	6.77989	6.81551	6.79619	6.66587	7.02159	6.87238	6.67338	6.73736	6.829	6.81076
10519	9.37568	10.0469	9.81541	10.2163	9.28909	9.66497	9.33995	9.5246	9.6285	9.8745	9.26376	9.842	9.52618	9.91605	9.74178	9.92629	9.77118	9.41549	10.0068	9.37645	9.59395	9.23634	9.7746	9.79244	9.36847	9.33702	9.29066	9.18859	9.59028	9.21374	9.64418	9.63998	9.49853	9.33777	9.25978	9.22674	9.51286	9.17518	9.03836	8.96603	9.29646	9.46182	10.0232	9.32089	9.32933	9.44119	9.48512	9.35584	9.6453
1052	8.89279	10.2768	9.22295	9.88841	9.74621	10.5329	9.30244	9.59732	10.4399	9.76606	8.97705	8.99838	8.81277	10.0535	10.0199	9.90293	9.99335	8.25737	10.3729	9.08112	9.5733	9.01139	10.3569	11.4874	10.896	10.438	9.98085	9.945	10.8091	9.74358	10.9062	10.8095	10.8364	9.96563	9.85836	9.75927	10.297	10.5576	9.51441	9.67758	9.69142	9.08091	9.38525	8.47918	8.23557	8.83718	9.78479	9.32838	11.0241
10520	7.97669	8.4156	8.93652	8.82303	7.9982	8.48647	7.62398	8.57521	9.15701	8.92606	8.32528	8.1526	8.04186	8.5243	8.15654	8.43583	8.8018	8.6835	8.55158	8.4101	8.65955	8.20984	8.75038	8.89336	8.47312	8.63728	8.35731	8.51096	8.69176	8.79781	8.57452	9.36992	8.63438	8.72906	9.1287	8.97423	8.16319	8.64647	8.05119	8.61214	8.50153	8.31087	8.6424	8.29994	8.09796	8.14221	8.38462	8.29928	8.41447
10521	7.37836	7.32314	7.38332	7.51612	7.22897	7.18734	7.13063	7.4061	7.38112	7.29174	6.90895	7.25697	7.15837	7.4522	7.19682	7.40075	7.34243	7.51197	7.37038	7.45792	7.45397	7.15523	7.63433	7.2427	7.33168	7.03791	6.85301	7.10614	7.36854	7.03439	7.16995	7.28847	7.31701	7.18278	7.20078	7.2594	7.06255	7.31904	7.05202	6.99329	6.79599	7.25234	7.38826	7.23703	7.58533	7.2315	7.25207	7.19538	7.11498
10522	7.3385	7.32825	7.04324	7.64289	6.81698	7.80837	6.89766	6.86941	7.14421	7.36204	6.77475	7.0603	6.43117	7.47528	7.20614	7.56371	7.19578	6.69901	7.10769	6.62391	7.11532	6.72733	7.39007	7.51475	7.28266	7.14143	7.00208	7.12655	7.0019	6.94271	7.39606	6.97196	7.27663	6.74862	6.80628	6.42036	6.92906	6.69821	6.65728	7.10278	7.31066	7.13834	7.22003	6.60905	6.52359	6.9875	7.47284	7.1104	7.37748
10523	7.02981	7.28528	7.39727	7.37112	7.23349	7.30846	7.24832	7.42315	7.55394	7.46691	7.39332	7.47206	7.16875	7.37013	7.1195	7.53991	7.51488	7.24096	7.47644	7.43818	7.37366	7.29187	7.48171	7.62145	7.53909	7.32359	7.36842	7.42427	7.60923	7.28694	7.51006	7.73636	7.7276	7.34532	7.36882	7.33814	7.28263	7.32587	7.09677	7.22198	7.32925	7.27214	7.52365	7.28429	7.34541	7.48765	7.17932	7.26573	7.37192
10524	8.68152	9.1358	9.04078	9.32324	8.42442	9.49037	8.50321	9.09741	9.25495	9.31935	8.92764	9.3327	8.62049	9.18583	8.84327	9.41495	9.38879	9.01047	9.25179	9.12932	9.00396	8.91031	9.3277	9.18286	9.22733	8.99569	8.88077	8.86283	9.20393	8.66638	9.19959	9.12656	9.09976	8.74545	8.83939	8.65394	8.96422	8.86297	8.57382	8.73658	8.86963	8.95949	9.38331	8.94806	8.98826	9.00184	8.61963	8.84654	8.70861
10525	9.7917	10.3346	10.8995	9.66089	9.9369	10.7418	10.096	10.3835	10.4947	10.3721	10.6358	10.3134	10.2465	10.5435	10.249	10.5888	10.4631	10.3671	10.0384	10.4026	10.8235	10.4217	10.6424	10.3735	10.1554	9.88473	10.1263	9.84283	10.0627	10.0485	10.2454	10.54	10.4679	9.54311	10.1994	9.99618	9.88614	9.64902	8.83693	9.27549	9.28206	9.75411	10.003	9.86852	9.85669	9.80396	9.56038	10.1737	10.7516
10526	5.93921	5.82773	6.05027	5.97061	6.15648	5.77296	5.66916	5.95487	6.15708	5.80033	6.19523	6.04127	5.90607	5.86605	5.80874	6.16929	6.05801	6.08167	6.04945	6.30245	6.15372	6.13144	5.94141	6.12735	6.33824	5.9816	6.48717	6.31773	6.16624	6.02888	6.0989	6.18934	6.11178	6.04023	6.0264	6.3962	5.85583	6.3055	6.27389	6.23709	6.20865	6.18112	6.30457	6.01689	6.21629	6.12839	5.97082	6.19634	6.07638
10527	8.96822	9.12255	9.00874	8.84001	9.29025	8.80485	8.87539	9.06572	8.92857	8.97484	9.15299	9.0821	8.81264	9.06607	8.87385	8.94559	8.54517	8.42102	9.27854	8.86594	9.22838	8.84301	8.92523	8.95479	9.19719	8.8764	8.73899	8.85675	8.91201	8.67686	9.17499	8.99566	9.13083	8.5256	8.68472	8.70904	8.59937	8.74895	8.48721	8.44788	8.43461	8.8018	9.18774	8.60023	8.58663	8.84485	8.96243	8.64436	9.51314
10528	8.37234	8.33455	8.2429	8.47362	8.17785	8.92036	7.89497	8.54797	8.50511	8.1719	8.33003	8.50921	8.04324	8.17383	8.21369	8.19666	8.24418	8.12176	8.37202	8.511	8.366	7.936	8.63809	7.89353	8.13473	7.74812	7.85205	8.11804	8.19893	7.87916	8.2172	8.51987	8.27258	8.32856	7.8275	8.05894	8.23201	8.13219	8.34916	7.92481	8.39085	8.17856	8.42224	8.01186	7.98927	8.06975	8.30556	8.25904	9.01744
10529	10.1456	9.97461	10.7554	9.88527	8.82803	10.6401	9.74135	10.8135	10.5149	10.2128	10.6446	10.2065	10.2241	10.5548	9.79995	10.8197	10.4721	10.5846	10.5368	10.8679	10.3707	10.3447	10.5757	10.7284	10.8844	10.259	10.5398	10.4638	10.7526	10.5451	10.7215	10.8235	10.7705	10.4426	10.6063	10.8826	10.3682	10.749	10.2577	10.5127	10.408	10.5402	10.564	10.3513	10.8706	10.2501	10.2992	10.5786	9.89382
1053	5.45369	5.51196	5.49314	5.75013	5.38663	5.33045	5.55315	5.37045	5.36151	5.46418	5.53824	5.24686	5.28305	5.26991	6.13897	5.4464	5.56497	5.51441	5.42427	5.58749	5.56883	5.73353	5.30374	5.573	5.48145	5.74573	5.50217	5.55335	5.61582	5.34481	5.63433	5.85702	5.31111	5.49029	5.73063	5.50589	5.55189	5.43944	5.52786	5.42396	5.56233	5.26584	5.64823	5.04056	5.54263	5.77876	5.64547	5.48992	5.57946
10531	8.99599	9.4124	9.08639	9.30111	8.76011	9.39039	8.94155	9.14506	9.35757	9.08895	8.92045	9.01006	8.91874	9.35743	9.32961	9.4793	9.11351	8.81929	9.33817	9.09955	9.39813	9.04966	9.57313	9.29625	9.14996	8.8421	8.90811	8.79144	9.31961	8.84355	9.23333	9.09626	9.33687	8.57368	8.77106	8.8327	8.78739	8.83631	8.40345	8.54608	8.67839	8.80405	9.16233	8.73752	8.97867	9.08732	9.13214	8.77159	9.56227
10533	7.76337	7.79873	7.72466	7.88173	7.56705	6.93375	7.74896	7.75707	7.96924	7.74786	8.09566	7.62877	7.55671	7.58606	7.90045	7.84957	7.89821	7.75181	7.63201	7.59708	7.73686	7.66489	7.67956	7.77702	7.71327	7.58065	7.54913	7.36298	7.45753	7.44645	7.56489	7.23097	7.55689	7.33649	7.40491	7.54162	7.61483	7.51737	7.1476	7.43225	7.44359	7.72253	7.67781	7.53229	7.65802	7.46396	8.29601	7.77069	8.10572
10534	7.59143	8.48613	8.23708	8.2523	6.99654	8.05107	6.86514	7.96573	8.57262	7.82011	7.87481	7.7424	7.14584	8.14917	7.71615	8.55419	8.50035	7.71854	8.69417	7.54863	7.62378	7.5278	8.26757	8.14499	7.83197	7.78798	7.64823	7.54841	7.75782	7.14457	8.09239	7.52422	7.81422	7.5086	7.39369	7.18593	7.33587	7.3048	7.04822	7.50098	7.38824	7.63951	8.25314	7.42611	7.51661	7.55431	7.64558	7.685	8.03206
10535	7.36057	7.49367	7.28036	7.14739	7.59149	7.47841	7.18598	7.06781	7.38454	6.78077	7.38548	7.33446	6.76962	7.49731	7.46036	7.01084	7.59259	6.98406	7.02583	7.09267	7.43575	7.10149	7.28542	6.94756	6.99898	6.89402	6.8718	6.97417	7.19192	6.80517	7.1001	6.88932	7.03181	6.97093	6.76252	6.88463	6.87426	6.98808	6.78226	6.72077	6.84674	7.2478	7.53101	7.29593	6.8806	7.11481	7.56407	7.12525	7.65393
10536	6.03835	6.34328	5.80995	5.59946	6.34215	6.28017	6.10621	5.89165	6.00333	5.81882	5.99085	5.61021	5.66994	5.57772	6.12576	5.60945	6.50795	5.66584	5.29887	5.82048	6.27849	6.00714	6.00252	5.82024	6.00524	5.65578	5.90785	5.61811	5.75739	5.60072	5.69138	5.47826	5.55931	5.49077	5.6395	5.50136	5.94229	5.8805	5.52587	5.71019	5.52175	5.53405	5.76264	5.94527	5.45774	5.91934	5.81944	5.69864	6.25289
10537	8.30053	10.2773	7.03236	8.25364	8.78752	8.51195	8.31938	7.25967	7.54177	7.69067	7.46184	7.58463	7.47688	7.33396	8.33622	7.84926	7.7308	8.1331	7.79601	7.64686	9.25514	7.60696	8.56178	7.82414	7.29942	7.82803	7.15075	8.3221	8.40843	6.86804	8.18017	6.76778	8.06337	7.23932	7.1686	5.91424	8.53981	5.97193	8.0367	7.53025	7.54961	8.71083	9.68537	7.11038	6.84323	7.23527	8.66371	8.35208	9.57523
10538	6.73222	6.76106	6.26135	6.80795	7.00973	5.9366	6.89947	6.43417	6.46581	6.73789	6.15753	6.5586	6.2744	5.92946	6.99889	6.09997	6.62312	6.42558	6.22561	6.37055	6.32086	6.31851	6.28789	6.3293	5.93613	6.49477	6.68538	6.13117	5.96851	6.28545	6.11652	6.25146	6.13225	6.41572	6.37098	6.67071	6.68717	6.26193	6.41778	6.43598	6.44674	6.62644	6.27106	6.44632	6.36342	6.72412	7.32551	6.74495	7.72899
10539	9.33936	9.57188	9.66127	9.61347	9.32119	9.54683	9.0707	9.44501	9.73321	9.73406	9.75805	9.08206	9.24262	9.66298	9.36555	9.54718	9.33777	9.26593	9.4638	9.29608	9.45086	9.17858	9.58998	9.20451	9.25732	8.90688	9.06843	8.79833	9.21208	8.81296	9.14269	8.93231	9.07986	8.92399	9.18297	9.07529	9.0357	8.81528	8.78467	8.94766	8.89194	9.31215	9.37484	9.04956	9.11135	9.13266	9.36202	9.19353	9.67791
1054	7.00142	6.68427	6.618	7.12644	6.40445	5.98503	6.55877	6.88441	6.85523	6.665	6.51315	6.52902	6.27932	6.87018	6.92877	6.44467	6.52569	6.25907	6.49438	6.5463	7.14471	6.42534	7.20106	6.4121	6.56916	6.2395	6.25704	6.10212	6.29647	6.11126	6.58417	6.27084	6.40949	6.17115	6.25252	6.40038	5.66233	6.49054	6.23375	6.16513	6.01331	6.32593	6.92828	6.38809	5.73548	6.33292	6.93924	6.6484	7.2013
10540	11.1309	11.7538	11.649	11.6446	11.133	11.7827	11.018	11.5558	11.6841	11.5899	11.6185	11.4349	11.0245	11.648	11.3294	11.6072	11.7359	11.194	11.3852	11.4588	11.6249	11.2011	11.7269	11.5194	11.3202	11.0139	10.9697	10.9266	11.3241	10.9883	11.5199	11.4442	11.3261	10.9881	11.0866	11.2045	11.2451	11.0368	10.5745	11.0112	10.8188	11.1399	11.4958	11.1044	11.022	11.0382	11.3225	11.198	11.6452
10541	10.7959	11.263	11.3162	11.1488	10.976	11.4062	10.8618	11.187	11.3182	11.3001	11.4483	11.3022	10.6836	11.4269	10.9505	11.2035	11.3653	11.0128	11.2214	11.5202	11.372	10.9794	11.3785	11.2193	11.2324	10.6859	10.709	10.7153	11.2291	10.7316	11.2777	11.2779	11.2416	10.624	10.6443	10.9475	10.7906	11.2064	10.6853	10.5856	10.6156	10.7671	11.2145	10.9544	10.8856	10.7064	11.2583	10.8412	11.2952
10542	10.8943	11.8367	11.357	12.2382	10.9352	11.4379	10.9586	11.3156	11.2629	12.0446	11.268	12.2142	11.3644	11.4653	11.1884	11.7114	11.6979	11.3094	12.1522	11.1286	11.1916	10.9322	11.4174	11.9623	11.5372	11.3822	11.0846	11.4034	11.6368	10.693	11.5979	11.2241	11.829	11.4347	11.2864	11.1945	11.2187	11.1202	11.224	10.9735	11.0447	11.0441	12.4995	11.0924	11.123	11.7815	10.7495	10.7963	10.9262
10544	6.38058	6.79924	6.64382	6.35837	6.47441	6.20495	6.55258	6.6588	7.04481	6.43586	6.24089	6.44007	5.91697	6.54418	6.35539	6.16968	6.94731	5.9604	5.99322	5.99634	6.74619	6.12289	6.16689	6.26358	6.21611	5.45059	5.8799	5.86385	6.00771	5.54415	6.30812	5.48994	6.17515	5.80629	5.24594	5.75605	5.62634	6.16795	5.43469	6.09449	5.47827	6.14153	6.13839	6.15279	5.74927	5.8841	6.49632	5.96677	7.16263
10548	9.79684	10.1554	10.1841	10.0486	9.82437	10.1586	9.67619	9.99913	10.2564	10.0753	10.1667	9.79929	9.7906	10.2396	9.92371	10.3435	9.97487	9.80588	9.91869	9.86262	10.1605	9.816	10.268	9.85878	10.0155	9.41151	9.85349	9.67156	9.70332	9.6402	9.69927	9.89567	9.91269	9.44605	9.66633	9.75717	9.68145	9.72305	9.44521	9.54997	9.61503	9.91943	9.99414	9.72977	9.77692	9.57611	9.77794	9.9011	10.1095
10549	10.5014	11.3803	11.1025	10.6529	10.9424	10.6999	10.5673	10.6749	10.8811	10.9327	10.872	10.5521	10.2397	10.9015	10.7552	10.8861	10.7574	10.2184	10.8445	10.5446	10.7518	10.2031	10.9514	10.9038	10.6861	10.0446	10.2719	10.3576	10.4975	9.97555	10.5981	10.5613	10.6616	10.0576	10.3203	10.4096	10.5088	10.2261	9.88457	10.1527	10.0606	10.1753	10.8168	10.3734	10.3074	10.1466	10.8409	10.3862	11.5486
10550	10.0461	10.5712	10.0663	10.1807	10.3916	10.2096	10.3466	10.1899	10.2781	9.71006	10.4879	10.4866	9.91196	10.0607	10.2964	10.0158	9.79228	10.1353	10.2943	10.4307	10.0114	10.011	10.171	9.55044	10.0471	9.2343	10.1938	9.37406	10.2796	9.85184	10.1774	9.29086	10.0889	9.68715	9.23595	10.005	9.70443	9.80683	9.48675	9.82623	9.85291	9.96087	9.99419	9.75277	9.8819	9.44882	10.1906	9.99141	10.4587
10551	5.83718	6.86598	4.65216	4.86227	6.6579	5.99648	6.69848	4.63295	5.20114	5.3441	4.65742	4.71565	5.59246	5.01968	4.58623	5.37013	5.91525	5.17053	5.20946	4.93327	4.8137	5.16751	4.50129	5.13237	4.5329	4.61473	5.23242	4.81008	4.69713	5.18786	5.05641	4.80143	4.56332	4.69944	4.8901	4.84303	5.16984	4.67486	4.56844	4.87076	4.87808	4.97631	4.69742	4.55884	4.95933	4.54611	4.39673	4.42386	5.11924
10552	10.639	10.8795	11.1786	10.8155	10.3811	10.7836	10.5679	10.9328	10.8952	11.0794	11.1669	11.2253	10.4696	10.9834	10.5042	10.9491	11.2345	10.6265	11.1968	11.435	11.0612	10.7476	11.0671	10.7682	11.2394	10.3467	10.9081	10.5246	11.0027	10.3212	10.8938	10.8147	11.1174	10.577	10.4524	10.8004	10.3326	10.8932	10.3324	10.4498	10.6711	10.6017	10.8928	10.7296	10.6135	10.5263	10.8639	10.8739	10.8953
10553	9.1164	9.1533	9.21625	8.80074	8.6944	9.4283	8.70592	9.21431	9.53206	9.48694	9.50749	8.73147	8.89988	9.42891	9.01536	9.35196	9.11863	8.91973	9.07055	8.8566	9.26664	9.01417	9.51615	8.91927	8.79195	8.44962	8.87539	8.48092	8.84378	8.68216	8.93378	8.83135	8.98318	8.6877	8.8853	8.7742	8.61521	8.83988	8.45499	8.55423	8.40596	9.03022	8.40768	8.82617	8.81379	8.54144	9.10422	9.12751	8.85032
10554	9.69316	9.24367	9.97789	9.73608	9.31134	9.64984	9.87213	9.38554	9.63285	9.35464	10.2755	10.2068	9.80476	9.36625	9.77875	9.4839	10.1118	9.52508	9.37832	10.2753	10.0919	9.59468	9.557	9.72873	9.62614	9.63234	9.79664	9.61146	9.47318	9.5284	9.39437	9.69143	9.56567	9.16763	9.60411	9.66502	9.61087	9.60171	9.1898	9.16271	9.33348	9.52761	9.87417	9.48571	9.77231	9.67367	9.31255	9.67983	9.60983
10555	7.20338	8.28127	7.27811	7.75569	7.25063	7.65182	7.41091	7.12258	7.17031	7.4704	7.43191	7.57193	6.96778	7.50696	7.42807	7.56818	7.81523	7.11769	7.73075	7.51679	7.33461	7.3179	7.57649	7.69653	7.56805	7.62262	7.38475	6.92827	7.81471	7.18466	7.76285	7.51227	7.75943	7.21592	7.39235	7.14332	7.43476	7.25226	6.95728	7.19454	7.23338	7.05877	7.55857	7.19264	7.23632	7.54024	7.54534	7.06913	7.41407
10556	7.4517	7.29566	7.48582	7.19896	7.07425	7.64476	7.14122	7.74503	7.59716	7.72964	7.44447	7.33736	7.30684	7.57285	7.28264	7.4515	7.49129	7.43107	7.76929	7.62424	7.76548	7.25598	7.40208	7.43683	7.49705	7.10754	7.3303	7.4792	7.48642	7.58222	7.19748	7.43951	7.76267	6.98788	7.1739	7.40096	7.35376	7.47929	7.27487	7.2746	7.17793	7.59279	7.55922	7.64874	7.62189	7.23524	7.42657	7.51545	7.23812
10557	8.14995	8.77937	8.55168	8.83134	8.03644	9.03234	8.04533	8.70081	8.54245	8.44202	8.4511	8.58655	8.01991	8.57223	8.57756	8.73669	8.7452	7.96257	8.88431	8.51907	8.37681	7.96239	8.5915	8.76723	8.72466	8.53397	8.29337	8.34976	8.49542	8.35641	9.1057	8.6475	8.50464	8.24865	8.53689	8.22156	8.15375	8.07374	8.03635	8.45497	8.2181	8.35405	8.39507	8.20552	8.19333	7.98977	8.36107	8.14394	8.68391
10558	8.65424	9.0988	9.18009	8.40363	8.79262	8.49637	8.56429	9.06152	8.96858	8.96708	9.21417	8.53505	8.73824	9.35839	8.85538	9.19932	8.73182	8.61927	8.97822	9.03073	8.93319	8.65317	9.05649	8.98645	9.25337	8.44859	8.81968	8.63266	8.82532	8.68098	8.84985	8.91381	9.00613	8.47902	8.65687	8.90645	8.84086	8.89401	8.45747	8.70757	8.73732	8.96158	8.72927	8.73614	8.99602	8.4885	9.03981	9.01788	9.03765
10559	9.62111	10.0692	10.5517	9.75816	9.94001	9.61291	9.93415	10.1645	10.1302	10.0902	10.4664	10.0824	9.86302	10.2575	9.92586	9.83724	10.1339	9.95562	9.78225	10.4451	10.228	10.1569	10.0138	9.87945	9.85893	9.42722	9.72194	9.4984	9.97036	9.44877	10.121	9.90076	10.3572	9.35185	9.25874	9.8803	9.62421	10.126	9.30802	9.50219	9.17901	9.78118	9.92503	10.1824	9.84897	9.69022	9.76947	9.87426	9.85488
1056	5.57111	5.9828	5.66436	6.28697	5.39335	6.2691	5.31769	5.37067	5.33527	5.91203	5.20887	5.8207	5.72099	6.02243	5.50779	6.30432	6.33816	6.08481	7.77567	5.43971	5.45096	5.94888	5.52609	6.22735	5.48639	6.53763	5.73532	5.9582	7.54783	5.97917	6.58817	6.4018	6.74187	6.19409	5.73227	5.71288	6.81746	5.60225	5.33217	6.21592	6.15702	5.27991	5.92947	5.56202	5.49362	5.94728	5.32526	5.14808	5.29526
10560	6.36846	6.67116	6.49823	6.60097	6.43907	5.98136	6.57858	6.66876	6.52497	6.96696	6.31326	6.46969	6.79339	6.65208	6.485	6.90264	5.92603	6.51168	7.17399	6.16685	6.37494	6.58563	6.15474	7.49731	7.08388	7.5136	7.28573	7.60331	8.03416	6.98271	8.30769	7.61806	7.46092	7.41065	7.46818	7.09266	7.58915	7.6865	7.00084	7.01056	7.30949	6.4712	6.84298	6.00562	6.40157	6.84215	6.18283	6.23013	7.24053
10561	9.63866	9.23668	9.49334	9.76282	9.44903	9.13116	8.98351	9.14032	10.4988	8.21984	10.2147	10.1868	8.46997	10.4255	9.31416	7.97843	10.2084	9.29958	8.23358	9.2628	10.7026	9.91902	9.67957	9.26521	8.67245	7.83051	10.0582	8.40995	9.60946	8.20227	8.36382	8.03322	8.99173	8.15844	8.95717	8.32531	8.79572	9.09099	7.56297	8.32168	7.85144	8.96938	8.85675	10.1145	8.95974	9.01237	9.3903	9.82214	9.59533
10562	4.05943	6.519	3.82541	4.78613	6.1444	5.12931	5.52931	3.89487	4.11521	7.34376	5.11732	3.70988	4.53567	6.50617	6.92721	4.41755	4.55725	3.9307	5.99589	3.83805	4.0721	5.54861	3.87423	4.12423	5.34935	4.8748	4.49718	4.94033	4.45912	4.44927	4.83191	4.41925	4.55903	4.62369	4.08566	3.61291	5.74525	3.55465	4.14827	3.76947	4.67039	4.38392	4.03093	3.63253	4.05282	4.14735	4.51676	4.07457	4.37097
10563	4.08321	4.1685	4.06224	3.97282	4.07756	4.12764	4.11935	4.01902	4.15826	4.08537	4.22037	4.1581	4.21515	3.97155	4.23045	4.07825	4.0439	4.03201	4.12506	4.08853	4.1486	4.14889	4.03164	4.08893	4.09469	4.15737	4.18667	4.11074	4.17486	4.1922	4.19278	4.10066	4.15081	4.18223	4.25053	4.11839	4.1079	4.17522	4.03198	4.03899	4.15862	4.06995	4.18155	4.14202	4.1456	4.03561	7.97893	4.1356	5.54143
10564	6.79328	6.84959	7.03022	6.61678	6.62238	6.1832	6.49365	7.01495	6.93611	6.682	6.79002	6.44531	6.70356	7.07474	6.70582	7.16571	6.78126	6.73314	6.88272	6.61905	6.91387	6.89168	6.70375	6.95732	7.07448	6.69961	7.09159	6.96736	7.06533	6.90231	7.13559	6.7318	7.09355	6.91552	6.86317	6.95152	6.58001	6.86681	6.81718	7.27729	7.09485	6.93162	6.81476	6.55304	6.79797	6.8649	6.92394	6.83249	6.87926
10565	8.10311	8.29568	8.35851	8.22012	8.17249	7.53494	7.96434	8.32061	8.16751	7.8329	7.9476	7.73594	8.12297	8.23872	8.07483	8.61406	8.31733	8.23358	8.27012	7.94221	8.27041	8.15883	8.24741	8.19645	8.52458	7.90685	8.54	8.12906	8.26798	8.01439	8.09878	7.99381	8.43556	7.95375	7.90948	8.12859	7.93335	8.12687	8.05225	8.24081	8.2037	8.3114	8.30645	8.02456	8.12769	8.30017	8.1538	8.41569	7.86408
10566	5.8952	5.72062	5.18151	5.95819	5.80046	6.25798	6.21507	5.5728	6.18315	6.10947	6.29436	6.55584	5.76256	5.89667	5.98312	6.58498	6.14894	6.12454	6.59065	6.20275	5.85568	5.82793	6.39375	6.70657	6.27198	5.81384	6.00008	5.84605	5.85921	6.27077	6.19869	6.27189	6.32556	6.30183	6.33567	6.12315	5.6899	6.12983	5.83662	5.67402	6.31814	6.24344	6.4727	6.33426	5.96439	6.03838	5.92464	5.80498	5.5686
10567	11.0115	11.3868	11.5165	11.6303	10.7651	11.2054	10.9154	11.1023	11.586	11.4039	11.7376	11.3149	11.1158	11.4507	11.2733	11.3744	11.7627	11.4679	11.207	11.5035	11.5901	11.0401	11.3306	11.299	11.2795	10.8452	11.1396	10.7468	11.2707	10.9029	11.1361	11.2441	11.2984	10.9738	11.0903	11.0439	11.1707	11.2273	10.5805	10.6624	10.8383	10.938	11.3197	11.3981	11.078	11.0317	11.0987	11.1699	11.1462
10568	5.66328	7.22674	5.43302	5.68462	6.21064	5.55196	6.29573	5.22402	5.45601	5.99619	5.68793	5.43496	6.70088	5.47654	6.11349	5.78263	5.45977	5.6155	5.7286	5.7668	5.94106	5.54119	5.60092	5.55704	5.85217	5.51144	5.63457	5.5434	5.55594	5.61165	5.58507	5.42475	5.5737	5.60941	5.55875	5.56079	6.15069	5.44761	5.56055	5.49654	5.57241	5.42279	5.74869	5.49212	5.65988	5.76781	5.95732	5.53065	6.17474
10570	4.4989	4.82521	4.50751	5.03251	4.99459	4.82081	4.66841	4.51855	4.52876	4.32043	4.66223	4.49371	4.54506	4.5089	4.61678	4.49778	4.57545	4.67693	4.58014	4.56869	4.57102	4.58208	4.54055	4.48305	5.68315	5.18264	4.66088	4.48719	4.60819	4.61661	4.67638	4.53495	4.53189	4.55442	4.73861	4.54809	5.08498	4.61181	4.57463	4.58574	4.62607	4.48148	4.52254	4.43454	4.54357	4.5311	4.48866	4.42891	4.54153
10572	8.12161	8.72673	8.80818	9.13673	7.89011	8.73109	7.85792	8.43881	8.86647	8.24328	8.36349	8.27519	7.95147	8.60929	8.09177	8.91192	8.8794	8.4739	8.95624	8.41395	8.45948	8.26305	8.79813	8.65448	8.36792	8.06936	8.36712	8.13584	8.24218	8.06537	8.39925	8.40328	8.54526	8.04149	8.16713	7.94451	7.88551	8.03013	7.77377	8.22519	8.03186	8.15748	8.66039	8.33833	8.19008	8.14621	8.30786	8.33159	8.40469
10573	8.65863	9.48705	9.37403	9.69824	8.43958	9.41775	8.54799	9.31833	9.50355	10.0169	9.34453	8.98284	8.80925	9.51626	8.73348	9.57425	9.81402	9.29426	9.12215	9.29591	8.99358	8.8732	9.39743	9.22	8.86046	8.62344	8.498	8.21392	9.04949	8.20079	8.94325	9.00626	8.93863	8.52334	8.56172	8.27635	8.23127	8.71392	8.19286	8.37095	8.41446	9.19086	9.50895	9.11325	8.67829	8.68478	8.8756	9.16427	8.8967
10574	10.9599	11.626	11.4743	11.4898	11.2218	11.4658	11.0922	11.3355	11.586	11.7901	11.5584	11.4797	11.1112	11.47	11.2007	11.5477	11.6779	11.2465	11.3176	11.6646	11.5701	11.0861	11.4523	11.1844	11.2004	10.5838	10.8085	10.7482	11.1446	10.6886	11.3143	11.1534	11.2401	10.629	10.7337	10.9968	10.9781	10.9799	10.5771	10.5261	10.5586	10.8441	11.634	11.0709	11.1412	10.8613	11.0024	10.9509	11.7792
10575	11.5042	12.0187	11.7344	11.785	11.8054	11.9055	11.5274	11.8726	11.8269	11.9141	11.7864	11.7893	11.5406	11.8668	11.5805	11.9145	11.8455	11.6254	11.8836	11.8885	11.8944	11.5638	11.9482	11.8046	11.6586	11.1135	11.3572	11.3413	11.7725	11.1583	11.7214	11.7763	11.77	11.2008	11.2723	11.3901	11.4151	11.4828	11.2362	11.1732	11.1798	11.5099	11.9477	11.488	11.417	11.4596	11.7386	11.5747	12.2113
10576	10.1903	10.8298	10.3121	10.5259	10.2064	10.1728	9.86306	10.2383	10.4119	10.6086	10.2879	10.0535	10.0074	10.7322	10.2529	10.6269	10.349	10.0104	10.3859	10.2164	10.3414	9.81625	10.8443	9.98888	10.1772	9.53412	9.87133	9.80194	10.0796	9.53232	10.2297	9.87534	10.1502	9.54322	9.7827	9.7164	9.77056	9.51635	9.62221	9.53643	9.6191	10.0491	10.4352	9.798	10.0059	9.82058	10.2612	10.059	10.8434
10577	11.7485	12.5909	12.4808	12.4677	12.0448	12.3432	12.0082	11.9556	12.2586	12.2569	12.2058	12.1735	11.7861	12.3724	12.2919	12.3897	12.319	12.0883	12.4453	12.0562	12.1497	11.7303	12.3849	12.459	12.1517	11.8607	11.7817	11.688	12.1641	11.728	12.2458	12.0832	12.2779	11.8962	11.867	11.7584	11.8964	11.6394	11.3908	11.5911	11.5762	11.5813	12.4946	11.5479	11.991	11.7604	12.4377	11.8257	12.6431
10578	8.42444	7.7943	7.71936	7.63631	6.02958	6.89746	6.49432	6.31001	8.38985	6.85741	7.61915	7.09017	6.29084	6.79433	6.98805	6.55707	7.54269	8.00854	6.27206	7.6584	7.86332	7.94084	6.13631	5.78552	6.45732	5.65434	5.99025	5.83548	6.77214	5.49206	6.38975	6.47443	6.64723	6.44094	5.58284	5.92485	5.96286	6.85496	5.80723	5.71887	5.72474	6.646	7.26159	6.33359	6.40676	6.19547	7.21976	7.26093	6.53613
10579	8.72666	8.86436	9.57318	9.30551	8.08473	9.58507	8.49492	9.70901	9.77976	9.48147	9.43826	9.04304	9.07823	9.83897	9.10201	10.0447	9.70531	9.60713	9.78386	10.0222	9.24552	9.35232	9.86276	9.60298	9.81332	9.51704	9.47193	9.45903	9.52711	9.81984	9.88295	9.99909	10.0643	9.28723	9.365	9.56274	9.26083	9.70356	9.11712	9.29799	9.34316	9.54937	9.44526	9.3202	9.82337	9.36517	9.26077	9.43721	8.89748
1058	5.21628	5.05183	4.71008	4.85489	5.43109	4.74923	5.04129	5.08405	4.82767	5.07112	5.19353	5.02033	4.93924	5.32013	5.23256	4.76221	4.76909	4.84451	4.72087	5.0328	5.14614	5.07253	5.36759	4.63871	4.83338	4.92117	4.92567	4.72022	4.91802	5.04253	4.69829	4.88415	4.78983	4.87628	5.12848	5.09209	4.97363	4.91575	4.78002	4.85103	4.77196	5.80537	4.81111	4.83288	4.88446	4.7775	6.46727	4.99064	5.37402
10580	6.03299	6.12392	5.81629	6.07447	6.01002	5.86294	6.29933	5.99485	6.32242	5.96892	6.24959	6.41999	5.964	6.14444	6.03537	5.49823	6.16045	6.04647	6.05833	6.09101	6.39274	6.2359	5.80035	5.95172	6.04323	6.01433	6.12024	6.24329	5.99516	5.90854	6.05776	6.09216	6.03337	6.1002	5.99709	6.34847	5.99729	5.98605	5.96644	6.04243	6.04958	5.77058	6.0707	6.02919	5.74954	6.21331	5.9129	6.12611	6.4153
10581	11.7149	12.5067	12.6394	12.1966	12.0782	12.4228	11.9194	12.2639	12.587	12.2666	12.5797	12.3853	11.9803	12.2034	12.3579	11.6087	12.602	11.843	11.6182	12.5245	12.2357	12.1488	11.9293	12.0063	11.9962	11.4366	11.7689	12.0096	11.8723	11.8357	12.0945	12.3876	12.0825	12.1516	11.9677	12.173	11.9942	12.1192	11.6423	11.5037	11.3513	11.8235	12.0747	12.1027	12.2001	11.5021	12.1818	12.3196	12.5477
10584	4.75505	4.76315	4.65356	5.20347	4.79748	4.62281	4.93226	4.69224	4.94772	5.02178	4.73071	4.79748	5.02978	4.59632	4.75006	4.90609	4.95875	4.87024	4.49921	4.96636	4.93103	4.88776	5.02722	5.0096	4.96589	4.73487	4.87083	4.90133	4.92609	5.03544	4.89871	5.20241	4.68451	4.89836	5.06391	5.40346	5.29631	4.65794	4.65388	4.91001	4.74459	4.74142	4.96501	5.02525	4.98773	4.93318	4.58342	4.77333	4.5203
10585	8.20396	9.09426	9.07011	9.318	7.82099	8.94292	8.14474	8.76062	8.63385	8.9141	8.88791	8.21255	8.03262	8.81912	8.26682	9.12882	9.08483	8.33503	8.79182	8.72088	8.65018	8.35083	9.28283	9.00416	8.57235	8.1886	8.29734	8.03498	8.72084	8.17323	8.76747	8.61696	8.5388	7.86755	8.34769	8.23114	8.12942	8.18507	7.61605	7.69314	7.97426	8.49233	9.22115	8.33287	8.17056	8.33639	8.26724	8.44641	7.94661
10586	4.47744	4.32764	4.31421	4.24205	4.34557	4.3131	4.34384	4.18528	4.42864	4.25124	4.32064	4.41337	4.43461	4.19849	4.3221	4.31459	4.31709	4.61458	4.22209	4.26638	4.26798	4.38241	4.26786	4.24949	4.27907	4.48945	4.42766	4.32028	4.41336	4.48359	4.38924	4.39475	4.2683	4.39327	4.40817	4.50156	4.3938	4.44742	4.25024	4.35309	4.35252	4.3134	4.37358	4.49536	4.44204	4.36347	4.2853	4.34819	4.16068
10587	8.74927	8.58111	10.4512	9.03299	7.46978	9.3276	7.86656	8.39945	8.79278	9.2439	9.19174	8.14122	8.6828	8.7976	8.70922	9.50579	8.64826	9.83712	8.6234	9.6216	8.57126	8.95918	9.31761	10.1765	9.17068	9.16444	9.4877	8.90305	9.07885	10.3113	9.4716	9.58282	8.8942	8.504	10.202	9.01954	9.01941	9.21975	8.95443	8.71508	9.11965	8.54241	9.50234	9.25869	9.00244	9.01615	9.25108	9.42383	7.9808
10589	7.50818	7.49675	7.44571	7.43571	7.35671	7.21989	6.9445	7.68972	7.49872	7.3459	7.579	7.05108	7.01568	7.14985	7.63188	7.31218	7.50296	7.45984	7.02928	7.50776	7.62714	7.23445	7.52846	7.38286	7.24669	7.10425	7.33645	7.16224	7.23998	6.84613	6.96851	7.08552	7.00099	6.82182	6.88883	6.97386	7.05569	7.1948	6.93018	6.66381	7.05534	7.34999	7.41373	7.2504	6.98049	7.22735	7.44765	7.70998	7.36752
1059	6.92315	6.74773	6.67821	6.62493	6.51276	6.86148	6.50397	6.72826	6.8649	6.45945	6.92142	6.9127	6.73345	6.56797	6.7283	6.31437	6.53098	6.69053	6.46285	7.00527	7.14778	6.81451	7.05128	6.71418	6.68393	6.66146	6.70371	6.80369	6.54821	6.49385	6.79958	6.63663	6.7844	6.50202	6.44499	6.89614	6.49422	6.71468	6.56209	6.24154	6.40788	6.50363	6.47784	6.5386	6.52235	6.28033	6.69643	6.67802	7.0696
10590	6.2193	7.40059	6.55461	6.62061	6.40577	7.83805	7.14253	5.62149	6.01208	6.5452	6.02428	6.17172	6.29801	6.47394	6.14026	6.58806	6.02792	6.00559	6.4938	6.22256	6.13106	5.95734	6.10983	6.58267	6.37607	6.40521	6.20918	6.3401	6.40501	6.20423	6.45262	6.16112	6.21905	6.06777	6.17005	6.24236	6.94644	6.04635	6.72213	6.08551	6.59805	7.61549	6.48693	6.12097	6.15098	6.16117	6.7967	6.2878	5.94783
10591	8.55257	9.45217	8.38435	10.2835	8.76695	8.55858	8.86621	8.84288	8.32417	9.84121	8.12574	9.66971	9.19617	9.19464	9.18348	9.44625	9.0433	8.89897	9.85341	8.44028	8.41142	8.53213	8.7294	9.75894	9.41417	9.48581	8.95843	9.32088	9.2903	8.85718	9.25906	8.72371	9.27265	9.304	8.92885	8.59779	9.20312	8.65003	9.43824	9.06603	9.04667	8.8974	9.90296	8.38791	8.81741	9.72613	8.49521	8.5631	8.7944
10592	6.66444	6.66281	6.69574	6.82825	6.81004	6.87695	6.69992	7.14178	6.52917	6.62346	6.58376	6.33807	6.5397	6.97873	6.76884	6.67335	6.57444	6.62641	6.73625	6.59293	6.72391	6.6896	6.69413	6.76929	7.06244	6.71792	6.85675	6.63423	6.76087	6.62665	6.74317	6.60314	7.0544	6.54378	6.57109	6.77414	6.31264	6.84901	6.27015	6.62901	6.56006	6.77637	6.67298	6.68735	6.72847	6.8877	7.22229	6.65269	7.26145
10594	9.26986	9.98054	9.95968	9.9113	9.3655	10.0657	9.46864	9.93124	10.0668	9.56131	9.64413	9.73308	9.36458	9.95892	9.44574	10.2438	10.3548	9.61684	9.95716	9.86765	9.96303	9.73081	9.98811	9.80763	9.91795	9.64016	9.49889	9.67303	9.88447	9.60485	10.0851	9.89128	10.0974	9.52387	9.45496	9.6602	9.50081	9.68382	9.20211	9.36852	9.41021	9.52929	10.0524	9.53393	9.53128	9.6082	9.50986	9.6507	10.1851
10595	6.16047	6.17007	6.21009	7.00253	5.99943	6.16609	6.26894	6.01956	6.32463	6.0914	6.07787	6.37477	6.25996	6.14159	6.2232	6.31442	6.27569	6.36197	6.25381	6.2477	6.14982	6.52032	6.25957	6.422	6.3196	6.46581	6.28752	6.25798	6.47687	6.13821	6.41615	6.64087	6.26809	6.15166	6.26362	6.40922	6.5171	6.44908	5.9761	5.98452	6.09789	6.01244	6.41574	5.95543	6.25033	6.38469	6.07632	6.14048	6.18048
10598	10.3787	11.0095	10.6887	10.8285	10.4394	10.791	10.379	10.5912	10.8677	10.8692	10.6914	10.866	10.4149	10.7373	10.5757	11.052	10.8482	10.6929	10.8408	10.8742	10.7705	10.4579	10.8629	10.7929	10.5146	10.2622	10.3497	10.1874	10.305	10.1004	10.6655	10.8071	10.6241	9.91685	10.2634	10.2437	10.2055	10.3941	10.2426	10.0086	10.062	10.4537	10.8621	10.5167	10.4058	10.4083	10.339	10.6139	11.0376
10599	4.39867	4.56481	4.53918	4.44851	4.37946	4.49537	4.49775	4.6417	4.64968	4.44849	4.59836	4.56438	4.4603	4.35445	4.38833	4.72447	4.80381	4.41067	4.54528	4.69822	4.54131	4.48275	4.41315	4.71998	4.47721	4.5968	4.4349	4.33797	4.62005	4.49148	4.602	4.91116	4.51951	4.57188	4.50351	4.45908	4.51844	4.61797	4.4551	4.60935	4.67191	4.37542	4.48696	4.40627	4.61555	4.4304	4.32557	4.75533	4.30336
1060	7.9382	7.46893	8.19304	7.32295	7.70148	8.26333	7.58843	8.28067	8.12762	7.74755	8.58503	7.89005	8.08004	7.86647	7.37413	8.38894	8.31544	8.38008	7.84963	8.50484	8.12488	7.95658	7.8352	8.12186	8.31376	8.28739	8.32048	8.20394	8.5296	7.99782	8.31327	8.2724	8.04117	7.89615	7.6382	8.30865	7.63175	8.80358	7.81904	8.10437	8.34568	8.30614	8.13589	8.04551	8.59779	8.15178	8.16717	8.31664	7.22637
10600	9.87377	9.70954	10.2707	9.84819	9.2796	10.5284	9.10801	10.3768	10.3724	10.1312	10.367	9.964	9.72201	10.3425	9.63928	10.5496	10.0305	10.1234	10.0479	10.5104	10.0752	9.95372	10.2453	10.1574	10.0771	9.6852	9.77249	9.89022	10.0184	9.73999	10.088	10.0827	10.3776	9.72111	9.92347	9.93279	9.56522	10.0408	9.47223	9.68859	9.61862	10.1323	10.0458	10.0271	10.1727	9.6346	10.0004	10.1269	9.98041
10602	10.3791	10.4637	11.1776	10.3498	9.54331	11.4161	10.2705	10.8327	10.8845	10.2476	11.1106	10.7328	10.3668	11.0204	9.94465	11.2927	10.5674	10.8477	10.9766	11.1683	11.0533	10.6177	11.2502	10.8666	10.9793	10.1752	10.116	10.2104	10.5572	10.324	10.9207	10.9526	11.2616	9.91518	10.6899	10.1956	10.4834	10.556	9.92414	10.2513	10.0022	10.7915	10.6236	10.6935	11.0397	10.4411	10.8526	11.0265	10.3348
10603	6.53326	6.7344	7.05879	7.27045	6.73188	6.66176	6.92248	6.91563	7.66754	7.11492	6.77604	7.31067	6.67495	7.02143	7.07859	6.94344	7.78486	6.88957	6.69732	7.11883	6.98603	7.15302	7.02431	7.06377	7.01323	6.8253	6.55307	6.85179	6.85696	6.88894	7.30393	7.1192	7.16641	6.84537	6.96931	6.99342	6.78226	6.83932	6.60325	6.59501	6.78923	6.49785	7.18818	6.73386	6.69794	6.7788	6.98206	7.01614	7.09802
10606	9.13334	9.48622	8.9215	9.36702	9.6907	9.11645	9.04298	9.0354	8.89341	9.35592	8.7484	9.16908	8.90345	9.18236	9.18528	9.28131	8.90356	8.549	9.4664	8.60202	8.9695	8.76443	9.18332	9.23742	9.335	9.01543	8.83157	9.17276	9.2766	8.68346	9.12359	8.86003	9.12333	8.87368	8.79951	8.81124	9.04037	8.63905	8.96054	8.74438	8.84019	8.91413	9.64236	8.6541	8.93935	9.15433	9.00905	8.64363	10.0029
10607	7.50636	8.06009	7.93211	8.15618	7.23498	7.59109	7.29393	7.8952	7.98578	7.90033	7.83542	7.6863	7.39416	7.93854	7.72274	8.23639	8.46237	7.5068	7.89488	7.877	7.88224	7.70802	8.1872	7.89099	7.60497	7.3584	7.49741	7.04318	7.48069	7.37089	7.82464	7.68847	7.56669	7.20122	7.20999	7.4561	7.41009	7.46801	6.71793	7.15636	7.34857	7.72697	8.07482	7.43573	7.46331	7.56464	7.56884	7.49532	7.79499
10608	8.43269	8.28913	8.53179	8.62229	7.92812	8.83585	8.11043	8.97519	9.09311	8.86656	8.82457	8.46049	8.07677	8.873	8.53681	8.51083	8.93207	8.46605	8.48066	8.69092	8.74965	8.69823	8.79291	8.83386	8.41623	8.68838	8.42151	8.38071	8.64778	8.34792	8.83915	8.9571	8.53016	8.63131	8.57264	8.47463	8.25576	8.94382	8.37589	8.49472	8.66938	8.5242	8.39688	8.25158	7.91622	8.13258	8.74938	8.91017	8.63086
10609	6.49774	7.02935	6.88854	6.64081	7.04927	6.9098	6.59686	6.41808	6.37805	6.52622	6.71238	6.32921	6.35391	6.4726	6.93651	6.90499	6.92079	6.38348	6.6251	6.34206	6.67867	6.26209	6.96548	6.88313	6.37738	6.1746	6.27392	6.38648	6.14944	6.35633	6.4155	6.38728	6.58129	5.96065	6.37539	6.35076	6.45145	6.4396	5.88589	5.99356	6.15988	6.47833	6.71405	6.55158	6.15431	5.97193	6.33508	6.35907	7.6714
10610	7.52197	7.21856	7.52165	8.0893	7.22627	7.71354	8.09765	8.03535	7.09255	9.13986	7.0076	8.8137	7.62387	8.0166	8.31918	6.2853	7.4052	7.68246	8.22706	8.39511	8.11163	7.57593	8.22346	8.12526	7.93891	7.93654	8.18024	7.99341	7.98379	7.64149	8.42408	7.40751	7.53675	7.30533	7.72589	7.50293	8.25997	7.53147	8.00292	6.99669	7.47305	8.27542	8.64054	7.79844	8.10458	8.729	8.34762	7.52763	7.54712
10611	6.66708	6.40812	6.93551	6.43057	6.56025	7.24613	6.67398	6.7598	6.90427	6.81403	7.03401	6.84449	6.68483	6.99696	6.35759	6.95735	6.58839	6.69782	6.98205	6.927	6.60755	6.62585	7.05401	6.90848	7.00548	6.89357	6.8369	6.6201	6.92286	6.93485	6.90443	7.23817	7.15138	6.8296	6.92874	6.75083	6.699	7.03349	6.8591	6.95552	7.04643	6.92972	6.6583	6.79361	7.06714	6.66984	6.90642	6.81796	7.04815
10612	5.3179	4.9889	5.16238	5.03619	5.06583	5.18333	5.28245	5.12838	5.10111	5.1031	5.44266	5.26388	5.23851	5.03444	5.24373	5.14998	5.2829	5.23644	4.97843	5.35917	5.38602	5.4077	5.19159	5.18813	5.22634	5.24979	5.47094	5.18157	5.19248	5.28685	5.23591	5.23069	5.04866	5.07324	5.2258	5.33581	5.16397	5.43093	5.14731	5.19021	5.17017	5.1336	5.09859	5.29513	5.19845	5.21388	5.21091	5.18421	5.17489
10613	7.7448	8.12762	8.03193	8.01797	7.96407	7.73776	7.95405	8.01012	7.9537	7.3988	8.05853	7.91247	7.77916	8.27497	7.88359	8.23893	8.02946	7.78086	8.18308	7.98279	8.01609	7.64883	7.97979	7.77704	8.2679	7.81672	8.02522	7.77289	7.98271	7.48298	7.86724	7.69938	8.06663	7.82284	7.95198	8.12466	7.76121	8.03254	7.76692	7.86147	7.73023	7.94224	8.31989	7.5829	7.93312	7.62436	7.90592	8.0982	8.21133
10614	9.99018	9.71729	10.5672	9.73023	9.47065	10.3437	9.57846	10.1093	10.337	10.1679	10.2426	10.1467	9.78245	10.2497	9.75078	10.3645	9.78688	10.1343	9.92393	10.3585	10.1699	9.95328	10.3533	9.89158	10.0216	9.65089	9.8382	9.7034	9.77225	9.98887	10.195	10.0512	9.95839	9.78383	9.97168	9.98663	9.73833	9.93658	9.33482	9.65392	9.65104	10.1959	9.93485	10.0047	10.0383	9.63796	10.0031	10.3455	9.68826
10615	6.10672	6.73339	6.04176	8.39404	6.25204	5.90661	6.73959	6.7692	6.08414	6.74144	5.73986	8.10444	7.40623	7.08689	6.78861	6.95899	7.22046	6.75366	7.44745	6.28719	6.33447	6.49095	6.61627	7.37932	7.07301	7.237	6.93435	7.25071	7.28432	6.99078	7.40086	6.5598	7.52219	7.2542	6.54895	6.64849	6.44355	6.81663	7.21469	6.98919	6.70343	6.85541	7.94646	6.17399	6.48282	7.99062	7.20203	6.18698	6.93703
10616	8.443	8.78404	8.84935	8.94006	8.25654	8.47064	8.25186	8.47635	8.91819	8.53366	8.70721	8.61658	8.0809	8.70048	8.36449	8.74731	9.04871	8.21437	8.45683	8.61105	9.17987	8.56698	8.91894	8.63519	8.33291	8.42413	8.3053	8.18124	8.38866	8.04407	8.5015	8.47606	8.58009	8.11447	8.19656	8.15391	8.36213	8.14001	7.83577	8.18147	8.18048	8.51396	8.77597	8.43819	8.28004	8.38025	8.02635	8.68744	8.58417
10617	9.32755	9.34582	9.63005	9.43576	8.90973	9.99851	9.20319	9.5472	9.68786	9.62614	9.53967	9.1764	9.11087	9.72786	8.91353	9.66545	9.49687	9.24271	9.39281	9.46997	9.40953	9.17279	9.61185	9.51628	9.39353	9.20462	9.05099	9.11128	9.31117	9.25207	9.62214	9.34829	9.34693	9.14443	9.17672	9.38256	8.84626	9.43167	8.88016	8.9158	8.97194	9.29758	9.55748	9.28049	9.31956	9.13486	9.23865	9.292	9.52255
10618	8.64305	8.94799	9.32967	9.13497	8.64122	9.47198	8.91557	8.89632	9.16229	9.15338	9.29013	9.47774	8.79914	9.2596	8.95818	9.2572	9.24138	9.15964	9.21669	9.14864	9.17985	8.96533	9.38913	9.1516	8.94384	8.84716	8.93772	8.99219	9.26127	9.0263	9.14728	9.13843	9.3274	8.96274	9.04592	8.59365	8.84195	9.0803	8.65478	8.72848	8.78959	8.60256	9.09714	8.82003	8.96739	8.97185	8.84059	8.84386	9.09352
1062	5.94823	5.12537	5.75438	5.67709	5.73614	4.91524	5.52361	5.49377	5.61439	5.18803	5.90498	4.93685	5.78509	5.57628	5.51436	5.6768	5.32417	5.51639	5.03606	5.50041	5.69231	5.21903	5.45983	5.35121	5.05066	5.57755	5.26565	4.94637	5.24893	5.37494	5.30237	5.11445	5.12199	5.27808	5.51887	5.1463	5.78065	5.40095	5.33574	5.35636	5.26375	5.87731	4.63401	5.28533	5.26375	4.95118	6.90947	5.31797	5.75791
10621	6.89832	7.03247	7.07449	6.81372	6.71931	7.21823	6.62994	6.91781	7.09868	6.87622	6.96888	6.52742	7.13218	6.94565	6.82161	7.15532	6.81282	6.87711	6.95237	6.9369	6.93949	6.79409	7.06054	7.02195	7.02208	6.78168	6.76559	6.85468	6.97577	6.92583	7.28389	6.88972	6.93775	6.9261	6.93463	7.06056	6.93545	7.02063	6.89713	6.65108	6.83858	6.86837	6.98625	6.88574	7.0675	6.89188	6.82764	6.83945	6.94319
10622	4.62964	4.7085	4.76748	4.68678	4.79521	4.89559	4.36248	4.60919	4.62688	4.53096	4.75305	4.59308	4.40809	4.5559	4.61067	4.4531	4.72614	4.69955	4.42746	4.80131	4.76213	4.74129	4.87529	4.86734	4.65176	4.57853	4.70889	4.507	4.65428	4.48229	4.49452	4.63902	4.3578	4.46592	4.54539	4.81915	4.40343	4.72698	4.45337	4.51698	4.35216	4.70628	4.58668	4.51374	4.44999	4.58763	4.78659	4.52097	4.77681
10623	7.86891	8.74651	8.33186	8.2614	8.04794	7.83757	7.91144	8.33039	8.7447	8.52536	8.35218	8.17767	7.58874	8.39277	8.13136	8.20587	8.10535	7.71637	8.51852	8.06481	8.28152	7.60404	8.53959	8.17721	8.25519	7.77948	7.77089	7.5946	8.22412	7.2472	8.33674	7.69502	7.91029	7.56387	7.24509	7.83111	7.95627	7.85134	7.45737	7.66794	7.6043	7.85877	8.31657	7.86754	7.76824	7.97971	8.36131	7.95862	8.59051
10625	9.54705	10.0111	8.5495	9.76713	9.51489	8.88612	9.26749	8.58738	8.3389	9.3417	8.33178	8.91462	9.406	9.02885	9.42016	9.24126	9.09166	8.91827	9.37707	8.47898	8.97423	8.63726	8.85024	9.35891	9.34962	9.22369	8.94225	9.25826	9.91076	8.87893	9.43899	9.07669	9.5791	9.17164	8.84407	8.58961	9.76992	8.52839	9.10181	9.10004	8.94008	8.67469	9.45455	8.64099	8.67217	9.10453	9.3918	8.44213	8.81356
10627	12.3985	13.2025	13.243	13.0147	12.6265	13.3393	12.6206	13.1892	13.2398	13.1509	13.2281	12.9998	12.8212	13.1366	12.7356	13.2456	12.9896	12.836	13.0334	12.9073	13.1304	12.8539	13.2427	13.0374	12.9617	12.349	12.5078	12.3302	12.7586	12.5873	13.0215	12.9659	13.0676	12.6873	12.7748	12.8621	12.7081	12.7229	12.1508	12.5476	12.2563	12.5511	12.9366	12.6254	12.7243	12.214	12.8825	12.6845	13.1535
10628	10.5431	11.5976	11.609	11.4539	11.6259	11.5906	11.2687	11.5884	12.0549	11.5803	11.858	11.6337	11.2336	12.1023	11.6327	11.7985	11.4265	11.1049	11.8294	12.1181	11.8235	11.625	11.8403	11.5251	11.5989	11.1713	11.5261	11.2422	11.5922	11.2857	11.7123	12.0164	11.6297	11.5967	11.6782	11.5539	11.2415	11.8747	11.5457	11.1432	11.6143	11.3557	11.3939	11.497	11.2853	11.1197	11.3245	11.7251	10.868
10629	5.57724	5.59678	5.60208	5.83879	5.57753	5.37044	5.37148	5.42517	5.55632	5.84887	5.44287	5.71086	5.54842	5.54563	5.55776	5.784	5.62496	5.5086	5.58056	5.65468	5.62851	5.43526	5.63303	5.45143	5.77922	5.4812	5.77154	5.6695	5.56277	5.44509	5.62341	5.44703	5.5919	5.29774	5.55843	5.63808	5.57933	5.54159	5.50015	5.49961	5.55711	5.52715	6.02075	5.50823	5.58535	5.73776	5.49183	5.59428	5.51057
1063	5.70361	5.43222	5.06788	5.2913	6.08681	5.76089	5.48986	5.51793	5.15073	5.33699	5.2762	5.07423	5.22341	5.87692	5.48404	5.1826	5.23694	5.12971	5.0001	5.41458	5.6039	5.25847	5.64898	5.14023	4.8822	5.13479	5.17807	5.09514	5.16198	5.30557	5.00327	4.97458	5.20464	5.18421	5.30232	5.24698	5.21684	5.30913	5.11533	5.28396	5.21639	6.15455	5.02453	5.25767	5.22586	5.08388	6.59493	5.42363	6.26549
10630	8.02898	9.02347	10.0327	8.59473	7.73649	8.76132	8.193	9.36061	9.49144	8.79387	9.16616	7.61944	9.30977	9.39561	8.86186	9.81908	8.79997	9.66991	8.57237	9.10868	8.89855	9.07996	9.56674	8.21189	8.36895	8.7276	9.35319	7.85625	8.22351	8.71495	8.55345	6.6498	7.96545	8.9541	9.30515	8.48143	8.73674	7.58054	8.15153	8.18374	8.79911	8.41452	8.87291	8.8143	9.43959	8.29421	8.74709	9.50495	8.3311
10631	12.4208	12.2636	11.4059	11.2304	12.4803	11.059	11.1812	12.189	12.8801	11.198	11.8214	10.0912	10.1912	12.6969	11.792	9.34502	11.6871	11.581	8.4798	11.0044	12.9075	12.368	11.8166	10.0786	9.49913	9.26895	10.7734	10.2777	10.2286	8.60428	9.47873	10.0749	10.8337	10.7404	9.60981	10.2747	10.6997	11.2816	10.2796	9.98371	9.32584	10.7206	10.6227	10.6568	9.51094	10.6888	9.30601	11.7457	12.2182
10632	10.2304	10.6786	10.2649	10.8218	10.4486	10.4122	10.1514	10.182	10.2239	10.6099	10.3529	10.3487	10.2397	10.5434	10.244	10.4957	10.2715	10.153	10.5688	10.2304	10.1765	10.0343	10.3678	10.589	10.4689	10.2225	10.1296	10.032	10.4214	9.93448	10.506	10.2989	10.5067	10.1803	10.0929	10.1804	10.2393	10.1043	9.98127	10.0095	10.2546	10.0472	10.6013	10.0022	10.1014	10.2991	10.1242	9.99545	10.2939
10633	6.17281	6.69088	7.47042	7.06744	6.12847	5.80297	6.62091	7.26604	8.50982	6.82703	7.22008	7.16542	7.04665	7.13396	7.0544	6.75144	7.75355	6.81078	6.56264	6.942	7.11358	6.90574	7.36193	7.02511	6.71762	7.02884	6.8869	7.54084	6.92028	7.01828	7.05794	7.20835	6.59967	7.31069	7.48071	7.88563	7.20611	6.61124	7.65234	7.38577	7.07611	6.52933	6.94121	6.95404	6.41975	6.48535	7.00261	6.84064	6.78515
10634	8.22826	8.73946	9.09304	8.81429	7.84161	8.91584	8.12562	8.92457	9.43969	8.93792	8.99641	8.6576	8.30501	9.00463	8.7346	8.46128	9.19965	8.40345	8.61568	8.82649	9.10217	8.55262	9.12722	9.25903	8.50891	8.82701	8.71545	9.01821	8.88954	8.67517	9.04764	9.06982	8.68709	9.30932	8.95828	9.40096	8.28486	8.81494	8.70564	8.83009	8.83601	8.15688	8.6538	8.45839	7.94643	8.12097	8.55873	8.61	8.92466
10635	5.63482	4.84937	4.50018	4.56162	5.86998	4.90644	4.99619	5.09194	4.74083	4.75716	4.96323	4.62787	4.71598	5.51225	5.04544	4.76059	4.67584	4.87479	4.65901	4.6704	5.07209	4.68058	5.21619	4.66558	4.87611	4.47236	4.84484	4.66651	4.55887	4.61608	4.60503	4.32008	4.70926	4.91677	4.59166	4.76763	4.56097	4.76803	4.71664	4.62504	4.7068	5.73999	4.60553	4.90451	4.80021	4.67857	6.4395	4.82304	5.78879
10636	5.4501	6.06503	5.31821	5.81815	5.57488	5.57604	5.5617	5.24204	5.35297	5.92035	5.63351	5.53596	5.5901	5.57716	5.32708	5.47074	5.53697	5.48028	5.65795	5.41067	5.62323	5.14294	5.4777	5.69387	5.19287	5.49249	5.21682	5.28403	5.56724	5.52992	5.54502	5.4114	5.31358	5.46267	5.30568	5.35687	5.50757	5.19667	5.28813	5.35403	5.3165	5.54149	5.54619	5.09188	5.4068	5.24054	5.51499	5.37022	5.62099
10637	5.70384	7.61245	6.18522	6.46544	6.22301	8.03033	5.93112	6.09246	5.93383	7.39402	5.81503	5.93439	6.0421	6.05608	5.86929	5.82801	6.50436	5.89681	6.23221	5.81802	5.98279	5.68264	6.13632	7.76176	5.88311	6.33916	6.66999	8.05295	6.00305	6.5789	6.92025	7.00466	5.84529	8.18979	6.90595	7.34321	5.87507	5.94642	7.05281	7.13879	7.80111	6.57433	5.75903	6.14672	6.16176	5.86615	5.79871	5.97359	5.78894
10640	6.06564	5.49186	6.14777	4.84106	5.8073	4.99336	5.52313	5.77389	5.65243	5.35181	6.03833	5.47776	5.71305	5.90381	5.69931	5.63907	5.32821	5.78128	5.64777	5.53957	5.76898	5.83342	5.77907	5.47017	5.78937	5.28439	5.78668	5.70863	5.67931	5.83339	5.38669	5.6121	5.82733	5.58658	5.67817	5.44435	5.37964	5.61642	5.563	5.61485	5.87794	5.9526	5.33423	5.53733	5.96318	5.52289	5.96894	5.93395	5.72962
10641	8.91302	9.73241	9.41116	9.88977	8.8827	10.0405	8.91378	9.26614	9.45683	9.33018	9.27261	9.31056	8.96309	9.40459	9.07437	9.61768	9.60579	9.30674	9.74579	9.36114	9.21056	8.93026	9.40437	9.53267	9.18128	9.01836	9.14638	8.81855	9.25596	8.83765	9.18017	9.23285	9.34069	8.88857	8.90195	9.11222	8.9787	8.75352	8.70529	8.73161	8.81603	8.95262	9.75285	9.12699	9.0987	8.97604	9.04046	8.96074	9.31846
10643	4.30511	3.9192	4.35106	4.32912	4.09767	4.11308	4.13726	4.2533	4.34875	4.27501	4.58816	4.31637	4.08322	4.33754	4.1347	4.19275	4.06919	4.41693	4.29553	4.47266	4.33113	3.97353	4.53322	4.12417	3.98173	4.1333	4.1574	4.11005	4.06525	4.12602	4.14835	4.25321	4.3478	4.02675	4.1604	4.18617	4.19094	4.06246	3.98386	4.19404	4.06112	4.20269	4.28057	4.23808	4.13927	4.04068	4.66723	4.34316	4.37405
10645	7.08179	6.88414	7.38628	6.90097	6.80947	7.61235	7.1004	7.06837	7.31935	7.01056	7.26297	7.23374	7.01627	7.29181	7.0101	7.22306	7.16682	7.18247	6.80831	7.23043	7.0406	7.17691	7.24287	6.93802	7.03834	6.99303	7.07368	6.99262	7.07214	7.04602	6.99682	7.15598	6.80749	6.73993	7.09449	6.92264	6.99976	7.05085	6.80722	6.80822	6.98018	6.95839	7.00405	7.05205	7.14054	6.94375	7.05578	7.02494	7.0421
10647	4.57041	6.23106	5.10931	5.43766	4.71731	5.21176	5.36336	4.70156	4.82056	5.00778	4.85318	6.42135	6.38245	5.69168	4.8618	5.11203	5.44132	5.03945	5.48006	4.59176	5.50491	5.00642	4.83437	5.35253	4.94212	5.34995	5.07069	5.18731	5.38687	5.4047	5.05989	5.25645	5.33405	5.0814	5.10123	5.10457	4.8902	4.76618	5.16496	5.33174	5.02224	4.83788	6.36236	5.42173	4.87975	5.21863	4.62972	5.35997	4.73091
10648	4.08592	3.97889	3.89952	4.02755	3.92608	4.10591	4.29288	3.98872	4.04777	4.25978	4.14135	4.22703	4.10529	3.96088	4.13519	4.08794	4.13088	4.25968	3.92097	4.26478	4.15337	4.11566	3.98907	3.99518	4.07089	4.3655	4.08528	4.03378	3.97257	4.02821	3.95132	4.07298	4.13213	4.25522	4.45519	4.35633	4.1229	4.1155	4.10296	4.1805	4.36655	4.30716	4.06484	4.21311	4.30037	4.24218	4.06625	4.28113	3.93816
10650	6.77236	6.10119	6.65325	6.52019	5.97211	6.68753	6.51216	6.71142	6.84667	6.76747	6.75197	6.49301	6.64599	6.51886	6.64342	6.86868	6.7463	6.79442	6.40955	6.60099	6.67893	6.51949	7.087	6.63942	6.49999	6.62526	6.45397	6.15084	6.16052	6.55182	6.69158	6.38479	6.34304	6.50679	6.44686	6.6969	6.72612	6.22139	7.07587	6.36992	6.27168	6.69822	6.56204	6.43372	6.70583	6.77343	6.93415	6.63679	6.7658
10651	9.68695	9.55189	9.39197	9.64732	9.41115	10.0233	9.02536	9.46741	9.26525	9.5342	9.88353	9.45423	9.56909	9.33201	9.48492	9.65726	9.11092	9.12225	9.37897	9.61434	9.33809	8.97435	9.55019	9.42749	8.9993	8.9516	9.11967	9.01494	9.26401	9.02249	9.12952	8.99276	9.37117	8.63646	9.12091	9.13269	9.33018	9.01106	8.85022	8.50794	9.06312	9.1974	9.19227	9.18622	9.44496	9.15822	9.06312	8.93025	8.86983
10652	8.22648	8.08622	8.00337	8.00673	7.97102	8.21954	7.70108	7.90542	8.14224	8.01503	7.98062	8.08267	7.93927	7.93773	7.92183	7.91176	7.94553	8.003	7.47231	8.04007	8.09944	7.98066	8.31562	7.90138	7.78311	7.60506	7.78752	7.60267	7.75136	7.7784	7.92976	7.8401	7.81301	7.62663	7.83563	7.88112	7.54771	7.75061	7.48988	7.71227	7.60218	7.98132	7.90935	7.84224	7.67789	7.73599	7.99524	8.10184	8.2593
10653	10.9883	12.5644	12.3611	11.8401	11.2889	12.2814	11.3645	11.8966	11.5882	11.9912	12.0888	11.6828	11.7678	11.6261	11.4709	12.2041	11.6936	11.8706	11.9115	12.2264	11.6675	11.1008	12.0131	12.0628	12.2548	10.8887	11.1167	11.8607	12.1459	11.7221	11.9904	12.2766	11.9288	11.3911	11.5808	11.797	11.9305	11.8786	11.0686	11.258	11.495	11.5251	11.8908	11.5534	12.3747	11.1816	11.5237	11.2704	10.848
10654	8.85657	9.3795	9.05925	9.54584	8.4348	10.0746	9.14123	9.58571	9.29679	10.8172	9.29129	9.94715	9.50258	9.64428	8.89058	9.58688	9.1541	9.33282	9.73859	9.80946	9.37009	8.90434	9.48494	9.42674	9.2038	8.91613	8.8686	8.86079	9.22273	8.76024	9.11341	8.90236	9.22237	8.35539	8.81914	8.99702	9.2398	8.92474	9.23369	8.78005	9.08691	9.37728	9.80766	9.55655	9.51257	9.00442	8.81759	9.16079	9.01231
10656	7.88352	7.89483	7.96563	7.85366	7.51118	8.14381	7.3028	8.10699	9.1354	7.80916	8.40109	7.8901	7.53062	8.12897	7.80158	7.35582	8.53505	7.46942	7.33812	7.86942	8.46636	8.51212	8.21503	8.20151	7.60832	7.6456	7.54862	7.59591	7.90781	7.48818	7.73745	7.83214	7.74298	7.45397	7.38059	7.65093	6.91704	8.24453	7.56784	7.60229	7.28163	7.5622	7.78783	7.48213	6.73448	7.59052	7.27252	7.96436	8.2662
10657	9.67894	9.74339	9.68184	9.58655	9.69744	9.65641	9.49256	9.70708	9.81768	9.75405	9.69036	9.67374	9.47859	9.8121	9.71563	9.71521	9.7259	9.57633	9.81669	9.78117	9.70693	9.54595	9.84683	9.54479	9.70802	9.55859	9.44894	9.63383	9.8306	9.57565	9.67023	9.84514	9.65312	9.62927	9.47525	9.56033	9.61318	9.66389	9.49058	9.5582	9.43267	9.60552	9.81885	9.45457	9.68784	9.48413	9.72638	9.49822	9.77425
10658	7.99032	7.94767	8.20238	8.07399	8.08673	8.41847	7.88755	8.08878	8.25638	8.04446	8.09719	8.08053	7.86217	8.4042	7.99477	8.27805	8.24439	8.06217	8.22748	8.24225	8.16684	8.16475	8.45335	8.04351	8.20378	7.98532	7.94387	7.85883	8.06267	7.97801	8.11224	8.12861	8.21706	7.82926	8.01756	7.93891	7.8409	7.99568	7.73632	7.9492	7.83213	8.02769	8.20552	7.93531	8.06538	7.91119	8.17877	8.10492	8.3454
10659	6.31479	6.55267	6.14476	5.89809	7.34995	6.60912	6.86875	5.76279	6.11698	6.04009	6.59651	5.81496	5.95985	6.35378	6.84388	5.98065	5.91661	6.03255	5.85579	6.12894	6.08341	6.12078	6.24048	5.91722	5.4984	5.67576	5.75243	6.11668	5.93732	5.85203	5.95161	6.1265	5.88727	5.88336	5.77219	5.75617	6.34447	5.64474	5.56718	5.70343	5.84324	5.95666	5.64927	6.10089	5.7565	5.90323	6.59916	5.91147	6.65259
10660	4.6766	4.45577	4.43148	4.50577	4.38207	4.20739	4.28767	4.4569	4.34601	4.48372	4.35259	4.47555	4.63524	4.44243	4.43215	4.2326	4.3808	4.51884	4.45826	4.40026	4.28193	4.58051	4.47379	4.2589	4.30193	4.40806	4.69022	4.4038	4.25277	4.72484	4.23543	4.38201	4.34735	4.61846	4.69231	4.66891	4.4984	4.50027	4.80076	4.57759	4.74586	4.3839	4.49828	4.49053	4.46942	4.65548	4.39628	4.66703	4.36242
10661	4.98029	4.9725	5.05088	5.32603	4.94519	5.23053	5.03658	5.33825	5.50845	5.23074	5.3393	5.50401	5.14316	5.18839	5.19636	5.00695	5.07128	4.78165	5.47979	5.27477	5.26821	5.24687	5.20401	5.11596	5.11544	5.23522	5.09631	5.26432	5.25673	5.20093	5.20337	5.50875	5.15848	5.27119	5.11731	5.21402	5.15604	5.16792	5.08607	5.13805	5.2105	5.07933	5.1649	5.20189	5.34001	5.17395	5.29542	5.12943	5.01109
10663	4.97063	5.14488	4.79784	5.02465	5.27982	4.80469	5.17862	4.84401	4.83585	5.07455	4.98863	5.17399	4.86265	4.87803	5.02238	4.7178	4.90159	4.82671	4.80524	4.92431	4.84153	4.97628	4.8292	4.92623	4.94929	4.89405	4.95087	5.00286	4.93777	4.86079	4.9364	5.10568	4.85285	4.87379	4.97336	4.91117	4.97692	4.94425	4.79276	4.85692	4.95572	4.97763	4.76252	4.92924	5.00102	5.08138	5.55868	4.83807	4.95837
10664	9.07114	9.4091	9.46635	9.20428	9.2208	8.89636	8.89894	9.53603	9.30455	8.98489	9.26523	8.96383	8.74307	9.28029	9.04514	9.25699	9.42938	8.92806	9.14919	9.49094	9.55153	9.24542	9.35751	9.13962	9.3523	8.87079	8.91981	8.94619	9.34843	8.83105	9.24688	9.08576	9.50004	8.71125	8.72117	8.93174	8.59234	9.15662	8.86305	8.80876	8.7668	9.14088	9.14844	9.13974	8.91155	9.28318	9.23057	9.1653	9.36448
10665	4.15835	3.88545	4.04562	4.21853	3.93366	3.88475	4.07752	4.35505	4.14816	3.98412	4.13385	4.19645	4.33945	3.8868	4.31172	3.999	4.18664	4.16329	4.31904	4.45455	4.02478	4.1817	3.96841	3.97473	4.17	4.18896	4.18362	4.08668	4.18686	4.57312	4.23781	4.19052	4.08443	4.20581	4.51311	4.37742	4.21814	4.23692	4.29103	4.06434	4.02379	4.06568	4.20562	4.04152	4.25585	4.33577	4.13665	4.13084	4.09462
10666	4.53484	4.28836	4.36971	4.35494	4.58126	4.75686	4.72998	4.01555	4.44598	4.37852	4.56841	4.32394	4.31746	4.18936	4.15869	4.29617	4.26258	4.52595	4.10052	4.36503	4.26492	4.2418	4.25273	4.2187	4.2187	4.25388	4.21255	4.19718	4.38388	4.20514	4.41454	4.3451	4.40845	4.26407	4.31078	4.43006	4.33129	4.37811	4.23557	4.33441	4.46067	4.05533	4.10612	4.34763	4.41573	4.3672	4.42673	4.38631	4.34085
10667	8.55356	8.48766	8.37112	8.7963	8.22358	8.85707	8.19177	8.82256	8.88808	8.92795	8.83342	8.76895	8.44647	8.77083	8.43046	8.83711	8.883	8.55995	8.75217	8.77492	8.68401	8.39675	8.73788	8.7847	8.65075	8.59766	8.46881	8.54499	8.63716	8.34576	8.87771	8.54863	8.72312	8.35875	8.56538	8.54048	8.42605	8.70965	8.35748	8.35066	8.34523	8.63551	8.95018	8.59444	8.50768	8.6233	8.38574	8.58226	8.55323
10668	8.5235	8.42163	8.73895	8.38226	7.8852	8.28614	8.1009	8.71679	8.63519	8.37855	8.80671	8.27722	8.18936	8.43157	8.1075	8.79342	8.78794	8.34217	8.72545	8.66277	8.72062	8.31465	8.56218	8.51906	8.70964	8.23689	8.37382	8.17732	8.29983	8.1383	8.71807	8.32767	8.29359	8.00639	8.22526	8.49973	8.05418	8.27788	7.93602	8.30176	8.35839	8.74873	8.49023	8.44794	8.34503	8.30832	8.51495	8.57389	8.08067
10669	5.17561	5.57116	5.10225	5.29257	4.98679	4.74993	5.03565	4.80807	4.92335	5.28743	5.02884	5.70577	4.86113	4.97382	5.02372	5.09411	5.23784	4.90314	5.09336	5.00578	4.99876	5.03661	5.09284	5.16499	5.11913	5.35814	4.9411	4.98246	4.9718	4.93971	5.27023	4.84277	5.00249	5.39002	4.94423	4.98529	5.22497	5.05617	5.07503	5.02666	5.06183	5.04078	5.12469	4.72811	4.87878	5.29484	4.89704	4.94569	5.33692
10670	11.1093	11.5033	11.4469	11.5503	11.1266	11.6412	11.1006	11.4927	11.5504	11.6421	11.6254	11.4833	11.1509	11.5674	11.3136	11.6852	11.5775	11.0211	11.6808	11.6194	11.5792	11.2814	11.6153	11.5619	11.5906	11.2007	11.2298	11.2899	11.5482	11.1123	11.5963	11.5072	11.7167	11.1247	11.1181	11.3024	11.2071	11.2389	10.9032	11.0562	11.0258	11.2364	11.5347	11.2014	11.2689	11.1831	11.3373	11.1943	11.5374
10671	10.0006	9.9686	10.4315	10.1913	9.60239	9.96958	9.69439	9.91266	10.4745	10.0198	10.4695	9.90048	9.81183	10.1576	9.83751	10.244	10.1953	10.0215	10.3115	10.3187	10.2695	9.91385	10.2838	10.247	10.1905	9.68082	10.1245	9.99086	10.1115	9.92953	10.2116	10.0469	10.2181	9.68511	9.96684	10.0135	9.68088	9.98858	9.62344	9.85442	9.89932	9.8851	10.1599	9.91794	10.0993	9.75009	9.84166	9.98303	9.83403
10672	6.78541	6.84639	7.05776	6.73414	6.77086	6.34517	6.76141	7.02428	6.98906	6.44094	7.03206	6.73968	6.49047	7.0804	6.77688	6.6704	6.94186	6.54362	6.68103	6.996	7.22601	6.91	6.86301	6.71798	7.03006	6.55809	6.87108	6.70049	6.77649	6.70794	6.86862	6.87395	6.8513	6.5869	6.62471	6.86865	6.55276	6.76141	6.66353	6.72442	6.8047	6.60409	6.57133	6.69102	6.44117	6.69477	7.2854	6.94587	7.18318
10675	5.32284	5.48888	5.21448	5.19403	5.34389	5.32021	5.35122	5.24212	5.2425	5.25893	5.20502	5.43302	5.42431	5.25136	5.22528	5.23208	4.97735	5.10655	5.10769	5.16817	5.54393	5.38145	5.27413	5.37952	5.29747	5.36721	5.31014	5.136	5.25689	4.99888	5.32381	5.67203	5.17562	5.32738	5.44855	5.44177	5.34152	5.3658	5.28724	5.31242	5.29235	5.3839	5.3488	5.15288	5.33258	5.37042	5.48248	5.20038	5.37498
10677	5.09531	5.45767	5.15533	5.50228	5.22954	5.23941	5.03222	5.17583	5.36998	5.32127	5.24893	5.11764	5.16209	5.47073	5.39618	5.34677	5.33216	5.46818	5.32933	5.24033	5.35788	5.27709	5.50453	5.59471	5.19886	5.14076	5.19872	5.45582	5.47362	5.17811	5.28136	5.41446	5.28517	5.26927	5.25386	5.32189	5.24329	5.25184	5.04303	4.99213	4.96131	5.24663	5.40743	5.2491	5.24258	5.26806	5.67341	5.19648	5.44607
10678	7.90249	7.36686	7.53404	7.26453	8.16841	6.83864	7.5753	7.37275	6.82527	6.59688	7.93692	7.48054	7.57735	7.52654	7.33697	7.0604	7.43658	7.54785	7.40752	7.3629	7.69811	7.73098	7.48397	6.8882	7.70186	7.44025	7.383	7.77359	7.75592	7.18344	7.25943	6.99041	7.52678	7.0941	7.18817	6.98969	7.52406	6.96542	7.80629	7.62821	7.7348	7.54247	7.47572	7.54811	7.30641	7.87088	7.48889	7.99127	6.94616
1068	6.07449	5.80811	5.99259	5.80548	6.14388	6.25289	6.22084	5.97026	5.73414	5.9813	6.16898	6.14685	6.27186	5.75903	5.93245	5.86106	5.95272	5.98728	6.08255	6.19574	5.86276	6.12201	5.97956	5.97064	5.86153	6.36679	6.21781	6.29862	6.06891	6.48297	6.21017	6.22672	6.21599	6.67198	6.52055	6.48506	6.17456	6.01306	6.45973	6.43919	6.28337	6.07461	5.97572	6.49467	6.57039	6.16777	6.10185	6.1455	5.89011
10681	7.23946	7.86583	7.22479	7.20171	7.30665	7.51288	7.12682	7.68074	7.48698	7.6689	7.34252	7.34957	7.33934	7.63654	7.47096	7.93722	7.72785	7.25672	7.65188	7.23227	7.41357	7.2553	7.35821	7.66982	7.27499	7.38934	7.39715	7.40192	7.37205	7.17583	7.42975	7.39735	7.34567	7.12191	7.24796	6.99566	7.32348	7.11848	7.08671	7.39189	7.27448	7.44775	7.35086	7.23115	6.99809	7.36856	6.99654	7.36048	7.29722
10682	8.10444	8.63917	8.21034	9.67405	7.76544	8.5955	7.91088	8.25836	8.00884	8.59529	8.02583	8.96336	8.18544	8.49324	8.18904	8.49927	8.52739	8.05227	8.9769	8.19073	8.09289	7.93426	8.19738	8.9602	8.27449	8.64485	8.30598	8.47045	8.31313	7.95604	8.75319	8.02519	8.44986	8.2758	8.19172	7.789	8.20832	7.95979	8.43431	8.20159	8.22562	7.9219	9.27724	7.77768	7.94317	9.08265	8.17158	7.99826	8.01057
10683	4.67648	4.59881	4.8478	4.9343	5.01897	5.02478	4.97518	4.91772	4.99021	5.05166	5.07554	5.04835	4.93459	4.77972	5.15628	5.02453	5.00407	4.95658	4.84651	5.16872	4.96889	4.98975	4.78092	5.11788	5.01792	5.07687	5.04179	4.81038	4.95009	5.14889	5.00664	5.23299	4.85074	5.2092	5.2331	5.11079	5.06124	5.16671	5.10441	5.07142	5.02064	4.83185	4.98813	4.87063	5.1437	5.24421	4.9157	4.82328	4.87163
10686	5.9341	6.20802	5.57065	5.95199	6.11518	6.29014	5.69311	5.51796	5.99243	6.30334	5.95314	5.83973	6.76135	5.8288	5.25834	5.92425	5.54993	6.13825	6.13811	5.9142	5.91471	5.74337	5.87432	5.7958	5.91521	5.77723	6.20574	5.81659	6.05416	6.02665	6.1587	5.92278	6.06574	5.972	5.92408	5.8011	6.41721	5.92013	5.79565	6.11999	6.12761	5.49168	5.74962	5.81707	6.05454	5.86533	5.50417	5.25878	5.51762
10687	8.90328	8.42749	8.99404	8.12178	8.08515	8.6364	8.1729	8.47671	8.52438	8.2666	8.66548	8.04805	8.34841	8.76992	8.31917	8.75537	8.13138	8.28586	8.90851	8.69127	8.60831	8.58963	8.70494	8.81974	8.97814	8.18991	8.6991	8.537	8.90912	8.62855	8.83111	8.98814	8.75047	8.64699	8.92275	8.75008	8.65268	8.57544	8.36998	8.93094	8.71375	9.07137	8.05753	8.70589	8.71815	8.60564	8.49194	8.76981	8.39842
1069	11.0718	11.6854	11.4381	11.4203	11.3316	11.7754	11.1619	11.3142	11.3385	11.6892	11.3937	11.3838	11.3333	11.4793	11.4513	11.685	11.4229	11.2205	11.7111	11.5136	11.4391	11.1539	11.5809	11.6744	11.7551	11.2794	11.3174	11.3075	11.4317	11.1951	11.5568	11.5531	11.5452	11.2403	11.2298	11.318	11.361	11.355	11.0443	11.0848	11.1645	11.2514	11.5919	11.2908	11.4878	11.3022	11.2406	11.1659	11.0575
10690	3.94935	3.90775	4.25036	3.89104	3.80025	3.9046	3.79453	3.88668	3.90153	3.83139	3.82283	3.8719	3.8598	4.01995	3.97263	4.06393	3.99963	3.92596	3.87612	3.9687	3.94535	3.93101	3.95473	3.89777	3.89566	3.95009	4.08975	3.76013	3.84745	3.88018	3.81124	3.85923	3.83731	3.99349	3.93424	4.09253	3.82099	3.86952	3.86985	3.87152	3.91191	3.94073	3.88659	3.89294	4.05279	3.78971	3.74018	3.79287	3.88197
10691	6.51212	5.92863	6.46613	6.42846	6.4236	7.11577	6.2303	6.37684	6.70227	6.46062	6.43544	7.03932	6.39099	6.76314	6.23301	6.16586	6.85444	6.68265	6.41262	6.60783	6.22722	6.3502	6.48797	6.36984	5.96336	6.53908	6.26557	6.36431	6.29555	6.04985	6.15911	6.63693	6.29714	6.37289	6.13873	6.10093	6.19485	6.59195	6.37107	6.51746	6.52328	6.35596	6.5249	6.4401	6.59171	6.31681	6.43791	6.66533	6.6565
10692	5.40952	5.21842	5.47724	5.44952	5.13212	6.47076	5.35481	5.13525	5.39857	5.43222	5.38787	5.6596	5.41086	5.10571	5.28999	5.32324	5.28118	5.44269	5.35082	5.4173	5.70005	5.47312	5.30287	5.29673	5.40513	5.34642	5.34865	5.31377	5.32759	5.94785	5.28257	5.61771	5.55743	5.52539	5.82522	5.58069	5.69936	5.33762	5.23654	5.37052	5.47757	5.27985	5.10643	5.5704	5.58298	5.58438	5.17695	5.24553	5.13819
10693	6.09729	5.53318	5.92851	6.46341	5.48346	6.1489	5.78068	5.41099	5.79298	5.97258	6.00798	5.74848	5.80932	5.89628	6.2004	6.25159	5.38175	6.09539	6.15657	5.80771	6.22125	6.07024	5.47531	6.66966	6.04309	5.8451	6.61339	6.77429	6.21278	6.92685	6.54065	6.20294	6.23418	6.25328	5.93048	6.28075	6.0728	5.75727	6.22881	6.26706	6.2831	6.02819	6.66331	5.656	6.41765	6.22527	6.38493	6.0142	5.36648
10694	12.2346	12.8902	12.6615	12.5298	12.5935	12.7139	12.1929	12.6131	12.6391	12.7013	12.657	12.476	12.3736	12.7054	12.4313	12.6854	12.6271	12.3637	12.5118	12.4828	12.7602	12.3146	12.6658	12.5311	12.6658	12.0649	12.1162	12.1166	12.556	12.025	12.5946	12.4536	12.5543	12.1852	12.1085	12.2849	12.1599	12.2723	11.9213	11.8991	11.8717	12.2142	12.742	12.2196	12.2071	12.2466	12.7048	12.2297	12.9298
10695	7.95694	8.17791	7.81112	7.76352	8.03351	7.98554	7.86257	7.78622	7.97824	7.94558	7.97903	7.49342	7.54635	8.01393	8.14808	8.01369	7.82203	7.73671	7.55481	7.90884	8.07164	7.87616	7.87047	7.71562	7.7801	7.52846	7.68542	7.65427	7.45825	7.48392	7.5783	7.67414	7.64123	7.18225	7.48519	7.53047	7.51419	7.72619	7.48011	7.43396	7.54449	7.91682	7.76343	7.89303	7.80207	7.61653	8.16951	7.94321	7.92227
10699	4.31374	4.30471	4.36376	4.22857	4.37575	4.27524	4.42186	4.41374	4.53189	4.45995	4.3467	4.30877	4.75993	4.41364	4.39255	4.43086	4.45309	4.42596	4.54074	4.66182	4.49661	4.35735	4.39988	4.47745	4.28554	4.5805	4.68445	4.42467	4.64416	4.66317	4.71935	4.51314	4.43952	4.46159	4.37125	4.30592	4.40337	4.42646	4.37687	4.33042	4.57307	4.34221	4.58802	4.48706	4.67666	4.48505	4.38843	4.40879	4.51493
107	5.99762	5.89796	6.26715	6.15189	6.06108	5.90986	6.33004	6.67901	6.75916	6.64812	6.43133	6.62233	6.46683	6.61252	6.11363	6.35769	6.9935	6.37583	6.43934	6.95376	6.78866	6.95484	6.17359	6.97494	6.74712	6.83375	7.11792	6.81376	6.96572	7.16581	6.81691	7.07392	6.68613	7.17068	6.74249	7.37036	6.49089	7.07226	7.3039	6.93808	7.0375	6.20815	6.40802	6.52617	6.26635	6.79045	5.95994	6.64757	6.14092
1070	9.42931	9.57348	9.85381	9.26374	9.28941	9.92588	9.20018	9.91467	9.65606	9.50766	10.0302	9.21926	9.44733	9.69459	9.28742	9.94448	9.392	9.67789	9.5342	10.3429	9.74757	9.66645	9.62676	9.69712	9.84779	9.11614	9.50039	9.35933	9.59952	9.48957	9.47556	9.65094	9.90963	9.28432	9.23736	9.75297	9.33604	9.75563	9.24235	9.37469	9.46107	9.72021	9.52073	9.75426	9.94364	9.46367	9.76098	9.76794	8.98407
1071	8.22862	6.5585	7.83872	8.17964	6.82237	7.44318	7.27349	8.4233	8.87579	7.35514	8.19492	8.81387	6.94439	8.18282	7.87465	7.0355	9.22244	7.85412	7.33958	7.39568	8.8881	8.5446	8.06185	7.73603	7.95582	7.48898	8.03787	8.80101	8.37966	7.02633	8.39257	7.99782	8.17013	8.09404	6.99206	8.30931	7.22367	8.93312	7.98374	8.45928	7.75979	8.0192	8.30379	7.4153	7.10401	7.8044	9.50871	8.38637	7.90382
10712	8.84817	9.24998	9.36999	9.18211	9.22842	9.2728	9.27788	9.09483	9.46871	9.46154	9.40995	9.34719	9.40994	9.074	9.167	9.32004	9.34954	9.12338	9.39151	9.67062	9.39292	9.21772	9.30135	9.40085	9.21492	9.33797	9.27826	9.19386	9.3337	9.38628	9.55291	9.41236	9.40822	9.13531	9.45773	9.40065	9.43254	9.31406	9.10889	9.15091	9.27531	9.1304	9.22689	9.22398	9.43981	9.39897	9.20261	9.11803	9.65221
10713	8.26005	8.43602	8.70484	8.62737	8.07579	8.56088	8.09321	8.71096	8.82379	8.80436	8.70475	8.48823	8.29764	8.49172	8.31399	8.69549	8.74605	8.58578	8.58097	8.8662	8.62297	8.42912	8.59473	8.72887	8.76184	8.46977	8.72407	8.60544	8.64616	8.53462	8.63467	8.68525	8.40055	8.29461	8.50863	8.79344	8.10055	8.49612	8.26993	8.33725	8.51953	8.52827	8.45024	8.62065	8.51469	8.33692	8.3887	8.56149	8.42867
10714	7.64485	7.85835	7.53335	8.02828	7.70196	8.09953	7.53477	8.15901	7.51583	7.94754	7.74767	8.09394	7.83115	7.8465	7.88461	8.05778	8.08568	7.90928	8.27946	8.27422	7.93123	7.65043	7.73921	8.47247	8.00438	8.32847	8.16926	8.38296	8.14881	7.87763	8.23281	7.63895	8.07669	8.19731	7.89712	8.05955	7.83691	8.05505	8.6442	8.19286	8.33624	7.8944	8.81196	7.97205	8.04211	8.54762	8.14466	7.90077	7.63101
10716	4.27581	4.12715	4.33741	4.31701	4.13739	4.13001	4.24577	4.37861	4.45068	4.06675	4.31478	4.22836	4.19103	3.85895	4.25545	4.11497	4.1946	4.24786	4.05496	4.71123	4.42526	4.05877	4.0155	4.12918	4.18297	4.26651	4.19363	4.19172	4.47086	4.69765	4.23929	4.09616	4.27913	4.29778	4.19978	4.43255	4.15613	4.38113	4.4706	4.33414	4.16697	4.34363	4.5244	4.39391	4.52713	4.29206	4.09888	4.14349	4.27209
10721	6.49157	5.86973	5.99898	6.26088	6.44227	6.06131	6.40396	6.02928	6.01267	6.32536	6.11128	6.20674	6.36639	6.52549	6.55689	6.11578	5.91261	6.25239	6.12551	6.12656	6.21582	6.374	5.93269	6.2236	6.24506	6.39177	6.33075	5.84469	6.12707	6.56678	6.00075	6.35304	6.18813	6.29202	6.63841	6.30868	6.38649	6.42582	6.25778	6.37155	6.31293	6.59221	6.04851	6.39618	6.43443	6.25023	6.42017	6.28969	6.23845
10723	10.1612	10.9702	10.525	10.8423	10.1635	10.3082	10.2051	10.59	10.6957	10.7432	10.3759	10.7717	10.1236	10.5339	10.4121	10.4979	10.8	10.3207	10.4947	10.4211	10.5574	10.3869	10.6723	10.5402	10.5031	10.3492	10.1415	10.1198	10.6675	10.2658	10.7588	10.3217	10.6188	10.1899	10.2826	10.355	10.2713	10.3759	10.1908	9.9686	9.91536	10.1352	11.1127	10.1237	10.177	10.5006	9.97294	10.3123	10.7915
10724	8.40687	8.73115	8.25475	8.741	8.50751	7.93239	8.33273	8.20051	8.24132	8.10487	8.16203	8.45384	8.09373	8.60674	8.67113	8.2687	8.4522	7.9257	8.39811	8.23361	8.19382	8.05624	8.09388	8.23927	8.50348	7.85597	8.00261	8.06749	8.40023	7.77978	8.15645	8.09335	8.31114	7.97512	7.62351	8.25382	8.28453	8.23393	7.84665	8.04764	7.95577	8.25081	8.34559	8.11372	7.83572	8.56138	8.34515	8.0448	8.33625
10725	6.98338	6.52267	7.04892	6.27002	6.3004	6.43253	6.39821	7.07415	6.34412	6.22067	6.47037	6.57666	6.26282	6.60723	6.30011	6.60015	6.90587	6.30836	6.79447	6.58674	6.5528	6.58498	6.80983	6.32755	6.44999	6.25621	6.19395	6.39218	6.40522	6.32151	6.28432	6.8516	6.94856	6.89774	6.06219	6.55729	6.18888	7.12288	6.46553	6.20095	6.33822	6.60442	6.74753	6.63015	6.86158	6.24096	6.9	6.65548	6.76543
10726	10.3639	10.9513	10.6912	11.0158	10.3736	10.8646	10.1743	10.9163	11.0175	11.1333	10.8954	10.7391	10.4117	10.9344	10.6495	11.1737	11.2186	10.8329	10.5652	11.2404	10.8637	10.4979	10.9772	10.754	10.5775	10.176	10.3101	10.3636	10.7209	10.1539	10.8153	10.8249	10.5613	10.041	10.2046	10.2324	10.2836	10.6537	10.1633	10.1079	10.2985	10.4271	10.9622	10.6014	10.481	10.4281	10.3755	10.5318	10.8933
10728	11.9181	12.6359	12.5041	12.2618	12.181	12.2302	12.0588	12.607	12.519	12.3139	12.5833	12.4161	12.1285	12.4885	12.2208	12.5466	12.5505	12.268	12.6131	12.6363	12.5029	12.2354	12.3857	12.6219	12.5579	12.0198	12.1268	12.0808	12.6036	11.9682	12.533	12.6957	12.599	11.908	12.1535	12.2256	12.1807	12.2145	11.8251	11.8805	11.7905	12.0536	12.5854	12.1664	12.2668	12.0703	12.2152	12.1877	12.5449
10730	10.9674	11.2909	11.3461	11.1676	11.073	11.4491	10.9837	11.315	11.4351	11.4286	11.4709	11.1644	11.0752	11.4227	11.0823	11.3852	11.2364	10.9511	11.1836	11.3249	11.4513	11.1372	11.4469	11.1078	11.0141	10.7062	10.8163	10.8217	11.1627	10.8866	11.3354	11.2094	11.2666	10.8802	11.0095	11.2098	10.8878	11.1326	10.7023	10.7661	10.7222	11.0485	10.9914	11.0636	11.0498	10.8343	11.0989	11.04	11.4925
10732	6.61911	7.14195	7.43292	6.67689	7.36619	7.66506	6.87224	7.23137	7.57036	7.04452	8.05736	7.71433	7.21384	6.86353	7.33309	7.08547	6.8596	6.89326	7.25953	7.15783	7.89595	7.57362	7.1232	7.2669	7.30902	6.8797	6.93089	7.3188	7.66187	6.94417	6.98863	7.54192	7.91016	6.66688	6.21607	7.2328	6.8744	7.47874	6.33377	7.05444	6.97784	7.17176	7.14631	7.76474	6.67733	7.13709	6.718	7.06728	7.58471
10733	4.3006	4.17456	4.20734	4.28611	4.39754	4.01876	4.20198	4.39029	4.22785	4.22492	4.38127	4.17448	4.2077	4.40132	4.28236	4.23408	4.26191	4.31773	4.26947	4.26839	4.23416	4.28126	4.45408	4.20413	4.42469	4.17323	4.32071	4.26141	4.24215	4.22844	4.25709	4.08209	4.32512	4.34901	4.32427	4.44524	4.23307	4.32505	4.2958	4.29112	4.37906	4.51929	4.20462	4.41639	4.31705	4.10256	4.66269	4.33415	4.39221
10734	6.63695	6.66018	6.21398	6.76168	6.23669	5.96579	6.40666	6.64699	6.59331	6.77062	6.60041	6.72441	6.65449	6.35757	6.51031	6.50372	6.95235	6.5613	6.46963	6.96112	6.74296	6.53845	5.85563	6.56621	6.41145	7.04259	6.54732	6.78221	6.95444	6.38968	6.68615	6.859	6.38023	6.52406	6.43217	6.22888	6.56373	6.54222	6.41473	6.60041	6.61779	7.05613	6.5446	6.2721	6.26337	7.14713	6.54901	6.99298	6.33949
10735	8.11197	7.88093	8.22631	7.87422	8.89342	8.56189	8.37937	8.47574	8.32493	8.40206	8.68689	8.43205	8.22449	8.83576	8.21602	8.51832	8.43819	8.36557	8.57713	8.57887	8.32656	8.61242	8.33082	8.55612	8.63401	8.3561	8.33244	8.75052	8.81923	8.53056	8.46387	8.77884	8.91591	8.37302	8.07217	7.91457	8.30781	8.59898	8.33369	8.33364	8.4848	8.32632	8.65068	8.26322	8.57078	8.28977	8.54014	8.41018	7.98902
10736	5.86975	5.77079	6.22514	5.80927	6.32261	6.31421	5.70066	6.33287	6.27289	6.1323	5.96783	5.54134	5.91966	5.93247	6.32275	6.25291	6.21281	6.01689	6.12096	6.65948	6.22215	6.1048	6.3475	6.05535	6.68366	5.98646	6.33471	6.19001	5.64859	6.7901	6.44895	6.19567	5.83385	5.90688	5.91235	6.30531	5.93015	6.23204	5.57643	6.35663	6.14527	6.05775	6.61546	6.09882	6.31556	5.71182	6.47112	6.07323	6.7486
10737	4.08741	4.56713	4.67128	4.77396	4.40521	4.12878	4.41244	4.60185	4.79494	4.33117	4.53499	5.30506	4.2875	4.25979	4.33238	4.46129	4.37862	4.10383	4.6476	4.40615	4.49584	4.02252	4.28296	4.34065	4.06018	4.23939	4.12297	4.20412	4.56608	4.29184	4.1646	4.48271	4.55533	4.41468	4.26587	4.28067	4.3361	4.1123	4.14574	4.11203	4.18051	4.33801	4.45116	4.57358	4.20187	4.36255	4.14439	4.29841	4.738
10740	3.91158	4.06485	3.95983	4.22997	3.8622	3.78654	4.02235	3.7671	3.78959	3.93805	3.94748	3.82872	3.7524	4.069	3.78364	3.91209	3.98878	4.22239	3.78531	3.91363	3.97306	3.97531	3.88135	3.93152	3.77421	3.82013	4.03441	3.98096	4.08454	3.78209	4.04648	3.93253	3.84805	3.86595	4.08481	4.0866	3.86032	3.94571	3.88699	3.87495	3.93403	4.03813	3.82013	3.99243	3.82788	3.99303	3.92985	3.95317	4.09188
10741	6.07485	6.09818	5.91583	6.18949	5.89985	5.89942	6.00396	5.94881	5.99841	6.09157	6.04067	6.22219	6.13378	6.19315	5.978	6.02999	6.18304	5.93718	6.30034	5.80637	6.03511	6.09624	6.15741	6.34534	6.21511	5.98472	6.15022	6.12448	5.98279	6.04512	6.14964	6.17248	6.05151	6.12932	5.96205	6.04302	5.93536	5.91488	6.25548	6.17559	5.94676	6.24494	6.23609	6.17853	6.15656	6.27363	5.97448	6.1404	5.84149
10742	8.57048	9.10863	8.72239	8.85965	8.44123	9.66218	8.3469	8.66803	9.20104	8.71145	8.77261	8.638	8.42313	8.80287	8.7948	8.84402	9.02968	7.93224	8.34517	8.72024	9.06532	8.58879	8.92638	8.92428	8.60624	8.43601	8.46149	8.45466	8.72091	8.2888	8.95086	8.64493	8.60775	8.44426	8.07832	8.47019	8.44545	8.54743	8.26592	8.37383	8.44105	8.35505	8.54304	8.36277	7.94845	8.05685	8.74368	8.45331	8.64302
10744	4.0259	4.18342	4.1011	4.21967	4.06392	4.21111	4.23199	4.34034	4.69077	4.0295	4.33696	4.19705	4.14995	4.11327	4.04426	4.16288	4.20224	4.1196	4.2406	4.44705	4.30074	4.26718	4.3601	4.16559	4.14244	3.95804	4.11315	4.21616	4.0631	4.0917	4.16427	4.21623	4.10332	4.02058	4.10983	4.08503	4.42598	4.27059	4.10313	4.13861	4.12736	4.17887	4.21183	4.09347	4.16127	3.88181	4.12551	4.35942	4.27516
10745	7.64202	7.3501	6.92701	6.3481	7.14221	7.02019	6.86664	7.18372	7.25255	6.69361	7.37851	6.30724	7.36484	7.61245	7.34408	7.49789	7.10212	7.3701	6.74648	6.86955	7.24116	7.16546	7.77632	7.03974	6.93781	6.61978	7.24973	6.86194	6.71161	7.1909	6.20297	6.67486	6.93489	6.7061	7.23935	6.85761	7.04122	6.96309	6.47136	6.88949	6.96525	7.69345	6.57979	7.1039	7.25104	6.72561	7.44342	7.69683	7.02295
10746	5.9744	5.74426	6.17103	5.77112	6.09991	5.90576	5.80381	6.30648	6.11271	5.93881	6.20307	6.03822	5.89273	6.23538	5.92788	6.37966	5.92412	6.08021	6.27183	6.20372	6.04615	6.11451	6.3596	6.25831	6.38524	6.21666	6.17476	6.39715	6.40553	6.3805	6.28708	6.47283	6.55562	6.14884	6.22976	6.11693	6.11847	6.21026	6.29746	6.43753	6.30974	6.2347	6.20967	5.91943	6.42956	6.12698	6.32429	6.28347	6.01993
10747	5.48656	5.22175	5.2773	5.37606	5.46537	5.5547	5.5443	5.47151	5.61674	5.41065	5.66624	5.52997	5.59032	5.18728	5.46719	5.31255	5.38392	5.60764	5.57087	5.51912	5.4665	5.42962	5.45325	5.36835	5.43233	5.78839	5.66849	5.67271	5.64151	5.74502	5.66959	5.57767	5.42574	5.64252	5.73009	5.69288	5.62612	5.59809	5.65637	5.62454	5.59654	5.62306	5.38774	5.70208	5.8303	5.74619	5.54069	5.51304	5.42825
10748	4.05795	4.32423	4.31541	4.23086	4.35016	3.92768	4.29413	4.11152	4.2161	3.96968	3.9015	3.94886	3.84457	4.08376	4.2852	4.27999	3.91818	4.24796	4.2394	4.20608	4.07607	4.16389	4.25064	3.85662	4.50071	3.95986	4.1172	4.20335	4.43185	4.169	4.07057	4.13063	3.83443	4.01584	3.88763	3.98082	3.75321	4.11946	4.21609	3.96137	4.13374	4.03708	4.0619	4.35717	4.27649	3.98856	4.05319	4.31684	4.38847
10749	7.71368	7.96661	8.03181	7.54427	7.2218	8.15977	7.21898	7.95734	7.50558	7.35782	7.65359	7.30655	7.06239	7.54331	7.39802	7.66284	7.7366	7.48169	7.03308	7.55713	7.67244	7.53372	8.06662	7.72715	7.7192	7.65621	7.33928	7.36342	7.48487	7.50553	7.56083	7.88801	7.47962	7.30284	7.21742	7.58261	7.15234	7.70101	7.31487	7.05726	7.38293	7.78866	7.43956	7.36445	7.33009	7.30626	7.68438	7.67103	7.91134
1075	10.8672	10.7942	9.74364	10.2784	12.163	10.7789	10.4847	9.7949	9.23559	10.1391	9.32116	9.72304	9.94139	11.0311	11.579	10.4009	9.82762	9.11797	10.4587	9.3842	10.1742	9.41437	10.931	9.63487	10.3302	9.27857	9.77531	9.39279	9.65599	8.42804	9.86537	8.18999	9.31715	9.02662	8.85489	7.74851	9.97817	8.90366	9.53975	9.66675	9.53793	10.0693	10.7768	8.89899	9.8364	9.65498	11.1773	9.08801	11.1059
10750	5.0455	5.19854	5.30487	5.39133	4.65439	5.02143	5.0815	5.20715	5.50331	4.94538	5.37479	5.65331	4.7566	5.36905	4.96814	4.71578	5.4911	5.17571	4.82575	5.29813	5.48588	5.40795	5.11145	5.25037	5.0692	4.79341	5.10396	4.8725	4.91029	4.90466	5.03841	5.0259	5.38732	4.82212	4.82468	5.18143	4.74364	5.08119	4.67589	5.01693	4.93277	5.00179	4.99992	5.08525	4.47699	5.05326	6.10555	5.43419	5.46023
10752	4.56985	6.2146	4.23647	5.17324	5.70421	4.17609	5.53562	4.93228	4.18771	5.03762	4.22853	4.67757	5.23628	5.03911	4.82066	5.05118	4.52524	4.61237	5.53348	4.35036	4.28943	4.65707	4.54028	5.05759	4.86524	5.85102	4.95438	4.82719	5.39697	4.56552	5.24898	4.67577	5.32625	5.2626	5.12858	4.8066	5.4169	4.562	5.74789	4.64455	4.58048	4.64952	5.30146	4.5563	4.34504	5.08693	4.64212	4.65188	4.53921
10753	5.24716	5.11499	5.22812	5.17964	5.34166	5.34137	5.28899	5.17314	5.60859	5.55139	5.54812	5.50688	5.32243	5.09522	5.24681	5.12915	5.1702	5.69176	5.64745	5.66483	5.30384	5.47042	5.5811	5.28448	5.40951	5.58543	5.29737	5.39073	5.52136	5.42234	5.40294	5.8731	5.38197	5.48479	5.93388	5.58164	5.64684	5.36165	5.54123	5.68295	5.51695	5.2116	5.30784	5.59311	5.56675	5.31686	5.32736	5.45951	5.25024
10755	9.44631	9.76464	9.71853	9.42899	9.47022	9.45521	9.38892	9.44048	9.40761	9.65699	9.46452	9.4516	9.33649	9.50173	9.49647	9.34175	9.58592	9.30089	9.29937	9.41925	9.57282	9.33576	9.77966	9.70871	9.36916	9.42447	9.32208	9.3976	9.23722	9.1739	9.54417	9.66056	9.53363	9.37677	9.38647	9.29504	9.34264	9.09784	9.14466	8.99288	9.23453	9.16993	9.51535	9.19739	9.24603	9.12384	9.38716	9.36132	9.60635
10758	6.05439	6.8028	6.17812	5.97049	6.10785	6.30046	6.13519	5.99555	6.1005	6.27216	6.27738	6.06606	6.0041	6.17382	6.0687	6.28329	6.06394	6.17089	6.44884	6.27791	6.30624	6.19931	6.34815	6.17838	6.26908	6.15286	6.0811	6.02919	6.11152	6.27499	6.12773	6.3954	6.11013	6.09079	6.18742	6.22534	6.07593	6.19591	6.02653	6.10864	6.11079	6.13168	6.09977	6.07652	6.22132	5.89289	6.43844	6.04201	6.48341
10761	6.1093	5.70224	6.22572	5.77864	5.76834	5.63625	5.81161	6.56585	6.14229	6.21711	5.96891	5.80858	6.03351	5.83773	5.48634	6.23792	5.67441	5.97674	5.82167	5.77714	5.98853	5.8279	6.28492	5.93739	5.83019	5.95646	5.90191	5.86123	5.92402	6.03172	5.94912	6.02215	5.82634	5.82374	6.14482	6.195	6.16952	5.88394	5.87635	6.01453	6.05541	6.34785	5.77976	5.92287	6.26707	5.7461	5.48893	6.14051	5.73428
10762	5.63539	5.69491	5.77764	5.54195	5.69518	5.4269	5.5105	5.97886	5.61945	5.50475	5.85673	5.72707	5.62287	5.61244	5.69936	5.66726	5.64507	5.69005	5.80209	5.74258	5.59951	5.47475	5.73501	5.73787	5.41912	5.64102	5.7039	5.38372	5.55117	5.64613	5.59252	5.56445	5.5738	5.6065	5.70049	5.89938	5.31499	5.7632	5.48397	5.32054	5.49803	5.63464	5.46801	5.3938	5.59585	5.47534	5.92736	5.72099	5.6236
10763	12.0787	11.7416	12.4944	11.9894	10.7871	12.3174	11.5285	12.5755	12.3996	12.2513	12.2286	11.8287	11.9191	12.2295	11.5691	12.4839	12.3354	12.3532	12.1176	12.2247	12.1314	12.026	12.4774	12.2174	12.0211	11.7177	11.6643	11.6359	11.8548	11.975	12.055	12.2433	12.1704	12.0983	12.17	12.3665	11.8607	12.135	12.2769	12.0174	12.4002	12.2655	11.9928	11.8573	12.189	11.621	12.0367	12.2482	12.1594
10765	8.78352	9.26186	8.88661	8.5642	9.14112	8.66766	8.61715	8.85505	9.1742	8.75647	8.81173	8.50402	8.74855	8.87114	9.03664	8.9759	8.97735	8.67246	9.0153	8.81695	9.068	8.66655	8.88533	8.60469	8.87925	8.53317	8.54791	8.36514	8.64426	8.62275	8.75353	8.53295	8.75021	8.36918	8.43231	8.92293	8.32479	8.50029	8.14226	8.25005	8.47735	8.66304	8.74188	8.78155	8.66069	8.70348	8.84149	8.6381	9.09035
10766	5.86171	6.38706	6.10729	6.11059	6.28482	6.63811	6.10141	6.32253	6.3855	6.26785	6.18507	6.68256	6.01882	6.55127	6.45271	6.53909	6.55176	6.02887	6.63336	6.55574	6.3104	6.28209	6.33991	6.26854	6.34812	6.67512	6.1574	6.30746	6.36119	6.39787	6.66533	6.56277	5.98408	6.42675	6.28637	6.22584	6.2193	6.65594	6.26398	6.14045	6.27553	6.14109	6.3928	5.9465	6.06007	6.06091	6.39684	6.07116	6.65221
10767	6.05055	6.07992	6.39056	5.95095	6.149	6.10522	5.7826	6.18477	6.39793	6.10725	6.33585	6.03964	6.15703	6.35742	5.693	6.38598	6.14351	6.56979	6.22398	6.28706	6.20585	6.5144	6.44867	5.99931	6.29677	6.18287	6.40713	6.54483	6.4082	6.48495	6.26195	6.50714	6.13265	6.29921	6.30067	6.43395	6.18109	6.52354	5.95304	6.34028	6.39103	6.45945	6.14717	6.32659	6.43823	6.30194	6.29019	6.31153	5.91091
10768	9.06696	9.34204	9.51431	9.5383	9.36338	9.96135	9.04444	9.60468	9.48138	9.8956	9.48934	9.77252	9.35567	9.68047	9.28121	9.73158	9.64748	9.49561	9.70361	9.62071	9.47405	9.30672	9.6331	9.8238	9.60819	9.48736	9.25636	9.51869	9.62531	9.49986	9.77995	9.71967	9.73507	9.54217	9.44882	9.38746	9.44012	9.444	9.20182	9.34858	9.28117	9.27788	9.51813	9.20139	9.44465	9.39248	9.3392	9.31154	9.51358
10769	9.02571	9.13693	9.03253	8.45628	9.63861	8.58886	8.8938	8.37964	9.56245	8.55179	9.04607	8.83513	8.63201	8.67601	9.08228	7.96493	8.62467	8.01517	7.67718	8.3509	8.55836	8.45402	9.19269	8.29447	7.97105	6.30258	7.10946	7.00585	7.33695	6.82125	7.55512	6.62729	7.87418	7.41688	7.63307	7.52985	6.42031	6.72316	7.4554	7.42068	7.39436	8.32197	8.52556	8.43987	7.59517	7.78682	9.85269	8.44788	8.68144
10771	7.96949	7.48787	7.57397	7.01557	7.40355	7.31445	7.08597	7.85362	7.22419	7.11398	7.53536	7.4105	7.21561	7.61347	7.1922	7.59435	7.39447	7.47356	7.53295	7.73481	7.67594	7.65699	7.63564	7.37064	7.88594	7.32021	7.55481	7.80722	7.55997	7.5028	7.57623	7.30295	7.71831	7.4921	7.30669	7.73493	7.38119	7.87839	7.85077	7.77043	7.96171	7.84645	7.41498	7.40201	7.55203	7.48464	7.71257	7.76981	7.41291
10772	8.85733	8.22057	8.90622	8.19057	8.86181	8.80473	8.52384	8.91358	8.86967	8.67275	9.04952	8.10526	8.59482	8.81245	8.88073	8.78473	8.82171	8.60174	8.63521	8.99336	8.84446	8.85154	9.11258	8.54649	8.68905	8.40927	8.49188	8.57006	8.59901	8.38462	8.54027	8.82392	8.8131	8.14788	8.6513	8.63856	8.31118	8.73587	8.26265	8.15118	8.41105	8.92415	8.82608	8.7724	8.8874	8.31206	8.78354	8.84274	9.14249
10773	4.5471	4.65309	4.85598	4.13655	4.99031	4.78958	4.56578	4.71679	4.86421	4.18281	4.92583	4.6007	4.78692	4.78782	4.44289	5.03912	4.15768	4.69054	4.78395	4.60407	4.68392	4.84974	4.88146	4.60361	5.34748	4.70563	5.04034	5.21444	4.88616	5.15613	4.85823	4.84159	5.33836	4.7673	4.85224	5.09273	4.69147	4.91654	5.12362	5.26083	5.21232	4.90784	4.65047	4.87454	4.98012	4.89649	4.59262	4.92251	4.43032
10775	9.18695	9.19127	9.58109	9.50164	9.10783	9.13331	9.03653	9.52844	9.6199	9.6583	9.65072	9.45446	9.23	9.69025	9.28579	9.87816	9.65435	9.317	9.52957	9.44283	9.5372	9.19514	9.74082	9.77645	9.28309	9.09157	9.25551	9.106	9.28084	9.33512	9.42183	9.23638	9.43671	9.00584	9.24753	9.34873	8.96657	9.17237	8.87288	8.98562	9.08277	9.37991	9.60858	9.19574	9.23839	9.18882	9.36002	9.40625	9.43127
10776	9.61572	10.0222	10.4084	9.84161	9.44736	9.91496	9.55053	10.1939	10.0237	10.1125	10.3282	9.90363	10.0029	10.1608	9.7285	10.2412	9.92328	10.0066	10.0781	10.1465	10.2407	9.91169	10.0076	10.1929	10.1594	9.64926	9.95293	9.77724	10.1544	10.0215	10.0301	10.1768	10.0917	9.72844	9.98626	10.0878	9.73379	9.82152	9.50793	9.65399	9.7375	9.93739	9.90448	9.84762	9.97394	9.6781	9.69446	9.97995	9.86594
10777	4.16548	4.2212	4.24469	4.13372	4.22761	4.10156	4.20253	4.2008	4.03134	4.02381	4.31336	4.09469	4.26113	4.14875	4.41395	4.08755	4.21655	4.22402	4.26398	4.08575	4.12407	4.02345	4.24891	4.24808	4.13214	4.28558	4.19038	4.0285	4.10582	4.17532	4.26236	4.0983	4.08541	4.1742	4.18197	4.10392	4.17701	4.16338	4.17928	4.18929	4.23133	4.13231	4.18639	4.19666	4.22798	4.30367	4.04629	4.08421	4.18636
10778	7.25005	7.06813	7.83246	7.49471	7.11253	8.20731	7.13157	7.926	7.82236	7.56715	7.55723	7.77498	7.17371	7.9895	7.38667	7.99264	7.89234	7.39051	7.73652	8.03401	7.80987	7.84439	8.09238	7.75173	7.39608	7.24973	7.14037	7.17994	7.498	7.28784	7.69529	7.23279	7.9223	6.76494	7.34235	7.21983	6.80883	7.33044	7.2846	6.80907	7.12192	7.47546	7.3203	7.61773	7.28272	7.55304	7.15632	7.42457	7.49454
10780	4.59165	4.60018	4.85776	4.71188	4.50457	4.78985	4.4975	4.75931	4.84743	4.65881	4.78508	4.94016	4.48554	4.60655	4.55835	4.64408	4.63397	4.64195	4.73485	4.8524	4.82561	4.59715	4.51291	4.46735	4.50204	4.37872	4.27609	4.41419	4.46749	4.43923	4.56026	4.37376	4.5926	4.52645	4.44365	4.57842	4.20926	4.62262	4.31523	4.24274	4.3853	4.60954	4.61185	4.70871	4.61714	4.47151	4.47276	4.57946	4.70374
10781	9.215	9.67854	9.59607	9.9924	9.28689	9.69207	9.42637	9.38812	9.95638	9.31707	9.07565	9.68965	8.68167	9.59642	9.17574	9.37095	9.99194	9.33867	9.29721	9.67548	10.0308	9.36616	9.29983	9.35136	9.27446	8.9327	8.8485	9.07534	9.49394	8.89404	9.48519	9.65617	9.30352	9.1473	8.89273	9.38146	9.26913	9.12511	8.97558	8.84445	8.69574	9.24005	9.06138	9.33377	9.09859	9.2123	9.6456	8.98706	9.53897
10782	8.87944	9.11687	9.34971	9.17611	8.33903	9.94307	8.7529	9.26835	9.34954	9.27795	9.43844	9.27869	8.81539	9.37171	8.77152	9.68719	8.90852	9.03183	9.38781	9.78785	9.18418	8.84624	9.54678	9.21803	9.023	8.786	8.91902	9.001	9.19139	8.9501	9.51827	9.43487	9.25149	8.92466	9.23425	9.25664	8.86268	9.16841	8.68221	9.02458	8.98534	9.27779	9.08818	8.98941	9.04739	9.04877	9.0341	8.9903	9.10534
10785	6.13861	6.19506	6.28403	6.25232	6.44372	5.85605	6.20414	6.3804	6.53217	6.19129	6.1574	6.04105	6.09859	6.09951	6.36644	6.23917	6.35251	6.0095	6.11064	6.26934	6.2228	6.20836	6.33969	5.99906	5.78133	5.87337	5.79716	5.98971	5.9064	5.98718	5.99049	5.86883	5.99327	5.58104	5.9328	6.07133	5.75505	5.83016	5.85423	5.86192	5.76197	6.22603	6.17343	6.28922	6.12518	6.02818	6.21657	5.94136	6.85328
10786	10.1183	9.77738	7.52754	11.8442	9.60329	8.06272	10.672	9.19694	7.59291	11.7361	6.95281	11.8243	9.22412	10.5519	10.7725	10.1346	8.74917	9.48699	11.5779	7.44847	7.6711	9.19915	7.92096	11.0056	9.66341	11.0328	10.6827	10.7675	11.0271	9.56779	10.7224	9.68395	10.5742	10.8309	9.88144	9.74616	10.5461	9.83236	10.8512	10.0882	9.86907	10.2926	10.5043	8.27556	9.4159	10.8265	9.04364	7.46233	7.82128
10787	10.0703	9.86887	10.2747	9.14735	10.2206	9.76389	9.84766	10.0988	10.1647	9.69895	10.4696	10.0259	10.2742	9.55547	9.47997	9.88589	9.72425	9.61266	9.59382	10.1785	10.1103	10.0275	9.90893	9.81778	10.4609	9.81783	9.98752	10.2055	10.1139	10.2264	10.2561	10.2271	10.422	9.82339	9.9467	10.2672	10.2741	10.2637	10.0463	10.2356	10.2642	9.7538	9.84193	9.67627	10.0245	9.15063	9.97809	10.042	9.90252
10788	11.1917	11.1414	11.952	11.5135	10.3705	11.8628	11.2113	11.8462	11.879	11.5026	11.9173	11.6189	11.5584	11.7435	11.1476	12.0082	11.3004	11.7971	11.7912	11.9617	11.7148	11.6484	11.7693	11.7747	11.9002	11.3964	11.6107	11.6716	11.9187	11.7597	12.0763	12.112	12.3117	11.5722	11.8903	11.9049	11.6795	11.8209	11.2034	11.5642	11.5758	11.577	11.7182	11.4818	11.9902	11.1797	11.344	11.5443	11.0514
10791	10.317	10.2017	11.1178	10.5207	8.71848	10.8282	9.79867	10.6802	11.1182	11.0429	11.1608	10.4704	10.1937	10.4232	10.6147	10.635	11.1073	10.7007	10.4972	10.8723	11.0996	10.253	10.665	10.5979	10.4413	10.0516	10.3786	9.79537	10.2596	10.3927	10.4391	10.7827	10.4638	10.1738	10.4102	10.7478	9.98149	10.461	9.60554	9.78824	10.0072	10.5747	10.2117	10.8788	10.4734	9.72756	10.4741	10.7497	9.71449
10793	4.73399	4.57987	4.43548	4.07366	4.83547	4.47339	4.57278	4.20639	4.37297	4.51326	4.39491	4.24732	4.20988	4.78733	4.44108	4.46703	4.61383	4.26172	4.5695	4.63746	4.18243	4.5211	4.81442	4.46678	4.61106	4.29142	4.29012	4.65028	4.49887	4.49592	4.6365	4.73838	4.68425	4.4665	4.28825	4.58114	4.35724	4.87471	4.37454	4.61232	4.77692	4.416	4.59649	4.2756	4.67516	4.47942	4.79528	4.61368	4.45541
10794	4.16573	4.21526	4.07307	4.06233	4.1246	4.31738	4.15662	4.38948	4.08638	3.92935	4.11395	4.23233	4.20616	4.12479	4.29116	4.39283	4.01731	4.1417	4.33206	4.10573	3.93731	4.1237	4.21889	4.0568	4.0112	3.98048	4.01706	4.02091	4.06403	4.03037	3.9814	4.07687	4.01154	4.11369	4.09704	4.04935	4.28113	4.16201	4.13736	4.44055	4.24787	4.15104	4.26684	4.1552	4.22452	4.13428	4.12564	4.22392	4.26783
10795	7.01445	7.11312	7.12444	6.40185	7.20084	6.57569	6.47481	6.97537	7.02469	6.43278	7.11368	6.40191	6.89707	7.40879	6.84548	7.55575	6.7168	6.9222	7.29832	6.91561	6.71228	7.13796	7.04858	7.12929	7.12247	6.41059	6.5559	6.91133	7.17397	6.74693	7.158	6.82785	7.18242	6.32405	6.73352	6.53247	6.212	6.61151	6.44829	6.38102	6.79738	7.08638	7.29087	6.80346	6.4132	6.69553	6.58889	7.19335	6.6491
10797	9.52296	9.66038	9.74157	9.2026	9.28267	9.62614	9.70235	9.99622	10.304	9.57723	10.3453	9.6193	8.76851	10.1948	9.77299	9.43696	9.32449	9.27895	10.2493	10.8432	10.1777	9.63303	9.70791	10.6279	10.3427	9.91628	10.2582	10.4423	10.5408	10.4997	10.6109	10.7911	10.221	10.3966	10.0192	10.932	10.4611	10.5915	10.4945	10.2659	10.3769	9.39419	9.62295	9.84606	9.64331	9.80318	10.572	9.9491	10.9683
10798	4.80427	4.72615	4.81761	4.86613	5.00397	5.1305	5.10488	4.71843	5.044	5.05821	4.97692	5.30962	5.30278	4.67583	4.80423	4.90792	4.95809	4.84919	5.05609	4.98463	5.09875	5.06247	4.98941	5.02117	5.06667	5.08147	5.25852	5.23715	5.23244	5.1887	4.94726	5.52004	4.8082	5.29961	5.46609	5.33517	5.43829	5.27424	5.85614	5.0815	5.04934	5.05655	4.90272	5.07152	5.23244	5.4113	5.22605	4.97488	4.81971
10799	7.75524	7.61487	7.39415	7.35559	7.72451	7.32844	7.53981	7.8356	7.1673	7.64616	7.45984	7.45036	7.43731	7.29958	7.65158	7.46912	7.59607	7.00788	7.60291	7.03143	7.58203	7.1164	7.73421	7.48342	7.10712	7.12993	7.11413	6.902	7.05397	7.03343	7.15795	6.74766	7.27184	6.93404	7.243	7.05954	6.99645	7.28227	6.90493	7.1319	7.17232	7.40815	7.49955	6.92694	7.21707	7.31343	7.65111	7.60087	8.35699
108	5.70442	5.5983	5.76914	5.28428	5.67415	5.81888	5.80538	5.47868	5.78148	5.7426	5.8611	5.66214	5.75214	5.69368	5.72919	5.41129	5.72684	5.76106	5.48714	5.90356	5.64497	5.8604	5.60912	5.58431	5.64421	5.69942	5.87866	5.61333	5.68425	5.73472	5.63206	5.80079	5.69024	5.77119	5.81957	5.8067	5.87958	5.96379	5.88875	5.86291	5.81396	5.78353	5.52069	5.73114	5.88365	5.70486	5.60695	5.72677	5.79814
1080	4.63602	5.12584	4.49887	4.702	5.23829	4.48632	4.87124	4.46803	4.37959	4.69984	4.53402	4.40906	4.56058	4.67087	4.55146	4.58302	4.44564	4.65912	4.9632	4.62328	4.32432	4.5586	4.38441	4.50743	4.8003	4.50653	4.39062	4.47463	4.75287	4.6194	4.54484	4.60833	4.63598	4.53655	4.48703	4.67069	4.50152	4.53203	4.52887	4.68844	4.74436	4.60452	4.55116	4.62826	4.4778	4.63998	4.68717	4.57635	4.8232
10801	8.00169	8.15101	7.83311	8.00572	7.9381	8.33808	7.76599	8.09346	7.92235	7.92354	7.90994	8.26042	7.77457	8.02463	7.99866	7.91976	8.12975	7.3664	7.9216	8.19002	8.31949	7.64001	8.11319	7.96859	8.09111	7.69483	7.67744	7.77503	7.60963	7.73469	8.16551	7.84654	7.51873	7.5144	7.84335	7.77221	7.92066	7.93676	7.64617	7.73172	7.69069	7.54658	7.93469	7.51991	7.41706	7.7161	7.93519	7.69997	8.20248
10802	5.87397	6.16964	6.10027	5.95875	6.48119	5.48016	5.88	6.15367	5.80208	5.84936	6.04134	5.86782	5.8861	5.97992	6.05692	6.03609	5.76724	5.95016	6.00973	5.68358	5.95707	5.9836	6.25067	5.66287	6.00318	5.77638	5.8233	5.89592	5.88472	5.88045	5.99565	5.85365	6.20847	5.79759	5.84254	5.861	5.70946	5.73577	5.65767	5.68325	5.8152	5.99565	5.90357	5.88525	5.74245	5.97723	6.23198	6.20574	6.32321
10803	4.42342	4.44112	4.32529	4.39015	4.46435	4.44532	4.35749	4.18986	4.44868	4.47346	4.33103	4.30452	4.53341	4.2409	4.24334	4.11821	4.31302	4.46387	4.32779	4.37478	4.23841	4.40896	4.59128	4.21226	4.24386	4.40288	4.278	4.26837	4.39731	4.48546	4.32432	4.43251	4.39515	4.32637	4.66954	4.46924	4.37144	4.50158	4.39813	4.36483	4.44623	4.33094	4.25562	4.38164	4.34152	4.29956	4.43428	4.47836	4.11845
10807	7.41754	7.22032	7.3645	8.01369	7.80878	7.95702	7.53605	7.34696	7.50133	7.82205	7.53321	7.8811	7.24623	7.52475	7.74998	7.38167	7.33892	7.85768	7.56024	7.4581	7.75276	7.47361	7.74564	7.02395	7.42029	7.3903	7.58761	7.48511	7.54118	7.36783	7.64206	7.4806	7.55573	7.12476	7.41201	7.38383	7.43991	7.61115	7.31835	7.335	7.17724	7.4972	7.54635	7.65019	7.79669	7.53781	7.3359	7.74242	8.01649
10808	8.19589	8.14642	8.32252	7.84766	8.17442	7.81244	7.90676	8.24363	8.14268	7.5157	8.03107	7.87738	8.04276	8.00467	8.05985	8.08783	7.74255	8.13552	8.32938	7.99829	8.22645	8.0234	8.19886	8.70826	7.8663	7.97995	8.02502	7.95258	8.05775	7.75688	7.98763	10.3865	8.2302	7.64283	9.05128	8.00648	8.63131	8.00013	8.06416	7.78006	7.99948	8.25534	7.89514	8.00303	7.83736	8.00348	8.17196	8.26403	8.64508
1081	5.17853	4.68444	5.08758	5.37453	5.62071	6.24065	5.17075	4.92012	5.25142	5.46504	5.21584	5.64439	7.38057	5.54586	4.91678	4.93118	4.97348	5.02945	5.39287	5.20647	5.16875	5.28263	4.89313	5.51862	5.40352	5.33149	5.88782	6.0396	5.77945	5.39235	6.76351	6.27501	5.49561	6.22644	5.71611	5.47279	5.71597	5.52315	5.8973	6.31583	5.91214	5.28053	5.03902	5.35894	5.20723	5.39285	4.99831	5.02158	4.85157
10810	8.96142	8.40402	9.0414	8.40658	8.72207	8.71764	8.65026	9.08104	8.58014	8.57049	9.2194	9.00934	8.57701	8.62903	8.69048	9.01556	8.88456	9.16417	9.21971	9.36494	9.22588	9.27557	8.77836	9.31285	9.5414	9.405	9.39969	9.45085	9.56789	9.39336	9.44737	9.48597	9.67571	8.97487	9.23993	9.15394	8.67887	9.4521	8.8665	9.13284	9.23833	9.07499	9.05279	8.99801	9.29125	9.18087	9.09164	9.16025	8.43065
10813	6.87018	7.48807	7.00117	6.62321	6.95926	7.46754	6.72951	7.11733	7.04272	7.09896	7.07549	6.85922	6.63924	7.10582	6.80956	7.05551	7.07246	6.71686	7.04794	6.99794	7.04844	6.69526	7.07009	6.84658	6.72295	6.6001	6.39818	6.56918	6.70255	6.40899	6.94825	6.58202	6.64674	6.48746	6.58358	6.54903	6.57866	6.50263	6.54343	6.5784	6.68686	7.11355	7.11785	6.74057	6.71669	6.84813	7.01033	6.92471	7.54113
10814	4.59863	4.50292	4.56185	4.49313	4.59674	4.55217	4.57376	4.62967	4.57023	4.52896	4.54613	4.54049	4.36762	4.30802	4.44015	4.24406	4.50899	4.55542	4.53173	4.75951	4.53649	4.4918	4.37367	4.57484	4.76682	4.62065	4.72099	4.60686	4.51375	4.81751	4.51042	4.81678	4.49656	4.61403	4.71919	4.80087	4.7453	4.62089	4.79791	4.55637	4.76749	4.60388	4.57818	4.68249	4.54568	4.62604	4.40386	4.67677	4.54276
10816	5.1494	4.88494	4.84343	5.06977	5.02337	4.93835	4.83667	5.26352	4.91982	4.95203	4.90328	4.9041	5.24907	4.80141	5.05365	4.88162	4.93179	4.93336	4.8581	5.16626	4.86781	4.9755	4.58333	5.17926	5.01271	5.14133	5.44208	5.12935	5.12311	5.42097	4.91167	5.28165	5.02738	5.18181	5.24853	5.10971	5.41502	5.14819	5.295	5.25344	5.09509	5.20832	5.02638	5.22526	5.43308	5.03588	5.08648	4.82126	4.84561
10817	5.99657	6.10898	6.3281	6.6495	6.09162	6.57524	6.01976	6.1513	6.2795	6.13951	6.04505	5.92752	5.64975	6.17661	5.81883	6.13454	6.49744	6.30358	6.04941	6.19401	6.51202	6.15762	6.51416	6.37643	6.37046	6.38999	6.15218	6.0509	6.32561	6.36615	6.18278	6.22774	6.30946	6.22405	5.98162	6.1124	6.18507	5.92694	5.79072	5.88616	6.23966	6.24637	6.19522	6.2283	6.10545	6.04617	5.87561	6.1032	5.92754
10818	5.39906	5.30252	5.69543	5.40946	5.65062	5.46136	5.60769	5.72457	5.70573	5.42041	5.58548	5.60145	5.72685	5.59322	5.55328	5.7762	5.52382	5.87086	5.8056	6.00228	5.62501	5.73729	5.7201	5.40495	5.96463	5.6912	5.79071	5.89548	5.77536	5.85467	5.9094	5.79086	5.91018	5.69929	6.0083	5.81159	5.76417	5.84275	5.69226	5.89395	5.78908	5.78649	5.61476	5.71761	6.14873	5.83391	5.53139	5.88962	5.48459
10825	5.44944	5.31965	5.44982	5.85682	5.54285	5.79586	5.87996	5.38648	5.71097	5.73874	5.6638	5.78787	5.79712	5.3967	5.49346	5.6166	5.71589	5.79618	5.71927	5.65749	5.42248	5.63243	5.39545	5.56564	5.54533	5.76877	5.78245	5.64535	5.70724	5.77923	5.79976	5.85794	5.56927	5.82485	6.02902	5.95363	5.95864	5.68624	5.78032	5.87409	5.86357	5.64854	5.68427	5.8544	5.86609	5.9006	5.48461	5.58525	5.55152
10826	9.31345	9.53098	9.76466	9.61088	9.24728	9.78334	9.48944	9.63787	9.90108	9.67007	9.85955	9.74881	9.51828	9.69042	9.34396	9.78503	9.89318	9.56578	9.92167	10.1054	9.64374	9.60566	9.66252	9.69803	9.88359	9.62275	9.70736	9.60941	9.89488	9.71621	9.84299	9.91802	9.95872	9.63362	9.74011	9.86416	9.71968	9.82655	9.49442	9.56751	9.59538	9.52301	9.7663	9.60913	9.87023	9.61836	9.30049	9.50252	9.04158
10827	8.52881	8.42634	8.78646	8.09096	8.15362	8.34818	8.1637	8.70468	8.59988	8.66672	8.75988	8.67592	8.32818	8.78763	8.40591	8.98052	8.5996	8.75869	8.74689	8.75256	8.45419	8.61789	8.68956	8.5213	8.85614	8.19737	8.75055	8.51653	8.68209	8.37027	8.44034	8.79101	8.97709	8.24849	8.70842	8.66723	8.59152	8.44716	7.97249	8.00976	8.13888	8.69491	8.66706	8.69487	9.33078	8.47938	8.62667	8.67661	8.48581
1084	6.14892	5.76521	5.49935	6.14125	5.92445	5.74611	5.89393	5.64538	6.01917	6.03319	6.07025	5.92388	5.92094	5.87975	6.29151	5.76945	6.0522	5.89705	5.82205	6.24617	5.91958	5.90515	5.74435	5.89536	5.797	6.12638	6.13911	5.88292	5.89768	5.91448	5.92082	6.38214	5.83009	5.98879	6.17638	6.04649	6.44206	5.95838	6.11436	6.04833	6.01379	6.08976	5.87667	5.91448	6.0636	6.06945	5.99947	5.95896	5.99581
10840	7.73526	9.08835	7.33405	11.0083	7.56876	7.64295	8.34405	8.74353	7.70112	10.0638	6.66691	10.5568	9.66142	9.17424	8.99527	9.23557	9.44998	8.76008	9.77367	8.27398	8.19478	8.58599	7.22519	10.2216	9.51325	10.0158	9.3694	9.48885	10.2105	8.87764	9.84993	8.93051	9.88479	9.75	8.93993	8.86305	9.41305	8.6588	9.6969	9.15635	9.05785	8.2412	10.9543	7.95795	8.39213	10.2961	7.93302	7.58031	7.32514
10841	7.11256	8.30754	7.27574	10.2378	6.55849	7.94556	7.97501	8.50797	7.47422	8.95714	6.75798	9.78604	8.28347	8.20223	7.62305	8.88796	8.99268	8.6601	9.48482	7.82442	7.07441	8.05911	7.45827	9.31977	8.92272	9.43059	8.69186	9.06272	8.9199	8.37686	9.22219	8.55661	9.03225	8.97985	8.17764	8.20804	8.27758	8.4562	8.65837	8.53142	8.79025	8.08291	10.6962	7.40031	8.5601	9.54368	6.67575	7.39715	7.31245
10842	5.69187	5.18686	5.25897	5.7203	5.37895	5.18374	5.62529	5.46691	5.37864	5.3513	6.66451	5.56801	5.46356	5.74742	5.32862	5.73991	5.28313	5.64954	5.35642	5.85376	5.6752	5.69356	5.3417	5.43353	5.34266	5.33201	5.54758	5.47976	5.57066	5.46258	5.41391	5.67233	5.3917	5.50796	5.6497	5.50091	5.49541	5.45719	5.67822	5.65666	5.36673	5.52722	5.29182	5.75419	5.37413	5.59668	5.41421	5.54875	5.31427
10844	7.81167	8.09442	7.68238	8.2015	7.71243	8.08494	7.73314	7.94564	7.88809	8.08318	7.92804	8.01474	7.79054	7.94641	7.84319	8.30933	8.13228	8.01939	7.9871	7.96331	7.95611	7.89433	8.23969	8.23871	8.01841	8.08057	8.0615	7.81804	8.10374	7.90158	7.92616	8.19251	7.90678	7.66082	7.97155	7.87879	7.83594	7.87382	7.68714	8.07451	7.70829	7.94355	8.38078	7.74503	7.88677	7.93624	7.98113	8.14195	7.95442
10845	7.65404	7.70051	7.32213	7.37218	7.67459	8.02096	7.19138	7.64172	7.6264	8.25438	7.94378	7.68338	7.736	7.54569	7.29174	7.54376	7.47882	7.24394	7.63066	7.3348	7.42773	7.49697	7.89716	7.52074	8.13981	7.46106	7.51596	7.6146	7.79463	7.24984	8.14654	7.67164	7.94741	7.66495	6.96352	7.8715	7.32694	7.96027	7.7376	7.54884	7.69038	7.51158	7.65132	7.3741	7.70993	6.6512	7.86986	7.30842	7.53323
10846	5.31479	5.32519	5.26053	5.58094	5.58739	4.93472	5.28074	5.12947	5.34041	5.27455	5.50295	5.34173	5.35264	5.32246	5.36076	5.44604	5.46838	5.21887	5.3129	4.98774	5.16699	5.27888	5.25253	5.50431	5.35484	5.40433	5.47638	5.28253	5.43627	5.26651	5.50757	5.1675	5.37512	5.5245	5.29787	5.43053	5.30289	5.44732	5.46207	5.29541	5.31441	5.29293	5.45423	5.29698	5.01369	5.34217	5.275	5.32228	5.36063
10847	6.57788	6.5514	6.37148	6.58328	6.46316	6.75717	6.57328	6.69931	6.61416	6.65487	6.68628	6.66775	6.67251	6.52556	6.66885	6.67456	6.91343	6.86387	6.61183	6.65997	6.6473	6.89421	6.75386	6.85937	6.52478	6.86812	6.73419	6.77812	6.96786	6.90266	6.61259	7.18689	6.64564	6.65588	7.08127	6.8344	6.66487	6.9148	6.51355	6.57892	6.41458	6.51964	6.54573	6.76382	6.66754	6.79478	6.60703	6.86016	6.81476
10848	7.33972	7.38775	6.6248	6.72974	7.73252	6.72196	7.41588	6.76766	6.83257	6.68791	6.73557	6.95724	6.87753	6.80722	7.47526	6.75251	6.78731	7.12015	6.98288	6.53615	6.82818	6.45253	7.01097	6.83497	7.16773	7.18844	6.8881	6.79802	6.6649	7.03594	6.95411	6.53041	6.5331	6.83857	6.95793	6.81609	7.06929	6.79083	7.16102	7.16685	6.97167	6.88001	7.11879	6.676	7.10472	6.73959	6.87226	6.70567	7.93043
10849	7.43382	7.685	7.60375	8.07781	7.7352	7.94038	7.86515	7.22088	7.91762	7.94865	8.0154	8.32612	7.83213	7.20217	7.37574	7.31942	7.61111	7.49361	7.60834	7.92163	7.59244	7.44339	7.69565	7.716	7.56096	7.46443	7.53097	7.64266	7.63935	7.7795	7.76341	7.79522	7.81602	7.8416	8.07622	7.78486	7.94012	7.56083	7.85827	7.94035	7.89506	7.51059	7.55397	7.64097	7.89583	7.92804	7.36911	7.11996	7.72621
10850	4.64466	4.60799	4.4859	4.99474	4.33474	4.53813	4.7013	4.69645	4.51658	4.64997	4.64165	4.59111	4.906	4.4191	4.6178	4.41542	4.78803	4.59995	4.55954	4.62253	4.57844	4.98794	4.43155	4.56705	4.58595	4.50052	4.59821	4.5784	4.64627	4.47033	4.63097	4.69615	4.4402	4.73542	4.95146	4.83381	4.8815	4.75997	4.58252	4.92319	4.69918	4.67161	4.53877	4.577	4.7398	4.61684	4.4788	4.38082	4.17056
10855	7.20472	6.41233	5.97079	6.65961	6.85888	6.18024	5.9945	5.65347	6.29909	6.40731	6.96507	6.44863	6.32909	6.67321	7.15891	5.83935	6.34958	6.09298	6.43432	6.28799	6.81904	6.00477	6.20808	5.4168	5.4758	6.06175	5.63307	5.84611	6.56821	6.63918	6.05139	5.74974	5.95211	5.97134	5.57262	5.78531	6.35545	5.45312	5.24098	5.56841	5.61564	5.72871	5.25547	6.13103	5.20245	5.55562	7.79426	6.25746	7.15731
10856	9.51545	10.5344	10.0622	10.9379	9.66703	9.86897	9.55374	9.77949	10.2291	10.3912	10.2705	10.0417	9.52603	10.1451	9.66035	10.5022	10.2832	9.51549	10.1786	10.2897	9.98595	9.41069	10.3841	10.1338	9.88243	9.36423	9.33986	9.3439	9.85378	9.19736	10.3026	9.70499	9.91503	9.35924	9.40523	9.38009	9.65867	9.28472	9.11664	9.28045	9.21492	9.5565	10.7684	9.37726	9.26799	9.59239	9.76209	9.48084	10.5634
10857	10.1169	10.8238	10.4737	10.8747	10.5781	10.459	10.2891	10.4041	10.316	10.5478	10.3704	10.7855	10.4165	10.6294	10.5391	10.8103	10.3055	10.192	11.0294	10.4878	10.2178	9.93853	10.2948	10.5195	10.7865	10.3097	10.4271	10.6236	10.6655	10.1654	10.6136	10.3312	10.6632	10.3535	10.312	10.3506	10.5905	10.31	10.4636	10.3971	10.4464	10.2719	10.9172	10.095	10.416	10.5566	9.97535	10.0993	10.1227
10858	5.94203	6.09377	6.5776	7.59435	6.08425	6.50653	6.40975	6.16475	5.83722	7.02727	6.01529	7.7563	6.28288	6.4345	6.70801	6.82034	6.42782	6.61051	6.86349	6.67551	6.48345	6.48568	6.51841	7.01786	6.54428	6.85229	6.50263	6.46222	6.46057	6.56965	6.7503	6.28942	6.59853	6.45133	6.34671	6.2691	6.86021	6.37516	6.35501	6.1187	6.12997	6.26149	7.4521	6.3436	6.44486	7.52444	6.62015	6.4202	5.94579
10859	6.94353	6.38718	6.72712	6.90601	7.21247	7.16832	7.05063	6.13064	6.67449	6.18116	7.47348	6.09687	6.58238	6.52823	7.24963	6.44327	6.46763	6.48729	6.14852	6.54718	6.65999	6.50249	6.95465	5.9609	6.2189	6.22034	6.14212	6.33365	6.02469	6.16141	6.55454	5.98408	6.44268	6.59157	6.66246	5.97722	6.33453	6.24778	6.32937	6.37935	6.34975	6.12928	6.06473	7.03343	6.48536	6.2512	7.38785	7.31526	7.2827
10861	5.07517	4.94916	4.55152	5.16557	4.98916	4.68457	4.85323	4.85194	4.85867	4.75862	4.63083	5.30144	5.11443	4.76033	5.11819	4.7498	4.90417	4.9887	4.87368	4.86484	4.929	5.02706	5.05268	5.15033	4.99985	5.19438	5.13244	5.04133	4.97022	4.95957	4.80756	5.02071	4.90255	5.02693	4.85769	4.93549	5.01099	4.97066	5.21053	4.93289	5.02502	5.02214	5.10019	4.92587	4.93209	5.38889	4.7668	5.00172	4.59944
10863	5.30155	5.77263	6.02756	5.83984	5.77897	5.45613	5.8691	5.14274	5.60529	5.43428	5.29303	6.02358	5.49099	5.56569	5.32225	5.58388	5.7281	5.75701	5.66457	5.2906	5.78434	5.38855	5.45133	5.81566	5.58614	5.99157	5.59078	5.51318	5.9053	5.55431	5.62803	6.56497	5.84704	5.69372	5.70906	5.64646	5.58426	5.46689	5.5697	5.68786	5.62671	5.57386	5.56767	5.69181	6.50738	5.50209	6.05264	5.76125	6.02626
10864	5.57977	7.14036	6.318	7.95993	6.08733	6.17011	6.6396	6.79002	5.96136	7.19143	5.91795	8.46409	8.25465	7.2826	7.37713	6.85621	7.12642	6.69749	7.56385	6.24887	6.29228	6.49107	5.90248	7.15724	6.85169	7.34642	7.09665	7.35303	7.13358	7.46131	7.51004	6.70295	7.60168	6.84174	6.71936	6.6486	7.00463	6.77572	7.20509	6.70306	6.72168	6.55571	8.01885	6.56218	7.02842	8.13491	5.80874	5.83435	6.31849
10865	6.31839	6.84388	6.38493	6.7851	6.40874	6.9943	6.47878	6.16382	6.81457	6.50172	6.50161	6.51789	6.12979	6.23453	6.38188	6.39359	6.70174	6.39116	6.16406	6.73479	6.60201	6.47682	6.94429	6.53845	6.35904	6.33543	6.17493	6.26538	6.13094	6.17082	6.24283	6.62394	6.2859	6.35942	6.31446	6.22944	6.40604	5.95057	6.0458	5.97334	6.02227	6.08225	6.4994	6.28101	5.86685	6.28059	6.75886	6.10296	6.98215
10866	9.28001	9.42204	9.22033	9.36337	8.57226	8.76096	9.19249	9.66263	9.90713	9.96659	10.0949	9.82818	8.36181	9.31896	9.11142	9.6333	10.2418	9.8164	9.63128	9.47393	10.2715	9.55197	9.85823	9.04425	8.99917	8.99992	8.4619	8.29179	9.04306	8.8749	9.26358	9.01323	9.05972	8.86554	8.40828	8.44528	8.56986	8.7407	8.53144	8.01322	8.17116	9.33466	9.468	9.26386	8.09458	9.24565	9.29958	9.53154	9.53476
10867	7.94145	8.17787	8.48096	8.33724	7.68409	8.38163	7.95593	8.20034	8.31911	8.42797	8.29252	8.72286	7.99109	8.04827	8.04632	8.08694	8.37562	8.02375	8.42356	8.65872	8.33383	8.1465	8.26554	8.24834	8.17515	7.9467	8.10405	8.02137	8.04662	7.95893	8.27826	8.34678	8.26174	7.90156	8.12756	8.0007	7.94482	7.90265	7.83932	7.78503	8.04327	7.6621	8.43733	8.09287	8.23258	8.17201	7.67004	8.15024	8.13945
10868	7.26082	7.69325	7.64472	7.19051	7.18133	7.59799	7.3422	7.21629	7.70626	7.36014	7.41246	7.45079	7.35311	7.216	7.44053	7.65838	7.55005	7.31089	7.31205	7.80304	7.76366	7.35719	7.72961	7.80665	7.37247	7.50363	7.38459	6.89958	7.31964	7.4321	7.62554	7.29168	7.39662	7.03201	7.34094	7.51512	7.11838	7.38524	7.06744	6.81035	6.93008	7.32317	7.31345	7.17153	7.35194	7.20074	7.50389	7.27336	6.74248
10869	6.37847	6.86714	6.63025	6.96638	6.40898	6.60327	6.39247	6.68221	6.74897	6.78848	6.42211	6.75993	6.4262	6.72073	6.47498	6.88487	6.86597	6.57247	6.68231	6.76338	6.85674	6.52792	6.84398	6.84198	6.82042	6.59387	6.41716	6.44151	6.67789	6.43395	6.68096	6.71454	6.63479	6.387	6.34398	6.5674	6.54959	6.56381	6.18935	6.28909	6.24143	6.47696	7.12184	6.4344	6.50685	6.55921	6.50531	6.44784	6.6604
1087	4.41347	4.28509	4.45762	4.65468	4.42627	4.50223	4.71517	4.43856	4.63524	4.63354	4.54069	4.59512	4.53403	4.46666	4.38733	4.55654	4.6866	4.63563	4.52758	4.70076	4.57863	4.61698	4.49787	4.52339	4.5577	4.67702	4.61106	4.59493	4.54846	4.58123	4.53977	4.7259	4.61574	4.54277	4.74944	4.67871	4.72475	4.55979	4.52571	4.65369	4.57746	4.49026	4.58794	4.56158	4.68415	4.52764	4.54371	4.40326	4.49569
10871	6.13018	5.62415	5.88939	6.00884	5.92225	6.35855	6.0326	5.73404	6.00526	6.16513	6.36518	5.80865	5.80695	5.90762	6.03599	6.05925	5.93764	6.08214	5.736	6.06143	6.35702	6.2435	6.01777	5.62102	5.52201	5.46363	5.84935	5.59388	5.67398	5.83085	5.81744	5.90572	5.67599	5.58496	5.90496	5.99186	5.81606	5.8878	5.5738	5.95066	5.72245	5.5312	5.55479	5.77733	5.94318	5.59321	6.44302	6.35105	6.64599
10873	7.70507	8.75192	7.72187	8.63808	8.00932	7.92203	7.80225	7.60563	7.51106	7.72017	7.37039	7.50091	7.77311	8.10057	7.73813	8.44741	7.877	7.8565	8.06995	7.59945	7.98638	7.87512	8.22213	8.15669	7.68096	8.00266	7.27708	7.70932	8.7248	7.60943	7.94601	8.01223	7.86924	7.52051	7.32991	7.10154	8.24829	7.27052	7.02541	7.65132	7.578	7.27128	8.01892	7.36133	7.80406	7.68177	6.91952	6.92749	8.28961
10874	6.24859	5.06341	4.60836	4.91321	7.88668	6.26357	4.86752	4.91679	6.97669	4.83974	6.66309	4.33415	4.80994	8.15716	6.74676	4.62979	4.31683	4.45199	4.46603	5.67356	6.56752	5.06881	7.81798	4.42392	7.01966	4.4284	4.4639	4.299	4.49556	4.61286	4.88525	4.19606	4.53647	5.00212	4.67459	4.55328	4.66054	4.53056	6.27251	4.42053	4.08357	4.5899	4.70837	4.24503	4.72615	4.154	5.04787	5.03684	4.83382
10875	10.3682	10.4916	10.4737	10.1535	10.3397	10.7328	10.8255	10.9222	10.8616	10.3542	11.1022	9.6517	10.2115	10.914	10.5899	9.5271	10.76	10.0969	9.77831	10.0367	10.5947	9.9112	10.4565	9.68188	9.48667	9.30537	9.7822	9.79556	9.837	9.51486	9.73449	9.44445	10.419	10.0579	9.68066	9.90019	9.52967	9.71288	9.97693	10.2389	9.66762	9.87052	10.1396	10.3917	8.85472	9.47204	10.8529	10.7642	11.0204
10876	4.13009	4.03808	4.04479	4.23076	4.0736	4.04151	4.29787	3.973	4.02595	4.0849	4.07917	4.12884	4.37631	4.02167	4.09955	4.03329	4.10001	4.09612	4.27607	4.09938	4.08174	4.13805	4.11608	4.269	4.0767	4.33295	4.0415	4.16018	4.43219	4.2314	4.16435	4.1361	4.24835	4.41332	4.23691	4.13239	4.27156	4.14436	4.21237	4.67795	4.16381	4.11741	4.22221	4.09714	4.25575	4.29729	4.1714	4.20102	4.06465
10879	4.47247	4.33393	4.46401	4.49693	4.44808	4.6195	4.76947	4.44091	4.49416	4.77281	4.5765	4.71634	4.67122	4.57329	4.60503	4.34011	4.7	4.70959	4.60136	4.50549	4.51036	4.40708	4.29393	4.38135	4.46143	4.5579	4.53058	4.49945	4.70538	4.60703	4.56621	4.63342	4.40919	4.8443	4.68868	4.61012	4.82327	4.6268	4.70455	4.67268	4.66909	4.78328	4.32721	4.62736	4.70884	4.63692	4.57737	4.67773	4.3678
1088	3.75618	3.96857	3.77469	3.77395	3.78163	3.85477	4.74074	3.88105	3.99233	3.77064	4.01101	3.92488	4.09709	4.04051	7.4436	3.88491	3.81779	3.88101	5.7006	3.7856	3.76302	3.75326	3.77523	3.73263	3.78915	3.98145	3.78307	3.73154	3.74365	3.81532	4.02733	3.79542	3.86325	3.9358	3.82598	3.91711	3.88477	3.81279	3.77603	3.8393	3.86773	3.79082	4.19656	3.81934	3.81966	3.84305	6.04962	3.84174	3.78423
10880	5.1832	5.05107	5.37329	5.49667	5.2337	5.27536	5.4165	5.09915	5.33277	5.32934	5.41807	5.26662	5.26356	4.95963	5.193	5.10325	5.42849	5.11823	5.10461	5.16866	5.22463	5.48306	4.99397	5.07287	5.36752	5.17233	5.25169	5.22865	5.24397	5.32037	5.183	5.38536	5.0752	5.29075	5.39736	5.5898	5.44612	5.43899	5.18817	5.31557	5.42845	5.28903	5.07608	5.27253	5.31389	5.30614	5.22939	5.43766	5.12869
10881	5.6299	5.67955	5.74266	5.813	5.76361	5.84158	5.95078	5.49263	5.97291	5.81463	5.87864	6.24548	6.1751	5.61336	5.93915	5.78615	5.76692	5.95858	5.75219	6.10652	6.00152	5.85423	5.63829	5.80967	5.7488	6.09706	6.01086	5.94349	5.91966	6.09493	5.8925	5.94598	5.8425	5.94944	6.25099	6.09745	6.27523	6.14623	6.28234	5.9437	5.92122	5.81759	5.91956	6.18985	6.29679	5.71216	5.81871	6.15556	5.87726
10882	8.21773	7.77549	8.43107	7.69882	6.81951	8.25136	8.41665	6.75116	8.19582	8.51134	7.78954	8.33786	9.04486	7.0355	7.95693	7.03633	7.3448	7.88542	8.85735	7.64084	7.51528	7.45364	7.99021	8.47046	7.47614	7.77327	8.1447	7.44159	7.54793	8.23606	7.88376	8.44373	7.60491	8.33203	8.53989	8.52617	7.2623	7.39327	7.89625	8.33443	8.811	7.61459	7.82865	7.67328	8.88238	7.22017	9.37135	8.58542	8.288
10884	8.76348	8.18568	8.16872	8.35947	8.35713	8.26407	7.95808	8.14006	8.33152	8.44414	8.54809	8.07006	8.35774	8.17918	8.29455	8.45977	8.64004	7.82364	8.40953	8.15509	8.18801	8.03662	8.51189	8.34679	8.23104	7.8859	8.00189	8.09421	8.41411	8.01331	8.36689	7.70115	8.31056	8.05576	7.80963	8.00456	7.93702	7.92733	8.16769	8.23396	8.11971	8.53257	8.50965	7.8864	8.18842	8.30691	8.81537	8.09836	8.41684
10885	8.56187	9.02837	8.72752	8.46974	8.60919	8.75132	8.33229	8.78853	8.87665	8.44648	8.67557	8.49695	8.4823	8.70615	8.62254	8.89311	8.49354	8.63904	8.81417	8.42308	8.55263	8.51541	8.71455	8.34614	8.51847	8.04842	8.19466	8.2475	8.48508	8.34744	8.3702	8.38877	8.68231	8.2554	8.42183	8.55085	8.4767	8.52452	8.12841	8.13049	8.19851	8.58319	8.67796	8.53481	8.32416	8.50875	8.40202	8.5228	9.29793
1089	6.23858	6.47371	6.14488	6.48927	6.3577	6.1036	6.42498	6.07196	6.85602	6.5256	6.37824	6.49544	6.40826	6.33201	6.77777	6.22406	6.44605	6.57085	6.48817	6.2943	6.36004	6.55714	6.48539	6.44661	6.28956	6.56509	6.26576	6.21602	6.32395	6.46276	6.39511	6.86046	6.29825	6.578	6.57952	6.54335	6.82449	6.31502	6.35078	6.34894	6.39668	6.43237	6.34729	6.25226	6.47228	6.25822	6.4542	6.41858	6.24992
10891	7.74249	7.53567	6.31539	7.7975	7.5491	6.67352	7.43656	6.81198	5.81469	7.96044	5.41148	7.07297	7.79558	7.48725	7.34919	7.44166	6.58156	6.81047	8.44644	6.27359	6.46211	7.2248	6.77643	7.96619	7.9082	8.26494	7.746	8.21603	8.86245	7.62856	8.56135	7.35158	8.20858	7.85453	7.23341	6.65119	8.20045	7.18824	7.68756	8.06567	8.02231	6.91337	7.86268	6.2661	6.72864	7.68939	6.47812	6.61922	5.9151
10892	7.32377	7.5554	7.11342	7.33773	7.75437	6.33341	7.23836	7.03892	6.97675	6.67091	7.10564	6.75245	6.63289	6.94379	7.12981	7.03494	7.203	6.62725	6.62727	6.79341	7.08158	6.66687	7.33789	7.05526	7.27705	6.6156	7.03019	6.94927	6.78581	6.5885	6.93652	6.07907	6.92608	6.63231	6.74938	6.56082	6.57493	7.05597	6.77009	7.00371	6.75874	7.17795	7.15078	6.55199	6.45564	6.76601	7.38747	7.13481	7.4259
10893	5.88117	5.95132	6.07741	6.56452	6.13698	5.93697	6.26149	5.90532	5.97523	6.14584	5.92325	6.18352	5.96944	6.05061	6.04302	6.20744	6.07534	6.00521	6.08382	6.07069	5.97974	6.12848	5.92718	6.28609	6.30872	6.44453	6.1846	6.12718	6.10607	6.07888	6.12931	6.11061	6.12466	6.24967	6.22614	6.06167	6.53652	6.10901	6.20413	6.13177	6.12336	6.05263	6.17211	6.01245	5.96667	6.28391	5.86836	6.09591	5.91617
10894	7.47754	5.65366	5.37397	7.10718	6.23626	5.15085	6.12055	5.21156	4.95374	5.1919	5.12624	5.33744	4.90904	6.27553	6.02062	4.90574	5.21213	4.81209	5.35902	4.90142	5.30609	4.93467	5.42637	5.1174	5.53656	5.12032	5.00911	4.98834	5.22364	4.9561	5.106	5.29405	5.28111	5.10471	5.01368	5.01472	5.35943	5.06681	4.98526	5.08038	4.944	5.128	5.07512	5.13626	4.82626	4.98989	8.53987	5.65574	6.40379
10896	4.82655	4.73788	5.16141	5.30608	5.05674	4.87069	4.88818	4.83365	5.18325	5.04825	4.94564	5.03025	4.95685	4.85287	5.08105	5.29875	5.06045	5.16957	5.06337	5.32241	4.93958	5.18982	5.25163	4.92749	5.11378	5.31561	5.25973	5.10945	5.19504	5.04855	5.40876	5.17115	5.07624	5.00418	5.05455	5.13508	5.08791	5.1714	4.9154	5.01888	5.02495	4.90307	5.12964	5.05939	5.29876	4.86622	5.19282	5.074	4.90918
10897	8.64212	9.4706	8.99374	9.13667	8.90441	8.88186	8.61421	9.05924	9.11961	8.96744	9.12015	8.85455	8.6071	9.15715	8.85673	9.19552	9.10318	8.65755	9.16144	8.82103	9.02768	8.68395	9.11728	9.04381	8.7969	8.61515	8.66488	8.57149	8.73548	8.42561	8.72498	8.56178	8.7581	8.31643	8.50964	8.33081	8.56627	8.37666	8.36475	8.36653	8.53357	8.74163	9.21396	8.54553	8.52865	8.8331	8.71452	8.67949	9.56114
10898	9.26117	9.7729	10.0354	9.86816	9.19974	9.86743	9.47686	9.59544	9.71152	10.0175	9.59591	9.5681	9.32526	9.51629	9.34406	9.74263	9.81307	9.49876	9.69209	9.8705	9.76633	9.49847	10.178	9.89799	9.56673	9.34169	9.60703	8.99189	9.63662	9.70089	9.91552	9.83768	9.5332	9.44939	9.62897	9.65899	9.53405	9.51917	8.83101	9.35018	9.34805	9.22583	9.81397	9.4722	9.59054	9.3034	9.62826	9.28201	9.58948
10899	11.8877	12.5481	12.4235	12.6944	12.0505	12.7804	11.992	12.4391	12.5512	12.6009	12.4798	12.5467	12.1311	12.5088	12.1386	12.5251	12.6984	12.2339	12.5294	12.5242	12.5285	12.1718	12.5932	12.5336	12.3536	12.0932	12.0374	12.0297	12.5299	11.9982	12.5678	12.4494	12.4431	12.0616	12.1628	12.2025	12.1564	12.1655	11.6966	11.8475	11.7835	11.9266	12.545	12.0356	12.0731	12.076	12.2354	12.1061	12.6162
109	7.14698	7.27761	6.72544	6.63673	7.22691	6.74057	7.18366	6.91318	7.21821	6.28668	7.02485	6.62496	6.58525	7.15312	6.95473	6.20615	6.94261	6.47337	6.38934	6.81357	7.02336	7.02876	6.90547	6.24231	6.68053	6.25372	6.63326	6.50104	6.05099	6.34282	6.21963	6.17918	6.32469	6.55297	6.0964	6.25652	6.6213	6.66735	6.55287	6.55195	6.4408	6.58539	6.4982	6.91591	6.13212	6.44307	6.65846	6.63169	7.43381
10900	6.01254	5.99419	5.92068	6.0972	5.89097	5.87358	6.04704	5.83728	6.13551	6.12494	6.11193	6.14482	6.15608	5.75385	5.95093	5.9308	5.882	6.07774	6.19309	6.04234	5.93259	6.12076	6.16028	6.16641	6.13974	6.11835	6.11086	6.06232	6.42268	6.17294	6.22625	6.3696	6.06071	6.18793	6.37026	6.4072	6.37123	6.08392	6.0841	6.09051	6.23394	6.151	6.05046	6.08094	6.36047	6.01482	5.95818	6.04667	6.02565
10902	6.70525	7.09182	6.94858	7.10048	6.88506	7.2829	6.78052	7.06228	7.21019	7.19296	6.86859	7.30805	6.74988	7.15588	6.85448	7.18547	7.17668	6.9619	6.98757	7.16112	7.0892	6.86014	7.17207	7.01256	6.84876	6.71743	6.62259	6.77405	6.99166	6.77388	7.0073	7.02251	7.10133	6.70893	6.63894	6.88645	6.78833	6.8728	6.73266	6.69753	6.70496	6.85176	7.11408	6.97444	6.92067	6.78591	6.99423	6.74565	7.06911
10904	10.6139	10.9854	11.0366	11.216	10.5744	11.1621	10.6755	10.9224	10.9263	11.2859	11.1198	11.2219	10.6748	11.0108	10.7176	11.0971	11.1982	10.7987	11.117	11.4647	11.1292	10.8344	11.0357	11.1892	11.0614	10.7558	10.7411	10.7047	11.2661	10.7621	11.1676	11.0836	11.3636	10.65	10.4979	10.9536	10.8071	10.9131	10.5516	10.4764	10.5549	10.7252	11.0251	10.9136	10.9193	10.8688	10.8976	10.8042	10.7594
10905	7.8827	7.56887	8.1358	7.33532	7.76457	7.21507	7.57408	8.19492	7.70054	7.29243	8.032	7.33174	7.74481	8.02754	7.69186	8.08645	7.58513	8.0355	7.77604	7.86531	7.81649	7.90582	7.80882	7.92561	8.03192	7.8224	8.23773	7.92544	7.83352	7.81269	7.7069	7.85177	8.06574	7.61303	7.9674	8.05523	7.60669	8.03443	7.60871	7.84358	7.91835	8.2229	7.79956	7.77781	8.0573	8.03371	7.94458	8.23863	7.67026
10906	8.58143	8.78005	9.06614	8.79985	8.77009	9.15236	8.97074	8.83201	9.17526	9.31198	9.2443	8.99991	8.85507	8.91802	8.80312	9.02498	9.02208	9.00039	8.80559	9.28477	9.09801	9.07642	9.15465	9.09699	8.99059	8.77027	8.85353	8.85151	8.99791	9.19047	9.22485	9.24234	9.01013	8.81838	9.15751	9.00811	8.86014	9.14061	8.56111	8.58263	8.59877	8.82297	8.91835	8.96061	9.06079	8.79228	8.59218	8.81972	8.90973
10907	8.93578	9.37133	9.34308	9.30286	9.13739	9.58135	9.10752	9.23246	9.2946	9.42879	9.47929	9.36648	8.98824	9.35138	9.21691	9.36223	9.28913	9.035	9.18813	9.24988	9.21079	9.0284	9.38047	9.27766	9.0757	9.00903	9.06858	9.04156	9.27437	8.98392	9.27579	9.24427	9.28849	8.94694	8.98763	9.03095	8.91839	9.06078	8.80305	8.80995	9.08083	9.01775	9.21699	9.10753	9.08424	8.99438	9.05159	9.06663	9.40651
10908	8.43805	8.83164	8.75345	8.96885	8.38992	8.18341	8.69287	8.44629	8.60688	8.68283	8.44071	8.84228	8.63025	8.46004	8.84574	8.67694	8.8826	8.66342	8.45533	8.60113	8.91365	8.43144	8.92396	8.67091	8.49352	8.5732	8.40168	8.3039	8.55759	8.60381	8.6707	8.60064	8.62083	8.11865	8.48252	8.51268	8.53561	8.45142	7.75395	7.98224	7.8092	8.27906	8.6407	8.38419	8.27845	8.33054	8.77988	8.37421	9.00966
10911	4.04986	4.06238	4.01173	4.112	4.07063	3.88968	4.12497	4.10672	4.36663	4.07844	3.96999	4.10543	4.17041	3.9936	4.02255	3.97967	4.04032	4.18616	4.03176	3.9923	3.90682	4.09536	3.964	4.16675	4.02623	4.07883	4.09509	4.06166	3.97693	4.22534	4.07162	4.06928	4.07454	4.09258	4.26794	4.22206	4.09174	4.19586	4.27903	4.0622	4.10798	4.07575	4.10992	4.13638	4.1457	4.08031	4.04094	4.10719	4.01876
10912	6.09952	6.51822	6.22681	6.72326	5.82128	6.40615	6.24192	6.05637	6.711	6.49694	6.45446	6.78636	6.20056	6.43076	6.4094	6.1633	6.37457	5.99652	6.67142	5.63531	6.28666	6.21269	6.40983	8.48063	7.4682	6.84505	7.28624	6.70453	7.4634	6.54952	7.89109	7.08207	6.82591	6.83769	6.7301	6.58517	6.80899	8.40676	5.94284	6.15556	6.54667	6.03626	6.41429	6.32289	6.04385	6.27596	6.29381	6.01257	7.04136
10913	6.05462	5.9129	5.81012	5.7754	6.40754	5.83041	5.95452	5.79368	5.72549	5.88262	5.81483	5.93523	6.51804	5.78444	6.24516	5.86881	5.46798	5.9296	5.97319	6.02616	5.86789	5.77042	5.72682	5.86968	5.81909	5.89273	5.98601	6.2287	5.59122	5.96758	5.7762	6.06493	6.0373	6.10906	6.06007	6.16683	5.9636	5.83318	6.07148	5.87679	5.90188	5.77828	6.06091	6.0525	6.25643	6.27856	5.72354	5.62811	5.42887
10914	8.84718	9.1309	9.35122	8.80686	8.47996	9.28734	8.55628	9.17654	9.01563	8.92077	9.22725	8.72888	8.68127	9.23234	8.52696	9.30363	8.89365	8.75664	9.13677	9.00387	9.08885	8.82578	9.26432	9.02666	9.30089	8.69033	8.83299	8.6375	9.07245	8.77138	9.1123	9.02304	9.36657	8.68157	8.68946	8.94577	8.79624	8.99647	8.45231	8.66285	8.77794	9.08159	9.01722	8.6626	8.92899	8.62423	8.94041	9.0498	9.10214
10915	7.95994	8.6109	8.75146	7.9973	8.5889	8.5797	8.38867	8.46185	8.46919	8.23886	8.75006	8.25658	8.11072	8.46468	8.33636	8.50031	8.34203	8.12795	8.41547	8.33189	8.60565	8.23648	8.41224	8.22298	8.38133	7.91056	7.97055	8.28753	8.23182	8.12808	8.37845	8.41529	8.42288	8.24466	7.99143	8.63793	8.17912	8.34483	8.04438	8.06837	8.09984	8.33801	8.29079	8.1859	8.32391	7.93845	8.41208	8.06669	8.86263
10916	11.123	11.8915	11.6561	11.6174	11.1255	11.794	11.1035	11.56	11.7696	11.5908	11.5784	11.6181	11.107	11.8352	11.3304	11.6699	11.7666	11.2377	11.7028	11.679	11.6612	11.29	11.7536	11.5272	11.6021	10.9597	11.1395	11.1746	11.6806	11.0562	11.6301	11.5254	11.6176	11.1293	11.1082	11.3394	11.3532	11.334	10.8644	11.0339	11.0931	11.0884	11.7481	11.3805	11.4964	11.14	11.3496	11.272	11.5835
10917	6.99863	6.24877	6.52478	7.13954	6.58539	6.51466	6.86954	7.09858	7.05276	6.86968	7.13404	7.12921	7.17489	6.52972	7.04259	6.85526	6.76417	7.28984	6.3193	7.20621	6.42915	7.2448	6.36973	6.59454	6.67485	7.4499	6.95216	7.37997	7.10715	6.94519	6.66479	7.11753	6.65814	6.90062	7.33654	7.15065	7.20458	6.53295	6.58606	6.91745	7.07143	7.07434	6.99691	7.66802	6.74524	7.31977	6.45606	6.45648	6.52831
10919	7.07653	7.54337	7.34556	7.60106	7.09978	7.21418	7.14209	7.3273	7.41435	7.09806	7.23493	7.55412	7.08917	7.18415	7.17946	7.49442	7.88935	7.18944	7.43121	7.5885	7.44527	7.27544	7.45789	7.54352	7.35916	7.2716	7.2934	7.1155	7.47442	7.19486	7.3873	7.44835	7.33395	7.09911	7.1673	7.27442	7.24357	7.31381	6.89378	7.0014	7.01508	7.07494	7.49997	7.06908	7.10916	7.28117	7.17209	7.13452	7.38321
10920	9.29466	9.33011	9.80662	9.21384	9.0258	9.5366	9.08527	9.69548	9.62101	9.63166	9.75737	9.14484	9.32886	9.59786	9.27653	9.68587	9.26399	9.26515	9.37344	9.56469	9.49162	9.15451	9.42184	9.36158	9.31642	8.94887	9.1117	9.03544	9.30549	9.18093	9.25515	9.26151	9.27163	8.98909	9.26919	9.33858	9.15637	9.1872	8.94375	9.05931	9.20009	9.51714	9.22264	9.37208	9.53011	9.08492	9.19694	9.32848	9.33591
10921	9.69658	9.80195	10.0016	10.2211	9.84424	10.3556	9.9221	9.69164	10.2776	9.60051	10.2016	10.6908	9.677	10.0608	9.95526	10.2134	10.3206	9.67965	10.2567	10.4545	10.3988	9.95488	10.4542	10.1111	10.2322	9.7812	9.96321	9.79127	10.1177	9.72291	10.217	9.82418	10.2856	9.66134	9.84697	9.88953	9.8611	9.78177	9.70284	10.0258	9.61179	9.64949	9.63365	9.86098	10.1891	9.7734	9.95002	9.66981	10.3172
10922	9.17459	9.57955	9.43109	9.55891	9.14114	9.53239	9.03875	9.46465	9.35678	9.32373	9.15939	9.44851	9.18313	9.3029	9.19176	9.61397	9.59714	9.43568	9.24768	9.27573	9.52801	9.28736	9.63771	9.60815	9.41337	9.38519	9.20467	9.28131	9.44035	9.23899	9.58084	9.40854	9.4403	9.24333	9.22073	9.2117	9.35048	9.05338	8.87652	9.03723	9.15374	9.2665	9.52709	9.19052	9.28745	9.35341	9.13412	9.26845	9.49197
10923	10.1132	10.5373	10.6591	10.1624	10.2379	10.5498	10.0755	10.4853	10.5861	10.5189	10.6504	10.2508	10.1342	10.5046	10.1571	10.5492	10.2467	10.2403	10.433	10.5256	10.4329	10.1139	10.3297	10.4665	10.5078	9.9761	10.131	10.0927	10.3985	10.0428	10.4756	10.4443	10.5066	10.188	10.2421	10.2743	10.2443	10.214	9.84673	10.0401	10.1101	10.2327	10.4	10.0576	10.2584	10.0103	10.2938	10.2971	10.5546
10924	8.44375	8.08815	8.2312	9.23516	7.98587	8.19404	8.02563	8.91057	7.74816	9.16325	8.8292	9.92885	8.87845	8.68351	8.86439	8.95198	8.24892	8.40431	9.49815	8.156	8.4863	8.25336	8.02891	9.37179	8.60852	8.8369	9.00683	8.99687	9.05377	8.61976	8.78863	8.27811	9.01857	8.95443	8.47353	8.45009	8.47521	8.71617	9.41719	8.94519	8.78936	8.4091	9.62516	7.85797	8.44289	9.40199	9.47085	8.15296	8.07081
10926	6.1845	6.55926	5.82764	5.3305	6.83685	5.90541	6.32927	6.61957	6.02359	5.95666	6.30738	5.56648	5.97719	6.07752	6.01273	6.08555	5.41454	5.60494	6.32268	6.00236	6.13167	5.77387	6.17156	5.85715	6.46195	6.11377	6.05786	6.22697	5.93069	5.64294	6.03675	6.00768	5.83624	5.86577	6.00898	6.02101	5.50122	6.27043	5.54317	5.8185	5.79101	6.15818	5.82795	6.04577	6.0523	5.79561	6.93922	6.22676	6.81144
10927	6.76866	7.03825	6.95634	6.76717	7.17765	7.29857	6.63327	7.01292	6.93916	6.70549	7.17987	7.06597	6.66223	7.07298	6.62443	7.19976	7.23111	6.77659	7.37867	7.329	7.05369	6.88285	7.08833	7.15342	7.34341	6.92137	6.85979	7.36821	7.45098	6.91362	7.26254	7.20873	7.46398	7.00338	6.79198	6.99029	6.89018	7.11771	6.9429	7.02842	6.92401	6.84982	7.26343	6.7027	7.18478	6.89027	6.80434	6.71342	7.12816
10928	8.31805	8.40165	8.32284	8.33632	8.08966	8.53917	7.94863	8.9801	8.5667	8.67047	8.52568	8.29186	7.96408	8.78756	8.43052	8.6027	8.90298	8.61484	8.77561	8.45492	8.41756	8.83235	8.86967	8.78291	8.57742	8.49526	8.24266	8.08152	9.11147	8.52996	8.59336	9.0105	9.05569	8.53786	8.44839	8.34278	8.26165	8.52191	8.0176	8.42942	8.30624	8.61955	8.62645	8.29715	8.29227	8.14505	8.51196	8.61143	8.25172
10929	9.06633	9.21236	9.37124	9.05362	9.19272	9.49699	8.92324	9.40777	9.23671	9.28689	9.48117	9.22825	8.96121	9.34819	8.93831	9.5327	9.22801	9.11828	9.27004	9.39967	9.25074	9.10752	9.3004	9.16293	9.35798	8.87468	9.09608	9.14942	9.24126	9.06049	9.32208	9.35902	9.42336	8.9853	8.88587	9.2202	8.99191	9.27494	8.89937	9.00148	9.18837	9.09892	9.22157	9.14881	9.13322	9.04173	9.05044	9.13334	9.10684
10930	5.45978	5.35266	5.54637	5.63555	5.47784	5.66565	5.56338	5.76794	5.5733	5.51071	5.36899	5.36369	5.6369	5.46947	5.6333	5.49835	5.53468	5.66883	5.28182	5.90895	5.16519	5.79959	5.55262	5.52165	5.34258	5.75882	5.79782	5.5	5.48076	5.60879	5.26485	5.69308	5.37575	5.84433	5.96205	5.82321	5.78074	5.57572	5.8614	5.80495	5.98123	6.00744	5.58353	5.94547	6.07098	5.63785	5.54575	5.64842	5.33572
10935	11.5137	12.1482	11.8189	12.1443	11.879	11.7464	11.6333	11.8923	11.5986	12.1439	11.9497	12.0291	11.8034	12.0269	11.7719	12.0454	11.7388	11.4893	12.2229	11.8943	11.9323	11.5313	11.7449	12.2334	12.0634	11.6241	11.6434	11.637	12.1424	11.4841	12.0831	11.8468	12.0835	11.6859	11.6145	11.7356	11.7654	11.5204	11.4043	11.4733	11.4301	11.4488	12.2047	11.4045	11.6503	11.8317	11.7709	11.4588	11.8301
10936	4.53502	4.66663	4.80602	4.90311	4.90539	5.09219	4.78016	4.80662	5.01222	5.25126	5.34541	4.85717	4.99759	5.05713	4.77338	4.77743	4.87048	4.84823	4.86211	4.65356	4.94318	4.96514	5.19979	4.93392	5.25918	4.86736	5.27668	4.61214	5.14536	4.91711	5.06396	5.37453	4.91256	5.20381	5.40643	5.00487	5.23748	4.95069	5.09614	4.81961	4.70629	4.78843	4.94299	4.94651	4.97773	5.05607	4.84184	4.85823	4.88084
10938	8.20742	8.01987	8.40728	7.98998	7.16323	8.05109	7.7296	8.18731	8.06667	7.73238	8.36081	8.32676	8.2071	8.05551	7.88532	8.48077	8.1658	8.23234	8.13675	8.37752	8.14362	8.18002	8.64589	8.38523	8.44363	8.09762	8.52519	7.93165	8.07146	8.44372	8.06616	8.3962	8.37834	7.86647	8.39787	8.15728	8.01273	8.10917	7.40656	8.01405	7.6493	8.3644	8.37695	8.00424	8.825	8.20792	8.06685	8.50958	8.1352
10939	9.15256	9.82302	9.42513	9.86243	9.24265	9.80052	9.28606	9.58476	9.70087	10.1908	9.77616	10.1688	9.75825	9.57396	9.42741	9.89339	9.73787	9.59302	9.7181	9.75967	9.6667	9.44593	9.84384	9.78353	9.76282	9.44781	9.31745	9.52796	9.95121	9.45748	9.99246	9.63813	9.88094	9.37092	9.42665	9.61818	9.55819	9.40039	9.20156	9.27178	9.53138	9.33688	10.0583	9.2829	9.60111	9.39276	9.32685	9.16186	9.51959
10940	6.06675	5.84872	6.06155	6.43832	6.28124	6.69165	6.20073	6.0758	5.9693	5.96154	6.09312	5.98366	6.55782	5.59524	6.00237	5.93103	6.32275	6.27889	6.15207	5.77918	6.01761	6.17006	6.4262	6.00632	5.77892	6.21599	5.70078	6.15989	5.82574	6.42732	6.29398	5.58877	6.24468	6.04552	6.12159	5.96523	5.87969	5.88071	5.9457	6.22367	5.67709	6.10351	6.16088	6.41543	5.97436	6.27775	5.79892	6.27774	6.13386
10942	4.649	4.4844	4.43672	4.6541	4.95334	4.62148	4.85693	4.6039	4.95738	4.68467	4.92013	4.77719	4.71167	4.69674	4.59149	4.81073	4.81609	4.87465	4.79908	4.7083	4.61347	4.72749	4.5531	4.75928	4.62102	4.73846	4.73671	4.66531	4.72416	4.89116	4.85264	4.77945	4.87846	4.69563	4.67677	4.78263	5.00039	4.77588	4.74416	4.82079	4.77805	4.57665	4.78758	4.7958	4.78551	4.93045	4.61107	4.61514	4.83091
10943	7.3068	7.37357	7.51209	7.31662	7.64302	7.17199	7.38986	7.21008	7.44455	7.30503	7.55152	7.50929	7.14001	7.57776	7.42175	7.32709	7.65045	7.40305	7.28861	7.62947	7.63572	7.47484	7.47036	7.23574	7.22733	7.18587	7.2651	7.15013	7.19804	7.24858	7.13153	7.48003	7.14629	7.18882	7.31143	7.32849	7.29945	7.3767	6.99555	7.08231	7.0181	7.22418	7.36356	7.3676	7.31723	7.23296	7.56522	7.40381	7.41422
10944	10.5224	10.8249	11.121	10.5428	10.5539	10.1369	10.4809	11.1831	10.9029	10.7787	11.1486	10.697	10.6271	10.8518	10.5225	11.1376	10.7046	10.8681	10.8901	11.1305	11.0185	10.8619	10.637	11.386	11.2529	10.9015	10.7874	10.8626	11.0886	10.823	11.1068	11.2199	11.2217	10.9261	10.9393	11.135	10.8805	11.0414	10.5348	10.6864	10.8628	10.82	10.9234	10.7018	10.9207	10.7283	10.8049	10.7176	10.5357
10945	8.35001	7.905	8.0515	8.10367	8.40941	8.55624	8.43583	8.2097	8.25039	8.29189	8.41943	8.78563	8.3452	8.01001	8.23974	8.21652	8.00259	8.05556	8.12332	8.4316	8.63641	8.34157	8.41795	8.28106	8.39685	8.19942	8.53654	8.3158	8.40896	8.07147	8.26519	8.25484	8.1223	7.95476	8.19464	8.2475	8.34253	8.33822	7.95888	7.87728	8.09716	8.30965	8.13346	7.87698	8.33147	8.33109	8.37756	8.20456	8.22811
10946	7.55174	8.27372	7.72463	8.21805	7.9968	8.89703	7.68662	7.93152	8.42942	8.23878	8.159	7.92333	7.69282	8.26476	7.65264	7.59294	8.66488	7.68368	7.79564	8.72951	8.30625	7.89676	8.50625	8.5998	8.22499	8.13334	7.87818	8.01123	8.17306	7.76033	8.46941	8.01458	8.35466	7.48401	7.63414	7.98325	7.70336	8.08405	7.73691	7.73268	7.81358	7.5333	8.49683	8.01338	6.95784	8.18816	7.38995	7.75703	8.30712
10947	9.98417	10.3522	10.5571	10.4042	9.46602	10.3041	10.0836	10.3406	10.614	10.053	10.4666	10.371	9.8977	10.2889	9.98203	10.1101	10.7374	10.0756	9.98006	10.46	10.3313	10.4671	10.128	10.1065	9.92683	9.71344	9.89581	9.60329	10.1724	9.76769	10.0664	9.69787	10.1208	9.58197	9.92224	9.92233	9.52687	9.90347	9.35655	9.56929	9.54733	10.0849	10.3943	10.2999	9.97104	10.2038	9.73096	10.1521	10.3186
10948	6.50961	6.66363	6.52651	6.86703	6.16588	7.13057	6.60941	6.85709	6.92451	6.62063	6.42871	7.25057	6.55651	6.29771	6.50057	6.58501	6.6175	6.56279	6.25418	6.4336	6.98347	6.88683	7.13577	6.87764	6.60595	6.67485	6.7086	6.63079	6.70477	6.64047	6.63334	6.66829	6.63315	6.71839	6.52495	6.81588	6.39436	6.72743	6.58051	6.41335	6.7328	6.55804	6.27242	6.16053	6.64852	6.32542	6.97297	7.01188	7.22617
10949	9.73374	9.74408	9.84311	9.56076	9.58351	9.74755	9.43118	10.1242	10.0325	9.5942	9.81108	9.74068	9.44665	9.41563	9.46131	9.93732	9.71782	9.39093	9.94258	10.0046	9.78103	9.39553	9.73126	10.0376	9.99429	9.65865	9.5241	9.59371	9.43581	9.34277	9.6922	9.60348	9.65935	9.33751	9.61587	9.75963	9.64618	9.85982	9.39279	9.40172	9.332	9.8374	9.72542	9.867	9.51997	9.5281	9.88653	9.76531	9.90388
10950	10.3357	9.8217	10.372	9.44203	9.70516	10.3945	9.61502	10.9875	10.6829	10.4628	10.8062	9.56557	10.4736	10.5323	9.91533	10.9034	9.89983	10.1068	10.351	10.5007	10.6047	10.2386	10.5975	10.3881	10.3249	10.4856	10.3496	10.5001	10.5239	10.1193	10.8642	10.7899	10.3866	10.4311	10.5285	10.8598	9.7908	10.5711	10.2673	10.6364	10.7781	10.5407	9.60383	10.4456	10.322	9.67037	10.3357	10.4062	10.3058
10952	11.6473	12.3597	12.2237	12.2352	11.9363	12.3541	11.8112	12.2313	12.3108	12.3452	12.2851	12.2285	11.8927	12.3115	11.8788	12.401	12.244	11.9507	12.2848	12.1833	12.2758	11.9502	12.2797	12.256	12.1286	11.7293	11.7274	11.7516	12.1264	11.7424	12.2092	12.0404	12.1612	11.8493	11.8693	11.9706	11.8223	11.9276	11.5689	11.6996	11.6567	11.7517	12.2747	11.8894	11.9399	11.7262	12.0209	11.927	12.4235
10953	9.09289	9.11112	9.32716	9.30535	9.32928	9.42079	8.99714	9.1118	9.04614	9.26206	9.49517	9.19086	9.48059	9.19658	9.47887	9.42899	9.26695	9.05676	9.16261	9.27621	9.30858	8.9624	9.37373	9.15136	9.13408	8.9654	9.25637	9.17823	9.21191	8.924	9.13569	9.04121	9.15041	8.93027	9.24696	8.98646	9.24066	8.87485	8.73906	9.07598	9.14402	9.123	9.39796	8.93104	9.29506	9.01373	8.97395	9.03109	9.56037
10954	9.39076	9.64198	9.9834	10.0658	8.7181	9.46053	8.99003	9.73343	10.2907	9.04513	10.3765	10.342	9.04762	10.2932	9.71658	9.23482	10.8611	9.33704	8.69631	9.62659	10.4648	9.93386	9.75051	9.17088	9.73951	8.85944	9.54492	8.91773	9.42487	8.82736	9.58565	9.14123	10.0514	9.13501	8.84139	9.24082	8.63745	9.64931	9.02287	9.20532	8.97186	9.07948	9.77162	9.45069	8.37407	9.45057	9.04887	9.70906	9.66605
10955	10.242	9.74545	10.7313	9.63293	10.4198	10.5787	9.93486	10.2464	10.3056	10.2451	10.8624	10.2527	9.99152	10.7052	10.0115	10.4676	10.5451	10.4709	10.1438	10.5646	10.3429	10.6434	10.524	10.175	10.2319	10.2677	10.4602	10.3969	10.4952	10.3699	10.0677	10.3788	10.3437	10.1833	10.4633	10.0696	10.0116	10.3888	9.92673	10.1101	10.0488	10.3304	9.94308	10.4204	10.4948	10.0143	10.0618	10.2231	9.94289
10956	10.6054	10.7577	11.1287	10.501	10.5497	10.9473	10.7584	10.6946	10.6502	10.7152	11.0959	10.8779	10.8236	10.6853	10.7407	10.8174	10.791	10.8059	10.2627	11.1852	11.034	10.6935	10.8181	10.6072	10.7574	10.5226	10.773	10.5874	10.8799	10.6683	10.852	10.8713	10.7842	10.5135	10.6696	10.8376	10.6144	10.7344	10.2189	10.1987	10.3382	10.5111	10.8584	10.6331	10.8157	10.582	10.9058	10.6707	10.6529
10957	10.536	11.0045	11.1222	11.0739	10.9394	11.308	10.8141	11.0667	11.1393	10.8011	11.4774	11.3783	10.4545	11.0496	10.8988	11.3898	11.6349	10.6239	10.976	11.2976	11.295	11.1039	11.2289	11.1354	11.3403	10.6305	10.686	10.6436	11.3327	10.5074	11.2992	10.9791	11.182	10.6017	10.8372	10.8606	10.9195	10.8313	10.4745	10.6483	10.5846	10.6961	11.059	10.6659	10.6768	10.7815	10.9303	10.5692	10.8539
10959	8.75061	8.6911	8.84173	8.15766	9.39901	8.43923	8.48816	8.64125	8.66633	8.01932	8.83377	8.45618	8.50756	8.86495	8.67507	8.74144	8.35458	8.49317	8.50039	8.53683	8.74724	8.74839	8.84628	8.58186	9.01814	8.35709	9.21347	9.19014	8.7322	8.65248	8.44926	8.73154	8.79837	8.30251	8.62989	8.50988	8.48498	8.48889	8.8883	8.97738	9.04038	8.68198	8.49547	8.47326	8.57822	8.34878	8.69837	9.0033	8.8521
10960	8.95357	9.75433	9.75806	9.13999	9.11142	9.88099	9.05465	9.0823	9.41583	9.51587	9.54262	9.18518	8.95656	9.75979	9.46982	9.62422	9.40521	9.27035	9.20879	9.42185	9.30814	9.18128	9.48887	9.20627	9.12197	8.91491	8.9314	8.6586	8.73975	8.71911	8.95151	8.95148	9.32988	8.63523	8.87216	8.69323	8.78943	9.00435	8.36275	8.6283	8.85081	8.92836	9.14999	9.35671	9.11052	8.85286	8.99862	9.35257	9.53367
10961	11.271	12.1137	11.5928	11.9253	11.469	11.6921	11.3216	11.4819	11.5205	12.0472	11.4527	11.7289	11.3227	11.7965	11.4194	11.6979	11.6263	11.3345	11.6018	11.5778	11.6409	11.2093	11.6492	11.62	11.4653	11.05	11.1344	11.1646	11.4758	10.745	11.7027	11.3646	11.5816	11.3379	11.0654	11.2267	11.2779	11.2059	11.1151	11.0202	11.0655	11.167	11.7627	11.2464	11.0915	11.4436	11.4348	11.1061	11.6394
10962	9.08467	8.97436	8.74819	8.11139	9.70599	8.86193	8.19531	8.14537	7.96991	8.46116	9.18759	7.53369	7.90961	8.21894	9.33666	7.86704	8.11221	7.85329	7.7811	7.68735	8.77228	7.77893	9.24336	8.05983	8.00818	7.75269	7.40683	7.64107	7.35263	7.78982	7.90117	7.74585	7.67784	7.64474	8.17625	7.45001	7.68669	7.76467	7.12253	7.48766	7.59076	8.0137	7.79455	7.72796	7.65477	7.37224	9.02182	7.56257	9.88232
10963	7.73153	7.36334	7.25053	7.68446	7.08475	7.70613	7.11672	7.73695	7.36231	6.75377	6.84177	7.43793	7.5794	7.05152	7.08174	7.30498	7.34699	7.2291	7.12842	6.96811	7.62141	7.64597	8.14892	7.7183	7.62467	7.29865	7.60803	7.43836	7.34472	7.06396	7.08051	7.7019	7.47027	6.94115	7.34518	7.12168	7.06377	7.22022	7.56573	7.29745	7.65706	7.80439	7.09535	7.09049	7.53071	7.72747	7.81398	8.01748	8.08107
10964	8.53409	7.1179	8.14819	9.25635	7.94585	7.44768	7.77686	8.85116	10.5322	6.68206	9.08334	10.1268	7.55503	10.6383	8.24673	5.92208	10.2247	9.27827	7.84925	7.8822	9.67681	9.97497	9.26918	8.89768	8.01596	7.9034	10.5351	8.02439	10.4096	8.06163	8.50124	7.04146	8.41365	8.67657	9.1899	6.99792	8.41708	8.5595	8.34571	8.96023	7.85837	7.9002	6.97155	9.67129	6.76711	8.43473	6.95416	8.9824	8.04024
10966	8.4928	8.93298	8.4461	9.20782	8.48252	8.36216	8.45924	8.44136	8.33024	9.1826	8.89385	8.92332	8.6431	8.67704	8.65445	8.88371	8.86749	8.64493	9.37492	8.77296	8.70292	8.51343	8.61352	9.22561	9.22624	8.82418	8.61583	8.8396	9.42719	8.62076	9.08696	8.61643	9.20006	8.71425	8.38289	8.88757	8.76951	8.83005	8.48086	8.43131	8.51043	8.42818	9.27843	8.42038	8.7338	8.90727	8.29481	8.57229	7.84127
10969	8.91307	9.67815	9.43777	9.73156	8.93875	9.78683	8.71612	9.23622	9.44478	9.64339	9.26402	9.29674	8.90722	9.51038	9.01898	9.66716	9.47462	8.99714	9.48693	9.14983	9.36446	8.80072	9.61886	9.44192	9.33111	8.77203	8.7379	8.84261	9.15082	8.6019	9.52861	8.9796	9.33977	8.85831	8.86624	8.90927	8.85717	8.92929	8.51901	8.66832	8.85068	9.04874	9.56829	8.90354	8.99666	8.75635	8.85986	8.95482	9.6726
10970	9.29089	9.81045	9.81022	9.21505	9.67912	10.2784	9.79356	9.76343	9.5491	9.54624	9.97168	9.52675	8.78296	9.8279	9.60077	9.72411	9.73794	9.56209	9.59689	10.2495	9.84649	9.60088	10.0543	9.88755	10.0752	9.36443	9.60505	9.84825	9.93783	9.64362	9.92765	10.0953	9.91265	9.25737	9.5319	9.65115	9.48001	9.42361	9.03043	9.39474	9.3466	9.35344	9.67795	9.51649	9.72261	9.21944	9.46414	9.643	10.4063
10972	10.9051	11.491	11.6301	11.1746	11.2135	11.6029	11.1555	11.402	11.4797	11.3553	11.594	11.1085	11.1671	11.5275	11.1587	11.5988	11.1479	11.106	11.3715	11.2465	11.5169	11.1562	11.4447	11.4329	11.3838	10.732	11.0605	11.0252	11.3458	11.1433	11.3308	11.4565	11.5122	10.9578	11.2411	11.4058	11.1916	11.1524	10.6758	10.9717	10.9995	11.0352	11.1847	10.8046	11.1595	10.8544	11.224	11.1915	11.4297
10973	7.80172	7.5487	7.70068	6.82993	8.50408	6.66397	7.34911	7.61952	7.5457	6.79954	8.0522	6.80569	7.32135	7.22915	7.71886	7.42085	7.37448	7.60812	7.26177	7.6788	7.49356	7.38819	7.4475	6.9059	7.53977	6.85865	7.44263	7.33537	7.19902	7.19782	7.15545	6.77658	7.31413	6.77781	6.95657	7.26545	7.07292	7.48392	7.11509	7.68721	7.3135	7.27929	7.21549	7.76759	7.38579	7.19649	7.7066	7.41609	8.22883
10974	8.9826	10.3883	10.1745	10.3415	8.38807	10.5655	9.33627	9.79563	9.91594	8.82622	10.392	10.2928	9.04778	10.3736	9.17373	9.66236	10.5456	9.61534	10.388	9.70535	10.2158	9.51833	9.40488	9.41514	9.93262	9.64536	9.8621	9.53314	10.1259	8.27387	9.43603	9.51444	8.90073	9.12666	8.75157	9.28962	9.07248	9.15014	9.33915	9.46541	9.40215	9.15922	10.1794	9.61874	9.05234	9.31293	9.28474	9.14478	9.66962
10975	10.0165	10.56	10.4411	11.093	9.47581	10.7112	9.64048	10.2156	10.463	10.6146	10.6686	10.5089	9.88775	10.3291	10.0833	10.5508	10.6045	10.3291	10.9409	10.1091	10.1793	9.65402	10.34	10.5807	9.76871	10.0553	9.70175	9.6574	10.3324	9.92847	10.5921	10.5168	10.2961	9.85502	10.0037	9.89977	10.1334	9.54728	9.15952	9.36292	9.47484	9.77187	10.674	9.66245	10.0246	9.92125	9.76958	9.676	9.94209
10978	8.76802	8.99913	8.78309	8.95393	8.72263	9.47777	8.64927	8.92356	8.9336	9.13865	8.98868	9.03059	8.67054	8.92699	8.83342	8.84459	8.97799	8.57684	8.85196	9.04552	8.82749	8.54057	8.90055	8.57724	8.53297	8.59114	8.53612	8.62435	8.64223	8.57262	8.95478	8.73569	8.47813	8.66579	8.55377	8.79297	8.36123	8.69382	8.55827	8.52307	8.61	8.57961	8.87181	8.64052	8.65813	8.56526	8.81518	8.74398	8.83582
10979	9.76776	9.24548	10.3123	9.16282	9.01466	9.32212	8.9486	10.3486	10.1372	9.91475	10.2281	9.88334	9.35864	10.3802	9.34356	10.1449	9.75668	9.54346	10.2244	10.2033	10.1665	9.82229	10.1731	9.97253	10.181	9.30472	9.40741	9.77347	10.1698	9.91859	9.82261	10.1332	10.3594	9.63696	9.77351	9.91822	9.27563	10.1167	9.87073	10.2272	10.1701	10.0294	9.69963	9.93439	10.0875	9.51145	9.98129	10.3852	10.1028
10980	10.1263	10.6254	10.529	10.7867	10.0899	10.6509	10.245	10.5465	10.7477	10.8965	10.616	10.7093	10.3037	10.6322	10.343	10.6989	10.6608	10.3121	10.6568	10.7553	10.5239	10.2987	10.5681	10.5697	10.4298	10.2473	10.1693	10.2094	10.5266	10.0305	10.5119	10.469	10.5391	10.1094	10.2306	10.3684	10.3471	10.2951	10.0748	10.0165	10.1301	10.2999	10.8542	10.4258	10.4023	10.3844	10.1777	10.1742	10.5855
10981	9.08728	9.26955	8.72337	9.074	9.32007	8.6422	8.94659	8.47427	8.75619	8.90507	8.82782	8.53506	8.5985	8.94564	9.22931	8.51866	8.7384	8.57054	8.93426	8.46865	8.74887	8.20983	9.00029	8.56649	8.29216	8.33421	8.40687	8.17643	7.93828	8.51198	8.27398	8.12992	8.24018	8.25135	8.43759	8.41205	8.41241	8.04117	8.17164	8.15558	8.08827	8.57854	8.89274	8.56502	8.30326	8.60858	9.33439	8.40838	9.34472
10982	9.50169	9.16377	9.86829	9.33684	8.93882	9.89115	9.45971	9.82845	9.78467	9.62366	9.9454	10.1612	9.33	9.93094	9.17546	9.51027	9.99905	9.66201	9.64186	10.1077	9.76319	9.87867	9.59673	9.45887	9.56482	9.19148	9.67856	9.43088	9.97895	9.99934	9.70939	9.47356	9.88312	9.34104	9.77642	9.15192	9.27109	9.75413	9.45465	9.4841	9.52808	9.6821	9.7277	9.44856	9.5144	9.61108	9.61522	9.63762	10.0563
10983	10.5336	10.8108	11.1033	11.0764	11.1957	12.0177	10.8822	10.9249	11.317	11.5823	11.1896	11.7015	10.6774	11.4449	10.8431	11.3597	11.7407	11.0517	11.68	11.4487	11.0338	11.2438	11.5251	11.6188	11.1984	11.2276	10.8304	11.0537	11.7143	11.1698	11.4592	11.8243	11.5809	11.0512	11.0088	10.3234	11.0235	11.0017	10.7282	10.8531	10.7695	10.5679	11.3428	10.8013	11.03	10.8374	10.7662	10.6421	11.2149
10985	7.53629	8.14156	7.88316	7.97699	7.78208	7.7452	7.48744	7.76679	8.08728	7.82804	7.72281	7.60636	7.35518	7.66209	7.73451	8.03743	8.29101	7.72267	7.90885	7.9031	8.07135	7.58507	8.00558	7.80141	7.97853	7.33788	7.62865	7.68629	7.7427	7.3618	8.01649	7.89392	7.86966	7.09336	7.22512	7.53918	7.32528	7.57637	6.93933	7.42362	7.18944	7.39008	7.91328	7.58738	7.58017	7.53368	7.65617	7.60072	8.23719
10987	10.6078	10.9462	11.1377	11.1311	10.4687	11.1347	10.395	11.0834	11.2061	11.1014	11.2183	10.7357	10.6125	11.198	10.65	11.2349	11.1063	10.7878	11.0015	11.0032	11.1829	10.7113	11.327	11.0954	10.8859	10.3517	10.6505	10.389	10.9169	10.412	10.9128	10.7615	11.1102	10.3869	10.5268	10.6072	10.4489	10.7052	10.2437	10.269	10.3002	10.6575	11.0462	10.7044	10.7097	10.5392	10.8369	10.768	11.003
10988	7.79654	7.70951	8.00045	7.18408	8.02862	7.30841	7.32641	7.91878	7.89077	7.51918	7.99123	8.08787	7.78609	7.89194	7.50916	7.86416	7.59088	7.62764	7.72161	7.91856	7.70729	7.61373	7.79704	7.68347	8.22044	7.55895	7.84275	7.97066	8.03031	7.84012	7.82966	7.86691	8.05532	7.57974	7.72269	7.88779	7.67728	7.87307	7.72109	7.75607	7.76719	7.74768	7.51302	7.92253	7.8303	7.744	8.09454	7.73838	7.85181
10989	9.24656	9.40371	9.43445	9.78939	9.3135	9.15331	9.15531	9.18515	9.20865	9.44218	9.30791	9.43564	9.15121	9.50283	9.18121	9.49488	9.31189	9.11867	9.58344	9.2901	9.18077	9.22819	9.63272	9.36469	9.38491	9.17541	9.1847	9.2908	9.4794	9.06723	9.50511	9.25416	9.50864	8.93836	8.96825	9.06811	8.96751	9.16348	9.0923	9.23818	9.12581	9.27694	9.64661	8.85879	8.93776	9.44318	9.3471	9.19409	9.66928
10990	4.8945	4.4238	4.39565	4.66284	4.65531	4.41714	5.37658	4.62085	4.63228	4.40208	4.63229	4.4271	4.37723	4.33117	4.55915	4.19878	4.50891	4.5631	4.52382	4.49299	4.69429	4.54509	4.66707	4.44515	4.41344	4.56532	4.66496	4.43592	4.34495	4.46121	4.31779	4.48257	4.51372	4.35765	4.37712	4.4919	4.47078	4.45527	4.43875	4.43375	4.54484	4.3894	4.42724	4.63007	4.5941	4.65663	5.17297	4.48037	4.72116
10991	5.41069	5.38044	5.48341	5.82015	5.31484	5.24652	5.87575	5.25992	5.28738	5.4633	5.49401	5.56279	5.93352	5.24895	5.49899	5.6835	5.73817	5.3877	5.49916	5.42985	5.69264	5.62032	5.26026	5.73458	5.53113	5.86164	5.83898	5.75852	5.95638	5.80582	5.8827	5.94454	5.51388	5.77839	5.80093	5.85577	6.11122	5.66254	5.92544	5.79304	5.81324	5.4866	5.85577	5.62015	5.9708	5.71022	5.04363	5.53269	5.61703
10992	10.1298	10.4356	10.4048	10.5842	10.0638	10.6626	10.141	10.5127	10.4682	10.4515	10.4178	10.4125	9.98745	10.3421	10.1313	10.5437	10.537	10.2224	10.0289	10.6909	10.5763	10.0736	10.4909	10.3716	10.3548	9.95199	9.9847	10.0387	10.2531	9.97223	10.355	10.3857	10.318	9.95127	9.93588	10.2177	10.1546	10.2117	9.89155	9.97973	10.0049	10.1491	10.524	10.1347	10.1009	9.98128	10.1359	10.1747	10.4706
10993	6.58383	5.65873	5.34199	5.53197	6.32025	5.25103	5.80121	4.939	5.51027	5.3817	5.48092	5.39295	5.21255	5.79008	6.05794	5.28612	5.22125	5.29429	5.25466	5.48061	5.68351	5.57388	6.11999	5.4775	5.31765	5.49545	5.37942	5.4078	5.32176	5.59556	5.66122	5.62833	5.26135	5.4078	5.62541	5.6774	5.50202	5.77525	5.50843	5.53666	5.77689	5.60133	5.31398	5.33796	5.38817	5.57802	6.60888	5.29887	6.3965
10994	8.7661	9.57254	9.11323	10.3457	9.01354	9.20865	9.11175	9.12295	8.63189	9.94705	9.09368	10.5929	9.47326	9.7998	9.39083	10.2632	9.85019	9.29775	9.75727	9.4788	9.45744	9.24313	9.8399	9.63923	9.63322	9.32296	9.51903	9.25016	9.68522	8.78467	9.40222	9.25756	9.55224	8.66956	8.70659	8.83255	9.38082	8.73647	8.7255	8.56771	8.53013	9.11656	10.6731	9.06456	9.35068	9.66372	9.11966	8.85791	9.05092
10998	6.76568	7.06651	7.05816	7.37079	6.82977	6.83152	6.81425	6.60855	7.16617	7.06778	6.68766	7.20565	6.86463	6.55319	6.74313	6.84079	6.87067	6.98343	6.90402	6.63584	6.7545	6.55944	6.83194	6.96227	6.75274	6.7784	6.83072	6.8521	6.83987	6.77682	6.99483	6.63376	6.87583	6.69524	6.75847	6.83194	6.81365	6.65671	6.35004	6.55999	6.69867	6.54825	7.16031	6.99494	6.87954	6.54453	6.42802	6.51192	6.94442
11000	9.12845	9.52109	9.78214	9.50155	8.88759	9.48858	9.40857	9.35575	10.1426	8.91745	9.63732	9.69385	8.70785	9.96195	9.81806	9.12575	9.68557	8.53188	8.73989	9.17784	9.93923	9.30792	9.95255	8.84776	9.00633	8.22536	8.91991	8.47693	8.43692	8.15782	8.40339	8.3684	8.58262	8.32214	8.18702	8.66597	8.64865	8.83	8.12229	8.51633	8.0374	9.04408	9.24523	9.06798	8.40504	8.27615	10.6048	8.78045	9.47877
11001	8.99183	9.39161	7.53613	11.1138	9.2116	8.32897	9.17723	10.0456	7.39548	11.1153	6.39715	11.6724	10.3707	10.0348	10.4596	10.1477	9.2479	9.26019	10.6596	8.19497	8.27168	8.89276	7.93555	10.1428	10.382	10.2835	10.232	10.2537	10.8458	9.78904	10.858	9.60144	10.5234	10.724	9.63149	9.97557	10.0801	9.47631	10.6769	10.3057	10.2368	9.73668	11.235	8.11601	9.08801	10.7198	8.4733	7.2008	7.61525
11004	6.25365	5.83619	5.5406	6.0901	6.30909	6.12619	5.9536	5.75635	5.67938	6.04467	5.80812	6.27446	5.79159	6.17197	5.74331	5.7384	5.64852	5.6009	5.52627	5.66905	5.92541	5.73204	5.87841	5.57811	5.58749	5.64892	5.78681	5.54868	5.67725	5.67229	5.74054	5.59397	5.64804	5.85864	5.75204	5.86421	5.83684	5.91341	5.72503	5.53459	5.50189	6.34202	5.58208	5.84001	5.94803	5.89856	6.59104	5.74495	6.35641
11005	5.29958	5.22267	5.07896	6.44222	5.89366	6.88758	5.57407	5.28815	6.01188	5.96645	5.82516	5.82417	5.38041	5.65059	6.10534	5.40134	5.20295	5.45458	6.6068	6.1951	5.35323	5.69552	5.87698	6.55865	5.81913	6.49825	5.68232	5.80786	6.2164	5.58666	6.07702	6.09076	5.76955	6.37683	6.46865	5.917	5.61593	5.56753	5.71632	5.83642	5.84522	5.64547	5.47001	5.69796	5.79828	5.57971	6.0153	5.55287	5.09033
11006	4.71709	4.77364	4.31121	4.91037	4.71275	4.49392	4.28664	4.46777	4.41825	4.27307	4.34641	4.5223	4.29313	4.64468	4.98516	4.37827	4.54432	4.16803	4.40408	4.22695	4.65741	4.51198	4.96215	4.84782	4.45747	4.73134	4.44853	4.57003	4.54058	4.35841	4.67906	4.66219	4.36082	4.45767	4.50704	4.59396	4.5911	4.53403	4.32772	4.47234	4.49483	4.68054	4.61622	4.29825	4.19313	4.94915	6.32824	4.70609	5.04595
11007	7.3155	7.43843	7.50411	7.68327	6.9713	7.349	7.00872	7.94567	7.89871	7.34416	7.90743	7.64329	7.24568	7.53286	7.25375	7.14372	8.05356	7.68432	6.96559	7.50629	7.92331	7.60487	7.53448	7.16978	7.15562	7.16782	7.14008	7.16747	6.80608	6.98555	7.23771	6.89341	7.24359	6.98357	7.1033	7.07965	7.14173	7.27168	7.07799	6.93062	6.74022	7.26208	8.10355	7.41492	7.14034	7.17052	7.79963	7.46661	7.67351
11009	4.5992	5.11435	4.75404	4.89997	4.89727	4.91153	5.03893	4.77491	5.01118	4.93632	4.81399	5.32796	5.09374	4.88922	4.73075	4.7757	4.84854	4.91721	4.85755	5.04469	4.92692	4.95663	4.61604	4.90878	4.99158	4.8927	4.97585	4.85667	5.1429	5.16846	4.90121	5.31531	4.70844	4.83493	5.19546	5.18922	5.08426	5.13775	4.75341	5.2732	4.81159	4.92461	4.78658	4.78682	4.92093	5.22301	4.69657	4.82955	4.98096
1101	5.25605	5.13969	5.31912	5.95297	5.4302	5.75139	5.51038	5.46538	5.89161	5.61896	5.52895	5.61076	5.76378	5.37969	5.36354	5.62648	5.6639	5.73497	5.64346	5.90039	5.61105	5.79693	5.48485	5.69904	5.72507	5.69338	5.61752	5.48886	5.75183	5.68647	5.54373	5.99751	5.46841	5.6103	5.85701	5.74023	5.92109	5.75787	5.43524	5.58407	5.44844	5.47883	5.7113	5.52323	5.95486	5.67291	5.24703	5.28218	5.52967
11010	7.72868	8.1764	6.74199	6.75018	8.74347	7.08096	7.94352	7.16026	6.8892	6.6361	7.18011	6.43826	6.43056	7.01735	8.33962	6.61632	6.61772	6.67232	6.71784	6.48666	7.0769	7.1281	7.4905	6.63887	6.50216	6.5059	6.5219	6.61633	6.55739	6.14119	6.56289	6.42419	6.47898	6.61504	6.45524	6.3378	6.80436	6.48894	6.57632	6.55102	6.28306	6.91557	6.59081	6.70171	6.61146	6.55377	8.67175	7.17649	9.27473
11011	7.96855	8.04832	8.21927	7.92859	7.74472	8.12277	7.76723	8.14699	8.27055	8.0906	7.89973	8.0939	7.529	8.2875	7.98104	8.21025	8.48392	8.02976	8.08794	8.37708	8.12669	7.97177	8.31518	8.13824	8.16707	8.13578	8.1874	8.18983	7.98354	8.23942	7.80081	8.13987	7.96471	7.79136	7.7574	8.02481	7.91429	8.2109	7.7673	8.04939	7.95765	8.10357	7.98667	8.3424	7.99137	8.00517	7.96159	8.235	7.52871
11012	5.02735	4.80297	5.0103	5.30656	5.4997	5.08751	5.196	4.80457	4.98946	4.91449	5.07485	5.11613	5.1367	4.84531	5.46745	4.94776	4.96659	5.06845	4.95819	5.199	5.01398	4.97853	5.04139	4.95495	5.0291	5.53803	5.15913	5.10797	5.11978	5.15239	5.09316	5.27352	4.87571	5.46615	5.30495	5.34086	5.46341	5.15125	5.29589	5.53507	5.15032	5.18448	5.27361	5.09689	5.15263	5.41769	5.10472	5.27109	4.99655
11013	9.61552	8.8921	12.3733	9.76204	8.28478	9.31494	10.6026	9.85551	8.94719	9.01996	11.2994	10.5358	8.43727	11.3309	10.0161	10.615	10.4649	9.3837	7.55495	10.2601	10.797	11.2537	10.9498	8.74044	9.61341	8.18313	9.03564	8.80925	8.68173	8.75868	9.94064	8.94304	9.90802	8.1212	7.04786	8.21955	8.82119	10.1937	7.06921	8.82827	7.05486	10.1555	9.70697	10.4435	7.98623	9.48825	9.26367	9.64083	9.12405
11014	10.2952	10.7267	10.5638	10.2871	10.6636	10.3259	10.3843	10.4492	10.55	10.5891	10.5169	10.4763	10.2418	10.5857	10.4087	10.605	10.4006	10.1794	10.5915	10.3791	10.5717	10.3433	10.6423	10.4987	10.5512	10.0716	10.3275	10.3131	10.399	10.2651	10.5281	10.4359	10.6483	10.1764	10.2266	10.2964	10.1421	10.2339	10.1193	10.0436	10.0576	10.232	10.4486	10.1919	10.1542	10.2043	10.4093	10.3074	11.0943
11015	9.93668	9.77699	10.3524	8.13234	9.46661	10.4345	10.0336	9.33496	10.2416	10.45	10.0367	8.49989	9.56619	10.0543	9.44768	9.74109	9.13749	9.14322	8.86165	8.21476	10.0654	9.2584	10.4501	8.93944	8.6564	8.68101	8.92194	7.91654	8.06864	9.33179	8.83848	8.99549	8.58607	8.60949	9.33616	9.05062	8.74058	8.36531	8.09397	8.71435	8.61496	10.02	8.04172	9.28606	8.47469	8.09497	9.31451	9.41337	9.95164
11016	6.14882	6.22493	5.97823	6.40211	5.86623	6.07469	5.94624	5.94443	6.07349	5.9639	6.06403	6.16108	6.05237	5.952	6.21327	6.22389	6.10896	5.98045	5.97608	6.08516	6.2372	5.98742	6.05915	6.00801	6.15001	6.21391	6.05637	5.70985	6.00453	5.98641	5.92809	5.97647	5.98884	6.04506	6.08533	6.13713	6.06329	6.06992	5.91946	5.98594	5.94741	6.1083	6.10576	6.00529	6.023	6.24164	6.28835	6.23533	6.04248
11017	9.47971	9.48943	9.87285	9.82358	9.15945	9.9609	9.38908	9.97053	9.96824	9.7415	10.0978	9.69081	9.42566	9.76543	9.47218	9.75821	9.75119	9.47891	9.88066	10.1647	9.95701	9.65808	9.74232	9.98295	9.71537	9.34116	9.41995	9.38982	9.73021	9.28699	9.71042	9.66992	9.75867	9.34999	9.45785	9.76784	9.28984	9.65668	9.22488	9.2696	9.45839	9.64698	9.62474	9.62359	9.46566	9.44356	9.69798	8.9171	9.69825
11018	9.56167	9.85909	9.78766	10.0251	9.1567	9.58583	9.34313	9.5867	9.75143	10.3865	9.60814	9.35465	9.37591	9.82914	9.5302	10.2625	9.62916	9.55003	9.41302	9.75604	9.59961	9.17217	9.80361	9.66031	9.4097	9.33161	9.23014	9.1095	9.42957	9.10062	9.45942	9.50261	9.40098	8.76972	9.46497	9.01986	9.45742	9.14347	8.65209	8.87646	9.13705	9.40888	9.83991	9.24452	9.47422	9.26806	9.00643	9.43566	9.32532
11019	5.81384	5.4928	5.80016	6.9023	5.86593	6.05318	5.72949	5.92277	6.24936	6.59818	6.31906	6.19262	6.0431	5.92819	5.73459	6.23434	5.72493	6.10455	6.27332	6.45065	6.04707	6.02021	5.85677	6.29073	5.76203	6.04919	5.98876	5.84346	6.20881	5.98561	5.96331	5.87591	6.26279	5.70208	5.72043	5.9971	5.78581	6.18225	5.60483	5.73366	5.64089	5.77469	6.12328	5.95165	6.00961	6.41363	6.14314	5.80002	5.46224
1102	9.85534	10.2324	9.98827	9.66986	10.2126	9.7062	9.92214	10.0779	9.9999	9.7553	10.1184	9.80211	9.80624	9.86686	10.025	10.2053	9.91531	9.74624	9.64082	10.1065	10.2037	9.80286	10.1028	9.89359	9.72712	9.33594	9.53308	9.3243	9.73124	9.22179	9.76427	9.58717	10.0487	9.16279	9.42315	9.41271	9.66643	9.60734	9.27797	9.14726	9.24472	9.83906	9.9327	9.84061	9.57994	9.6789	9.79918	9.72503	10.1896
11020	7.44317	7.67899	7.81472	7.88192	7.43217	8.38226	7.33372	8.12028	8.28059	7.75486	7.76854	7.77029	7.66561	8.03907	7.72567	8.54706	8.63131	8.14614	8.31038	8.13183	7.64739	7.6728	8.09985	8.07106	7.96542	7.85047	7.86121	7.62082	7.96664	7.69747	7.9621	7.8377	7.95183	7.38235	7.71449	7.62315	7.74063	7.64359	7.41951	7.38963	7.67087	7.68721	8.16064	7.7559	8.12428	7.90538	7.72608	7.97487	7.98762
11021	6.86634	7.06472	6.92547	7.32795	6.80823	7.27637	6.81262	7.01625	7.18797	7.21436	7.00747	7.29385	6.83613	7.04785	6.92166	6.95972	7.08921	6.73242	6.89571	7.13887	7.12536	6.88123	7.12798	6.87234	6.79714	6.8103	6.75802	6.6784	6.9217	6.8158	7.02744	7.03697	6.93943	6.78483	6.8829	6.89645	6.80131	6.84641	6.65953	6.8329	6.78646	6.75678	6.94312	6.89123	6.7826	6.79577	7.03765	6.88069	7.20289
11022	5.45448	5.53132	5.38951	4.91304	5.07613	5.48495	5.55493	5.6752	5.33737	5.80214	5.44002	5.53235	5.34973	5.29378	5.69259	5.45369	5.23189	5.55204	4.9526	5.6497	5.04387	5.11432	5.34191	4.96207	5.17982	5.33391	5.24647	5.19472	5.21281	5.31152	5.14572	5.24355	5.28304	5.03494	5.54471	5.44209	5.18596	5.15276	5.23378	4.81021	4.76036	5.45624	5.66964	5.54202	5.41674	5.40446	5.43352	5.57822	5.17781
11024	5.23375	4.86097	4.58489	5.11854	4.66813	4.9187	5.04116	4.9087	5.20088	4.6542	5.53308	4.8705	4.58735	4.94884	5.39309	4.68522	4.90417	4.73218	4.66397	5.02317	4.96248	4.95903	4.91326	4.517	4.29915	4.35658	4.66814	4.43736	4.72773	4.41475	4.50889	4.67921	4.48327	4.63944	4.55875	4.58713	4.62374	4.73733	4.4872	4.61829	4.39172	4.82143	4.53941	4.8477	4.59329	4.6565	5.01522	5.43627	4.81084
11025	9.02017	8.6957	8.32347	9.22007	8.80587	8.51986	9.01699	8.68522	8.53703	8.39966	8.29803	8.68817	8.79957	8.3071	9.33441	8.09496	8.88125	8.92299	8.29929	8.51454	8.50194	8.88548	8.22532	8.24022	8.53691	9.23248	8.72974	9.02585	8.39643	8.90549	8.26134	8.79301	8.21752	9.13977	9.14675	8.86866	8.82451	8.89406	9.31946	8.62241	8.87044	8.45606	8.33742	8.6611	8.80539	9.22605	8.88864	8.89767	8.9322
11027	5.69468	5.25867	5.04936	5.59551	5.28294	5.49094	5.43308	5.21555	5.84695	5.3855	6.04417	5.46865	5.02105	5.62545	6.12586	5.16887	5.30935	5.34131	5.0378	5.32758	5.43973	5.50293	5.33437	5.38364	5.10303	5.32459	5.04319	5.01263	5.23852	5.12954	5.14025	5.47574	4.95257	5.09058	5.07988	5.15308	5.51783	5.07737	4.95872	4.99265	5.02294	4.99841	5.09204	5.05816	4.95122	5.26717	6.0139	5.64364	5.74266
1103	5.48862	5.48705	5.65169	5.57624	5.37354	5.82107	5.43968	5.45578	6.08945	5.86475	5.77611	5.7338	5.79451	5.51644	5.35466	5.36687	5.5284	5.65472	5.51099	5.89626	5.56947	5.53706	5.79038	5.56252	5.46246	5.50153	5.80546	5.36729	5.49779	5.83405	5.83466	6.12663	5.67318	5.65502	5.85025	5.82594	5.88646	5.63107	5.26883	5.57494	5.39159	5.56669	5.60465	5.62152	6.10404	5.33358	5.3194	5.38732	5.43716
11030	9.58166	9.87112	9.90849	9.88403	9.32254	9.81292	9.35077	9.96015	10.0083	9.92744	9.83841	9.78495	9.5023	9.97389	9.42247	10.0752	10.022	9.54292	9.81402	9.7745	9.98088	9.58549	10.2218	10.0187	9.86937	9.6905	9.37279	9.60327	9.88624	9.68388	10.142	9.98759	9.94998	9.61133	9.47306	9.82247	9.59695	9.59142	9.2738	9.55194	9.55595	9.67473	9.6825	9.55287	9.55204	9.42887	9.59918	9.64047	9.97115
11031	9.81191	9.81859	10.42	9.83841	9.9431	10.6151	9.85962	10.1466	10.7425	10.4018	10.504	9.90704	9.66785	10.651	10.2775	10.1036	10.1613	10.3097	9.80076	10.104	10.2266	10.5434	10.896	10.2625	9.52344	9.80466	9.67309	9.59613	9.74976	9.88835	9.86033	10.2031	10.1019	9.55775	9.9397	9.19999	9.64169	9.69432	8.85398	9.47248	9.25478	9.72446	9.76033	10.0902	9.71803	9.57576	10.2825	10.0015	10.6387
11033	7.63234	8.03961	7.50233	8.35296	7.64359	7.65248	7.76995	7.20607	7.62049	8.04609	7.8481	7.90145	7.67756	7.47792	7.94418	7.74209	7.88232	7.57159	7.79614	7.61312	7.61966	7.65197	7.58701	7.9582	7.41778	7.84142	7.50484	7.48331	7.88807	7.46285	7.83066	7.8145	7.6103	7.56033	7.62287	7.58976	8.04473	7.33503	7.29894	7.43036	7.28103	7.17044	7.78618	7.36492	7.575	7.82642	7.53218	7.18544	7.84442
11034	12.25	12.8015	12.8516	12.4792	12.4294	12.7933	12.3202	12.7296	12.7972	12.7993	12.7883	12.584	12.4086	12.7582	12.3476	12.7356	12.5619	12.4567	12.7052	12.7426	12.8304	12.4812	12.8368	12.7219	12.7589	12.2424	12.3126	12.2653	12.7199	12.4808	12.7669	12.7595	12.8057	12.4969	12.6563	12.6946	12.6032	12.4872	12.0549	12.3375	12.1286	12.331	12.6179	12.3418	12.518	12.212	12.5931	12.5483	12.7526
11037	9.68036	9.60102	10.253	9.74528	9.22613	10.1814	9.96949	10.6044	10.0925	9.75928	10.4724	9.79454	10.0157	10.288	9.01949	10.6492	10.3678	10.3381	10.1149	10.3741	10.3325	10.2725	10.1019	10.3811	10.341	9.72831	10.0494	9.85072	10.2242	10.0933	10.3493	10.2703	10.3091	9.93109	9.87868	10.3816	9.9853	10.2812	9.5401	9.7671	9.68587	10.0943	10.2797	10.0301	10.2389	9.87399	9.89336	10.4034	9.89257
1104	6.61049	6.77562	6.44214	6.34265	6.80544	6.59205	6.53456	6.36081	6.52321	6.69408	6.31696	6.5263	6.5479	6.37124	6.38604	6.5174	6.28256	6.31355	6.24066	6.457	6.75435	6.40064	6.53952	6.55602	6.34904	6.39228	6.37532	6.21661	6.22665	6.3729	6.55814	6.37464	6.19483	6.44731	6.4656	6.38904	6.44398	6.50633	6.32795	6.25509	6.29364	6.5387	6.36026	6.37828	6.40806	6.33883	6.70232	6.42282	6.92397
11040	6.98775	7.43682	7.18438	7.43112	8.50948	7.07596	7.52856	7.33172	7.05741	7.08911	7.02525	7.55163	7.11816	7.19808	7.22773	7.13121	7.13191	7.13463	7.26753	7.20626	7.09915	7.04124	7.20188	7.6735	7.04939	7.16412	6.91075	7.27818	7.11608	7.15244	7.20618	7.42769	7.17704	7.19383	7.25039	7.07308	7.27837	6.99608	6.94505	6.93357	7.23104	6.99944	7.19085	7.26041	7.06473	7.31489	7.19835	6.99624	7.17114
11041	10.8476	11.075	11.9749	11.017	10.4088	11.5754	10.9823	11.4644	11.5533	11.5064	12.0347	11.3611	11.5373	11.3278	10.9621	11.9187	11.6273	11.6093	11.471	12.2191	11.6008	11.1706	11.331	11.6164	11.5396	11.2367	11.5352	11.3701	11.5319	11.7285	11.6264	11.9654	11.7317	11.2418	11.602	11.924	11.4174	11.672	10.9229	11.1665	11.3509	11.3249	11.6291	11.5576	11.8345	11.2667	11.0999	11.5638	10.3638
11043	8.2301	8.09905	8.43175	7.93799	7.85833	7.66912	8.14003	8.69503	8.54609	8.09066	8.26353	8.12329	8.129	8.45903	8.20375	8.44261	8.44628	8.35854	8.3727	8.55659	8.47524	8.4085	8.50119	8.53858	8.42729	8.32194	8.55776	8.4162	8.22284	8.56027	8.32353	8.41382	8.44432	8.29134	8.34264	8.60655	8.29225	8.62724	8.19377	8.48837	8.34683	8.54259	8.29754	8.48351	8.48338	8.27582	8.40203	8.59662	8.23753
11044	9.68107	9.80232	9.94391	9.62313	9.65036	9.72007	9.52179	10.0744	9.81401	9.32585	9.71076	9.71519	9.27493	9.82345	9.59124	9.82032	10.1719	9.81706	9.54186	10.1945	10.0555	9.79274	10.1893	9.50715	9.77054	9.45982	9.55498	9.61743	9.85211	9.56	9.72026	9.64275	9.66316	9.58676	9.52286	9.81397	9.12964	9.83836	9.28109	9.35262	9.60502	9.84928	9.61472	9.79666	9.4736	9.60284	9.92383	9.8749	10.1297
11045	6.48761	6.35429	6.52454	6.47181	5.68931	6.5617	5.89808	6.51761	6.83891	6.30766	6.94416	6.90434	6.17812	6.51933	5.82422	6.03288	6.39848	6.31161	5.85802	6.58319	6.70489	6.49459	6.30174	6.20247	6.02115	6.1006	6.02429	5.94731	5.97837	6.01184	6.07572	6.17807	6.26507	6.25902	6.28708	6.45309	6.46624	6.28608	6.21332	5.78302	6.04858	5.93969	6.09303	6.69923	5.88141	6.35851	5.76731	6.07984	5.80064
11046	8.22069	8.26603	8.23807	8.43664	7.88134	8.17581	8.02419	8.39811	8.33012	8.8023	8.45455	8.43852	8.08742	8.45667	8.20887	8.55597	8.37513	8.16038	8.33519	8.29663	8.21783	8.06641	8.40218	8.44665	8.15927	8.03807	7.9049	7.90767	8.05496	7.99846	8.25843	8.07599	8.2857	8.02597	8.07719	8.06589	8.1473	8.0218	7.80975	7.75435	7.75558	8.18822	8.45794	8.0626	8.12246	7.88481	8.13166	8.10656	8.01062
11047	8.90714	9.24251	9.38213	9.49415	8.6146	9.24241	8.51865	9.23339	9.50251	9.24721	9.34006	9.21807	8.82392	9.12183	9.15567	9.33843	9.38395	9.04622	9.15197	9.02695	9.3041	9.03941	9.58667	9.24327	9.0542	8.77878	8.88214	8.83419	8.8979	8.611	9.14051	8.95903	9.11315	8.55152	8.75664	8.57801	8.69741	8.70705	8.39783	8.58289	8.64625	8.97347	9.17881	8.65491	8.74244	8.77898	9.11516	8.9983	9.58193
1105	8.12555	7.91102	8.03723	7.56584	8.28291	7.04257	7.94503	8.39686	7.97789	7.66367	8.36903	8.27765	7.93968	8.23035	8.17871	8.16332	7.78364	7.85358	8.0587	8.24173	8.25647	7.86521	8.02175	7.76606	8.09094	7.74289	7.61298	8.05633	7.88508	7.56059	8.0657	8.20349	8.00023	7.79435	8.3098	8.09636	7.7801	8.08657	7.74924	7.56355	7.77082	8.11307	7.99716	7.8388	7.88272	7.87357	8.40684	8.03293	8.27948
11051	6.99257	6.89472	6.79917	6.56526	6.8474	6.28035	6.57991	6.80337	6.63282	6.43013	6.7724	6.42278	6.64586	6.79576	6.87713	7.00845	6.76212	6.52111	6.91445	6.7984	6.91465	6.61187	6.6586	6.87792	7.15595	6.67926	7.04914	7.07655	6.74294	6.59359	6.73204	6.51577	6.88472	6.57383	6.63189	6.66078	6.49838	6.82099	6.942	6.8156	6.99906	6.80864	6.82845	6.46832	6.67658	6.79909	7.14211	6.91952	6.81847
11052	7.6598	7.63454	7.88229	7.30241	8.10729	6.79953	7.46068	7.86207	7.75819	7.07464	7.75904	7.23926	7.66492	7.67019	7.55751	7.98596	7.61197	7.5873	7.83607	7.97594	7.88587	7.71044	7.74245	7.66361	7.86745	7.51837	7.83007	7.726	7.83193	7.66841	7.62054	7.58957	7.80343	7.02308	7.29541	7.59868	7.47208	7.59435	7.33503	7.34205	7.31407	7.83849	7.72236	7.4734	7.83389	7.71602	7.70639	7.60578	7.45368
11054	6.85556	6.92056	6.92991	7.21668	6.69608	7.15486	6.84947	6.89833	7.21818	7.12674	7.09339	7.10527	6.94278	6.91484	6.93218	7.01728	7.33641	7.03181	6.82786	7.03621	7.02744	6.96984	7.20403	7.04989	6.98532	6.92466	6.86128	6.733	6.95273	6.76565	7.0434	7.13554	6.8166	6.74771	6.72311	6.90706	7.00256	6.92323	6.74041	6.61964	6.83851	6.81808	7.08985	6.77698	6.74322	7.04485	6.66417	6.87336	7.14464
11055	4.7591	4.75028	4.74647	4.51247	4.73165	4.67504	4.99482	4.63525	4.99809	4.93368	5.0637	4.62427	5.08656	4.60734	5.01432	4.86208	4.79631	5.07231	4.68957	5.41869	4.6777	4.93391	4.92592	4.8326	4.77815	5.18729	5.0279	5.06529	4.73783	5.02399	4.77282	5.03233	4.71399	5.08464	4.9586	4.75283	5.00315	4.98696	4.99073	5.03446	4.88311	4.79662	4.50403	4.76245	5.18629	4.89413	4.64286	4.84972	4.78954
11056	8.03201	7.78342	7.45336	7.26541	7.82988	7.17059	7.60819	7.80003	7.60213	7.8105	7.64719	7.7866	7.74026	7.49125	7.72492	7.41466	7.46113	7.76528	7.36329	7.78505	7.57667	7.39836	7.59324	7.3185	7.30773	7.13795	7.21374	7.37259	7.24116	7.30981	7.28189	6.96845	7.51069	7.2227	7.26091	7.48976	7.00339	7.38759	7.33692	7.15068	7.27867	7.66457	7.51653	7.63317	7.45197	7.34735	7.68974	7.53148	8.03936
11057	5.75586	5.86511	5.6751	5.62541	6.0246	5.80835	5.96438	5.70115	5.76096	5.86163	5.78528	5.91819	5.70656	5.96756	5.9816	5.63796	5.81139	5.65957	5.89868	5.75858	5.80156	5.76843	5.7803	5.59379	5.57563	5.75295	5.64301	5.92506	5.7889	5.65707	5.80495	5.73938	5.67629	5.84649	5.63031	5.64592	5.79342	5.74803	5.69476	5.70418	5.70952	5.63741	5.71074	5.53402	5.52814	5.58593	6.17273	5.67847	6.41609
11059	8.06497	8.02352	8.76663	7.95126	8.03645	8.32559	8.14059	8.63879	8.63972	8.38372	8.81164	8.43978	8.68341	8.41124	7.88297	8.66405	8.35951	8.91858	8.80292	9.108	8.36703	8.60468	8.68224	8.94017	9.20046	8.82715	8.78413	8.98036	9.33427	9.20084	8.95371	9.14529	9.61985	8.91615	8.96069	9.03839	8.64084	9.07415	8.71289	8.65569	9.06539	8.54795	8.74157	9.06629	9.20766	8.61584	8.6887	8.51116	7.9923
11060	8.29688	8.26613	8.22101	8.35063	7.92353	7.93184	8.02154	8.26071	8.45724	8.03411	8.31042	7.89376	7.85955	8.31799	7.95153	8.42423	8.38572	8.09941	8.03427	8.20704	8.32962	8.21733	8.58381	8.2356	8.67116	8.16002	8.33118	8.39143	8.25941	8.21534	8.41755	8.32447	8.28899	8.28812	8.20414	8.23673	8.09691	8.23544	7.875	8.28466	8.10766	8.17445	8.227	8.23961	8.13601	8.0694	8.16366	8.24344	8.11762
11061	5.19059	4.64206	5.24337	5.15777	5.2455	5.17357	5.05788	4.93388	4.83866	5.2453	5.32235	5.5425	5.04143	5.19589	4.88213	5.14809	5.34564	5.12325	5.12109	5.13965	5.27796	5.13324	5.07514	5.20062	5.06838	5.23124	5.41856	5.47576	5.39271	5.29824	5.15119	5.77551	5.39142	5.19689	5.49001	5.2406	5.01808	5.0849	4.84879	5.09498	5.23124	5.02662	5.25136	5.52554	4.98408	5.46297	4.94673	5.09959	4.98085
11062	6.80897	6.41257	6.4526	7.05205	6.65015	6.71737	6.51781	6.57546	6.41349	6.76118	6.60191	6.71232	6.79357	6.65361	6.45005	6.81301	6.68062	6.54651	6.95326	6.38629	6.37041	6.58949	6.75067	6.94379	6.68373	6.66028	6.43289	6.61882	6.78352	6.68187	6.67391	6.5573	6.60016	6.65643	6.54888	6.68513	6.67636	6.48939	6.67628	6.4672	6.69319	6.78957	6.94344	6.55518	6.60599	6.8593	6.44345	6.50864	6.36201
11063	3.90945	4.04993	4.08944	3.97057	4.0504	4.1334	4.01822	3.84756	4.09138	3.98602	3.98005	3.99238	3.99797	4.03114	3.86251	4.11854	3.91845	4.07057	4.11543	4.13894	3.97552	4.00518	3.95094	4.22133	4.00739	4.04402	4.08791	4.26911	3.94818	4.09597	4.13445	3.90068	4.01577	4.06016	3.93039	4.23174	4.10793	4.05958	3.97104	3.98691	4.08543	4.0763	4.02631	4.01449	4.32169	4.04832	4.15947	4.30828	4.08747
11064	6.63635	6.16063	6.42989	6.06206	6.31963	6.28679	6.31022	6.24074	6.21609	6.04816	6.01238	6.13102	5.77952	6.17636	6.49593	5.74968	6.42229	6.29702	6.15317	6.01963	5.9486	6.48104	5.96572	5.83022	6.00322	5.89787	6.23555	5.86494	5.94814	6.08083	5.95293	6.2219	6.02405	6.05149	5.95101	5.91311	5.91471	6.35716	6.15738	6.01327	6.1454	6.39787	6.21566	6.28057	5.86258	6.1811	6.72024	6.39884	6.72409
11065	8.18005	7.78604	7.26935	7.90922	8.93162	8.03745	7.88491	7.87143	7.64568	8.17605	7.99106	7.70274	7.73425	8.29165	8.21665	7.46593	7.23441	7.6275	7.16058	7.93871	8.19732	7.64077	8.3899	6.71918	7.30327	7.3429	7.45291	7.35057	7.48184	7.49788	7.51503	7.51636	7.31562	7.74802	7.76453	7.78005	7.37497	7.74521	6.80912	7.29738	7.30987	8.72698	6.97992	7.27131	7.34265	7.6596	9.52246	7.43152	8.64009
11066	8.59429	8.79	8.96681	8.83003	8.06607	9.4468	8.17473	8.90827	9.26139	9.04334	9.00666	8.91436	8.44487	9.05557	8.39878	9.1642	8.97084	8.97013	8.65975	8.91442	8.7358	8.52713	9.12747	8.57044	8.54706	8.39487	8.55994	8.31954	8.59794	8.27834	8.82517	8.66929	8.77253	8.17915	8.33188	8.57099	8.15941	8.63328	8.07064	8.32463	8.19907	8.67067	8.96364	8.88251	8.67882	8.42553	8.49423	8.81315	8.38713
11067	8.25392	9.28356	8.35622	8.70149	8.83109	9.01152	9.14423	8.48459	10.0319	8.47118	8.68069	8.37782	8.06353	8.43514	9.18318	8.40967	9.17015	8.32385	8.54293	8.15637	8.75534	8.26487	8.81667	9.86682	8.88405	8.6294	9.55392	8.48127	9.71508	9.36998	9.172	9.27349	8.90936	9.24	9.47351	9.88225	8.62142	9.22266	9.69495	8.92954	9.68403	7.86814	8.62391	7.98298	7.67147	8.15938	10.1484	8.43682	9.82436
11068	8.70874	9.09205	9.03699	9.22644	8.44595	9.54022	8.63311	9.14487	9.17984	9.22761	9.09381	8.87042	8.78053	9.23959	8.92061	9.40824	9.13712	9.06779	9.08042	8.87791	8.90889	8.8008	9.33224	8.99854	8.62748	8.77998	8.71403	8.50735	8.62157	8.57851	8.88353	8.78584	8.88795	8.58931	9.05229	8.73086	8.75783	8.64342	8.41268	8.61062	8.57605	8.88892	9.08399	8.73018	8.65272	8.79474	8.76149	9.11763	9.2274
11069	7.36681	7.19035	8.41662	7.41206	6.61495	7.5379	7.6054	7.96612	8.58691	7.43285	8.44225	8.24228	7.94185	8.1265	7.15717	7.38716	8.49792	7.88351	6.92694	7.71622	8.32293	8.4128	8.02325	7.54433	7.74458	7.60638	7.90505	7.71543	7.64779	7.61168	7.98411	7.68144	8.46538	7.6547	7.57344	7.81369	6.98048	8.10882	7.32137	7.60956	7.05721	7.60183	8.05494	8.25178	7.25156	7.04081	6.49016	7.92651	8.28249
1107	9.04536	9.27023	9.73743	8.88662	8.22207	9.28077	8.62082	8.73585	9.66357	9.11976	9.20929	8.64169	8.91065	9.49252	8.48846	9.33461	9.18201	8.97892	8.58859	8.94895	9.29681	8.93652	9.55956	9.03877	8.71423	8.79134	8.69543	8.19192	8.75335	8.71514	9.13148	9.30647	8.91458	8.66637	8.92756	9.048	8.71366	8.71256	7.90562	8.16267	8.44026	9.00391	8.42774	8.73857	9.02912	8.15492	8.47507	9.03469	9.0644
11070	7.17513	7.94828	7.79624	7.92321	7.20624	7.93055	7.28831	7.76047	8.04139	8.28581	7.84326	7.32187	7.28386	7.73487	7.62988	8.07752	7.86976	7.40939	7.94053	7.8083	7.75508	7.63563	8.32106	8.14678	7.96528	7.75054	7.53948	7.56397	7.86791	7.45428	8.21216	7.83975	7.96943	7.45973	7.46227	7.43105	7.51784	7.53571	6.92102	7.59247	7.24632	7.68004	7.9874	7.46032	7.50157	7.34225	7.46373	7.54155	7.78693
11072	9.41839	9.6248	9.60432	9.83464	8.909	10.2733	9.41961	10.5195	9.58838	10.0291	10.3649	9.69019	9.83642	9.98768	9.44134	10.1164	10.0342	9.95979	9.26473	10.2924	9.84515	9.49207	10.5051	10.0938	9.8859	9.21165	9.36203	9.25335	9.43985	9.41869	9.70444	9.71775	10.0285	8.99668	10.4577	9.76353	9.47248	9.35061	8.56129	9.18687	9.14977	9.89349	9.87172	9.85352	10.1917	9.46869	9.69676	9.59654	9.74325
11073	8.14153	8.51842	8.44738	8.1809	8.30355	7.97651	8.16945	8.51392	8.26409	8.22139	8.44873	7.9138	8.08	8.6906	8.43064	8.78964	8.11211	8.41217	8.17434	8.17797	8.34538	8.31902	8.34179	8.43007	8.72881	8.04989	8.32043	8.26438	8.52704	8.09966	8.42758	8.24777	8.34658	8.03374	7.96435	8.48918	8.00712	8.2663	7.79661	7.74905	8.05436	8.49844	8.51542	8.1264	8.23759	8.24441	8.76367	8.28956	8.26439
11074	4.55616	4.53207	4.45588	4.56312	4.54884	4.545	4.56419	4.52173	4.57925	4.56297	4.52084	4.61357	4.60457	4.3908	4.49109	4.57308	4.45054	4.48054	4.42824	4.66668	4.5731	4.62986	4.65952	4.49136	4.53744	4.54076	4.42217	4.55787	4.61039	4.53638	4.50445	4.45674	4.55859	4.53783	4.52519	4.48681	4.54394	4.68323	4.50189	4.58503	4.43119	4.58446	4.60747	4.4987	4.57419	4.68589	4.545	4.62062	4.53366
11075	4.44662	4.89908	4.27381	4.56996	4.68414	4.55582	4.77637	4.35018	4.40257	4.39816	4.43637	4.44794	4.50669	4.28877	4.40419	4.39035	4.43456	4.42043	4.27497	4.44377	4.30195	4.33045	4.13651	4.37677	4.32493	4.4243	4.50669	4.27818	4.366	4.47298	4.35068	4.5206	4.40245	4.4229	4.55316	4.50349	4.41415	4.49016	4.36798	4.45325	4.42524	4.37536	4.22325	4.36987	4.42253	4.39108	4.31113	4.36729	4.31264
11076	5.33887	5.53004	5.43326	5.41707	4.99098	5.11122	5.18474	5.28581	5.34123	5.62494	5.77421	4.96164	5.07411	5.8346	5.40933	5.36438	5.89227	5.01404	5.38436	5.60442	5.2815	5.47703	5.56957	5.67944	5.64458	5.34184	5.3387	5.18961	5.62129	5.24769	5.36445	5.35046	5.75042	5.33528	5.44833	5.7234	5.40052	5.32475	5.58063	5.52047	5.31174	5.54839	5.30561	5.28279	5.19001	5.72405	5.17464	5.01645	5.12869
11078	9.24576	9.51316	9.7313	9.68597	9.20662	9.84745	9.32019	9.48804	9.95995	9.54321	9.65658	9.65093	9.16718	9.81566	9.35621	9.60755	9.86704	9.3794	9.50053	9.56885	9.74856	9.52634	10.1189	9.66148	9.49305	9.26646	9.24716	9.26173	9.38226	9.0982	9.55133	9.27284	9.47967	9.26953	9.16574	9.28333	9.19789	9.31442	8.83583	9.02204	9.04445	9.11413	9.48819	9.35401	9.16898	9.26222	9.47645	9.28947	9.79445
11079	9.56463	9.96839	9.85855	9.95219	9.52943	9.85468	9.53148	9.7784	9.91077	10.0561	9.94407	9.72433	9.53622	9.97832	9.61626	10.0667	9.86864	9.41755	9.89497	9.72647	9.86904	9.59095	9.91227	9.91017	9.72633	9.43323	9.50254	9.51562	9.71212	9.36095	9.80163	9.68231	9.7493	9.39141	9.51857	9.46365	9.54696	9.4781	9.0414	9.13578	9.26079	9.56223	9.85627	9.48816	9.61298	9.4379	9.72461	9.51611	9.90844
1108	8.88265	8.2553	8.33815	8.45133	8.24165	8.55694	8.1224	8.97173	8.52471	8.39781	8.21965	8.5933	8.01376	8.61918	8.28631	8.62612	8.36486	8.39034	8.44382	8.32862	8.218	8.36305	8.61614	8.40268	8.23606	8.18731	8.17714	8.25177	8.48376	8.19138	8.40886	8.7885	8.5209	8.75888	8.3337	8.25679	8.1079	8.88837	8.40306	8.85369	8.63105	8.75719	8.43804	8.32323	8.26357	8.17141	8.72352	8.95743	9.00249
11080	8.68215	8.48607	9.19283	7.69185	8.61471	8.48955	8.74839	8.66142	8.82477	8.33908	8.90051	8.1001	8.90196	8.69382	8.60463	9.22712	8.55265	8.71713	8.71484	8.83446	8.82895	8.84421	8.67776	9.1499	9.15169	8.54827	9.21752	8.80117	8.61499	8.87885	8.72619	9.52241	8.8944	8.28203	9.34517	8.77268	9.1037	8.95022	9.0397	8.55492	8.92005	8.88102	8.39374	8.8274	8.77275	8.65741	8.3379	9.13034	8.24119
11081	3.76516	3.79241	4.00152	3.89796	3.84076	4.03112	3.8621	3.86505	4.03201	3.99118	3.89457	4.0204	3.95597	3.68209	3.74973	3.82421	3.89405	4.02848	3.92264	4.03772	4.10001	3.80791	3.97469	3.87061	3.88605	3.97389	3.88492	3.99909	3.95393	4.08268	3.97044	3.94028	4.14336	3.89574	3.99978	4.23594	3.90684	4.03837	4.01301	4.05765	3.80219	3.88889	3.99598	3.94672	4.08567	3.88936	3.99939	3.8743	4.0671
11082	7.3181	7.98707	7.20321	8.48438	5.50936	7.34094	7.13374	8.63524	10.6988	9.13491	8.18649	8.7552	8.27464	8.30191	8.45651	7.86916	9.33626	5.61994	7.18353	8.33688	8.63313	8.72582	6.5047	8.99104	9.49067	8.61738	9.07148	8.25601	9.6147	9.1694	9.27599	8.7575	9.42602	9.31181	9.60077	10.3409	7.93829	9.54349	9.42314	9.61332	9.75276	6.8399	6.81316	5.85984	5.75281	8.2597	9.12804	8.79501	9.04156
11083	8.13263	8.43924	8.60772	8.46171	8.06273	8.53504	8.27986	8.63337	8.65195	8.30378	8.45849	8.61422	8.25378	8.5768	8.29076	8.79217	8.7131	8.63329	8.78629	8.75806	8.64152	8.39577	8.78043	8.55239	8.50298	8.41921	8.38141	8.30937	8.67972	8.44746	8.62287	8.67626	8.72347	8.12762	8.36569	8.47161	8.24447	8.43444	8.00141	8.25737	8.13024	8.49026	8.60016	8.705	8.8276	8.39547	8.24142	8.39098	8.17155
11085	5.0106	4.98127	5.01875	5.3482	5.25942	5.21167	5.11954	5.04181	5.31385	5.07755	5.32033	5.13787	5.09622	5.14786	5.06032	5.36641	5.20308	5.31169	5.26073	5.1651	5.13864	5.02653	5.01125	5.21292	5.2061	5.26697	5.20629	5.25253	5.13123	5.19423	5.48369	5.12781	5.14147	5.17198	5.35514	5.08295	5.13817	5.2217	5.23886	5.30351	5.1633	5.06407	5.14944	5.07391	5.25135	5.10118	4.99576	5.0243	5.04235
11086	4.53752	4.09416	4.25658	4.35315	4.27071	4.20034	4.86555	4.34381	4.40066	4.22843	4.3397	4.44302	4.36524	3.991	4.568	4.38055	4.12705	4.30023	4.14775	4.44209	4.28404	4.37827	4.54618	4.32038	4.20423	4.49528	4.732	4.74546	4.39113	4.61267	4.35739	4.28415	4.53867	4.37259	4.43166	4.43024	4.60855	4.49317	4.61294	4.57585	4.47864	4.5023	4.28695	4.51021	4.45074	4.47557	4.55341	4.54524	4.07787
1109	4.33951	4.21428	4.2769	4.34839	4.19972	4.36184	4.54393	4.43979	4.44118	4.54979	4.42857	4.3645	4.27025	4.32755	3.89695	4.32748	4.40264	4.17731	4.32018	4.26475	4.2562	4.2554	4.30083	4.28202	4.44952	4.43433	4.32817	4.48606	4.28794	4.36603	4.4576	4.23892	4.41118	4.48606	4.35888	4.22654	4.26417	4.08892	4.25839	4.21974	4.378	4.3805	4.4258	4.32652	4.26833	4.4787	4.34132	4.46427	4.23892
11092	6.37805	7.21094	7.42966	6.83111	5.75113	6.86746	5.92426	5.95219	6.37779	6.05324	6.45431	6.26483	6.32967	6.61222	6.56619	6.59443	6.60049	6.34203	6.49888	6.26025	6.53187	6.16757	6.98571	6.87071	6.62059	6.20662	6.2995	6.21145	6.31754	6.35392	6.47416	6.43986	6.63167	6.02301	6.81785	6.45066	6.48708	6.33123	6.11149	6.54094	6.34641	6.40892	6.14748	5.90475	6.25472	6.45225	6.57671	6.45769	5.92155
11093	6.00512	6.62144	6.04621	6.60419	6.22695	6.17465	6.2813	6.00238	6.38425	6.15602	6.00889	6.2123	6.08815	6.36882	6.17617	6.6162	6.53749	6.1965	6.35143	6.07332	6.28796	6.23834	6.43142	6.39441	6.27977	6.31298	6.28966	6.15047	6.17378	6.28911	6.24386	6.43975	6.05977	6.26885	6.46959	6.35761	6.0384	6.16496	5.87356	6.25282	6.25737	6.16842	6.29335	6.06982	6.33717	6.43463	6.08059	6.11735	6.03499
11094	8.94115	9.1719	8.79826	9.25697	9.00801	9.00731	9.04818	8.93382	8.8998	9.69126	8.91823	9.43561	9.02813	9.06391	9.23459	9.2235	8.907	8.87794	9.02772	8.86032	9.14346	8.91076	9.25167	9.13226	8.89058	9.02485	8.62351	8.71273	8.99849	8.82731	9.04737	9.06002	9.05678	8.71998	8.85574	8.76711	8.927	8.72324	8.64553	8.5689	8.61165	8.92326	9.20093	8.88276	8.91218	9.0305	8.74397	8.73511	8.90752
11095	5.17977	5.14496	4.83628	4.86158	5.21187	6.01953	5.18391	5.66348	5.34576	5.06845	4.88456	5.03191	4.95284	4.94493	5.33969	5.16518	5.42117	4.87916	5.24024	5.30849	5.21229	4.87918	5.07947	5.11106	5.37602	5.04567	5.257	5.21123	5.07647	5.32911	5.30496	5.54689	4.97501	4.97807	5.06545	5.13823	5.10932	5.32897	4.99881	4.89102	4.97716	5.00496	5.07554	5.1398	5.02946	5.14097	4.7483	4.7529	5.33153
11096	7.10232	8.00515	7.43481	7.58475	8.56944	7.16598	7.89152	7.0025	7.0668	6.71278	8.52363	7.50242	6.85569	8.14384	7.45037	7.09262	7.50411	8.87938	7.59855	7.59872	7.88652	8.2511	8.33214	7.18638	6.26659	7.28098	7.65269	8.49629	7.00294	5.26234	6.41465	7.63826	6.92165	8.30579	7.28972	5.7948	6.56029	6.60248	6.47826	7.11929	6.50459	6.9655	7.41736	7.3357	6.77975	7.9067	7.92002	6.27512	7.08058
11097	7.29884	7.83858	7.58648	7.77576	7.64084	8.01316	7.37843	7.56459	7.79491	7.52604	7.43479	7.44371	7.27874	7.53146	7.4832	7.64311	7.59697	7.5133	7.69138	7.60994	7.47195	7.30529	7.4953	7.86667	7.36315	7.36923	7.51445	7.13427	7.48444	7.2337	7.23057	7.22829	7.34317	7.17561	7.37177	7.39641	7.57069	7.20492	7.22381	7.19039	7.51391	7.42361	7.72375	7.36595	7.26852	7.22749	7.20737	7.44568	7.41428
11098	10.6839	11.3108	10.5567	10.4834	11.8682	11.3666	11.0692	10.2029	9.72885	10.1838	11.0509	9.3627	10.0812	10.9878	11.3117	10.3855	9.86312	9.50787	10.2686	9.88513	10.8665	9.72102	11.6892	9.88116	10.0894	9.63312	9.8442	9.43477	10.0864	9.35143	10.2605	9.19896	9.6132	9.63985	9.53748	8.67492	10.2781	9.363	9.622	9.75165	9.33089	9.16411	10.5051	9.20561	9.31436	9.80656	9.99931	8.65892	11.8048
11099	6.59896	6.49499	7.15878	6.80713	6.08084	7.51136	6.29699	7.13358	6.95564	6.78067	6.86851	6.42495	6.57664	7.17442	6.60127	7.28269	6.8057	7.02256	6.73546	7.55743	6.88225	6.84168	7.30076	6.85164	6.85769	6.54317	6.71554	6.51965	6.62526	6.73541	6.73984	6.55953	6.86791	6.30819	6.51922	6.64491	6.29956	6.87575	6.28235	6.56988	6.88201	7.24245	6.8049	6.76255	6.85641	6.62829	6.58606	7.07147	6.72581
11100	7.82595	7.94451	7.90237	7.77709	7.7303	8.36461	7.70659	7.99581	8.08337	7.80078	7.85542	7.81801	7.67781	7.87828	7.88916	7.97635	7.92169	7.69514	7.74735	7.96311	8.17387	7.85259	7.98222	7.98709	7.86744	7.82888	7.63644	7.76486	7.66055	7.67408	7.93553	8.07076	7.94008	7.77642	7.59026	7.87183	7.76953	7.89868	7.43838	7.40037	7.5424	7.65996	7.81051	7.63953	7.68081	7.68575	7.95801	7.73529	7.98328
11102	7.32278	7.23433	7.52006	7.60508	7.59188	7.78468	7.46262	7.3786	7.42914	8.03416	7.77296	8.07892	7.36489	7.70696	7.41608	7.78281	7.78737	7.9016	7.90365	7.57705	7.23732	7.5046	7.30316	8.04494	7.67854	8.01535	7.57969	7.87623	8.10578	7.8847	7.71494	7.4208	7.64562	7.68186	7.63338	7.33929	7.62199	7.48363	7.63171	7.33701	7.72873	7.51997	8.05351	7.66708	7.90092	7.84038	7.36762	7.39465	7.28622
11103	8.104	7.96739	8.16997	7.98676	8.27111	7.43951	7.68419	8.25449	8.15245	8.12577	8.48245	8.19444	7.77302	8.4789	7.52817	8.12733	8.26322	8.20024	8.356	8.68311	8.20074	8.25778	8.72471	8.08671	8.1618	7.82516	7.79023	8.00502	8.21362	7.76231	8.1585	8.25712	8.39235	7.92594	7.64655	7.8746	7.60047	8.22359	7.90756	7.80835	7.91069	8.19539	8.17647	8.03021	8.05907	8.16461	7.98395	8.0868	8.51277
11104	8.53864	8.69934	8.33576	8.61432	8.46258	8.32032	8.11278	8.35836	8.32281	8.45003	8.42253	8.60402	8.17067	8.56369	8.13093	8.46134	8.65871	8.23615	8.34605	8.62899	8.4231	8.39829	8.72043	8.10222	8.35955	7.76317	8.07598	8.1921	8.17569	7.93906	8.38652	8.01715	8.35095	7.96623	7.66451	8.05842	7.9004	8.28806	8.17999	8.10902	8.16874	8.35453	8.63698	8.27242	8.16363	8.29147	8.68252	8.37392	8.45029
11107	6.22795	5.73291	6.43741	5.58095	5.43475	6.26988	6.00627	6.56342	6.53776	6.20874	6.56637	6.24167	5.99885	6.25096	5.37793	6.60683	6.47138	6.65534	6.51438	6.78128	6.21403	6.30734	6.62513	6.18887	6.79875	5.82848	6.35079	6.86506	6.46932	6.64534	6.58133	6.50434	6.35082	6.26417	6.29966	6.67451	6.33859	6.86233	6.36246	6.38733	6.51237	6.99807	6.12142	6.80326	6.91237	6.02762	6.10596	6.61306	5.9324
11108	9.27518	9.50042	9.69731	9.5913	9.06324	9.50232	9.03629	9.71341	9.78599	9.58311	9.73193	9.67438	9.32781	9.89823	9.21809	9.90492	9.74837	9.63833	9.81652	9.85594	9.53767	9.44941	9.80601	9.73277	9.6016	9.58608	9.36908	9.4036	9.759	9.45522	9.71929	9.64484	9.78276	9.34383	9.55968	9.54562	9.34875	9.57462	9.26079	9.33562	9.37439	9.63187	9.61235	9.45187	9.57784	9.57443	9.49521	9.70766	9.5454
1111	4.54173	4.43632	4.25129	4.29333	5.06633	4.52673	4.49904	4.25474	4.20898	4.64994	4.3258	4.34982	4.31941	4.45471	4.49796	4.36258	4.16589	4.18074	4.17789	4.15613	4.24066	4.20932	4.4354	4.04787	4.32072	4.17899	4.3228	4.26591	4.1232	4.21366	4.3124	4.16309	4.20807	4.43024	4.31623	4.30379	4.1748	4.25139	4.24405	4.26583	4.33224	4.63298	4.28029	4.17277	4.25173	4.24526	5.20144	4.11847	5.24046
11113	7.24531	8.2181	6.82695	7.84798	7.65286	7.59962	7.8082	7.02826	6.83382	8.24335	7.07496	7.71988	7.99909	7.61552	7.15544	7.33015	7.38438	7.2303	7.72303	6.90277	7.62187	7.21649	7.28372	7.70689	7.3218	7.50013	7.02382	7.24177	7.71524	7.40784	7.3717	7.20715	7.70361	7.78573	7.40091	7.18833	7.81961	7.19689	6.87832	7.3017	7.13853	7.5587	7.36458	6.91654	6.91298	7.34199	7.82572	6.93991	7.54583
11116	7.09151	7.43564	7.01414	7.45938	7.25354	7.58729	6.93004	7.24594	7.22552	7.23427	6.70921	7.24141	7.1345	7.25025	7.12098	7.26925	6.82078	6.96301	7.43053	7.09413	7.18869	6.77846	7.3803	7.44371	7.18011	7.08832	6.69132	6.88839	7.05992	6.64881	7.15335	6.98179	7.1799	6.77306	6.89789	6.76519	6.78158	6.89863	6.92914	6.67263	6.80386	7.27059	7.53618	6.97629	6.90867	7.31786	7.07469	6.71521	7.34839
11117	6.3345	6.92637	6.48672	5.88179	6.5211	6.77917	6.77867	5.89629	5.96279	5.87978	6.17994	5.31104	5.78273	5.83464	5.7581	6.06988	5.6962	5.87672	5.92658	5.82216	6.23637	5.92619	6.35307	5.84823	6.03321	4.94766	6.04198	6.02387	5.194	6.49134	6.08999	5.76732	5.46394	5.15806	5.91028	5.38924	6.21131	5.88801	5.34434	5.6289	5.3208	5.70884	5.94552	5.75695	5.63917	5.43645	5.91513	6.18543	6.8413
11118	8.92659	8.5915	8.6672	8.78267	8.30501	7.8137	8.24799	8.67606	8.50993	8.10482	9.23794	9.6432	8.09167	8.90421	8.91032	8.9079	8.81932	9.39114	8.25766	8.92086	9.01214	9.2566	9.64483	8.65533	8.04662	8.56755	7.68758	7.725	8.88404	8.35975	7.53722	8.10217	9.23847	8.56834	8.27487	7.80329	7.6718	8.87514	8.06166	7.23833	7.89535	8.88478	8.39418	8.88934	7.38127	8.51112	8.6973	8.9299	9.29961
11119	7.94621	8.23605	8.19064	8.52245	7.85026	8.05595	8.09695	8.76961	8.87502	8.28818	8.99459	8.73945	7.92487	8.09875	8.32949	8.42671	8.8211	8.53343	8.27963	8.29138	8.83638	8.50576	8.48479	8.17353	8.25978	8.08486	8.0682	7.75324	8.35944	8.05279	8.04395	8.02431	8.2615	8.14206	7.96933	7.82234	7.81035	8.21027	8.1048	7.80673	7.79533	8.17233	8.38961	8.40076	7.87042	8.32528	8.03573	8.15526	8.56951
1112	7.73226	7.20201	7.73986	7.11075	7.83548	8.15612	7.73534	7.90465	8.0769	7.95192	8.16159	7.75276	7.34558	7.94111	7.72622	7.36888	8.10713	7.73393	7.3953	7.87806	7.81146	8.20121	7.85811	7.82884	7.65969	7.93711	7.69539	8.03984	7.98902	7.87629	7.66444	8.05811	8.11658	8.21067	7.65051	7.62688	7.57002	8.23771	7.74295	7.93975	7.85805	7.48978	7.76104	7.71579	7.43433	7.44416	7.63574	7.96366	8.17418
11120	9.55304	9.32544	9.93106	9.49643	8.99342	8.76116	9.13153	9.69013	9.8426	9.14096	10.2607	9.76345	9.30344	9.55952	9.37799	9.87708	9.8429	9.68536	9.22901	10.2253	9.99298	9.59293	10.1304	9.2849	9.40398	8.98729	9.59825	9.09783	9.27134	9.34607	9.56334	9.58862	9.33215	9.03517	9.21266	9.50502	9.04733	9.35562	8.88887	9.16512	9.17441	9.46632	9.47741	9.3797	9.55251	9.16075	9.63726	9.61132	9.63563
11122	5.56186	5.37999	5.32606	5.4349	5.45327	5.72536	5.61733	5.24895	5.51761	5.67709	5.64611	6.1075	5.7552	5.37799	5.50456	5.82958	5.60434	5.803	5.63702	5.48477	5.6816	5.54509	5.42919	5.63713	5.54989	5.78524	5.75854	5.67033	5.89013	5.9635	5.70255	6.12122	5.68456	6.36731	6.15326	6.22511	6.25739	5.87023	6.33244	5.87977	6.05982	5.67738	5.64755	5.7346	5.85639	6.11835	5.53192	5.38931	5.27175
11123	4.94375	4.85375	4.64589	4.50639	4.73684	4.7102	4.69019	5.03937	4.75934	4.7885	4.74795	4.44699	4.61764	4.80098	4.70157	4.72594	4.69961	4.48686	4.87411	5.03681	4.6936	4.78921	5.02382	4.74495	4.80621	4.66627	4.58777	4.55055	4.60316	4.72149	4.6782	4.76074	4.5931	5.02156	4.63996	4.7315	4.77807	5.04233	4.89269	4.90142	4.93497	4.89099	4.49915	4.72243	4.69731	4.37405	5.34809	5.07592	4.93114
11124	8.44589	8.99821	8.8652	9.11575	8.841	8.31975	8.41733	8.8409	8.87056	8.75652	8.80934	8.44363	8.47871	8.82534	8.85091	9.04875	9.0672	8.81281	8.76056	8.82345	8.68115	8.49047	8.79675	8.90063	8.77457	8.68926	8.75724	8.62143	8.65486	8.31802	8.68347	8.4846	8.71986	8.41886	8.631	8.54666	8.5991	8.61747	8.4757	8.58119	8.65404	8.58324	9.04967	8.44426	8.59411	8.66694	8.50586	8.7127	9.21913
11126	6.36513	5.43595	5.27648	5.56572	5.55713	5.92514	5.8226	5.55357	6.46511	5.74853	5.78924	5.89284	5.39626	5.33306	5.90738	5.44738	5.24204	6.37005	5.21893	5.7877	6.2668	6.22583	5.08931	5.3536	5.22952	5.3176	5.29499	5.37114	5.31319	5.38146	5.06683	5.28106	5.39026	5.14992	5.26231	5.47315	5.45543	5.32386	5.38149	5.43256	5.437	5.64056	5.28595	6.07517	5.34406	5.59998	5.35031	6.01595	5.0763
11127	5.79419	5.99462	5.99592	5.76957	5.57736	6.5226	5.69342	5.70153	6.11195	5.95132	5.99098	5.55662	5.83236	5.96207	5.46837	5.92465	5.71539	5.6826	5.90784	5.88595	5.97952	5.60014	5.97103	5.83958	5.84267	5.52162	5.68916	5.37567	5.96245	5.6417	5.98158	5.74554	5.84933	5.56887	5.82345	5.89175	5.87371	5.86737	5.57051	5.52702	5.75109	5.64687	5.62477	5.79897	5.80233	5.3374	5.51744	5.79472	5.78147
11129	8.68856	9.34258	9.01583	9.37249	8.60107	9.07618	8.57341	8.66159	9.12144	8.63255	8.43599	8.88215	8.3804	8.89421	8.79026	8.84627	8.84872	8.75503	8.75356	8.86658	8.73571	8.46855	8.8854	9.03274	8.76913	8.82596	8.14341	8.35375	8.37013	8.38156	8.91868	8.98574	8.41077	8.47644	8.26742	8.64314	8.76172	8.61464	8.05716	8.47402	8.52898	8.86776	8.6393	8.59461	8.25593	8.69625	8.77358	8.54025	8.86115
1113	8.1566	6.80787	9.25092	7.2635	6.51877	6.51727	7.58818	5.35844	6.95902	6.70215	8.22727	5.92801	7.42846	6.16288	7.76603	6.07645	6.74639	7.60273	6.08893	6.03682	6.5493	6.48426	6.54134	6.68655	5.54526	6.40534	6.63044	6.09518	5.73792	7.50438	6.79044	5.82587	5.24198	7.50333	8.03514	6.48712	6.51482	6.33014	5.89416	6.86337	6.44606	5.75185	5.38031	6.44298	7.02986	6.22627	6.76968	6.20911	5.46593
11130	8.6605	8.14073	7.89375	8.25148	8.81631	7.30893	7.78212	8.0817	7.54667	8.06416	8.21287	7.47905	8.17249	8.53462	7.88489	8.02446	7.68417	7.55726	7.98092	7.88098	8.10247	7.82555	8.59501	7.98297	7.76313	7.13475	7.52864	7.49927	7.86291	7.48547	7.77746	7.53198	7.48795	7.05767	7.68663	7.46913	8.00726	7.55695	7.27331	7.5759	7.44421	8.53456	7.83515	7.67766	7.78975	7.7756	9.03744	7.18245	8.78098
11131	5.0929	5.04392	5.2265	5.21245	5.13162	5.41974	5.1748	5.05601	5.14407	5.42784	5.17972	5.27877	5.36892	5.17126	5.1149	5.43651	5.42435	5.16609	5.20217	5.28903	5.34113	5.0512	5.34573	5.38038	5.31396	5.25762	5.38851	5.12308	5.63611	5.15466	5.34602	5.56375	5.17485	5.20899	5.43339	5.20584	5.16713	5.47952	5.24265	5.22084	5.20331	5.05799	5.34835	5.22121	5.07089	5.31803	4.9485	4.96629	5.22786
11132	7.39495	7.0665	6.93897	6.82971	7.03754	6.86207	6.95489	6.94611	7.18733	6.91161	6.5596	7.24979	7.74279	6.81525	6.95516	6.9895	7.16538	6.84307	7.09003	6.78968	6.75024	7.15168	6.79647	6.91129	6.86957	7.3908	7.12641	7.0844	6.983	7.15883	7.0147	7.01815	6.93453	7.14753	7.25428	6.90453	7.1933	6.98932	7.13548	7.20951	7.16175	7.30644	7.11704	7.03473	7.18136	7.12032	7.10372	7.33525	7.08182
11133	7.67169	8.06557	7.47461	8.17742	7.49796	7.97721	7.40147	7.34332	7.62376	7.96553	7.63185	7.72353	7.41775	7.63114	7.58906	7.48297	7.58764	7.50022	7.54566	7.145	7.70745	7.44785	7.86836	7.62548	7.35825	7.53613	7.17982	7.3209	7.71151	7.13361	7.4779	7.61363	7.67501	7.54357	7.51886	7.33597	7.44379	7.27796	7.2046	7.16743	6.93995	7.32218	7.96714	7.41719	7.04795	7.80642	7.37834	7.42523	8.01165
11135	7.87538	7.75998	7.93288	7.82194	7.89881	7.90648	7.67493	7.83657	7.90242	7.25168	7.90217	7.78513	7.50623	7.55103	7.67355	7.69478	7.94571	7.45851	7.30144	7.845	8.08849	7.68731	8.20151	7.50767	7.72396	7.17942	7.48648	7.31625	7.32739	7.28215	7.66812	7.3731	7.60749	6.94266	7.36745	7.41025	7.41017	7.34895	7.14727	7.09067	7.09771	7.56351	7.63268	7.49449	7.60265	7.40284	7.45447	7.60668	8.15543
11136	8.98481	9.66873	8.10954	12.1278	9.17096	8.4502	10.0295	10.8156	7.92423	11.7396	7.30542	12.5916	10.3423	10.9625	10.2788	10.688	10.1599	10.5251	11.7686	9.02626	9.41778	10.0103	8.68135	11.3032	10.8661	10.9465	10.4887	10.7729	11.4227	9.71089	11.2918	9.67039	11.038	10.7975	10.5323	9.90172	10.6618	10.1682	10.9603	10.4319	10.3221	9.89428	12.1955	9.10836	10.0198	11.8089	8.79415	8.80495	8.7034
11137	9.20408	9.24159	9.24172	9.29877	9.10138	9.84912	8.80918	9.28535	9.51154	9.62219	9.45998	9.44201	8.84103	9.76291	8.88549	9.40364	9.67167	9.31011	9.21881	9.50469	9.05656	9.09709	9.47982	9.36553	9.4115	8.90905	8.89397	8.9385	9.13215	8.98403	9.15683	9.40871	9.24955	9.19215	8.71724	8.79148	8.68243	9.22387	8.81196	9.13547	8.95173	9.19919	9.17847	9.26558	8.96584	9.12002	9.39731	9.25728	9.82366
11138	7.87006	9.10403	9.04052	8.75607	7.69985	8.33012	7.89668	8.63528	9.87469	8.88371	8.72855	8.48543	8.11727	9.48643	9.24476	8.51028	9.10095	8.00443	8.83764	8.56664	9.20237	8.62156	8.94378	8.675	8.05008	8.45162	8.55221	8.89917	8.51254	8.39609	8.83838	8.81044	8.16795	9.19996	8.47033	9.47123	7.54432	8.2194	8.68605	8.4081	8.80352	7.8855	8.15985	8.12954	7.44879	8.19892	8.76064	8.4812	8.51095
1114	6.50421	6.62739	5.30939	5.68733	7.0093	5.91552	5.92749	5.083	5.32088	6.12874	5.52403	5.89972	6.19783	6.36331	6.59764	6.10644	6.04689	5.24656	6.01438	6.4368	6.04234	5.50009	5.62635	5.82908	6.67501	6.63723	6.08972	6.84692	6.66656	6.92387	6.9923	6.92518	6.41574	6.21937	6.42991	5.16054	7.39665	5.79423	5.87941	5.82714	5.72122	5.75216	5.94426	5.79549	5.76906	5.69866	4.73121	5.08536	5.76711
11140	8.85779	9.02846	9.28594	9.12968	8.5629	8.99591	8.78687	8.92862	9.40069	9.14739	9.0892	9.07818	8.71869	9.12548	8.86873	9.11461	9.44819	8.86164	8.72057	9.00755	9.25957	8.85852	9.33644	8.77334	8.7924	8.46789	8.66002	8.56458	8.87755	8.49641	8.79889	8.68731	8.75042	8.4719	8.4028	8.6948	8.42795	8.79735	8.16299	8.3922	8.57018	8.65488	9.12814	8.7774	8.80146	8.58344	8.87328	8.94801	9.32606
11141	5.34256	5.06101	5.33836	4.89728	5.26009	5.45083	5.53676	5.16042	5.39195	5.32849	5.52805	5.34544	5.41425	5.44553	5.09664	5.15423	5.35934	5.556	5.26619	5.35348	5.65477	5.62171	5.25675	5.23816	5.38505	5.8457	5.72164	5.21743	5.34004	5.50105	5.33211	5.6983	5.2997	5.59604	5.46796	5.6691	5.60201	5.35897	5.3555	5.69076	5.68404	5.24215	5.18326	5.33968	5.27917	5.60035	5.27404	5.50563	5.38345
11142	9.9142	10.5495	10.4011	10.7498	9.5944	10.6438	9.85311	10.4398	10.6439	10.3355	10.3336	10.4236	9.90757	10.3065	9.90827	10.4465	10.5149	10.0883	10.4565	10.3607	10.435	10.0549	10.5016	10.648	10.4227	9.97772	10.1173	10.0754	10.2143	10.0177	10.4051	10.4182	10.4845	10.0529	10.1472	10.1871	10.1441	10.1108	9.78456	10.0115	9.98351	9.94691	10.6103	10.0021	10.1776	10.0598	10.1476	9.95549	10.0006
11144	4.07775	4.05127	4.06584	4.04119	4.20247	3.97395	4.09056	4.11384	4.05342	4.11547	4.1265	4.25346	4.17582	4.06492	4.13807	4.12839	4.15953	4.07632	4.07812	4.05047	4.21028	4.17886	4.07867	4.11523	4.19132	4.2823	4.19828	4.2764	4.22892	4.17714	4.1396	4.27239	4.16377	4.28268	4.22946	4.28812	4.14743	4.27679	4.32227	4.17793	4.31325	4.2164	4.15751	4.28096	4.12987	4.22291	4.03817	4.1165	4.10893
11145	10.066	10.7343	10.4866	10.9454	10.795	10.6447	9.89401	10.5501	10.8678	10.5234	10.806	10.7487	10.2167	10.4818	10.779	11.034	10.45	10.4027	10.5789	10.1982	10.474	10.0288	10.6621	10.4604	10.5754	10.3776	10.2894	10.0946	10.2971	10.0466	10.4418	10.0243	10.2167	9.85949	10.045	9.93545	10.1721	10.0987	10.2946	10.2554	10.1415	10.3014	10.9727	10.2292	10.0269	10.284	9.67439	10.1464	10.2047
11146	6.4341	5.65877	6.14893	5.58126	6.55337	5.86657	6.0918	6.32585	5.60224	5.93478	6.27508	6.0275	6.21162	6.01971	6.16779	6.12105	5.71851	6.26103	5.82376	6.12752	5.87336	5.88715	5.75842	5.77442	5.94231	6.03972	6.15811	6.08635	5.80986	5.96275	5.73312	5.72817	5.83683	5.63387	5.95365	5.99016	5.89639	6.03333	5.91816	5.82559	6.18181	6.38055	5.90252	5.96544	6.42327	6.16808	6.3042	6.477	6.2304
11147	7.29626	7.59791	7.13654	7.39295	6.9037	7.65841	6.67652	7.29018	7.12578	7.14968	7.06379	7.31455	6.78654	7.10361	7.45259	7.55349	7.43878	7.22154	7.38505	7.21582	7.38583	6.88723	7.08592	7.79473	7.19379	7.15461	6.94587	7.54587	7.03203	6.99989	7.20568	7.17377	6.93537	6.71127	7.03744	6.91008	6.88	6.73745	6.69159	6.47452	6.8352	7.32458	7.61473	7.31089	6.96927	7.21017	6.81118	6.68449	7.3012
11148	4.17679	4.1699	4.25058	4.38178	4.01718	4.20062	4.52716	4.05476	4.00763	4.28408	4.10357	4.77011	4.36981	4.13918	4.38413	4.92482	4.23763	4.37506	4.80115	4.17123	4.44843	4.1928	4.36067	4.35562	4.36212	4.5735	4.05489	4.29216	4.15611	4.13643	4.46647	4.08957	4.2819	4.21835	4.2397	4.12114	4.09416	4.25513	4.52004	4.15728	4.12479	4.49421	5.41383	4.04506	4.03356	4.22905	4.01224	4.23101	3.94407
11151	7.69497	7.95996	6.67961	7.82974	7.6843	6.9389	7.99899	7.13891	7.63999	7.10011	7.8246	7.10085	6.55884	7.52842	8.09789	6.97244	7.42892	7.29653	6.47291	7.26781	7.40354	7.45319	7.07526	6.7028	6.02802	6.49334	6.29098	6.21899	6.46269	5.86419	6.37504	7.16482	6.45761	6.39667	5.94674	6.05103	7.2728	6.17896	5.17166	6.18136	6.67455	6.4403	6.74802	6.47197	6.51082	6.35047	8.56779	7.8609	8.42434
11152	8.21169	9.14994	8.86827	9.24855	7.96914	8.75506	7.62415	8.75951	9.10291	9.43628	8.62704	8.27889	8.13246	8.97537	8.28961	9.17919	8.93193	8.30469	8.48129	8.32267	8.7497	8.28647	9.1068	8.84191	8.40494	8.02637	7.75509	7.84813	8.46224	7.86973	8.42277	8.41865	8.25592	8.15734	8.13061	8.16796	8.31909	7.87367	7.58402	7.61743	7.65447	8.26621	8.72274	7.79089	8.10735	8.11321	8.43405	8.16589	8.35582
11153	6.72874	6.58174	7.64205	6.58593	6.83349	8.42253	7.07675	6.96001	7.47792	7.5754	7.50653	7.40563	6.84466	8.02556	6.9012	7.4981	7.01427	7.27616	7.33432	6.91096	6.94693	7.4665	7.78837	6.9349	6.60792	6.99372	6.58263	6.87636	7.01899	6.8761	6.83106	7.27769	7.1697	6.7127	6.9433	6.32497	6.79004	6.65525	5.95896	6.54691	6.46954	6.54129	6.86349	6.95153	6.80549	6.83632	6.62222	6.97921	7.27193
11154	6.50904	6.44243	6.72666	6.70359	6.36058	6.64035	6.50084	6.81162	6.89556	6.6372	6.76498	6.69484	6.60744	6.77884	6.44056	6.90924	6.73432	6.6935	6.76961	6.84552	6.73757	6.58293	6.8818	6.74104	6.65625	6.59713	6.52016	6.56033	6.49957	6.6179	6.88061	6.64157	6.78563	6.532	6.64643	6.63292	6.5532	6.63776	6.43473	6.49942	6.62935	6.75418	6.67371	6.83332	6.80909	6.63525	6.63483	6.80684	6.56845
11155	5.16069	5.08262	5.09647	5.30626	5.2145	5.09686	5.19077	5.04113	5.24702	5.11795	5.14164	5.27612	5.15062	5.09065	5.00437	5.01761	5.30428	5.19821	5.22506	5.22917	5.1702	5.16108	5.28534	5.20643	5.11386	5.24703	5.15068	5.26781	5.34608	5.34588	5.24281	5.22863	5.10178	5.3369	5.42949	5.39628	5.19651	5.32705	5.12618	5.21888	5.39774	5.01247	5.45245	5.0902	5.26041	5.39451	5.01086	5.1132	5.31995
11156	6.76163	7.0871	7.17562	7.36211	7.06708	7.18868	6.89511	7.59581	8.02044	7.61218	7.22029	7.04374	7.36058	7.61261	7.03751	7.88645	7.38112	7.44538	7.25223	7.23696	7.42111	7.48899	7.78427	7.07654	6.90757	6.90714	6.78886	6.57777	6.62552	6.45584	6.9117	6.90432	6.79107	6.23947	6.54684	6.55782	6.67378	6.88104	6.1611	6.48736	6.55329	7.51382	7.23812	7.57375	6.63469	6.70062	7.13578	7.48509	7.72182
11157	7.95269	8.19871	7.98513	8.66724	8.39647	8.31789	7.83055	8.09975	8.43361	8.04967	8.48025	8.44485	7.92334	8.32374	8.05492	8.47995	8.44417	7.96337	8.67169	8.68637	8.44472	7.81316	8.20388	8.33927	7.95317	8.2305	7.8095	8.14097	8.11761	7.94708	8.28786	7.9833	8.2145	7.65142	7.81986	8.19102	7.7345	8.01002	8.00323	7.87967	8.04786	7.87521	8.61724	7.95281	7.92005	8.32928	8.23493	8.1739	8.44404
1116	9.80186	11.9064	12.1566	11.2596	9.70802	12.2951	11.0772	12.1233	12.5722	12.7037	11.4369	12.2933	12.0943	12.3829	9.96421	12.6547	12.4945	11.5474	12.6031	11.713	12.2739	11.3925	11.777	12.4389	11.4912	11.0608	12.1677	11.5479	12.2231	12.7122	12.6933	12.694	12.8591	12.3708	12.1624	12.5365	12.7452	11.9214	10.9668	12.1079	12.121	11.7778	11.5816	12.3851	11.9792	11.4452	12.1965	12.3727	11.8758
11160	8.18052	8.31416	8.5582	8.15781	7.87466	8.43835	8.02259	8.32358	8.29901	8.34149	8.53333	8.21438	8.38904	8.4665	8.15701	8.93055	8.14489	8.22161	8.80951	8.52549	8.42465	8.08028	8.35719	8.73757	8.57108	8.343	8.22093	8.41073	8.56026	8.35847	8.77445	8.71884	8.76368	7.98478	8.49234	8.52274	8.3929	8.26444	7.89558	8.00453	8.12666	8.21243	8.68722	8.17729	8.67647	8.18257	7.98871	8.16542	7.86193
11161	9.01489	9.2571	9.41966	9.1038	8.94545	8.88783	9.08851	9.05672	9.12654	9.54224	9.17872	8.78857	9.15511	9.03154	9.10673	9.34525	9.40168	9.17078	9.53054	9.32871	9.15442	8.97384	9.07095	9.36505	9.17998	9.00581	9.27859	9.06199	9.18532	9.06618	9.01782	8.99716	9.02698	8.84621	9.44337	8.95895	9.05663	9.00037	8.91129	8.83525	9.0574	9.14219	9.30693	9.29876	9.27219	9.28855	8.80066	9.14032	8.87026
11162	6.52246	6.55907	6.17893	7.0435	6.59117	5.83727	6.34574	6.60524	6.15939	6.80638	6.25757	6.63399	6.87142	6.45815	6.72218	6.73386	6.63304	6.45009	6.85792	6.10136	6.30056	6.50609	6.19452	7.16232	6.61363	6.97931	6.73198	6.87669	6.72897	6.59458	6.63872	6.46123	6.93647	6.94814	6.43116	6.55476	6.56862	6.53661	6.97768	6.74318	6.91755	6.53736	7.13083	6.41853	6.51107	6.96641	6.41364	6.38371	6.1806
11163	7.70079	8.45437	7.3409	8.38663	8.36263	8.90743	8.49226	8.3829	8.25365	8.98104	7.94925	7.89673	8.65282	8.44082	8.63685	8.01857	7.95098	7.79328	9.36561	8.41375	8.02068	8.62429	7.70234	8.95315	8.59467	9.02116	7.88265	8.66723	8.95838	8.28236	9.06794	8.10217	8.91129	8.68364	8.35291	8.19699	8.7771	8.14174	8.58667	8.29571	8.66399	7.48347	8.78288	7.90822	7.87246	8.86549	8.13761	7.80464	8.22108
11166	5.94568	5.43041	5.14082	5.15561	5.72917	5.40589	5.98406	5.48431	5.41002	5.50622	5.27469	5.42065	6.16402	5.23331	5.50797	5.03564	5.37554	6.06925	5.25168	5.50147	5.33423	5.70722	5.51717	5.53519	5.2659	5.79745	5.80715	5.65384	5.15022	6.11409	5.48297	5.74339	5.24882	5.74806	5.81405	5.94872	5.99969	5.70115	6.59304	5.90106	5.64844	5.59459	5.33625	5.76993	5.69631	5.80144	5.66456	5.74023	5.11681
11167	12.09	12.7168	12.7063	11.7844	12.5036	12.2773	12.2401	12.3436	12.2671	11.4582	12.8426	11.8125	11.6071	12.3765	12.0754	12.2365	12.2102	11.8335	11.9141	12.4884	12.558	12.0685	12.3304	12.2244	12.3408	11.058	11.8467	11.9431	12.2533	12.1812	12.3119	12.2332	12.2973	11.5728	11.8242	12.0659	11.6619	12.0763	11.4129	11.6055	11.6456	11.4827	12.4375	11.564	11.958	11.5869	12.0463	11.7665	12.4047
11168	9.39378	9.21427	9.56155	8.86621	9.30318	8.94092	9.09852	9.54895	9.48118	8.80876	9.72241	9.06521	9.03019	9.51513	9.12011	9.55816	9.37405	9.42393	9.43879	9.82952	9.65647	9.53121	9.29194	9.67438	9.93974	9.02595	9.68279	9.77917	9.91211	9.47384	9.46049	9.81543	9.80475	9.28994	9.38605	9.65086	9.2855	9.87291	9.35483	9.43201	9.54017	9.71754	9.46112	9.54335	9.58766	9.40788	9.41066	9.52961	8.9568
11169	4.53258	4.3599	4.47828	4.45378	4.71741	4.20892	4.38798	4.44347	4.3281	4.265	4.33091	4.25936	4.35887	4.38762	4.56683	4.5189	4.41538	4.68514	4.49848	4.27751	4.5697	4.35914	4.38125	4.25726	4.40512	4.24715	4.37827	4.33025	4.21559	4.3019	4.23658	4.03333	4.28802	4.31181	4.32637	4.5489	4.33441	4.47948	4.3212	4.34018	4.30258	4.53414	4.33623	4.45872	4.5731	4.32625	4.72316	4.36567	4.80159
1117	5.24072	7.01273	5.59594	5.39546	6.18521	5.60648	5.8687	5.20572	5.17727	5.57505	5.33228	6.09291	5.25145	5.46405	5.86157	5.38708	5.2624	5.08127	5.42075	5.39547	5.2772	5.44084	5.43385	5.33585	5.37775	5.50564	5.46398	5.19301	5.21066	5.31687	5.21987	5.42474	5.13365	5.23493	5.19127	5.31404	6.05991	5.11699	5.47203	5.46019	5.3656	5.85429	5.25416	5.18175	5.13101	5.50117	5.81331	5.48102	6.1149
11170	8.07773	8.39745	8.75764	8.54931	7.90535	8.26794	8.31075	7.80816	8.6882	8.60993	8.56099	8.07871	7.71626	8.8064	8.89595	7.96328	8.70335	7.17501	8.83753	8.35747	9.00239	8.76429	8.57576	9.05022	8.22386	8.66781	8.66403	8.83903	8.83994	8.71697	8.57606	8.86204	8.06133	8.62575	8.88622	9.16149	8.02934	8.86112	8.63072	8.49926	8.63903	7.64067	7.58298	7.74135	6.53423	7.84084	8.37525	8.40227	7.69633
11171	11.6548	11.9522	12.2942	11.881	11.6534	12.1879	11.6286	12.1391	12.183	12.228	12.452	12.1154	11.8813	12.2455	11.7982	12.226	12.0211	11.8421	12.0568	11.96	12.1697	11.8533	12.2278	12.1681	11.8607	11.5556	11.7542	11.7025	12.0498	11.8362	12.1358	12.0568	12.084	11.7769	11.9905	12.1015	11.7764	11.7837	11.4605	11.583	11.5796	11.76	11.8684	11.6403	11.8443	11.5766	11.8998	11.825	12.2244
11172	4.64098	4.56433	4.43801	4.55142	4.50063	4.69594	4.71608	4.82083	4.55456	4.53361	4.6487	4.63888	4.86938	4.59404	4.34573	4.61861	4.74495	4.70284	4.47953	4.63855	4.51876	4.6925	4.28383	4.48812	4.5384	4.73827	4.7826	4.54995	4.73122	4.59463	4.65392	4.78257	4.55747	4.66596	4.90568	4.9215	4.83691	4.68372	5.17195	4.71542	4.93154	4.5847	4.34676	4.85258	4.64735	4.5791	4.72796	4.4093	4.59972
11174	5.16929	5.45	5.40887	5.59122	5.41303	5.37949	5.46126	5.25713	5.44946	5.17201	5.10188	5.87339	4.95271	5.28283	5.0478	4.94661	5.09552	5.38063	4.95493	4.88003	5.79851	5.24997	5.4406	5.03601	5.18377	4.97381	4.96169	5.20776	5.04142	5.0897	4.95126	5.03849	4.96637	5.25154	5.02298	5.29461	5.03562	5.11692	4.94194	5.15625	4.97842	5.34483	5.09041	5.27835	4.92201	4.94929	5.0578	4.908	5.5976
11176	6.69962	6.83184	6.76891	6.91889	6.45055	6.79056	6.58426	6.79062	6.7368	6.7012	6.70725	6.87103	6.54254	6.69284	6.61707	6.75158	6.90666	6.80501	6.69149	6.84704	6.72762	6.76635	6.83936	6.69159	6.61124	6.79502	6.57735	6.50692	6.65633	6.72171	6.82266	6.83923	6.62643	6.66294	6.61028	6.79792	6.71892	6.67835	6.42339	6.42498	6.4991	6.65864	6.70749	6.68538	6.57909	6.64678	6.68997	6.80184	6.63332
11177	6.45288	6.5558	6.35998	5.686	6.80237	6.27988	6.34945	6.53917	6.46878	6.08873	6.47401	6.13006	5.63062	6.46272	6.59473	5.8646	6.19101	6.0573	5.95979	6.22885	6.55521	6.33292	6.65626	5.74189	6.12831	5.58074	5.65676	5.80634	5.83463	5.69499	5.93801	6.11692	6.27005	5.69093	5.72982	5.82475	5.55445	6.13284	5.7056	5.69689	5.68853	6.32143	6.02307	6.10737	5.72326	5.50212	7.08516	6.40546	7.28082
11178	5.13882	5.09227	5.07705	5.07522	5.04284	4.89856	5.16457	5.10395	5.24401	5.02061	5.28639	5.27693	5.14431	4.90852	5.17933	4.81684	5.23632	5.06161	4.96814	5.13322	5.15031	5.12777	5.06151	5.13075	5.01106	5.08312	5.11301	5.03225	5.05741	5.06572	4.96138	5.11879	4.9567	5.07735	5.18024	5.10689	5.16932	5.022	5.01653	5.07433	5.08606	4.99888	4.91595	5.30915	5.01238	5.22234	5.05896	4.95037	5.2709
11179	7.8487	7.92951	8.09272	7.78455	7.91572	8.09997	7.44507	7.77528	7.92354	7.70493	7.84569	7.51762	7.65228	8.17444	7.47139	8.29437	7.56594	7.7052	8.359	7.77277	7.5961	7.48482	8.10972	7.85688	8.31198	7.6673	7.7987	7.80185	7.84109	7.75273	8.10787	7.47807	8.12907	7.90299	7.64192	7.7026	7.72592	7.91356	8.14455	8.21557	8.18175	8.18016	8.18806	7.49767	8.19526	7.64883	8.25196	7.8674	7.19509
1118	6.46303	4.62134	4.82903	4.96053	5.85736	4.93238	4.8502	4.7323	4.92766	4.98301	4.97954	4.9767	5.02055	4.69965	5.27958	4.93364	4.8568	4.77108	4.96237	5.00622	4.99377	4.81552	5.1949	4.85246	4.79578	4.97526	4.92912	4.79828	4.96327	4.85072	4.99909	5.04108	4.89391	4.97383	5.07232	5.11517	4.90425	4.93952	5.01976	5.07998	5.08982	4.77946	4.65175	4.82187	5.13588	4.84275	5.40844	4.71935	5.14591
11180	8.47246	8.65926	8.8524	9.11881	8.38408	9.06463	8.4726	8.58913	8.70828	9.00625	8.41512	9.15042	8.29789	8.94367	8.68153	9.12979	8.83846	8.4358	8.7591	8.85941	8.87578	8.6682	8.91032	8.94751	8.90187	8.53212	8.62598	8.39372	9.08093	8.56797	9.13871	8.96392	8.89029	8.25477	8.47197	8.64952	8.64303	8.65349	8.17468	8.13952	8.12729	8.49808	8.69174	8.48691	8.8553	8.64073	8.3925	8.57656	8.69006
11181	4.60279	6.34069	5.0906	7.8221	4.43221	5.2147	5.33739	6.15224	5.06126	6.45231	4.49406	7.48336	6.68579	5.56526	5.74808	6.55759	5.54618	5.95532	7.26473	5.14699	5.12674	5.51107	4.86473	6.89045	6.3211	6.77397	6.52426	7.01867	6.26897	5.49005	6.85561	5.91907	6.73239	6.46157	6.03093	5.60847	6.05829	5.81865	6.77281	6.38554	6.3005	4.99773	7.74002	5.08437	5.25358	6.92853	5.03547	4.83482	4.89102
11182	5.95596	6.25621	5.91437	5.84453	5.77002	5.76417	5.68425	5.76502	5.85698	5.60238	5.95841	5.87826	5.43063	5.80908	5.92182	5.77716	6.00922	5.70512	5.3815	5.52564	6.01554	6.05838	6.17798	5.72816	5.66203	5.77667	5.76132	5.32178	5.65312	5.39148	5.65874	5.57724	5.58419	5.45183	5.56884	5.39915	5.65961	5.58684	5.33577	5.43351	5.44164	5.56153	5.71764	5.70133	5.5556	5.92037	5.96348	5.84194	6.16552
11183	7.02007	6.84534	7.36505	6.48309	7.31381	6.62144	6.73777	7.12085	7.34183	6.61358	7.4235	6.94028	6.76054	7.21058	6.71468	6.78955	6.83566	6.70227	6.68927	7.07449	7.42166	7.22054	7.16929	6.69506	7.29169	6.61448	7.15022	7.09629	7.06349	6.77755	6.95414	6.7622	7.25806	6.9841	6.8004	7.23032	6.51315	7.53667	7.13673	7.04839	7.12513	7.1681	6.60223	7.12737	6.61844	6.81955	7.29839	7.33461	7.39458
11184	6.44682	6.91401	6.25769	6.74046	7.0449	6.00588	7.12524	6.16083	6.34578	6.40278	6.27255	6.71503	6.43866	6.11066	6.63345	6.13691	6.22523	6.62752	6.15969	6.50028	6.4279	6.38998	6.06242	6.19812	6.19629	6.39853	6.28986	6.36763	6.07672	6.41393	6.14117	6.37519	6.19821	6.39785	6.4701	6.52714	6.58418	6.37864	7.37958	6.55382	6.42234	6.18338	6.19373	6.64819	6.6627	6.30224	6.7437	6.22522	6.79708
11186	8.43782	8.84028	8.85428	9.14067	8.41943	8.53895	8.50187	8.42714	9.24208	8.53456	8.72186	8.56584	8.25389	8.49468	8.65682	8.40246	8.73905	8.22527	8.26633	8.9036	8.9107	8.41581	9.00885	8.4759	8.15747	8.12476	8.44634	8.05739	8.23167	8.00742	8.37937	8.13285	8.03978	7.9795	8.36024	8.47392	8.14805	8.22769	7.98923	8.18117	7.89932	8.07169	8.33421	8.46795	7.94913	8.04505	8.51519	8.21464	8.91632
11187	5.22451	5.45332	5.45784	5.86714	5.30819	5.19572	5.61022	5.36574	5.55615	5.72142	5.53513	5.60243	5.73969	5.3176	5.37887	5.45909	5.58782	5.4977	5.57967	5.63915	5.56235	5.53802	5.22743	5.60785	5.54391	5.64415	5.6121	5.4316	5.52429	5.62916	5.72252	5.87676	5.40847	5.56758	5.52643	5.34705	5.55107	5.58919	5.32812	5.56326	5.55122	5.3926	5.52859	5.54957	5.71373	5.80423	5.21697	5.32193	5.26145
11188	9.68459	10.3941	10.514	10.5146	9.713	10.0831	9.8322	10.2108	10.5467	10.2227	10.2738	10.4093	9.80493	10.2034	10.0135	10.5639	10.7179	10.1664	10.4003	10.5632	10.4175	10.1499	10.4692	10.3111	10.1664	10.0562	9.93301	9.6881	10.4484	10.0379	10.3681	10.4903	10.2925	9.9956	10.1413	10.4148	10.0067	10.1589	9.40512	9.56059	9.5019	9.6866	10.5272	10.2432	10.1102	10.0243	10.1948	9.94179	10.2076
11189	6.43448	6.34162	6.4447	6.85945	6.11198	6.40724	6.17243	6.31338	6.38093	6.25732	6.25111	6.64884	6.23735	6.05687	6.45839	6.46153	6.38735	6.47432	6.1811	6.27011	6.33865	6.30059	6.05804	6.46144	6.2166	6.42469	6.25531	6.24544	6.45244	6.3214	6.4664	6.53441	6.23915	6.35219	6.44188	6.44578	6.40922	6.28446	6.15146	6.19996	6.30441	6.38962	6.4846	6.25712	6.34083	6.6719	6.10465	6.30511	6.20178
1119	6.69368	6.84509	6.66225	6.81504	6.49069	7.11419	6.65748	6.84802	6.55308	6.86059	6.74767	6.54338	6.82814	6.63407	7.01371	6.89232	6.58277	7.10316	6.70294	6.64116	6.64941	6.77196	6.96932	6.88239	6.98107	6.92782	6.80313	6.95912	7.10136	6.89767	6.97207	7.00211	6.8325	6.54232	6.91832	6.86817	6.95426	6.77311	6.06448	6.53816	6.60977	6.85753	6.98585	6.75792	6.87174	6.91185	7.08678	6.86129	6.81314
11190	6.36431	6.46562	6.59861	6.81471	6.35867	6.44835	6.56455	6.37114	6.64353	6.43318	6.3803	6.44049	6.37255	6.33014	6.54669	6.50611	6.60855	6.55591	6.4252	6.77886	6.55935	6.49825	6.51061	6.4411	6.61161	6.58927	6.63783	6.66632	6.64078	6.61957	6.77773	6.83029	6.47952	6.59681	6.59935	6.74542	6.5276	6.69864	6.38735	6.52576	6.48202	6.50629	6.55018	6.36149	6.69747	6.6946	6.57143	6.45479	6.59245
11193	7.47131	7.6481	7.72135	7.5651	7.17544	8.3085	6.89342	7.57662	7.7307	7.87471	7.66679	7.13096	7.20911	7.56863	7.36293	7.69753	7.37253	7.47452	7.3981	7.44221	7.66798	7.4216	7.68238	7.76163	7.47194	7.40009	7.31189	7.49569	7.49695	7.37893	7.59402	7.71643	7.49047	7.36065	7.32993	7.28838	7.34695	7.56032	7.20691	7.28647	7.18434	7.45722	7.74393	7.35649	7.27073	6.99432	7.55396	7.34004	7.51074
11194	5.92815	5.87445	6.05624	6.34217	5.80506	5.97073	5.82654	5.88305	6.07837	6.07921	5.74737	5.87364	5.88171	5.88833	6.11728	6.07745	5.88703	5.9796	5.82284	6.02763	5.91614	5.92924	5.92123	6.14897	5.81082	5.94209	5.93913	5.70017	5.90566	5.74708	6.06254	5.93046	5.89741	5.74291	6.05129	5.94926	6.14741	6.01078	5.6672	5.75286	5.83314	5.93025	6.07215	5.71386	5.86091	5.91577	5.45594	5.91263	6.05082
11196	7.23516	7.20203	7.11669	6.76291	7.27333	6.38656	7.05558	6.95666	6.97678	6.80629	7.23821	6.6253	6.94652	7.05202	7.04716	6.92701	6.76959	6.80585	6.97271	6.97761	7.12652	6.99329	6.92071	6.60655	6.86374	6.67467	6.99716	7.01051	6.90706	6.85799	6.7795	6.78181	6.90036	6.90647	6.92441	7.03485	6.7885	6.85213	6.9078	6.75348	6.91158	7.07637	6.98724	6.91183	6.89306	6.90916	7.21331	7.24239	7.25096
11197	4.48281	4.46295	4.48545	4.88896	4.45513	6.04011	4.73596	4.16708	4.09022	4.24361	4.20087	4.60402	4.24757	4.09545	4.68906	4.14618	4.37461	4.66049	4.30051	4.339	4.12803	4.29735	4.07304	4.56646	4.41606	4.58893	4.55583	4.66321	4.44048	4.35296	4.4634	4.17944	4.65831	4.55281	4.2797	4.25378	4.46499	4.47767	5.0565	4.55943	4.57917	4.35141	4.76159	4.37255	4.29514	4.84976	4.18939	4.26198	4.2282
11198	10.3845	9.05972	9.42341	9.17388	9.57326	9.05591	9.18229	10.4952	9.00002	8.96924	9.16116	9.37163	9.16904	9.28699	9.29731	9.41915	9.28168	9.31932	9.29739	9.66409	9.23455	9.50291	9.58042	9.268	9.63465	9.24357	9.81424	9.60249	9.47579	9.3663	9.23122	9.52834	9.29936	10.8071	9.35742	9.41315	9.17725	11.183	10.5049	10.7753	10.7128	10.6118	9.35425	9.43054	9.4442	9.77252	10.468	10.5983	10.1124
11199	4.83261	4.80016	4.75182	4.67801	4.67965	5.38255	4.89265	4.90558	5.05789	4.91822	4.94471	4.96315	5.19065	4.5747	4.98493	4.64515	4.27516	4.71532	4.96435	4.80378	4.85156	4.82776	4.48002	4.6536	4.639	4.93322	5.10183	5.01064	4.97055	5.35202	4.85989	5.22284	5.03991	5.62616	5.29006	4.96025	5.09643	5.12992	5.54726	5.22312	5.04595	5.14036	4.86534	4.99846	5.00467	4.58011	4.80626	5.01772	4.65686
112	8.16272	8.46816	8.08143	8.41797	7.82838	8.44646	8.27381	8.18039	8.30235	8.14266	7.83115	8.42798	8.14938	8.28559	7.99957	8.25563	8.35316	8.11755	7.88517	8.02864	8.46712	8.38134	8.54136	8.41551	8.26676	8.23915	8.17765	8.0575	8.39344	8.19188	8.50542	8.28587	8.44589	7.97235	7.96972	8.13066	8.06705	8.00725	7.37107	8.06267	7.71876	7.95631	8.30174	8.24992	8.17525	8.20304	7.86444	7.9296	8.38149
11201	6.59013	6.59988	6.86011	6.75431	6.18629	7.5359	6.50143	7.15656	7.1769	6.95914	6.97344	6.52689	6.69903	6.81308	6.47513	7.1133	6.71842	6.83717	7.31429	6.73971	7.1461	6.93174	7.25552	7.21541	7.18836	6.84568	6.72339	6.87735	7.02558	6.97789	7.16586	7.10589	7.19903	7.0794	6.86646	7.23841	6.77352	7.02558	6.84496	6.98704	7.02235	7.1014	6.96399	6.765	7.20691	6.68568	6.93216	7.04317	6.51346
11202	5.95766	6.31469	6.36489	5.98659	5.96196	5.73733	5.94622	5.80905	6.18796	5.93074	6.2378	5.90896	5.86214	5.50625	6.13279	5.73791	5.91878	5.93697	6.21578	6.02463	5.83264	5.9103	6.05524	5.9425	5.78278	6.02791	6.15649	5.95512	5.99193	6.05865	6.45719	6.2646	6.19239	6.23313	6.21862	6.3619	6.42943	5.91503	5.98545	5.82354	6.02135	5.79922	5.84573	5.93767	6.23192	6.05221	6.4217	6.22813	5.94173
1121	4.8313	4.92022	5.15863	4.67226	4.9704	4.79516	4.8123	4.98344	5.08153	4.91058	5.47409	4.77853	4.94264	5.13258	4.78131	4.96775	4.86556	4.89676	5.01731	5.03368	5.03724	4.96297	4.99745	4.92791	4.95581	4.70919	4.90579	4.76686	4.94844	4.77378	4.84945	4.87484	4.9777	4.85958	4.92998	4.92156	4.78646	5.09028	4.81002	4.72978	4.79335	4.97619	4.76512	4.99055	4.96012	4.85021	5.01222	5.04418	4.81309
11211	4.26775	4.4499	4.20437	4.1144	4.52297	4.14889	4.25882	4.15799	4.16789	4.21987	4.13793	4.26174	4.32282	3.99882	4.2725	4.11933	4.15818	4.29583	4.17294	4.18887	4.15399	4.2575	4.11607	4.25261	4.307	4.16741	4.33201	4.19055	4.22892	4.32074	4.13459	4.26236	4.23504	4.23144	4.35346	4.28414	4.2575	4.25513	4.05512	4.21794	4.26236	4.20784	4.26498	4.2889	4.25562	4.24358	4.00664	4.07735	4.109
11212	9.3493	9.24217	9.4679	9.5899	9.1653	9.70237	9.15559	9.56072	9.5257	9.57678	9.45616	10.0336	9.29465	9.76705	9.24668	9.65662	9.68467	9.27536	9.85775	9.50882	9.43042	9.39808	9.6242	9.67075	9.39321	9.3613	9.26495	9.33923	9.71027	9.22637	9.60048	9.3915	9.7486	9.34749	9.32443	8.9944	9.06096	9.42048	9.35414	9.22566	9.20448	9.38752	9.72236	9.4095	9.10435	9.631	9.44485	9.40189	9.65656
11213	6.02274	5.46873	5.73625	5.37676	5.52885	5.06021	5.53772	6.00534	6.2576	5.86718	6.0912	5.52871	5.35848	6.02626	6.27062	5.27571	5.68059	5.40908	5.98472	6.41889	6.32065	5.92647	5.53651	6.20196	5.96432	6.17858	6.24011	6.58016	5.91868	6.13606	6.17646	6.35912	5.40731	6.35865	6.18936	7.00867	5.85394	6.56702	6.77719	6.23094	6.5712	5.5744	5.77059	5.64536	5.70384	5.7054	6.58005	6.13708	5.96138
11214	7.15161	6.62144	7.25351	7.10626	7.2573	8.18336	7.32805	7.17763	7.24544	7.4567	6.97182	7.68999	6.66705	7.57005	7.29745	7.34501	7.48028	7.25156	7.41592	7.55804	7.0347	7.52539	7.36119	7.17645	6.81865	7.49477	7.00285	7.55905	7.43234	8.06863	7.10837	7.63545	7.06024	8.03249	7.2071	7.12987	7.25999	7.44263	7.10554	7.14387	7.20945	6.96804	7.21532	6.83371	7.01693	6.93933	7.55166	7.15921	7.61454
11215	9.40697	9.53897	10.0783	8.87247	9.28234	8.80197	9.51439	9.77473	9.53875	8.52902	9.65389	8.95723	9.2594	9.59285	9.32754	9.60961	9.37778	9.60991	9.93392	9.74468	9.62503	9.5775	9.36907	9.81348	10.2801	9.6315	10.0335	9.85906	9.99713	9.99796	9.85637	10.0226	10.1717	9.67923	9.85025	10.0935	9.75205	9.89049	9.45257	9.71707	9.79438	9.57298	9.72613	9.40525	9.9365	9.36478	9.65139	9.7823	9.33049
11216	6.13721	6.16642	6.46412	6.27667	6.35161	6.57131	6.26517	6.27369	6.31798	6.18754	6.24225	6.54982	6.18551	6.34277	6.44572	6.34959	6.34438	6.45832	6.57006	6.29763	6.323	6.29477	6.45918	6.27573	6.29134	6.10756	6.45469	6.2802	6.39741	6.40663	6.16488	6.41693	6.39471	6.24242	6.18526	6.20737	5.91476	6.3924	6.2025	6.27482	6.39754	6.2924	6.53411	6.17788	6.31898	6.21374	6.64081	6.50615	6.19211
11219	4.83129	5.05828	4.93867	5.22544	4.61618	5.07253	4.7909	4.5425	4.99799	4.92208	4.85564	4.79027	4.81099	4.70021	4.73724	4.80678	4.64309	4.69827	4.5149	4.99482	4.96706	4.57234	4.95735	5.14694	4.80677	4.80637	4.82444	4.72108	4.7094	4.64253	5.0949	4.91615	4.80055	4.78894	4.86634	5.15412	4.73962	4.9616	4.64468	4.88034	4.62537	4.85031	4.79747	4.71147	4.81856	4.74611	4.4115	4.83911	4.78557
1122	5.62862	5.42068	5.46523	5.13485	5.89055	5.67829	5.29584	5.68901	5.32208	5.32164	5.48053	5.0474	5.31057	5.73493	5.48759	5.60327	5.23217	5.30086	5.53557	5.75761	5.41166	5.29936	5.59785	5.36047	5.70815	5.38667	5.45186	5.36779	5.55302	5.28216	5.48188	5.49243	5.59286	5.18104	5.43766	5.54641	5.4049	5.67829	5.53255	5.57517	5.68964	5.74809	5.38766	5.53753	5.84922	5.39252	5.77043	5.83075	5.75973
11221	6.72809	6.68473	6.83653	5.98319	6.56315	7.01585	6.41319	6.92261	6.51148	6.61305	6.84032	6.17216	6.45385	6.65605	6.49513	6.93063	6.31125	6.64497	6.47649	6.58058	6.87552	6.7739	7.14155	6.22896	6.46837	6.05293	6.16221	6.47655	6.07407	6.49244	6.06937	6.65853	6.04586	5.92126	7.05233	6.22576	6.17575	6.14666	6.02556	5.86195	5.99171	6.54547	6.39641	6.41661	6.53095	6.2483	6.82525	6.68835	6.27828
11222	10.2337	10.5534	10.1376	10.4285	10.6177	9.99018	10.2826	10.3474	10.2969	10.8263	10.4745	10.7254	10.3398	10.3804	10.277	10.4606	9.95392	9.93511	10.4581	10.2489	10.2991	10.0145	10.2337	10.4788	10.3231	10.1101	9.8355	10.022	10.6137	9.74606	10.4492	10.0543	10.3452	10.0287	9.94314	10.1453	10.0604	10.0603	10.0742	9.82542	9.94774	10.0776	10.5977	9.93843	9.87843	10.1332	10.2382	9.71308	10.9517
11223	6.90352	7.85491	6.09811	7.47434	7.58605	6.94785	7.25289	5.5602	6.50914	7.47849	5.46633	7.15379	7.48368	6.71555	5.84993	7.61955	7.36988	7.1839	8.06224	5.72284	6.2768	7.42703	5.97976	7.0992	6.85158	7.6229	6.14999	6.93608	8.50089	7.9475	7.22551	6.98021	8.63845	7.89056	6.58543	6.81448	7.93196	6.21391	7.34284	6.50688	7.10597	6.4548	7.28446	6.67284	6.50613	6.03228	6.93361	6.13699	5.96243
11226	5.08764	5.32019	4.79679	4.837	5.66224	5.45496	5.29232	4.81689	4.7546	5.19148	4.93393	4.8046	4.92268	4.97824	5.6157	4.82874	5.04977	4.79994	5.026	4.75095	4.93742	4.91184	5.00492	4.79364	4.90402	4.96743	4.97372	4.75912	4.8043	4.89169	4.88102	4.87642	4.77225	4.85399	4.87001	4.80752	4.98	4.78261	5.02623	5.0184	4.70408	4.80134	5.01577	4.94165	4.8129	4.88433	5.60488	4.86174	5.17163
11228	5.49787	4.88117	5.91776	5.00223	5.12481	5.56621	4.90467	5.91936	5.53378	5.20597	5.82643	5.21953	5.56595	5.63076	4.9487	6.18892	5.26374	5.71913	5.36163	5.87213	5.64036	5.53255	5.65713	5.61077	5.66999	5.38499	5.70972	5.87659	5.34972	5.60672	5.77593	5.6475	5.98811	5.44646	5.55418	5.92136	5.32479	5.83395	5.53406	5.83319	5.84868	5.81343	5.28958	5.64384	5.91258	5.44784	5.68491	5.82863	5.08278
1123	10.1337	9.67835	10.2221	9.95395	9.51349	10.4745	10.1082	9.82478	10.2506	10.1465	10.0852	9.63061	9.32113	9.82683	9.82129	9.65228	9.79171	9.4801	9.66984	10.2685	10.3627	9.88586	10.1374	10.0408	9.74894	9.38603	9.51429	9.74589	9.74179	9.64454	9.99028	9.82485	9.85959	9.66635	9.78593	9.84612	9.29605	10.1137	9.5256	9.5764	9.36895	9.64844	9.5807	9.47023	9.5132	9.4285	9.50231	9.82284	10.0046
11230	9.02761	9.29688	9.37759	8.9085	8.68065	9.49156	8.85586	8.93601	9.22515	9.04724	9.04612	8.89124	8.66539	9.06215	9.07733	8.84777	9.02472	8.76774	8.57461	8.75017	9.14903	8.86876	8.93857	8.89068	8.66504	8.62293	8.7038	8.63829	8.56416	8.52499	9.00064	8.59179	8.54294	8.67783	8.84807	8.77433	8.75663	8.61504	8.43503	8.47873	8.53374	8.8139	8.77449	8.83549	8.57008	8.77946	8.71207	8.78426	9.58682
11231	8.36029	8.49596	8.7648	8.02779	8.59072	8.77761	8.19301	8.74794	8.49544	8.31758	8.63032	8.37126	8.16539	8.72218	8.30134	8.69679	8.44813	8.33654	8.35235	8.49343	8.63764	8.57323	8.40249	8.33335	8.83777	8.22123	8.45543	8.55982	8.56864	8.46833	8.52358	8.61103	8.77951	8.27556	8.1772	8.68734	8.37043	8.53321	8.34775	8.3492	8.48217	8.64222	8.40741	8.27199	8.48985	8.31852	8.32195	8.60536	8.54195
11232	6.80761	6.88889	6.82212	7.15012	6.98547	7.49123	6.82389	6.72682	6.97221	6.75002	6.59347	6.91768	6.68367	6.74907	6.84926	6.9378	6.99269	6.84687	7.00525	6.89011	7.0234	6.80328	6.86273	6.58395	6.67873	6.4432	6.52623	6.44345	6.68008	6.72793	6.63908	6.60926	6.73426	6.57035	6.43005	7.018	6.28167	6.60485	6.45837	6.59728	6.56656	6.80755	7.15508	6.78389	6.77466	6.72698	6.96509	6.63624	7.228
11234	8.76082	8.61191	9.66636	8.63731	7.50956	9.11788	8.25447	8.70193	8.88032	8.32386	8.94149	8.65187	8.43109	8.72129	8.19898	9.18691	8.9045	9.32533	9.31867	9.24316	8.86437	8.79114	9.1212	9.533	9.44856	8.8898	9.65546	9.1221	9.22547	9.43839	9.55082	9.29626	9.42452	9.33402	9.46726	9.39667	8.92736	9.66203	8.9207	9.37686	9.19197	8.81629	9.43074	9.08523	9.74645	8.8432	9.66088	9.68772	8.7784
11235	11.1326	11.2082	11.4222	10.9829	11.0619	11.3127	10.8461	11.1625	11.1546	11.4829	11.4768	11.2242	10.8016	11.2737	10.9008	11.2674	10.9822	10.8248	11.3558	11.1836	11.3056	10.969	11.3089	11.0855	11.0272	10.6193	10.6897	10.7468	11.088	10.6182	11.2052	10.97	11.063	10.8703	10.8764	10.9285	10.8197	10.8811	10.418	10.484	10.6903	10.9836	11.1401	10.8769	10.8538	10.6049	11.0753	10.9477	11.3127
11236	9.94232	10.248	10.2512	9.8605	9.92135	9.56538	9.58026	10.0365	9.90291	9.66818	10.5305	9.79052	9.71894	10.26	10.0179	10.3306	10.0127	9.66624	9.98305	10.4539	10.0209	9.59893	10.2103	9.8577	10.1444	9.39409	9.85141	9.52061	9.74468	9.36955	9.95878	9.97991	9.98514	9.2852	9.64351	9.83868	9.72119	9.91134	9.30012	9.51443	9.50161	9.89662	10.127	10.0591	9.96365	9.62903	10.0408	9.9011	9.93343
11237	7.03859	7.36054	7.39381	7.11468	7.0272	7.52191	7.29072	6.98873	7.37777	7.28492	7.25942	7.27792	7.01768	7.28708	7.0899	7.19358	7.35987	7.13559	7.13509	7.16832	7.23301	7.16214	7.31187	6.85984	6.92161	6.71434	6.70454	6.63231	7.25217	6.94655	7.3027	7.02257	7.23734	6.64172	7.02854	6.74974	6.97981	6.67528	6.43398	6.71456	6.56812	6.7854	6.97498	7.03798	7.14432	6.87507	7.12429	6.82026	7.33051
11238	6.50804	6.36511	6.56794	6.62248	6.52062	6.13046	6.67279	6.40827	7.00097	6.52688	6.66794	6.71838	6.63928	6.45866	6.66642	6.24709	6.88942	6.50657	6.63246	6.69906	6.79116	6.95177	6.55708	6.6007	6.66616	6.6954	6.79003	6.8743	6.89971	6.61905	6.77204	6.81115	6.56654	6.83376	6.69906	6.96562	6.8078	7.03295	6.90149	6.86484	6.82778	6.67584	6.2324	6.60542	6.46932	6.7602	6.15046	6.27198	6.35179
112399	6.57118	6.38295	5.72853	5.93619	6.04489	5.76725	6.16681	5.28154	5.39886	5.87807	5.84151	5.90965	5.83133	5.95827	5.34136	5.56292	5.78585	6.00783	6.06033	5.40373	5.52156	5.8354	5.61498	5.44801	6.0015	5.97512	5.70119	6.11357	5.81321	5.33634	5.82216	5.73048	5.96366	5.77835	5.98696	5.5139	6.30553	5.5814	5.83365	5.49087	5.55549	5.77316	6.13537	6.07337	5.56893	6.23682	5.64958	5.43848	5.8906
1124	6.28601	6.69909	5.85711	6.38946	6.63691	6.02757	6.5132	6.01335	5.68405	6.16466	5.66462	6.35533	6.32252	6.04625	6.73227	6.10673	6.1104	6.10473	6.51583	5.82351	5.95406	6.06801	5.60699	6.47894	6.33532	6.4929	6.42909	6.85817	6.41162	6.29891	6.45576	6.06834	6.2469	7.06443	6.29285	6.36525	6.39943	6.11331	7.13913	6.50398	6.76075	6.17647	6.55969	5.98226	6.10273	6.73033	6.47601	5.99743	6.1118
11240	6.19804	6.10815	6.25995	6.53953	6.43651	6.22049	6.75573	5.96206	6.1109	6.14988	6.14268	5.95475	6.80392	5.93728	6.6602	6.12883	6.09824	6.6359	6.4412	6.01895	6.01232	6.28808	5.78651	6.26889	6.11524	6.65557	6.50193	6.48846	6.36235	6.72508	6.37155	6.22486	6.23984	6.42558	6.68482	6.40203	7.04239	6.55742	6.60139	6.65048	6.52873	6.40022	5.96771	6.40388	6.65128	6.41782	6.98349	6.46589	6.23425
11243	9.25262	9.71585	9.41181	9.67908	9.27589	9.69628	9.12438	9.51897	9.38249	9.82547	9.5161	9.30568	9.32453	9.39791	9.58893	9.74653	9.39362	9.44403	9.49168	9.45632	9.4171	9.16684	9.50875	9.77399	9.5935	9.48206	9.28883	9.45193	9.52826	9.12239	9.56907	9.44405	9.37078	9.05373	9.24607	9.17415	9.44863	9.29098	8.9074	8.84487	9.22902	9.23387	9.60053	9.27613	9.46684	9.20503	9.29674	9.08498	9.10552
11245	6.09426	6.60465	6.38786	6.05521	7.35126	6.20402	6.38826	6.18192	6.11224	6.24624	6.38616	5.91933	6.37127	6.28026	7.01992	6.42887	6.09944	5.97364	6.07573	6.59259	6.67762	6.27493	6.4552	6.11365	6.41156	6.16924	6.33583	6.1806	6.17349	5.98642	6.28433	5.83603	5.97688	5.74262	5.9029	5.79518	6.08686	5.7533	5.98787	6.10418	6.06961	6.20422	6.31125	6.21755	6.38848	6.22089	6.4103	5.9864	7.09522
112464	8.47894	9.43558	8.78722	8.49572	9.21774	9.03039	8.44971	8.62767	8.80376	8.41894	8.48411	8.19717	8.21053	8.90818	9.12129	8.63228	8.57716	7.92317	8.27799	8.12972	8.87711	8.23061	8.87918	8.06059	8.19624	7.80357	7.68256	7.67471	7.57743	7.35899	8.1374	7.41085	7.99104	7.89143	7.36522	7.13375	8.36071	7.07496	7.28306	8.06772	7.42286	8.17589	8.47855	8.4712	7.42354	7.99143	8.67502	7.78726	9.49785
11247	5.6909	6.00782	5.86094	5.73095	6.35561	5.951	6.09718	6.19574	6.11195	6.05837	6.14685	6.08653	6.25027	5.77176	5.87045	5.91164	6.06983	6.0411	6.03105	5.8598	6.0535	6.0789	5.81426	6.12463	6.25264	6.29491	6.11642	5.96699	6.26585	6.14265	6.00833	6.23657	6.21437	6.32097	6.2448	6.21329	6.45549	6.13606	6.18816	6.33368	6.32752	5.82276	6.24099	5.98402	6.40253	6.53379	6.15429	5.85175	6.00328
112479	7.27336	7.0708	7.06806	6.86808	7.04908	7.01104	7.12455	7.30714	7.10036	6.95272	7.38288	6.87324	6.99827	7.18571	6.87963	7.31622	6.67694	7.19703	7.04768	6.94092	6.96538	6.93582	6.88621	7.29231	7.21602	7.09685	7.19725	7.00386	7.01158	7.09927	7.24662	7.18498	7.11518	7.02931	7.23379	7.38709	7.25875	7.31883	6.88924	7.03566	6.8401	7.28234	6.56734	7.0557	7.29004	7.03016	6.96945	7.02998	6.62956
11248	7.27668	7.16386	7.20024	7.38797	7.58817	7.27548	7.37567	7.15732	7.63138	7.41677	7.23895	7.59261	7.34873	7.0216	7.46255	7.143	7.38066	7.30073	6.98134	7.03884	7.34676	7.57384	7.10445	7.49481	7.0828	7.30199	7.41742	7.31403	7.47946	7.53051	7.36943	7.25503	7.3434	7.5587	7.76496	7.60018	7.54823	7.59465	7.63436	7.77834	7.60926	7.23912	6.96546	7.4539	7.44496	7.38518	7.4653	7.31061	7.18716
11250	5.94417	5.9908	5.62443	6.13072	5.85542	5.743	5.93829	5.86522	5.72813	5.71541	5.6074	5.87867	5.70232	5.76682	5.85344	5.90131	5.83862	5.88394	5.61155	5.93199	5.73186	5.59351	5.59364	5.67489	5.66248	5.75409	5.68901	5.6687	5.6546	5.84022	5.68511	6.00972	5.58776	5.80963	5.93703	5.70419	6.0272	5.72991	5.73341	5.70498	5.72147	5.68793	5.9192	5.93202	5.90565	6.08915	5.49819	5.74844	5.84438
11251	5.4366	5.48576	5.50871	5.48828	5.28235	5.33503	5.51612	5.35284	5.42041	5.34181	5.79325	5.49115	5.29393	5.09143	5.23644	5.58354	5.35178	5.44633	5.36129	5.75676	5.56326	5.37263	5.44409	5.49423	5.55753	5.50184	5.42407	5.28516	5.59144	5.40166	5.48859	5.49979	5.34349	5.44904	5.5764	5.50467	5.50168	5.60921	5.34216	5.35492	5.32448	5.40675	5.31967	5.45821	5.60719	5.44235	5.28703	5.5952	5.37907
11252	10.1046	10.2135	9.8848	10.223	10.0093	10.4229	10.0186	9.89553	10.0316	10.6451	9.93281	10.8859	10.1082	10.0233	10.1338	9.73204	9.95395	9.82702	10.1538	10.0461	10.2368	9.85038	9.94263	9.97329	9.85589	9.93982	9.86656	9.7995	9.881	9.75344	10.2108	10.0322	9.82345	10.0096	9.63691	10.2465	9.90311	9.94332	9.84344	10.0494	9.86346	9.82456	10.3798	9.52691	9.75723	10.1329	10.0346	9.83908	10.2701
11253	8.93013	9.67921	10.1087	8.86494	8.70042	9.73664	9.15446	8.90185	9.35441	9.19148	9.52944	8.36729	8.61748	9.57427	9.05911	9.69666	9.69117	8.87859	8.99295	8.87554	8.92275	8.81345	9.41281	8.75707	8.89911	8.35072	8.61879	8.10174	8.82248	8.45716	8.79964	8.59729	8.64502	8.35618	8.72964	8.31482	8.3151	8.42879	7.72686	8.33724	8.44283	8.72592	9.10041	8.72525	8.91769	8.15682	8.63763	9.07389	9.16905
11254	3.83412	3.97616	3.95719	4.16418	3.87236	3.83195	3.80365	3.98661	3.84853	3.99367	3.86373	4.02676	3.72684	3.84909	3.85426	3.76584	3.9238	3.84161	3.79782	3.75764	3.82918	3.83518	3.85868	3.80762	3.89294	3.89206	3.82614	3.83913	3.79798	3.92353	3.96306	3.95657	3.87156	3.86284	3.86395	3.88787	3.95756	3.92401	3.70634	3.77063	3.76298	3.90576	3.9413	3.85653	3.82534	3.84092	3.87596	3.71649	3.95159
11255	5.62978	5.47715	5.44931	5.65093	5.49715	5.65901	5.69923	5.5724	5.65739	5.75676	5.54794	6.04654	5.79373	5.28667	5.62913	5.50149	5.70694	5.71333	5.62259	5.79177	5.54667	5.62622	5.46387	5.65406	5.4478	5.74543	5.72204	5.50697	5.71561	5.85678	5.66526	5.99193	5.68836	5.75414	5.95478	5.84783	5.9086	5.80543	5.92914	5.84182	5.94808	5.71834	5.66973	5.6559	5.85628	5.8385	5.50365	5.60937	5.53612
11257	7.40697	8.23445	8.09622	8.34627	6.78975	8.04229	7.17942	7.4404	8.07336	7.7715	7.74241	7.95123	7.29121	7.902	7.63371	8.36437	8.23081	7.52087	8.14958	7.64819	7.71607	7.42779	7.89221	8.28675	7.77279	7.61041	7.54268	7.3336	7.72557	7.57217	7.98824	7.81238	7.88786	7.38691	7.65241	7.57588	7.45399	7.37814	6.84967	7.3273	7.30888	7.46045	8.03413	7.48935	7.54219	7.52503	7.52482	7.47141	7.38601
11258	10.6859	11.3268	11.3976	11.3844	10.6616	11.3056	10.7	11.0609	11.2866	11.3492	11.1992	11.0751	10.827	11.2286	10.8071	11.2855	11.3477	10.9911	11.2597	11.2364	11.2448	10.8289	11.1704	11.372	11.046	10.8799	10.7614	10.7653	11.09	10.7538	11.2103	11.0547	11.0477	10.9141	10.9304	11.0124	10.9177	10.8977	10.5887	10.7577	10.7854	10.8577	11.2979	10.9691	10.9586	10.8796	10.8637	10.8831	11.1057
11259	8.87324	9.1503	8.15932	8.30685	9.64595	9.03394	8.81789	8.52049	8.50511	7.86069	8.06201	7.42709	7.56566	7.78966	8.67925	7.17286	8.25813	7.18143	6.86869	8.34994	8.51459	8.51726	8.38584	8.44643	8.20529	7.78172	7.91307	8.4034	7.8716	7.02627	7.85432	6.97633	7.38357	7.84186	8.10761	7.85731	8.13359	7.36033	7.861	7.63556	7.83615	7.68845	7.33325	7.74581	7.03085	7.57898	7.74474	7.44174	9.87332
11260	9.35195	10.1667	10.5931	9.97374	9.82549	10.0934	9.60683	10.2959	10.1538	10.2112	10.5289	10.1183	9.47067	10.1277	9.7603	10.4734	10.3092	9.99194	10.3566	10.3759	10.5311	10.3059	10.3804	10.4706	10.4464	9.93776	9.95668	9.83396	10.5116	9.90206	10.1495	10.5611	10.8976	9.91735	9.7924	10.6807	9.73453	10.4025	9.24305	9.62109	9.64967	9.76304	10.1795	10.2154	10.0761	9.93422	10.5447	9.73985	10.4589
[truncated: 10,742 more rows]
[truncated: 100 more columns]
