# Supplementary material for: Identifying effective diagnostic biomarkers and immune infiltration features in chronic kidney disease by bioinformatics and validation
Source: Front Pharmacol. 2022 Dec 30;13:1069810. doi: 10.3389/fphar.2022.1069810 (PMC9838551; doi:10.3389/fphar.2022.1069810)
Supplement: Supplementary file 4 [file DataSheet2.ZIP › Supplementary File 2.xls]

## Sheet: after_merge
The merged datasets of GSE104948 and GSE116626 after batch removal
Tag	GSM2810770	GSM2810771	GSM2810772	GSM2810773	GSM2810774	GSM2810775	GSM2810776	GSM2810777	GSM2810778	GSM2810779	GSM2810780	GSM2810781	GSM2810782	GSM2810783	GSM2810784	GSM2810785	GSM2810786	GSM2810787	GSM2810788	GSM2810789	GSM2810790	GSM2810791	GSM2810792	GSM2810793	GSM2810794	GSM2810795	GSM2810796	GSM2810797	GSM2810798	GSM2810799	GSM2810800	GSM2810801	GSM2810802	GSM2810803	GSM2810804	GSM2810805	GSM2810806	GSM2810807	GSM2810808	GSM2810809	GSM2810810	GSM2810811	GSM2810812	GSM2810813	GSM2810814	GSM2810815	GSM2810816	GSM2810817	GSM2810818
10	4.20862	3.71263	2.72794	2.85035	2.69891	3.55084	3.02101	2.59866	2.77954	2.53979	3.01305	4.09485	4.19345	2.63407	2.87749	3.79812	2.9405	3.14988	2.97433	2.25474	3.12861	2.77913	3.33224	3.25464	2.95509	3.46797	2.54049	2.74416	2.20974	3.11401	2.44935	2.58422	2.99595	3.25376	2.63404	2.87957	3.08042	2.23503	3.68325	3.50624	2.93061	4.00386	3.16384	3.56424	3.19524	2.88451	2.75757	3.12816	2.59139
100	3.45861	3.47849	3.21475	3.56912	3.0096	3.37374	3.07449	2.65123	3.75443	3.24157	3.60826	3.00174	2.25401	3.19718	3.8572	2.1089	3.10449	1.77723	2.38056	2.40715	2.60466	2.91615	3.38216	1.8223	1.52573	1.54326	1.83723	1.75983	1.58805	1.90376	1.97837	1.92196	2.17484	2.15636	2.09808	2.11899	1.68085	2.03217	1.8711	1.88631	1.75518	2.21829	1.68487	2.7628	1.80707	2.12318	5.39214	3.23903	4.43127
1000	3.34959	3.56987	2.75573	3.31367	4.43993	3.22808	3.37669	2.9964	2.25118	3.30344	2.76834	3.17785	3.28117	3.19653	3.78591	3.3976	2.61773	2.74556	3.37848	2.5161	3.15867	2.52434	3.37574	3.20206	3.22493	3.21028	3.07183	3.02553	3.00378	2.54019	3.07496	2.55717	2.89224	3.00585	2.82794	2.55496	3.25238	2.50508	3.34348	2.83766	2.78837	3.1468	3.43849	2.61032	2.71127	3.53187	3.27388	2.3852	4.55776
10000	3.80054	3.55454	4.37689	3.59366	3.35335	3.93929	3.48128	4.44582	4.35498	3.83177	4.04074	3.23514	3.40064	4.54569	3.51901	4.16195	4.47783	3.9415	3.90481	4.38271	4.38303	4.03025	4.42871	3.96138	3.91067	3.6139	3.86494	3.61104	3.8373	3.78789	3.89157	3.74425	4.02382	4.04514	3.72998	4.24276	3.16436	4.31835	3.38191	3.85036	3.7022	4.39202	3.68478	3.7524	3.98541	3.64521	4.11539	4.29565	3.89513
10001	3.07796	3.19808	3.50431	2.59112	3.20826	2.87915	2.79317	2.56173	3.28405	2.88822	3.11959	2.40049	2.78315	2.92629	3.04061	3.29909	2.98837	2.93214	2.94296	3.02397	2.82115	2.90678	3.2176	2.56764	3.08029	2.64636	2.93793	2.68261	2.3794	2.45502	2.71053	1.95374	2.56335	2.44015	2.51645	2.44966	2.65577	2.85934	2.513	2.22505	2.57969	3.06398	2.81874	3.40399	3.24825	2.90667	2.93861	2.88572	2.54406
10002	2.18065	2.19939	1.94715	2.83419	1.70719	2.01976	1.72547	2.23919	2.72236	1.50495	2.38044	2.44024	1.67238	2.15648	2.04064	2.07881	2.53111	2.77911	2.0039	3.24696	1.96473	2.39862	1.80001	2.66077	2.50714	3.01066	2.30551	2.20424	2.75427	2.75812	2.21633	3.295	2.52566	2.74389	2.71752	2.2816	2.84901	2.47472	2.2144	2.18511	2.60786	2.18089	2.02872	2.28828	2.95458	2.81345	1.67418	2.03882	2.10498
10003	2.22747	2.24863	2.23505	1.84872	2.24166	2.13445	2.6283	2.7627	2.83806	1.25533	2.49804	2.06463	2.05669	2.48113	1.38302	2.18374	2.90234	2.33869	2.06646	2.38545	1.89093	2.43669	1.82454	1.99824	2.28497	1.63184	1.64273	2.54326	2.5481	2.11041	1.5614	1.87346	1.75237	2.19959	2.08668	1.72969	2.08585	3.15552	2.73576	2.29912	2.02123	1.90808	2.11759	2.77092	2.0367	1.79641	2.04625	1.57279	1.63736
10004	2.59482	2.17953	3.37556	3.75406	1.03249	2.79302	1.85593	3.20854	4.01125	2.87203	3.36014	2.60741	2.34004	2.48966	2.83031	3.12936	3.792	3.01113	2.30565	3.11017	3.43545	3.10757	3.39713	3.45434	2.79794	1.8909	3.01884	2.15025	1.82709	3.14946	3.26953	3.26035	2.10399	1.81658	3.28768	2.619	2.74323	2.78725	1.68396	2.38989	1.77445	3.27756	3.22157	3.39081	2.85648	2.57452	3.45629	3.48972	2.62948
100048912	2.00921	1.83626	2.75816	2.86534	1.78621	2.35749	2.04862	2.55788	3.24271	3.39295	2.99797	2.7221	2.43028	1.5346	2.07045	1.87324	2.77319	2.26937	2.07364	3.50622	2.42702	2.26323	2.03595	2.04215	2.55841	2.48272	3.11664	2.4168	2.80138	3.00435	3.34225	3.71575	2.48243	2.92954	3.49534	3.90108	2.82341	2.88562	2.90536	2.65022	2.16358	2.34068	2.88293	2.74013	2.65973	2.52877	1.85395	2.17491	1.59498
10005	3.90803	4.23096	5.0176	4.55839	2.70853	4.63541	3.41598	4.39703	4.48934	5.06672	4.97625	4.1847	4.28334	4.4537	4.29874	5.18155	4.39059	4.39881	4.61773	4.80864	4.27835	3.47657	4.38538	4.97448	4.00332	4.20736	3.95842	3.43038	3.72595	4.0334	4.16563	4.11584	4.39761	3.88961	4.42904	3.96827	4.0708	3.86418	3.0441	3.47212	3.40192	4.15198	4.53269	4.1895	4.15651	4.18915	3.42516	4.18737	3.63969
10006	3.98404	3.56659	4.07708	2.85252	3.77375	3.71341	3.10599	4.14567	3.96395	4.20603	4.51193	3.25821	3.6717	4.21495	3.12838	4.34884	3.34884	3.23931	4.51518	4.5319	4.30686	3.58109	4.36637	4.42248	4.81857	3.80576	4.18882	4.60106	4.4622	4.61569	4.40432	4.93447	4.51141	4.45861	4.72238	5.12446	4.24918	4.55418	4.19512	4.37614	4.93804	4.49964	3.57277	3.72025	4.09062	3.45522	4.73037	4.68	3.65666
10007	4.40112	4.53385	3.84462	5.24926	4.72977	4.38196	4.71763	4.53275	4.01325	5.24884	4.04119	5.91931	4.28555	4.61108	5.00524	4.64949	4.3844	4.3984	5.26768	4.17834	4.33497	4.21355	4.24707	4.88894	4.11637	4.63264	4.18334	4.30192	4.31816	4.0387	4.38274	3.80249	4.43397	4.2088	4.13391	4.1192	4.42628	4.1456	4.64497	3.91505	3.88713	4.19806	5.46945	4.0084	4.18961	5.27942	4.44174	3.84199	4.27756
10009	2.52734	3.00331	3.05156	2.03879	2.59628	1.76244	2.45907	3.40267	2.05191	1.44572	3.02108	2.85298	2.1159	2.6476	2.49276	2.56352	2.85933	2.72139	2.5019	3.48081	3.35425	2.32169	2.15889	2.2497	2.33973	2.07828	2.74108	2.0489	2.31352	2.34133	2.60577	2.86512	2.79665	1.55966	2.25813	2.92402	1.6769	2.60998	2.13179	1.71996	2.56001	2.61761	2.87604	2.23729	2.74474	2.58444	3.03148	2.32716	1.96511
1001	4.13239	5.69804	2.03818	4.1548	5.07958	4.16512	4.65574	2.59119	2.46451	4.67641	2.79766	1.88178	4.34996	2.96844	4.1636	3.44939	3.22803	3.24657	3.12326	2.58955	3.25367	2.82044	2.83842	2.84966	3.50075	2.84015	2.66931	2.8528	2.50665	3.19895	2.98733	2.46491	2.45804	2.9648	2.78081	2.54364	4.25304	2.4551	2.39398	2.41588	2.58255	2.55317	2.95625	2.82482	2.71558	3.56964	3.34561	3.26209	4.12746
10010	3.61104	3.58391	3.56949	2.98699	3.97399	3.83274	3.23005	3.17619	3.26963	3.3357	3.46427	3.1891	3.36387	3.42431	3.48392	3.24489	2.96382	2.98969	3.47421	3.32018	3.33747	3.18369	3.39724	3.0449	3.39696	2.8695	3.1282	3.31167	3.02924	3.12797	3.32907	2.95067	3.17956	3.07241	3.13145	2.8874	3.03814	3.11023	3.06689	3.25472	3.21077	3.37606	3.1424	2.98442	3.19802	2.93338	3.62334	3.32459	3.85665
100126791	2.30972	2.51996	2.27128	3.5039	2.56088	2.39875	2.61069	2.60158	2.18498	3.68483	2.14196	3.80935	2.98528	2.64501	2.8774	3.13152	2.99808	2.86979	3.38761	2.36635	2.59406	2.59852	2.47589	3.42224	2.99624	3.0268	2.90547	3.00879	3.03087	2.73989	2.83943	2.56994	3.28541	2.94899	2.90949	2.32834	3.121	2.31839	2.84065	2.41857	2.45303	2.63596	4.10164	2.4091	3.04661	3.45136	1.94124	1.80906	2.28966
100129128	1.69096	2.56863	2.25586	3.00242	2.53828	2.39952	1.49021	2.61853	2.60958	2.28115	2.3127	2.23264	1.81904	2.58915	1.82471	1.98052	2.10444	2.56049	2.12991	2.475	1.6246	2.06034	2.81769	1.89943	1.74056	2.40284	2.64029	1.76552	1.82218	1.73962	2.82296	1.93461	1.49349	1.66254	2.20493	2.03719	2.41963	1.74647	2.23046	1.9347	1.76376	2.19402	1.7562	2.18942	2.13738	2.62089	2.49292	2.40798	1.68956
100129271	2.23027	2.0883	1.81953	2.23236	1.85895	3.06723	2.47567	2.12156	3.09295	3.13569	2.23775	2.52215	2.72998	2.38365	2.67181	2.54532	2.62492	2.40345	2.67396	3.02897	2.97751	2.55517	2.49747	3.22375	2.44316	3.07151	2.96204	1.91403	2.6538	2.69571	2.65846	3.04313	2.82059	3.61584	3.07048	2.78198	2.90381	2.89829	1.45023	3.13977	2.38402	1.98844	3.12446	2.48473	2.90145	3.02175	2.54461	2.37478	2.17002
10013	3.20863	3.93905	3.43237	4.93522	3.20027	3.36411	3.46475	3.90488	3.70828	3.85096	3.14555	4.53886	3.69248	3.8587	3.62738	4.26743	4.30105	3.73584	4.08768	3.61437	3.66679	3.57013	4.00265	4.37447	3.92887	4.0747	3.75459	3.79779	4.22692	3.63284	4.41358	4.17915	4.27749	3.92631	3.53035	3.76083	3.66407	3.60979	3.59707	3.50749	3.49057	3.45585	5.17591	3.27117	3.50961	4.1555	3.04843	3.3104	3.34402
100130449	2.94136	1.95551	3.02162	2.11581	2.02703	2.58088	1.72884	1.74363	2.44164	1.54407	2.47408	1.70882	1.4468	1.92358	1.70817	2.13249	1.96147	2.24074	2.14251	2.23904	1.99	1.90411	2.35128	2.5887	3.04098	2.50201	2.37804	2.60256	1.79766	2.93509	1.90917	2.67413	1.8895	2.06921	2.65286	2.65823	2.52489	2.68684	1.65551	2.16349	2.18649	2.0215	1.70585	2.48481	2.35712	2.6627	2.66981	2.18529	1.65077
100132341	2.3881	2.08354	2.84149	4.25402	3.04383	3.92111	3.73505	3.21831	2.90795	4.26241	2.4362	5.04651	2.59964	3.59319	3.29668	3.47641	3.6019	3.43839	4.20187	3.18052	2.4646	3.3296	3.29438	3.57011	3.0418	3.51575	2.54869	3.21245	4.28212	2.78696	3.4591	4.23369	3.50798	3.54432	3.07672	2.73452	3.45109	3.43116	2.98261	2.68404	2.70581	2.93965	4.58157	2.96568	3.38815	3.5841	2.01424	2.13559	2.7189
100133941	4.80442	5.9573	4.56549	4.22296	5.02156	5.11445	5.01048	4.23015	2.78687	5.13828	4.06952	4.25255	4.91951	4.825	4.61669	4.8947	4.49711	3.42195	4.79289	3.8755	4.5468	4.002	4.78808	4.52684	4.81429	4.59329	4.03273	4.17893	5.02277	4.06963	4.65374	3.95345	4.88452	4.16703	4.07353	3.41093	5.18722	3.55113	4.05135	4.02127	4.36402	4.83074	4.33413	4.00551	4.21796	3.87275	4.53147	3.65455	4.68602
100134713	2.60718	1.75679	1.92884	2.58994	1.64463	3.21694	2.38844	2.49853	2.65606	3.19901	3.0189	3.1804	1.9612	3.44538	1.73395	2.8372	3.58069	2.47973	2.3135	2.94737	2.45224	2.52412	2.9131	3.02206	2.30399	2.82579	2.47965	1.98522	2.81897	2.19205	2.54474	3.57673	2.61923	2.07534	2.37769	2.34729	3.51859	1.89569	1.74997	2.25946	2.78442	1.85316	2.83016	1.88311	2.42747	3.12917	2.2464	1.55795	2.66365
100137047	3.38281	3.33361	4.05165	3.80337	1.89648	3.35043	3.25511	4.80595	5.14347	5.04996	4.55259	1.95376	3.66011	4.44635	3.48439	5.20365	3.55958	4.59277	3.61702	4.09717	4.77807	3.78067	4.99383	3.33057	2.50053	2.92254	3.6081	3.02828	2.52921	3.62922	3.55041	4.11896	3.35138	3.08793	3.1572	2.90486	2.33314	3.36349	2.14778	2.18943	2.65444	4.52413	4.01104	4.22533	4.1063	2.61104	1.29338	4.6849	3.13816
10014	3.59282	3.18019	4.27031	3.83034	2.74994	3.92992	3.68836	4.15679	4.45838	3.32537	4.09203	3.77676	3.56675	4.22153	3.50036	4.67761	4.53845	4.12902	3.30318	4.27584	4.04035	4.23939	4.55209	3.48574	3.14995	2.96728	2.92944	2.87948	3.16187	3.10688	3.16669	3.26116	3.53661	3.00472	3.78515	2.93567	3.23322	3.24973	2.75453	2.61769	2.4529	3.85331	3.64614	4.09418	3.68139	3.42073	3.23168	4.09366	3.1952
10015	4.43132	4.89492	4.89429	4.69047	4.20862	4.63249	4.25561	4.6052	4.71626	4.61509	4.72488	4.44399	4.24783	4.88385	4.31313	4.79454	4.73803	4.17495	4.82892	4.71636	4.77382	4.39001	5.09699	4.75886	4.87584	4.04911	4.3621	4.39705	4.89941	4.33214	4.87052	4.64889	4.87179	4.20345	4.20007	4.74281	4.34856	4.55997	4.0159	4.13101	4.16852	4.56935	5.01489	4.25354	4.5474	4.51099	4.50267	4.54711	4.83483
10016	4.66824	5.1271	5.19332	5.05663	4.22807	5.24577	4.24842	4.73804	5.14153	4.54669	5.0237	4.66	4.24311	5.24484	4.5939	5.51008	5.17798	4.39837	4.94746	4.82071	4.97798	4.47042	5.36411	4.9577	5.14001	4.26647	4.64244	4.58475	4.8959	4.46814	5.0776	4.69814	4.87216	4.17394	4.42435	4.47852	4.32157	4.37325	4.15154	4.48704	4.53746	4.48918	5.11206	4.29777	4.43298	4.22482	4.5179	4.73632	4.79767
10017	2.39431	3.06116	1.93607	3.42763	1.89251	1.80962	2.30983	2.60047	2.33694	2.98919	1.75984	3.01339	2.57853	2.44748	2.60196	3.37827	3.01364	2.65329	2.56694	1.77316	2.25205	1.79145	1.68835	2.60568	2.33733	2.5417	2.28546	2.3234	2.84509	2.42616	2.46282	2.68294	2.73664	2.35831	2.44071	2.39859	2.93496	2.38975	2.0972	2.33841	2.78405	2.34629	3.1292	1.63777	2.52896	3.5432	2.22047	1.9891	2.25568
10018	2.22357	2.30065	2.09253	2.40266	2.90438	1.86913	2.65566	1.44082	1.66281	2.36551	1.69854	2.18534	2.30837	1.99584	2.99615	1.93093	1.99495	1.86615	1.94656	2.18	2.04	2.17397	1.69673	2.07311	1.99345	2.52284	2.25839	2.61545	2.15755	2.31627	2.20443	2.02921	2.06997	2.22126	2.30339	2.22413	2.28184	2.32002	2.62569	1.91509	2.20691	1.99253	1.94204	2.02638	2.15093	2.88158	2.73405	2.28472	2.63272
100188893	4.67436	6.05907	5.68426	6.40485	4.94606	6.16434	4.65235	5.27022	5.84563	5.86485	5.4161	5.65412	5.00494	5.63877	5.27983	5.91708	5.82799	5.027	5.91819	5.06943	5.46052	4.73207	5.71788	5.81336	5.20208	4.94602	4.68215	4.65713	5.34023	4.28197	5.47004	5.27962	5.42066	4.83511	4.96881	4.86006	5.03488	4.55236	4.23541	4.28931	4.41983	4.70165	5.91251	4.63777	4.7375	4.98998	4.90569	4.68594	5.5405
10019	4.85606	4.97665	5.36199	5.08929	4.63625	4.98037	5.01412	5.16048	5.38108	4.49384	5.52072	5.0131	4.16232	5.07027	4.79628	3.84267	5.3816	4.1293	3.91122	4.82179	5.72502	4.98588	5.21442	3.49438	4.1874	3.54778	4.19772	4.0977	3.90001	3.7875	4.22468	3.62009	4.32702	4.0258	4.2242	4.29023	3.29978	4.25909	3.68467	4.10928	3.60672	4.38975	4.521	4.41983	3.38436	3.85068	5.5828	4.72504	5.8094
1002	2.38005	3.87127	1.93632	2.21727	3.91758	2.78942	2.73975	2.29641	2.15778	2.21906	2.26675	2.80693	2.64799	2.2227	3.54306	2.05136	2.36562	2.34184	2.23466	2.60919	2.75725	2.62912	2.23943	2.32228	2.17845	2.61848	2.36807	2.09107	2.44737	2.68195	2.61759	2.93327	2.07799	2.33783	2.68221	2.49201	2.50878	2.42199	2.04084	2.53836	2.37877	1.95538	1.8048	2.66968	2.44632	2.94227	2.01252	1.9146	2.8631
10020	3.9422	4.36863	4.59032	4.14968	4.19508	4.57949	4.09862	4.72996	4.48594	4.00965	4.28252	2.98848	4.12282	4.77357	4.16687	4.98917	3.77338	3.58153	4.54109	4.44281	4.51074	3.88668	4.5547	4.57148	4.83426	4.01604	4.12994	3.89604	4.52105	3.73609	4.53009	4.3973	4.44072	3.4748	3.99941	3.98162	4.26686	4.0622	3.53142	3.94218	3.98074	4.37091	4.24137	4.0355	4.0027	3.91071	4.19666	4.5827	4.16792
10021	2.50253	1.30701	1.9796	1.10036	2.06822	2.69415	2.33528	1.7608	3.0318	2.42814	2.67775	2.268	2.95786	1.05943	1.86218	1.73258	1.8293	2.51468	2.24901	2.55029	1.93592	2.22939	1.61929	2.02954	1.32714	3.01665	2.75872	2.89768	2.96603	2.55757	2.25191	3.75152	1.56724	3.26314	3.02202	3.23538	3.08491	2.90958	3.25611	3.16436	3.31364	1.71659	1.0236	3.04957	3.0338	2.55092	1.44955	2.21584	1.37825
10022	1.86112	2.43998	1.88218	2.14304	2.42636	1.62814	1.68928	1.75127	1.96696	1.92054	2.9133	2.1647	2.21264	2.32855	2.22782	2.12356	1.93996	2.4853	1.84986	2.1883	1.99049	2.81711	2.17666	2.69441	2.02961	2.52607	2.53296	2.28578	1.87473	2.78009	2.12919	2.11629	1.91751	3.07964	2.24192	2.71947	2.1324	2.23374	2.70396	2.53962	2.57814	3.13582	1.705	2.38042	2.81327	2.09535	2.15674	2.36389	1.63872
10023	2.77555	3.11391	3.16185	3.74704	2.19595	5.13661	2.58759	3.47117	4.30668	4.05779	3.6952	4.00107	2.14152	3.7544	3.71626	3.82641	4.25092	3.13814	2.2177	4.1887	3.76614	3.08478	3.45499	4.07668	3.68006	2.96576	3.01483	3.24982	3.69269	2.90789	3.73387	3.97201	3.80403	2.89035	2.44609	3.38997	3.84148	4.31128	1.98605	2.54554	2.89045	3.17524	3.36969	2.83154	2.76061	2.80718	4.1364	3.46089	3.98431
10024	2.50491	2.05532	2.54072	3.01262	2.62798	2.49613	2.44261	2.27121	2.41486	2.68834	2.63083	3.00506	3.16792	2.42924	2.40407	2.34131	2.8665	3.13328	2.59534	2.74326	2.93376	3.0321	2.82023	2.99204	2.78134	2.80975	3.07536	2.58263	2.87162	2.88542	3.17735	3.41544	2.62682	3.14611	3.34239	3.31642	3.56961	2.80081	2.97326	2.8393	2.7547	2.95484	2.65463	2.85036	2.70557	3.0823	3.93052	3.02595	2.63595
10025	2.96299	3.68457	3.93573	4.03579	2.61742	3.19351	2.88874	3.63341	3.89316	3.66428	3.26817	3.17586	2.83667	3.53162	3.37991	4.16566	4.15627	3.07286	4.29598	3.55201	3.23262	3.3276	4.3213	4.19183	3.87514	3.4701	3.1893	3.044	3.80245	3.1302	4.04822	3.97638	3.90641	3.05232	3.15059	2.85841	3.17998	3.25346	2.49517	3.07707	2.75928	3.33384	4.33368	3.08124	3.14663	3.35314	3.28667	3.48708	3.75052
10026	4.50606	4.77792	5.43807	4.04234	3.99494	4.74811	4.57296	4.97737	4.87343	4.44777	5.36475	4.32371	4.6738	4.98903	4.56127	4.95807	4.1869	4.76597	4.72022	5.05706	4.95625	4.88936	4.50706	4.85394	4.86548	4.35439	4.72804	4.64207	4.76539	5.25734	5.09371	5.14652	5.02887	4.79107	4.88697	4.98554	4.78964	5.03924	4.37573	4.61551	4.67676	4.78248	4.5693	4.70316	4.94278	4.46551	4.58356	4.88914	4.06076
1003	4.33975	3.95997	4.73436	4.47079	3.26733	3.62965	4.01143	4.61396	4.99378	3.30939	4.78181	4.43741	3.25799	4.66774	4.25029	3.42314	5.2635	3.66992	2.89044	3.98944	5.23639	4.75224	4.5183	3.80286	4.26649	3.83909	4.35366	3.81869	4.31303	3.51325	4.12393	3.65	4.08299	3.89477	3.40669	4.35922	2.98488	4.41759	3.76665	3.8742	3.83347	3.94229	4.10252	3.77426	2.02882	3.90725	4.95617	4.21747	4.82403
10036	2.54771	2.45556	2.60183	2.33107	2.46244	2.56171	1.75469	2.84057	2.84322	2.84283	2.69555	2.68789	1.83344	2.61009	2.67707	2.98989	2.38935	2.66195	2.30929	2.78982	2.32192	3.11126	2.96209	2.76829	2.27514	2.8638	2.57339	3.03951	1.89208	2.50206	3.3026	2.76841	1.51487	2.61815	2.38116	2.2685	2.40622	3.02882	1.5558	2.52275	3.00583	3.03067	2.31295	2.99765	2.49106	2.53448	2.37192	2.28641	3.17205
10038	3.85786	4.67923	4.62946	4.65123	3.70304	4.69112	3.5736	4.50849	4.73657	4.32996	4.19403	3.95768	3.52153	4.46119	4.46148	4.91303	5.00637	4.35213	4.32193	4.93189	4.548	3.95194	4.63715	4.10023	3.97374	3.47943	3.46303	3.44639	4.20174	3.53559	3.88098	3.59137	4.04133	3.03165	3.29622	3.66167	3.28563	3.87337	3.30068	3.08311	3.44164	3.99443	4.7649	4.1265	4.04765	4.12432	4.12105	4.02996	3.891
10039	3.79766	4.07307	4.16938	3.93364	3.60708	3.16918	3.51493	3.34797	3.60189	3.83173	3.25166	3.46579	3.17934	3.56269	3.56638	3.70926	3.35279	2.94283	3.51351	2.86172	3.77176	3.36799	3.80324	3.9759	3.75899	3.47134	3.34765	3.35455	3.60272	3.40735	3.57325	3.31068	3.49634	3.41083	3.13105	3.12701	3.32308	3.18161	3.06018	3.12702	3.33762	3.42836	3.52736	3.12579	3.37214	3.2914	3.44283	3.23275	3.59149
1004	3.94219	4.09349	2.68909	2.48305	4.72924	2.73591	3.46874	2.75039	1.8292	3.4078	2.10065	2.7363	2.76482	2.60574	3.82768	3.24202	2.1087	1.92298	3.08785	1.79776	2.5656	2.1432	3.14706	2.57179	3.52927	2.58285	2.64305	2.64253	2.30661	1.93812	2.46361	1.87337	2.61164	2.3792	2.39263	2.0747	2.8883	1.99286	2.70249	2.56514	2.37552	3.16552	3.41735	2.19761	2.54885	2.56127	3.65143	2.37169	4.5528
10040	3.99043	5.03002	4.38505	4.78671	5.00382	5.13345	4.01209	3.86438	3.42758	4.33782	4.41104	3.65785	4.13986	5.04061	4.15878	5.06149	3.76956	3.40793	5.26861	3.86273	4.40199	3.40578	4.58071	5.31091	4.82878	4.1672	4.54936	4.61214	5.03137	4.15444	5.02685	4.07685	4.56036	3.93819	3.94503	4.01008	4.71388	4.29724	4.11031	4.44919	4.40827	4.12319	5.15628	2.97918	4.18863	3.63036	3.79916	3.44056	3.14178
10042	3.45282	3.03267	3.83419	2.89626	3.35617	4.40606	3.31283	3.96537	3.8774	3.71469	4.02936	4.02614	2.92227	3.87009	3.28056	3.99262	3.90805	3.89506	3.85642	3.87764	3.36492	3.77896	4.16468	3.96445	3.69625	3.96512	3.33952	3.76852	4.00899	3.8472	3.95493	4.27836	3.90738	3.46016	3.46624	3.54035	3.21998	4.00745	3.19564	3.57029	3.47251	3.45399	3.69307	3.46182	3.72033	3.54544	3.61305	3.75571	4.11974
10043	3.05224	3.83374	3.22241	3.87257	3.21218	3.69047	3.30056	3.10721	3.11234	3.66561	3.32874	3.45141	3.26164	3.4208	3.69767	3.66495	3.31712	3.46888	3.49089	3.56278	3.33443	3.40297	3.59458	3.12735	3.22579	3.51325	3.4002	3.42744	3.61791	3.23728	3.53046	3.49276	3.29402	2.94486	3.34765	3.0181	2.92728	3.06209	2.75827	2.96373	3.19021	3.35437	3.85653	2.91539	3.00687	3.63214	3.27961	3.54179	3.08201
10045	2.87942	3.61782	2.37994	2.85609	1.90657	1.99319	3.22288	2.01736	1.41946	1.82337	1.09751	2.03003	2.53778	1.75955	2.38581	1.88294	3.88048	1.17154	2.61935	1.84816	1.31607	1.47637	1.98542	1.9779	2.2875	2.18775	1.1539	1.89612	2.09058	1.91141	1.87534	1.51441	2.39725	2.64087	2.30208	1.70893	3.04595	1.71794	2.09119	1.98618	2.76787	1.28301	3.02951	1.27129	2.20445	2.17414	1.96051	2.04621	1.20199
10046	3.31387	3.95626	3.41269	2.56523	3.43932	3.98076	3.39337	2.50067	4.52427	4.62041	3.70485	2.84222	2.75825	4.14736	3.91305	3.62117	3.72391	2.21979	2.7996	3.11963	4.32339	3.57107	3.39999	2.23151	3.56839	3.86477	3.19341	3.54298	3.60406	3.59709	3.88191	3.54694	3.24387	4.2716	3.77223	4.85755	3.27996	3.35948	3.29468	2.95568	4.23613	3.91441	2.60193	3.11773	2.79328	2.72208	3.08068	3.17786	3.50461
10047	2.64984	2.1294	2.41721	2.98366	2.87396	2.13359	3.28915	2.45275	2.85943	2.4653	2.79627	3.00754	2.89045	2.06755	2.47858	1.89793	2.84263	2.69916	2.53554	2.96151	2.24853	2.56827	2.1494	2.26574	2.68495	3.30796	3.77441	3.27042	2.55082	3.60494	2.44559	3.30951	2.72282	3.46351	3.39761	3.43373	3.35351	3.12788	3.60646	3.27009	3.02824	3.06555	2.81369	2.70776	3.22496	3.98534	2.66187	2.84149	2.07377
10048	3.89779	3.67484	4.18707	3.42888	3.30805	4.49656	3.07984	3.79993	3.66389	3.61808	3.78168	3.17068	3.19701	3.90826	3.34668	4.09118	3.41006	3.30909	3.79859	3.52582	4.21598	3.38928	4.34759	3.99485	4.17008	3.09084	3.90242	3.60472	3.84427	3.50839	3.93697	3.85821	3.95429	3.55879	3.56458	3.80554	3.22479	3.47051	2.78427	3.48824	3.19064	3.77924	3.43045	3.18294	3.65518	3.18189	3.9466	3.74871	3.53316
10049	3.88964	4.40544	4.85056	3.86551	3.642	4.03805	3.50833	4.16844	4.67979	4.46977	4.78153	4.37171	3.8489	4.27101	3.95068	4.8229	4.8053	4.2805	3.86975	4.71644	4.61657	4.31498	4.63707	4.12441	4.15791	3.48232	4.29116	3.95	3.8836	4.06628	4.26286	4.2583	4.50905	3.67642	3.89836	4.34947	3.47309	4.1761	3.20778	3.30847	3.34636	4.00207	4.23512	4.03629	3.71547	3.65737	4.42042	4.11561	4.58595
1005	2.01026	1.85066	2.16074	1.97484	2.8649	2.0686	2.56999	2.26096	2.27501	2.29719	1.99417	2.56285	2.79537	2.25293	2.25311	1.76974	2.14274	2.5539	2.07656	1.95462	1.89064	2.72388	2.20652	2.37117	2.67836	2.63771	2.49511	2.81816	2.44806	2.60219	2.48799	2.69154	2.39702	2.76516	3.26836	2.40346	2.87349	2.54413	2.5156	3.36047	3.34986	2.099	2.42404	3.26039	3.14396	2.95526	1.53919	2.15655	2.33796
10050	3.75612	4.17448	1.4378	1.67832	3.48702	1.73957	4.24795	1.88809	1.80978	2.28387	0.880108	3.60487	3.40491	1.89085	2.32083	2.2589	1.01289	1.55411	2.55246	1.98598	2.01164	2.18802	1.65585	1.84901	3.015	3.0541	2.71562	2.71955	2.51583	3.18601	1.73451	3.09543	1.53779	3.32274	3.0754	3.50671	4.41337	3.08427	3.46951	2.9775	2.55087	2.55817	1.99473	3.52514	2.57391	2.70207	1.57141	2.40231	1.12259
10051	3.61276	3.29476	3.80791	3.08689	3.94194	3.36681	3.27544	3.82275	4.16021	2.72364	4.1829	3.47702	3.09972	4.13368	3.54942	3.33642	3.6506	3.17626	3.06651	3.76945	4.09249	3.75139	3.4703	3.20049	3.41621	2.91157	3.4201	3.39833	3.46697	2.95393	3.16607	2.95966	3.61158	3.30127	2.88775	3.32321	2.53291	3.44579	3.1778	3.12727	3.29	3.72954	3.10199	3.314	3.056	3.54698	4.67735	3.83863	3.86373
10052	2.76516	2.06902	2.96931	2.71566	3.4875	3.00385	2.78345	2.69069	3.00875	2.35542	3.16159	2.54649	2.54853	2.55134	2.83674	2.11888	2.73753	2.34088	1.61427	2.3367	2.93317	3.08403	2.28912	1.77309	1.87789	2.32682	2.46324	2.56008	2.04731	2.52721	2.11709	2.25806	1.84416	2.77654	2.53129	2.57514	2.41435	2.56322	2.67514	2.39443	2.44895	2.47644	2.71561	3.05767	2.38062	2.49271	2.39729	2.38075	2.81191
10053	2.81113	4.44633	2.41554	5.65613	3.04271	3.81391	3.70115	2.14294	2.60303	4.5916	2.73613	4.84028	4.16489	3.72226	3.19686	3.83685	4.21816	3.92363	5.24194	3.17745	2.65522	3.44413	3.19291	4.32444	3.78558	3.90919	3.76095	3.38348	4.23905	4.07856	4.18516	4.24443	3.3997	4.24276	4.23756	3.76674	4.50162	3.64491	4.47407	3.87923	3.9641	3.29493	4.18949	3.10441	3.88554	4.76111	3.16206	3.37525	1.83019
10054	4.77156	5.48094	5.59244	4.96717	4.87535	5.48429	5.00452	5.43393	5.80334	5.62285	6.08814	5.69186	5.34227	5.58688	4.93932	5.36961	5.43288	5.01186	5.43515	5.8156	5.9372	5.44576	5.58859	5.41132	5.4565	4.44889	4.78024	5.08187	5.44321	5.00895	5.67701	5.74671	5.74794	4.97304	4.87646	5.3446	5.08416	5.36534	4.46337	4.83104	4.71524	4.79538	5.30113	5.25324	5.30852	4.69187	5.39635	4.92772	5.68039
10055	4.07909	4.54132	4.81824	4.91252	4.45995	4.83503	3.90296	5.24315	5.2046	4.25135	5.24574	4.8517	3.81268	4.86958	4.52745	5.41445	5.74576	4.6889	4.60174	6.05558	4.7284	4.81011	5.10039	5.56282	5.4538	3.93689	4.98011	4.87868	4.55495	4.17499	4.25694	4.53257	4.85467	3.63948	3.23979	4.8053	3.79752	4.42029	4.00766	4.03635	4.46927	4.94115	5.13619	5.11041	5.02254	4.67539	4.51275	4.32055	5.08191
10057	3.52609	4.50125	3.26508	4.29958	4.06882	3.12788	3.87824	3.28872	3.6836	4.21099	2.67022	3.28899	3.28858	3.95612	3.77735	3.4598	3.59619	3.1957	4.19408	3.33138	3.74333	3.34984	3.7503	2.89464	3.29439	3.03663	2.73661	2.89877	3.96056	3.07726	3.41824	3.35287	3.2764	3.15417	2.61117	3.3203	3.43882	3.52221	2.08262	2.36915	2.77526	3.20679	3.24557	3.56268	3.1226	3.09387	4.1161	3.01753	4.26043
10058	3.41823	4.04877	2.94644	4.65196	3.00733	3.2477	2.86219	3.66476	3.98865	4.46655	3.15625	4.3679	3.74223	3.69067	3.6873	4.49065	3.59466	3.68196	3.53595	3.16887	3.49832	2.80256	3.72892	4.06962	2.88221	3.51377	2.27899	3.06017	3.70625	2.57252	3.23528	3.56943	2.24293	2.92982	3.08466	2.93002	3.01379	2.65144	2.60654	2.53497	2.33178	3.6959	4.71898	2.786	3.53175	3.90878	3.20853	3.15658	3.76444
10059	3.93632	3.93621	3.9746	3.85487	3.24981	3.55694	3.18427	4.10856	4.08065	4.03709	3.87952	3.15793	3.22932	3.8362	3.4505	3.979	3.878	3.60758	3.64822	3.72762	4.10806	3.49676	4.07309	3.83332	3.37724	2.91273	3.25144	3.54287	3.184	3.23295	3.54276	3.32671	3.65852	3.27065	3.45654	3.25719	3.27835	3.3579	3.0512	2.96687	3.17576	3.79382	3.66249	3.39771	3.07678	3.19189	3.92814	3.77146	4.34706
1006	2.04074	2.65518	0.812189	2.2213	1.82377	1.75184	2.03505	1.88702	2.35969	1.78857	2.21589	2.59547	2.39578	1.66415	2.27427	2.11208	2.88987	2.22222	1.60374	2.22642	2.34184	2.46284	1.25074	2.49613	2.22131	2.33291	2.27648	2.23076	2.05119	2.42915	2.48637	2.76833	1.95303	2.87548	3.21583	2.61958	2.61742	2.4537	2.74117	2.107	2.54659	3.13248	2.21664	1.83083	2.72222	2.28165	1.94748	2.10207	1.77816
10060	1.93337	2.70447	2.25897	1.77256	2.93454	1.68509	3.11044	1.97136	1.9615	1.65233	2.00418	1.68578	2.00897	2.08687	1.61171	2.21663	2.26533	1.46349	2.16317	2.07759	1.94442	1.74667	1.80091	1.53612	2.47869	2.11435	2.35247	1.88932	1.98527	2.31458	1.82898	2.28857	2.05025	1.70785	2.05825	2.06378	2.64312	2.0102	1.88303	1.78012	2.14195	2.51257	1.93786	2.37552	1.88192	2.21145	1.59399	1.9999	1.69363
10061	3.03954	3.45926	4.07403	3.38764	2.99751	2.80409	3.13288	3.75898	3.71486	3.58256	3.47129	3.30342	2.71096	2.91486	3.03775	3.57126	3.91589	3.0691	2.87003	3.88885	3.51238	3.05351	3.61319	2.49083	2.86464	2.58686	2.71731	2.81526	2.94124	2.82783	3.11747	2.9378	2.91972	2.45549	2.99672	3.08461	2.34318	2.67549	2.4303	2.70272	2.64796	2.95486	3.24177	3.12514	3.06566	2.57289	2.75074	3.58704	4.00547
10062	3.53905	3.77979	3.23471	4.32564	3.14513	2.7805	3.41372	3.10349	3.50967	3.4009	3.05669	3.74198	2.95725	3.51831	3.62225	3.49923	3.72846	3.18373	3.48917	2.96541	3.22134	3.3251	3.60915	3.44854	3.40388	3.08458	2.95816	2.55153	3.17693	2.70774	3.22655	2.87465	3.44703	3.09023	2.76684	2.73988	3.21034	2.98012	2.79087	2.92278	2.6032	3.03383	4.16449	3.1119	2.78043	3.3537	4.78063	3.43594	3.70666
10066	3.86244	5.09613	4.32906	4.84486	4.39661	5.46146	4.25814	4.33403	4.37683	4.53652	4.58592	4.83807	4.34328	4.82413	4.52308	4.96975	4.7388	4.02111	4.63287	4.99217	4.24159	3.85041	4.82987	4.88071	4.42879	4.87025	4.37901	3.63994	4.25572	4.08016	4.15059	4.31963	4.05903	3.64608	4.49534	4.1872	3.83322	3.58197	3.92015	3.18145	3.75559	3.67464	5.16242	3.73616	4.10484	3.84463	4.95198	3.66973	5.08906
10067	4.31782	4.97065	5.08069	5.00467	4.1257	5.25645	4.49914	4.98855	5.24429	5.34476	5.27361	4.79365	4.76763	4.93311	4.88151	5.2003	5.08642	4.55589	4.96745	5.15407	5.14933	4.36992	5.30902	4.55517	4.52333	4.16853	4.2458	4.07036	4.70842	4.22094	4.80304	4.65969	4.55477	4.05082	4.48398	4.68876	4.5856	4.47323	3.81809	3.93582	3.98968	4.35161	5.16348	4.61839	4.91889	4.11792	4.25809	4.44339	5.06156
10069	4.07656	4.72906	4.4382	4.83001	3.57032	5.00184	3.96007	4.70857	4.5184	4.32828	4.22012	4.70836	4.26787	3.80666	3.78078	4.87293	4.94126	4.52011	4.1929	4.52124	3.8578	4.27848	4.51794	4.8275	3.62335	3.86111	4.13758	3.88907	4.24698	3.95401	3.96274	4.0104	4.12704	3.79704	4.2717	4.2988	3.8852	4.2819	3.5726	3.37993	3.79301	4.21128	4.85417	4.07551	3.97947	4.07896	4.06094	3.56262	3.40708
1007	2.20667	2.2958	2.21089	3.25812	1.98574	2.06242	2.10222	1.76627	1.89103	3.30394	1.88903	3.62736	3.18334	2.20117	2.2023	2.24491	2.50504	2.52322	2.37046	2.24979	1.82068	1.82673	1.88708	3.14743	2.08202	2.63925	2.27753	2.61595	2.38541	2.75938	3.15311	2.33614	2.95429	2.94865	2.65681	2.38262	2.47803	2.41194	2.59628	2.56006	2.21029	2.11115	3.4988	1.9021	2.24828	2.73357	1.90373	1.83988	1.99075
10072	4.38353	4.40953	3.75625	4.39557	3.79956	4.20694	3.75579	3.94218	3.66306	4.33393	3.78347	4.23358	3.29528	4.24089	3.89269	3.81803	3.65941	3.88544	4.18649	3.04284	3.60033	3.27536	4.5069	3.92945	3.31396	3.39042	3.3624	3.19041	3.08215	3.16552	4.16864	2.97717	3.47441	3.44511	3.40641	3.15877	3.02017	3.00994	3.06936	3.37987	3.01854	3.41389	4.08499	2.46944	3.49556	3.15907	4.45453	3.83777	5.1684
10073	4.23863	4.27801	4.31525	4.68936	3.77616	3.95628	3.99495	4.01097	4.9023	4.36146	4.30707	4.4551	4.00759	4.56527	4.19121	4.49138	4.34494	3.74691	4.40144	4.3241	4.37277	3.72206	4.60872	4.96953	4.1915	3.80452	3.94039	3.27332	4.08481	3.50291	4.77031	3.40837	3.71106	2.88989	3.50521	3.51742	3.05723	3.65626	3.23948	3.21059	3.07001	3.43018	4.80253	3.62355	3.6786	4.11108	3.93497	4.09248	4.309
10075	2.85693	3.43877	3.35735	3.52671	2.36907	3.8655	2.93774	3.88136	3.74144	3.03899	3.01112	3.39129	2.82969	3.52357	3.01055	3.5383	3.82727	3.20528	3.50657	3.62262	3.61232	3.38765	3.48415	3.77912	3.67436	3.60181	3.26988	2.9932	3.56128	3.49427	3.16565	3.72328	3.68977	3.02512	3.22287	3.50516	3.17901	3.50653	2.72484	2.91333	2.95915	3.23057	4.01175	3.20731	3.17538	3.27139	3.20747	3.49378	3.81053
10076	2.65521	3.06724	2.30203	2.34357	2.6854	2.97859	3.17412	2.45011	2.66627	2.57455	2.50555	3.29483	2.72518	2.80135	3.26211	2.58082	3.08746	2.4707	3.28552	3.62328	2.7782	3.01285	2.4531	3.02027	3.43603	3.05711	2.79874	3.25011	3.00416	2.86121	3.05931	3.58492	3.48887	2.77462	2.90204	2.96152	3.23542	2.98214	2.97449	2.99757	2.65045	3.23026	2.99858	2.53605	2.89788	3.10698	2.6664	2.33056	2.93353
10077	3.25825	3.79091	2.68233	3.47639	3.1214	2.38446	3.95263	2.6998	3.61897	2.80837	2.6867	3.28781	2.86202	2.74321	3.92318	2.68064	3.11631	2.84638	2.49146	3.13911	3.44475	3.0835	3.27791	2.62997	2.39917	2.86852	3.16727	2.34122	2.60445	3.59642	2.90298	2.9982	2.53593	2.77544	3.19511	3.31052	3.51294	2.52093	3.27987	2.30548	3.17431	2.80344	2.71863	3.03945	3.06519	3.00361	3.53961	3.33834	3.28358
10078	3.54035	3.64708	4.04804	3.89015	2.88924	4.04701	3.02204	3.78486	4.12435	4.13844	3.46719	3.36894	3	3.27248	3.36691	3.75246	4.05953	3.79132	3.15952	4.21395	3.53403	3.57264	4.24364	3.89902	3.72513	3.58839	3.13085	2.94432	3.42933	3.15846	3.8487	3.61815	3.41546	3.3307	3.31169	3.26226	3.57279	3.55149	2.55552	3.56434	3.3586	3.36786	4.01181	3.96009	3.57309	3.162	3.32772	4.31412	3.87505
10079	4.77564	5.02018	5.0179	4.02246	4.47467	4.83293	4.27114	4.64471	4.75878	3.74872	4.77567	3.45061	4.57742	4.61891	4.94358	4.92207	4.74119	4.82168	4.9609	5.2618	4.87463	4.35883	4.65899	4.85729	4.9608	4.39302	4.90963	4.57609	5.27749	4.87175	5.09878	5.22291	5.02023	4.37434	5.0917	5.13874	4.90849	5.07804	4.07044	4.74311	4.58659	4.68886	4.65002	4.9067	5.13853	4.44839	4.53141	5.00431	4.43053
1008	3.36022	0.4524	4.51998	0.64798	1.27548	2.85145	1.85804	3.212	4.36158	1.07282	2.71701	3.07278	2.32469	2.93742	1.60538	4.18052	2.59267	3.44638	3.18465	2.96311	3.9418	2.66242	3.1119	3.11223	1.83701	4.38154	2.90482	3.63318	3.27068	3.74323	3.9293	3.04621	4.2477	4.13422	3.36846	2.73508	2.34197	2.96781	3.90354	3.72389	3.82516	5.31089	2.72095	4.49769	4.63962	3.27303	2.4429	4.8993	3.69048
10083	3.96209	4.52891	2.50307	4.86247	2.86157	3.37985	3.78651	3.56911	2.44559	4.99262	2.57898	4.54737	3.99546	3.35747	3.83539	4.47531	3.72077	3.45724	4.41247	2.92424	2.66941	3.17507	3.33817	4.74433	4.34587	4.38459	3.77161	4.09313	3.74702	3.65401	4.35654	3.34999	4.18458	4.30791	3.72823	3.67405	4.52834	3.38438	4.32727	3.65399	3.65028	3.81502	4.94281	3.49451	3.57401	4.67747	2.42579	2.84522	2.63478
10084	3.69924	4.84572	4.1114	4.40296	3.68644	2.72724	3.17784	3.89476	3.98482	4.49857	3.8331	3.68243	3.28429	4.115	4.05974	4.3248	4.36954	4.01122	3.96082	4.09339	3.93255	3.33065	3.72304	3.53681	4.07129	3.12242	3.62386	3.58203	3.49567	2.74139	3.1294	2.94541	3.49157	3.18559	2.86806	3.07773	3.48726	3.43345	3.16428	3.22717	3.34375	3.73431	4.73588	3.71342	3.41818	3.72142	4.11114	3.80132	3.52471
10085	2.33467	2.43303	2.81526	1.71755	3.90892	2.87376	2.43912	2.13667	2.11935	2.53083	3.05471	2.45734	2.51268	2.43386	3.44654	2.02014	2.523	2.22191	3.19937	2.12698	2.63788	2.03566	2.45349	2.61394	3.21043	2.34579	2.47721	2.79312	3.13239	2.65871	2.76778	2.84423	3.13225	2.29695	2.45629	2.5336	2.45397	2.81528	2.63604	2.80854	3.10367	2.64306	1.70919	3.07737	3.13442	2.11266	2.71605	1.89842	3.60499
10086	2.62003	2.30249	2.77452	2.93135	2.38771	2.75899	3.09962	2.36732	2.99851	2.86659	2.41603	3.56012	3.31016	2.65924	2.88714	2.69364	2.59647	3.25335	2.91606	2.86363	2.86805	2.99248	2.71412	2.92812	2.759	3.52555	3.56757	2.88031	3.25131	3.38087	3.40934	4.04048	2.73393	2.58784	3.75736	3.935	3.98099	2.87816	3.29885	3.30558	2.85197	3.09632	2.69927	3.39316	3.34614	2.92433	3.12531	3.47255	2.88912
10087	3.4133	2.50674	3.28593	2.23098	3.55805	3.59774	3.08262	3.00911	2.77539	3.52764	4.42333	3.59348	2.76561	3.10388	3.1889	2.85614	3.13403	2.61533	3.1655	4.44567	3.10671	2.97431	3.31004	2.47948	2.98794	3.34249	2.84463	3.05826	3.60908	2.91496	2.51291	3.33483	3.54125	2.93061	2.69693	2.30682	2.61215	3.52803	2.76366	2.48659	2.91183	3.43242	2.979	3.10138	3.1205	3.19878	3.77382	3.5596	2.83196
10089	1.87768	2.41104	2.06605	2.31323	1.89881	2.44977	2.71066	2.07739	3.00302	2.83025	2.77749	2.94664	2.96614	2.4364	2.16034	2.13384	2.69726	2.27411	2.4982	3.18423	2.46117	2.46516	3.25361	2.50105	2.57235	2.87082	2.29735	2.57239	2.76317	2.8874	3.05999	2.93425	2.13225	2.83867	3.18332	3.29085	2.82157	2.8166	2.24731	2.7096	2.9816	2.38335	2.78071	2.49653	3.43836	2.92832	1.59749	2.35581	2.4973
1009	3.83061	4.47556	3.32215	1.96947	5.22077	3.94166	4.43699	3.0355	2.9909	2.53436	2.76042	2.29606	3.02058	3.68862	4.20598	2.64844	2.30239	2.61183	2.38261	2.41855	3.79066	2.51276	3.62963	2.44626	3.31408	2.21351	2.11526	3.06009	2.94015	1.92422	2.14077	1.86258	2.7458	2.66065	1.34903	1.72782	2.49952	2.25234	2.2403	2.54258	3.25781	3.11941	3.62181	3.34384	2.69626	2.79429	3.05717	2.14406	6.03064
10090	2.59413	3.50295	1.87225	2.52225	3.49284	1.43406	3.29245	1.28321	1.90873	2.35295	3.02176	2.19748	2.44672	2.34992	2.7871	1.94934	1.21229	2.04829	3.58972	2.00445	2.17764	2.92489	1.68469	2.0868	2.48326	2.28147	2.17435	2.3761	3.70618	2.44063	2.86349	1.62108	2.77528	1.96137	2.31914	2.2621	2.65894	3.04566	1.73911	1.92496	2.26737	2.42444	1.73599	1.83555	2.51599	2.1189	2.27564	1.66703	2.29606
10092	5.09251	5.46956	5.51061	4.99941	5.45769	5.62942	5.107	5.47259	5.60982	5.49467	5.49581	5.07212	5.03544	5.61663	5.33865	5.46177	5.4127	5.22265	5.23273	5.62425	5.62107	5.11682	5.6889	5.1277	5.3276	4.64308	5.13116	4.97417	5.07482	4.88694	4.92566	4.84578	4.97258	4.8544	4.87198	5.10754	4.76701	4.99024	4.88165	4.72021	4.71125	5.14441	5.3588	5.04805	5.21734	4.90609	5.79892	5.4295	5.64377
10093	3.92644	4.17457	4.14496	4.31272	4.04919	3.58726	3.78461	4.02401	4.42635	4.1048	4.17139	3.94997	3.91325	4.19155	4.20281	4.07395	4.22372	3.9008	3.89423	4.10926	4.28306	3.89145	4.55034	4.24021	3.9221	3.59068	3.69576	3.58976	3.48844	3.14281	3.3717	3.59566	3.7343	3.38416	3.84178	3.4907	3.57818	3.1801	3.42423	3.81755	3.6697	3.904	4.01432	3.85425	3.73311	3.61967	4.36915	3.92914	4.45406
10095	5.01734	5.66171	4.8494	4.83055	5.23318	5.5326	4.91283	4.60602	4.99096	4.95656	5.516	4.64878	3.94356	4.97654	5.29598	4.3792	4.88482	4.62197	3.59419	4.34459	5.13911	4.40125	5.4345	4.14916	3.84723	3.4228	3.67785	3.61809	3.5307	3.41324	4.24184	4.30738	4.47522	3.85808	3.74756	3.76299	4.05099	3.73932	2.96539	3.6534	3.85224	4.56197	4.24339	4.00931	3.79858	3.5784	5.71968	4.7438	6.48248
10096	4.74924	4.12917	5.47289	4.09121	4.86704	5.2007	4.40299	5.14184	5.10892	4.68949	5.4441	4.364	4.62967	5.05882	4.4631	4.94434	4.61452	4.60187	4.80971	4.8735	5.19519	4.73262	5.20593	4.85945	4.95084	4.49156	4.95147	4.682	4.82514	4.71952	4.86114	5.04616	4.87535	4.58386	5.21725	5.12289	4.09088	5.15145	4.50509	4.70562	4.83524	4.62295	4.37096	4.66364	5.13417	4.02646	4.97648	5.04935	5.10138
10097	4.70221	4.03798	4.87574	3.93252	4.80144	3.70861	4.01121	4.35183	4.47724	3.80625	4.79462	4.292	4.14064	4.53264	4.6861	4.26288	4.29017	4.31971	3.69902	4.65842	4.80913	4.47671	4.44546	3.89521	4.24506	3.70683	4.37126	4.44786	3.97695	3.81175	3.70324	3.95531	4.43591	4.10899	4.41889	4.44797	3.91319	4.57694	4.74542	4.53156	4.62236	4.43921	3.76595	4.15773	4.12725	4.2864	5.20308	4.84377	4.7596
10098	3.7421	3.10397	4.04242	3.28298	4.85242	4.21276	3.54213	3.284	3.81392	3.43991	3.75412	2.70408	3.57948	3.97886	4.98317	4.13547	2.60566	3.38622	3.23422	3.48517	3.78592	2.82656	3.77489	3.68176	3.28029	3.6095	3.64954	3.26325	3.35689	3.62617	3.7025	3.6348	2.82827	2.9722	3.41125	3.14866	3.56881	3.56014	3.35232	3.63862	3.30288	3.11032	3.37831	2.89148	3.55431	3.15549	4.38284	4.05595	4.81009
10099	4.86911	5.21277	5.64428	4.95829	4.84635	5.35531	4.7916	4.98055	5.14755	5.22077	5.37986	4.72301	4.96015	5.31027	5.03131	5.60564	5.07903	5.10121	5.16244	5.32666	5.15356	4.89935	5.17318	5.24418	5.26605	4.78514	5.19494	4.9678	5.13251	4.98928	5.18956	5.209	5.14656	4.81856	5.20253	5.18501	4.99545	4.935	4.75617	4.74806	4.87566	4.92227	5.20685	4.96408	5.1954	4.71357	4.69781	5.01828	4.46391
101	2.09798	3.34595	2.52121	2.87349	2.41947	2.93649	2.44986	2.51647	2.68019	2.31157	2.80547	2.02469	1.54195	1.87435	2.6318	2.50178	2.91229	2.16103	1.84132	1.94273	2.99276	2.24343	2.44361	2.12414	1.99793	2.02723	2.25313	2.22203	2.30442	1.74497	2.01541	3.73207	1.73392	2.59602	2.25654	2.60071	2.76341	2.20366	2.20758	1.78345	1.87473	1.99064	1.26657	2.09086	2.00116	2.26495	3.35758	2.48535	3.77063
1010	4.72145	3.21314	5.63533	2.34946	2.39592	4.71184	2.70889	1.11272	2.52349	2.20811	3.71307	1.19263	3.78491	3.30776	3.41646	3.66419	1.82079	1.68751	2.00578	1.30365	4.41905	2.67786	3.93038	1.9151	1.38468	2.10492	1.14783	1.52417	2.09446	1.58038	2.34518	1.7511	2.00732	1.89049	3.78233	1.35534	2.24141	1.96085	1.32337	1.97586	1.38543	3.42483	1.30528	2.22601	1.39303	1.31452	2.4232	4.4736	3.10582
10100	3.31477	3.43433	4.64243	3.3678	2.4501	4.47724	2.47824	4.60236	4.17925	4.04604	4.35216	2.95044	4.26423	4.02006	2.93207	5.04065	3.83454	4.64915	3.70785	3.88759	3.92672	4.25046	4.60416	4.05303	4.04584	3.5014	4.21189	4.22864	3.87632	4.4584	4.90183	4.55075	4.74849	4.60869	4.28654	4.42603	3.2694	4.3843	3.68851	3.97964	4.01057	4.11228	4.37613	4.03884	4.35158	3.64865	3.75813	4.07413	3.11862
10101	4.02588	5.93085	4.87275	6.34823	4.03017	5.29188	4.33336	4.18543	5.06163	4.63284	5.27458	4.48607	4.63062	4.65979	3.92346	5.54515	5.09324	4.9914	5.579	4.44695	5.15537	3.84327	4.94988	4.07251	3.13731	4.25973	4.18514	3.21423	4.69128	2.80958	4.92848	4.64612	4.0807	3.0537	3.58348	4.18515	4.12396	3.29934	1.4005	2.77528	1.72263	3.25954	5.54557	4.0245	4.57435	4.22948	4.3629	3.46865	5.77744
10102	2.79835	3.59099	2.57393	4.35126	2.71818	4.18146	3.09759	3.29448	3.25817	3.5556	2.83571	3.57718	3.17828	3.16967	3.06249	3.66266	3.33657	2.87115	3.0284	2.32213	3.55132	2.564	3.35782	3.74559	3.22321	3.55997	3.09509	3.22064	3.35617	2.43691	2.86224	2.61206	3.66658	2.87211	3.17224	2.89172	2.57826	2.60242	3.30797	3.14383	2.82092	2.81931	3.5994	2.85512	2.86802	3.67243	2.28618	2.88692	3.37137
10103	4.89917	6.24372	3.95421	5.73242	4.74979	4.29184	5.19824	4.19429	2.41458	5.84532	2.61713	5.50682	4.72011	4.98919	4.48087	4.56686	4.15159	3.92483	5.40408	2.95283	3.76699	3.75376	3.77933	4.88325	5.16247	4.83079	4.44725	4.66503	4.62578	4.03694	4.55453	3.99541	4.8613	4.29121	4.24712	3.88689	4.93448	3.9483	4.79581	4.38207	4.17133	4.74985	5.47226	3.6688	3.73075	5.20528	4.31892	3.85172	4.11822
10105	3.90727	4.49394	2.33328	4.01224	3.72994	3.46923	3.38405	2.78493	2.5784	4.30016	2.93864	3.38842	3.33642	3.37261	3.95146	3.3362	2.99791	2.7667	4.34814	2.28872	2.8951	3.14194	3.65023	3.63603	3.27859	3.79177	3.22732	3.34649	4.06454	2.89471	3.51646	2.80577	3.64753	3.06682	2.91138	2.48332	3.58052	2.61156	3.02224	3.23733	3.13913	2.94248	4.05251	2.40671	2.90772	3.69562	4.25181	2.85749	4.66201
10106	3.5231	4.10767	4.10198	4.41013	3.57438	5.24741	3.68812	4.33745	4.81156	4.32802	4.31745	4.61949	4.06077	4.55831	3.84654	4.27708	4.46502	4.33313	4.60591	4.61909	4.24854	4.06298	4.36777	4.33533	4.12621	4.00246	3.92431	4.5449	4.07675	3.80541	4.048	4.17597	4.28824	4.66245	3.89374	4.30593	3.82706	4.05289	3.6664	3.55242	3.72101	4.04593	4.66807	4.05221	4.45461	3.93602	4.55346	4.25195	4.57936
10107	2.3544	2.36355	2.05761	2.93555	1.92348	2.2861	2.5772	2.28404	1.85912	2.74688	2.1488	3.01381	2.66317	2.02982	2.36316	2.45448	2.5667	2.4455	2.84135	2.28797	1.75665	2.68481	1.73674	2.8348	2.72263	2.7168	2.75171	2.97485	2.70466	2.83161	2.59649	2.54334	2.76579	2.7127	2.94024	2.63531	3.44184	2.61062	3.12863	3.13119	2.60433	2.54391	3.08846	2.42778	2.95433	3.71976	1.58201	1.88464	1.6925
10109	4.92786	5.23085	5.3472	5.19948	4.94308	5.50858	4.80712	5.22003	5.48337	5.66042	5.41551	5.36852	4.89788	5.32687	4.97982	4.84271	5.28264	5.10087	4.87442	5.18657	5.37252	4.96137	5.41739	4.92519	4.58471	4.32163	4.65155	4.46522	4.7751	4.54434	4.86424	4.90791	4.90307	4.57854	4.74897	4.59473	4.65299	4.66619	4.32464	4.40294	4.4339	4.74875	4.79208	4.99245	4.78947	4.40345	5.36767	4.94658	5.76797
10110	2.87739	3.42236	2.05896	4.67875	2.93925	2.25065	3.22862	2.80051	2.20659	4.04933	1.79312	3.66039	3.80992	3.21584	2.83304	3.23824	3.09905	3.14618	4.41143	2.0571	2.5133	3.21619	2.70277	3.90115	2.85774	3.60168	2.98328	3.22858	3.93001	2.91646	3.70181	3.39896	3.65497	3.57064	3.23283	3.12719	3.57655	2.66732	3.63527	2.75631	3.16626	2.60992	3.98945	2.80829	2.75771	3.74379	2.36495	2.46348	2.53002
10111	3.78159	3.6189	3.60802	3.48952	2.81138	3.41125	3.03148	3.63836	3.74235	2.95121	3.32139	3.15056	3.31007	3.1767	3.42552	3.86568	3.3944	2.96901	3.15821	3.2529	3.30698	2.83071	3.52101	2.40529	3.29696	3.15394	3.14641	2.42518	2.63305	2.89239	3.08856	2.56974	3.0226	2.78997	2.83286	3.30212	2.67672	2.95866	2.49843	3.35492	2.94676	3.21819	3.19111	3.40325	3.29249	3.45693	3.37839	3.1401	3.98186
10112	3.03226	3.03747	1.74352	2.62164	3.67896	3.61385	2.39159	2.79104	2.52382	2.73132	3.22779	2.0196	1.97127	3.93284	2.88832	2.1535	1.9803	1.9859	1.7018	2.67299	3.10705	2.11557	3.68617	1.71597	2.16307	1.54095	2.07648	1.56408	2.00401	1.9965	2.01468	1.96094	2.16889	2.08795	1.93625	2.27792	2.1099	2.33969	1.67199	1.69045	1.79134	3.95936	2.38753	1.45699	1.82468	1.66538	4.70643	2.53779	3.71013
10113	3.86031	4.33969	4.35555	4.69177	3.74936	4.74439	4.16545	4.18076	4.34023	4.52363	4.19698	4.41465	3.75732	3.93425	4.02586	4.32922	4.46096	3.92248	4.07945	4.25989	4.48915	3.8996	4.52731	4.26149	3.77022	3.70929	3.57897	3.34269	3.92958	3.54913	4.4157	3.78134	3.91892	3.61987	3.6419	3.8632	3.56274	3.54613	3.17215	3.19729	3.56887	4.09627	4.44593	3.78242	3.76205	3.97285	4.09733	4.16463	4.70321
10114	2.02965	2.17749	2.87557	2.2172	2.26769	1.72079	2.13351	2.84537	2.44938	2.11988	2.46536	2.54565	2.38175	2.36838	2.27961	2.78433	2.38404	2.55518	2.62889	2.70777	2.41409	2.59487	2.49397	2.66401	3.07792	2.43747	2.86553	2.83899	2.81833	2.87628	2.7203	2.90096	2.79786	2.60383	2.70281	3.08356	2.61802	2.74885	3.14786	2.57618	2.96482	2.59121	2.72445	2.18047	2.88269	2.54896	2.56188	2.74959	2.07655
10116	3.24082	3.07046	3.74858	2.26831	3.13887	2.80089	2.88325	3.43391	3.80354	2.98878	3.92176	2.67186	2.60978	3.34211	2.73327	3.46999	3.60144	2.72499	2.89531	3.44348	3.53683	3.03822	3.59203	3.38853	3.6049	2.69925	3.42918	3.39848	3.14441	3.38381	3.30775	3.40884	3.42071	2.95324	3.32735	3.44996	2.88945	3.79632	2.97073	3.27671	3.50371	3.24985	2.89737	3.13948	3.24833	2.66522	3.63511	3.54579	3.82857
1012	3.01812	3.76847	5.60116	3.21024	2.51764	4.01324	3.53299	4.64267	6.19548	2.95315	5.23196	4.34931	3.11116	5.1355	2.68262	3.30165	5.8565	3.71641	1.63653	5.05002	5.67566	4.98864	4.41508	3.94425	4.89222	4.08132	5.13112	4.46274	4.90892	4.06438	4.10008	4.20435	5.01218	4.12855	3.38902	5.36798	1.51576	5.51058	3.812	4.30965	4.0158	3.69494	4.08403	4.35182	1.79691	4.23109	3.37942	4.87124	4.34339
10120	4.12335	4.54905	4.61033	4.6376	3.71496	4.69654	4.20768	4.77763	4.83726	4.66078	4.41152	4.53298	4.08967	4.55801	4.28788	4.79837	4.80575	4.3942	4.50323	4.57415	4.58944	4.42065	4.83828	4.57173	4.52098	4.43287	4.38782	4.15387	4.63933	4.23837	4.61522	4.67756	4.49004	4.26227	4.36568	4.35739	4.36913	4.24143	3.87613	4.05632	4.13938	4.33574	4.75389	3.97351	4.29264	4.32631	4.06019	4.53832	4.42529
10121	4.13006	4.60156	4.77264	4.38302	3.88929	4.7612	3.98311	4.42427	4.61225	4.524	4.85299	4.36752	4.02579	4.51725	4.36847	4.37177	4.85781	4.05039	4.08081	4.23005	4.70392	4.242	4.89194	4.42789	4.28084	4.05331	4.14207	3.89171	4.03452	3.82305	4.37102	3.92639	4.31084	3.80589	3.85406	3.82638	3.812	3.8823	3.32772	3.64268	3.72927	4.00423	4.29497	4.07604	3.82958	3.879	4.29625	4.21341	4.90398
10123	4.21242	4.72815	3.19481	3.26337	5.07982	3.54147	4.39313	3.1511	3.09893	3.17623	3.38679	2.91192	3.04173	3.69408	4.27521	3.46615	3.03537	2.92254	2.94124	3.01655	3.52246	2.97501	4.24096	2.50504	3.24716	2.38858	2.32447	2.78614	2.66159	2.36368	2.94994	2.77436	3.21143	2.43071	2.63212	2.11532	2.92533	2.44623	2.20287	2.7809	2.71067	3.49423	3.03443	2.93111	2.596	2.57703	4.18216	3.01098	4.77768
10125	3.3836	4.34434	2.2131	3.00877	3.96972	1.61738	3.8996	1.54532	1.38723	1.76862	2.00213	3.17931	3.02973	2.37995	3.24719	2.54913	2.0145	1.91442	3.02955	2.23689	2.23909	2.11317	2.00123	2.27391	2.65485	2.32319	2.27244	1.96527	2.63385	2.10218	2.0349	1.81854	2.98361	1.89109	1.14802	1.40106	2.5183	1.62344	1.37799	1.26368	2.31498	3.22222	2.41372	1.94718	1.74811	2.62145	3.13837	1.75941	2.32174
10126	3.75359	3.74187	3.72201	4.15375	2.70143	3.24288	3.34619	4.31521	4.96222	4.71698	3.69771	3.98199	3.93549	3.50326	3.63152	4.69915	4.4032	3.71594	4.07135	4.96417	3.87576	3.41144	3.55776	4.34175	3.65546	4.07906	3.53208	3.52838	4.15721	3.69189	3.75019	4.00809	3.55115	3.05979	3.92238	3.94652	3.53654	4.00426	3.3396	2.63301	3.59928	4.23089	4.56969	3.94222	4.80411	4.2331	2.98212	3.71772	2.9499
10127	3.23499	4.50797	4.51834	4.14956	3.29005	5.50203	3.47727	3.94035	4.78522	3.87599	4.44134	4.21697	2.99739	4.36792	3.65061	4.45845	4.82665	3.80372	3.87937	5.19688	4.63568	3.69254	4.49299	4.00157	4.15108	3.01611	3.34435	3.28412	4.04747	3.79177	4.39816	3.96565	3.7933	3.04616	3.47392	4.28417	3.32814	3.71471	2.97494	3.33652	3.56648	3.74296	4.07451	3.75254	3.6719	3.53574	3.51544	3.57986	4.56889
10128	3.43755	4.94478	4.47129	5.44346	4.24932	3.55223	3.91207	4.68856	4.00201	4.52142	4.09598	5.24559	4.51692	5.00847	3.7677	5.23795	4.65625	4.13813	5.24431	4.4903	4.49862	4.12284	4.21103	5.35152	5.04553	4.03257	4.26426	5.25431	5.85453	4.16319	5.39958	4.91667	5.15521	3.93896	4.0386	4.14992	4.76061	4.10176	3.87382	3.67771	4.02486	4.2058	5.79723	3.55971	4.343	4.943	3.21678	3.46636	4.08888
10129	3.75975	3.80806	4.42582	4.13509	2.80039	4.1522	3.14597	4.22368	4.33116	3.60353	4.48802	3.77872	4.06047	4.60003	3.4448	4.66913	4.34826	4.35063	4.20626	4.35328	3.85741	4.18706	4.50792	4.60935	4.54899	3.90125	4.62932	4.23655	4.06172	4.65449	4.35158	4.86353	4.46024	4.22265	4.68696	4.53994	4.48927	4.18941	3.84698	4.50302	4.34322	4.34406	3.99475	3.86743	4.49304	3.86443	4.02861	4.92034	3.147
1013	2.74763	1.63908	1.757	2.57649	2.40491	1.55827	1.38984	3.0419	2.29358	2.46684	2.40991	2.39805	1.90116	1.9094	1.51459	2.17551	3.41808	2.34295	2.16039	2.5735	2.10079	1.92414	2.58767	2.72168	1.92656	3.23671	2.4998	2.82031	2.76377	2.63081	3.0362	3.52084	2.30553	2.88126	3.18893	2.99353	3.58062	2.42955	2.45368	2.5136	2.11694	2.53249	2.91592	2.41166	2.18468	3.39442	2.35665	2.47763	2.16309
10130	4.74983	5.57012	5.75011	4.94074	5.27778	5.80323	4.82223	5.4453	5.79141	5.59435	5.54181	5.30557	5.09187	5.81879	5.29221	5.95404	5.28589	4.91421	5.35605	5.87546	5.78329	4.87578	5.54931	4.66539	5.17343	4.24691	4.80474	4.52593	5.07237	4.26789	5.1339	5.247	5.40757	4.05339	4.82157	4.90881	4.74045	4.9328	4.26703	4.04548	4.3218	4.93228	5.38499	5.02884	4.84605	4.59181	4.99751	5.1345	6.11074
10131	3.83617	5.55586	4.26623	5.90976	4.06809	5.03378	3.73972	4.56076	4.53565	5.47332	4.42079	5.25777	4.60877	4.78771	4.31177	5.09304	5.09185	4.46741	5.46389	4.23052	4.38802	3.89152	4.39725	5.28588	4.62534	4.47884	4.00725	4.11112	4.85932	3.80915	5.27679	4.18697	5.13983	4.07034	3.88057	3.99244	4.06856	4.06345	3.89771	3.65417	3.71781	3.82976	6.07571	3.75402	4.17991	4.52036	3.87797	3.38476	5.28505
10133	4.32199	4.87311	5.32621	5.07835	3.56818	5.40517	4.20083	5.55853	5.67367	5.42859	5.59717	5.30885	4.55327	4.85499	4.36331	5.70958	5.25913	5.30285	4.95283	5.5933	5.58041	4.74657	5.52907	5.51862	4.94159	4.31521	4.40667	4.14831	5.27249	4.81954	5.48922	4.87706	5.04992	4.90385	4.91107	5.27076	4.89892	5.25273	3.98998	4.54521	4.32611	4.78509	5.77486	4.90817	5.151	4.34826	4.32494	4.64357	5.01822
10134	4.83285	6.34531	6.06733	6.07484	5.37692	6.17539	5.00636	5.56035	5.94285	6.61583	6.12832	5.97693	5.32877	5.99375	5.73094	6.10116	6.13244	5.6853	5.90363	6.12885	5.86823	5.04646	5.91366	5.51338	5.4049	4.73351	4.86952	4.88824	5.56162	4.75171	5.61844	5.26996	5.44556	4.67999	4.93053	5.20421	5.36469	5.40714	4.6712	4.51523	4.35597	4.80648	6.05933	5.40485	5.51084	4.72375	5.55534	5.34654	5.99244
10135	4.09106	3.98131	3.37607	3.11685	4.36274	3.08906	3.62338	3.71723	4.04118	2.9393	3.95562	2.98333	3.41016	3.92354	4.28609	3.63176	3.15904	2.99137	3.71571	3.8866	4.0415	3.51748	3.4093	3.91625	4.19661	3.93413	4.22355	4.24453	4.16889	3.33649	3.63839	4.76155	3.63826	3.54022	3.83015	3.6493	4.37973	3.58608	3.98823	3.86232	4.18963	3.75168	3.41051	2.92287	3.24425	3.68088	4.63339	4.02979	4.30791
10136	1.34343	2.06104	2.04651	2.22146	2.04519	2.49153	2.55618	1.6643	2.7662	3.3948	2.13003	4.05427	2.50232	2.42296	2.48468	2.42649	2.80222	2.95049	2.73081	2.89927	1.92159	2.85753	2.36226	2.13486	2.47481	2.34765	2.70663	2.43095	2.50746	2.65654	2.61624	2.61506	3.07511	2.82858	2.5333	2.42017	2.49056	2.88203	2.45987	2.85495	2.37407	1.80017	2.92861	2.44909	2.72286	2.43396	2.27016	2.07704	1.92904
10137	3.83037	3.67904	3.71917	2.88053	4.09366	2.94386	3.54391	3.83	3.79959	2.69629	4.06952	3.29185	3.53144	3.85119	3.77195	3.87572	3.67537	3.50234	3.94888	3.92637	3.96558	3.55689	3.70175	3.26829	3.59776	3.10397	3.43415	3.21873	3.32464	2.83092	2.99374	3.37023	3.57386	2.58538	3.11721	2.96662	3.22929	3.56251	2.91235	2.8222	2.96251	3.92999	3.37389	3.66307	3.72506	3.73413	3.88239	3.88102	4.06838
10138	2.78634	2.8114	3.60777	2.68678	2.59562	2.74748	2.20228	2.97588	2.48752	2.48783	2.72027	2.21783	2.69379	2.97817	2.35703	2.77967	2.72005	2.86274	2.49886	2.83548	2.70432	2.77702	2.70491	2.64168	2.92902	2.36778	2.8248	2.85938	2.23527	2.79939	2.62828	2.49974	2.43421	2.9204	2.76379	2.73435	2.0612	2.87469	2.69186	3.09927	3.17999	3.10721	2.21208	2.84328	2.998	2.14945	2.93452	2.88838	2.43868
10139	3.17227	3.49356	3.55064	3.99982	3.27306	3.28328	2.94935	2.91129	3.6909	3.54652	3.8498	3.54305	3.35139	3.17281	3.52008	3.63813	3.91522	4.18621	2.88837	3.63557	3.67139	3.41944	3.96911	3.11389	3.25948	2.9365	3.15328	3.17685	3.25337	3.17704	3.24259	3.19717	3.1259	2.68769	2.59508	3.31849	3.23228	3.13682	3.08402	2.73681	3.24464	3.32384	3.86576	3.72097	3.27971	3.45117	2.72304	2.93417	3.48926
1014	3.93479	5.31076	2.19712	5.44027	3.89065	4.33841	4.44842	3.53543	2.8543	5.08042	2.09355	4.36194	4.946	4.7289	3.98909	4.5593	4.28097	3.64305	5.48535	3.1734	3.73141	4.30602	3.40931	4.70774	4.5533	4.98497	4.04161	4.35648	5.52397	4.15941	4.98953	4.46263	5.29689	4.45552	3.80359	3.06425	4.96613	3.37292	3.94673	3.7878	4.08659	3.68902	5.162	2.95705	3.17985	4.69002	3.48772	3.37168	3.74878
10140	4.60565	4.89716	5.17024	4.48509	4.40568	5.00971	4.7538	5.09827	5.02503	4.94834	5.38233	4.7345	4.88067	5.11715	4.68008	5.20314	4.64757	4.37442	5.26328	5.27031	4.85483	4.72535	4.98101	5.3057	5.46974	4.92297	4.99541	5.1921	5.29	4.79254	5.51182	5.12876	5.33881	4.90667	4.87392	4.99601	4.89475	5.12623	4.61525	4.83946	4.76182	4.82342	4.96508	4.37799	4.72028	4.69188	4.59819	4.76206	4.5195
10141	1.88768	1.91421	1.91897	2.14994	2.01852	1.65052	2.12157	1.79476	2.02487	2.42888	2.09637	2.28997	2.67132	1.7862	1.62708	1.90943	1.82333	2.11826	1.9651	1.52049	1.85716	1.99572	1.79408	1.95707	1.95612	3.33282	2.84841	2.26042	1.94039	2.12939	2.44201	2.39213	2.38012	2.31113	2.784	2.56122	1.98055	2.27248	2.379	2.37647	2.7219	1.91127	1.69088	2.21325	2.8509	1.95282	1.95989	2.32024	1.29426
10142	4.22689	4.62541	4.70896	4.39424	4.11255	4.29222	4.12875	4.74773	4.43687	3.98698	4.59381	4.38014	4.4017	4.74511	4.11066	4.99825	4.79579	4.37849	4.88235	4.78689	4.42397	4.26843	4.36312	4.44555	4.79108	4.20951	4.43964	4.44048	4.92677	4.36317	4.72495	4.6357	4.80195	4.18157	4.27316	4.47949	4.68852	4.54696	4.0021	4.07023	4.1886	4.56792	4.71874	4.28409	4.5374	4.48167	4.29024	4.59976	4.11467
10144	3.57103	3.96135	3.40935	3.91043	3.8417	3.96474	3.62655	3.60569	3.301	4.1179	2.97642	4.15873	3.74668	3.76989	3.36844	4.14649	3.56678	3.46867	4.33176	4.05256	3.52105	3.51899	3.30318	3.75575	4.19873	3.78577	3.73138	4.0295	4.26222	3.41854	4.03736	3.8627	4.00039	3.52073	3.51687	3.6021	3.9797	3.7451	3.80187	3.63149	3.82015	3.90869	3.83629	3.29057	3.29019	3.78977	3.34084	3.36472	3.35133
10146	3.89924	3.81862	4.49429	3.26812	3.98584	3.94383	3.38676	4.86941	4.13746	3.61782	4.05917	3.26464	3.3644	3.85743	3.68389	4.57728	3.55008	4.13921	3.82132	4.10427	4.18057	4.30124	4.16354	3.7064	4.07176	3.54318	3.79632	3.99852	4.12802	3.79764	3.52659	3.78243	3.7349	3.51632	3.50442	4.08933	3.06627	4.26108	3.97855	4.02564	4.00403	4.20957	4.08769	3.731	4.16992	3.8789	4.24255	4.50475	4.62746
10147	2.72116	3.08641	2.97379	3.37505	2.94738	3.34546	2.86721	3.06491	3.12049	3.1415	2.7111	3.23892	2.56637	3.27185	3.12067	3.18846	3.25897	3.18863	3.22259	3.08721	3.04423	3.10901	3.44184	3.15242	2.9392	2.9016	2.53388	2.73183	3.15834	2.73586	3.2156	3.38413	3.07678	2.75807	2.42288	2.83079	2.6922	2.98157	2.53805	2.45634	2.60183	2.92061	3.17451	2.88504	3.07401	2.93104	2.91934	2.65236	3.45592
10148	2.9362	3.09849	1.81977	2.35571	2.67679	1.97029	2.82754	2.02213	2.43427	2.88006	2.01034	1.85156	2.05286	2.22095	2.75258	2.04631	2.10798	1.70133	1.70641	1.23075	2.6094	1.81786	2.68343	2.43836	1.77394	1.86919	1.77416	1.96011	2.09317	1.85305	2.14769	1.57027	2.05512	2.2674	1.70525	1.71374	2.244	1.86204	2.13848	1.92826	2.15966	2.25712	2.08649	1.35441	2.0679	1.8961	6.42121	3.04577	3.78332
10149	2.49297	5.30471	2.19999	1.84743	3.6726	3.68751	3.3777	2.05416	2.04452	2.16727	2.30017	2.1597	2.0593	2.08319	2.19024	2.01101	1.89245	1.92508	2.01836	2.10655	2.29811	2.14386	2.17814	1.93362	2.05528	2.09542	1.97079	1.95197	2.03276	2.07635	2.13955	1.99137	2.08301	2.16411	2.11075	2.28709	2.07992	2.00599	2.44852	2.08668	2.01511	1.80398	2.05457	2.10814	2.50538	1.90506	3.5099	1.75635	3.85723
1015	2.34425	2.00102	2.56492	3.09056	3.60417	3.8822	2.13757	3.66481	2.67517	2.79889	2.3643	2.68174	3.21808	3.19314	3.17725	4.67299	3.15935	2.76951	3.20165	3.35633	3.9573	2.70494	3.29332	3.26838	2.87504	3.89372	3.6016	3.07961	4.11799	2.37952	3.22176	2.86085	2.7517	2.38205	3.04068	2.20368	3.25374	2.73405	2.85413	3.34535	3.32341	3.29486	2.80299	2.79903	2.94934	3.99608	2.39273	3.4811	1.40199
10150	3.36178	2.97288	3.52537	2.99157	3.16509	2.53213	2.82292	3.6454	3.16125	2.52842	3.08204	2.56087	2.97032	3.29815	2.76106	3.29781	3.06599	2.94423	3.63294	3.12329	3.0607	3.21685	2.88028	3.33503	3.81648	3.18718	3.77085	3.44623	3.38036	3.16256	3.15227	3.24446	3.27693	3.51074	3.27324	3.27617	3.02387	3.74071	3.95729	3.83304	3.63161	3.2135	3.25464	2.86872	3.28495	3.43769	3.32772	3.71665	3.10407
10151	2.14013	1.68728	2.54372	1.33053	1.78099	2.20134	1.5773	2.37888	2.24332	1.66832	2.54645	2.2616	1.69173	1.78183	1.41399	2.12823	1.7602	2.18102	1.56725	2.54032	2.45095	2.14549	1.73038	1.64157	2.13736	1.72972	2.10695	1.98032	1.84246	1.71074	2.15387	2.23858	2.09597	2.00651	1.88112	2.28598	2.13416	2.32805	2.10851	1.57592	1.77224	1.70111	1.69842	1.84596	1.50626	2.02413	2.10373	2.34951	2.17948
10152	3.85302	3.54004	3.95693	3.46968	3.95546	3.3449	3.72072	4.2131	4.09984	3.84611	3.85008	3.77111	3.62516	3.96473	3.61388	3.83171	4.04368	4.10659	4.19468	4.14247	3.87739	3.99097	4.05799	3.8926	3.77277	3.87071	3.79217	3.87305	4.01274	3.81791	3.86132	3.74251	4.05885	3.76633	3.78671	3.73741	3.56091	4.0717	3.62414	3.66221	3.67696	4.15097	4.10881	4.04284	4.14233	3.80518	3.76079	4.27783	3.94755
10153	4.34845	4.66468	4.29395	4.76312	4.57062	3.94112	3.74479	4.55264	4.80588	4.10201	4.48514	4.4476	3.84677	4.53034	4.26923	4.49704	4.2621	3.8803	4.4337	4.36644	4.67643	4.09602	4.56685	4.50148	4.42209	3.85496	3.98757	4.1541	4.57894	3.581	4.59673	4.56988	4.26722	4.04361	3.86586	4.06969	3.90657	4.30985	4.1945	4.14691	4.17128	4.63379	4.52624	4.07869	3.82059	4.35525	4.31794	4.46644	4.93203
10154	3.23634	2.78708	3.34793	2.30247	3.19858	2.27264	2.82897	2.25589	2.29698	1.9877	2.79445	2.34878	2.36881	2.3821	3.10516	2.28577	2.49613	2.39011	2.88185	2.33576	2.68371	2.7127	2.27767	2.32507	2.56687	2.36108	2.82001	2.49323	2.84242	2.31516	2.23742	2.54984	3.18033	2.97844	3.30222	2.33302	2.80779	2.7127	2.98266	2.80226	3.05497	2.53578	2.65077	2.51616	2.78454	2.75829	4.07858	3.37298	3.33741
10155	4.23574	4.45696	4.4945	4.04212	4.40225	4.31039	4.14371	4.30262	4.63366	3.55649	4.03069	4.4008	4.03361	4.06911	4.25344	4.85419	4.45794	4.14875	4.03148	4.73367	4.69847	4.07287	4.60576	4.12672	4.43625	4.05561	3.88261	3.93583	4.30847	3.92419	4.46336	4.41892	4.15488	3.04544	3.86596	3.72411	4.2473	3.83474	3.40906	3.56581	3.64699	3.88275	4.83346	3.70222	4.00741	3.81699	4.15301	4.12343	5.10494
10157	2.75599	2.31021	2.58777	2.6986	2.23741	3.0762	2.37695	3.05757	3.1572	3.23298	2.89163	3.01937	2.72365	3.36031	2.36585	3.0317	2.91252	3.11218	2.98545	3.32142	2.8583	2.98942	3.25558	3.10521	3.19417	3.12266	3.01292	3.18167	3.48157	2.98324	3.12592	3.57145	3.31622	3.28623	2.9484	2.98461	2.65735	3.4779	3.19697	3.26628	3.20398	3.19172	2.95825	2.93287	3.07638	3.13169	3.28265	3.30915	3.01208
10158	4.2915	6.18988	5.33981	7.07916	4.99251	5.40176	5.09479	5.55741	4.9928	6.43658	4.64033	6.7289	5.09308	6.08153	5.98792	6.54977	6.00358	5.27095	6.96881	5.3803	4.5936	4.95891	5.6732	6.83875	6.48191	6.07893	5.62858	5.75697	6.33131	5.50638	6.50729	5.70631	6.38818	5.96076	5.74838	5.38331	5.73703	5.28049	5.56605	5.738	5.45206	5.01725	7.22501	4.71048	5.29472	6.04209	4.92108	4.82548	4.67758
10159	4.76465	5.32199	5.35969	4.82877	5.22167	5.30111	4.78328	4.95677	5.17155	5.18756	5.50908	5.17762	5.14546	5.34861	4.9379	5.29386	4.84972	4.67324	5.42716	5.32966	5.25802	5.00254	5.242	4.88052	5.21711	4.56466	5.03968	5.12729	5.57385	4.83438	5.41409	5.29358	5.45861	4.86568	4.83349	5.08375	5.03297	4.93431	4.67147	4.76694	5.05845	4.73956	4.91374	4.9034	5.06843	4.74723	5.04083	4.79046	5.09291
1016	3.13723	2.00961	2.34034	3.2197	2.21482	3.47772	2.51456	2.20916	2.84231	2.94248	3.08147	2.80119	3.61752	1.54567	2.3472	2.40447	3.34305	2.72573	1.70533	2.56601	2.48022	2.34738	1.44966	2.24381	2.62941	2.9578	3.02379	2.36429	2.67818	2.66532	2.93664	3.60269	2.49583	2.63608	3.08318	2.95547	3.13789	3.00187	3.30406	2.49356	2.70037	3.20715	1.63637	3.24221	3.29006	2.99064	2.27534	2.92312	1.86513
10160	4.70768	5.1569	4.41139	4.83494	5.02375	4.87757	4.23002	4.26044	4.54484	4.9894	4.47219	4.6716	4.59296	4.74705	4.846	5.00687	4.73309	4.12243	4.88521	4.19184	4.60531	4.30821	5.09981	4.53243	4.68901	4.45401	4.2517	3.96848	4.40335	4.13881	4.64159	4.07518	4.68348	4.14768	4.28258	3.95671	4.48822	3.89393	3.83248	3.95142	3.94383	4.37522	4.76089	4.18115	4.04882	4.48553	4.27432	4.03443	4.5753
10161	5.2149	5.20973	5.39126	5.14092	4.95388	4.9635	5.00964	4.96963	4.65172	4.59796	5.70497	5.5558	4.31758	5.35275	4.86448	4.78969	5.7176	4.95839	4.09264	4.66495	5.26912	5.1455	5.16121	4.20138	4.71797	4.04594	3.90461	3.53403	3.96225	3.63743	4.39022	3.8109	4.49185	3.93724	3.6089	4.19638	3.98403	3.95972	3.95357	3.79977	3.77292	4.86366	4.99759	5.16579	4.15477	4.70166	5.17305	5.16617	5.03654
10162	3.78639	4.13911	3.92029	3.68299	2.91899	3.81653	3.3177	3.31254	3.26175	4.40227	3.63369	3.96755	3.45982	3.79846	3.65496	4.04442	3.31472	3.48758	4.07426	3.37297	2.96795	3.062	3.71039	3.4103	3.96939	3.12376	3.76303	3.0766	3.28962	3.57316	3.55408	3.406	3.89227	2.70333	3.56273	3.56906	3.86713	3.35445	3.32111	3.5704	3.60509	3.48126	3.92737	3.0659	3.67432	3.57883	3.89092	3.86828	2.69312
10163	3.77947	3.80647	4.29327	3.91664	3.45312	4.97362	4.42289	4.71082	5.02356	4.40304	4.4341	4.72471	4.06634	4.69084	3.86146	4.61538	4.7741	4.31509	4.43389	4.68103	4.79032	4.39453	4.94155	4.93234	4.59746	4.53655	4.08067	4.40725	4.63912	4.54852	4.94756	5.30893	4.6226	4.27359	4.79935	4.35526	4.03652	4.56536	3.57515	3.72159	4.04191	3.9655	4.41386	3.85852	4.33733	4.05209	4.43513	4.21594	4.82893
10164	2.05756	1.14398	2.83835	2.40913	2.35251	2.65345	3.44551	1.72004	3.35841	2.23554	2.80163	3.09989	2.80811	2.13985	2.83752	2.157	2.53979	2.89848	2.49773	3.19226	2.91016	3.18751	2.60111	2.49599	2.57608	2.97925	3.41161	2.58319	3.35326	3.24196	2.91509	3.11362	1.67678	3.05863	3.23264	2.92549	3.32123	3.09184	2.98945	3.01846	3.22714	2.70356	3.00704	2.334	3.61181	3.58277	2.2556	2.5322	2.92916
10165	3.42732	3.85471	3.05822	3.5526	3.70883	2.7156	3.25289	3.72734	3.25037	4.55832	3.17024	4.83501	3.80726	3.53732	3.60817	3.71794	3.11906	3.36929	3.89691	2.65878	3.05141	2.85866	3.3256	3.49015	3.44428	3.49098	2.94796	3.63565	3.4107	2.70482	3.43263	2.58562	3.60834	3.58762	3.21106	3.08857	3.07015	3.50931	3.74477	3.48491	3.40925	3.16025	4.16558	2.86959	3.21543	3.7843	2.89451	3.11274	3.47338
10166	3.76703	2.8046	2.70832	3.07796	2.68664	3.38429	3.05871	3.90447	2.19036	3.72744	3.27296	3.77105	3.40498	3.53881	3.27018	3.92446	2.36527	3.47602	4.17945	2.67422	2.82509	2.57747	2.33981	4.46845	3.26741	3.81129	3.4002	3.24143	3.95752	2.9551	4.2396	4.06364	3.5059	3.81953	3.6298	2.65135	3.33701	2.68495	3.33066	2.8854	3.83909	3.2477	3.61533	2.90847	3.63617	3.12027	1.74088	2.31304	3.78105
10168	2.66801	3.01803	3.24864	2.4117	2.63597	2.47081	2.56284	2.85179	3.10521	2.50515	2.61803	2.07864	2.50946	2.83688	2.5429	2.81288	2.75729	2.54121	2.72753	2.95433	2.754	2.59309	2.36951	2.46729	2.39071	2.29419	2.20322	2.2116	2.31625	2.66588	1.98154	2.24365	2.45495	2.22661	2.24649	2.51038	2.05303	2.45299	2.20022	1.93592	2.29908	3.00267	2.98433	2.95537	2.41077	2.83526	2.8346	2.90695	2.41378
1017	3.38036	3.55713	4.06815	2.93997	3.70623	3.81788	3.44142	4.28329	3.80689	3.13764	3.79264	2.97633	4.37392	3.44538	3.65869	3.86724	3.29532	3.86412	2.58844	3.20805	3.85561	3.50786	3.90128	3.09949	3.54416	3.1497	3.52249	3.25583	3.00387	3.71523	3.00596	3.12526	3.17324	2.50461	3.62246	3.16924	3.38628	3.30543	3.46412	3.24291	3.09247	3.94897	3.03275	3.66688	3.51158	2.94904	3.70391	3.72986	3.1866
10170	2.98412	2.52778	2.34066	2.51552	3.33418	2.0947	3.43695	2.12452	2.23938	2.52254	2.70902	2.37589	2.56295	2.47457	3.13507	2.01123	2.24246	2.57053	2.44914	2.60864	2.38693	2.57652	2.6577	2.40259	2.23051	2.45578	2.51282	2.39266	2.5031	2.52853	2.28647	2.96923	2.28972	2.56323	2.77047	2.54797	2.88301	2.48106	2.54099	2.37153	2.575	2.26778	2.40941	2.42944	2.50866	2.48496	3.95874	3.20942	3.45328
10171	3.80605	4.0183	3.61348	4.55601	3.04699	3.63203	2.50296	3.68593	3.86233	2.8054	4.11479	3.62599	3.16816	3.3056	3.33124	4.53242	4.32625	3.43618	3.63577	2.97627	3.48374	2.57886	3.63057	4.54115	3.76043	4.07009	3.81221	3.98158	3.75749	3.19328	3.95091	3.85176	3.36688	3.23843	2.97644	3.35375	3.26696	3.42101	3.45036	3.63503	3.63146	4.32565	4.57009	3.42215	3.63285	4.06958	3.61098	3.39839	4.48045
10174	2.80531	3.04867	3.21529	2.87558	2.25568	3.74174	3.33675	3.25854	3.30303	2.73118	3.53665	4.02901	2.88146	2.90166	2.99733	3.06667	3.55279	2.22693	2.89529	3.9771	3.87624	3.29436	3.38335	3.87851	3.5048	3.66694	3.36558	3.9727	3.14146	3.22841	4.02598	4.13178	3.23694	3.20669	2.85653	3.64402	3.00545	3.18653	2.88213	2.82143	3.48108	3.30764	3.24727	2.96974	3.68145	3.54712	3.19715	3.02215	3.07202
10175	4.6357	4.66893	4.89817	4.37403	5.16719	4.98384	4.4964	5.01486	4.89598	5.15813	5.63244	4.87966	4.73765	4.94004	4.4613	5.26779	4.34698	4.72544	4.76422	4.71391	5.03415	4.65119	5.04571	4.7203	4.58724	4.1265	4.54287	4.41611	4.61788	4.52803	4.66764	4.84562	4.89008	4.39147	4.69881	4.72899	4.46428	4.50162	3.99476	4.10001	4.21772	4.67962	4.8276	4.2439	4.61183	4.23214	4.76137	4.49628	5.18388
10178	1.77756	2.12497	1.16562	3.20637	1.58892	1.74676	2.76282	2.47845	1.05746	2.77781	1.59108	2.65213	2.65119	2.13307	1.89284	2.18142	1.89691	2.27157	2.67808	1.45446	1.14131	1.66532	0.981954	2.13111	2.29894	2.59158	1.57116	2.34697	3.60801	2.34518	2.7818	1.47638	2.36265	3.15944	2.08136	2.20166	2.44414	2.43388	2.32654	2.35546	2.26979	2.19834	2.62177	1.64624	2.07633	2.70066	2.0134	1.39101	1.42294
10179	3.46698	4.14074	4.33697	3.51923	4.58413	4.26774	4.18867	4.45891	4.18564	4.09417	4.58907	4.06251	3.76204	4.29896	3.719	3.98576	3.73397	3.71975	4.52536	4.5969	4.35218	3.93321	3.98944	4.19736	4.27165	3.94428	3.48119	3.64155	3.74386	3.54798	4.00089	4.42667	3.93848	3.39429	3.45572	3.90827	3.28484	3.88498	3.62829	3.43842	3.69547	3.71897	4.02323	4.00412	4.00683	3.92139	4.06586	4.01051	4.67022
10180	3.61284	4.89899	4.37556	4.62536	3.32546	3.70622	3.50437	3.63547	4.41907	3.97863	3.87717	4.13891	3.01795	4.25144	3.68077	4.49576	4.27833	4.12043	4.07292	4.01756	4.20853	3.48507	4.60985	3.7855	3.4145	3.28814	2.92779	2.84206	3.69645	2.9984	3.87744	3.9042	3.65815	2.86408	2.62319	3.49252	3.18168	3.76221	2.40664	2.39683	2.39051	3.47327	4.41693	3.64378	3.47085	3.4609	3.40358	3.33017	4.04437
10181	4.37125	4.50784	4.65751	4.71897	4.66833	5.12138	4.25546	4.13885	4.92375	4.20413	4.27865	4.65254	4.09583	4.46398	4.3297	4.65405	5.03925	4.29881	4.18776	4.94303	4.4307	4.22768	4.94087	3.565	3.81763	2.95137	3.58098	3.64804	4.17522	3.58028	3.60999	4.00616	4.12475	3.94261	3.34311	3.72529	3.74432	4.1433	3.62648	2.74901	3.76444	4.18484	4.66556	4.50386	4.35821	3.84343	4.41765	4.07742	4.61859
10184	3.70138	3.37415	3.33027	3.2383	4.14793	3.37557	3.68593	3.07807	3.12357	3.33655	3.55371	3.02483	2.96448	3.03842	4.26039	2.96532	3.20564	3.0583	2.95871	2.99032	3.50159	3.05187	3.60915	2.95374	2.99163	2.75897	3.1119	3.05997	3.02916	2.83912	2.90534	2.84627	2.98262	3.14655	3.09935	3.01693	2.96132	2.94141	2.8872	3.11956	3.09144	2.92686	3.01881	2.86254	2.96839	3.00135	5.09549	3.3144	5.31542
10186	4.60667	5.39911	5.40332	4.80106	4.60746	5.46353	5.33994	5.28714	5.6114	4.73159	5.93269	5.18014	4.6675	5.12497	4.38534	5.33093	5.41029	4.8482	4.46481	4.93337	5.22251	4.90545	5.26349	5.63263	4.80517	4.45105	5.08802	5.53623	4.75435	4.66288	4.92298	5.12578	5.36094	4.6435	5.20698	5.64388	5.25424	5.00329	4.10061	4.5778	4.63397	4.89127	4.81323	4.93918	5.24314	4.17372	4.30485	5.16218	5.46547
10188	2.89358	2.32609	2.98232	3.75296	2.72428	3.19095	2.78486	2.64451	3.52282	3.08753	2.95106	3.1791	2.65645	2.15974	2.48254	2.49023	3.32342	3.01449	2.55095	3.60933	3.08003	3.19354	2.33832	2.85731	2.58625	2.59017	2.47693	2.55579	2.87035	2.85341	3.33324	3.13328	2.74301	2.60066	3.39664	3.02382	2.68104	2.56372	3.05205	2.74594	2.48333	2.23488	2.8913	2.68913	2.59087	3.35362	2.267	2.50224	2.90732
1019	4.22076	5.38333	4.62657	5.24142	4.7623	5.31996	4.35277	4.64059	4.95528	4.99272	4.3896	5.10113	4.01046	5.08138	4.73318	4.93748	5.25696	4.35598	5.27382	4.84774	4.7673	3.98008	5.21894	5.04671	4.63934	4.38994	3.88053	4.19734	4.66875	3.53775	5.09683	4.2087	4.78932	3.68353	4.08321	3.98439	3.90618	3.94741	3.7522	3.66937	3.95335	4.22497	5.59197	4.34482	4.54191	4.43442	4.19661	3.85385	5.49645
10190	4.8623	5.40699	5.59409	4.01599	4.6609	5.07921	4.15045	5.22215	5.23286	5.5412	6.03726	4.44011	4.27427	4.86804	3.67366	5.04132	4.01194	4.35838	5.11176	4.88939	5.23465	4.50702	5.43277	4.90494	4.60864	3.49151	3.99539	4.03598	4.47426	3.89101	4.49373	4.59202	4.81253	3.92961	4.3862	4.33683	3.6761	4.22806	2.82104	3.43728	3.4746	4.46976	4.61169	4.22909	4.55322	3.7981	4.96469	4.61315	5.0648
10193	3.37675	3.75406	3.69603	4.12564	3.08896	4.11918	2.76231	3.56923	3.20714	3.51432	3.93794	3.38653	2.65923	3.03347	3.73217	3.44364	3.81815	3.79729	3.35929	4.05959	3.88296	2.90282	3.41544	3.96923	3.8365	3.24256	3.32728	2.79319	2.95197	3.3171	3.2749	3.16477	3.3989	2.5697	3.45593	3.53916	3.18589	3.19366	2.67786	2.94928	3.19541	3.02645	3.5853	3.9558	3.06054	3.1477	3.40526	3.07488	2.68434
10195	4.08386	4.69016	3.92384	4.5296	3.83798	4.20715	4.01554	3.64955	4.13721	4.26315	3.77903	4.38321	4.07791	3.97971	4.31558	4.4291	4.09426	3.80394	3.6923	3.70315	3.76389	3.71161	3.95221	3.70579	3.43111	3.66001	3.24801	3.24437	3.64794	3.24845	3.87014	3.33139	3.81121	3.40601	3.91977	3.64547	3.86619	3.57152	4.10939	3.11957	3.46384	3.33508	4.17659	3.59274	3.41556	3.79143	3.50015	3.63135	4.40485
10196	3.26683	2.97782	3.59472	2.17397	3.45878	4.99812	2.70208	4.01988	3.47652	3.68483	3.78602	3.29727	3.32795	3.17205	3.22868	3.87569	3.09079	3.23932	3.96647	2.88076	3.50163	2.49457	3.70252	3.24677	3.79695	2.77488	3.39773	3.48335	3.8776	3.17373	3.7792	3.32365	3.67658	3.26485	3.04479	3.90575	3.49787	3.20827	2.96454	2.95352	3.34211	3.06473	3.16041	3.39159	3.88416	2.99731	3.3053	2.88527	3.71487
10197	4.04084	3.927	4.28858	3.47268	3.67309	5.34024	3.43465	3.81432	4.57281	4.26904	4.31026	3.06502	3.65945	4.00648	4.13173	4.05931	4.3224	3.851	2.96103	3.77551	4.45087	3.68076	4.12524	3.10589	3.53504	2.93994	3.64613	3.162	3.11955	3.07862	3.42946	2.90492	2.83574	2.13454	2.90003	3.15098	2.97562	2.82844	2.15471	2.06563	2.51428	3.59943	3.35136	3.42059	3.70881	3.32901	3.23671	3.63138	4.47026
10198	1.85843	1.682	2.04049	1.98915	2.75836	2.70981	2.41441	2.42106	2.4574	2.15675	2.51937	2.08788	2.67761	2.31383	2.35535	2.30203	2.27389	2.08994	2.39192	1.91598	2.27127	2.06775	1.99769	1.77098	2.40709	2.12231	2.52322	2.47386	2.59488	2.09047	2.58642	1.88569	2.09395	2.67399	2.85505	2.65988	2.30004	2.55998	2.33616	2.46861	2.41983	2.51086	2.02744	2.36327	2.50017	2.3806	3.33891	2.22953	3.05936
10199	4.61694	4.29048	4.00411	4.36503	4.39319	5.19045	3.56036	4.55435	4.49203	4.16513	4.93186	4.04919	3.234	4.49173	3.39406	4.07996	4.25328	3.61152	3.58876	4.87667	4.71449	3.99404	4.8852	3.71706	3.99469	3.37757	3.92384	4.08788	3.52617	3.49653	4.4284	4.20163	4.2148	3.30017	3.30582	4.17434	3.00615	4.12763	4.4622	4.06002	4.46482	4.17109	3.54125	4.21669	3.48935	3.63083	4.48701	4.56174	5.04407
102	3.68032	3.93856	3.57735	2.91685	4.47114	2.98367	3.3486	3.33754	3.05006	2.94229	3.59924	2.75957	3.39406	3.61654	4.11684	3.39013	3.15985	2.88047	3.04469	3.24347	3.62774	3.30419	3.59055	2.97544	3.56073	2.91244	3.48308	3.30314	3.20196	2.81965	3.1137	2.77965	3.22945	2.92812	2.77074	2.80952	2.99834	3.05245	2.9195	3.13415	3.14019	3.46082	3.04258	2.99971	3.12572	3.21225	4.13639	3.26215	4.09698
1020	4.0202	4.43503	4.08087	4.87463	4.25676	3.21172	3.46244	3.8972	3.659	4.62734	3.62195	3.68377	3.53954	4.0786	4.59302	3.6775	4.05782	3.88239	3.84778	3.19645	3.8771	3.60653	3.97464	3.97741	3.34581	3.83006	3.35165	3.32101	3.64028	3.44905	3.70397	2.76186	3.4545	3.45204	3.17412	3.1592	3.10296	3.23585	3.01611	3.07137	3.08619	3.55542	4.04439	3.27014	3.27897	3.80477	4.17788	3.33623	4.52165
10200	4.29138	4.41022	4.51532	4.15716	4.00878	3.91335	3.91328	4.34966	3.3364	4.15735	4.36074	4.17724	3.91276	4.13659	4.25446	4.4339	4.35154	4.11819	4.288	4.38372	4.07024	3.87781	4.21334	4.40802	4.4774	4.03602	4.23714	4.12876	4.58794	4.20502	4.2449	4.55517	4.20834	4.00238	3.73518	3.90566	4.02343	4.77232	3.89845	4.12736	4.22298	4.47235	4.31475	4.21572	4.67418	4.24289	4.79273	4.34079	4.83402
10201	2.62787	2.78295	2.91178	2.80397	2.58075	4.88611	2.57025	2.45722	3.32878	4.0166	3.2852	3.52432	2.73059	3.78659	2.63979	3.57006	3.52709	3.23029	3.23861	3.3269	2.65342	2.94002	3.57059	3.22018	2.5171	3.05657	2.16768	2.77552	3.45114	3.00872	2.778	3.34624	3.24581	2.63841	2.7731	2.24658	2.86349	2.68725	1.98524	2.50749	2.11967	2.2443	3.31297	3.00344	2.63695	2.06099	2.40682	2.26735	2.9482
10202	3.77162	3.24522	3.97547	4.16489	3.6073	4.52393	1.46644	3.2008	3.44417	2.89562	2.25453	2.60816	3.85496	3.07872	3.21881	3.03243	3.04015	2.89524	2.69709	2.97057	3.73855	2.74129	2.77886	2.8672	2.8922	3.43066	3.86052	3.08019	3.21353	2.56598	3.53846	3.10774	2.05607	2.25693	2.69718	2.76826	2.0243	2.90378	3.03447	2.66439	3.16259	2.57357	3.63063	2.82375	3.37159	3.32399	3.29129	3.19824	2.81047
10203	3.85145	2.70875	3.76649	2.97498	3.85277	2.95334	3.39047	3.09175	3.62856	2.83628	3.80308	3.50019	3.00556	3.34563	3.37239	2.37603	3.93546	3.3406	2.894	3.29067	3.62132	3.72858	3.1986	3.19034	3.39134	2.98073	3.82624	3.35227	3.55621	3.04552	3.0186	2.94126	3.70322	3.39383	2.8176	3.36778	2.78109	3.90963	3.47212	3.54893	3.22221	3.13695	3.14262	3.71571	2.44177	3.00652	4.035	3.68871	3.99601
10205	2.68244	3.07174	3.60059	2.85866	2.1808	2.67236	3.02443	2.92563	2.63174	3.09356	3.039	2.73754	2.23913	3.64933	2.99674	1.98239	2.61124	2.28423	2.39635	2.44885	3.601	2.79037	2.58697	1.95948	1.99546	2.18442	2.41698	2.53575	1.76935	2.21971	2.3826	1.86746	2.23842	2.86138	2.43484	2.8575	2.05805	2.51714	2.8499	2.61776	2.21213	2.41945	2.28108	2.64961	2.03785	2.52465	2.42815	2.71015	2.57501
10206	3.45008	3.63633	3.75141	3.47576	3.88508	3.768	3.97232	3.93263	3.67527	3.8656	3.75643	3.71158	3.24543	4.17062	3.95559	3.69572	3.66455	3.38465	4.50132	3.90545	3.9095	4.04789	4.10505	4.16618	3.82731	3.83422	3.57669	4.22809	4.34163	3.84339	3.63381	3.73761	3.99575	4.08545	3.60904	3.80001	3.6749	3.69133	4.25355	3.81931	3.92127	3.74886	3.80245	3.80327	3.46842	3.93735	3.77959	3.62842	3.88677
10207	1.98814	2.47181	1.53721	2.49143	2.18142	1.65699	1.85329	2.54765	1.99228	2.53127	1.98877	2.63936	2.68126	2.29697	2.1063	2.80381	2.12674	2.02966	2.8631	1.96161	2.17347	1.91566	1.9708	2.67669	2.21213	2.66205	2.17371	2.55987	2.80265	2.28309	2.63857	2.59177	2.50193	2.42136	2.42978	2.30245	2.68335	2.24827	2.18905	2.08222	2.22221	2.29302	2.73722	1.95878	2.20886	2.69047	1.89982	2.15624	1.92511
10208	3.66413	4.1319	4.20956	4.11512	3.55772	3.00835	3.92442	4.04695	4.32402	3.4443	3.68963	3.9957	3.04634	3.89188	3.54542	4.14863	4.07268	3.28433	3.9716	3.92851	4.16368	3.68526	4.11894	3.79708	3.8566	3.01955	2.951	3.32801	3.75549	3.34049	3.49368	3.84071	3.50666	3.19086	3.18772	3.56197	3.1859	3.70562	3.13677	2.63679	2.93143	3.58079	4.04874	3.7232	3.19797	4.03243	3.72446	3.50578	4.29838
10209	4.99681	6.19834	6.48652	6.18324	5.25676	6.46754	5.3979	6.02393	6.43726	6.25681	6.30067	6.29778	5.34174	6.3506	5.64365	6.4466	6.48714	5.73413	6.69432	6.53521	6.30106	5.63528	6.27661	6.35548	6.09963	5.31951	5.1953	5.20218	6.19719	5.31548	6.2617	5.94527	5.8635	5.24021	5.75439	5.48458	5.58332	5.3228	4.60802	4.91096	4.72822	5.26338	6.23071	5.4628	5.32628	5.21889	5.58556	5.58066	5.8899
1021	2.99874	2.79147	4.12273	2.15348	2.53206	3.46294	2.34982	3.25569	2.74416	2.21462	3.4004	1.97531	2.77585	3.4692	2.53138	3.83228	2.83042	2.89197	2.47142	1.99784	2.64653	2.82374	3.49219	2.55399	2.51847	2.24423	2.79112	1.96158	2.28096	2.54366	2.61629	2.69336	2.70112	2.43902	2.4719	2.23392	2.21433	2.35858	1.88398	2.73073	2.49983	3.34399	2.62699	2.55871	2.96239	2.67362	2.70193	3.15818	2.8847
10210	2.99664	3.35494	3.42779	2.83002	3.20937	3.41477	2.9177	3.38853	3.60468	3.83094	3.7753	3.73656	3.3887	3.34036	2.76266	3.31824	3.18284	3.03078	3.50843	3.87854	3.62969	3.21008	3.40855	3.48972	3.56025	3.37747	3.0523	3.30659	3.05506	3.32277	3.59911	3.61507	3.605	3.02638	3.57032	3.20395	3.01905	3.42957	3.06614	3.19603	3.12052	3.45621	3.40979	3.4383	3.32683	3.2533	3.13039	3.40368	3.17258
10211	4.84118	5.23036	5.40451	5.37086	4.66885	4.94806	4.77787	4.79766	5.22494	5.27191	5.21532	5.23406	4.5394	5.14823	5.13094	4.87768	5.45496	4.66014	4.87717	5.13433	5.27405	4.78601	5.20884	4.9108	4.85196	4.43018	4.61425	4.2976	4.80869	4.41127	4.92157	4.9467	4.78245	4.51542	4.55966	4.76786	4.69669	4.63996	4.10091	4.30497	4.32199	4.53122	5.00676	4.81328	4.57071	4.55424	4.826	5.03044	5.39915
10212	3.7229	4.50949	4.19543	4.46115	3.85118	3.74679	3.67848	3.93304	4.49282	4.16267	3.96759	4.16058	3.44302	4.50673	4.23947	3.93776	4.43739	3.56328	3.87763	3.5941	4.11917	3.67526	4.62837	3.66145	3.45542	3.45096	3.21443	3.4776	3.8474	2.87738	3.8211	3.45244	3.54401	3.23281	2.9743	3.12465	3.33228	3.1989	2.81223	3.02746	2.74843	3.7855	4.30846	3.42206	2.90924	3.4871	4.22825	3.49087	5.01309
10213	5.15807	5.37136	5.22305	5.48949	4.6502	4.87261	4.44754	5.59053	5.10228	5.32322	5.5126	4.85068	4.56003	5.25073	5.07639	5.30291	5.01623	4.85018	5.02276	4.84214	5.05024	4.5914	5.1758	5.39787	4.93847	4.54839	4.48581	4.50426	4.9662	4.41479	5.14352	4.89046	4.95631	4.35789	4.68397	4.71913	4.52066	4.46646	4.1204	4.14325	4.30492	4.97285	5.18408	4.29533	4.72892	4.80052	5.2205	4.86904	5.91168
10214	3.04324	2.54547	2.31668	2.14333	2.75466	2.86959	3.10367	2.54533	2.15312	2.57408	2.16823	2.35881	2.9893	2.12182	3.48936	2.25231	2.29256	3.092	2.01492	2.25938	2.43517	2.93968	1.87215	2.08709	2.54928	3.26411	3.22841	3.41054	2.46444	2.76914	2.39966	2.266	2.1949	3.23935	2.95264	3.10447	3.16913	3.2029	3.01813	3.02095	3.06515	2.61969	1.32216	3.21176	3.1081	3.25918	2.85752	3.32321	2.0765
10215	2.16644	2.166	2.0544	2.07352	2.07153	2.04859	2.13089	2.11634	2.21178	2.19554	2.14446	1.80312	2.06202	1.87446	2.18565	1.62197	1.83347	2.67484	1.99761	2.07746	1.44618	1.80952	1.794	1.47061	2.12372	2.38636	2.55188	2.08568	2.15315	2.68665	2.48097	2.38537	1.72976	2.05157	2.44135	2.22479	2.23599	2.00736	2.57735	2.28035	2.11905	2.32726	1.71917	2.36813	1.97295	2.51508	2.06917	2.20355	2.19117
10216	2.39341	1.76971	1.55689	2.09108	2.36696	1.76611	1.94345	1.49517	1.94227	1.86391	1.78034	1.78535	1.51817	2.13023	1.91222	1.89635	1.82464	1.6355	1.61197	1.65422	1.60473	1.76312	1.92291	1.73785	1.65954	1.76858	1.67237	1.71023	1.68472	1.60325	1.7046	1.71644	1.65112	1.70936	1.69071	1.82564	1.67237	1.68075	1.71562	1.71763	1.54214	1.53477	1.7316	1.63988	1.71968	1.70595	1.70685	1.99552	3.00697
10217	4.48947	4.69153	5.47229	4.44851	2.9327	5.30282	4.26289	5.10475	5.28586	5.12843	5.31783	4.77932	4.42849	4.97154	4.17349	5.47106	5.17252	5.15196	5.13893	5.29738	5.1958	4.70486	5.49736	5.54873	5.18092	4.71363	4.67458	4.71617	5.13813	5.12601	5.38265	5.30541	5.30858	4.6705	5.18901	5.01633	4.61753	5.03711	3.7714	4.45046	4.53578	4.75731	4.90974	4.56252	5.09319	4.1046	4.87111	5.02052	4.29193
10218	1.575	2.57089	2.77834	2.20936	1.74886	2.24033	2.80081	2.58622	2.18487	2.02515	2.12589	2.38917	2.72568	2.1194	2.99489	1.93818	1.68984	2.13633	1.52494	1.10055	2.17876	2.36135	2.14922	1.92911	1.75164	2.65945	1.90518	1.81445	2.16977	1.94889	2.03925	2.12406	2.21708	2.37945	2.02871	2.19629	2.58992	2.8231	3.31151	2.05144	2.64018	3.44318	2.43314	2.15101	2.26164	1.80336	2.23661	1.94556	1.99597
10219	1.79006	2.35047	2.28588	2.67118	3.19935	2.77572	3.06161	1.58616	2.8508	2.23774	3.5024	3.12254	3.09633	2.0853	2.7141	2.31545	2.30092	2.66095	1.74048	2.66186	2.70393	2.98305	3.20368	2.47803	2.57297	2.58359	2.61974	3.03975	2.8976	3.04176	3.20727	3.10963	2.08873	2.57264	2.59831	2.64475	3.44974	2.94576	3.18743	3.24857	1.95366	1.74107	2.32791	2.62697	3.21448	1.98295	2.14048	2.96452	2.32377
1022	4.15861	4.58521	3.90585	4.68911	4.13364	4.77646	3.57461	4.16549	3.89317	4.41604	4.01912	4.40239	3.84087	4.41567	4.06693	4.23053	4.03614	4.05235	4.35376	4.12942	4.02339	3.56175	4.21542	4.22033	3.76952	3.45716	3.58249	3.31617	3.66009	3.4253	3.82317	3.20244	3.79031	3.27534	3.40373	3.7916	3.42817	3.51795	3.56072	3.32665	3.58234	4.02637	4.5001	3.99632	3.78825	4.05476	4.28392	3.88203	4.41901
10220	2.91608	2.8806	2.91581	2.73281	2.23972	2.24898	2.51308	2.85831	3.2661	2.21911	3.34549	3.13658	2.81126	2.32556	2.10408	2.43082	2.92866	2.76155	2.30903	3.26245	2.6977	2.74475	3.02533	2.50585	2.25366	2.37784	2.54649	2.31191	1.93676	2.67612	2.45108	2.74626	2.49654	2.59097	2.6529	2.68936	2.32949	2.58108	2.13711	2.32019	2.23276	2.58271	2.30786	3.61647	2.54281	3.01681	2.54761	3.09458	3.15709
10221	3.8727	4.91687	2.53539	3.15976	5.31716	3.27943	4.14014	2.74791	2.62329	5.15933	2.77381	4.25145	3.38006	4.04618	5.05211	3.86888	3.60473	1.65161	3.79578	2.33893	2.91072	2.65479	4.84602	3.12886	4.83977	2.70946	2.12869	2.56856	3.66821	2.67073	4.29254	4.30199	4.44806	2.81031	4.50893	2.03159	2.65789	1.59392	2.70698	1.63577	2.53408	3.24181	3.91986	2.28884	2.57142	2.63177	3.47906	1.79811	4.74348
10223	2.78479	1.47965	2.34609	2.47924	2.48596	2.51443	3.22215	2.85722	3.44948	2.94078	3.33989	3.23463	3.01916	2.31277	2.42651	2.32751	2.03879	2.8454	2.66867	3.42531	2.60512	2.92235	2.27722	2.48662	2.74605	3.04763	3.51279	3.05205	3.31504	3.42762	2.81629	3.71247	2.71343	3.23092	3.43327	3.31602	3.27876	3.14341	3.29212	2.73275	3.13718	2.79127	2.42582	3.20549	3.34589	2.86642	3.18922	3.06105	2.73312
10224	2.70849	2.90867	4.04987	3.29065	2.19686	4.58233	3.24282	3.63241	3.30239	3.31234	3.54234	3.97526	2.99293	2.89606	3.25635	3.19109	3.5692	2.96342	3.02685	3.79954	3.10843	3.18398	3.38218	2.89591	3.42462	3.23114	2.8399	2.79887	3.51605	3.03096	2.81149	3.66581	2.92506	3.48041	3.35829	3.11695	3.68852	3.44516	2.72743	2.63336	2.63507	2.83869	3.24373	3.10873	2.98302	2.70714	2.74864	2.98207	3.06432
10225	1.98499	3.7788	2.18542	2.91466	2.86283	1.05108	2.81904	1.59095	1.47408	1.67682	1.56753	1.95603	1.88647	1.17635	2.17872	1.4059	1.91939	1.75044	1.32577	2.15409	2.04507	1.89924	1.45234	1.02505	1.13301	1.79728	1.84311	1.67698	1.74759	2.10648	1.29927	1.69599	1.17558	1.73734	1.66803	1.94682	1.62094	1.80482	2.04607	1.51836	1.93157	1.85609	1.69205	2.61635	2.17114	1.94911	3.04732	1.63402	2.05072
10226	3.64162	3.77343	3.45171	3.26179	4.238	4.06839	3.46109	3.38123	3.47066	3.64099	3.7571	3.5514	3.23178	3.67744	3.61528	3.42038	3.26754	3.34773	3.40413	3.76481	3.5073	3.56948	3.9508	3.67113	3.51847	3.29037	3.47534	3.53429	3.4964	3.36607	3.46065	3.79835	3.52597	3.3439	3.36028	3.06812	3.51736	3.53915	3.20689	3.28106	3.20184	3.30759	3.28397	3.29737	3.31013	3.23014	4.15407	3.31396	4.90276
10227	3.50683	4.39146	3.87688	3.86794	3.82529	3.98854	3.37953	3.67782	3.97834	3.7414	3.69124	3.34634	3.22103	4.00349	3.97672	4.14549	3.98312	3.49019	3.83247	3.76607	3.99981	3.53009	4.56099	3.70832	3.67789	3.46637	3.22618	3.1211	3.27732	3.06001	3.65671	3.54257	3.53773	2.87686	3.20379	3.08701	3.21646	3.20684	2.2562	2.94451	2.92721	3.41309	3.83887	3.2758	3.32799	2.96096	3.89232	3.55876	4.57488
10228	3.13373	3.6874	3.42229	3.20723	3.65986	3.23263	3.16889	3.12784	3.16334	2.75457	3.27779	2.88861	2.93139	3.22456	3.61666	2.98772	3.13808	2.922	3.02358	3.03888	3.32299	3.1374	3.08074	2.97023	2.92561	2.70952	2.93006	2.35847	2.79222	2.81333	2.85076	2.66207	2.78597	2.1871	2.13131	2.97168	2.61536	2.92031	2.42245	2.6838	2.64453	2.66226	3.3063	3.06214	3.03972	2.72958	4.05482	3.08487	3.78448
10229	3.34694	3.31942	3.80483	3.89962	2.26617	3.50006	3.27117	4.75245	4.35809	4.35794	3.75827	2.42143	3.59589	3.42182	3.04399	4.66889	4.28376	4.15804	3.90704	4.53252	3.52608	3.76869	3.90222	3.17175	3.13801	3.15031	3.36236	3.50182	3.26886	2.64312	3.72214	2.4963	3.50178	2.3935	2.93908	3.59709	3.01328	3.73504	3.09111	3.36764	3.25329	4.61502	3.92835	3.67249	4.07037	2.7907	3.67344	4.4217	2.55356
10230	3.09933	3.06345	3.18696	2.15094	3.23772	3.12664	2.97088	3.83681	3.80062	3.74283	3.49557	2.8004	2.21764	3.77211	3.09149	4.21735	3.11913	3.57606	3.6818	3.50975	3.82546	3.15189	3.27243	3.05105	2.99988	1.96508	2.89486	3.33169	2.83745	3.02047	1.96207	3.40992	3.04969	3.34184	2.8031	3.0357	2.77658	3.52193	3.04813	3.09122	1.98204	3.69839	3.92871	3.67136	3.24792	3.23708	3.09732	3.00929	3.16603
10231	4.71509	4.87481	5.01455	4.95493	4.52079	3.86299	4.64821	4.90069	5.31863	4.88344	5.37739	4.96639	4.79115	5.16005	4.3217	4.38134	5.73313	4.47482	4.54131	4.76596	5.79263	5.08117	5.16767	4.56918	4.50444	4.61026	4.90973	4.85163	5.20888	4.62617	4.95729	4.54807	5.39213	5.13038	4.54579	4.55809	4.1214	5.00088	4.49879	4.6452	4.55579	4.53868	4.53383	5.0749	3.78106	4.46286	3.60637	4.34112	4.94599
10232	3.04084	3.71172	5.04774	2.77645	2.8755	2.13854	3.01325	2.43375	2.84155	2.66353	2.15988	1.45041	3.77801	2.64451	2.48181	3.50271	3.01606	1.51395	3.89599	2.50743	2.74917	3.73971	3.1289	2.48077	3.16461	3.31414	3.19116	2.03604	1.61977	4.84257	4.6182	4.14734	1.82598	1.83793	3.45272	4.18912	3.70691	3.79423	3.53769	4.22287	1.63964	2.93888	1.9793	3.98732	2.61705	3.60995	2.79178	4.7453	1.73447
10233	2.51423	3.22885	2.92261	3.64854	2.87801	4.15535	2.37515	2.63573	3.00295	3.36046	2.85125	3.62538	2.50435	2.79799	2.78274	2.98179	2.82745	3.87584	3.50358	3.01941	2.99235	2.78724	2.75068	3.74304	2.8521	2.85356	2.79999	3.56737	2.82972	2.40427	3.04729	2.74734	2.69823	3.35492	3.607	3.29801	2.34754	2.54732	2.4557	3.49255	2.69902	2.80149	3.70159	2.9144	3.46516	3.26738	2.68477	3.17873	1.7035
10234	3.26403	2.60235	3.16939	2.8006	2.8237	2.06915	2.95727	3.16314	2.8612	2.09501	2.74549	3.85616	1.90984	2.54238	2.40108	2.59152	4.27637	3.30234	1.61644	2.60429	3.55363	3.68228	2.95174	2.80141	3.01514	2.3684	2.69028	2.77753	2.87389	2.80178	2.87342	2.7116	3.40549	2.64373	2.47227	2.1363	2.64229	3.72166	2.51094	2.0662	2.17225	2.63796	3.15104	3.18874	2.01955	2.93673	1.78952	2.78894	2.84117
10235	2.63784	2.98695	3.0142	3.01158	2.15424	2.33377	2.60752	2.77013	3.21213	2.48549	2.89322	2.80623	2.28793	3.14999	2.71071	2.20036	3.12829	2.30779	2.16561	2.37517	3.16389	2.80111	3.0793	3.2272	2.07088	2.24146	2.27264	1.96726	2.16354	2.19804	2.54421	2.61649	1.72631	2.03097	2.27559	2.5237	2.12846	2.56538	1.54179	2.30649	2.04024	2.40811	2.22133	2.67806	2.42913	1.84945	3.11479	2.8743	3.15873
10236	4.51466	4.83112	4.60751	4.41219	4.62698	4.94199	4.22466	4.79472	4.94536	4.84912	4.77952	4.87034	4.30968	4.90499	4.27117	4.73902	4.57552	4.40646	4.57963	4.91751	4.82844	4.42037	4.78174	4.44945	4.62292	4.02401	4.21349	4.37148	4.64793	4.20929	4.74287	4.50667	4.61913	4.23519	4.16979	4.47898	4.24348	4.69218	4.23221	4.24392	4.30376	4.59722	4.56681	4.43071	4.51122	4.39134	4.61824	4.53838	5.04705
10237	3.89573	5.04046	5.18986	5.30722	4.02896	5.3651	4.00927	4.7436	4.88237	5.54801	4.6292	4.09679	3.82958	5.18943	4.30929	5.69941	5.34418	4.31418	4.66856	4.03906	4.70699	4.02859	4.87345	4.47593	4.44592	4.27866	4.06672	3.53587	4.0401	3.08181	4.37352	3.87947	4.1875	3.60498	3.64789	3.62905	3.79313	3.52376	3.11346	3.20012	3.30848	4.5477	5.08167	4.00048	3.56191	3.86489	4.21398	4.64721	5.74666
10238	3.03043	2.34123	3.68909	3.16997	2.4234	3.41545	2.62424	3.6077	3.18208	3.71257	3.68396	3.72957	2.33887	3.91467	2.95535	3.76539	3.89697	3.42543	2.98753	3.67989	3.06444	3.61836	3.61887	3.55363	3.12577	3.28186	2.79553	3.14186	3.32786	3.06253	3.1954	3.50791	3.40666	3.11417	2.94455	2.8018	2.68016	3.53511	2.88537	3.02859	2.72614	3.17452	3.2834	3.07026	3.25252	2.89232	3.05771	3.47518	3.45014
1024	3.81177	3.63809	2.60075	2.7226	3.83832	4.18043	3.26594	3.21256	2.14088	4.50046	3.55555	2.69003	2.20648	3.29176	2.81451	3.00528	2.63239	2.11408	4.22014	2.66847	2.48588	2.55027	2.93595	2.12771	3.01439	2.5755	2.04635	2.99186	2.43842	2.66318	3.17586	1.95363	3.06693	2.16607	1.86293	2.319	1.21803	2.69332	2.2166	1.9672	2.53035	2.02991	2.89671	2.59683	2.67912	2.87546	4.06945	2.67008	3.12566
10240	2.97544	4.18401	3.23994	3.97092	2.98635	4.09246	2.63949	3.58127	3.4161	3.61048	3.30804	3.634	2.67075	4.0085	3.06008	4.05803	3.9988	3.05434	4.10398	3.18547	3.13003	2.91326	3.75166	3.63371	3.93946	3.24373	2.96624	3.0534	3.81208	2.27753	3.942	3.37188	4.15967	3.31368	2.7109	2.88952	3.10574	3.23931	3.01706	3.02873	2.8083	3.45735	4.36431	3.10648	3.05704	3.37424	2.88523	3.24168	3.56794
10241	4.36095	4.73166	5.2372	5.22637	4.08525	4.77316	4.59471	5.0371	5.8238	5.53713	5.66572	5.31009	4.3905	5.34695	4.75021	4.74397	5.64083	4.47854	5.04664	5.52992	4.91625	5.14387	4.95849	5.01584	4.86987	4.67211	4.80359	4.79019	5.20147	4.57337	4.89828	4.81167	4.81241	4.76432	4.43901	5.29973	4.4122	4.90794	4.39737	4.27183	4.34948	4.37916	4.7845	4.71557	4.32728	4.5225	5.16035	4.78758	4.51696
10242	3.26384	3.49158	3.11589	3.29989	4.1171	3.91524	2.9888	3.61024	2.97892	3.37049	2.65072	2.52529	3.65361	3.3625	4.01512	4.13938	3.55049	3.08418	3.49337	3.56741	3.46895	3.23142	3.20581	3.5001	3.78646	3.70023	3.74328	3.60822	3.70734	3.53846	3.58884	3.16208	3.29039	3.08986	3.45357	3.03394	3.84996	3.01519	3.51887	3.30708	3.74652	3.54205	3.41093	3.47086	3.78605	3.50939	3.1965	3.13475	2.93848
10243	2.81426	2.91597	4.12636	4.05774	2.72243	3.29855	2.65664	3.78896	3.84365	3.43699	4.4753	3.55931	3.42372	3.8233	3.49544	4.3608	3.85086	4.26171	4.07858	3.62029	3.48259	3.73123	3.43487	4.55484	3.99456	4.26365	3.97543	3.638	3.96569	3.80659	4.42653	4.02382	4.19563	3.73553	4.05952	3.85445	3.50152	3.62346	3.8032	4.03565	3.96677	3.40964	4.70138	3.15811	4.21842	3.94358	3.73058	4.07245	2.69918
10244	4.01353	4.58654	4.37825	4.76532	4.02265	3.91892	3.93861	4.291	4.27675	3.94378	4.42495	4.64919	3.83563	4.29315	3.98029	4.30759	4.46422	4.14765	4.33113	4.27401	4.19568	3.87173	4.39927	3.54728	3.85518	3.67248	3.24516	3.94468	4.16958	3.71349	4.01775	3.795	3.93622	3.71929	4.09695	4.12741	3.64066	3.82548	3.48018	3.53249	3.78842	4.04416	4.66853	4.11908	3.81377	4.00847	4.05148	4.01998	4.3232
10245	3.7488	4.5382	4.39058	4.37137	3.75847	5.07791	3.91771	4.174	4.33664	4.76419	4.1904	4.38748	3.93648	4.10687	4.1502	4.58841	4.0419	4.2967	4.45915	4.38503	4.09446	3.68896	3.88257	4.49768	4.03857	4.046	3.8751	3.92124	4.35366	3.60656	4.37397	4.21327	4.17347	3.86423	4.07889	3.95969	4.08032	3.79298	3.65301	3.31211	3.4985	3.78375	4.7031	4.21636	4.303	4.04047	3.48601	3.93931	3.62335
10246	4.12661	3.48155	2.00128	2.26059	2.22619	1.50514	2.71915	2.08503	1.9012	3.76087	1.94428	3.73194	2.58219	1.78068	3.47099	1.47454	2.2723	2.4792	3.80592	1.85719	1.73425	2.53679	2.36199	1.84651	2.27128	2.90257	2.44921	1.93027	1.54678	1.75062	2.3988	2.67871	2.26888	2.6105	2.38585	2.62991	3.11249	1.88074	2.0072	1.8815	2.04283	2.76236	3.66453	2.06351	1.50788	2.78969	1.65818	2.02139	1.89168
10247	3.89849	4.17306	3.31654	5.62305	3.51684	3.07678	4.119	4.34244	3.0565	4.67064	3.30289	5.48551	5.03905	4.17987	4.28342	4.64342	4.38733	3.99416	5.03179	3.65475	3.51883	3.97393	3.583	5.26535	4.81973	5.06896	4.74363	4.85205	5.18177	4.58976	5.1015	4.35411	5.10793	4.97857	4.37098	4.31689	4.67469	4.26356	5.12982	4.70746	4.71047	4.22758	5.71442	3.22202	4.0235	5.25266	3.79343	3.69281	3.11873
10248	3.39296	4.97581	4.54701	5.02172	3.03659	5.2606	2.93616	4.43797	5.06072	4.62572	4.4305	4.00266	3.30101	4.78652	4.1449	5.18248	5.03688	4.02042	5.26802	4.57686	4.21486	3.41481	4.66671	4.93504	4.07138	3.8003	3.23102	3.48482	4.18691	3.34145	4.43492	4.27508	4.19242	3.38024	3.73431	3.36827	3.3506	3.42504	2.76177	3.17623	3.21149	3.73119	5.17691	3.76999	3.60351	3.50709	3.84382	3.73304	4.81033
10249	3.62852	4.24966	3.34196	5.86867	3.04081	3.43818	4.10145	4.42689	2.81031	4.97428	2.19054	5.43085	4.55918	4.54175	4.34775	4.79285	4.56103	4.16007	5.42694	3.50039	3.3877	4.07115	3.21267	5.41101	4.8009	5.25112	4.60486	4.85303	4.97569	4.46034	5.0215	3.97362	5.05079	4.92091	4.62053	4.25239	4.53457	4.36393	4.91391	4.52862	4.38169	4.35172	5.72485	3.46616	3.94448	5.43391	3.38822	3.48265	2.8426
1025	3.10551	2.92627	3.51638	2.81725	2.3872	3.40626	2.63062	3.39473	3.74864	3.71006	3.04855	3.2118	2.46521	3.61151	2.66452	3.51488	3.57236	3.67303	3.13739	3.43868	3.7647	3.51448	4.02417	3.00306	3.39354	3.06146	2.64538	2.79821	3.20588	3.5438	3.19829	3.86185	3.24049	2.77221	2.65953	3.00742	2.67167	3.42525	2.33064	2.95306	2.5291	3.29898	2.87497	3.30301	3.10228	2.78965	3.3985	3.23124	3.07844
10250	4.49058	3.65087	3.94133	4.03476	3.77878	5.59077	2.77521	4.8031	4.42565	3.33404	4.34749	3.2696	2.53891	4.41845	3.63722	4.916	5.43807	4.46255	4.08211	5.06219	4.07659	4.67645	5.11646	4.20365	4.10274	4.25613	3.60044	4.14561	5.34967	4.13489	3.60651	5.87266	4.57654	5.61836	2.84967	3.04178	3.19847	5.28	4.00513	3.96396	3.71938	4.8929	4.56522	2.7913	3.48446	3.78551	4.6511	4.70969	4.74634
10252	4.96961	4.36533	4.89194	3.80551	4.9459	5.04102	4.81389	4.59131	5.16095	4.46584	4.90445	4.49247	4.57513	4.91303	4.37355	4.15091	4.54132	3.7658	3.60138	4.37261	5.07039	4.68868	4.78914	4.19038	3.97033	4.04906	4.42789	3.94554	3.87759	3.79228	4.0167	4.24533	4.26352	4.15408	4.14732	4.71077	3.75397	4.09606	4.01695	4.21415	3.97644	4.35776	3.36102	4.48491	3.55858	3.77255	5.96259	4.05343	5.59265
10253	4.07303	4.11286	5.04703	3.77675	3.86686	4.38751	3.7584	3.61013	4.20225	3.48867	4.35754	3.58923	3.2037	4.28318	3.93896	3.93724	3.67291	3.04366	3.72119	4.05208	4.39527	3.69068	4.34153	4.30134	5.00785	3.6969	3.73967	4.02158	4.26198	3.15684	4.50678	4.00663	4.20664	3.74543	5.12942	3.1229	3.60934	3.74555	3.36342	3.71972	3.49184	3.54435	3.49225	3.48685	3.32099	3.34057	3.70768	3.02782	4.38417
10254	3.41456	3.05535	3.3841	2.37157	2.51212	3.07617	2.37833	2.96683	3.29982	2.64454	3.41381	2.14232	2.57816	3.58117	2.71258	3.57477	2.08424	2.43506	3.64433	2.66793	3.29382	2.52663	2.86115	3.05944	3.07792	2.70336	3.4187	3.10665	3.58946	2.74318	2.29682	2.52795	3.36525	2.72843	2.99518	2.94002	3.14091	2.56909	2.89098	2.71994	3.26003	3.27401	2.87465	2.09141	3.29705	2.48703	3.04573	3.59468	2.68601
10255	3.13968	1.99541	2.81378	3.16346	3.03368	2.19372	2.47552	1.9577	2.63656	2.41447	2.57802	3.33623	2.26322	3.02174	2.25814	2.70713	2.96134	2.8438	2.38543	3.18304	2.62779	2.32398	2.07448	2.69239	1.88674	3.55801	3.12072	2.69272	2.21346	2.61494	2.49617	3.20292	1.93366	2.87541	2.41964	3.28033	3.16601	2.89834	3.11586	2.8624	2.65798	2.9361	3.56389	2.43258	2.70804	2.62354	3.12626	2.5832	2.58893
10256	2.37896	3.18683	1.99297	2.85239	2.52123	4.09574	2.6964	1.04261	2.16158	2.74948	1.67211	2.01073	3.95814	1.73069	2.4163	3.34255	2.88392	2.57488	3.55584	1.81767	2.24987	1.9673	2.33633	2.30791	1.95074	2.60122	1.89622	2.07708	3.69368	2.8768	2.28487	2.18769	1.94596	2.56943	2.6661	2.07081	3.00184	1.83979	1.9096	2.94165	2.83487	1.568	2.38814	2.65438	2.01007	3.1698	2.51773	2.34202	2.59563
10257	3.35889	3.96712	2.50758	3.2222	4.10628	2.68599	3.34571	2.51747	2.50969	3.5494	2.33469	2.81243	3.31663	2.89211	3.10568	3.0929	2.54432	2.70134	4.03295	2.2003	2.51984	2.65525	3.05199	2.89143	3.16044	2.80874	2.8515	3.39827	3.11193	2.64889	3.43294	2.43553	3.07502	3.31917	2.85186	3.00416	3.0848	2.79661	3.31562	3.87038	3.71837	3.28298	3.32532	2.28395	2.23718	3.85285	3.03348	2.59551	3.30695
1026	5.04566	5.05256	4.62772	3.78568	4.40316	4.79808	4.69292	3.60796	5.05168	4.60448	5.06846	3.55914	3.06323	5.27559	5.78176	4.01893	3.81196	2.73142	3.98194	3.01566	4.68954	3.74467	5.60031	5.1571	4.00526	4.84711	4.41905	3.5916	4.33389	4.82427	4.37857	5.56073	4.0052	4.61512	5.26832	4.51552	4.15128	4.45142	3.17616	3.68087	4.13169	3.56845	2.87426	2.75081	2.22871	2.86261	4.22327	3.26113	5.70181
10260	2.98944	2.349	3.35703	2.2131	2.5075	2.46447	2.11885	3.24777	2.93413	2.76439	3.25089	1.80314	2.28242	3.01062	2.50916	3.30528	2.63257	2.80558	2.84751	2.45751	2.65834	2.86671	3.15432	2.24229	2.89335	1.8195	2.53819	2.14514	2.10883	2.20282	2.1574	2.25162	2.59989	1.89814	1.94183	2.37398	2.06818	2.50781	2.21876	2.55681	2.31582	3.22296	2.39287	2.60538	2.65697	2.13621	3.71248	3.37931	3.24257
10261	3.44554	2.79534	1.82332	2.35025	3.15994	1.59435	2.97495	2.46915	2.41347	2.48429	3.16059	2.1305	1.63816	2.4414	2.93088	1.9479	2.29773	2.06569	1.99287	2.00958	2.46952	2.47363	2.42249	1.84409	1.84504	1.5122	1.81454	1.59057	1.81202	1.63736	1.64996	2.0971	1.69259	1.77668	1.62291	1.77434	1.99225	1.73266	1.61584	1.51232	1.4377	1.77988	1.6412	1.82061	1.74344	1.51562	4.61312	3.22037	3.65406
10262	3.77484	3.61918	3.82742	3.80047	3.72003	3.71862	3.53484	3.89217	3.88704	3.8385	3.79807	3.64096	3.65641	3.73211	3.52137	3.88124	3.30089	3.64376	3.81336	4.10476	3.8999	3.7504	3.95854	3.90227	3.90356	3.87237	4.00288	3.67688	4.58089	4.3817	4.19318	4.3697	3.92913	3.28006	3.71904	3.89714	4.21349	3.54196	3.49435	3.80598	3.96802	3.77027	3.95012	3.84399	3.94169	4.36306	3.36037	3.09095	3.7049
10263	3.71114	4.64103	4.42006	4.04393	3.18523	4.28216	3.46077	3.94424	4.57152	3.71224	3.75603	3.23905	3.23291	4.53505	3.77779	4.55233	4.40242	3.59553	4.11231	3.66956	3.98219	3.63929	4.41142	3.70932	3.71562	3.43179	3.0631	3.15292	3.33496	2.9569	3.40403	3.49887	3.69604	3.05658	3.4423	3.15162	3.35003	3.02109	2.66072	3.09836	3.24985	3.90258	3.72666	3.25005	3.06312	3.26168	3.60354	4.22015	4.61187
10265	2.82715	3.36135	2.9165	2.78938	3.46098	2.52787	3.1265	1.42077	1.47334	1.3386	1.93325	2.49878	4.94078	2.39175	2.70748	1.79008	3.06958	1.77219	1.51219	1.60354	3.02222	1.90096	1.65693	1.9016	1.54524	2.21155	2.26236	1.60915	1.95162	1.46825	1.52959	2.11975	1.96944	1.82502	2.11927	2.63908	1.95955	2.5459	1.94766	2.35547	1.88346	2.30034	1.82502	1.73737	1.80259	2.18621	2.14932	2.00986	1.40203
10266	4.65874	3.76503	5.01301	4.71187	3.15267	3.76723	3.87566	4.64031	4.90789	4.33071	5.07039	4.89341	4.11756	4.2339	4.35452	3.56953	5.04102	4.2733	3.28267	4.49523	5.03248	4.74455	4.61732	4.47008	4.1599	3.97369	4.39256	4.18799	4.08482	3.56676	4.16864	3.97373	4.57274	4.15021	3.8284	4.24651	3.73166	4.67827	3.9165	3.71121	3.83247	3.95988	4.62643	4.58886	3.44235	4.0258	3.08962	4.45626	4.75335
10267	3.79475	3.64884	4.26009	3.45733	2.9065	5.64457	4.10623	3.64227	5.71569	4.84544	3.33209	3.43666	2.61628	5.28881	2.89663	4.07142	3.80316	3.58965	4.42077	3.99891	3.8702	2.00184	5.16714	4.963	3.53975	2.63854	2.35629	4.48913	3.84089	3.39222	0.791222	3.34412	4.83261	1.89733	3.14482	2.53254	4.04091	4.17376	3.70622	3.47229	3.11902	4.15315	3.94516	2.31175	2.1214	1.72083	4.64999	4.32952	6.03636
10268	5.78407	5.3237	6.6733	5.68484	3.96886	6.51833	5.66252	4.9355	5.82388	5.02508	5.32111	6.08766	4.77888	5.93576	4.65394	5.19357	5.90207	5.06436	5.35743	5.56776	6.47186	5.33296	5.6543	5.72666	5.20901	4.82381	5.64225	5.4007	5.77496	4.87834	5.27818	5.99992	5.61358	5.00942	5.93735	5.30441	5.68652	5.47438	4.77898	5.27797	4.86701	5.65925	5.69421	5.59907	5.90527	4.6985	4.97062	5.84557	5.37568
10269	4.56429	5.36445	5.23678	5.06868	4.91477	4.75575	4.81077	5.13993	4.85913	5.02837	5.25321	5.09344	4.7459	5.15305	5.08384	5.03795	4.52389	4.70667	5.22725	4.64137	5.1748	4.82906	4.8783	5.03709	4.99795	4.53841	4.40776	4.68245	5.29265	4.43191	5.07088	4.82324	5.23324	4.61976	4.5422	4.71514	4.74338	4.61371	4.38856	4.45781	4.47786	4.57532	5.07668	4.43114	4.32047	4.58552	4.78225	4.69653	5.43111
1027	4.36475	4.4987	5.32751	4.47052	4.45683	5.13399	4.51172	5.40447	5.31189	5.10267	5.26449	5.00756	4.89808	5.07906	4.38438	5.36365	4.82805	4.77267	5.21872	5.56157	4.89944	4.89209	4.93759	4.96162	5.14787	4.59466	4.83109	4.96507	5.15056	5.07068	5.31957	5.44547	5.32436	5.00925	4.80181	5.46778	4.97562	5.29376	4.76281	4.97354	4.84967	5.19966	4.97969	5.15005	5.22911	4.65172	4.96019	5.22148	4.44883
10270	3.26002	3.88713	3.63038	4.10533	3.32523	3.68007	3.29549	3.94823	3.55407	3.76947	3.84929	3.20689	3.3227	3.34519	3.48005	3.89363	3.70141	3.22113	3.11941	4.09186	4.49291	3.27378	4.1583	3.66878	4.14958	3.63089	3.73566	4.3065	3.62006	3.53251	4.14002	4.05809	3.42309	3.35953	3.73377	4.18863	3.91631	4.34338	2.55878	3.48293	3.52185	3.75086	3.45128	3.48537	3.40863	2.983	4.0056	3.73756	4.09855
10272	3.02296	5.25028	2.93305	2.72694	4.47057	3.61217	3.65438	2.32484	2.35836	3.57782	2.56552	2.15391	2.49103	3.14663	3.98424	3.0523	2.68654	2.26872	3.38304	2.40461	3.25289	2.48551	3.77139	3.51448	3.39534	3.40691	2.85367	3.45255	2.62317	2.76719	3.49417	2.51668	2.2566	2.83681	3.09695	2.49839	3.57481	1.8565	3.58778	2.61768	3.24023	3.13781	3.15577	2.17954	2.09582	2.07666	3.1746	2.09085	4.9015
10273	3.90339	5.41784	5.26657	5.89529	3.34149	5.73329	4.24296	4.55626	5.13687	5.25033	5.00193	5.52241	4.17355	4.71935	4.58362	5.28223	5.78606	4.70453	5.19151	5.43399	4.6778	4.27449	5.15706	5.77907	4.90383	4.41641	4.25105	4.18543	5.22153	4.41389	5.54669	5.41464	4.90401	4.4076	4.35718	4.51277	4.72509	4.61656	3.75278	3.76236	3.83804	3.95084	5.66376	4.32723	4.50497	4.2792	4.37863	4.15517	4.67143
10274	3.37001	3.78058	3.7583	3.46719	3.55913	3.75962	3.28402	4.08873	3.9874	3.26678	3.65011	3.54035	3.23076	3.73476	3.42979	3.69041	3.4165	3.57972	3.86778	3.58549	3.70234	3.63323	3.55379	3.86244	4.14908	3.47834	3.56951	3.69248	3.82842	3.21186	3.79806	3.78774	4.01347	3.23792	3.1411	3.55262	3.38359	3.80819	3.32581	3.42275	3.36138	3.60789	4.06978	3.58143	3.52508	3.45585	3.61519	3.68383	4.07615
10276	4.09987	4.23833	4.91417	4.68515	3.76496	4.07242	4.04767	3.99266	4.13383	3.8368	5.02011	4.92711	3.78085	4.57561	3.82691	4.11542	4.66129	4.35757	3.86776	4.54132	4.93369	4.41911	4.85749	4.25449	4.36578	4.17473	4.14653	3.88816	4.18237	3.83205	4.44294	4.00885	4.56524	3.75102	3.6096	3.74967	3.80511	3.96592	4.04293	3.81001	3.71458	3.71723	4.98403	3.8843	3.5101	4.28403	3.21741	3.96221	3.95287
10277	2.91413	2.68058	3.05629	2.09842	3.69798	2.49793	2.8776	3.10075	2.79071	2.96092	3.18493	3.0519	3.24683	3.22252	3.39098	3.35333	3.3179	3.63697	3.67603	3.90093	3.52002	3.1424	3.15553	3.45775	3.37614	3.26035	3.48878	3.36545	3.26982	3.25358	2.84009	2.91019	3.00201	2.52876	3.12646	2.97355	2.82868	3.32944	2.7263	3.05793	3.23474	3.35733	3.73287	2.96805	3.35052	3.70312	3.40499	3.66321	3.44749
10278	2.56736	3.87855	2.32241	3.91611	3.01008	2.3043	3.29347	2.81698	3.04992	2.7828	2.12521	1.7925	2.45941	2.44044	2.03202	2.68305	3.10039	1.58893	3.79851	3.2352	3.43189	2.45451	3.43536	3.26092	2.91128	2.59069	2.10334	2.56265	2.45726	2.5532	2.60613	3.55229	2.23077	2.11979	2.07313	2.49108	3.52986	1.45681	1.4719	2.40227	1.82434	2.80994	2.95666	2.81969	2.23575	2.57299	2.68553	1.73816	3.96247
10279	2.92124	3.58357	3.47948	2.95193	2.87057	3.62938	2.58791	3.52764	1.93701	2.20569	2.52269	2.76281	3.58071	3.48221	2.99888	3.59211	2.28728	1.99217	2.90261	4.20905	2.75766	2.30948	3.09203	3.51624	3.62219	2.65289	3.29682	3.16489	3.43785	3.19268	3.58789	4.01733	3.36641	2.86178	3.13736	4.20695	3.98783	3.89984	2.86677	3.03529	3.40594	3.7466	3.12584	3.62285	3.31437	3.28261	3.1236	3.8459	2.76399
1028	4.99934	5.59482	6.62332	5.5027	3.59982	6.73132	5.07211	5.09459	6.48603	6.07498	5.99475	5.41817	5.41703	6.18323	5.2252	5.83579	5.94755	5.63343	6.16974	5.46012	5.82481	5.74087	6.09849	6.05144	5.35725	5.59297	5.47824	5.45897	5.84459	5.82462	6.1646	6.20857	5.83788	5.65851	5.87903	5.41906	5.45556	5.39934	4.49657	5.33848	5.09651	5.21802	5.46578	5.07457	5.63073	4.8704	5.26209	5.78381	4.90623
10280	3.58623	3.95926	3.76756	3.87757	3.51889	3.63494	3.22267	3.60613	3.71617	3.52912	3.71325	3.79903	3.10729	3.96416	3.71935	3.84664	3.7081	3.07444	3.68323	3.45955	3.68092	3.25946	4.16106	3.69344	3.60558	3.1574	3.38606	3.13629	3.35681	2.93767	3.75182	3.01299	3.70698	3.02783	2.96598	3.06876	3.13762	3.10114	2.94901	3.04571	3.09969	3.36769	3.95866	3.28858	2.89016	3.27357	3.2412	3.44552	4.35929
10281	3.08365	2.03094	2.88867	2.4397	1.98878	3.07771	2.9376	3.0336	2.97199	2.97991	3.25615	3.09046	2.97949	2.24612	2.91461	2.57042	3.07105	2.84555	2.41962	3.11729	2.71323	2.99126	3.27383	2.98038	2.41001	3.09646	2.98938	2.66371	2.91368	3.17172	3.2809	3.3336	2.64857	2.95549	3.57715	3.31503	3.33664	3.03482	4.50391	3.17918	3.08514	2.46369	2.62408	2.91238	3.52045	2.89196	2.34231	3.05654	2.17222
10282	4.64285	4.24679	4.67018	4.50252	5.01646	3.72661	4.35602	4.57974	3.6877	4.05173	5.02486	4.51694	4.24413	4.09729	4.11873	4.41069	3.83382	3.99245	4.13103	4.84011	4.6785	4.00945	4.02842	4.34614	3.71757	3.41622	3.48787	3.1433	4.11965	3.46857	3.13722	3.23922	3.66209	3.22555	3.24755	3.43875	2.87544	3.74646	3.56739	3.15369	3.41537	4.22091	4.16534	4.4979	4.11171	4.72878	4.48521	4.91447	4.3216
10284	4.25619	4.5471	5.15397	5.23659	3.97296	5.50109	3.96388	5.05408	5.43035	5.32304	5.20139	4.92294	4.42734	5.46646	4.26099	5.47692	5.386	4.92926	4.81083	6.01629	5.12938	4.73436	5.08777	5.21003	5.24884	4.56807	4.80662	4.76739	4.98931	4.73785	5.18791	5.10078	5.23426	4.61754	4.74008	5.20819	4.63417	5.06376	4.51717	4.35888	4.73642	4.6275	5.16974	5.16093	5.13859	4.84145	4.18824	4.75067	3.8131
10285	3.51359	4.54047	5.29238	3.92912	4.43279	4.01897	3.87023	5.14207	5.53962	4.73115	5.59837	3.85402	3.70576	5.23087	4.08279	4.71513	4.40048	3.90205	5.00547	4.97461	4.8809	4.11171	4.68477	4.21629	4.80041	3.43496	3.5015	3.75128	4.39133	3.67159	4.85056	4.85625	4.36318	3.8868	3.55729	4.33764	3.15879	4.1654	3.36031	2.99709	3.86273	3.93756	4.46371	4.24291	4.05012	3.49073	4.76885	3.87092	5.13654
10286	4.53624	4.2895	4.31223	3.54411	4.51149	3.40824	3.86438	4.65967	4.3356	4.31656	5.07884	3.84273	4.21183	4.28713	4.0047	4.52247	4.0172	4.15082	4.24395	4.86962	4.40109	4.27535	4.36647	4.23533	4.47687	3.68265	4.36764	4.3757	4.28048	3.86771	4.33181	4.35939	4.27603	3.91141	4.18643	4.28245	4.08163	4.36609	4.10564	4.01816	4.19737	4.48616	4.12255	4.2229	4.35123	3.98499	4.43458	4.45871	4.27116
10287	3.70447	4.14527	3.80716	3.96584	3.86489	3.86862	3.92569	3.80433	4.18754	3.74619	4.11242	3.81367	2.95903	3.72184	4.3	3.22293	4.14616	3.23864	2.9061	3.40919	3.88862	3.66323	3.79442	3.43079	2.88886	2.9879	2.91975	3.0612	2.79374	2.97183	3.29227	3.95436	3.14898	2.85839	3.43527	3.23106	3.37815	3.31266	2.72384	3.04359	3.09915	2.89436	3.02009	3.28138	2.89136	2.99488	5.03082	3.72279	4.61302
10288	3.44198	2.46448	2.05541	2.50656	2.36711	1.97023	2.85849	2.53085	3.00992	1.78306	3.65423	2.01131	1.21116	3.09575	3.42765	1.88461	2.33993	2.02939	1.53048	2.59259	3.12208	2.81408	2.83704	1.5555	1.21164	1.18754	1.57167	1.44879	1.51793	1.00487	1.30466	1.98182	1.48623	1.38763	1.20343	1.29577	1.85941	1.20937	0.918804	1.18807	1.10199	1.73804	1.42107	1.72744	1.28106	1.44341	3.92633	3.01146	3.80899
10289	4.47692	5.54274	5.46094	5.29996	4.52922	5.56539	4.51409	5.44915	5.47902	5.45088	5.32529	5.15979	4.78292	5.06997	4.75281	5.41222	5.25487	4.44118	5.84578	5.42093	5.39536	4.67549	5.40057	5.29166	5.10138	4.63607	4.42733	4.5848	5.22548	4.66477	5.48627	4.98122	5.32298	4.98959	5.11072	5.19265	4.61765	4.5882	4.38675	4.25996	4.5281	4.44605	5.30615	4.42432	4.60625	4.52526	4.97588	4.60662	5.10626
1029	2.62925	3.12586	2.38352	3.46391	4.02132	2.41167	2.55067	2.49251	2.15282	2.03713	2.32488	2.41431	2.24864	2.05515	3.76028	2.07445	2.27267	2.08746	2.02144	2.29349	2.40871	2.56806	2.37707	2.25958	1.97771	2.2648	2.35509	1.90314	2.31115	2.25114	2.29854	2.2208	1.78971	2.1634	2.23816	2.25276	2.472	2.58982	2.23204	2.43909	2.19942	2.6073	2.07407	2.14505	1.99063	2.48791	2.49129	2.34633	2.19216
10291	3.96663	4.17336	4.51221	4.25421	3.74146	5.00178	3.83592	4.41619	4.79804	4.12007	4.70899	4.18686	3.67408	4.53167	4.0266	4.7498	4.77018	3.49407	4.25854	4.94229	5.05526	4.06017	4.54447	4.35499	4.45992	3.69142	3.77397	3.94429	4.41821	3.64732	4.5135	4.16305	4.29671	3.56183	3.84045	4.31047	3.78099	4.16846	3.45832	3.41137	3.51669	3.78184	4.26433	3.71768	3.7064	4.26801	3.84447	3.72839	4.43397
10293	2.81212	2.51395	2.59657	3.10086	2.90598	1.48612	2.53851	2.2005	2.34862	2.74895	1.92864	2.37531	2.20222	2.45014	2.4903	2.86509	2.84671	2.68276	2.62808	2.39806	2.04407	2.1043	3.30119	1.64073	2.52558	1.90073	1.92003	1.82933	2.33152	1.89175	3.12162	2.11884	2.46104	2.5872	2.6727	2.53876	2.94943	2.51421	2.06276	2.05391	2.03066	2.38828	3.19309	2.2964	3.00443	2.53366	2.77776	2.36887	3.34868
10294	3.4658	4.26422	4.20677	3.84833	3.39922	3.90462	3.16671	4.01238	4.17717	4.35468	4.55106	4.31793	3.91521	4.2902	3.53883	4.24468	4.02281	3.73047	4.40388	4.26475	4.27491	3.80108	4.08649	4.08848	4.38152	3.79313	3.71801	3.77315	4.40045	3.51032	4.41252	4.1124	4.52722	3.77389	3.59305	4.28845	3.51498	3.74069	3.29037	3.40816	3.27715	3.49295	4.27288	3.81713	3.82344	3.71494	3.57451	3.27586	3.26731
10295	3.47731	4.25343	3.64417	4.37048	3.44384	3.7399	3.64086	3.839	3.9858	4.60973	3.88346	4.35405	3.50339	4.22525	4.04938	4.58043	4.28518	3.45849	4.73968	3.97769	3.58204	3.32732	4.24164	4.21721	3.88203	3.83837	3.52784	3.64793	3.826	3.38405	3.99634	3.86744	4.05335	3.61042	3.40818	3.62394	3.68456	3.58265	3.22216	3.21024	3.4067	4.05111	4.33533	3.17453	3.58671	3.76835	4.00175	4.06525	4.22779
10296	4.48462	5.15074	5.18842	5.07694	4.31138	5.52604	4.25202	4.95059	4.99789	5.04709	5.01255	4.79875	4.34885	5.24917	4.56396	5.27994	4.97601	4.39161	5.25288	5.17818	4.94747	4.31238	5.26585	4.85219	4.92785	4.00674	4.2467	4.00009	4.88154	4.1239	4.67289	4.65251	4.94822	4.13384	3.86375	4.19529	4.20838	4.15189	3.57999	3.89421	3.93543	4.29638	4.93667	4.23557	4.3883	4.08113	4.61906	4.25836	5.12716
10297	2.53423	2.19475	2.03868	3.78317	1.64871	2.7728	1.98033	2.54268	2.30296	2.53871	1.89694	2.85989	2.43361	2.08159	3.56113	1.70508	3.3031	1.97919	2.43125	3.93263	2.8461	3.03359	2.65592	3.51254	1.55719	2.46722	2.61923	2.28425	2.43615	2.11028	3.28053	4.39978	2.31295	3.15916	3.70189	2.5972	3.45968	2.12116	2.32604	2.57048	2.53907	2.45136	2.49635	1.93615	2.2815	2.93331	2.46711	2.25554	2.04468
10298	3.97442	4.09134	3.90142	4.44343	3.83866	3.79263	3.86103	3.51096	3.81558	4.19852	3.8964	4.3283	4.3188	3.50464	4.00045	4.20031	3.97066	3.71304	4.08568	4.53957	4.02689	4.11357	4.09602	4.4174	4.10506	4.38342	3.74393	3.83113	4.829	3.81002	4.86614	4.50908	4.52964	3.9784	4.20362	4.04021	4.48022	3.90848	4.01479	3.63693	3.47236	3.8783	4.67269	3.69729	4.0374	3.93887	3.29718	3.4356	3.73978
10299	3.60555	3.93417	4.66521	4.17279	3.82833	4.59441	3.99968	4.47865	4.32776	4.04549	4.50812	4.20483	4.07557	4.46645	3.92469	4.50467	4.45959	4.27947	4.78437	4.6801	4.23255	4.12101	4.35416	4.30318	4.15864	4.15843	4.13804	4.11019	4.64817	4.31638	4.13616	4.62455	4.75862	4.00272	3.78843	4.35482	3.94598	4.06253	3.34958	3.48165	3.45022	3.97473	4.22619	3.98212	4.26683	3.80662	3.94075	3.95702	3.81048
103	5.11995	5.64971	5.52643	5.80555	4.95568	5.59094	4.87371	5.80646	5.88593	5.56305	5.56213	5.5814	4.65539	5.78613	5.27078	5.68953	6.05599	5.16508	5.6599	5.54456	5.92535	5.27933	5.65394	5.50953	5.36359	4.6791	4.98896	4.72032	5.62145	4.86457	5.5661	4.99752	5.56692	4.68773	4.83687	4.89328	4.96611	5.07012	4.19611	4.4972	4.39459	5.04138	5.77773	5.03132	4.76377	5.08232	5.05522	5.21886	5.84244
1030	2.28505	2.90784	2.11959	2.41145	2.67489	1.90438	2.24849	1.88121	1.85838	1.8577	2.10614	1.99459	1.71256	1.74722	2.5285	1.91469	2.08465	1.52116	1.7464	1.71779	2.11433	1.90632	2.07618	1.80297	1.80408	1.65551	1.61592	1.52403	1.65983	1.41952	1.642	1.72087	1.69657	1.61778	1.70878	1.72351	1.79779	1.62866	1.61218	1.66055	1.7346	1.90635	2.4155	1.56624	1.68999	1.73092	2.07517	1.70984	3.43307
10300	3.22901	3.85266	4.61411	3.99684	1.75016	5.03301	2.19682	3.93646	4.79806	3.72025	4.42201	3.25068	2.75937	4.56873	3.30595	5.10604	4.51788	3.59943	3.89396	3.00091	3.65021	3.09942	4.66061	3.88708	3.28111	2.88555	2.88239	2.12509	2.90153	3.04381	3.73166	3.06872	3.21576	2.13712	3.11607	3.00182	3.00044	2.53129	1.48113	2.59632	2.19325	3.27737	4.19634	2.84707	2.94958	2.77586	2.64944	3.49399	3.84392
10301	3.28817	3.46022	2.49546	4.44244	4.28903	3.7145	3.62613	2.82181	2.72692	3.72242	2.01236	3.66711	3.48976	2.92378	3.47448	3.25272	3.20906	3.30013	4.02561	2.74596	2.96601	3.1505	2.51311	3.85259	3.35141	3.87466	3.05358	3.51035	3.76464	3.12139	3.31281	2.4046	3.61277	3.2239	2.88881	2.96412	3.5076	2.97679	3.45701	3.23186	3.2403	3.31068	4.64143	2.70519	2.93182	4.31964	2.54962	2.74462	3.11917
10302	2.67767	1.4546	1.88224	2.29214	1.95699	2.00311	1.80106	2.79598	3.27893	2.07722	1.87893	2.37599	1.50749	2.53869	2.17333	1.93922	2.47792	2.54678	1.75757	3.24002	1.3558	2.45669	2.99803	2.22812	2.89933	2.69451	2.59921	2.34906	2.45161	2.26778	1.54813	1.57694	1.94945	3.15638	2.17799	1.98955	2.14184	3.19514	2.15658	2.54745	2.25613	3.36528	2.20298	2.0542	2.34942	2.50576	2.71606	2.2929	2.43725
10307	3.45317	4.54689	3.89424	4.49538	3.91617	3.58263	3.60228	3.51649	3.90585	3.74294	3.55522	4.08667	3.36946	3.75912	4.02381	4.38002	4.32771	3.58233	3.90685	3.73687	3.9535	3.5077	3.96462	4.04439	3.50963	3.60409	3.35705	3.2887	4.2428	3.26517	3.88039	4.14502	3.7261	3.44473	3.47716	3.71613	3.95411	3.49889	2.97869	2.69392	3.11663	3.42081	4.06958	3.89429	3.74981	3.95548	3.47536	3.0906	3.49146
10308	3.37594	3.4034	3.08617	1.76202	3.65343	3.11556	3.45426	3.15988	3.07358	2.69608	3.70058	2.94364	2.81174	2.81234	3.22902	2.83959	2.0687	2.66034	2.83624	3.54442	3.35127	3.1225	2.4253	2.46766	3.34032	2.80508	2.8474	2.82176	2.86033	2.49674	2.58155	3.14368	2.99981	2.64314	2.82151	3.04392	2.32734	3.0642	2.82644	2.42842	2.81787	3.48186	2.77155	3.00602	2.89306	2.87188	4.11513	3.47163	3.76214
10309	2.25369	2.76788	1.32043	1.81388	3.35977	2.09308	3.82246	0.829397	1.64146	1.92498	0.857313	1.83062	3.31921	0.492918	3.04405	1.78645	1.28264	1.03811	1.92498	1.00613	1.06894	1.99514	1.76178	2.04479	1.6582	2.11997	3.06943	2.01298	1.38046	3.21887	2.15651	2.33761	1.8049	2.25124	2.06146	2.51201	2.79458	3.04245	2.19992	2.63246	2.48053	3.68228	1.20381	2.0211	2.45254	1.66754	2.33052	2.15648	2.54723
1031	3.38179	3.95676	3.84175	3.86072	4.69553	3.57859	3.74963	3.61994	3.21735	2.99458	3.68499	3.31836	2.92032	3.94176	3.97761	2.84627	3.55601	3.07025	2.99017	2.98538	4.07137	3.14622	3.58154	3.5223	3.10919	3.26017	2.91316	2.87491	2.96437	2.91912	3.03115	2.48753	3.05813	3.14854	2.58788	3.23184	2.96965	3.14982	2.86349	3.15246	3.22041	3.75505	3.35931	3.0018	2.46086	3.06324	4.05952	3.07406	3.83904
10311	3.40181	2.92298	3.77226	3.79809	2.47595	3.25135	2.67411	3.70817	3.14148	3.41541	3.53997	3.91537	2.56373	3.5134	3.25764	3.72158	2.43008	2.63955	3.71757	3.66457	3.4366	2.93515	3.72386	3.02105	4.37822	3.03924	3.75105	3.43742	3.26859	2.94559	3.11072	2.1005	2.61258	3.2875	3.28812	2.96618	2.61701	3.45815	3.31106	3.72224	3.62315	3.4018	3.83856	3.01861	3.43347	4.04976	3.89143	3.96597	3.0278
10312	4.02759	4.58975	4.26208	4.40701	4.02319	4.00026	3.96929	3.91118	4.4309	3.91881	4.34399	3.61095	3.14058	3.97361	4.41968	4.0686	4.53886	3.70714	3.60822	3.71656	4.79346	3.66303	5.08146	3.6909	3.52615	3.11313	2.95629	2.92736	3.40848	2.92524	3.74721	3.93737	3.20951	3.25223	3.01043	3.32603	3.72735	3.06186	2.32722	2.75187	2.64649	3.62633	3.83166	3.35193	3.07744	2.915	5.18025	4.0194	5.49228
10313	4.81621	5.33266	5.10103	4.98554	5.57039	5.25278	4.92804	5.00993	4.94037	5.0755	5.36332	4.96971	4.94027	5.23861	5.28124	5.28968	5.22696	4.85194	5.20672	5.49475	5.41039	4.78779	5.33162	4.90708	4.8592	4.24819	4.70585	4.39271	4.91205	4.60665	4.89857	4.79371	5.01395	4.18945	4.81985	4.79627	4.872	4.7075	4.11166	3.91489	4.12829	4.57698	4.72964	4.67092	4.77524	4.21017	5.13814	4.49551	4.96229
10314	4.0172	4.4065	5.00336	4.28427	3.6942	4.01914	3.94304	5.16557	4.99068	4.70956	5.00921	4.07789	4.50761	4.965	4.17885	5.39882	4.59903	4.52398	5.05211	5.00642	4.59042	4.32101	4.89758	4.94876	5.29671	4.12033	4.72198	4.70894	4.94539	4.42244	4.81681	4.78956	5.02923	4.30373	4.57104	5.04997	4.24482	4.80271	4.29964	4.57482	4.93169	4.71264	4.75262	4.48872	5.17904	4.27315	4.50144	4.86573	3.74412
10316	2.47414	1.6276	2.70713	2.26015	0.827976	1.79084	1.8499	2.46118	3.59937	1.28498	2.59361	2.33043	1.34525	2.00888	1.21874	1.63951	3.67548	2.07724	1.00885	1.91428	2.69944	2.30944	2.07954	2.83137	2.68822	2.63459	2.26631	2.31132	1.81976	1.81815	2.17855	2.53007	2.14274	1.77879	1.98215	2.56502	1.85564	2.31315	2.22425	2.08338	1.30569	1.58404	2.41	2.12024	2.0862	3.0166	1.73255	2.26528	1.50703
10317	1.8722	1.76351	2.05186	2.3542	2.42884	3.3613	2.83159	2.17316	2.29871	2.44249	2.2901	2.66309	1.86737	2.01564	1.75256	2.34615	2.12131	3.04071	2.38562	2.37125	2.12766	1.96015	2.7962	2.47221	1.58936	2.13311	2.20657	1.79672	2.36769	2.31598	2.8188	2.80367	2.88855	2.44453	3.03198	2.29068	2.48608	2.34871	2.329	1.97577	2.37568	2.24059	1.5763	1.9498	2.07748	2.1108	1.53841	0.785321	1.56115
10318	4.04222	5.47628	4.47048	4.81996	4.36475	5.10651	4.00216	4.39779	4.73445	4.81545	4.99791	4.76011	4.18773	4.72848	4.4007	4.75826	5.09489	3.96204	4.64638	4.27219	4.88418	4.36712	5.33349	4.93562	4.22343	4.44589	4.0716	3.9862	4.43926	3.76022	4.74918	4.32812	4.8227	3.87958	3.88804	3.88141	4.32541	3.73573	3.15999	3.55343	3.36261	3.98097	4.88794	3.76406	3.72548	4.07277	4.54791	3.91366	5.47432
10319	3.11044	3.93249	2.95944	2.93199	3.10639	3.83594	4.07712	2.25106	2.81277	2.92416	2.31192	2.59096	3.02483	2.77669	2.67285	2.32789	3.16684	2.57978	3.00646	2.69326	2.71264	2.55107	2.36221	2.71244	2.85264	2.91434	2.48326	2.62633	2.92243	2.51052	3.10555	2.6253	2.82826	2.74698	2.5427	2.54389	3.42255	2.42554	2.61445	2.55996	2.61683	2.48326	2.81047	2.27692	2.96328	2.81824	2.14251	2.14235	2.8836
1032	2.97062	2.73342	3.15384	3.7208	2.07525	2.9887	2.34773	2.62716	3.43776	3.14313	3.17689	2.80768	2.31064	2.98305	3.82209	2.78175	3.10079	2.84525	2.18997	3.50305	2.6777	3.16934	3.23554	2.95343	2.55215	2.5999	3.36869	2.01641	2.52166	2.66308	2.94441	2.80276	1.99032	2.62607	2.55756	3.0595	2.86609	3.07486	2.45709	3.14416	3.20621	3.20413	2.9605	2.83724	2.06635	2.66107	3.2477	3.32121	1.90666
10320	3.3252	2.61061	2.60676	3.01291	3.08346	2.07688	3.5062	2.33354	3.21912	2.45838	3.32946	2.36481	2.14122	1.88034	3.10057	1.9259	2.94685	3.16655	1.78545	2.68582	2.5451	2.9265	1.76283	2.06218	1.37842	1.91523	2.03303	1.62036	2.24108	2.18636	1.76188	2.54421	1.78679	1.98241	2.23497	2.27128	2.24235	2.34823	2.12675	2.02974	1.84934	1.60981	1.95334	2.13353	2.08588	1.68509	4.06856	3.04186	3.64797
10321	1.89418	2.03717	1.78735	1.6693	1.7286	1.69353	3.18576	1.78203	1.83359	1.86598	1.92445	1.68274	1.78332	1.69681	5.21859	1.67491	1.85552	1.80706	2.03729	1.81347	1.8368	1.79254	1.74196	1.8767	1.76891	1.76073	1.86027	1.79254	1.81738	1.69943	1.80793	2.03582	1.76248	1.77805	1.82883	1.72291	1.80868	1.79955	1.86697	1.78791	1.82931	1.56814	1.86707	1.73833	1.69646	1.74851	2.81042	1.80173	1.8839
10322	3.86977	3.70303	3.70356	3.56205	2.63308	2.1318	3.11141	3.36867	3.19497	2.799	3.08255	3.27844	3.51391	3.39164	3.69213	3.75867	3.51643	2.58239	3.98634	3.04985	2.96322	2.93897	3.7527	3.8386	3.73205	3.87026	3.5495	3.7768	3.51378	3.47045	4.06129	3.72956	3.9098	3.52175	3.93341	3.21223	3.95076	3.13159	2.60122	3.59068	3.39391	3.69262	4.13903	3.06587	3.46224	3.69312	2.99744	3.82574	4.29541
10324	1.76098	1.81208	1.95778	1.89492	1.89172	1.85865	1.80011	1.7482	2.21695	2.49298	2.27834	1.75364	2.20351	1.27231	1.39253	1.83224	1.69915	1.57384	2.22694	2.16507	1.58267	2.05836	1.76155	1.75174	1.49053	1.71674	1.7788	1.92636	1.96004	2.21376	2.00225	2.1493	1.68133	1.98872	2.14113	2.54391	2.06435	1.68252	1.54309	1.9354	1.72373	1.59629	2.35309	2.77589	2.4428	1.78487	1.57779	1.53109	1.42456
10325	3.79415	3.76265	3.96083	3.45083	3.74478	3.21004	3.59373	3.58702	3.50338	3.26546	3.70192	3.10044	3.66056	3.90104	3.96672	4.14057	3.5648	3.94419	3.66001	4.00369	3.34213	3.59797	3.41524	3.31172	4.02675	3.25137	4.02606	3.9879	3.27628	3.55134	3.14041	2.95464	3.46714	3.47134	3.71282	4.02136	3.69577	3.77633	4.11978	3.73387	3.93247	3.83249	3.90149	4.23699	4.35553	4.08363	3.36906	3.81955	2.57915
10327	4.94355	5.83438	4.77012	6.38108	5.07649	5.2408	5.13867	5.3282	4.67863	6.02956	4.868	6.3219	5.50766	5.45752	5.35532	5.69184	5.52792	5.21274	6.07572	4.80131	5.01454	4.81721	5.12799	5.95541	5.46979	5.4899	5.14253	5.30079	5.54198	4.91744	5.59252	4.932	5.72018	5.47506	5.18121	5.13246	5.34692	4.83439	5.43284	5.08327	5.00921	5.01991	6.57682	4.63824	4.90842	5.81285	5.04767	4.57576	5.21734
10328	3.61041	4.74745	4.49292	5.03938	3.48654	4.75815	3.43365	4.44801	4.73056	5.15028	4.49137	4.23946	3.45677	4.7792	4.14452	5.23061	4.99575	3.82937	4.71803	4.54659	4.29175	3.68843	5.10778	4.45214	3.78502	3.25849	3.25405	3.48242	3.85202	3.38206	4.55189	3.52082	3.87905	3.14902	3.39087	3.15431	3.32494	3.28877	2.35498	2.89537	2.6933	3.78349	4.42168	3.59402	3.57293	3.43034	4.28134	3.7597	4.91657
10329	3.84219	4.36773	3.66862	3.79014	3.81642	4.21597	3.03199	3.93675	3.49955	4.4796	3.7934	3.26775	3.23009	3.97781	3.22993	4.50338	3.73823	4.31206	4.43681	4.33167	4.03347	3.21403	4.66971	4.31811	3.88965	3.2404	3.58236	4.12322	4.07863	3.86155	3.71609	3.47713	3.4917	3.35831	3.92576	3.49524	3.50228	3.73643	3.51379	3.47288	4.07794	4.18304	4.13234	3.89942	3.92456	3.6629	3.73404	4.25666	3.86632
1033	2.70197	2.77009	2.35235	2.79871	3.20963	2.69335	2.30997	2.78061	2.39736	2.47881	2.62489	2.56292	2.19373	3.43184	2.79997	2.21336	2.51204	2.4296	2.18833	2.31177	2.76296	2.32086	3.15751	2.02874	2.1118	2.27566	2.16942	2.03653	2.19546	2.27475	2.18675	2.06785	2.19914	2.42723	2.10254	2.33082	2.22765	2.41326	2.07707	2.13554	2.13116	3.67381	2.25679	2.21615	2.06655	2.15675	4.17995	2.38137	2.96663
10330	4.07437	4.76609	4.56258	4.83616	4.20395	4.62405	3.98919	4.19243	4.69219	4.70526	4.28091	4.52338	4.06965	4.62212	4.31141	4.75663	4.67913	4.17537	4.48365	4.12158	4.44009	4.04596	4.64841	4.56376	4.19083	3.94997	3.99676	3.96169	4.35433	3.78348	4.41107	4.19925	4.45293	3.97231	4.00641	3.93467	3.99636	3.92855	3.66713	3.89104	3.88041	3.88153	4.57344	4.16446	3.92573	4.08347	4.07263	4.06848	4.56262
10331	3.75087	3.42741	3.07414	3.01069	3.5278	2.92911	3.81061	2.77902	2.3012	3.42077	2.41698	3.56784	3.4965	2.47279	2.74579	2.9641	2.98512	2.87593	2.59885	2.54546	2.5063	3.0855	1.84812	3.24781	2.47068	3.69345	3.09749	3.31673	3.39355	3.04704	3.04929	3.97969	2.95372	3.04689	3.47294	3.44727	3.80596	3.15473	3.58557	3.29596	3.65626	3.77191	3.71373	3.17148	2.88678	3.45127	2.14281	2.66288	2.86018
10332	4.30789	1.95717	2.98015	3.71019	3.41316	4.10895	2.10603	3.30013	2.93811	2.94789	2.43366	2.20815	3.23079	2.93833	2.26722	3.37257	2.85634	2.82981	1.99506	2.49086	3.24754	2.36815	2.47556	2.51098	2.61481	2.75718	3.03921	2.28616	3.03911	2.80662	2.8037	2.33042	2.15242	2.08772	2.99018	2.59747	2.16755	2.35071	2.49137	2.27133	2.32439	2.89416	2.15177	2.36259	2.72153	2.42737	2.38011	4.2516	1.81127
10333	2.78324	1.65176	2.2083	2.13924	2.47867	2.21636	2.49661	1.95721	1.94075	1.97893	1.91011	2.03132	2.32415	1.70902	2.15285	1.87005	2.28447	2.36063	1.86121	1.90281	1.94823	2.3219	1.63896	2.15217	1.97306	2.43909	2.22007	2.05163	2.05374	2.37317	2.50909	2.34588	1.73101	2.13973	2.2496	2.27282	2.42334	2.14097	2.42103	2.27007	2.38746	2.52174	2.07936	2.46198	1.96613	2.66258	3.57555	2.51716	2.60328
10336	3.75559	3.43687	2.75833	3.87636	3.02727	2.43242	2.56611	3.02499	3.8407	2.37415	3.3416	2.53497	2.85904	3.00827	3.2678	2.82568	3.90949	3.27393	2.5553	2.87504	3.55657	3.21225	3.80956	2.94646	3.04745	2.60391	3.02813	2.60863	2.79512	2.45637	2.92899	3.51219	2.3932	2.55529	2.46633	3.11015	2.71355	2.78612	2.40952	2.39736	2.65544	3.34746	3.54593	2.86627	3.01061	2.78785	3.75365	3.2398	3.9161
10342	5.11492	5.08355	5.5428	4.86022	5.10774	5.30228	4.55352	5.30952	5.20236	5.04392	5.4822	4.95832	4.82082	5.26603	4.89729	5.39419	4.94709	4.53175	5.20006	5.13076	5.29344	4.6947	5.59083	5.04858	5.10625	4.48624	4.7456	4.78003	5.08399	4.71969	5.27649	4.96467	5.17641	4.4168	4.71521	4.80305	4.68606	4.72302	4.2487	4.75531	4.59759	5.0609	4.96715	4.59058	4.81287	4.55491	5.10073	5.01806	5.61235
10343	2.55959	1.56925	2.69825	2.07726	2.29085	2.26929	2.04999	2.77868	3.33393	2.85216	3.37984	2.31051	2.71921	2.50785	2.50579	2.78384	3.21698	3.04628	2.03906	2.80419	2.5104	3.12538	2.60206	2.56028	2.49935	2.8078	2.62089	2.54196	3.0512	2.76659	2.50515	3.18989	2.17576	3.07408	2.72117	3.57792	3.1155	3.26444	2.44042	2.70869	2.66035	2.9126	2.38854	2.35178	3.32941	2.48769	2.37667	2.36255	2.27965
10345	1.80191	1.21596	2.101	2.36983	1.26694	1.77846	1.91647	1.71899	2.02676	1.85285	1.82061	1.60495	1.87413	1.41708	1.71747	1.63024	1.83641	1.81761	1.4326	2.19966	1.8537	1.83288	1.69177	1.68208	1.70948	1.92406	1.91587	1.93223	1.82227	1.69246	2.26738	1.92089	2.53827	1.41831	1.59389	1.88446	1.98438	1.34218	1.88781	2.41674	1.71492	1.88419	1.69304	1.77853	1.88936	2.63446	1.68539	1.44965	1.7246
10346	5.1675	6.05316	5.17969	5.20023	4.74698	4.50424	4.93956	4.97203	5.51202	4.53107	5.46121	5.01941	3.18324	5.22989	5.31864	4.21435	5.75141	4.11767	4.32048	5.02553	6.10855	5.19456	5.11086	4.73493	5.00012	3.79474	4.93479	4.31035	5.38549	3.89791	4.79274	4.18658	4.8774	4.24112	4.13133	4.64187	4.33908	4.6242	4.29891	3.97564	3.90856	4.04075	3.81952	3.46932	4.04887	4.34122	4.74979	4.43371	5.79916
10347	3.06503	3.27759	3.40162	3.26365	2.72252	3.20769	2.64059	3.34312	3.28139	3.4137	3.55992	2.17665	2.47363	3.39444	3.47328	3.39932	3.42339	2.94621	2.33414	2.43642	2.87647	2.48364	3.57537	2.77745	2.48199	1.90708	2.58853	2.1211	2.37686	2.15058	2.73636	2.50266	2.58019	2.39442	2.35945	2.2801	2.91302	2.41606	1.55712	2.06161	2.24896	2.96218	2.37509	2.45084	2.66055	2.74253	2.59987	2.51349	2.92201
10351	3.10624	4.09758	1.79025	3.26458	4.22197	2.43811	4.65377	3.1309	1.48653	3.11539	1.62856	1.99301	2.6706	2.93464	2.35835	2.20814	2.79034	1.94379	3.01344	1.70005	1.86583	2.50369	1.76167	2.52986	3.73995	3.02545	3.00733	3.35146	3.87903	1.67924	3.36832	2.58043	3.64908	3.05846	1.69605	1.41133	3.97611	2.22686	1.93837	2.98816	2.74617	1.94163	3.07974	1.68042	2.41542	3.48252	1.37768	1.3098	3.55296
10352	3.07544	3.53954	2.35502	3.83981	3.62729	1.79402	2.84914	3.31551	3.22495	3.24061	2.20646	3.27262	2.61619	3.08172	3.70042	3.82908	3.33265	3.37853	3.54587	2.66875	2.99405	2.57767	2.8412	3.09779	2.80162	3.09171	2.20842	2.82534	2.65391	2.62504	2.95994	2.18255	2.75919	2.09649	2.56191	2.63294	2.44177	2.44376	1.76693	2.78674	2.35276	2.70926	3.2332	2.06543	3.3785	3.42992	2.98265	2.52958	3.55711
1036	3.90351	3.98913	3.36029	3.63121	3.14037	3.36826	3.80157	3.24988	4.16443	3.12924	3.44677	4.40645	2.80314	3.46943	3.44577	2.14438	3.46909	2.66519	2.05456	3.5746	4.25078	3.8182	3.26447	3.36522	2.81709	1.67248	2.97148	3.1507	2.24394	1.91141	1.9528	1.6585	3.01348	3.02225	2.02884	2.99845	3.12628	2.86036	2.73248	2.92112	2.11312	2.74976	3.118	3.96095	2.44284	3.1443	2.51772	2.86345	3.47634
10360	3.60305	3.84809	2.22262	3.00653	4.57061	4.01137	3.32969	2.59804	2.49383	3.27886	2.53602	2.95377	2.85327	2.99019	3.51355	2.77409	1.91955	2.15171	3.20236	2.58335	3.18093	2.36342	2.84713	2.84741	2.67747	2.79431	2.20895	3.04005	2.78839	2.36496	3.0505	2.1591	2.67445	2.49827	2.37656	2.4338	3.13132	1.97058	2.74991	2.18323	2.80751	2.79271	2.51598	2.19932	2.03442	2.57964	3.12156	2.28026	4.78367
10362	3.5603	4.61257	4.39006	4.9356	3.3488	3.66352	3.38568	4.3529	4.4222	4.25742	3.88686	3.80022	3.43162	4.42461	4.01702	4.8654	4.78278	3.91542	4.24145	4.11471	4.15949	3.89452	4.50959	4.63715	4.1712	3.96092	3.58659	3.42145	4.1349	3.44798	4.40157	4.11336	4.12528	3.61901	3.67925	3.58368	3.69875	3.62525	3.1606	3.42209	3.47934	3.86976	4.615	3.57256	3.63941	3.77236	3.89904	3.79878	3.87599
10363	3.59193	4.42729	4.6937	3.73335	4.12133	5.86914	4.02363	3.76557	4.68541	3.40514	4.63712	4.37407	3.69692	3.81761	3.86044	4.84202	4.54321	3.79229	4.54323	5.34955	5.0642	4.54113	4.56665	4.2605	4.83774	3.43996	4.53525	4.07549	4.79941	4.15753	4.37141	4.54968	4.41552	2.92689	3.26883	4.06779	3.5405	4.20543	3.66576	3.35384	4.1343	4.10609	3.80165	3.78072	4.35066	3.90096	3.80962	3.9654	3.48893
10365	4.33416	4.93117	5.60869	4.97115	3.599	5.16411	4.24911	5.07079	5.63699	4.5548	4.96211	5.01902	4.40966	5.26239	4.7181	4.37074	5.64671	4.03727	4.72912	5.14184	5.34347	5.25451	5.67865	5.39711	5.04631	4.54441	4.52065	4.7714	5.19671	4.71519	5.01098	5.06067	5.37675	4.4721	4.0709	4.49071	4.07878	5.29099	4.43355	4.48098	3.89853	4.20124	4.9885	4.68383	3.2009	3.86025	4.2376	4.53349	5.60298
10367	3.73063	4.42624	3.86575	5.96598	3.93357	4.45337	4.21031	3.96146	4.17724	4.89537	4.24486	5.18831	4.03533	4.46901	4.16122	4.52828	4.75553	4.19246	5.20628	5.18267	4.27298	3.95248	4.28382	5.38854	4.93196	4.67769	4.59362	4.33614	4.86695	3.96866	4.99048	3.92237	5.06564	4.2139	3.98206	4.04268	4.4276	3.84713	4.09466	3.29362	3.67239	3.5505	6.16788	3.64429	4.28365	5.0361	3.14576	3.56408	3.54041
10368	2.13609	1.50496	2.92599	3.11289	2.48995	2.45432	3.25934	1.92168	2.17926	3.02291	2.24327	3.0617	2.26251	0.564819	1.07064	1.93049	2.08489	3.15625	2.19674	3.26428	1.75973	2.70208	2.69113	2.65542	3.05114	2.33937	2.72113	2.91864	2.95154	2.7002	3.42129	2.92775	2.63089	2.78972	3.63514	3.78481	3.45667	2.82434	2.42795	3.02424	2.82671	2.59002	2.57304	2.065	3.14986	2.72497	2.30962	1.72939	1.22418
10369	2.15218	1.6745	2.84756	2.79602	2.31953	2.55713	2.37964	2.38984	2.63955	2.82925	2.71356	1.87771	3.28841	1.85867	2.86414	2.04924	2.26188	2.8044	2.20446	2.56702	2.46414	2.7726	2.0454	2.43185	2.2707	2.99145	2.79009	2.44127	2.72399	2.32701	2.94763	2.32028	2.3778	2.71733	2.77955	3.06991	2.62945	2.91374	3.15336	2.3891	2.7323	2.48189	1.8574	2.82239	2.93035	3.26106	2.46611	2.7903	1.88347
10370	3.11323	3.55259	4.3734	3.23554	3.1917	4.50116	3.7075	4.41561	4.58422	4.03563	4.31344	3.22384	4.20138	4.5028	3.8983	4.93744	4.42578	3.98314	4.1839	4.41521	4.08659	3.50533	4.44344	4.47097	4.68845	3.9147	4.32404	4.53444	3.7272	4.03427	3.91907	4.43106	4.38438	3.40732	4.41907	3.92396	4.0293	4.00037	3.63714	3.97189	3.79408	3.39264	4.42978	3.56196	4.51707	3.69577	3.98144	4.03296	3.18624
10371	1.5614	2.91635	3.03895	2.42555	4.89368	2.43594	2.84382	1.2992	1.66814	2.24533	2.75827	2.59636	2.10344	2.67014	2.19863	1.05218	2.79839	2.38944	1.1966	2.55888	1.99047	1.84464	1.67366	2.74779	2.04684	2.32094	2.24321	1.07513	2.11687	2.01428	2.57402	3.33341	1.42797	1.62612	2.26553	2.28546	2.34672	1.57713	1.83306	2.84651	2.19482	2.6809	1.27608	2.37481	2.4811	1.92007	3.40187	3.42774	3.43378
10376	5.73928	6.58048	6.48471	6.47553	6.15251	6.43813	6.03895	6.42153	6.46755	6.43144	6.46596	6.43113	5.81712	6.41754	6.06803	6.06247	6.46512	5.86704	6.22924	6.47676	6.72719	6.09217	6.56832	6.13386	6.1408	5.43725	5.46081	5.46072	6.15946	5.30115	6.23808	6.28692	6.10813	5.6164	5.46607	5.81825	5.60953	5.94528	5.0733	5.34472	5.02658	5.67994	6.33512	5.85017	5.49879	5.49236	6.38919	6.05193	6.78803
10379	4.57929	5.20148	4.94639	5.21432	4.81774	4.74965	4.7777	5.10976	5.5582	5.1629	5.3295	5.18514	4.34376	5.10559	4.97005	4.92994	5.63792	5.03459	5.10683	5.10946	5.42311	4.976	5.01678	4.8009	5.01951	4.46385	5.31554	4.3911	5.28597	4.61719	4.65426	4.44366	4.64306	4.53635	4.82209	4.4661	4.648	4.50395	4.5257	4.69442	4.21381	4.81434	4.9151	4.90121	4.47286	4.82604	4.30886	5.09338	4.70066
1038	1.77396	1.43436	1.74422	2.84863	1.68296	2.33197	1.70124	1.34249	2.11211	2.33163	1.69836	2.26739	1.75725	2.29333	1.65681	2.02164	2.66805	1.84356	2.27992	2.88346	1.30739	1.80749	2.14584	1.60737	1.89213	2.22378	1.94561	1.1006	1.71851	1.38715	2.03279	2.04292	1.66029	1.74902	1.68377	1.91888	1.4212	1.99913	1.58424	1.55312	2.16635	1.78131	2.38264	1.64513	1.88871	1.71402	1.60957	1.84951	2.14573
10381	4.37703	3.7677	3.16559	2.52514	4.96408	3.65441	3.20284	3.12806	3.2018	2.97118	3.96402	2.3194	2.48464	3.6449	3.73507	2.9812	2.79968	2.68557	2.63612	2.67244	3.09582	2.46166	4.3441	2.2897	2.4824	2.80417	2.47294	2.40058	1.90792	1.62479	2.51945	2.32074	2.33513	1.49555	2.25137	2.06532	1.711	2.35202	1.82587	2.45494	2.004	2.951	3.18884	2.78393	2.56251	1.72415	3.82605	3.35167	5.31942
10382	2.84244	2.65854	2.07894	2.40899	2.26288	2.16411	3.72823	1.97243	1.38698	2.48035	1.76782	3.60979	3.34757	0.910434	2.85292	0.157113	1.86313	2.67964	2.19936	2.7313	1.71268	2.43287	0.973571	2.44797	1.3477	4.14564	2.937	2.25773	3.98251	3.25608	3.23494	4.09778	3.08907	3.9248	3.70547	2.67654	3.38629	2.65151	3.59165	3.06514	2.58261	2.71502	1.86601	2.45519	3.64312	3.49264	2.30852	2.74326	1.67728
10383	4.78334	5.61816	5.5476	5.7428	4.72667	5.04118	4.56864	5.01433	5.50415	5.49212	4.91057	5.44904	4.834	5.28799	5.09696	5.53808	5.76524	4.79706	5.75273	5.1675	5.48757	4.79518	5.85867	5.36735	5.26923	5.11176	4.83155	4.91215	5.2135	4.30891	5.29955	5.14391	5.12559	4.76296	4.97432	4.4723	4.74976	4.50022	4.58257	4.56852	4.62246	5.0222	5.98618	4.65999	4.61871	5.14501	4.84853	5.19849	5.70203
10384	3.82786	4.08577	4.19706	4.12748	3.01869	3.87001	3.60892	4.1905	4.80844	3.69718	4.86321	4.74696	2.58502	4.1418	4.2722	3.59701	5.27458	4.23637	3.63477	3.78726	5.16318	4.5769	4.80749	3.79414	3.88936	3.35839	4.00253	3.00718	4.15947	3.60571	3.69956	2.67462	4.0457	3.01213	2.31046	3.44129	2.41008	3.78032	3.16839	2.67865	2.89976	4.02256	3.40927	3.79054	2.44711	3.95494	3.27418	4.1408	4.0632
10385	4.13628	4.07257	4.2486	3.85758	3.60099	4.42446	3.6116	4.68006	4.24749	4.13388	5.4619	3.64677	3.49845	3.89019	3.96341	5.69437	4.38531	4.68286	3.24919	4.07543	4.71064	4.00516	5.16123	3.31575	2.9706	3.15538	3.73551	2.37732	2.91223	3.61904	3.68005	3.33018	3.00817	2.88187	3.46145	3.30044	3.51697	3.61174	2.28719	2.78742	2.73258	4.05367	3.59175	3.60404	4.10581	3.11985	4.05465	4.02768	4.25348
10388	1.97636	1.88447	1.84982	2.56118	1.74824	1.33963	2.09818	2.33414	1.99265	1.83606	1.87852	1.83356	1.93791	2.19698	1.76124	1.79453	1.82146	2.60758	3.53076	1.12985	1.80119	1.62347	1.8832	3.31574	2.58166	2.65983	1.53611	1.88831	1.67972	1.64783	1.33237	1.74818	1.83278	2.07982	2.69555	1.87702	2.42322	1.81201	1.6474	1.78725	1.87702	2.25812	3.69623	1.70183	1.47778	1.6085	2.48672	1.91372	1.98916
10389	3.17069	1.8884	3.02578	2.30607	2.99644	1.10516	3.98113	3.56407	2.5996	1.27196	2.5027	2.66625	3.37825	2.8503	3.07193	2.78507	1.3204	3.32376	2.92035	2.83095	2.15456	2.97341	1.81451	1.99371	2.3213	2.71952	2.23665	2.53102	1.38527	2.80238	2.17035	2.03258	2.524	2.59964	2.642	3.47031	2.91393	2.97092	3.39232	2.60306	3.44773	3.4896	2.82223	2.99514	3.89441	2.74176	2.6721	3.08712	2.53476
1039	4.78869	5.40941	5.91585	4.68141	4.23532	5.80288	4.81797	4.78513	5.13025	4.41333	5.34116	5.20865	4.11795	5.68345	4.81743	6.04916	5.54984	4.14358	4.28223	4.10677	5.38681	5.00021	6.08692	4.84456	5.36831	4.02366	3.81422	3.42056	4.04944	3.46679	5.00901	3.96992	5.05781	3.39515	4.99994	3.64014	4.3802	4.01612	2.85407	3.22346	3.16839	4.71878	4.877	4.5929	3.74712	3.91967	3.93284	4.59592	4.88274
10390	3.78003	4.56233	4.6354	4.4932	4.47947	4.0816	4.18321	4.07524	4.46256	4.43599	4.44726	4.15262	4.41705	4.35438	4.52507	4.42087	4.0255	4.30905	4.59903	5.00309	4.64617	4.26379	4.08947	4.18323	4.34759	3.88378	4.06627	3.91183	4.47923	3.95105	4.14587	4.0711	4.45196	3.55987	3.96026	4.25257	4.06372	4.09584	3.63753	3.51546	3.64856	3.98804	4.35964	4.59791	4.08879	4.28715	4.30153	4.21006	4.13577
10391	4.39587	4.05115	5.99596	4.02768	2.28591	5.36302	2.47334	5.35111	5.19034	5.3839	4.9833	3.48659	4.64752	5.50773	3.64568	5.89493	5.02101	4.68301	4.31271	4.50806	5.05508	4.51266	5.70188	5.68346	5.11458	4.84849	4.36061	3.8914	5.01063	5.37071	5.61346	5.75949	5.3412	4.76347	5.14489	5.50543	4.52287	4.12721	2.97659	4.22571	4.1616	5.00006	3.90847	3.85491	4.94451	3.96096	4.15119	5.24098	4.70887
103910	3.37223	4.31209	4.86791	3.67955	4.08001	4.61737	3.77009	4.21123	4.79289	4.3918	4.89123	4.09573	4.08852	4.25125	3.83782	4.32817	4.34793	3.86768	4.21334	4.23454	4.59009	3.91824	4.37486	4.23556	4.13593	3.37609	3.86696	3.64065	4.12277	3.76524	4.20292	4.17051	4.33216	4.07502	4.12095	4.22647	4.20634	3.86567	3.63901	3.93344	3.95161	3.6351	4.16011	4.00107	4.34009	3.21658	3.63356	3.92789	4.13108
10392	3.45869	4.08505	4.61412	3.77517	2.14804	2.45462	3.57567	4.14159	4.82541	3.09305	4.1325	3.71588	3.05622	4.44657	2.90707	4.2827	4.47963	3.71006	2.91524	4.4968	4.73947	3.89026	4.57991	3.33376	4.32013	3.81059	4.37815	3.46085	3.81838	4.14172	4.26272	5.04063	4.24605	3.87177	4.55372	4.80016	3.60145	4.30888	3.39432	3.95119	3.75049	4.29754	3.37517	4.07244	3.55965	3.22465	4.03038	4.63817	3.47964
10393	3.13884	2.94744	4.79218	2.81763	2.64777	2.7025	2.31633	4.53119	3.68046	3.38359	5.13703	2.65598	3.09771	3.1948	3.20943	4.56288	2.63835	2.93999	4.04858	4.58821	3.40511	3.16566	3.14711	4.34051	4.0519	3.03726	2.99362	3.6059	3.44757	2.56768	3.19848	3.34444	3.98875	3.2803	3.23971	3.5725	2.69703	3.61136	2.64226	2.69184	3.36574	3.64029	3.03483	3.50857	3.68674	3.70098	3.01783	4.03626	2.64695
10394	2.50353	1.99856	2.58972	1.57461	2.15949	2.79019	2.74349	3.13991	2.72543	2.51696	2.6011	3.21962	2.5838	2.04844	1.94126	2.3245	2.56583	2.80387	2.23778	2.72386	2.05154	2.27041	2.09057	3.06653	2.57678	2.89328	2.9066	3.00396	3.13137	2.88607	2.60792	2.85477	2.40677	3.28699	3.53543	3.24669	2.86364	2.73629	3.60026	3.12151	2.75717	2.81103	2.62077	3.20356	3.14933	2.65321	1.70844	2.44931	2.29772
10395	3.6263	3.43535	4.30801	3.58162	3.09999	3.96975	3.17711	3.91001	4.11749	3.78939	4.30748	4.18524	3.3766	4.09179	3.54111	3.76431	4.59868	3.94247	3.91346	4.51742	3.96144	4.14291	4.0583	4.18972	3.98187	3.69324	3.521	3.75878	3.98901	3.90868	4.01639	4.19427	4.37077	3.67393	3.95762	3.92164	3.47291	3.8723	3.23281	3.27109	3.27198	3.56858	4.16033	4.07575	3.90927	3.68507	3.58896	3.94463	3.88111
10396	2.69161	2.6315	3.00859	2.03469	3.05128	1.43074	2.9777	2.21816	1.92312	2.14809	1.79279	1.32152	2.32233	2.2637	2.5367	2.61258	1.72349	2.38003	3.75242	3.78259	1.89001	2.15241	1.79361	3.11086	3.26518	3.39785	3.25129	3.87763	4.02797	2.7067	3.16877	3.22974	2.69233	3.0626	3.27447	3.66889	3.4574	4.07872	3.53494	3.30142	3.01335	2.91819	3.1009	2.33996	3.79975	2.48288	2.523	2.9081	1.74403
10397	5.32706	5.45541	5.87781	5.93332	4.68385	5.97878	5.42737	5.90194	5.93727	6.16718	5.79287	6.06528	5.95922	6.04727	5.37818	5.98581	5.98329	5.91889	5.91645	6.25056	5.83228	5.65301	5.85277	6.28886	5.85907	5.79894	5.65012	5.49317	5.99144	6.04545	6.09308	6.14855	6.06337	5.7765	5.92712	6.17869	5.94111	5.92938	5.45244	5.87201	5.63481	5.73485	5.89845	5.66506	5.95072	5.64603	5.51425	5.93532	5.29948
10398	4.39194	5.14167	5.88583	4.62515	4.07667	5.71776	4.54581	5.51468	5.64826	5.28468	5.73993	5.19957	5.02589	5.19504	4.88358	5.68842	5.34103	5.70977	5.83743	6.28576	5.60125	5.00471	5.84963	5.53381	5.83442	5.35292	5.3775	5.19573	5.80589	5.3908	5.53145	6.13598	5.64872	5.1127	5.46623	5.83479	5.51449	5.42841	4.54815	4.41938	5.06393	4.79926	5.74578	4.79221	5.82915	5.01796	4.75795	5.44229	5.02027
10399	5.47399	6.61269	5.84948	6.47507	5.91797	6.35314	5.341	5.79907	6.07913	5.87717	5.68009	5.98716	5.27199	6.10894	5.6963	6.04113	6.36683	5.15286	6.16555	5.72312	5.98837	5.22662	6.10898	6.20683	5.8659	5.34171	5.26218	5.27839	5.80035	4.93284	6.11907	5.61462	5.90809	5.36151	5.12697	5.16128	5.50951	5.21573	5.17643	5.3681	5.16139	5.1934	6.33698	5.03185	4.92238	5.23343	5.88632	5.27915	6.5468
104	2.90406	3.18455	3.42447	3.66232	3.1305	3.08227	3.24137	3.26659	3.63724	2.68696	3.22403	3.33403	2.37158	3.2459	3.60765	3.01691	3.91942	2.98645	2.35287	3.48952	3.60515	3.43051	3.50249	2.95234	3.23453	2.80451	2.85766	2.56624	2.85886	2.3383	2.94914	2.73789	3.11457	2.68073	2.26553	2.61059	2.78564	3.11334	2.43141	2.79026	2.5632	2.9954	3.19815	3.12141	2.58306	3.04412	2.73822	2.93285	3.75752
1040	2.7928	2.86121	3.35123	2.58181	2.75226	3.23124	2.27837	3.19131	3.22211	3.84638	3.16	2.55492	3.55989	3.29929	2.96524	3.56963	3.14436	3.31977	3.45176	3.20439	2.74254	3.0009	3.27739	3.51585	3.22176	3.75168	3.61538	3.49244	3.35945	3.68126	3.60397	3.58877	3.28294	3.82967	3.84852	3.88987	3.3521	3.20479	3.09823	3.23666	3.56832	3.35163	2.52791	3.12693	3.35859	2.86311	3.18903	3.43756	2.1838
10400	4.11866	5.36591	4.61423	4.93552	4.03799	5.28059	3.65012	4.69622	4.64315	4.33986	4.25569	3.57558	3.92255	4.61428	4.86232	5.1503	4.32449	3.71799	4.72488	4.41341	4.24709	4.07896	4.85783	5.47262	4.40054	4.27531	4.08671	4.97231	4.41654	3.8675	4.58599	4.61406	4.20191	4.46752	4.5126	4.03747	4.32583	3.8642	4.61662	4.08881	4.17914	4.07425	5.22304	3.89713	4.21596	4.05973	3.96884	4.13438	4.71294
10401	3.5901	4.44416	4.83606	4.04556	3.33548	4.56306	3.54692	4.12316	4.32049	4.28135	4.37684	4.11728	2.84537	4.13888	3.74574	3.60287	4.54717	3.35088	3.64513	4.85345	4.86741	3.88923	4.79142	3.8284	3.49103	2.97451	3.01862	3.01418	3.86361	3.2061	4.35537	3.92693	3.72347	2.62669	3.05244	3.80447	3.01753	3.57137	2.27135	2.76311	2.76968	3.13913	3.80251	4.03725	3.14513	3.04721	3.58921	3.2639	4.43862
10402	4.2788	3.3457	4.87524	3.5118	2.1003	4.9908	3.57542	5.3788	4.84663	4.86464	5.01196	3.88108	4.50669	4.80025	3.33037	5.441	4.14177	4.75766	4.13503	5.1468	4.67212	4.41832	4.96815	4.41435	4.48765	3.75772	4.1366	4.09794	3.8727	4.25079	4.42569	4.6166	4.63346	3.74767	4.40661	4.43543	4.04768	4.63376	3.76221	4.18698	4.1065	5.03593	4.35513	4.54982	5.10253	4.01736	3.83326	4.84277	3.08346
10403	2.99835	2.64896	2.39586	2.34775	2.81664	2.39196	2.09916	2.70876	2.69451	2.38487	2.88051	1.58051	1.97298	2.95159	2.50132	1.87799	2.55804	2.31166	1.35849	2.19969	2.916	2.67747	2.68492	1.82496	1.6828	1.61636	1.69786	1.63441	1.68647	1.74584	1.53582	1.38477	1.81823	2.10443	1.40743	1.76244	1.74288	2.03232	1.75358	1.73393	1.6722	2.79918	2.04967	2.04496	1.299	2.23386	3.65245	2.10064	3.0783
10404	4.3969	5.19525	5.16531	4.74242	3.97053	5.09321	4.73642	4.61701	5.25148	5.10017	5.08663	4.7179	4.58561	5.03102	4.64012	5.3894	5.02671	4.65062	4.85278	5.04757	5.23541	4.66764	5.11356	4.77376	5.07363	4.46276	4.74943	4.49769	4.71068	4.721	4.58188	4.71242	5.19395	4.7132	4.73836	4.82167	4.75434	4.6542	4.47565	4.4644	4.6824	4.56865	4.90681	4.77604	4.93535	4.46538	4.5109	4.63303	4.00236
10406	4.74744	6.75569	3.00492	3.9845	5.32464	5.19268	5.32561	2.66564	2.85623	5.41772	3.05447	2.48893	5.19928	4.68937	3.69153	3.83925	3.9023	2.51549	4.88438	2.73894	3.87923	3.1873	3.69631	3.74678	4.44329	3.44612	2.9903	3.17815	3.81458	3.68518	3.69104	2.98448	3.9112	2.66409	2.5451	2.36891	4.95894	2.16429	2.39003	3.12523	3.02181	3.7278	3.23874	2.70369	2.41026	2.79557	4.74175	3.28817	5.06498
10407	1.79417	3.00072	1.79969	2.06622	2.88228	2.22543	1.80228	2.86374	2.40883	2.49707	1.8872	2.31338	2.16553	1.62577	1.46056	1.54755	1.95531	1.25749	1.62647	2.16699	2.80557	2.83698	1.79163	2.57187	2.02831	1.82281	2.03572	1.93867	2.77531	2.17604	1.9787	3.02302	2.96166	2.27211	2.13361	2.71134	2.185	2.11187	2.23848	2.9375	2.26696	1.55271	1.9683	1.98617	2.30418	2.32444	2.2465	2.08901	2.33735
10409	4.69383	4.3753	4.21547	3.39306	4.98909	3.46525	4.6075	3.81783	4.25985	3.80157	3.51299	2.72783	3.44449	3.7886	4.65932	2.93553	3.29439	2.61475	2.85936	3.42435	3.28614	3.04363	3.26755	3.27828	3.42976	3.06679	3.32922	2.96461	3.40225	2.46505	3.25019	4.96706	3.0057	3.10029	2.89757	2.71822	4.88394	3.11018	2.99828	2.59134	2.98541	3.17092	3.01051	2.73682	2.83703	3.53476	5.64412	4.05822	5.44374
1041	2.60865	2.16317	2.73385	2.34422	3.16904	2.6112	3.17909	1.99005	2.86645	2.85633	2.69967	3.44161	3.17865	2.19308	2.56887	2.25784	2.49202	2.90529	2.88297	3.19082	2.54928	2.82665	2.26431	2.61116	2.44082	3.09464	3.40427	2.77169	3.19377	3.41344	2.68933	3.23109	2.78981	3.47284	3.47343	2.95341	3.77179	2.81238	2.64728	3.4028	3.35374	2.68308	2.55068	2.71339	3.54271	3.32957	2.10947	2.41166	2.21468
10411	3.284	3.99891	4.6475	4.48675	3.37754	4.46854	2.52518	3.8408	4.34606	4.30752	3.54021	3.75679	3.66439	3.89165	3.7347	4.65004	4.40458	4.13264	3.73185	3.85781	4.04395	3.45387	4.71667	4.26453	4.09995	4.07839	3.54644	3.68561	4.02246	3.63529	4.57079	4.129	3.47583	3.66572	3.63116	4.13819	3.68411	3.71333	2.96969	3.47889	3.61691	3.75756	4.53177	3.84289	4.17608	3.91405	3.69896	3.88983	3.17482
10413	3.31318	4.52333	4.70781	3.26981	3.26246	3.24702	3.20768	4.3467	3.98171	3.32359	4.30039	3.33077	3.83435	4.11162	3.03655	4.36191	4.17816	3.83323	4.58443	4.65781	3.86313	3.52123	4.07765	4.5144	4.57985	3.64593	4.09525	3.4528	4.28803	4.19652	4.43838	4.30907	4.57606	3.77962	4.07277	4.46754	4.01892	4.25054	2.87305	3.20614	3.54147	3.98606	4.34602	3.74924	4.60713	3.60246	3.34576	4.18667	4.07302
10417	5.16014	5.76782	4.11583	3.52133	6.41987	5.28016	5.0973	3.51889	3.84013	4.39659	5.12743	3.39941	4.04303	4.8846	6.59269	4.25101	3.83106	2.96719	4.20007	2.9116	5.31743	3.25522	6.63906	3.39031	4.45276	2.83738	2.83431	2.48882	2.38209	2.14932	3.66915	2.77117	3.47131	2.30624	2.21077	1.95631	4.53206	2.31136	2.37287	2.82551	2.16622	4.81942	4.25072	3.19077	3.19982	2.80215	4.48739	3.2644	4.86618
10418	2.71057	3.78102	1.58674	1.1369	5.64955	2.36585	5.77183	1.70212	1.36834	2.73	1.558	1.77232	4.09616	2.08076	2.27148	1.67516	1.62952	1.49013	2.31384	1.38248	1.70438	1.58944	1.23503	1.97605	2.35187	2.17585	1.53233	2.23026	2.1272	1.77399	1.81134	1.88095	1.88043	1.97745	1.69612	1.67269	2.81926	1.60454	1.87909	1.97669	1.76608	1.74174	2.2434	1.49069	1.89863	1.81235	1.20639	1.33739	3.51586
10419	4.27786	5.22471	4.91712	5.1699	4.27381	5.25629	4.01798	4.40751	4.82816	4.91167	4.62211	4.86394	4.06087	4.79925	4.31629	5.23713	5.01148	4.06062	5.36051	4.68678	4.32342	3.69343	5.17436	4.63856	4.41487	4.0714	3.94481	3.90587	4.3632	3.90258	4.83866	4.1461	4.41209	3.51575	3.93318	4.13529	4.19734	3.57877	3.64063	3.6076	3.81187	4.17115	5.27255	4.13241	4.36625	4.20057	4.02167	3.93057	4.80044
10420	2.88963	3.42042	3.15302	3.87749	2.90491	4.33639	3.67126	3.55455	3.50574	2.92046	3.5065	2.98261	2.33227	3.10022	2.69258	3.65648	5.51414	3.85735	2.38929	3.97731	3.74124	3.82365	3.49912	3.71028	3.85506	2.90596	3.5078	2.57377	3.77548	2.61536	3.66529	3.39573	3.71961	2.84529	2.45618	2.72194	2.60128	3.97669	2.21543	3.01458	2.08493	3.23072	3.81391	3.36789	2.69624	3.88155	4.20991	3.23597	3.93244
10421	4.1982	4.50295	4.70808	4.02095	3.9606	4.33657	3.65864	4.60058	4.7166	5.36859	4.56461	3.99916	3.71697	4.54132	4.13008	4.8342	4.8166	4.24948	3.8904	4.83257	5.05505	4.27296	4.87773	3.98006	3.88625	3.28869	3.66335	3.33029	3.62453	3.33697	3.97812	3.91452	3.95624	2.90428	3.5071	3.80372	3.23086	3.64158	2.41645	3.0743	3.11493	4.17568	4.39071	4.22298	3.97517	3.48649	3.79536	4.32378	4.47284
10422	3.65616	4.33005	4.43873	4.88139	3.69126	5.46758	3.41191	3.94416	4.41945	4.31557	4.11073	4.69097	3.63411	4.16256	4.14529	4.16351	4.6743	4.13715	4.33138	4.43012	4.73404	3.80656	4.00661	4.408	3.94263	3.37486	3.64112	3.47631	4.10895	3.27066	4.05242	3.76165	4.18202	3.2008	3.18299	3.70067	3.60326	3.95105	2.58964	3.02831	3.23299	3.35935	4.78106	3.81659	3.73333	3.32176	4.09482	3.57745	4.39135
10423	5.15142	5.94243	5.9082	5.94688	5.36018	6.02162	5.3261	6.03072	6.04819	6.03874	6.05532	5.91708	5.35244	5.9837	5.52515	5.98827	6.03436	5.61014	5.83694	5.92437	6.0014	5.56706	6.06043	5.86628	5.72405	5.30355	5.1069	5.29	5.89985	5.35864	5.86482	5.79939	5.88666	5.36548	5.398	5.56479	5.48575	5.6107	4.90222	5.13103	5.00536	5.25977	5.95295	5.42769	5.47823	5.23038	5.58721	5.33075	5.90312
10424	4.26918	4.62324	4.88844	4.53055	4.17063	4.95349	4.28699	4.9695	5.2213	4.94519	4.98137	4.89714	4.4324	5.01407	4.40852	4.9654	4.75949	4.37497	4.92909	5.08123	4.86888	4.62002	4.90497	4.80877	4.97023	4.65191	4.59906	4.77135	4.83244	4.51393	4.97453	4.85028	4.97918	4.70443	4.78546	5.15508	4.56749	4.80867	4.58053	4.59112	4.67188	4.57404	4.81659	4.6466	4.65893	4.30271	4.4452	4.61041	4.3911
10425	3.16112	3.13021	3.43114	3.73457	3.23808	3.16918	2.45108	3.62072	3.79097	4.12461	3.38197	3.16354	2.35102	3.70999	2.63456	3.78666	3.64935	3.88641	2.64466	3.3962	3.9896	3.47354	4.03994	3.81751	3.90814	3.33265	3.41389	3.35143	3.95265	3.45102	3.67885	3.79428	3.56609	2.76577	3.1613	3.714	3.11912	3.45157	2.5725	3.64297	3.11097	3.50885	2.97201	3.2638	3.36944	3.26441	2.87318	3.96337	3.41624
10426	2.4594	2.29218	2.27853	2.35922	2.44022	2.8747	2.01927	1.78543	2.89427	2.20373	2.31749	1.94942	2.04321	2.6653	2.17508	2.74784	2.18366	1.77387	2.29948	2.72454	2.66254	2.67841	2.61806	2.91309	2.87583	2.39631	2.58313	2.77997	3.23314	2.44589	3.15977	2.88178	2.42237	3.30864	1.97128	2.85234	1.78573	2.63114	2.50673	2.50707	2.5873	2.77677	2.54131	1.87852	1.85322	2.47934	2.49162	2.42951	2.90983
10427	3.94591	4.56319	4.83407	4.19425	4.24483	4.19811	4.22608	4.60427	4.96701	4.52227	4.77571	3.90707	4.15916	4.84148	4.09147	4.85254	4.44453	4.1955	5.04216	4.69712	4.64158	4.32605	4.65979	4.33254	5.03461	3.92721	4.25039	4.48136	4.8173	4.35089	4.82836	4.71126	5.18376	4.03358	4.09037	4.53841	4.15152	4.41999	4.09233	4.25262	4.17147	4.26763	5.01075	3.988	4.54558	3.86689	4.2827	4.19248	4.58213
10428	4.36204	4.82189	4.43517	5.49438	4.29043	4.80644	4.18769	4.7225	4.96187	5.09804	4.33231	5.39344	4.58593	5.03935	4.97595	5.02584	5.04349	4.52443	4.95055	4.77235	4.90848	4.48065	4.84074	5.09957	4.71732	4.55149	4.1186	4.68377	4.51818	4.09713	4.92784	4.1168	4.78881	4.42484	4.23387	4.15257	4.27627	4.20992	4.52007	4.1705	4.10863	4.33403	5.3239	4.54197	4.15681	4.76462	4.16364	4.36951	4.87593
1043	3.38356	4.83601	3.57536	4.42925	4.58208	4.62961	4.37939	3.26299	3.88354	3.48488	4.80114	3.92143	2.42368	3.93881	5.11971	2.94127	3.62336	2.91195	2.64113	3.83486	3.51198	3.0669	3.86798	1.76096	1.79215	1.48265	1.93324	1.9815	1.45218	1.19642	1.2346	2.35004	2.46254	2.33315	1.96901	1.29001	2.32447	1.93237	1.88595	2.04779	1.8349	5.17088	2.15055	2.91522	2.0044	2.99432	4.80618	4.55537	4.3352
10430	5.00089	6.18305	5.85974	6.15177	5.10016	6.53879	5.03711	5.86376	5.81752	6.23527	5.80273	6.04833	5.15199	5.93333	5.45843	6.14406	5.944	5.4839	6.16717	5.73141	5.77261	4.8474	5.9651	5.97335	5.63491	5.18358	4.90963	4.93485	5.71023	4.77548	5.88354	5.56678	5.72503	4.83978	5.00671	5.04233	5.19892	4.84499	4.53761	4.51622	4.53392	4.88557	6.4206	4.99407	5.10767	5.0706	4.93897	5.09616	6.06701
10432	3.22506	2.60026	3.48743	2.95743	3.40613	3.33748	3.70515	3.60528	3.43702	3.43776	3.02421	3.70785	3.26066	3.66057	3.67083	3.30159	3.32642	3.29691	3.42817	4.10197	3.18988	3.65272	3.21505	3.39158	2.80392	3.33676	3.02776	3.54062	3.42675	2.81307	3.05083	3.35935	3.47289	3.13224	2.90749	2.59349	3.12754	3.29853	3.13021	2.86462	2.74817	3.24678	3.65527	3.99358	3.84974	3.67229	3.14612	3.40581	3.47281
10434	4.44627	4.03132	4.39797	3.34628	4.90611	3.79652	3.93392	3.82742	3.73779	4.28434	4.85122	3.85104	4.32531	4.33416	3.96932	4.30519	3.48324	3.33165	4.70126	4.1653	3.81428	3.88332	4.08304	4.35685	4.65357	4.21054	4.38178	4.58235	4.55263	3.88902	4.45332	4.15415	4.65316	3.97077	4.13876	4.1026	4.14608	4.00993	4.03573	3.99299	4.1499	3.9966	4.17318	3.53999	4.10002	4.00763	4.80571	4.14952	3.65223
10435	3.06795	2.96278	4.2044	3.54229	1.25303	4.51144	2.99783	4.11684	4.77486	4.01469	4.10247	3.78348	3.59166	3.88943	2.7797	4.34978	4.23076	3.79673	4.48416	4.79611	4.01181	3.54273	4.06763	4.31086	3.91569	3.94467	3.91326	3.80452	4.09446	4.31147	4.5539	4.80928	4.08171	3.58447	3.89772	4.45022	3.78035	4.07164	3.31768	3.39642	3.59564	3.8211	3.89703	3.75769	4.07389	3.44651	3.37123	3.85078	3.60481
10436	4.45254	4.98307	4.8234	4.82662	4.33693	4.48374	3.87564	3.95028	5.0139	4.47783	4.47052	5.29464	4.23748	4.70607	4.60878	4.83393	4.97347	4.49712	4.62916	4.52508	4.47588	3.82565	4.361	4.34773	3.99329	3.31738	3.6041	3.73594	4.15489	3.16457	4.10011	4.02214	3.79608	2.89515	3.0592	3.4326	3.37726	3.45321	3.48899	3.24153	3.67174	3.69462	4.86704	4.4295	4.27608	4.06206	3.99687	3.93243	5.04028
10437	5.49224	5.52372	4.18936	5.50459	5.46648	4.99616	5.21597	4.68926	4.94445	5.16154	5.91132	4.6721	4.21528	5.35094	5.96976	4.55285	5.02841	4.8332	4.70649	4.80204	5.25546	4.89745	5.23773	4.11595	3.81263	4.29036	3.87061	4.3629	4.46794	3.54173	4.09948	3.9879	4.26088	4.07433	4.19687	3.92067	4.54045	3.66382	4.18718	3.61123	4.1286	4.1708	4.15545	4.39424	3.93889	4.43729	6.84282	5.67934	6.4004
10438	2.06179	2.95377	2.89127	1.34328	2.67199	1.54713	2.88739	2.61735	3.28364	2.79394	3.14233	3.09499	2.80395	2.31619	2.55936	2.86797	2.48537	2.21504	3.1878	2.93777	2.57054	2.27838	3.51794	2.65379	2.77997	2.20073	3.15987	3.60054	3.13309	2.81234	3.09422	2.62229	3.54145	3.35926	2.59939	2.93946	3.1517	2.32176	2.2195	2.17733	2.26824	2.36547	2.89766	3.01903	3.40411	2.89234	2.91978	2.19209	1.63256
10439	3.54907	2.89177	3.01176	2.35696	2.88532	2.44398	3.30633	2.82294	2.47646	2.70359	3.1367	2.07176	2.74728	3.64187	2.60794	2.59164	2.97652	2.29033	2.1255	3.19734	3.37816	2.5858	2.56596	2.77109	2.9136	2.61939	2.96931	2.28616	3.03677	3.24766	1.63094	2.66236	3.20335	2.56843	2.75409	3.36205	3.11207	2.71972	2.07655	2.95157	3.2399	3.68444	2.46578	2.72099	3.13272	2.29133	2.93778	3.44108	4.04056
1044	3.36867	2.7472	3.35756	3.25559	3.30401	2.77748	3.45397	2.35102	2.36666	2.89928	3.23124	3.16397	3.40241	2.49994	3.43914	2.92767	3.49693	3.40679	2.19948	3.39306	2.98046	3.46606	2.95527	3.26569	3.26393	3.81013	3.45302	3.61476	2.72444	4.16614	3.33799	2.90461	3.17002	3.89619	3.82618	3.41311	3.71048	3.8397	4.23172	4.12109	3.78439	4.06788	2.42258	3.96626	3.72803	4.50359	3.07446	3.9233	3.22662
10440	4.02952	4.28842	4.5091	3.31774	3.81609	3.99483	3.14237	3.83481	4.3215	4.35709	4.39389	3.33739	3.72543	4.11495	3.53409	4.37738	3.30875	3.59475	3.64791	3.36511	4.5276	3.60682	4.30344	3.76777	3.835	2.96996	3.53901	3.26707	3.31583	3.42104	3.63927	3.66225	3.50359	2.97882	3.62241	3.84362	3.37356	3.43024	2.97896	3.09952	3.36232	3.66695	3.43851	3.50403	3.63223	2.76797	3.80741	3.70669	4.25531
10443	3.83964	4.29353	4.31698	4.28424	3.76374	4.51017	3.68904	4.25993	4.271	4.02585	4.01232	4.13624	3.73322	4.16425	3.56097	4.36679	4.10742	3.87409	4.10937	4.30111	4.1031	3.91271	4.20436	4.16969	4.24246	3.98189	3.8516	3.79917	4.31483	3.71487	4.23235	4.29614	4.22766	3.94453	4.00859	4.18757	4.00408	4.22201	3.44589	3.65075	3.6666	3.95617	4.00172	4.12645	4.17912	3.82903	3.93842	4.1041	3.57342
10444	2.0717	3.01763	3.68891	3.69461	1.87241	3.5708	2.36711	3.59107	3.61789	3.08851	3.14848	2.86171	2.89105	3.20772	2.83963	4.31328	3.69098	3.63469	3.90386	3.70777	3.39144	3.41705	3.5326	4.057	4.04878	3.57188	3.68122	3.09189	3.24617	3.29363	3.61033	3.90689	3.81075	3.28489	3.69618	3.21254	3.12532	3.19329	2.31609	3.05368	2.85965	3.22747	3.57991	2.74017	3.2014	3.44625	2.37832	3.82716	2.12451
10445	3.78416	3.71358	4.7052	3.63225	3.15976	3.9093	3.56075	3.9034	4.17645	4.30947	4.23262	3.70263	3.46757	3.8384	3.82224	4.39552	4.27528	3.84021	4.35651	4.44664	4.22041	3.86139	4.38837	3.64219	3.8901	3.58687	3.78999	3.59091	3.40919	3.51623	3.40873	3.60021	3.6576	2.70108	3.67858	3.47381	3.23768	3.39371	2.70009	3.04694	3.39664	3.98746	4.12942	3.72918	3.9295	3.51167	3.68738	4.13697	3.75503
10446	3.19055	3.96915	3.41692	3.05141	3.94027	3.74379	3.30137	3.46238	3.54594	3.5212	3.35228	2.11915	3.54974	3.4483	4.58391	3.14417	3.47589	3.04445	3.52488	3.15808	3.74336	3.20986	3.89507	3.33428	2.92187	3.31249	2.61243	2.71757	3.10759	2.5806	3.01552	3.00457	3.75779	2.60224	2.98496	2.9568	3.13388	3.05997	3.47497	2.83968	2.5479	3.26848	3.29486	3.10888	3.25468	3.17675	2.87946	3.36545	3.87278
10449	2.77692	3.53709	2.48505	4.07438	2.61491	2.91573	2.61378	2.93521	2.42435	2.76543	2.51503	3.43612	3.15591	3.42753	3.46386	3.17232	3.24053	3.30994	3.06163	2.94165	2.54952	2.77519	2.73643	3.58323	3.35225	3.34641	2.89715	2.81701	3.16742	2.66488	3.35154	3.0515	2.78538	3.25036	2.90969	3.22099	3.28972	2.93406	3.17307	2.99726	3.12271	2.80947	3.96704	2.41872	2.86939	4.02319	2.57301	2.77306	2.65211
1045	3.01967	1.76211	2.27218	2.80612	2.56517	2.25904	3.24339	2.88155	3.00875	2.51429	2.176	2.61202	2.42045	2.34583	1.91126	2.34933	2.6939	3.0111	2.10842	2.56155	2.21635	2.53478	2.05855	3.12803	2.25713	3.11344	2.8245	2.77942	2.68524	2.82662	2.86354	3.75337	1.74357	2.82678	3.91468	3.71885	3.3127	3.12547	2.5536	3.31013	2.71809	3.29597	2.56039	3.0372	2.78018	2.81945	2.63822	1.48	1.69485
10450	3.31822	4.02489	4.20002	4.39202	3.19114	4.2246	3.43751	3.60043	4.36409	4.34949	3.92523	3.39042	3.23828	4.16891	3.67482	4.61802	4.4185	3.83412	4.43381	4.23753	3.74827	3.67091	4.17247	4.21936	4.00661	3.5817	3.58505	3.44712	3.71056	3.40465	3.81147	3.797	3.95203	3.17226	3.56855	3.73242	3.3593	3.50605	2.85441	3.34096	3.74777	3.51902	4.22991	4.04843	4.17905	3.42232	3.49618	3.53962	3.19494
10451	3.53041	4.75012	2.33252	5.08815	3.49406	3.44276	3.97053	2.79938	2.39639	4.30862	2.18622	4.17383	4.97997	3.74385	2.94478	3.27667	3.82058	3.21308	4.58263	1.97781	2.93744	3.58455	2.13465	3.21185	3.21992	3.49378	2.99448	3.49434	4.57918	2.96074	3.68858	2.37669	4.59782	3.14703	2.54454	2.48735	4.01112	2.59853	2.97134	3.07399	3.11878	2.88227	4.19164	2.45592	2.5049	4.1092	3.09014	2.51475	2.80749
10454	3.00332	2.92967	2.98241	3.36708	3.07123	3.18911	3.15185	2.97042	3.36591	3.56483	3.40675	3.8156	2.4702	3.23792	3.26426	3.29027	3.11849	3.24533	2.82305	3.88842	3.72948	3.0761	3.56934	3.53893	3.18519	3.35143	3.4681	2.98614	3.53821	3.35907	3.50281	3.44652	3.53826	2.43616	2.75112	3.18923	3.09485	3.24006	2.33874	2.44021	2.68333	2.57349	3.44527	2.92177	3.64692	3.00075	2.98038	2.89492	3.19344
10455	4.20135	4.8621	4.12683	5.98904	3.8268	4.45232	4.25916	4.74842	4.13154	5.41243	4.26242	5.66708	4.78113	4.61626	4.41431	4.90766	4.84931	4.48453	5.38501	4.65268	4.36545	4.22344	4.11971	5.35409	4.76941	4.83926	4.54084	4.64221	5.23552	4.31445	4.7048	4.49609	5.05235	4.89756	4.48909	4.68266	4.54135	4.48394	5.14646	4.3061	4.72931	4.40538	5.81908	4.40825	4.54494	5.5284	4.16436	4.07947	4.09111
10456	4.2381	5.01674	5.06301	5.35023	4.21849	5.5116	4.21676	4.5321	5.22856	4.8379	4.71555	5.09777	4.33075	4.77943	4.59881	5.10592	4.96845	4.67545	5.56627	4.8072	4.7259	4.37609	4.79083	4.83165	4.4572	4.35227	4.23115	4.21961	4.75136	4.01894	4.74007	4.51161	4.68009	3.93492	4.38922	4.31017	4.15649	4.10386	3.80175	3.9859	3.97113	4.31745	5.23623	4.50723	4.58014	4.453	4.38976	4.30788	4.72929
10457	5.6305	5.51873	5.8754	4.82571	5.10262	4.28115	5.13223	4.77323	4.78164	4.24488	5.15234	4.75787	4.38404	4.75363	5.41842	5.52987	5.20671	5.24907	4.93878	4.95102	5.46617	4.18296	5.07569	5.18148	5.20944	4.91094	5.44991	3.14468	5.27196	4.89694	5.05475	4.80507	5.42146	4.45215	4.58345	5.26322	4.81534	5.03132	2.68517	4.39034	5.23336	4.2708	4.71276	5.39175	5.24304	3.6637	5.86416	5.01132	5.87103
10458	2.53517	2.55353	3.68565	3.31633	1.97678	3.78328	2.24702	3.63783	4.19665	3.69404	3.44257	3.11845	3.18188	3.52919	3.15004	3.88779	3.57185	3.33734	3.63023	3.8039	3.33511	3.20336	3.81421	4.16319	3.55555	4.00497	3.83599	4.07529	3.78735	4.10324	4.17358	4.36982	3.35263	4.00551	4.10138	4.11951	3.2809	3.70835	3.62934	3.46495	3.70057	3.20294	3.44113	3.02084	3.48864	3.23047	2.81006	3.22241	3.10645
1046	1.96549	1.79204	2.05389	2.78762	2.46623	2.5816	1.95427	3.05404	2.47794	3.21308	2.71125	2.85708	2.53711	1.6665	1.8904	2.32221	2.48647	2.41419	2.24794	3.0123	2.36658	2.58423	2.14881	3.15637	2.34382	3.13289	2.80724	2.48993	2.5995	2.78118	3.14611	2.99407	2.72993	2.9688	3.21081	2.64535	3.1061	2.4481	2.11197	2.22101	2.30695	1.63939	1.93122	2.67881	3.34747	2.12987	1.94411	2.15764	1.78374
10460	3.30311	2.04726	2.93611	2.96003	3.16054	3.46688	2.69202	2.82658	2.98811	2.26073	3.1843	1.965	1.62042	3.2708	3.3592	1.94407	3.0802	2.62964	1.69847	2.28782	3.46534	2.43207	2.87797	1.75289	2.32256	1.61762	2.19272	2.03108	1.39709	1.90478	1.71154	2.20726	1.75222	1.40837	1.82574	1.97328	2.41865	2.40737	1.40331	1.70216	1.24831	3.16556	1.99	2.11272	1.72195	2.01452	4.97544	2.6626	3.97989
10461	3.07476	3.4234	2.40608	3.23546	3.06659	2.77466	3.00565	3.01521	2.88418	2.77461	2.74901	2.58381	2.65593	3.25656	3.31441	2.68885	2.91986	2.40838	3.02866	2.49845	2.94184	2.81827	2.86802	2.61651	2.5596	2.71535	2.96781	2.88786	3.06543	2.34953	2.73002	2.38177	2.58444	2.87093	2.3301	2.65776	3.00515	2.65516	2.89633	2.97885	3.04327	2.45975	2.75841	2.37034	2.1128	2.8683	4.47854	2.61191	4.47046
10462	3.25189	4.95202	2.11346	3.03646	4.2613	2.97857	4.32205	3.1673	3.35574	2.20533	2.85752	2.66508	2.61803	2.60279	3.11037	1.93127	2.61597	2.56117	1.65105	2.31724	3.20864	2.84993	2.59865	2.00965	2.34248	1.8454	2.31656	2.02475	2.37646	1.85109	2.17456	2.03057	2.26674	2.21861	2.10536	1.7646	2.26804	1.98151	2.12073	1.8262	2.2758	2.38276	2.09223	1.9823	1.95329	2.30049	3.21857	2.70102	3.36153
10463	4.61992	4.97864	4.75982	5.18636	4.42683	4.5258	4.63561	5.0539	4.55295	5.10703	4.98382	5.12631	4.69479	5.06444	4.52327	5.15141	4.74456	4.57518	5.1127	4.99086	4.54746	4.61386	4.68016	5.29232	5.14273	4.69529	4.66041	4.89953	5.20104	4.71178	5.20237	4.79565	5.25043	4.80233	4.7798	5.0715	4.7483	4.76638	4.5513	4.37789	4.59161	4.68418	5.23715	4.44405	4.88062	4.81686	4.45226	4.62423	4.33809
10464	3.17473	3.5409	4.04946	2.22742	3.185	3.44916	2.43379	3.38678	3.61051	2.89659	3.50089	2.6709	2.58572	3.49826	3.32506	3.90764	3.19138	2.66104	3.78246	3.06317	3.4248	2.50238	3.68322	2.80235	3.45729	2.0879	3.08924	2.81873	2.27156	2.3148	3.3056	1.71275	3.29895	2.58051	2.22551	2.50725	2.47823	3.09256	2.5708	2.53126	2.86521	3.15113	3.20796	3.14432	3.55174	2.43576	3.39478	3.60724	3.24012
10465	3.1975	4.62936	4.33343	4.55269	4.26014	5.04957	3.20587	3.477	3.91281	4.49455	3.989	3.96209	3.86134	4.63594	4.43027	4.4367	4.41974	4.27509	4.55635	4.90573	4.19809	3.67514	3.92597	4.05833	3.95452	3.03962	3.53932	3.52646	3.4823	3.33062	3.93723	3.47983	3.91586	2.9316	3.31834	3.56063	3.65074	3.80521	2.96548	2.81217	3.37286	3.65593	4.43951	4.57703	4.01513	4.02456	3.71579	3.71698	4.33207
10466	3.81107	4.06846	4.02143	3.66353	3.57347	4.24595	3.62275	4.42223	4.21278	3.90662	4.21831	3.75082	3.3327	4.3855	3.70262	4.43708	3.97465	3.84903	4.2519	3.78849	4.14144	4.06155	4.49881	4.09834	4.03888	3.61058	3.73321	3.8445	3.87622	3.65263	4.14421	3.77156	4.14169	3.49054	3.63448	3.68706	3.28739	3.93719	3.50158	3.65086	3.70798	4.09844	3.71391	3.85237	3.82737	3.71994	4.07708	4.2355	4.35237
10467	3.96497	5.07928	5.31835	5.49331	3.9986	5.15831	4.11766	4.54758	5.19911	5.75791	5.03369	4.91024	4.54154	5.15677	4.65028	4.89495	5.3003	4.95543	5.29675	4.49651	4.58636	3.98417	4.69207	4.81391	4.0885	4.45584	3.87498	4.11816	4.04438	3.73584	3.79098	3.98659	3.85354	4.14739	4.13249	3.96719	4.12159	4.14711	4.17388	3.34696	3.5468	3.82066	5.57207	4.24074	4.40721	4.00072	4.12558	4.27648	4.34393
10468	2.63266	3.03976	1.83693	2.08771	3.77443	2.53643	4.31775	2.67835	2.45317	3.08924	2.25976	2.43348	3.10903	2.19691	2.20584	2.12069	1.91537	2.43192	2.52693	2.50408	2.8972	2.17292	2.62226	2.35627	2.67976	2.63512	2.71666	2.72864	3.12604	2.59729	3.06998	3.05165	2.25262	2.98786	2.77308	2.62301	3.45744	2.68259	2.46458	2.67453	3.34991	2.01926	2.06979	2.5138	2.88279	2.36165	1.66912	1.96083	4.10428
10469	3.34672	4.1477	3.54139	4.4666	3.34567	3.69363	2.81025	3.75065	3.87125	3.96783	3.81944	3.87805	3.53025	3.37639	4.37532	4.03822	4.26302	3.22788	3.90167	4.45749	3.96589	3.05979	4.0046	2.76132	2.87124	3.09386	2.21593	2.54954	3.26311	1.50885	3.28659	2.74745	2.4023	1.81792	2.04676	2.26166	2.94243	2.35181	2.07135	1.74566	2.19295	3.21741	4.47973	2.79044	2.76431	3.58858	3.54906	3.33501	3.69719
1047	2.57822	2.73933	2.78989	2.20838	3.57205	2.44999	2.01165	2.35405	1.28335	1.62194	2.56025	1.80392	2.35811	1.99802	3.27508	2.16682	1.71495	1.96347	1.8823	2.64012	2.63692	1.4401	3.0219	2.35686	3.05912	1.34898	2.3899	2.17486	2.38461	2.07452	2.67295	2.13486	1.97205	1.61212	1.74319	2.5475	2.8239	2.1052	2.19003	2.28096	2.65949	3.20165	2.25605	2.7757	2.71628	2.24614	2.30997	2.29122	1.72415
10471	3.79371	3.97717	3.65013	4.28473	3.60613	3.96864	3.25372	3.76147	4.15046	4.01037	3.27821	3.66708	3.45434	3.56423	3.25924	3.70944	3.61074	3.26875	3.71282	3.71844	3.38788	3.24898	3.13508	3.61977	3.42271	3.45897	3.36362	2.89294	3.15101	2.86987	3.53258	3.24351	3.22872	3.4225	3.27543	3.36989	3.53581	3.45453	3.46848	3.28578	3.25485	3.58318	3.29957	3.49403	3.46997	3.66357	3.58742	3.6551	4.09682
10472	3.01127	3.22489	2.95409	2.70838	3.11387	2.15747	2.82234	2.81678	3.04704	2.90001	3.15527	3.48909	2.95447	2.79822	2.9548	3.02287	3.22722	3.2632	3.53265	4.03679	3.19677	3.15264	2.69333	3.10264	3.42572	3.0612	3.26027	2.95978	3.51234	3.13133	3.4909	3.57143	3.61544	2.76778	2.55171	3.5344	3.16116	3.38399	2.57219	2.80791	2.85173	3.01796	3.66927	2.92193	3.83522	3.19669	2.96166	3.06141	2.15424
10473	4.94386	4.09464	4.71943	2.77713	6.06376	4.27188	4.4654	4.49004	4.51497	3.80804	6.14288	3.86	4.7377	4.97884	4.70859	4.66867	3.3162	4.0774	4.50145	5.6306	5.13141	4.3191	4.52148	4.49271	5.0516	4.23065	4.7898	4.63032	4.39597	4.84636	4.57618	4.87744	4.6972	3.52678	4.69256	5.08874	4.87579	4.55988	4.3084	3.97145	4.51577	4.9679	3.78071	4.21669	5.32085	3.84897	4.86003	4.33617	4.40105
10474	3.23826	2.69012	3.12253	2.53482	2.73521	3.101	2.76677	2.70058	2.7574	2.7156	3.10877	3.0767	2.80869	2.7086	3.09253	3.20994	2.45552	2.71624	2.98517	4.04481	3.14115	3.22208	3.09388	3.31285	2.90812	3.2471	3.12969	2.86081	2.95598	3.11168	3.02952	3.35567	2.65896	2.3931	2.89734	3.04501	2.91012	2.62142	2.28209	2.45043	2.59512	2.94154	3.01074	2.69413	3.08699	2.74884	3.00386	3.14514	3.24883
10475	4.28096	4.07597	3.9847	4.11097	4.38595	4.13858	4.08091	4.11766	4.01332	4.36798	4.20666	4.28968	3.58456	4.3447	4.25658	3.91185	4.19566	3.86598	3.69495	3.95841	4.21984	4.01457	4.32768	3.70174	3.54891	3.43238	3.32664	3.538	3.53002	3.48554	3.53152	3.49444	3.69309	3.6062	3.4237	3.20499	3.38446	3.71057	3.37071	3.58512	3.58294	4.11263	3.81574	4.02808	3.45964	3.61942	4.19534	4.01106	4.47692
10478	3.04998	2.39506	3.69114	3.66276	3.03377	3.45145	3.29811	4.09628	2.11372	3.28913	4.35634	4.10791	4.01509	2.85894	3.35183	3.41427	4.08207	3.62085	4.39239	3.98015	2.78392	3.53447	3.13285	3.90057	3.4001	3.03614	3.99704	3.42452	3.21126	3.853	3.63709	2.97075	2.94263	2.18371	3.84621	4.28223	4.00266	3.93507	2.41802	2.52215	3.02077	3.58757	3.86413	3.97931	4.2957	3.11591	2.77761	3.43888	2.73069
10479	4.32728	4.41616	4.61983	3.5605	4.15778	3.98431	4.26438	4.52903	3.5889	3.61228	4.81804	3.71454	3.92041	4.17529	4.22237	4.26492	4.01394	4.21341	4.65204	4.93589	4.36672	4.07049	3.90771	4.26425	4.90918	4.30562	4.61216	4.41587	4.70361	4.22321	4.37289	4.66733	4.60098	3.88997	3.80421	4.68467	4.08557	4.8108	4.34135	4.64507	4.29582	4.54311	4.62074	4.17519	4.57598	4.5497	4.84356	4.41585	4.38674
1048	2.57785	2.51668	2.57737	2.93566	2.31241	2.65839	2.97916	2.07176	3.62458	2.86841	2.66958	2.79782	2.59852	2.73195	2.09379	2.29827	2.67179	2.36676	3.09503	4.22284	2.25258	2.71496	2.46803	2.41278	1.68916	2.8422	2.77221	2.10919	2.65607	2.72097	2.81823	3.57201	2.29445	2.77588	2.91823	2.68535	2.77525	2.57848	2.26562	2.97265	2.2103	1.70709	2.00438	2.6402	3.53626	2.81727	1.54808	2.53572	2.16986
10480	4.24893	4.47431	5.17243	4.10421	4.25214	6.00151	3.61731	5.20077	5.33504	5.10174	5.19894	4.4048	4.67349	5.05182	3.99584	5.68046	4.88117	4.76539	5.10629	5.11026	4.9756	4.40952	5.62053	5.03858	5.25721	4.3592	4.58161	4.75962	5.00347	4.60685	5.42962	5.50782	5.37635	4.41973	4.74429	4.81268	4.42258	4.81329	4.21316	4.59839	4.60977	4.85199	4.73883	4.50981	5.07714	4.16379	4.81995	4.73493	4.84981
10481	2.4458	1.56374	2.12749	2.35571	2.67238	2.39219	2.23758	2.07535	1.33668	1.89545	1.65471	2.22703	3.33573	0.757921	2.53192	1.8526	2.10867	2.75626	1.0741	1.73526	2.27077	2.81525	1.91765	1.57059	1.93163	3.53809	3.61344	3.08456	2.38886	3.13389	1.85985	3.11861	2.06168	3.50617	3.11371	3.40464	2.7194	2.04611	2.69264	3.34674	3.30385	2.42106	2.46434	2.60376	3.22724	2.72336	2.24031	3.20576	1.70188
10482	4.34979	4.97741	4.63129	4.84224	4.26857	4.76788	4.23955	4.47681	4.77103	4.47204	4.30413	4.63652	3.85809	4.68068	4.45086	4.784	4.84789	4.26738	4.46021	4.7557	4.96163	4.32777	4.91946	4.39345	4.49904	3.91399	3.77842	3.92346	4.57439	3.91329	4.61261	4.40087	4.43809	3.85896	3.51597	4.13078	4.03754	4.18223	3.50362	3.73796	3.63026	4.327	4.70647	4.20898	3.9509	4.14727	4.47601	4.17485	4.91437
10483	4.21583	4.73711	4.19356	4.2137	4.20858	4.52296	4.2366	4.12596	4.27246	4.60669	4.53338	4.06259	4.09718	4.54221	3.88702	4.60376	3.84813	3.4661	4.44935	4.07414	4.3002	3.91476	4.20442	3.91577	4.06507	3.3674	3.6671	3.65242	3.80095	3.54376	4.33908	3.98833	4.14772	3.95429	3.46757	3.76401	3.81935	3.37373	3.4421	3.63779	3.56373	3.94783	3.9817	3.7024	3.75724	3.92328	3.79028	4.10194	4.51358
10484	3.91407	3.88668	3.95368	2.9536	4.52956	3.07486	3.72198	3.63211	3.70819	3.25889	4.41875	3.3811	3.58411	3.65424	3.72219	3.53651	2.91089	3.1893	3.36351	3.41187	4.0337	3.69773	3.78684	3.58656	4.01726	3.41552	3.80796	3.66731	3.45906	3.39447	3.77138	3.47627	3.67088	3.71552	3.69373	3.84448	3.49841	3.59084	3.75493	3.58624	3.64001	3.40021	3.40944	3.38743	3.29269	3.19776	3.86613	3.49041	4.19221
10485	2.73964	2.03143	2.91729	2.0375	2.77346	3.23911	3.44811	2.68593	3.16192	3.24876	2.61266	3.63814	3.93701	2.79425	3.50281	2.42527	2.69334	3.11762	2.96688	3.29795	2.9815	3.65495	2.98547	3.12167	3.14381	2.95433	4.19674	2.95166	3.29833	3.8248	3.17701	4.20599	3.37214	4.09763	4.24454	3.98636	3.8473	3.68456	4.29972	3.34191	3.48227	3.00287	2.72998	3.50451	4.47521	3.33868	2.53317	3.17326	2.60924
10486	4.98193	4.77503	5.2683	2.41844	4.78517	5.71054	3.96321	3.84709	3.52081	3.33457	5.71095	2.34718	4.49906	4.41785	5.01357	4.20155	3.13508	4.30565	4.59884	3.24798	3.5694	4.21228	5.56486	4.18227	4.72419	3.07461	3.91901	4.09087	3.82069	4.89511	4.29312	3.87993	4.65591	3.53309	4.69092	3.57524	3.91026	4.099	3.64868	4.81753	4.95685	3.10402	3.96952	4.27269	4.54435	3.59604	3.57151	4.20033	2.58797
10487	5.15481	5.66338	5.71479	5.4507	5.73765	5.79377	5.16105	5.63883	5.74599	5.81953	5.90976	5.42525	5.02638	5.84721	5.4951	6.01489	5.77403	5.31093	5.50729	5.51847	5.72503	5.43939	5.89378	5.75487	5.52865	5.03421	4.82711	4.97042	5.1575	4.98588	5.29099	5.50084	5.34365	5.11283	5.25588	5.29871	5.06779	5.22423	4.35	4.64483	4.71453	4.93339	5.09651	5.01048	4.93785	4.88848	5.80965	5.29579	6.37026
10488	4.0761	5.12106	4.93557	5.07883	3.89368	4.94409	3.76382	4.10527	4.86541	5.04229	5.23532	4.28265	4.19502	4.39458	4.63765	4.94241	5.00145	4.45384	4.80938	4.61931	4.60814	4.21211	5.15067	4.5257	4.17537	3.78049	4.13017	3.64109	3.91929	3.76421	4.2691	3.90629	3.97856	3.42673	4.23594	4.22993	4.19244	3.88612	3.59194	3.59445	3.78152	4.27594	4.82673	4.54021	4.53045	4.00767	4.16568	4.16825	4.91473
10489	3.651	4.76339	4.41198	4.14095	3.83217	5.04026	3.79025	4.14081	4.4258	4.0661	3.99051	3.51845	3.37066	4.0484	4.00414	4.97888	4.41416	3.83591	4.44195	4.42142	4.15425	3.88415	4.73709	4.54667	4.87372	4.07975	4.35553	4.43744	4.14568	4.07281	4.48838	4.27921	4.51482	3.45703	3.93486	3.4897	3.67458	3.52946	3.33521	4.0381	3.86739	3.88895	4.54957	3.69396	4.08063	3.74424	3.95897	4.30384	3.93772
10490	4.78953	5.55145	5.31195	5.84589	4.36071	5.19553	4.53945	5.07995	5.21106	5.50452	5.13133	5.03861	4.73471	5.30619	4.88409	5.54917	5.39905	4.89969	5.35943	5.04634	4.9053	4.68177	5.31085	5.52101	5.04834	4.93011	4.84341	4.75486	5.26744	4.69544	5.27391	5.13478	5.29104	4.83652	4.81425	4.77028	4.74206	4.77994	4.55084	4.65034	4.63698	4.77431	5.50522	4.81299	4.81253	4.93712	4.96815	4.68078	5.01114
10491	3.88925	4.57244	4.33311	4.35042	3.9379	4.3456	4.2999	4.25435	4.22162	3.99395	4.53237	4.21717	3.3742	4.15267	4.24426	4.17466	4.41074	3.85163	3.78573	4.36518	4.75452	4.13683	4.25176	4.03095	4.05518	3.09812	3.91822	3.68498	4.0702	3.6932	4.21129	3.43391	4.1003	3.62744	3.4199	3.69819	3.56757	4.15954	3.30131	3.72016	3.56451	3.60977	3.91482	3.77777	3.26231	3.50123	4.12549	3.70526	4.42068
10492	4.4774	4.55761	4.41534	3.74546	4.39297	4.41656	3.88516	4.58252	4.1315	4.19718	4.34699	3.9915	3.79843	4.56814	4.39832	4.54566	4.09351	4.0352	4.2254	4.23981	4.35522	4.20699	4.68215	4.20227	4.33271	3.81772	3.77372	4.10119	4.045	3.80716	4.28643	4.04096	4.25223	3.89066	3.82572	3.85357	3.85483	4.0966	3.71261	3.94746	3.92735	4.13474	4.31275	3.89999	3.82568	4.02823	4.48084	4.29472	5.19671
10493	5.08983	5.05926	4.65329	5.02445	4.96537	4.93236	5.18821	4.50401	5.07051	5.41777	4.6654	5.52559	4.73984	4.46429	5.21568	4.05359	4.82275	4.0208	4.29215	4.52301	5.36544	4.56268	5.34884	4.62526	4.50963	4.4237	4.30475	4.29478	4.37977	4.41743	4.6338	4.37519	4.58762	4.59673	4.42389	4.35215	4.46846	4.50593	4.33888	4.12582	3.99	4.34243	4.81592	4.32777	4.31669	4.73329	5.0932	4.02427	4.88638
10494	3.41691	4.37845	4.47834	3.97455	3.34473	4.69111	3.52324	3.81739	4.46361	4.38669	4.19798	4.33058	3.35994	4.20028	4.00883	4.1716	4.67806	3.61675	4.14319	4.18399	4.11704	3.7123	4.99995	4.59327	3.94779	3.49455	3.66401	3.42195	4.18937	3.30746	4.26827	3.90367	3.84718	3.41083	3.55518	3.40717	3.49048	3.39029	2.6016	3.56792	2.89156	3.32297	4.34366	3.39099	3.52571	3.21744	4.0132	3.39433	4.49363
10495	3.60017	3.05546	3.36011	2.53183	3.46266	2.78256	2.69592	3.81826	3.59555	2.49302	3.3187	2.05156	2.86064	2.97185	3.50275	3.68191	3.48755	3.96503	2.41654	3.95489	3.62327	3.55689	2.91509	3.52665	3.72065	3.28393	3.93921	2.9268	3.4256	3.81692	3.15975	3.43812	3.32946	3.05218	3.26003	3.66405	2.90444	3.99085	3.37586	3.47375	3.80874	3.2836	2.54011	3.63962	3.5776	3.35026	3.42709	3.66303	2.69418
10497	4.50311	4.59991	5.54683	5.05753	3.29342	5.09574	4.26201	4.91081	5.45581	5.09751	5.501	5.08437	4.47216	5.33813	4.59665	5.24759	5.28675	4.85179	5.03682	4.77624	5.52152	4.88405	5.38246	4.82495	4.54465	4.39208	4.14319	3.86981	4.72553	4.38516	5.02412	4.79177	4.9383	4.30753	4.26247	4.76422	4.27671	4.2332	3.30744	3.78756	3.85804	4.50019	4.63999	4.31291	4.56123	4.22185	3.77584	4.24559	4.53893
10498	3.11977	3.87528	3.22725	3.84674	3.19447	3.78369	2.98779	3.35367	3.4033	3.59429	3.26747	3.6758	2.81179	3.59113	3.29591	3.62421	3.70611	3.21718	3.50526	3.45337	3.35242	3.17609	3.86576	3.76897	2.91371	2.98638	2.73649	2.78127	3.21215	2.87166	3.76097	3.56933	3.39321	2.84158	2.7014	2.60942	3.09952	2.77755	2.58624	2.54533	2.29489	2.73305	3.36625	2.86312	2.7135	2.74795	3.21075	2.89551	3.88091
10499	2.72476	1.66887	2.11036	1.75287	3.22002	1.31332	2.35272	1.82743	1.79842	1.61909	3.38087	1.91418	2.37022	2.00528	2.03435	2.50789	1.61714	1.67482	2.74614	2.7962	2.43813	1.96463	1.93654	2.15328	2.93086	2.20474	3.19663	2.77589	2.58527	2.69097	2.50644	2.46845	2.77212	1.68989	2.30495	2.70462	2.5082	2.66909	2.51117	3.02889	2.99767	2.36853	1.80892	1.79945	2.87154	2.65493	2.3427	2.57362	0.980924
105	2.81368	1.81833	1.73948	1.84618	1.95598	1.77635	2.21403	1.78615	2.05745	2.59344	2.36757	2.35021	1.88525	1.50741	2.26416	0.942846	3.2036	2.2181	2.12376	2.01502	2.33924	2.73389	1.56423	2.77618	2.78412	3.03854	3.24245	3.06429	1.80248	2.34551	2.59506	2.62859	2.37249	3.36496	2.36654	2.59979	2.34274	2.55114	3.21501	2.51484	3.02125	2.08601	1.60302	2.27985	2.03792	2.91334	2.35287	1.76573	1.94155
1050	4.07172	4.08097	3.29048	3.85216	3.49682	2.70815	3.79333	3.13484	3.75292	3.5612	3.80479	3.76319	3.26157	3.41996	4.19388	2.71367	3.71782	3.23193	3.03322	3.53367	3.68055	4.08501	3.45199	2.89429	2.32084	2.61617	2.16759	2.26158	2.29334	2.13764	2.54945	2.1038	2.91915	2.28088	2.0029	2.59055	2.62542	2.3619	2.35203	2.01271	2.20403	2.27026	3.53968	3.46333	2.46697	3.7327	4.30144	3.7312	4.32951
10500	3.67426	3.11418	2.45129	4.46415	3.27674	2.46756	3.15184	3.25445	2.53615	2.3733	2.2186	3.5692	3.62147	2.0915	2.47072	2.7547	2.55018	3.12834	2.4978	2.72595	2.8666	2.98406	2.28109	3.25131	2.96485	4.06413	3.0562	4.3767	3.08424	3.74411	2.59423	3.60153	2.89342	3.21711	4.15265	3.30407	3.72657	3.50036	4.38883	3.3036	3.73194	3.49569	2.93568	3.64218	3.98266	3.26645	3.42761	3.57221	2.02321
10501	3.22069	2.12376	2.75108	2.95838	2.46399	1.80004	2.96274	2.6548	3.49161	2.32267	2.9368	2.82475	2.86726	2.53147	2.81421	2.67468	2.83508	2.87335	2.17392	3.25644	2.53033	3.11586	2.36462	2.82766	2.22436	2.62374	3.14943	2.49005	2.46647	2.84396	2.91689	2.96024	2.33361	2.71472	3.09171	2.52899	3.14282	3.16264	2.3663	2.89588	2.95743	2.80081	2.32592	2.84396	2.88554	2.82508	3.69295	3.53966	2.9104
10505	3.4828	3.80035	5.01537	2.26565	3.33782	4.21727	3.08468	3.31695	4.18381	2.84604	4.4602	3.03255	3.11336	4.06596	4.07961	4.78103	4.00156	3.96633	3.40076	3.86987	4.51114	3.47756	4.04477	2.76073	3.29438	2.96571	3.62781	2.51127	2.88963	3.53563	3.4321	3.70071	3.79302	1.70224	3.82133	2.8413	2.91049	3.34554	1.6334	1.72829	2.1164	3.37936	2.90716	4.21463	3.69545	2.45598	2.87321	4.17856	3.40627
10507	3.20901	4.20309	3.10829	3.82731	3.72277	3.6115	3.54089	3.45857	3.3837	4.22312	2.77429	3.80302	3.66488	3.42737	4.2015	4.12347	3.54851	2.98687	4.19555	4.09261	3.65882	3.41703	3.68099	3.74814	3.97522	3.57522	3.49419	3.15545	4.08559	3.8481	4.10761	3.82426	3.40653	2.68592	3.13462	3.3671	3.94631	3.76346	3.82073	2.93862	3.12371	3.76171	4.15857	3.20912	3.27468	3.67039	3.48502	3.43532	3.38885
1051	4.08775	4.81957	4.32724	4.2456	4.39133	5.16744	4.29748	4.16945	5.92864	4.5912	4.74255	4.06743	3.67961	4.79945	5.37316	4.05867	4.6301	3.12434	4.65314	4.36518	5.20623	4.27566	4.85613	6.01546	5.04178	5.21862	5.34337	5.1501	5.1251	5.0398	5.47035	6.02383	5.44247	5.19775	5.20691	5.37231	5.03759	5.28486	4.60042	4.45066	4.57199	3.20592	3.25287	3.59409	2.35917	2.95632	5.14276	4.19822	6.39554
10512	2.94289	3.76925	2.79628	1.66317	3.91007	1.83761	3.10383	2.68319	3.0383	2.5593	2.45136	2.72225	2.8545	3.2073	3.34701	2.31224	1.98448	3.42258	3.25029	3.43436	3.34073	3.06021	3.01172	3.47629	4.42169	3.2987	3.18888	4.36039	4.38509	3.74623	3.62566	3.87599	3.38884	2.69737	2.96236	2.52223	3.16844	4.18815	2.91042	3.47489	3.08748	2.55156	3.8448	2.53876	3.33099	2.97373	2.9038	2.61271	3.82063
10513	3.94465	3.83777	4.092	3.95595	3.46793	3.92418	3.55776	4.64425	4.60552	4.29185	4.27699	4.00124	3.93726	4.41525	3.79236	4.49259	4.09212	3.97514	4.66823	4.51712	4.24745	4.11204	4.22662	4.70289	4.28893	4.25712	4.27184	4.56774	4.44796	4.51684	4.52042	4.67346	4.45637	4.53329	4.37602	4.67812	4.07791	4.76862	4.34599	4.3044	4.42033	4.49431	4.06501	4.07312	4.38122	4.03463	4.20634	4.44001	4.12742
10514	1.73112	3.1423	3.62278	3.60195	1.2678	3.4537	2.29632	2.89629	4.46429	2.26472	3.32686	3.19134	1.68265	3.19921	1.99493	4.29828	3.74975	2.81961	2.96695	2.98179	3.70546	2.71934	4.05822	3.65663	3.63181	2.7358	2.97547	2.787	3.04491	2.71439	3.38136	3.5035	3.35459	2.48253	2.6553	2.49413	2.4566	2.4881	1.79025	2.84893	2.06983	1.99933	3.71904	2.38962	3.07251	1.92637	2.1817	2.52947	3.82578
10516	4.12405	5.13879	3.18045	4.18132	5.14633	3.10988	5.25715	3.49994	2.3728	4.06227	2.44387	3.4276	3.65579	4.0222	3.89755	3.57622	4.14223	3.33918	4.04495	2.5854	3.22046	2.87064	3.33159	3.61417	4.41427	3.70472	3.78497	4.14294	4.39575	3.24901	3.75891	2.99909	3.94842	3.63845	3.0744	2.91268	4.63045	2.99658	3.62115	3.78716	3.77095	3.10395	4.67469	2.72782	3.4477	4.20425	3.37748	2.46338	4.70208
10518	4.44449	4.56563	2.19807	2.50035	3.66238	2.89195	2.80898	2.9155	3.53953	3.10662	2.62024	2.38089	2.54569	3.59596	3.86299	2.55548	3.8065	2.93306	3.08945	2.63018	3.32526	2.39533	3.74786	3.0472	2.59219	3.68719	2.72087	3.18934	2.004	2.54136	2.44509	2.19166	2.63138	3.27136	2.6984	2.38152	3.93602	2.62109	2.80019	2.90344	3.00516	2.94998	2.57784	3.59361	3.16753	2.59928	2.78198	3.04366	2.99157
10519	4.15952	5.0893	4.76864	5.32399	4.03958	4.56024	4.11002	4.3658	4.50973	4.85048	4.00449	4.80548	4.36799	4.90805	4.66665	4.92222	4.70737	4.21467	5.03381	4.16059	4.46187	3.9665	4.71211	4.73682	4.14953	4.10596	4.04175	3.90036	4.45678	3.93519	4.53145	4.52563	4.32969	4.10701	3.99898	3.9532	4.34954	3.88179	3.69226	3.59207	4.04978	4.27885	5.05648	4.08362	4.09531	4.25026	4.31111	4.13203	4.533
1052	3.68338	4.89585	3.97263	4.55562	4.43104	5.12023	4.04226	4.3006	5.0388	4.44843	3.7572	3.77589	3.61328	4.70028	4.67084	4.56834	4.64756	3.1267	4.98007	3.84837	4.27956	3.78729	4.96609	5.95648	5.43836	5.0371	4.6366	4.6052	5.36222	4.42874	5.4473	5.36259	5.3861	4.62327	4.52929	4.44248	4.91357	5.1419	4.22796	4.37092	4.38305	3.84819	4.11481	3.32103	3.10761	3.63466	4.46484	4.06499	5.55058
10520	2.98691	3.75446	4.66542	4.46696	3.02453	3.87839	2.37011	4.03357	5.051	4.64713	3.59651	3.29453	3.10089	3.94456	3.30144	3.78983	4.42983	4.22295	3.99225	3.74483	4.18107	3.39464	4.3399	4.58995	3.85504	4.14212	3.65252	3.92123	4.2374	4.42286	4.03238	5.42333	4.13705	4.30262	5.00149	4.73137	3.31306	4.15819	3.1172	4.09817	3.90473	3.57132	4.15107	3.5522	3.19898	3.27637	3.70029	3.55105	3.75249
10521	3.45283	3.38219	3.45917	3.62907	3.2617	3.20845	3.13589	3.48832	3.45635	3.34201	2.85228	3.29752	3.17138	3.5473	3.22057	3.48147	3.40686	3.62377	3.44262	3.55462	3.54957	3.16737	3.78031	3.27927	3.39311	3.01726	2.78072	3.10456	3.44027	3.01277	3.1862	3.33782	3.37434	3.20261	3.22564	3.30063	3.04879	3.37694	3.03532	2.96019	2.70777	3.2916	3.46549	3.27201	3.71761	3.26493	3.29126	3.21873	3.11587
10522	3.8177	3.79616	3.19712	4.45745	2.72155	4.80527	2.89113	2.83176	3.40933	3.86717	2.6328	3.23297	1.91066	4.10519	3.5395	4.29104	3.51772	2.47361	3.33257	2.31575	3.34861	2.53312	3.92608	4.18814	3.70033	3.40349	3.1106	3.37222	3.11022	2.98581	3.93866	3.04729	3.68765	2.57788	2.69907	1.88794	2.95712	2.47192	2.38589	3.32226	3.75918	3.39699	3.56869	2.28453	2.1049	3.07995	4.10005	3.33827	3.89962
10523	2.24989	3.10805	3.48421	3.39639	2.93406	3.1859	2.98388	3.57115	4.0105	3.71817	3.47097	3.73544	2.7166	3.39307	2.55117	3.96338	3.87931	2.95915	3.75018	3.62164	3.40491	3.13018	3.76788	4.23726	3.96061	3.23672	3.38732	3.57491	4.19624	3.1136	3.86309	4.62328	4.59384	3.30973	3.38867	3.28561	3.09915	3.24438	2.4748	2.8954	3.25575	3.06391	3.90877	3.1047	3.31001	3.78781	2.7521	3.04236	3.39907
10524	3.66856	4.42783	4.26902	4.74113	3.23883	5.02047	3.37053	4.36367	4.62698	4.73462	4.07991	4.75693	3.56654	4.51145	3.9389	4.8944	4.85069	4.21837	4.6217	4.41701	4.20747	4.05096	4.74858	4.5065	4.58082	4.19365	4.00158	3.97159	4.54171	3.64324	4.53445	4.4124	4.36761	3.7754	3.93241	3.62245	4.14106	3.97184	3.48855	3.76057	3.98295	4.13315	4.84152	4.11405	4.18124	4.20393	3.56511	3.94437	3.71383
10525	4.03259	4.78205	5.56187	3.85199	4.23303	5.34418	4.4527	4.8495	5.00303	4.83384	5.19783	4.75281	4.66044	5.07042	4.66393	5.13293	4.95942	4.82698	4.3731	4.87596	5.45701	4.90224	5.20692	4.83582	4.53465	4.16101	4.49453	4.10317	4.40669	4.3871	4.6589	5.06564	4.96602	3.68941	4.59535	4.31486	4.16296	3.83562	2.71452	3.31996	3.32903	3.98069	4.32434	4.13863	4.12231	4.04952	3.71325	4.55988	5.35766
10526	2.38715	2.07937	2.69379	2.47384	2.98703	1.92814	1.64153	2.4304	2.98869	2.0037	3.09403	2.66893	2.29564	2.18515	2.02692	3.02241	2.71517	2.78049	2.69153	3.39007	2.97943	2.9179	2.39322	2.9066	3.48889	2.50418	3.90009	3.43226	3.01398	2.63473	2.82807	3.07777	2.86361	2.66608	2.62789	3.64892	2.15693	3.3985	3.31122	3.20962	3.13108	3.05508	3.39592	2.60164	3.15218	2.90949	2.47444	3.09711	2.76589
10527	4.16351	4.47601	4.24556	3.9039	4.81559	3.83271	3.97554	4.36095	4.08324	4.17692	4.53765	4.39411	3.84848	4.36166	3.97243	4.1177	3.30688	3.05549	4.79189	3.95641	4.69032	3.90999	4.07647	4.13632	4.62715	3.97758	3.69936	3.93781	4.04971	3.57354	4.58221	4.21909	4.49279	3.26726	3.58947	3.63872	3.41664	3.71953	3.18952	3.10988	3.08302	3.82653	4.60801	3.41837	3.39085	3.91371	4.15179	3.50774	5.26693
10528	3.97734	3.91758	3.77269	4.13746	3.66984	4.8438	3.22258	4.25503	4.18725	3.66042	3.91044	4.19374	3.457	3.66347	3.7265	3.69958	3.7747	3.58115	3.97683	4.19657	3.96731	3.28745	4.3975	3.22029	3.60165	2.99039	3.15471	3.57526	3.70317	3.19757	3.73205	4.21059	3.8196	3.90812	3.1159	3.48182	3.75546	3.59764	3.94069	3.26975	4.0066	3.67096	4.05623	3.40738	3.37167	3.49892	3.87176	3.7982	4.99729
10529	4.36587	4.13399	5.19259	4.01286	2.57946	5.03621	3.81773	5.27139	4.86656	4.45688	5.04238	4.44836	4.47224	4.92067	3.89718	5.2798	4.8085	4.96094	4.89617	5.34505	4.67094	4.6358	4.94898	5.15598	5.36747	4.51953	4.90021	4.79719	5.18876	4.90744	5.14667	5.28495	5.21309	4.76845	4.99039	5.36509	4.66765	5.18394	4.51781	4.86347	4.72158	4.90086	4.93309	4.64473	5.34877	4.50748	4.57413	4.95292	4.02445
1053	2.43801	2.58453	2.53719	3.18337	2.26939	2.12812	2.68807	2.2287	2.20623	2.46437	2.65059	1.91795	2.00893	1.97591	4.16108	2.41966	2.7178	2.59069	2.36402	2.77443	2.72751	3.14163	2.06097	2.738	2.5078	3.17232	2.55989	2.68859	2.84566	2.16424	2.8922	3.45214	2.0795	2.53002	3.13436	2.56926	2.68491	2.40217	2.62451	2.36326	2.71118	1.96566	2.92716	1.39921	2.66164	3.25537	2.92021	2.52909	2.75424
10531	3.97626	4.61556	4.11504	4.4447	3.61413	4.58177	3.89268	4.20512	4.53137	4.11898	3.86029	3.99786	3.85766	4.53117	4.48845	4.71826	4.15669	3.70499	4.5016	4.13526	4.59365	4.05866	4.86232	4.43725	4.21264	3.74001	3.84134	3.66222	4.47311	3.74223	4.34064	4.13021	4.4996	3.32791	3.63094	3.72557	3.65601	3.73111	3.06657	3.28554	3.48867	3.68159	4.23165	3.57945	3.94968	4.11647	4.18529	3.63176	4.84565
10533	3.62294	3.6752	3.56573	3.79787	3.33278	2.39681	3.60165	3.61363	3.92721	3.60001	4.11404	3.42401	3.31751	3.36088	3.82554	3.75033	3.82222	3.60585	3.42879	3.37718	3.58376	3.47739	3.49907	3.64312	3.54889	3.35289	3.3063	3.03119	3.17093	3.15455	3.3296	2.83608	3.31777	2.99204	3.09316	3.2952	3.4034	3.25936	2.71286	3.13357	3.15033	3.56258	3.49648	3.28142	3.46724	3.18042	4.41014	3.63375	4.12892
10534	3.02975	4.97576	4.43407	4.46717	1.73585	4.02949	1.45006	3.84388	5.16389	3.52714	3.64612	3.35812	2.06058	4.24287	3.30103	5.12379	5.00668	3.30623	5.42826	2.93667	3.10012	2.89136	4.50038	4.23377	3.55293	3.45725	3.1533	2.93619	3.39167	2.05782	4.11937	2.88356	3.51434	2.84959	2.59965	2.14779	2.4739	2.40634	1.84825	2.83302	2.5878	3.13433	4.46899	2.67017	2.86701	2.94903	3.14753	3.23328	3.98814
10535	3.49728	3.72194	3.36188	3.13742	3.88708	3.69619	3.20257	3.00308	3.53773	2.51857	3.53932	3.45319	2.49975	3.72809	3.66572	2.90693	3.88893	2.86172	2.93224	3.04506	3.62418	3.05995	3.37043	2.80011	2.8869	2.70973	2.67223	2.84503	3.21258	2.55975	3.0576	2.7018	2.94232	2.83957	2.48776	2.69389	2.67638	2.86851	2.52108	2.41729	2.62993	3.30691	3.78497	3.38817	2.68707	3.08242	3.84078	3.10005	3.99247
10536	3.00511	3.71827	2.47093	1.97864	3.71561	3.57066	3.16381	2.66202	2.9232	2.49168	2.894	2.00379	2.14347	1.92779	3.20953	2.00201	4.10337	2.1339	1.27563	2.49556	3.56674	2.93212	2.9213	2.495	2.92767	2.11036	2.69989	2.02227	2.34802	1.98159	2.19362	1.6952	1.88474	1.72444	2.07229	1.74921	2.78044	2.63593	1.80653	2.23761	1.79691	1.82568	2.36029	2.78742	1.6472	2.72678	2.49314	2.21061	3.50685
10537	3.90286	5.93666	2.59809	3.85461	4.4039	4.12037	3.92224	2.83196	3.1222	3.2754	3.03996	3.1663	3.05544	2.9084	3.93957	3.43857	3.31668	3.73059	3.38377	3.23033	4.88501	3.18928	4.17165	3.41272	2.87286	3.41672	2.71989	3.92505	4.01387	2.42903	3.77902	2.32588	3.65885	2.81102	2.73826	1.44771	4.14904	1.50706	3.63142	3.11035	3.13027	4.325	5.32766	2.67837	2.40351	2.80686	4.27652	3.95589	5.21433
10538	3.28791	3.32583	2.66845	3.38752	3.65297	2.24123	3.50792	2.8958	2.93742	3.29536	2.53187	3.0595	2.68562	2.23184	3.63872	2.45615	3.14437	2.8845	2.62142	2.81211	2.74673	2.74364	2.70337	2.75784	2.24061	2.97552	3.22627	2.49719	2.2832	2.70015	2.47792	2.65544	2.49861	2.87152	2.81267	3.20698	3.22863	2.66922	2.87424	2.89818	2.91234	3.14874	2.68123	2.91179	2.80273	3.27725	4.0684	3.30465	4.5992
10539	4.22439	4.55589	4.68335	4.6152	4.19848	4.52018	3.84135	4.37501	4.78591	4.78712	4.82132	3.85754	4.08647	4.68577	4.26172	4.52068	4.22212	4.1197	4.4018	4.16268	4.38335	3.99516	4.5817	4.03213	4.10742	3.60778	3.83811	3.45301	4.04291	3.47388	3.94399	3.64404	3.85441	3.63218	4.00141	3.84789	3.79145	3.47719	3.43355	3.66592	3.58648	4.18559	4.27497	3.81121	3.8993	3.92968	4.25669	4.01647	4.70706
1054	3.51212	3.15903	3.08526	3.6513	2.84751	2.38057	3.01932	3.38185	3.34937	3.13758	2.96853	2.9862	2.7082	3.36602	3.43124	2.89228	2.98249	2.68566	2.94763	3.00544	3.67165	2.87077	3.73438	2.85603	3.03089	2.66387	2.6834	2.51093	2.7273	2.5211	3.04759	2.69876	2.85312	2.58777	2.67836	2.84299	2.0213	2.94336	2.65747	2.58108	2.41206	2.7601	3.43069	2.82929	2.10274	2.76788	3.4429	3.1191	3.73465
10540	4.84021	5.83226	5.66537	5.65845	4.84344	5.87835	4.66031	5.5169	5.72126	5.57121	5.6168	5.32432	4.67075	5.66379	5.15634	5.5988	5.80382	4.94073	5.24523	5.36239	5.62699	4.95191	5.78953	5.45905	5.14168	4.65378	4.58341	4.51472	5.14793	4.61306	5.45974	5.33924	5.15114	4.61262	4.76964	4.95738	5.02213	4.69027	3.9539	4.64956	4.34308	4.85448	5.42142	4.79791	4.66675	4.69257	5.14532	4.947	5.65931
10541	4.3501	5.36961	5.48586	5.12028	4.74327	5.68219	4.49379	5.20372	5.49023	5.45065	5.7741	5.45518	4.10494	5.72739	4.68741	5.23987	5.59302	4.82358	5.27881	5.93113	5.60758	4.75059	5.62172	5.2743	5.30288	4.10983	4.16044	4.17418	5.29574	4.2097	5.40182	5.40214	5.32288	3.97474	4.01904	4.68092	4.33855	5.24599	4.1087	3.89101	3.95642	4.28719	5.26379	4.69594	4.54593	4.15461	5.3595	4.44902	5.43988
10542	4.57548	5.81429	5.18375	6.34207	4.62933	5.29008	4.66012	5.12931	5.06006	6.08765	5.06673	6.31057	5.19344	5.32615	4.96215	5.64963	5.63186	5.12124	6.22906	4.88347	4.96632	4.62536	5.26319	5.97948	5.4206	5.21693	4.82571	5.24476	5.55154	4.31099	5.50046	5.00904	5.80423	5.28594	5.09093	4.97009	5.00194	4.87248	5.00897	4.67965	4.77327	4.77245	6.68561	4.83593	4.87618	5.74173	4.38526	4.44665	4.61751
10544	2.97305	3.454	3.27546	2.94753	3.08085	2.77128	3.17064	3.29267	3.73611	3.03655	2.81257	3.04139	2.44045	3.16099	2.94411	2.73077	3.62411	2.49035	2.52806	2.53164	3.39306	2.67702	2.72756	2.83864	2.7841	1.90469	2.39788	2.37944	2.5447	2.01216	2.88981	1.94989	2.73705	2.3133	1.66959	2.2556	2.10659	2.72878	1.88642	2.6444	1.93648	2.69842	2.69482	2.71137	2.24781	2.4027	3.10601	2.49767	3.87146
10548	4.27748	4.88401	4.93257	4.7034	4.32405	4.88943	4.07342	4.61964	5.05473	4.74854	4.90305	4.28163	4.26694	5.02633	4.49208	5.20206	4.57861	4.29277	4.48359	4.38874	4.89267	4.30989	5.07449	4.38225	4.64727	3.62574	4.37331	4.06559	4.11931	4.01255	4.11245	4.44466	4.47344	3.68415	4.05675	4.21039	4.08232	4.15268	3.68274	3.85993	3.96997	4.48483	4.61121	4.16404	4.24379	3.90415	4.24553	4.45383	4.8063
10549	4.38196	6.13565	5.58129	4.68434	5.26202	4.77802	4.51342	4.72814	5.13958	5.24252	5.12142	4.48321	3.85988	5.18041	4.88832	5.14966	4.89283	3.81732	5.06664	4.46814	4.88171	3.78677	5.27981	5.18484	4.75063	3.47059	3.92402	4.09507	4.37416	3.33283	4.57501	4.50151	4.7017	3.49656	4.02076	4.1988	4.3968	3.83278	3.15129	3.68622	3.50248	3.73143	5.01127	4.12673	3.99491	3.67411	5.05946	4.15225	6.47154
10550	4.62892	5.22925	4.65199	4.78279	5.02398	4.81585	4.97246	4.79336	4.89411	4.24467	5.13411	5.13254	4.47553	4.64561	4.91508	4.59424	4.33869	4.73094	4.91267	5.06865	4.58924	4.58882	4.77172	4.06216	4.6301	3.70069	4.79773	3.86049	4.89584	4.40679	4.77906	3.76536	4.67781	4.21847	3.70258	4.58186	4.23824	4.35532	3.98934	4.3775	4.40801	4.53144	4.56954	4.29351	4.44116	3.94597	4.7941	4.56636	5.10065
10551	3.01273	3.98613	1.89154	2.09033	3.78926	3.16346	3.82765	1.87336	2.41095	2.54621	1.89652	1.9516	2.7812	2.23926	1.82916	2.57084	3.08661	2.38199	2.41882	2.15751	2.04437	2.37913	1.74879	2.34588	1.7787	1.85612	2.44054	2.04095	1.93409	2.39839	2.27402	2.03276	1.80748	1.93627	2.11666	2.07213	2.38133	1.91301	1.81232	2.09836	2.10529	2.19822	1.93436	1.80324	2.18217	1.79119	1.64986	1.67553	2.33346
10552	4.58307	5.03568	5.59838	4.91521	4.098	4.8552	4.44938	5.13579	5.06507	5.41174	5.57624	5.68621	4.26453	5.23106	4.32958	5.16652	5.70349	4.55953	5.63263	6.08076	5.37747	4.78737	5.38851	4.82615	5.71267	4.03328	5.08936	4.36794	5.26734	3.98519	5.06247	4.91373	5.48309	4.46649	4.23207	4.88678	4.00661	5.06146	4.00624	4.22717	4.64348	4.51299	5.06053	4.75351	4.53518	4.37107	5.00622	5.02513	5.06525
10553	4.31133	4.35829	4.4384	3.90963	3.7743	4.70825	3.78897	4.43593	4.84029	4.78287	4.80902	3.82148	4.0358	4.70903	4.18275	4.61111	4.31417	4.06106	4.25298	3.98072	4.50252	4.18124	4.82005	4.06047	3.89845	3.4628	4.00464	3.50263	3.96441	3.75874	4.07894	3.94859	4.1418	3.76578	4.01724	3.87586	3.67354	3.95945	3.46963	3.59593	3.40725	4.20166	3.40943	3.94199	3.92624	3.57965	4.29584	4.32547	3.97272
10554	4.47318	3.7497	4.93146	4.54226	3.85861	4.40345	4.76124	3.97804	4.3761	3.92831	5.41053	5.29996	4.65279	3.94699	4.61093	4.13636	5.14705	4.20264	3.96642	5.41016	5.11493	4.31466	4.25401	4.53042	4.3653	4.37528	4.63974	4.34167	4.11911	4.20799	3.99225	4.4704	4.26798	3.6273	4.32984	4.42788	4.34072	4.32599	3.66299	3.61939	3.89425	4.20671	4.76452	4.13927	4.60058	4.44181	3.86057	4.45172	4.33904
10555	3.00629	5.05091	3.14806	4.05396	3.09593	3.85693	3.39995	2.85302	2.94357	3.5128	3.43979	3.70539	2.5594	3.58215	3.4325	3.69829	4.16689	2.84375	4.00665	3.60079	3.25522	3.22354	3.71404	3.94174	3.69803	3.80155	3.35034	2.48444	4.16591	2.97079	4.06755	3.59222	4.06107	3.03009	3.36475	2.89238	3.44519	3.09902	2.53947	2.98953	3.06322	2.732	3.68005	2.98593	3.06878	3.64527	3.65495	2.75164	3.40596
10556	3.47509	3.1671	3.54243	2.97624	2.73007	3.85616	2.86227	4.05408	3.76221	4.0237	3.46082	3.2494	3.18916	3.71421	3.14139	3.4747	3.55324	3.43437	4.10196	3.81565	4.09444	3.08878	3.37716	3.44574	3.56461	2.79578	3.23547	3.52938	3.54362	3.73271	2.97331	3.45104	4.0889	2.5596	2.92676	3.37495	3.28178	3.52954	3.12606	3.12553	2.93473	3.75358	3.68733	3.86401	3.81101	3.04783	3.42549	3.60092	3.05353
10557	3.16813	4.44647	3.98403	4.55202	2.93758	4.96026	2.95563	4.28691	3.96528	3.76132	3.77975	4.05485	2.90401	4.02577	4.0366	4.3598	4.37707	2.78755	4.6596	3.9178	3.62888	2.78718	4.06491	4.42182	4.33535	3.94807	3.45941	3.57393	3.86977	3.58743	5.10925	4.17864	3.88849	3.36858	3.954	3.31357	3.17584	3.01334	2.9374	3.78762	3.30654	3.58265	3.66596	3.28098	3.25621	2.84278	3.5969	3.15592	4.25259
10558	3.81477	4.25559	4.3362	3.56625	3.95198	3.65822	3.72557	4.21863	4.12647	4.12497	4.37	3.69657	3.89806	4.51301	4.01422	4.35527	3.89169	3.78009	4.13602	4.1881	4.09137	3.8137	4.21363	4.14419	4.40887	3.61084	3.97881	3.79336	3.98441	3.84128	4.00873	4.07215	4.1637	3.64101	3.81737	4.06486	3.99982	4.05252	3.61964	3.86764	3.89715	4.11953	3.88916	3.89598	4.15368	3.65041	4.19709	4.17535	4.19496
10559	4.01874	4.67717	5.38611	4.22011	4.48732	4.0067	4.4787	4.81717	4.76672	4.70798	5.26076	4.69646	4.37419	4.9538	4.46652	4.33631	4.77216	4.51025	4.25551	5.22947	4.91048	4.80594	4.59572	4.39834	4.36818	3.73385	4.1669	3.83843	4.5319	3.76552	4.75326	4.42965	5.10036	3.62311	3.48631	4.39957	4.02329	4.76065	3.55871	3.84401	3.36915	4.25394	4.4653	4.84352	4.35355	4.12028	4.23673	4.3907	4.36222
1056	2.11849	2.82841	2.27929	3.35291	1.81196	3.32209	1.68149	1.77285	1.7118	2.70637	1.49385	2.54889	2.37694	2.89674	2.0093	3.38284	3.44118	3.0043	5.92003	1.8919	1.9113	2.76991	2.04085	3.2501	1.97239	3.78515	2.40165	2.78599	5.52714	2.82215	3.8723	3.55092	4.13733	3.19274	2.3964	2.36296	4.26768	2.17218	1.70645	3.23039	3.12883	1.61634	2.73644	2.10282	1.98486	2.76715	1.69455	1.38901	1.64281
10560	2.71043	3.0227	2.8443	2.95029	2.78327	2.31109	2.92719	3.02022	2.87189	3.32785	2.65349	2.81486	3.1488	3.00301	2.83066	3.2615	2.25402	2.85818	3.54143	2.50245	2.71711	2.93447	2.48995	3.87497	3.44847	3.89178	3.6567	3.98432	4.42879	3.3441	4.71097	3.99954	3.83743	3.78557	3.84492	3.45753	3.96971	4.07014	3.36281	3.37283	3.68122	2.81642	3.19996	2.33613	2.74459	3.19909	2.51893	2.56773	3.61008
10561	4.4784	4.11989	4.3488	4.58913	4.30927	4.02577	3.89409	4.03394	5.24553	3.21299	4.99212	4.96729	3.43608	5.18016	4.18899	2.99768	4.9865	4.17598	3.22524	4.14318	5.42734	4.72844	4.51489	4.14533	3.61666	2.86575	4.85259	3.38254	4.45236	3.19731	3.3414	3.04654	3.90142	3.15823	3.8706	3.30705	3.7266	3.98995	2.62714	3.30381	2.88442	3.88148	3.78104	4.90282	3.87289	3.91983	4.2569	4.64205	4.43975
10562	1.57579	3.56031	1.38697	2.16214	3.25807	2.43904	2.76178	1.44302	1.6208	4.22578	2.42936	1.29376	1.96005	3.54996	3.88968	1.86475	1.97747	1.47193	3.13824	1.39717	1.58602	2.77735	1.42637	1.62808	2.61657	2.23368	1.92899	2.28655	1.89828	1.89034	2.19907	1.86611	1.9789	2.03107	1.59696	1.21551	2.93601	1.16851	1.64747	1.34184	2.06875	1.83761	1.5528	1.23134	1.57046	1.64673	1.9448	1.58801	1.82716
10563	1.78551	1.85952	1.76731	1.68972	1.7806	1.82406	1.81687	1.7298	1.85063	1.78738	1.90453	1.8505	1.9	1.68862	1.91328	1.7812	1.75139	1.74108	1.82182	1.79013	1.84225	1.8425	1.74075	1.79047	1.79547	1.84986	1.87529	1.8094	1.86504	1.88008	1.88059	1.80065	1.84417	1.87143	1.9307	1.81604	1.80693	1.86535	1.74105	1.74713	1.85094	1.774	1.87084	1.83654	1.83965	1.7442	5.1661	1.83097	3.05091
10564	3.05232	3.16896	3.54312	2.68671	2.6983	1.7886	2.43165	3.51148	3.34817	2.82182	3.04557	2.33153	2.86648	3.63533	2.87116	3.82378	3.02742	2.92773	3.23758	2.69141	3.30211	3.25615	2.86686	3.39211	3.63479	2.85829	3.67024	3.4129	3.61584	3.27815	3.76138	2.92496	3.6743	3.30553	3.19709	3.3801	2.61055	3.20464	3.10183	4.0549	3.67699	3.33888	3.09681	2.55468	3.06202	3.20067	3.32296	3.13353	3.23042
10565	3.71765	3.96344	4.04364	3.86699	3.80621	2.99244	3.54052	3.99527	3.79984	3.37275	3.51915	3.249	3.74299	3.89074	3.68155	4.36982	3.99108	3.88418	3.93082	3.51228	3.93118	3.78877	3.90183	3.83679	4.25561	3.46714	4.27529	3.75076	3.92809	3.60441	3.71212	3.57814	4.14198	3.52701	3.4705	3.75017	3.50097	3.74797	3.65272	3.8934	3.84604	3.98351	3.97719	3.61739	3.74902	3.96918	3.78235	4.11662	3.41255
10566	2.54556	2.27006	1.4193	2.64497	2.39606	3.11806	3.05035	2.03679	2.99997	2.8837	3.17547	3.58811	2.33624	2.54788	2.68431	3.6341	2.94599	2.90748	3.64305	3.0309	2.4832	2.4394	3.33231	3.82598	3.14015	2.41717	2.71108	2.46799	2.48876	3.13825	3.0245	3.14002	3.22471	3.18726	3.24067	2.90528	2.22159	2.91583	2.45312	2.19652	3.213	3.09512	3.45691	3.23844	2.65475	2.77151	2.59203	2.40318	2.03016
10567	4.43108	5.34973	5.66721	5.94575	3.82794	4.90573	4.19598	4.65331	5.83727	5.39161	6.20834	5.17372	4.68649	5.50623	5.07197	5.31944	6.26989	5.5483	4.90964	5.63535	5.84744	4.50101	5.21222	5.13471	5.08704	4.02419	4.74464	3.78325	5.06568	4.16532	4.7361	5.00053	5.13326	4.33877	4.62408	4.51035	4.82072	4.95922	3.37605	3.57659	4.00723	4.25119	5.18554	5.37743	4.594	4.48056	4.64452	4.81876	4.7608
10568	2.56034	4.20634	2.31792	2.5828	3.13659	2.44314	3.22617	2.09788	2.34213	2.91082	2.58628	2.31996	3.65271	2.36374	3.03431	2.68599	2.34608	2.51004	2.6291	2.66932	2.85279	2.4318	2.49468	2.44849	2.7592	2.40048	2.53011	2.43413	2.44733	2.50598	2.478	2.30922	2.46602	2.50362	2.45029	2.45243	3.07348	2.33328	2.45218	2.38479	2.46467	2.30715	2.65026	2.38014	2.55676	2.67039	2.8699	2.42071	3.0988
10570	1.73314	2.5061	1.75354	2.99716	2.90732	2.49566	2.13467	1.77969	1.80388	1.31038	2.12003	1.72086	1.8425	1.75683	2.01238	1.7305	1.91447	2.15485	1.92559	1.89845	1.90398	1.93018	1.8318	1.6956	4.53836	3.35278	2.11684	1.70541	1.99202	2.01196	2.15355	1.81854	1.8113	1.86466	2.30096	1.84966	3.12144	2.00059	1.91254	1.93885	2.03437	1.69188	1.78914	1.58069	1.83895	1.80942	1.70889	1.56736	1.83412
10572	3.28473	4.31733	4.45632	5.01697	2.88969	4.32477	2.83477	3.82602	4.55578	3.49235	3.69749	3.5468	2.9944	4.11692	3.23382	4.63335	4.57785	3.88589	4.70897	3.7836	3.86129	3.52609	4.43917	4.19404	3.70505	3.19558	3.70368	3.30901	3.49047	3.18876	3.75851	3.76537	4.00766	3.14801	3.36241	2.98253	2.88185	3.12862	2.69118	3.46149	3.13159	3.34594	4.20413	3.65455	3.40158	3.32671	3.60256	3.64305	3.76779
10573	3.66095	4.69264	4.55188	4.95565	3.38816	4.60633	3.52317	4.48252	4.71319	5.35252	4.51515	4.06471	3.84852	4.72901	3.75416	4.80123	5.09983	4.45254	4.2382	4.45459	4.07808	3.92817	4.58103	4.36006	3.9123	3.61712	3.46091	3.10712	4.14771	3.09077	4.01541	4.09388	4.00965	3.49246	3.54026	3.18488	3.12873	3.7298	3.08089	3.30268	3.35687	4.32378	4.71992	4.22712	3.68544	3.69352	3.93116	4.29065	3.95743
10574	4.75363	5.5299	5.35313	5.37109	5.05888	5.34323	4.90788	5.1914	5.48319	5.72108	5.45103	5.35937	4.92993	5.34812	5.03423	5.43859	5.59039	5.08762	5.17046	5.57481	5.46468	4.90079	5.32742	5.01529	5.03397	4.31544	4.57731	4.50702	4.96889	4.43751	5.1666	4.97917	5.08015	4.36805	4.49009	4.79667	4.7749	4.77704	4.30759	4.24814	4.28606	4.61877	5.53923	4.88298	4.96492	4.63882	4.80318	4.74316	5.70835
10575	5.09033	5.77811	5.39806	5.4658	5.49301	5.62678	5.12141	5.58282	5.52174	5.63837	5.46766	5.47145	5.13904	5.57509	5.19231	5.63884	5.54668	5.25238	5.59758	5.60405	5.61203	5.16999	5.68391	5.49192	5.29674	4.56798	4.89378	4.87253	5.44902	4.62797	5.38073	5.4541	5.44571	4.68467	4.78026	4.93776	4.97128	5.06175	4.73205	4.64779	4.65671	5.09793	5.68321	5.06863	4.97382	5.03072	5.40372	5.18461	6.0356
10576	4.67724	5.3425	4.80388	5.02638	4.69395	4.65904	4.33676	4.72712	4.90774	5.11241	4.7787	4.53493	4.48689	5.24096	4.74229	5.13138	4.84231	4.49007	4.88073	4.70432	4.83444	4.28807	5.3576	4.46766	4.6636	3.99456	4.34536	4.27319	4.56203	3.99269	4.71822	4.34954	4.63545	4.00402	4.25316	4.1842	4.24054	3.97608	4.0862	3.99697	4.08297	4.53031	4.93193	4.26908	4.48535	4.29258	4.75094	4.54059	5.35667
10577	5.17015	6.16584	6.03563	6.02025	5.52033	5.87309	5.47707	5.41496	5.77303	5.77104	5.71058	5.6725	5.21459	5.90756	5.81237	5.92799	5.8444	5.57171	5.99378	5.53387	5.64432	5.14858	5.9223	6.00987	5.64667	5.30269	5.20938	5.09867	5.66135	5.14591	5.75794	5.56577	5.79585	5.34468	5.3102	5.18184	5.34495	5.0412	4.74738	4.98407	4.96652	4.97247	6.05198	4.93306	5.45672	5.18415	5.98469	5.26134	6.2275
10578	4.54491	3.99731	3.93219	3.86002	2.46374	3.21794	2.86761	2.70745	4.51486	3.18314	3.84511	3.38541	2.69078	3.12832	3.29667	2.92214	3.77866	4.18349	2.67446	3.87921	4.05729	4.12466	2.5565	2.25165	2.83546	2.13765	2.42956	2.29507	3.10904	1.99663	2.77674	2.85033	3.00049	2.82122	2.07552	2.37273	2.40576	3.18101	2.27052	2.19373	2.19884	2.99942	3.53438	2.72794	2.79152	2.60791	3.49803	3.53381	2.90394
10579	3.33762	3.51685	4.43945	4.09105	2.50209	4.45492	3.03599	4.61624	4.70833	4.32008	4.26384	3.74942	3.79523	4.7854	3.82617	5.05318	4.61142	4.48364	4.71367	5.02385	4.01297	4.15198	4.81636	4.47824	4.75202	4.36637	4.30766	4.29088	4.37948	4.7605	4.84264	4.99381	5.07873	4.06726	4.16848	4.42586	4.03289	4.60916	3.84584	4.08126	4.14006	4.40846	4.27295	4.11017	4.76509	4.1687	4.03282	4.26247	3.55996
1058	2.48834	2.31319	1.94917	2.10341	2.71715	1.99087	2.30196	2.34751	2.07442	2.33373	2.46412	2.27963	2.19326	2.59896	2.50569	2.0047	2.01202	2.09236	1.96066	2.29291	2.41364	2.33523	2.64951	1.87315	2.0805	2.17401	2.17881	1.95997	2.17065	2.30328	1.93661	2.13458	2.03411	2.12619	2.39483	2.35607	2.22989	2.16824	2.02367	2.09931	2.01508	3.11581	2.05678	2.07997	2.13491	2.02098	3.82082	2.248	2.65636
10580	2.68184	2.84626	2.29004	2.75684	2.64032	2.37439	3.1634	2.6129	3.20513	2.566	3.07346	3.38156	2.55711	2.88336	2.68615	1.71499	2.91231	2.70622	2.72766	2.78675	3.33228	3.04871	2.26123	2.53491	2.70035	2.64811	2.8396	3.06207	2.61344	2.45684	2.72663	2.78882	2.68253	2.80336	2.61693	3.25224	2.6173	2.59699	2.56152	2.69892	2.71185	2.2074	2.75004	2.67497	2.16937	3.00788	2.46473	2.8502	3.37308
10581	5.08455	5.9008	6.03765	5.58113	5.45905	5.81433	5.29538	5.65052	5.98365	5.65328	5.97616	5.77563	5.35815	5.58816	5.74738	4.97499	5.99905	5.2166	4.98484	5.91919	5.62146	5.53183	5.30556	5.38496	5.3745	4.79755	5.14023	5.38834	5.24678	5.20902	5.47587	5.77807	5.46354	5.53478	5.34515	5.55685	5.37249	5.50131	5.00971	4.8668	4.70964	5.19647	5.45551	5.48437	5.5847	4.86514	5.56583	5.70796	5.94313
10584	1.87761	1.90361	1.55168	3.31768	2.01386	1.45291	2.44671	1.67591	2.49634	2.7342	1.79945	2.01388	2.75988	1.36784	1.86158	2.36267	2.53177	2.24752	1.05599	2.55622	2.44277	2.30381	2.75168	2.69509	2.55473	1.81278	2.24944	2.34738	2.42689	2.77807	2.33897	3.31429	1.65108	2.33785	2.8695	3.95997	3.61583	1.56574	1.55269	2.37526	1.84401	1.83384	2.5519	2.74534	2.62485	2.44965	1.32641	1.93633	1.12371
10585	3.5671	4.56941	4.54221	4.82129	3.13596	4.39903	3.50043	4.19379	4.05107	4.36657	4.33709	3.57677	3.3742	4.25964	3.63787	4.6083	4.55878	3.71466	4.22892	4.14905	4.06946	3.73244	4.78169	4.46797	3.98183	3.5498	3.67223	3.37687	4.149	3.5325	4.2015	4.03205	3.94406	3.18837	3.72891	3.5977	3.48318	3.54584	2.90522	2.99202	3.3085	3.89175	4.71226	3.71223	3.5295	3.71619	3.63834	3.84006	3.27737
10586	2.69045	2.0024	1.9407	1.60925	2.08474	1.93563	2.07681	1.34852	2.46631	1.65149	1.97024	2.39619	2.49371	1.40919	1.97696	1.94245	1.95392	3.32036	1.5176	1.721	1.72835	2.25395	1.72781	1.64342	1.7793	2.74562	2.46181	1.96858	2.39612	2.71872	2.28535	2.31066	1.72984	2.30385	2.37227	2.80124	2.30627	2.55257	1.64687	2.11929	2.11668	1.937	2.21341	2.77277	2.52787	2.16697	1.8079	2.09679	1.2355
10587	3.88418	3.73982	5.34526	4.12775	2.78577	4.38066	3.12639	3.58386	3.92153	4.30881	4.26403	3.36218	3.82712	3.92567	3.84979	4.53364	3.79747	4.81808	3.77613	4.63305	3.73136	4.06438	4.37209	5.1094	4.24595	4.24059	4.51811	4.01619	4.16712	5.22513	4.50429	4.59977	4.0086	3.67362	5.13128	4.1162	4.11609	4.28808	4.0603	3.85483	4.20214	3.7066	4.53067	4.32151	4.10152	4.11329	4.31497	4.46327	3.22446
10589	3.57452	3.5619	3.50558	3.49453	3.40735	3.25634	2.9524	3.77489	3.56408	3.39542	3.65269	3.07003	3.03096	3.17904	3.71105	3.3582	3.56876	3.52117	3.04597	3.57406	3.70581	3.27241	3.59691	3.43621	3.28592	3.12871	3.38499	3.19272	3.27852	2.84383	2.97889	3.10804	3.01475	2.81699	2.89096	2.98481	3.07512	3.22865	2.93659	2.6426	3.07473	3.39993	3.47028	3.29001	2.99212	3.26457	3.50772	3.79725	3.41928
1059	3.40391	3.14613	3.04398	2.96568	2.80086	3.31329	2.78794	3.11752	3.31831	2.72252	3.40136	3.38855	3.12515	2.88198	3.11758	2.50933	2.82762	3.06208	2.72752	3.52458	3.73399	3.24427	3.59219	3.09683	3.05237	3.01936	3.08145	3.22836	2.85294	2.77307	3.22232	2.98288	3.20002	2.78506	2.70126	3.36421	2.77361	3.09757	2.87334	2.4023	2.64673	2.78743	2.74953	2.83883	2.81494	2.45931	3.07075	3.04369	3.61911
10590	2.62257	4.83134	3.24952	3.37293	2.97123	5.6493	4.34881	1.50478	2.23512	3.23194	2.25792	2.5336	2.76973	3.0987	2.47477	3.31206	2.26474	2.22296	3.13582	2.62867	2.45757	2.13275	2.41788	3.302	2.91569	2.97018	2.60365	2.84844	2.96981	2.59438	3.05883	2.51379	2.6221	2.33923	2.53048	2.66569	3.98217	2.29918	3.56275	2.37241	3.33074	5.23316	3.12297	2.4387	2.49481	2.51388	3.70219	2.75064	2.11497
10591	3.64874	4.5631	3.47776	5.40803	3.86663	3.65484	3.96752	3.94381	3.41659	4.95851	3.21491	4.7842	4.3029	4.30134	4.28999	4.55707	4.14751	4.00082	4.97091	3.53461	3.50528	3.62796	3.82847	4.87489	4.52447	4.59728	4.06126	4.42965	4.39857	3.95835	4.36682	3.82269	4.38063	4.41249	4.03119	3.6947	4.30996	3.74779	4.54894	4.17062	4.15094	3.99922	5.02128	3.48138	3.91792	4.84155	3.59043	3.65944	3.89453
10592	2.94905	2.94656	2.99665	3.1982	3.1705	3.27227	3.00301	3.67507	2.7433	2.88672	2.82632	2.45264	2.75931	3.42708	3.10784	2.9626	2.81216	2.89119	3.05827	2.84027	3.0395	2.98732	2.9942	3.10852	3.55439	3.03038	3.24155	2.90309	3.09571	2.89156	3.06879	2.85581	3.54216	2.76551	2.80706	3.11589	2.41396	3.22977	2.34933	2.89515	2.79028	3.11929	2.96203	2.98389	3.04643	3.28862	3.79753	2.93117	3.8571
10594	3.20744	4.98357	4.93144	4.81052	3.44646	5.1964	3.70422	4.86037	5.19922	3.93582	4.14283	4.36511	3.44418	4.92954	3.64699	5.64143	5.91883	4.07461	4.92514	4.70145	4.9398	4.35944	5.00249	4.55143	4.82715	4.13291	3.77984	4.21505	4.74349	4.04466	5.24489	4.76049	5.27557	3.84226	3.67005	4.18299	3.78463	4.24202	3.03813	3.45401	3.55821	3.85581	5.16314	3.8674	3.86079	4.05301	3.80725	4.15923	5.49471
10595	2.73319	2.75703	2.85638	4.82385	2.33336	2.74715	3.00251	2.38335	3.14076	2.5617	2.5281	3.26525	2.9802	2.68632	2.88894	3.11541	3.01926	3.23348	2.96494	2.94976	2.70675	3.62664	2.97923	3.38252	3.12827	3.49129	3.04864	2.97528	3.51874	2.67792	3.368	3.92593	3.00039	2.7113	2.9893	3.35078	3.61863	3.44975	2.27545	2.29635	2.57782	2.36566	3.36698	2.22413	2.95629	3.28987	2.52427	2.68355	2.78287
10598	4.45192	5.39336	4.91455	5.12327	4.54253	5.0672	4.45235	4.76899	5.18173	5.18394	4.91859	5.17914	4.50588	4.98704	4.74582	5.45679	5.15256	4.92075	5.14157	5.19139	5.03663	4.57013	5.17453	5.07009	4.65472	4.27806	4.40855	4.16632	4.34195	4.03648	4.87986	5.09127	4.81813	3.76256	4.27986	4.25034	4.1933	4.47489	4.24872	3.89953	3.97922	4.56374	5.1733	4.65791	4.49235	4.49604	4.39266	4.80297	5.43526
10599	1.74187	2.23289	2.15713	1.88916	1.6851	2.02765	2.0347	2.4601	2.4837	1.88911	2.33204	2.23159	1.92402	1.61118	1.71132	2.70473	2.9392	1.77735	2.17515	2.62714	2.16342	1.99038	1.78468	2.69144	1.97398	2.32742	1.84895	1.5625	2.39614	2.01616	2.3428	3.25646	2.099	2.25376	2.05173	1.92041	2.09584	2.38997	1.90866	2.36452	2.54941	1.67316	2.00281	1.76434	2.38284	1.83565	1.52584	2.79593	1.46021
1060	3.62918	3.11673	3.90747	2.95732	3.37068	3.98424	3.24723	4.00317	3.83604	3.42099	4.33554	3.57661	3.78408	3.55086	3.01322	4.1214	4.04114	4.11172	3.53247	4.24796	3.83304	3.64925	3.5167	3.82974	4.0393	4.01051	4.04664	3.91938	4.275	3.69429	4.03877	3.99414	3.74163	3.58327	3.30158	4.03373	3.29453	4.57419	3.49906	3.81065	4.07417	4.03098	3.84507	3.74637	4.34947	3.86242	3.87922	4.04245	2.85186
10600	4.42458	4.27553	4.78479	4.40137	3.88534	5.01866	3.72962	4.88112	4.87716	4.65822	4.87219	4.50647	4.28685	4.84996	4.21177	5.03795	4.56685	4.65116	4.58261	5.00233	4.60737	4.49714	4.76179	4.68203	4.60909	4.25344	4.33267	4.43951	4.55588	4.30317	4.61902	4.61423	4.88185	4.28603	4.46969	4.47814	4.14456	4.5762	4.06016	4.25652	4.19302	4.65918	4.58071	4.56371	4.69588	4.20753	4.53948	4.65431	4.52137
10602	4.6012	4.68778	5.41849	4.57115	3.74561	5.66261	4.49	5.06545	5.1185	4.46653	5.34998	4.96316	4.5886	5.25756	4.15644	5.53633	4.79391	5.08083	5.21277	5.409	5.29123	4.84537	5.49279	5.10016	5.21558	4.39239	4.33183	4.42846	4.7835	4.54473	5.15554	5.18823	5.50451	4.12627	4.91932	4.41335	4.70789	4.78228	4.13544	4.47033	4.21533	5.02328	4.85144	4.92293	5.27736	4.66457	5.08581	5.2638	4.55585
10603	1.98596	2.49278	3.31015	3.84347	2.48642	2.30974	2.9667	2.94943	4.84401	3.45157	2.59771	3.9448	2.34299	3.21601	3.36002	3.01951	5.13962	2.88377	2.39934	3.46144	3.1268	3.54757	3.22326	3.32268	3.19534	2.72182	2.03588	2.78856	2.80159	2.88217	3.92781	3.46236	3.58132	2.7724	3.08469	3.14543	2.61338	2.75715	2.16233	2.14156	2.63095	1.89675	3.63616	2.49142	2.40091	2.60465	3.11681	3.20269	3.40898
10606	4.12916	4.64587	3.81897	4.47133	4.94528	4.10443	3.99684	3.98575	3.77784	4.45508	3.5655	4.18149	3.79254	4.20094	4.20521	4.34583	3.7927	3.27353	4.61685	3.35117	3.88925	3.58897	4.20235	4.28155	4.42445	3.95651	3.68728	4.18689	4.33893	3.47041	4.11488	3.72896	4.11451	3.74894	3.64034	3.65752	3.99302	3.40539	3.87614	3.55962	3.6999	3.80817	4.8745	3.42743	3.84511	4.15989	3.94716	3.41208	5.40247
10607	3.2521	4.29707	4.05556	4.47842	2.73996	3.41199	2.85121	3.98591	4.15684	3.99558	3.87309	3.59167	3.04036	4.0677	3.66045	4.62979	5.05626	3.25293	3.98529	3.95156	3.96145	3.63266	4.53696	3.97796	3.4382	2.97287	3.2352	2.378	3.20365	2.99644	3.85275	3.59576	3.36594	2.67624	2.69279	3.15725	3.07042	3.17973	1.76419	2.59158	2.95432	3.66842	4.32488	3.1188	3.17085	3.36208	3.37001	3.23126	3.79679
10608	3.75689	3.56271	3.89092	4.01333	3.07441	4.30218	3.321	4.49065	4.65015	4.34372	4.28692	3.79448	3.27547	4.35244	3.89771	3.86257	4.43233	3.80201	3.82176	4.10616	4.18559	4.11605	4.24411	4.2995	3.73462	4.10272	3.74177	3.68657	4.04781	3.64223	4.30664	4.46618	3.88872	4.02554	3.94618	3.8136	3.51758	4.44822	3.68006	3.84078	4.07702	3.88066	3.70845	3.51193	3.05832	3.35097	4.18523	4.40271	4.02492
10609	2.78545	3.85056	3.56844	3.07209	3.89047	3.61102	2.98403	2.62583	2.54564	2.84251	3.2155	2.44778	2.49726	2.73508	3.66455	3.60139	3.63306	2.55651	3.04061	2.47352	3.14794	2.3133	3.7226	3.5576	2.54429	2.138	2.337	2.56252	2.0876	2.50211	2.62067	2.56412	2.95283	1.70935	2.5403	2.49096	2.6927	2.66894	1.55955	1.77529	2.10851	2.74655	3.21883	2.89332	2.09736	1.73194	2.45953	2.5076	5.13695
10610	3.30545	3.00061	3.30513	3.87543	3.00836	3.49792	3.88383	3.82123	2.87402	4.93092	2.78867	4.60323	3.40782	3.8024	4.1064	2.06298	3.18813	3.46669	4.01385	4.18268	3.89787	3.35967	4.01022	3.91157	3.72434	3.72196	3.96681	3.77909	3.76944	3.42553	4.21179	3.19045	3.3203	3.0878	3.51033	3.28633	4.04691	3.315	3.78866	2.77771	3.2563	4.06243	4.42926	3.58321	3.89079	4.51813	4.13497	3.31114	3.33072
10611	2.75815	2.28852	3.24496	2.32922	2.5644	3.80828	2.77066	2.9263	3.1883	3.02466	3.4236	3.07989	2.79034	3.35641	2.19688	3.28457	2.61544	2.81389	3.32936	3.22953	2.65018	2.68338	3.45987	3.19595	3.37185	3.1689	3.06612	2.67295	3.22202	3.24376	3.18859	3.79385	3.63645	3.05288	3.23269	2.91003	2.81604	3.42266	3.10639	3.28126	3.44611	3.23445	2.74223	2.98762	3.48368	2.76316	3.1922	3.03178	3.44924
10612	2.71883	1.77943	2.27477	1.91447	1.9991	2.33459	2.61761	2.17771	2.09984	2.10552	3.07508	2.56459	2.49216	1.90948	2.50706	2.23936	2.6189	2.48623	1.74953	2.83669	2.91335	2.97525	2.35819	2.3483	2.45741	2.52436	3.15582	2.32959	2.36073	2.63018	2.48473	2.46982	1.95008	2.02025	2.45585	2.76996	2.27933	3.04157	2.23174	2.35424	2.29701	2.19261	2.09264	2.65382	2.37778	2.42183	2.41336	2.3371	2.3105
10613	3.33223	3.90833	3.76432	3.74332	3.6622	3.32163	3.64713	3.7315	3.6466	2.81152	3.80436	3.58456	3.38394	4.13008	3.54108	4.07584	3.7606	3.3865	3.99179	3.69037	3.74049	3.1878	3.68586	3.38073	4.11944	3.44045	3.75423	3.3745	3.69025	2.9382	3.51648	3.26387	3.81654	3.44966	3.64401	3.90387	3.35692	3.76525	3.36552	3.5078	3.31029	3.62935	4.19767	3.08857	3.61562	3.15098	3.5747	3.86406	4.03431
10614	4.65412	4.23044	5.54999	4.25054	3.84754	5.20291	4.01491	4.8391	5.1926	4.93003	5.04601	4.89712	4.33161	5.05707	4.28244	5.23522	4.33848	4.87785	4.55127	5.22586	4.9332	4.59682	5.2179	4.50104	4.70287	4.12737	4.41817	4.20889	4.31577	4.65208	4.97217	4.74887	4.60476	4.33375	4.62538	4.64861	4.26311	4.57089	3.63666	4.13207	4.1276	4.97342	4.56822	4.6766	4.72884	4.10729	4.67419	5.20574	4.18538
10615	2.22211	2.95493	2.14614	4.89691	2.39204	1.9881	2.96218	2.99682	2.1957	2.96435	1.7931	4.55825	3.74176	3.36833	3.01952	3.21876	3.52452	2.97864	3.78997	2.43315	2.48844	2.67143	2.81798	3.71029	3.3521	3.54386	3.18994	3.5599	3.5992	3.25593	3.73548	2.75194	3.87736	3.56398	2.73926	2.85566	2.616	3.05228	3.51778	3.25407	2.9199	3.09763	4.37351	2.30077	2.66192	4.42515	3.50297	2.31596	3.19307
10616	3.84718	4.30716	4.39525	4.51759	3.59569	3.88446	3.58938	3.89216	4.48809	3.96946	4.20354	4.08129	3.35878	4.19446	3.74128	4.25762	4.66414	3.53881	3.86583	4.07383	4.84103	4.0144	4.4891	4.10639	3.69869	3.82172	3.66146	3.49412	3.77388	3.30912	3.92607	3.89177	4.03207	3.40407	3.51478	3.45726	3.7381	3.43852	3.02817	3.49444	3.4931	3.94288	4.29627	3.84069	3.62738	3.76254	3.28522	4.17687	4.03758
10617	4.26653	4.29113	4.67388	4.41224	3.7039	5.17004	4.09907	4.56231	4.75171	4.6686	4.55216	4.06298	3.97474	4.80559	3.70901	4.72154	4.49453	4.15228	4.35441	4.45831	4.37693	4.05813	4.64937	4.52067	4.35538	4.10099	3.89412	3.9753	4.24447	4.16489	4.66322	4.29445	4.29263	4.01994	4.06342	4.3406	3.61843	4.40674	3.66407	3.71206	3.78766	4.22617	4.57615	4.20316	4.25577	4.00705	4.14681	4.21865	4.52912
10618	3.70492	4.02399	4.42337	4.21964	3.703	4.57227	3.99007	3.96993	4.24823	4.2389	4.382	4.57831	3.86825	4.35004	4.03466	4.34754	4.33098	4.24546	4.30515	4.23394	4.26661	4.04214	4.48559	4.23704	4.01965	3.91849	4.01325	4.07024	4.3518	4.10593	4.23253	4.22327	4.42099	4.03943	4.12646	3.65323	3.91303	4.16244	3.71719	3.79431	3.85825	3.66255	4.18005	3.8901	4.04429	4.04896	3.91162	3.91503	4.17627
1062	3.11668	2.1025	2.87776	2.78251	2.85529	1.84351	2.59333	2.55655	2.70523	2.17973	3.06338	1.87014	2.91561	2.65825	2.58194	2.78214	2.34753	2.58444	1.99242	2.56474	2.80127	2.21794	2.51473	2.38085	2.01041	2.65982	2.2754	1.88188	2.25478	2.4101	2.32066	2.08904	2.09833	2.29072	2.58749	2.1283	2.91014	2.44216	2.36179	2.3872	2.27306	3.02928	1.49689	2.29965	2.27306	1.88781	4.30144	2.33988	2.88212
10621	3.08768	3.4371	3.54654	2.86731	2.62141	3.92095	2.38861	3.13843	3.60955	3.03011	3.27146	2.12159	3.69681	3.21095	2.88787	3.75709	2.86496	3.03242	3.22845	3.18816	3.1949	2.81619	3.51022	3.4097	3.41003	2.78386	2.74195	2.97401	3.2894	3.15933	4.09198	3.06527	3.19038	3.16003	3.18225	3.51026	3.18438	3.40625	3.08458	2.44368	2.93206	3.00967	3.3167	3.05491	3.52834	3.07089	2.90356	2.93433	3.20454
10622	2.15815	2.35094	2.49513	2.29784	2.56292	2.80834	1.50499	2.10813	2.15139	1.91689	2.45986	2.06876	1.61649	1.97786	2.11176	1.72653	2.39406	2.32905	1.66384	2.57784	2.48207	2.4311	2.7587	2.73927	2.21221	2.03318	2.35188	1.85832	2.21839	1.79789	1.82781	2.18106	1.49354	1.75787	1.95216	2.62145	1.6051	2.39611	1.72719	1.8827	1.47976	2.3455	2.05311	1.87478	1.71893	2.05543	2.54186	1.89247	2.51794
10623	3.30628	4.63647	4.00798	3.90118	3.57764	3.25878	3.37074	4.00574	4.63371	4.30126	4.03877	3.77427	2.88163	4.1003	3.70408	3.81701	3.66465	3.07508	4.29089	3.60321	3.93167	2.90482	4.32284	3.77358	3.89177	3.17073	3.15771	2.89051	3.84468	2.36395	4.01537	3.04271	3.36901	2.84392	2.36075	3.24899	3.43869	3.27965	2.6825	3.00166	2.90521	3.29091	3.98479	3.30421	3.1537	3.47422	4.05262	3.44226	4.40002
10625	4.5496	4.94808	3.69292	4.7386	4.52198	3.982	4.30952	3.72545	3.51206	4.37325	3.50594	4.00648	4.42847	4.10458	4.44063	4.28699	4.15852	4.00961	4.40363	3.63236	4.05767	3.76829	3.95119	4.38802	4.38005	4.2719	4.0302	4.30159	4.86195	3.97583	4.45679	4.14566	4.57713	4.22721	3.94589	3.72736	4.74099	3.67479	4.16723	4.16571	4.02834	3.80043	4.47016	3.77149	3.79827	4.16957	4.41627	3.60071	3.91969
10627	5.26866	6.31438	6.36714	6.07017	5.56528	6.49236	5.55749	6.29718	6.3629	6.24732	6.34774	6.05074	5.8185	6.22875	5.7071	6.37052	6.03753	5.83765	6.09444	5.93046	6.22064	5.86103	6.36676	6.09966	6.0012	5.20426	5.41087	5.17983	5.73704	5.51424	6.07898	6.00663	6.13895	5.64435	5.75815	5.87163	5.67133	5.6906	4.94653	5.46264	5.08371	5.4671	5.96858	5.56383	5.69242	5.02864	5.89825	5.64071	6.25065
10628	4.26193	5.37889	5.39105	5.22674	5.40885	5.37148	5.03052	5.36921	5.86329	5.36058	5.65477	5.41719	4.99338	5.91351	5.41609	5.59175	5.19766	4.85708	5.62451	5.93031	5.61826	5.408	5.63605	5.30215	5.3803	4.92733	5.30324	5.00242	5.37316	5.04851	5.50047	5.82254	5.41289	5.37793	5.46429	5.33264	5.0017	5.67244	5.32394	4.89763	5.39666	5.12265	5.1632	5.27232	5.04816	4.87266	5.08965	5.51397	4.60605
10629	2.57838	2.6483	2.66726	3.51444	2.57939	1.83822	1.84195	2.03412	2.5035	3.55053	2.09745	3.05658	2.47523	2.46521	2.50866	3.31835	2.74916	2.33271	2.59023	2.85552	2.76185	2.07023	2.77804	2.12809	3.30126	2.23464	3.27377	2.90858	2.52658	2.10539	2.74361	2.11233	2.63084	1.57804	2.51105	2.79612	2.58584	2.45076	2.30246	2.30051	2.50631	2.39907	4.1657	2.33139	2.60741	3.15286	2.27267	2.63937	2.33976
1063	2.81093	2.43928	1.94035	2.2463	3.33568	2.88937	2.51821	2.55665	2.0538	2.30886	2.22562	1.94904	2.15333	3.04826	2.51023	2.09744	2.17186	2.02501	1.84752	2.41512	2.67438	2.20134	2.73611	2.03943	1.68608	2.03198	2.09124	1.97767	2.06921	2.26584	1.85187	1.81258	2.12763	2.09965	2.26139	2.18561	2.14433	2.27072	2.00533	2.23625	2.14372	3.42845	1.88098	2.20024	2.15668	1.96225	4.0315	2.42752	3.58036
10630	3.27032	4.31646	5.37809	3.86545	2.96263	4.04069	3.44286	4.67111	4.80874	4.07494	4.46656	2.83951	4.61763	4.70793	4.14646	5.15339	4.08135	4.99647	3.84193	4.4061	4.18505	4.37588	4.88794	3.46273	3.62795	4.00522	4.6633	3.08861	3.47496	3.99192	3.82203	1.81951	3.20349	4.24349	4.61277	3.74626	4.01484	2.79859	3.39924	3.43312	4.08045	3.67588	4.15808	4.09643	4.75419	3.54933	4.02572	4.82295	3.58813
10631	6.22366	6.08696	5.34068	5.18795	6.27544	5.03884	5.14513	6.02201	6.6233	5.15981	5.7022	4.19675	4.28375	6.46395	5.67657	3.54753	5.58536	5.49305	2.79471	4.99136	6.64721	6.1778	5.69798	4.18576	3.68161	3.48134	4.79031	4.35903	4.31634	2.90302	3.66386	4.18256	4.84282	4.76164	3.77791	4.35646	4.72622	5.23247	4.36071	4.10324	3.53084	4.74439	4.65919	4.68891	3.69189	4.71672	3.51359	5.63627	6.0474
10632	4.61706	5.29499	4.66917	5.51167	4.94709	4.89203	4.49745	4.54381	4.60726	5.19115	4.80238	4.79598	4.63103	5.09056	4.63754	5.01841	4.67924	4.5	5.129	4.61701	4.53542	4.32041	4.82481	5.15955	4.97789	4.60512	4.46452	4.31686	4.90602	4.16938	5.03389	4.72061	5.03503	4.54118	4.409	4.54132	4.63051	4.42623	4.24016	4.28292	4.65367	4.33988	5.17816	4.27176	4.42182	4.72094	4.45631	4.26161	4.71304
10633	2.25807	2.89352	3.8497	3.3554	2.20369	1.80443	2.8077	3.59901	5.1246	3.06053	3.54263	3.47559	3.32991	3.437	3.33941	2.96781	4.19698	3.04059	2.73623	3.20155	3.412	3.15707	3.71663	3.30349	2.92632	3.30806	3.13396	3.93606	3.17491	3.29511	3.34375	3.52824	2.78165	3.65378	3.86231	4.35899	3.5255	2.79584	4.07283	3.74586	3.36604	2.69537	3.20057	3.21631	2.56097	2.64142	3.27588	3.07722	3.00915
10634	3.21517	3.92932	4.42327	4.03386	2.675	4.17572	3.07177	4.18793	4.90755	4.20657	4.28828	3.81495	3.32238	4.29977	3.92252	3.5407	4.57222	3.4599	3.7564	4.0509	4.43604	3.66829	4.47103	4.65517	3.60723	4.05163	3.89577	4.31873	4.13898	3.8395	4.35985	4.39084	3.85615	4.72542	4.23501	4.85344	3.29423	4.03477	3.88208	4.05592	4.06421	3.11545	3.80965	3.53665	2.82144	3.06528	3.67683	3.74846	4.18805
10635	2.89687	2.13	1.78907	1.84905	3.12647	2.18572	2.27334	2.36683	2.02403	2.03997	2.24117	1.91373	1.99976	2.7772	2.32144	2.04332	1.96058	2.15482	1.94415	1.95527	2.34745	1.9652	2.48814	1.95055	2.15611	1.76191	2.12557	1.95146	1.84638	1.90223	1.89144	1.61322	1.9932	2.19581	1.87839	2.0502	1.84842	2.05058	2.00041	1.91098	1.9908	2.99955	1.89193	2.18383	2.082	1.96324	3.68252	2.10429	3.0472
10636	2.30148	4.36952	1.85793	3.53925	2.72113	2.72501	2.67681	1.60179	1.97485	3.88294	2.91829	2.59025	2.77231	2.72879	1.88778	2.37089	2.59364	2.40298	3.0005	2.16889	2.88373	1.2685	2.3943	3.12127	1.4364	2.44405	1.51695	1.74299	2.69542	2.56991	2.6207	2.17132	1.84235	2.34377	1.81581	1.98795	2.49475	1.44921	1.75678	1.97841	1.8522	2.60884	2.62462	1.09678	2.15586	1.59675	2.51971	2.03284	2.87619
10637	2.02481	4.43765	2.63336	2.98762	2.68113	4.96593	2.31213	2.5161	2.31555	4.16151	2.16537	2.31626	2.45243	2.47011	2.23396	2.18177	3.03681	2.26875	2.69276	2.16915	2.37745	1.998	2.57154	4.62641	2.25143	2.82797	3.24621	4.99452	2.40306	3.13104	3.56257	3.66929	2.20362	5.16752	3.5445	4.09728	2.24127	2.33147	3.73016	3.83886	4.67616	3.12527	2.09458	2.5847	2.60371	2.23	2.14474	2.36583	2.13239
10640	3.32181	2.12548	3.49306	0.768546	2.78318	1.08609	2.19067	2.71351	2.46027	1.83347	3.26487	2.09609	2.58667	2.9844	2.55802	2.43242	1.78426	2.72893	2.45055	2.22495	2.70327	2.83764	2.72432	2.08026	2.7458	1.69291	2.74018	2.57745	2.51632	2.83756	1.90619	2.37618	2.82495	2.32297	2.51395	2.02642	1.8915	2.38518	2.27381	2.38191	2.93047	3.08614	1.79681	2.22029	3.10818	2.19018	3.12019	3.04723	2.62122
10641	3.79452	4.99352	4.52343	5.22377	3.75016	5.4444	3.79563	4.31124	4.59027	4.40494	4.32071	4.37623	3.86779	4.51382	4.03062	4.82564	4.80824	4.37065	5.0131	4.45025	4.22991	3.81975	4.5135	4.70124	4.18706	3.94866	4.136	3.6563	4.29634	3.68425	4.18543	4.26253	4.42032	3.75875	3.77833	4.08601	3.89063	3.56113	3.49056	3.52908	3.6526	3.85247	5.02342	4.10762	4.06623	3.88675	3.981	3.86436	4.38779
10643	2.03445	0.8228	2.17875	2.10984	1.38314	1.43152	1.50746	1.8718	2.17148	1.93995	2.92318	2.06982	1.33776	2.13628	1.49942	1.68168	1.29373	2.38556	2.0044	2.56054	2.11616	0.993386	2.75067	1.46636	1.01913	1.49503	1.57067	1.42201	1.28134	1.47217	1.54229	1.87151	2.1685	1.16048	1.5801	1.66103	1.676	1.27258	1.02581	1.68574	1.2684	1.7129	1.95741	1.82401	1.51376	1.20421	3.17146	2.15395	2.25092
10645	3.28529	2.72551	4.14764	2.77317	2.51404	4.78791	3.33798	3.24726	3.95807	3.08353	3.7984	3.71562	3.09972	3.88008	3.08224	3.68539	3.52609	3.57043	2.51074	3.70624	3.16863	3.55467	3.74147	2.87811	3.16223	3.03391	3.2623	3.03275	3.25796	3.18396	3.04464	3.49541	2.50842	2.31707	3.32123	2.83453	3.05295	3.19766	2.50764	2.51049	2.99749	2.93579	3.06511	3.20105	3.45167	2.89432	3.21163	3.12426	3.17287
10647	1.45674	4.11482	2.31932	2.84488	1.69187	2.48331	2.72596	1.66666	1.85714	2.1568	1.90935	4.4194	4.35714	3.25148	1.92315	2.32368	2.85074	2.2075	2.91275	1.49092	2.95253	2.15464	1.87925	2.70862	2.05172	2.70449	2.2575	2.44417	2.7636	2.79213	2.24021	2.55483	2.67904	2.27465	2.30639	2.31173	1.9686	1.7701	2.4084	2.67534	2.17995	1.88487	4.32498	2.81938	1.95188	2.49431	1.55168	2.72053	1.71364
10648	1.81062	1.50072	1.27088	1.6416	1.3478	1.86851	2.40991	1.52918	1.70015	2.31404	1.97112	2.21923	1.8667	1.44856	1.95328	1.81648	1.94081	2.31376	1.333	2.32852	2.00594	1.89675	1.53019	1.54787	1.76711	2.62019	1.80878	1.65966	1.48243	1.64353	1.42088	1.77314	1.94443	2.30086	2.87989	2.59363	1.9177	1.89629	1.85997	2.08448	2.6232	2.45126	1.7496	2.17891	2.4316	2.26308	1.75366	2.37587	1.38277
10650	3.42666	2.09827	3.19092	2.92756	1.84279	3.25877	2.91166	3.30605	3.57375	3.41698	3.3863	2.87377	3.17655	2.92493	3.17147	3.6173	3.37509	3.47033	2.70858	3.08749	3.24175	2.92618	4.04941	3.16354	2.88758	3.13552	2.7965	2.19653	2.2157	2.99016	3.26678	2.65958	2.57694	2.90104	2.78242	3.27731	3.33514	2.33616	4.02738	2.63014	2.4357	3.27993	3.0104	2.75642	3.29499	3.42879	3.74689	3.15834	3.41369
10651	4.61735	4.49296	4.34567	4.58085	4.36334	4.92709	4.00802	4.41515	4.22896	4.47667	4.7984	4.40301	4.5088	4.29045	4.43128	4.59001	4.08683	4.09727	4.3337	4.55047	4.29605	3.96105	4.49139	4.37839	3.98402	3.9401	4.09489	3.99843	4.22782	4.00539	4.10396	3.978	4.32652	3.64985	4.09603	4.10688	4.28877	3.99486	3.84672	3.53148	4.04281	4.16647	4.16175	4.15618	4.39448	4.13039	4.0428	3.92043	3.86478
10652	4.34062	4.03477	3.85412	3.86144	3.78358	4.32549	3.19496	3.64053	4.15692	3.87955	3.8045	4.02703	3.71434	3.71097	3.6763	3.65435	3.72799	3.85331	2.6961	3.93414	4.0636	3.8046	4.535	3.63171	3.37381	2.98558	3.38345	2.98037	3.3046	3.36356	3.69361	3.4981	3.43903	3.03261	3.48834	3.58754	2.86052	3.30296	2.73441	3.21936	2.97928	3.80602	3.6491	3.50275	3.14437	3.27107	3.83639	4.06883	4.41219
10653	3.91941	6.76937	6.40186	5.45976	4.46303	6.25767	4.5996	5.56188	5.0042	5.73296	5.90945	5.17531	5.32894	5.07268	4.79204	6.11783	5.19482	5.51483	5.58886	6.15814	5.14759	4.12287	5.77249	5.86236	6.20952	3.73937	4.1516	5.49699	6.01274	5.24625	5.73151	6.24893	5.62004	4.6478	4.99074	5.38181	5.62312	5.52928	4.06452	4.40703	4.83572	4.89009	5.55143	4.94127	6.42648	4.26895	4.88746	4.42953	3.66576
10654	3.73096	4.34008	3.96705	4.53383	3.23968	5.14972	4.06253	4.58027	4.24374	6.01476	4.23732	5.00128	4.48344	4.64849	3.77058	4.58163	4.07753	4.2857	4.75835	4.8409	4.32911	3.7866	4.46289	4.3951	4.13542	3.80034	3.74497	3.73588	4.15746	3.61876	4.03013	3.78431	4.15705	3.14718	3.68737	3.89456	4.17736	3.81037	4.17024	3.64183	3.99927	4.33749	4.8388	4.5463	4.49507	3.90318	3.68556	4.08533	3.91237
10656	3.62576	3.63907	3.72242	3.59061	3.18743	3.93219	2.94211	3.88883	5.09954	3.53822	4.23507	3.63351	3.21031	3.91472	3.52929	3.00453	4.39277	3.13826	2.98369	3.60916	4.31191	4.36578	4.01603	4.00011	3.30178	3.34567	3.2315	3.28717	3.65435	3.16035	3.45381	3.56527	3.46031	3.12007	3.03368	3.35194	2.48797	4.05076	3.25413	3.29468	2.91719	3.24749	3.51311	3.15323	2.27305	3.28083	2.90647	3.72093	4.07627
10657	4.47129	4.62105	4.47804	4.25663	4.51429	4.41896	4.03823	4.53669	4.79368	4.64582	4.49785	4.45923	4.00578	4.78072	4.55657	4.55557	4.58043	4.23288	4.79138	4.70883	4.53634	4.1623	4.86142	4.1596	4.53887	4.19166	3.93689	4.36649	4.82369	4.23129	4.45106	4.85749	4.4113	4.35589	3.99801	4.1957	4.31849	4.43634	4.03364	4.19074	3.89908	4.3007	4.79641	3.94996	4.49198	4.01864	4.58153	4.05139	4.69277
10658	3.42632	3.33306	3.89002	3.60928	3.63714	4.3625	3.2016	3.64162	4.00809	3.54472	3.66001	3.62358	3.14612	4.3313	3.43606	4.05546	3.98187	3.58344	3.9449	3.97718	3.81229	3.80773	4.43877	3.54263	3.89307	3.4154	3.32477	3.13882	3.58452	3.39942	3.69292	3.72872	3.92211	3.07415	3.4859	3.31392	3.09961	3.43804	2.87094	3.33641	3.08044	3.50805	3.89688	3.30604	3.59044	3.25329	3.83839	3.67691	4.20274
10659	3.01918	3.37545	2.76452	2.39507	4.56958	3.46	3.84886	2.19242	2.72291	2.60774	3.44111	2.27056	2.48756	3.07757	3.81162	2.51871	2.4228	2.59644	2.33171	2.74082	2.67263	2.72859	2.90787	2.42372	1.79643	2.06207	2.1769	2.72246	2.45382	2.32607	2.47522	2.73716	2.37887	2.373	2.2065	2.18251	3.06362	2.01561	1.89944	2.10351	2.31291	2.48279	2.02239	2.69881	2.183	2.40276	3.4451	2.41511	3.52511
10660	2.65375	2.08969	2.02765	2.2174	1.90145	1.45529	1.66035	2.09257	1.80935	2.16108	1.82616	2.14023	2.54811	2.05562	2.02938	1.51968	1.89822	2.2508	2.09605	1.94791	1.64568	2.4083	2.13573	1.58684	1.69675	1.96783	2.68852	1.95697	1.57121	2.77696	1.52691	1.90131	1.81277	2.50525	2.69388	2.63409	2.19857	2.20336	2.97086	2.40084	2.83065	1.90614	2.19829	2.17848	2.12457	2.59979	1.93775	2.62931	1.85126
10661	1.90549	1.88549	2.08654	2.79237	1.81544	2.5474	2.04986	2.8237	3.2603	2.54791	2.82639	3.24891	2.32327	2.4393	2.45975	1.97386	2.13889	1.39593	3.18678	2.66087	2.64405	2.5893	2.47936	2.25349	2.25217	2.55942	2.20309	2.63407	2.6146	2.47146	2.47773	3.26106	2.36258	2.65168	2.25695	2.50504	2.35631	2.38679	2.17682	2.31016	2.496	2.15952	2.37903	2.47391	2.82823	2.40224	2.71385	2.28804	1.9845
10663	2.28887	2.77158	1.81018	2.43849	3.14538	1.82915	2.86504	1.9381	1.91547	2.57673	2.33872	2.85221	1.98972	2.03233	2.43222	1.58846	2.09761	1.89016	1.83068	2.16053	1.93122	2.3045	1.89706	2.16586	2.22975	2.07671	2.23411	2.37814	2.19782	1.98458	2.19402	2.66298	1.96257	2.0206	2.29641	2.12414	2.30629	2.21577	1.79612	1.97385	2.24755	2.30825	1.71233	2.17419	2.37305	2.59565	3.91791	1.92162	2.25488
10664	3.88703	4.75502	4.90204	4.22898	4.27139	3.43816	3.44478	5.08101	4.48649	3.66553	4.38552	3.61144	3.04446	4.42418	3.82026	4.36435	4.80711	3.51958	4.08749	4.96521	5.12081	4.33464	4.62251	4.06291	4.60914	3.37248	3.49839	3.56614	4.59918	3.27042	4.33837	3.9246	4.98856	2.96274	2.98821	3.52902	2.65735	4.10657	3.35261	3.21317	3.10542	4.06614	4.08555	4.06323	3.47717	4.43162	4.29648	4.12886	4.6404
10665	1.95173	1.20439	1.643	2.11653	1.33641	1.20246	1.73036	2.4904	1.92383	1.4746	1.88464	2.05607	2.44766	1.2081	2.37172	1.51536	2.02919	1.96525	2.39176	2.76287	1.58595	2.01566	1.43158	1.44887	1.98363	2.03556	2.02092	1.75546	2.02981	3.08756	2.16932	2.03981	1.74929	2.0817	2.92322	2.55164	2.11545	2.16688	2.31508	1.69427	1.58324	1.69796	2.08118	1.63179	2.21874	2.43759	1.8923	1.87639	1.77719
10666	2.53513	1.73076	1.99624	1.94804	2.68661	3.25966	3.17194	0.840498	2.24514	2.02501	2.64468	1.84688	1.82572	1.4077	1.30759	1.75627	1.64663	2.50611	1.11779	1.98097	1.65429	1.57884	1.6145	1.50345	1.50345	1.61825	1.48337	1.4332	2.0425	1.45919	2.14253	1.91594	2.12267	1.65149	1.80392	2.19319	1.87086	2.02366	1.55851	1.88105	2.2931	0.970313	1.13605	1.9242	2.14644	1.98806	2.18233	2.05043	1.90205
10667	3.76034	3.57722	3.25336	4.43488	2.84335	4.60376	2.75496	4.50786	4.68994	4.80074	4.53805	4.35888	3.46274	4.3641	3.41825	4.54829	4.67583	3.77809	4.31225	4.37549	4.12286	3.32458	4.27256	4.40265	4.03042	3.88289	3.52483	3.73653	3.99266	3.18287	4.66112	3.74663	4.23153	3.21899	3.79319	3.724	3.40601	4.19411	3.21545	3.19648	3.18141	3.98808	4.86252	3.87394	3.63283	3.95414	3.29397	3.84008	3.75943
10668	4.11393	3.89448	4.57808	3.80967	2.73883	3.60259	3.20353	4.53035	4.35455	3.80167	4.72406	3.58337	3.3941	3.91589	3.21775	4.69542	4.68362	3.7233	4.54899	4.41396	4.5386	3.664	4.19727	4.10436	4.51493	3.4965	3.79147	3.36816	3.63208	3.28409	4.5331	3.69206	3.61864	2.99992	3.47143	4.06273	3.10287	3.58479	2.84831	3.63623	3.75823	4.59914	4.04225	3.95115	3.72946	3.65036	4.09551	4.2225	3.15994
10669	2.59757	3.86129	2.3632	2.97124	1.99434	1.23762	2.15044	1.42336	1.79166	2.95483	2.12869	4.29135	1.59287	1.95291	2.11232	2.33722	2.79641	1.72709	2.33482	2.055	2.03259	2.15351	2.33314	2.56364	2.41714	3.18072	1.84837	1.98051	1.94645	1.84393	2.89986	1.53421	2.04449	3.2826	1.85836	1.98955	2.75527	2.21599	2.27625	2.12171	2.23406	2.16682	2.4349	1.16789	1.64927	2.9785	1.70761	1.86301	3.11295
10670	4.85664	5.36103	5.28883	5.42113	4.87883	5.53754	4.84556	5.34745	5.42124	5.53862	5.51728	5.33546	4.90988	5.44307	5.1182	5.59388	5.45602	4.74378	5.58826	5.50967	5.45811	5.07694	5.50438	5.43607	5.47277	4.97366	5.01088	5.08789	5.41846	4.86052	5.48003	5.36605	5.63418	4.87636	4.86798	5.10381	4.98184	5.02252	4.59285	4.78865	4.74978	5.01933	5.40115	4.97458	5.06099	4.95113	5.14855	4.96547	5.40466
10671	4.55166	4.50605	5.16519	4.82318	3.98459	4.50745	4.1156	4.42641	5.2265	4.57891	5.21936	4.40906	4.28282	4.77518	4.3194	4.89817	4.8289	4.5814	4.9944	5.00454	4.93452	4.42809	4.95484	4.90255	4.82208	4.09627	4.72804	4.53776	4.7095	4.45043	4.85212	4.6175	4.86133	4.10237	4.50355	4.56996	4.09636	4.53451	4.01456	4.34347	4.40741	4.38716	4.77848	4.43392	4.69218	4.19491	4.3253	4.52661	4.31444
10672	3.00747	3.10599	3.44745	2.92466	2.98397	2.29628	2.96871	3.39337	3.33646	2.45101	3.40594	2.93361	2.53102	3.48403	2.99371	2.82169	3.26022	2.61689	2.83886	3.34769	3.71925	3.20876	3.13283	2.89855	3.4027	2.64026	3.14587	2.87029	2.99306	2.88233	3.1419	3.15051	3.11393	2.6868	2.74787	3.14195	2.63164	2.96872	2.81058	2.90896	3.03865	2.71457	2.66164	2.855	2.45137	2.86105	3.81519	3.2667	3.65006
10675	2.40831	2.89593	2.09009	2.03004	2.47012	2.4006	2.49165	2.17127	2.17239	2.22063	2.06231	2.7319	2.70632	2.1984	2.12181	2.14177	1.39371	1.77313	1.77647	1.95408	3.0576	2.58044	2.26527	2.57476	2.33381	2.53863	2.37101	1.85961	2.21463	1.45692	2.41118	3.43379	1.97597	2.42165	2.7775	2.75759	2.46316	2.53448	2.30376	2.37771	2.31876	2.58762	2.48456	1.90919	2.43692	2.54805	2.87713	2.04867	2.56143
10677	1.94263	2.7291	2.0729	2.82591	2.23396	2.25539	1.8057	2.11739	2.53878	2.43306	2.27604	1.99109	2.08757	2.75744	2.59565	2.48841	2.4567	2.75191	2.45056	2.25739	2.51251	2.33718	2.83081	3.02653	2.16739	2.04128	2.16708	2.72509	2.76372	2.12235	2.34644	2.63531	2.3547	2.32019	2.28676	2.4344	2.2638	2.28238	1.82916	1.7187	1.6518	2.27107	2.62006	2.27641	2.26228	2.31758	3.19734	2.16222	2.70393
10678	4.16865	3.3348	3.59506	3.17551	4.58262	2.51251	3.65929	3.34397	2.49169	2.13614	4.22225	3.51178	3.66248	3.58339	3.28828	2.85773	3.44335	3.61657	3.3981	3.32864	3.85047	3.90165	3.51711	2.58966	3.85631	3.44905	3.35994	3.96798	3.94047	3.04927	3.16757	2.74878	3.58377	2.91019	3.05663	2.74765	3.57952	2.70987	4.01888	3.74166	3.90759	3.60818	3.50428	3.61696	3.24071	4.11944	3.52478	4.30685	2.67989
1068	2.78088	2.1897	2.59911	2.18385	2.93489	3.1768	3.10569	2.54955	2.02553	2.57407	2.9906	2.94148	3.21891	2.08078	2.46564	2.30722	2.51062	2.58733	2.79876	3.04996	2.31099	2.88634	2.57019	2.55039	2.30824	3.42959	3.09896	3.2783	2.7685	3.68742	3.08201	3.11873	3.0949	4.1069	3.77083	3.69207	3.00296	2.64454	3.63585	3.59027	3.24446	2.78116	2.56168	3.7134	3.88144	2.9879	2.8416	2.93847	2.37168
10681	3.25252	4.1451	3.23162	3.19873	3.34827	3.64215	3.092	3.88135	3.60524	3.86447	3.39938	3.40942	3.39486	3.81836	3.58241	4.24683	3.94848	3.27712	3.84022	3.24228	3.50063	3.27509	3.42174	3.86578	3.30315	3.4661	3.47724	3.48403	3.44147	3.16185	3.52368	3.47751	3.40387	3.08501	3.26463	2.9051	3.37225	3.08013	3.03485	3.46973	3.30243	3.54933	3.41126	3.24068	2.90857	3.43649	2.90637	3.42498	3.33483
10682	3.25574	4.45884	3.494	6.78727	2.49301	4.3606	2.82024	3.60205	3.04064	4.36011	3.07887	5.18825	3.43798	4.1305	3.44607	4.14407	4.20735	3.13834	5.21871	3.44987	3.22975	2.87284	3.46485	5.18114	3.63833	4.47162	3.70919	4.07924	3.72528	2.92184	4.71538	3.07742	4.03291	3.64128	3.45212	2.546	3.48946	2.93028	3.99793	3.47432	3.52838	2.84503	5.89445	2.52054	2.89288	5.45664	3.4068	3.01683	3.04452
10683	1.40728	1.16522	1.94121	2.21078	2.47468	2.49278	2.33819	2.15913	2.38503	2.57657	2.65099	2.56624	2.21169	1.72904	2.90262	2.49199	2.42825	2.28023	1.9372	2.94139	2.3186	2.38361	1.73278	2.78292	2.4714	2.65514	2.54579	1.82459	2.26001	2.8796	2.43624	3.1417	1.95038	3.06754	3.14203	2.76083	2.60641	2.93512	2.74097	2.63814	2.47988	1.89149	2.37856	2.01235	2.8634	3.17666	2.15284	1.86479	2.01548
10686	2.74452	3.25453	2.06783	2.77783	3.08166	3.40743	2.29584	1.96972	2.85314	3.432	2.77998	2.56881	4.28477	2.54846	1.48635	2.72619	2.02926	3.12462	3.12437	2.70747	2.70842	2.38942	2.63322	2.48703	2.70936	2.45245	3.25029	2.52573	2.96807	2.91684	3.1627	2.72345	2.98963	2.8151	2.72587	2.49689	3.64401	2.71852	2.48674	3.09062	3.10481	1.92079	2.40104	2.52664	2.96877	2.61648	1.94404	1.48716	1.96909
10687	4.5038	3.58925	4.67826	3.00163	2.93123	3.99082	3.09989	3.68386	3.77549	3.27999	4.04671	2.8599	3.43724	4.24745	3.38105	4.21949	3.02008	3.31702	4.51385	4.09629	3.93682	3.90091	4.12254	4.34321	4.64769	3.13259	4.11134	3.79974	4.51503	3.97572	4.36508	4.66691	4.21007	4.01116	4.54123	4.20932	4.02209	3.87364	3.4787	4.55697	4.13948	4.82689	2.87812	4.12438	4.14795	3.93168	3.71314	4.24724	3.53337
1069	4.84433	5.59399	5.29185	5.27008	5.16177	5.70405	4.9544	5.14053	5.17015	5.59865	5.2376	5.22548	5.16386	5.34221	5.30798	5.59358	5.27335	5.02607	5.6254	5.38419	5.29308	4.94462	5.46639	5.58056	5.67923	5.09803	5.14443	5.13235	5.28405	4.99499	5.43687	5.43243	5.42274	5.05023	5.03742	5.14516	5.19765	5.19035	4.81068	4.86021	4.95754	5.06375	5.47983	5.11195	5.35266	5.12579	5.05061	4.95934	4.82682
10690	2.0361	1.88006	3.16527	1.81738	1.47679	1.86825	1.45534	1.80101	1.85671	1.59361	1.56148	1.74558	1.70017	2.30094	2.12342	2.46591	2.2247	1.94836	1.76141	2.1087	2.0211	1.96732	2.05629	1.84262	1.83469	2.03887	2.5628	1.32627	1.65384	1.77662	1.51803	1.69802	1.6158	2.20168	1.97942	2.5732	1.55461	1.73664	1.73788	1.74415	1.89566	2.00375	1.80067	1.82451	2.42412	1.43727	1.25147	1.44911	1.78336
10691	3.17596	1.73117	3.06209	2.9688	2.95676	4.67065	2.47815	2.84098	3.64679	3.04842	2.98608	4.48135	2.87603	3.79751	2.48486	2.31857	4.02358	3.5982	2.92958	3.41295	2.47052	2.77503	3.11615	2.82366	1.81716	3.24272	2.56547	2.80997	2.63971	2.03132	2.30186	3.48499	2.64364	2.8312	2.25141	2.1578	2.39037	3.37363	2.8267	3.18917	3.20358	2.78928	3.2076	2.99761	3.37303	2.69235	2.9922	3.55533	3.53345
10692	2.4643	2.0833	2.5993	2.54404	1.91124	4.58009	2.35521	1.91748	2.44245	2.50955	2.42113	2.96288	2.46695	1.85858	2.22598	2.29227	2.20841	2.53043	2.34727	2.4798	3.04352	2.59108	2.25167	2.23942	2.45554	2.33848	2.34294	2.2734	2.30096	3.53757	2.21118	2.87936	2.75919	2.6953	3.29308	2.80556	3.04214	2.32095	2.11942	2.38654	2.59996	2.20576	1.86002	2.78504	2.81012	2.81292	2.00061	2.13734	1.92334
10693	2.89164	1.91014	2.59799	3.52868	1.82363	2.98145	2.34076	1.69753	2.36217	2.67467	2.73626	2.28475	2.39059	2.54191	3.07104	3.16013	1.64666	2.88835	2.9948	2.3878	3.10732	2.84458	1.80944	3.88754	2.79735	2.45285	3.78962	4.06958	3.09259	4.33502	3.66306	3.07547	3.12982	3.16306	2.6014	3.21086	2.84903	2.30003	3.12049	3.18703	3.21494	2.77142	3.87648	2.12382	3.44905	3.11432	3.39212	2.74707	1.6201
10694	5.42771	6.19646	5.92828	5.77386	5.84856	5.98974	5.3789	5.8716	5.90203	5.97498	5.92303	5.7108	5.59076	5.97985	5.65845	5.95637	5.88801	5.57916	5.75276	5.71874	6.0441	5.52154	5.9334	5.77539	5.93335	5.22876	5.28899	5.28943	5.80467	5.18205	5.84993	5.68457	5.80261	5.36979	5.27993	5.48669	5.34021	5.47196	5.06045	5.03436	5.00222	5.40388	6.02278	5.41022	5.39549	5.44187	5.97909	5.42199	6.24289
10695	3.78887	4.19106	3.52347	3.43682	3.92825	3.84092	3.61711	3.47815	3.82764	3.76819	3.82909	2.94522	3.04156	3.89261	4.13676	3.89217	3.54333	3.38803	3.05695	3.70133	3.99765	3.64184	3.63149	3.34964	3.467	3.00899	3.29467	3.23799	2.88121	2.92793	3.0997	3.27414	3.21424	2.37884	2.93023	3.01266	2.98303	3.36888	2.92099	2.83698	3.03816	3.71586	3.43667	3.67255	3.50699	3.16928	4.17577	3.76388	3.72577
10699	1.69668	1.67478	1.81799	1.49015	1.84705	1.60331	1.95887	1.93918	2.2257	2.05125	1.77661	1.68463	2.77869	1.93894	1.88779	1.9807	2.03461	1.96883	2.24716	2.54077	2.14014	1.80243	1.90557	2.09367	1.62831	2.34357	2.59565	1.96568	2.49795	2.54405	2.68029	2.18023	2.00171	2.05522	1.83614	1.67773	1.91404	1.97003	1.84977	1.73713	2.32555	1.76572	2.3618	2.11699	2.57677	2.11211	1.87781	1.92717	2.18456
107	2.18865	2.04931	2.56551	2.40435	2.27738	2.06594	2.65344	3.14136	3.25343	3.09818	2.79506	3.06211	2.84469	3.0484	2.35086	2.69209	3.58108	2.71746	2.80626	3.52551	3.29468	3.52702	2.4347	3.55513	3.23659	3.35772	3.75504	3.32977	3.54223	3.82199	3.33418	3.69352	3.15132	3.82881	3.23012	4.108	2.87834	3.6912	4.01507	3.50359	3.6426	2.48301	2.76247	2.92766	2.56439	3.29718	2.13597	3.0974	2.38901
1070	4.21581	4.42266	4.82487	3.97825	4.01509	4.92829	3.88706	4.9122	4.54115	4.32823	5.07798	3.91444	4.24167	4.59643	4.01223	4.95497	4.16228	4.57247	4.3663	5.52655	4.67244	4.55606	4.49911	4.60007	4.81624	3.76648	4.3178	4.11541	4.46002	4.30227	4.28217	4.5338	4.90497	4.00778	3.9404	4.68019	4.08199	4.68401	3.94757	4.13745	4.26138	4.63319	4.34698	4.68204	4.95376	4.26511	4.69168	4.70167	3.57699
1071	3.90696	2.3095	3.53403	3.86012	2.5619	3.1557	2.99338	4.09318	4.52598	3.07149	3.87474	4.46676	2.67861	3.86316	3.5684	2.76575	4.85755	3.54876	3.0566	3.11026	4.53776	4.2092	3.74745	3.43581	3.64603	3.1995	3.72452	4.45445	4.05143	2.75698	4.06379	3.68621	3.85102	3.77825	2.7242	3.98414	2.94574	4.58082	3.67274	4.12759	3.45853	3.70666	3.97887	3.12903	2.83128	3.5012	5.13137	4.05785	3.5963
10712	3.07807	4.03731	4.3238	3.87526	3.98582	4.09177	4.10389	3.66691	4.55947	4.54234	4.41919	4.26937	4.41915	3.61718	3.8392	4.20453	4.27498	3.73506	4.37516	5.04146	4.37852	3.96028	4.15993	4.39746	3.95361	4.24734	4.1048	3.90332	4.23714	4.36269	4.76047	4.42494	4.41504	3.76354	4.53325	4.39699	4.4731	4.19026	3.70048	3.80078	4.09777	3.75183	3.98216	3.97522	4.49046	4.39296	3.92422	3.7223	4.99751
10713	2.82691	3.43224	4.357	4.09048	2.19305	3.86176	2.25297	4.37803	4.76618	4.69933	4.35668	3.61184	2.95623	3.62386	3.01245	4.32481	4.49873	3.94742	3.93088	4.91207	4.07537	3.40849	3.9782	4.43965	4.55305	3.54836	4.42314	4.01505	4.15512	3.77144	4.11559	4.2896	3.31024	2.94579	3.68203	4.66178	2.27822	3.639	2.86089	3.09247	3.7195	3.74959	3.48116	4.06736	3.70286	3.09135	3.26948	3.86387	3.40694
10714	3.17972	3.5294	2.99711	3.80772	3.27327	3.92443	2.99944	4.02184	2.96842	3.67549	3.34812	3.91526	3.48485	3.51	3.57242	3.85604	3.90173	3.61283	4.21912	4.21054	3.64877	3.18887	3.33428	4.53524	3.76858	4.29939	4.03863	4.38863	4.00514	3.56099	4.14272	3.17007	3.88701	4.08457	3.5929	3.85893	3.4943	3.85157	4.81651	4.07728	4.31211	3.58846	5.09127	3.71562	3.83037	4.65832	3.99833	3.59889	3.15706
10716	2.00847	1.5853	2.18379	2.12572	1.61445	1.59345	1.92294	2.30107	2.50622	1.41339	2.1194	1.87339	1.76714	0.821895	1.9505	1.55065	1.77732	1.92891	1.37984	3.24784	2.43385	1.39068	1.26752	1.59108	1.7442	1.98199	1.77455	1.7691	2.56365	3.20921	1.90451	1.4971	2.01792	2.07099	1.79204	2.45461	1.66779	2.30826	2.56291	2.17448	1.69865	2.20151	2.71604	2.34463	2.72383	2.05471	1.50483	1.63182	1.99787
10721	3.26096	2.23523	2.44843	2.88044	3.17964	2.55124	3.11645	2.4984	2.47101	2.9868	2.63367	2.79113	3.05448	3.31692	3.36871	2.64109	2.30596	2.86643	2.65714	2.65888	2.80611	3.06702	2.33909	2.81894	2.85435	3.09634	2.99568	2.19393	2.65971	3.38502	2.45135	3.03245	2.76043	2.9318	3.50319	2.95928	3.08763	3.15251	2.87533	3.06299	2.9663	3.42698	2.53014	3.10361	3.16671	2.86287	3.14319	2.92796	2.84344
10723	4.43395	5.76139	5.03088	5.55152	4.4377	4.6751	4.50597	5.13743	5.31098	5.38882	4.78615	5.43568	4.37226	5.04549	4.84555	4.98632	5.48207	4.6956	4.98113	4.86031	5.08396	4.80423	5.27246	5.05582	4.99494	4.74242	4.40159	4.36591	5.26464	4.60552	5.41452	4.69721	5.18474	4.48094	4.63312	4.75194	4.6145	4.78622	4.48251	4.11785	4.03048	4.39117	5.99524	4.3723	4.45984	4.99075	4.12497	4.68187	5.46807
10724	4.07349	4.62282	3.8158	4.6395	4.24397	3.26974	3.9479	3.72393	3.79306	3.56191	3.65873	4.15305	3.54304	4.41207	4.52114	3.83944	4.15028	3.2584	4.05866	3.78	3.71259	3.47954	3.5433	3.78958	4.23714	3.14028	3.38869	3.4986	4.06224	3.01121	3.64928	3.5424	3.91133	3.34213	2.74651	3.81424	3.86625	3.78054	3.1245	3.46496	3.30935	3.80913	3.96969	3.57691	3.10597	4.33524	3.96894	3.46015	3.95387
10725	3.52754	3.02474	3.59906	2.74901	2.78216	2.92636	2.88892	3.6266	2.82988	2.69516	2.96767	3.08366	2.74116	3.11703	2.78185	3.1093	3.44295	2.79085	3.32136	3.09466	3.05762	3.09274	3.33813	2.8118	2.94542	2.73394	2.66599	2.88233	2.89656	2.80521	2.76462	3.38372	3.48953	3.43407	2.52219	3.06252	2.66045	3.67978	2.96238	2.67363	2.82344	3.11396	3.27014	3.14204	3.39461	2.71729	3.43654	3.16969	3.28968
10726	4.52138	5.24972	4.92715	5.32966	4.53336	5.14225	4.28629	5.20636	5.3318	5.47545	5.18044	4.98661	4.58065	5.22882	4.87551	5.52546	5.58118	5.10286	4.77099	5.6082	5.14114	4.68756	5.28178	5.00503	4.78618	4.28837	4.45472	4.521	4.964	4.26093	5.08114	5.09299	4.7662	4.12093	4.32388	4.35827	4.42177	4.88069	4.27269	4.20399	4.44033	4.59971	5.26325	4.81587	4.66651	4.601	4.53578	4.7296	5.17783
10728	5.21788	5.98733	5.84607	5.5863	5.49968	5.5525	5.36875	5.95631	5.86197	5.64217	5.93097	5.75176	5.4435	5.82931	5.54237	5.89166	5.89579	5.59295	5.96286	5.98779	5.84476	5.55805	5.71912	5.97231	5.90377	5.32689	5.44158	5.39229	5.95271	5.27167	5.87703	6.05138	5.9478	5.20706	5.47029	5.54749	5.49944	5.5356	5.11826	5.17758	5.08116	5.36312	5.9332	5.48411	5.59172	5.38111	5.53639	5.50695	5.88982
10730	4.91041	5.21943	5.27216	5.10167	5.01127	5.3706	4.92605	5.24249	5.35722	5.35101	5.39141	5.09862	5.0134	5.3454	5.02016	5.30959	5.16741	4.8949	5.11699	5.25192	5.37271	5.07266	5.36854	5.04458	4.95507	4.66091	4.76614	4.77122	5.09698	4.83329	5.26202	5.14165	5.19627	4.82712	4.95066	5.14196	4.83438	5.06824	4.65715	4.71815	4.67623	4.98789	4.93333	5.00234	4.98916	4.78331	5.03607	4.97979	5.4121
10732	2.12892	3.1269	3.68229	2.23921	3.55493	4.1254	2.6121	3.29758	3.94464	2.94093	4.8742	4.21946	3.26413	2.59547	3.49174	3.0191	2.58796	2.65222	3.35134	3.15721	4.56612	3.95087	3.09112	3.36541	3.4458	2.62633	2.72404	3.46447	4.11931	2.74939	2.83424	3.89035	4.59324	2.2201	1.35961	3.30031	2.61622	3.76975	1.58427	2.95986	2.81365	3.18381	3.13523	4.31566	2.24006	3.11764	2.31769	2.98437	3.97203
10733	1.92179	1.49635	1.60699	1.87289	2.24903	0.970412	1.5889	2.22454	1.67623	1.66632	2.19411	1.49605	1.60822	2.2618	1.86022	1.69724	1.7912	1.97962	1.81671	1.81305	1.69752	1.85649	2.43989	1.59614	2.34066	1.49185	1.98968	1.78951	1.72451	1.67821	1.77494	1.18421	2.00455	2.08521	2.0017	2.41004	1.69385	2.00432	1.90558	1.88978	2.18664	2.66	1.5978	2.31265	1.97734	1.2533	3.14405	2.03503	2.23103
10734	3.32668	3.39377	2.10482	3.68699	2.1704	1.38785	2.66142	3.35566	3.2006	3.7128	3.22111	3.57932	3.37733	2.5196	2.96082	2.9418	4.23777	3.10813	2.84331	4.26312	3.63289	3.04212	1.06964	3.12231	2.67525	4.49845	3.06774	3.74629	4.24382	2.61236	3.46878	3.96811	2.58506	3.00054	2.73509	2.14786	3.11513	3.05301	2.68473	3.22111	3.2713	4.53756	3.0599	2.27271	2.24747	4.80044	3.07262	4.35514	2.46736
10735	3.52576	3.24799	3.66321	3.23991	4.46525	4.06667	3.84724	3.9631	3.78178	3.87451	4.21695	3.91057	3.66103	4.39594	3.65085	4.01429	3.91795	3.83065	4.08499	4.08709	3.78374	4.12742	3.78887	4.05973	4.15338	3.81926	3.79081	4.29346	4.37606	4.02901	3.94883	4.3275	4.49229	3.8396	3.4779	3.28843	3.76121	4.11127	3.79232	3.79226	3.97399	3.78346	4.17342	3.7076	4.07736	3.73952	4.04052	3.88428	3.37794
10736	2.36992	2.201	2.97658	2.26668	3.14296	3.12862	2.08128	3.16047	3.0581	2.81811	2.53735	1.80932	2.45513	2.47698	3.1432	3.02398	2.95553	2.6211	2.79874	3.718	2.97147	2.77116	3.18545	2.68674	3.75929	2.56915	3.16362	2.91662	1.9924	3.94098	3.35863	2.92628	2.30864	2.43331	2.44264	3.11344	2.47302	2.98837	1.86923	3.20104	2.84024	2.69084	3.64286	2.76095	3.13093	2.10034	3.39647	2.71727	3.87014
10737	1.26946	2.3921	2.63583	2.87611	2.01317	1.36626	2.03008	2.47335	2.92521	1.83989	2.31689	4.11899	1.73771	1.67286	1.84273	2.14441	1.95095	1.30789	2.58041	2.01537	2.22526	1.11761	1.72708	1.86209	1.20572	1.62511	1.35267	1.54258	2.38963	1.74785	1.45008	2.19453	2.36447	2.03534	1.68709	1.72172	1.85143	1.32771	1.40595	1.32706	1.48733	1.85591	2.1207	2.40718	1.53731	1.91334	1.4028	1.76323	2.79196
10740	1.72682	2.34229	1.92058	3.00537	1.5285	1.22468	2.17163	1.14663	1.23693	1.83312	1.87097	1.39406	1.08759	2.35896	1.21305	1.72886	2.0368	2.97492	1.21975	1.73503	1.97369	1.98274	1.60542	1.80686	1.17519	1.35959	2.22005	2.00543	2.42137	1.20682	2.26851	1.81094	1.4717	1.54358	2.42243	2.42964	1.52095	1.86388	1.62808	1.5797	1.81696	2.23498	1.35959	2.05148	1.39069	2.05388	1.80017	1.89383	2.45086
10741	2.75022	2.79724	2.42982	2.98122	2.39761	2.39675	2.6074	2.49627	2.5962	2.78391	2.68136	3.0471	2.86895	2.98858	2.55508	2.65982	2.96821	2.47283	3.20456	2.20926	2.67015	2.79331	2.91657	3.29523	3.03283	2.56863	2.90208	2.85021	2.56474	2.69031	2.90092	2.94694	2.7032	2.85997	2.52294	2.68608	2.46916	2.4279	3.11418	2.95321	2.49214	3.09293	3.0751	2.95912	2.91487	3.15073	2.54799	2.88229	2.28003
10742	3.90717	4.45822	4.06272	4.20327	3.77481	5.02506	3.67823	4.00705	4.55285	4.05152	4.11414	3.97631	3.75628	4.14513	4.13687	4.18727	4.37738	3.25362	3.67645	4.06052	4.41387	3.92591	4.2716	4.26945	3.94378	3.76947	3.79556	3.78856	4.06121	3.61873	4.29667	3.9834	3.94533	3.77792	3.4032	3.80446	3.77914	3.88356	3.5953	3.7058	3.77463	3.68656	3.87906	3.69447	3.27021	3.38121	4.08452	3.78718	3.98145
10744	1.31461	1.83399	1.56253	1.95349	1.43996	1.92527	1.99411	2.35138	3.50685	1.32647	2.34024	1.87893	1.72361	1.60267	1.37514	1.76625	1.89603	1.62355	2.02252	2.70325	2.22081	2.11016	2.41655	1.77518	1.69886	1.09086	1.60229	1.94192	1.43726	1.53155	1.77084	1.94215	1.56987	1.29705	1.59135	1.50956	2.63375	2.12139	1.56923	1.68621	1.64913	1.81897	1.92766	1.5374	1.76095	0.839479	1.64305	2.4143	2.13645
10745	4.27285	3.70377	2.87898	1.75044	3.2985	3.06063	2.76129	3.37942	3.5136	2.42398	3.75916	1.67077	3.7325	4.2152	3.69203	3.99188	3.22035	3.74277	2.52705	2.76697	3.49139	3.34382	4.53466	3.09874	2.90003	2.28005	3.5081	2.75214	2.45907	3.39341	1.46751	2.38743	2.89435	2.44833	3.48787	2.74369	3.10163	2.94932	1.99072	2.80583	2.95352	4.37311	2.2021	3.22381	3.51066	2.48637	3.88569	4.3797	3.06601
10746	2.46956	2.07468	2.80695	2.12077	2.68492	2.35178	2.17685	3.03936	2.70688	2.4085	2.86193	2.57907	2.32943	2.91735	2.38974	3.16492	2.38328	2.65112	2.97991	2.86304	2.59266	2.70997	3.13051	2.95671	3.17449	2.88524	2.81334	3.19493	3.20931	3.16637	3.00606	3.32479	3.46684	2.76886	2.90772	2.71413	2.71676	2.87427	3.02387	3.26421	3.04496	2.9162	2.87325	2.37524	3.25054	2.73137	3.06991	2.99987	2.54768
10747	2.41024	1.64205	1.80319	2.08967	2.34877	2.60788	2.57773	2.36658	2.78785	2.19001	2.93146	2.53615	2.7112	1.54206	2.35404	1.90543	2.11249	2.76145	2.65479	2.50468	2.35203	2.24504	2.31359	2.06733	2.25291	3.28579	2.93799	2.95023	2.85971	3.15998	2.94118	2.67452	2.23378	2.86264	3.11666	3.00874	2.81508	2.73375	2.90281	2.81048	2.72926	2.80619	2.12355	3.03541	3.40737	3.16338	2.56726	2.48704	2.24108
10748	1.78596	2.36797	2.34869	2.16388	2.42464	1.50123	2.30218	1.90304	2.13164	1.59303	1.44399	1.54752	1.31956	1.84237	2.28266	2.27127	1.48047	2.20127	2.18256	2.10972	1.82556	2.01752	2.20712	1.3459	2.75371	1.57156	1.91547	2.10376	2.6032	2.02869	1.81354	1.94481	1.2974	1.69391	1.41368	1.61738	1.11987	1.9204	2.1316	1.57486	1.95161	1.74034	1.79459	2.43996	2.26362	1.63429	1.77556	2.35181	2.50838
10749	3.66989	3.99714	4.0815	3.4507	3.03348	4.24706	3.02983	3.98515	3.40065	3.20947	3.59215	3.14313	2.82723	3.44947	3.26148	3.60411	3.69955	3.36974	2.78931	3.46735	3.61653	3.43705	4.12654	3.68732	3.67703	3.59554	3.18548	3.21672	3.37385	3.40058	3.47213	3.89544	3.36705	3.13833	3.02781	3.50031	2.94361	3.6535	3.1539	2.8206	3.24196	3.76691	3.31522	3.21804	3.17359	3.14275	3.63198	3.61471	3.92563
1075	5.20399	5.14857	4.35051	4.75675	6.18836	5.13693	4.91343	4.38944	3.96457	4.65093	4.02957	4.33486	4.50072	5.32852	5.74472	4.84978	4.4143	3.87522	4.89368	4.07746	4.67759	4.10038	5.25245	4.26788	4.79605	3.99721	4.37456	4.08398	4.28392	3.35112	4.44298	3.17029	4.02653	3.80582	3.67537	2.83492	4.52867	3.71242	4.19562	4.2921	4.19423	4.59786	5.13533	3.70887	4.42097	4.28315	5.43958	3.85246	5.38535
10750	2.2171	2.56	2.79824	2.99195	1.34081	2.16318	2.29776	2.57929	3.24286	1.99278	2.95491	3.57894	1.56981	2.94203	2.04379	1.47836	3.21551	2.50884	1.72474	2.78314	3.2038	3.02921	2.36487	2.67614	2.27021	1.65228	2.3481	1.82948	1.91417	1.90155	2.20123	2.17319	2.98297	1.71662	1.72235	2.52167	1.54077	2.29707	1.38898	2.1531	1.96453	2.11918	2.11498	2.30616	0.943337	2.23449	4.5922	3.08799	3.14634
10752	1.89964	3.67618	1.53955	2.55138	3.12489	1.47433	2.9428	2.29112	1.48688	2.4049	1.53098	2.016	2.61947	2.40651	2.17056	2.41954	1.85146	1.94557	2.94049	1.66256	1.59675	1.99386	1.86771	2.42646	2.2187	3.28348	2.31499	2.1776	2.79304	1.89497	2.63319	2.01405	2.71666	2.6479	2.50314	2.15537	2.81456	1.89117	3.17208	1.98033	1.91113	1.98569	2.68987	1.88501	1.65682	2.45815	1.9777	1.98825	1.86655
10753	1.95325	1.5045	1.88862	1.724	2.27411	2.2731	2.09527	1.70195	3.18037	2.98615	2.97508	2.83505	2.20882	1.4374	1.95206	1.5526	1.69198	3.46275	3.31231	3.37132	2.1457	2.71128	3.08703	2.07996	2.50446	3.10174	2.12373	2.44069	2.88423	2.54803	2.48215	4.07843	2.41097	2.76005	4.28481	3.08887	3.31025	2.34197	2.95168	3.43285	2.86923	1.83254	2.15928	3.1278	3.03832	2.18989	2.22553	2.67422	1.96372
10755	4.35218	5.16567	5.04784	4.30792	4.41326	4.37491	4.2055	4.33727	4.25326	4.89057	4.39871	4.36569	4.07153	4.4938	4.48037	4.08498	4.70894	3.98054	3.97667	4.28303	4.67547	4.06966	5.20406	5.02273	4.155	4.29636	4.03471	4.22769	3.81783	3.65602	4.60225	4.89969	4.57532	4.17446	4.19925	3.9656	4.08725	3.46166	3.5813	3.19342	3.81097	3.64587	4.52861	3.71606	3.84035	3.52808	4.20101	4.13497	4.76115
10758	2.42409	4.32298	2.73803	2.21123	2.55974	3.04844	2.62912	2.27482	2.54111	2.97664	2.98988	2.45372	2.29651	2.72713	2.46041	3.00488	2.44834	2.71968	3.42491	2.99121	3.0631	2.79181	3.16943	2.7387	2.96883	2.67394	2.49188	2.36016	2.56906	2.98381	2.61019	3.28933	2.56552	2.51647	2.76162	2.85783	2.47876	2.78318	2.35343	2.56174	2.56721	2.6202	2.53926	2.48026	2.84764	2.01434	3.39852	2.3927	3.51264
10761	3.17546	2.34981	3.41159	2.50478	2.48389	2.21596	2.57165	4.10147	3.24236	3.39412	2.8907	2.56551	3.02172	2.62463	1.91191	3.43633	2.29338	2.90659	2.59206	2.50175	2.93049	2.60469	3.53167	2.82678	2.60934	2.86546	2.7548	2.6723	2.79965	3.0181	2.85056	2.9987	2.60153	2.59627	3.2475	3.34929	3.29759	2.71835	2.70297	2.98324	3.06615	3.65931	2.50705	2.79733	3.49546	2.43879	1.91715	3.23877	2.41481
10762	2.46315	2.65153	2.91338	2.16742	2.65239	1.80329	2.06789	3.55021	2.41272	2.0497	3.16368	2.75332	2.42354	2.39052	2.66563	2.56403	2.49381	2.63617	2.99075	2.80242	2.34959	1.95474	2.77846	2.78749	1.77868	2.48097	2.67998	1.66663	2.19659	2.49714	2.32749	2.23863	2.26824	2.37172	2.66918	3.29867	1.44911	2.86767	1.98392	1.46668	2.02842	2.46078	1.9334	1.69853	2.338	1.9566	3.38723	2.73408	2.42584
10763	5.48893	4.65346	6.51947	5.26763	2.2873	6.08079	4.12508	6.72057	6.28456	5.91697	5.86073	4.86919	5.09345	5.86286	4.22584	6.49346	6.12532	6.16952	5.58547	5.85084	5.61966	5.3584	6.47743	5.83282	5.34615	4.59416	4.46174	4.39126	4.93393	5.23207	5.43029	5.89697	5.71623	5.53764	5.71532	6.20235	4.94869	5.62868	5.98032	5.33706	6.28598	5.9522	5.27596	4.94016	5.76251	4.35439	5.38499	5.9092	5.68909
10765	4.00186	5.23436	4.26749	3.43676	4.92326	3.70334	3.5732	4.18617	5.0085	3.93217	4.07456	3.2817	3.91177	4.22762	4.65407	4.49755	4.50129	3.71571	4.59908	4.08801	4.73487	3.70049	4.26419	3.54109	4.24853	3.35681	3.39479	2.92387	3.64306	3.58763	3.92459	3.35626	3.91605	2.93429	3.09693	4.36107	2.81991	3.27209	2.3496	2.62734	3.213	3.69143	3.89458	3.99679	3.68539	3.79563	4.15123	3.62718	4.79243
10766	2.20539	3.02379	2.58796	2.5931	2.86453	3.41489	2.57879	2.92326	3.02136	2.83808	2.70912	3.48414	2.45013	3.27961	3.12607	3.26064	3.28037	2.46579	3.40749	3.28656	2.90438	2.86027	2.95034	2.83916	2.96313	3.47255	2.66601	2.89979	2.98349	3.04064	3.4573	3.29753	2.39602	3.08562	2.86693	2.77264	2.76246	3.44267	2.83205	2.63961	2.85005	2.64061	3.03273	2.33747	2.5144	2.5157	3.03902	2.53167	3.43686
10767	2.56424	2.6149	3.15061	2.39247	2.73403	2.65852	2.10215	2.79571	3.16331	2.66203	3.05625	2.54542	2.74787	3.09346	1.94763	3.14271	2.72455	3.45968	2.86332	2.97212	2.83206	3.36417	3.25081	2.47587	2.98886	2.79243	3.17918	3.41664	3.18102	3.31339	2.92881	3.35165	2.70582	2.99307	2.99559	3.22543	2.78937	3.37993	2.39608	3.06389	3.1514	3.2694	2.73087	3.04029	3.23281	2.99778	2.97752	3.01431	2.32343
10768	3.63434	4.1137	4.4139	4.45571	4.1509	5.19294	3.5951	4.57139	4.35652	5.07836	4.37039	4.86388	4.13746	4.70346	4.0077	4.79252	4.64597	4.38132	4.74379	4.59932	4.34374	4.05216	4.62091	4.95324	4.57751	4.36695	3.96439	4.42154	4.60733	4.38873	4.87683	4.77178	4.79861	4.46246	4.29978	4.19286	4.28462	4.29137	3.86935	4.12511	4.00763	4.0019	4.42057	3.8686	4.29251	4.20159	4.10875	4.06055	4.41263
10769	4.48324	4.57886	4.4891	3.9937	5.01016	4.10768	4.36984	3.92781	4.94468	4.07581	4.50074	4.31939	4.14478	4.18261	4.53187	3.57128	4.13847	3.61448	3.3239	3.9031	4.08146	3.99175	4.62679	3.85459	3.57655	2.14215	2.83583	2.74675	3.0314	2.58806	3.21897	2.42131	3.49326	3.10012	3.28598	3.19724	2.24336	2.50373	3.13324	3.10339	3.08076	3.87823	4.05326	3.97959	3.2534	3.41816	5.19419	3.98647	4.18727
10771	3.95847	3.36837	3.47387	2.78968	3.26506	3.15589	2.87594	3.81651	3.0453	2.91026	3.42656	3.27358	3.03479	3.52227	3.0061	3.49884	3.25393	3.35084	3.42361	3.67094	3.59881	3.57558	3.54943	3.22473	3.85611	3.16295	3.45039	3.75965	3.45672	3.38667	3.47664	3.1418	3.65072	3.37355	3.14638	3.67108	3.23766	3.84685	3.81302	3.71458	3.94894	3.80772	3.27907	3.26317	3.44699	3.36442	3.64368	3.71382	3.27653
10772	4.27819	3.18449	4.36216	3.13297	4.28588	4.18784	3.70539	4.3748	4.29938	3.96115	4.60829	2.98644	3.8273	4.2011	4.31837	4.15349	4.21701	3.8392	3.89668	4.51184	4.25609	4.26825	4.7166	3.74429	3.98914	3.5086	3.65049	3.78477	3.83451	3.46627	3.73361	4.22081	4.20221	3.05965	3.92432	3.90243	3.34013	4.06958	3.25677	3.06531	3.51166	4.39295	4.22451	4.13231	4.32984	3.34164	4.15145	4.25313	4.76797
10773	1.89199	2.05556	2.36866	1.25843	2.57597	2.26619	1.92082	2.15386	2.38137	1.32982	2.47647	1.97472	2.26209	2.26349	1.73117	2.65129	1.29103	2.11336	2.25751	1.97992	2.10314	2.35904	2.40799	1.9792	3.12717	2.13665	2.65318	2.92185	2.41524	2.83186	2.37214	2.34646	3.11308	2.23182	2.36289	2.73403	2.1148	2.46213	2.7817	2.99344	2.91858	2.4487	2.05153	2.39732	2.56025	2.43118	1.96225	2.47134	1.71179
10775	3.92606	3.93359	4.6138	4.47516	3.78801	3.83246	3.6636	4.52193	4.68152	4.74852	4.73529	4.39283	4.00118	4.80427	4.09853	5.13215	4.74163	4.15298	4.52389	4.37255	4.5372	3.94035	4.8925	4.95467	4.09381	3.75963	4.04569	3.78482	4.08989	4.1846	4.33591	4.01231	4.36186	3.61004	4.03177	4.20834	3.54152	3.90062	3.37805	3.57476	3.74429	4.26275	4.66176	3.94141	4.01582	3.92933	4.22806	4.30872	4.35237
10776	3.96063	4.61631	5.23921	4.32498	3.68908	4.44328	3.85548	4.89312	4.61862	4.76194	5.10982	4.42502	4.58517	4.8398	4.14254	4.96954	4.4567	4.59103	4.70634	4.8167	4.96865	4.438	4.59266	4.89163	4.83754	4.01473	4.50452	4.22116	4.82944	4.61519	4.62906	4.86554	4.72832	4.14244	4.55828	4.72209	4.15107	4.29257	3.78678	4.02236	4.15705	4.47945	4.42637	4.33468	4.53841	4.06125	4.08764	4.5481	4.36423
10777	1.8831	2.09794	2.1885	1.7606	2.12265	1.63663	2.02594	2.01927	1.36587	1.33684	2.45328	1.61013	2.2519	1.81857	2.84112	1.58259	2.08001	2.10879	2.26286	1.57565	1.72339	1.33543	2.20476	2.20158	1.75454	2.34616	1.97909	1.35491	1.65303	1.92104	2.25662	1.62405	1.57436	1.9167	1.94668	1.64573	1.92755	1.87498	1.9363	1.97489	2.13699	1.75519	1.9637	2.00331	2.12408	2.41591	1.42349	1.56974	1.96359
10778	3.08715	2.82622	3.92252	3.43808	2.8899	4.46017	2.91721	4.05668	3.90804	3.54198	3.52776	3.84008	2.97765	4.14777	3.28312	4.15227	4.00841	3.28863	3.78491	4.21161	3.89013	3.93964	4.29533	3.80673	3.29661	3.08669	2.92984	2.98659	3.4428	3.14135	3.72578	3.0624	4.05138	2.39135	3.21954	3.04381	2.4543	3.20246	3.13671	2.45464	2.90337	3.41046	3.18791	3.61452	3.13401	3.52173	2.95271	3.33747	3.43783
10780	1.97196	1.99383	2.65429	2.28024	1.74867	2.48016	1.73054	2.40184	2.62778	2.14417	2.46792	2.86555	1.69989	2.01015	1.88657	2.1064	2.08047	2.10093	2.33913	2.64053	2.57185	1.98605	1.77005	1.65323	1.7422	1.426	1.16283	1.51695	1.6536	1.58115	1.89147	1.41326	1.97439	1.80479	1.59247	1.93802	0.991486	2.05137	1.2632	1.07733	1.44286	2.01783	2.02374	2.27211	2.03731	1.66392	1.66711	1.9407	2.25937
10781	4.14296	4.65321	4.56242	4.99869	4.22209	4.6681	4.37563	4.33352	4.95904	4.25531	3.98957	4.66544	3.55589	4.56281	4.09974	4.31462	4.99818	4.27909	4.23345	4.64984	5.04093	4.30935	4.23634	4.29306	4.20841	3.83222	3.73953	3.98923	4.45	3.78966	4.44037	4.62858	4.2404	4.06844	3.78822	4.3262	4.20255	4.04401	3.87942	3.73508	3.57138	4.17054	3.97387	4.27369	4.01482	4.13999	4.61695	3.89205	4.49958
10782	3.78066	4.14261	4.49757	4.23293	2.95685	5.40211	3.58776	4.37354	4.49731	4.38817	4.63283	4.3893	3.68303	4.53111	3.61615	5.01204	3.825	4.01298	4.55565	5.16549	4.24523	3.73005	4.798	4.29683	3.99952	3.63823	3.841	3.96598	4.25621	3.88838	4.75454	4.62739	4.34784	3.8496	4.32156	4.3557	3.75512	4.22119	3.48	4.00192	3.9421	4.38793	4.09889	3.94832	4.0367	4.03881	4.01644	3.94967	4.12505
10785	2.6604	2.74603	2.88099	2.83289	3.12323	2.23178	2.75979	3.02717	3.25739	2.74031	2.68889	2.5124	2.59968	2.60108	3.00599	2.81293	2.98487	2.46454	2.61796	2.8587	2.7881	2.7662	2.96542	2.4487	2.11843	2.25805	2.14245	2.43453	2.30815	2.43069	2.4357	2.25116	2.43993	1.8146	2.3482	2.55833	2.07856	2.1925	2.22902	2.24067	2.08906	2.793	2.71322	2.88886	2.64002	2.49288	2.77866	2.36118	3.74449
10786	4.77133	4.48521	2.5968	6.22	4.33909	3.04601	5.23609	3.99802	2.65167	6.12928	2.1144	6.20335	4.02084	5.13528	5.32049	4.78508	3.62218	4.24147	5.99648	2.53043	2.7173	3.99988	2.92702	5.5161	4.38956	5.53896	5.24511	5.31626	5.53419	4.30929	5.27846	4.4068	5.15407	5.36948	4.57256	4.45901	5.13043	4.53137	5.38649	4.74611	4.56218	4.91768	5.09539	3.22465	4.18181	5.36578	3.86934	2.54207	2.84335
10787	4.63772	4.38323	4.89602	3.47162	4.82767	4.25058	4.35643	4.67367	4.75695	4.16854	5.14221	4.58159	4.89539	3.98726	3.89187	4.40473	4.20051	4.05951	4.03571	4.77437	4.68831	4.58362	4.43384	4.31867	5.13122	4.31874	4.53313	4.80851	4.69285	4.83493	4.87244	4.83586	5.08212	4.32577	4.48156	4.88645	4.89519	4.88206	4.60743	4.84651	4.88276	4.23783	4.34919	4.13989	4.57984	3.47577	4.52122	4.60199	4.42574
10788	4.63383	4.54715	5.94306	5.18794	3.21974	5.78941	4.66748	5.76078	5.81725	5.16909	5.88334	5.36937	5.26528	5.58392	4.55785	6.03988	4.82103	5.67629	5.66605	5.95976	5.53452	5.42016	5.62834	5.63767	5.85387	4.98621	5.35523	5.4601	5.88561	5.61187	6.15709	6.21852	6.56244	5.28906	5.83672	5.86191	5.47376	5.71722	4.65399	5.27529	5.29519	5.2972	5.54039	5.1333	6.00879	4.61309	4.89605	5.24099	4.39229
10791	4.46935	4.30655	5.60011	4.75708	2.21242	5.19119	3.73757	4.98223	5.60059	5.49437	5.66085	4.68606	4.29534	4.61933	4.88972	4.91844	5.58525	5.01113	4.72387	5.25344	5.57446	4.37899	4.96075	4.86598	4.6449	4.09475	4.55638	3.7329	4.38842	4.57625	4.64177	5.1269	4.67663	4.26727	4.60105	5.07762	3.9957	4.67272	3.46488	3.72284	4.03195	4.83326	4.32079	5.2626	4.69028	3.63716	4.69128	5.0803	3.61871
10793	2.43324	2.17376	1.93067	1.32151	2.60409	1.9945	2.16182	1.54498	1.82542	2.06162	1.86237	1.61389	1.55085	2.52304	1.94009	1.98379	2.23094	1.63814	2.1563	2.27072	1.50463	2.07482	2.56864	1.98336	2.22628	1.68814	1.68594	2.2923	2.03739	2.03242	2.2691	2.44063	2.3495	1.98289	1.6828	2.1759	1.79895	2.67015	1.82806	2.22839	2.50552	1.89787	2.20175	1.66149	2.33419	2.00465	2.53642	2.23068	1.96423
10794	1.87386	1.9969	1.64366	1.61697	1.77168	2.2506	1.85123	2.42974	1.67673	1.28661	1.74522	2.03931	1.97431	1.77214	2.18546	2.43805	1.50512	1.81415	2.28707	1.72479	1.30637	1.76943	2.00593	1.60324	1.48994	1.41363	1.50452	1.51408	1.62119	1.53757	1.4159	1.6531	1.4908	1.74458	1.7032	1.58472	2.16054	1.86462	1.80338	2.55661	2.07792	1.83736	2.12505	1.84769	2.0199	1.79573	1.77426	2.01843	2.1275
10795	3.35808	3.48056	3.49461	2.59766	3.58944	2.81345	2.68822	3.30957	3.37079	2.63605	3.48125	2.59774	3.21238	3.84757	3.14834	4.02999	2.98861	3.24357	3.71044	3.23539	2.983	3.51139	3.40044	3.50063	3.49216	2.60851	2.78888	3.23008	3.55609	3.02601	3.53626	3.12646	3.56658	2.50109	3.00936	2.75979	2.36201	2.85792	2.6553	2.5718	3.08863	3.44736	3.70119	3.09618	2.61175	2.9622	2.82983	3.58015	2.90457
10797	3.84065	3.99116	4.08007	3.4898	3.57749	3.95365	4.03712	4.35896	4.69603	3.90009	4.74124	3.94616	3.0144	4.57648	4.11448	3.74647	3.6233	3.57342	4.63609	5.28653	4.55769	3.96119	4.0432	5.05074	4.73844	4.2714	4.64589	4.84749	4.9554	4.9104	5.03215	5.22944	4.60508	4.79742	4.38417	5.3838	4.86812	5.01086	4.90461	4.65427	4.77591	3.69962	3.95016	4.1945	3.97245	4.14754	4.98951	4.30734	5.42357
10798	1.72864	1.52222	1.76391	1.89212	2.25633	2.59069	2.52299	1.50182	2.36211	2.39967	2.18487	3.064	3.04591	1.38927	1.72855	2.00253	2.13512	1.84736	2.39407	2.20524	2.50678	2.41092	2.21786	2.30179	2.42203	2.46113	2.92897	2.87249	2.86005	2.74448	2.10648	3.62002	1.73902	3.03754	3.47746	3.1315	3.404	2.9705	4.50812	2.46122	2.37622	2.39528	1.98879	2.43482	2.86005	3.33267	2.84316	2.17948	1.76946
10799	3.70631	3.56145	3.33366	3.29386	3.67459	3.26585	3.48399	3.78925	3.09955	3.59374	3.40146	3.39167	3.37821	3.23606	3.59933	3.41103	3.54205	2.93503	3.54911	2.95933	3.52756	3.04702	3.6846	3.42579	3.03744	3.06098	3.04468	2.82575	2.98259	2.96139	3.0899	2.66648	3.20744	2.85882	3.17767	2.98833	2.92323	3.2182	2.82878	3.06302	3.10473	3.3481	3.44243	2.85149	3.15091	3.25036	3.59884	3.547	4.32733
108	2.65244	2.24221	2.90265	1.02826	2.53545	3.09493	3.04275	1.77977	2.95036	2.80005	3.25815	2.489	2.83694	2.61093	2.74819	1.51926	2.73912	2.87141	1.81249	3.42227	2.42263	3.25545	2.28406	2.18815	2.41969	2.63313	3.32604	2.3003	2.57447	2.76958	2.37273	3.02501	2.59765	2.91058	3.0976	3.04783	3.32958	3.65512	3.36505	3.26514	3.07589	2.95828	1.94218	2.75574	3.3453	2.65415	2.27565	2.73886	3.01476
1080	2.18526	3.22557	1.89396	2.32539	3.46441	1.86732	2.68483	1.82847	1.64062	2.32081	1.96863	1.70322	2.02503	2.25927	2.00565	2.0727	1.78092	2.23431	2.88014	2.1582	1.52325	2.02082	1.65086	1.91215	2.53417	1.91023	1.66406	1.84249	2.43344	2.14996	1.9916	2.12645	2.18518	1.974	1.86882	2.25889	1.89959	1.96439	1.95769	2.2966	2.41537	2.11835	2.00502	2.16878	1.84922	2.19367	2.2939	2.05853	2.5828
10801	3.76904	3.97138	3.54059	3.7745	3.68287	4.22487	3.44965	3.8934	3.66153	3.66314	3.64472	4.11964	3.46127	3.80012	3.76493	3.65802	3.94258	2.90816	3.6605	4.02424	4.19969	3.27893	3.92013	3.72419	3.89022	3.35322	3.32965	3.4619	3.23777	3.40724	3.99104	3.55879	3.11459	3.10872	3.55448	3.45808	3.65924	3.68105	3.28728	3.40321	3.34761	3.15233	3.67825	3.11618	2.97682	3.38204	3.67892	3.36018	4.04113
10802	2.56317	3.10375	2.97693	2.71817	3.67339	1.84313	2.57418	3.07457	2.43172	2.51816	2.86918	2.55191	2.58535	2.75688	2.89767	2.85958	2.36802	2.70247	2.81139	2.21505	2.7151	2.7636	3.25192	2.17719	2.7994	2.38474	2.47052	2.60329	2.58281	2.57501	2.78563	2.52601	3.17475	2.42351	2.5057	2.53945	2.26237	2.31047	2.16767	2.21446	2.45571	2.78564	2.61729	2.58379	2.32269	2.75197	3.21774	3.16976	3.38454
10803	2.2038	2.25972	1.8938	2.09869	2.33309	2.27299	1.99554	1.46601	2.2836	2.36188	1.91195	1.82819	2.55124	1.62721	1.63494	1.23965	1.85504	2.33156	1.90171	2.05014	1.61936	2.15811	2.73405	1.53675	1.63659	2.13893	1.74443	1.71402	2.12132	2.39977	1.89076	2.2325	2.1145	1.89723	2.98129	2.34853	2.03959	2.45071	2.12391	2.0187	2.27584	1.91166	1.67374	2.0718	1.94509	1.81255	2.23809	2.37734	1.24041
10807	3.21769	2.85201	3.11934	4.32306	3.94311	4.21797	3.43743	3.08682	3.37305	3.96772	3.43216	4.07721	2.90005	3.41648	3.83409	3.15118	3.07192	4.03378	3.48229	3.29289	3.83925	3.32166	3.82605	2.48791	3.22279	3.16719	3.53303	3.34298	3.44694	3.12552	3.634	3.33462	3.47391	2.67483	3.20743	3.15519	3.25918	3.57669	3.03378	3.06465	2.77213	3.36539	3.45653	3.64906	3.92071	3.4407	3.06632	3.82007	4.32824
10808	3.77526	3.72434	3.9056	3.41684	3.75316	3.3806	3.47767	3.82439	3.72049	3.07517	3.60562	3.44743	3.61765	3.57845	3.63524	3.66404	3.30867	3.71313	3.91265	3.57189	3.80672	3.59773	3.77832	4.30262	3.43603	3.55301	3.59939	3.52483	3.63308	3.32341	3.56091	6.02995	3.81057	3.20603	4.65568	3.58032	4.22342	3.57377	3.63968	3.34726	3.5731	3.83645	3.46571	3.57676	3.40624	3.57722	3.75064	3.84539	4.23759
1081	2.29716	1.80305	2.20621	2.49316	2.73935	3.35931	2.28938	2.03873	2.37005	2.58367	2.33446	2.76302	4.49927	2.6645	2.0354	2.04979	2.0921	2.14807	2.5115	2.32509	2.28737	2.40125	2.01175	2.63726	2.52215	2.45012	3.00646	3.15826	2.89809	2.51098	3.88219	3.39367	2.61424	3.3451	2.83475	2.59142	2.83461	2.64179	3.01594	3.43449	3.03079	2.39916	2.15764	2.47757	2.32586	2.51148	2.11693	2.1402	1.97019
10810	3.93042	2.93364	4.07345	2.93822	3.50239	3.49449	3.37398	4.14432	3.24859	3.23133	4.39174	4.01611	3.243	3.33603	3.44591	4.02723	3.79296	4.29298	4.3923	4.65201	4.40333	4.49219	3.60307	4.55885	4.96756	4.72365	4.71414	4.80563	5.01494	4.70283	4.79942	4.86845	5.20774	3.95448	4.42847	4.27468	3.42515	4.80786	3.76067	4.23695	4.4256	4.1335	4.09381	3.99585	4.52024	4.32285	4.16328	4.28597	2.98127
10813	3.10824	4.07798	3.31383	2.72064	3.24804	4.04576	2.88747	3.49613	3.37903	3.4673	3.43046	3.09104	2.74579	3.47806	3.0131	3.3991	3.42571	2.86762	3.38723	3.30875	3.38801	2.83372	3.42199	3.0712	2.87717	2.68438	2.36747	2.63585	2.84515	2.38444	3.23078	2.65599	2.75758	2.50759	2.65844	2.60422	2.65072	2.5314	2.59543	2.65032	2.82054	3.49019	3.49694	2.90483	2.86735	3.07364	3.3282	3.19382	4.16125
10814	2.27119	1.93948	2.14372	1.90554	2.26464	2.11016	2.185	2.37878	2.17277	2.02973	2.08925	2.06969	1.47055	1.26396	1.72193	1.04227	1.9605	2.12143	2.03932	2.8288	2.05582	1.90092	1.49152	2.18875	2.85414	2.34751	2.69529	2.29971	1.97701	3.02983	1.96546	3.0273	1.91745	2.32457	2.68905	2.97215	2.77953	2.34833	2.96189	2.12472	2.85644	2.28939	2.20033	2.56184	2.08766	2.36619	1.59614	2.54203	2.07754
10816	2.59206	1.93087	1.82708	2.39296	2.27697	2.06439	1.81017	2.87737	2.01806	2.09861	1.97671	1.97876	2.84125	1.72202	2.35266	1.92257	2.04798	2.05191	1.86376	2.6342	1.88802	2.15727	1.17679	2.6667	2.25029	2.57187	3.3238	2.54191	2.52633	3.27101	1.99769	2.92271	2.28699	2.67309	2.8399	2.49283	3.25613	2.58902	2.95608	2.85216	2.45628	2.73936	2.28447	2.78171	3.3013	2.30823	2.43474	1.77166	1.83253
10817	2.19433	2.53477	3.19837	4.17174	2.48218	3.94683	2.26457	2.66293	3.05117	2.62722	2.34114	1.98522	1.14399	2.73957	1.65604	2.61216	3.71122	3.12412	2.35434	2.79229	3.75537	2.68205	3.76186	3.34475	3.32665	3.38581	2.66559	2.35885	3.19084	3.31362	2.75827	2.89442	3.14193	2.88326	2.14904	2.54511	2.76521	1.98346	1.57091	1.85996	2.93053	2.95084	2.79594	2.89612	2.52408	2.34455	1.828	2.51727	1.98528
10818	2.00998	1.84386	2.51996	2.02789	2.44286	2.11719	2.36898	2.57011	2.53768	2.04673	2.33077	2.35825	2.57403	2.34408	2.27536	2.65896	2.22467	2.82183	2.70954	3.04798	2.39879	2.59199	2.56241	2.02012	2.98319	2.51268	2.68391	2.8642	2.65751	2.79397	2.88816	2.68417	2.8895	2.5266	3.05833	2.71984	2.63824	2.77346	2.5145	2.86157	2.68111	2.67666	2.38115	2.55812	3.29998	2.75826	2.2377	2.85412	2.15716
10825	1.62361	1.15869	1.62497	3.08279	1.95817	2.86446	3.16567	1.39807	2.56038	2.65986	2.39142	2.83582	2.86897	1.43469	1.78127	2.22235	2.578	2.86559	2.5901	2.36882	1.52704	2.27906	1.43021	2.03982	1.96706	2.76741	2.81641	2.32533	2.547	2.80488	2.87842	3.08681	2.05283	2.96828	3.69961	3.42957	3.44753	2.4718	2.80877	3.14465	3.10699	2.33675	2.46475	3.07414	3.11601	3.2396	1.74956	2.11004	1.98923
10826	3.8124	4.16613	4.54612	4.29606	3.7048	4.57649	4.09859	4.33994	4.76794	4.3923	4.70041	4.52034	4.14548	4.42539	3.86202	4.57923	4.75509	4.22272	4.80142	5.10024	4.34948	4.28756	4.38003	4.43776	4.73951	4.31536	4.45293	4.29366	4.75786	4.46732	4.67347	4.79549	4.86167	4.33302	4.50618	4.70791	4.47297	4.64675	4.10668	4.22553	4.27085	4.15317	4.54878	4.2932	4.71778	4.30821	3.79133	4.11984	3.37032
10827	3.81776	3.67911	4.16638	3.22531	3.31008	3.57335	3.32373	4.05572	3.91392	4.00436	4.13041	4.01681	3.54628	4.16796	3.65146	4.42896	3.91354	4.12881	4.11284	4.12052	3.71678	3.93828	4.03526	3.80759	4.26067	3.36928	4.11779	3.80114	4.02516	3.60324	3.69805	4.17253	4.42432	3.43845	4.06079	4.00505	3.90261	3.70727	3.065	3.11543	3.29014	4.0425	4.00482	4.04245	4.9029	3.75087	3.95017	4.01774	3.75957
1084	3.15931	2.2503	1.62044	3.14114	2.62753	2.20504	2.55522	1.96641	2.85194	2.88515	2.97294	2.62619	2.61922	2.52164	3.49712	2.26034	2.93018	2.56262	2.38494	3.3897	2.616	2.58182	2.20087	2.55862	2.3256	3.10593	3.13607	2.52916	2.56411	2.60392	2.61893	3.71184	2.40399	2.77998	3.22438	2.91665	3.85378	2.70792	3.07745	2.92103	2.83919	3.01917	2.51436	2.60391	2.9572	2.97106	2.80527	2.70929	2.79658
10840	2.9725	4.24942	2.59388	6.06131	2.81538	2.88539	3.54702	3.92401	2.94029	5.16992	1.96429	5.63517	4.79023	4.33048	4.16158	4.38835	4.59069	3.93963	4.89616	3.4809	3.40615	3.77534	2.49115	5.31886	4.6504	5.12462	4.51465	4.62737	5.30837	4.05058	4.96813	4.10046	5.00102	4.87383	4.10935	4.0368	4.55584	3.84405	4.82371	4.31359	4.22063	3.44996	6.01035	3.18265	3.59239	5.3892	3.15913	2.82628	2.58547
10841	2.82831	3.86803	2.97029	5.54751	2.34622	3.55308	3.5787	4.04242	3.14298	4.43323	2.5198	5.15443	3.84709	3.7764	3.27248	4.37304	4.46416	4.17479	4.89235	3.44768	2.79512	3.65188	3.1291	4.74875	4.40328	4.84517	4.20242	4.5251	4.40083	3.92834	4.66384	4.08474	4.49859	4.45299	3.75501	3.78146	3.84197	3.99737	4.17328	4.06283	4.28802	3.67259	5.94633	3.07867	4.08778	4.94357	2.44825	3.07592	3.00223
10842	2.86851	2.02432	2.14487	2.91604	2.34544	2.01911	2.75722	2.49247	2.34491	2.29921	4.49439	2.66146	2.48687	2.96138	2.2613	2.94882	2.18526	2.79775	2.30777	3.13913	2.84064	2.87134	2.28316	2.43666	2.28477	2.26696	2.62732	2.51395	2.6659	2.48522	2.40387	2.83585	2.36675	2.56109	2.79801	2.54931	2.5401	2.47622	2.84569	2.80965	2.325	2.59328	2.19978	2.97269	2.33738	2.70939	2.40437	2.62927	2.23731
10844	2.95692	4.03855	2.46233	4.44818	2.5773	4.00231	2.65651	3.46942	3.24925	3.99556	3.40209	3.73376	2.8761	3.47238	3.07751	4.86068	4.18339	3.75152	3.62802	3.53701	3.50948	3.27315	4.59428	4.59051	3.74779	3.98559	3.91262	2.98128	4.07421	3.30086	3.3949	4.41381	3.32074	2.37984	3.56852	3.21368	3.04978	3.19468	2.48055	3.96238	2.56146	3.46141	5.13399	2.702	3.24422	3.43346	3.60517	4.22038	3.50299
10845	3.62522	3.727	2.8984	3.00801	3.67023	4.42871	2.61209	3.59826	3.5647	4.93986	4.25972	3.68949	3.80471	3.38796	2.83185	3.38374	3.24152	2.72718	3.57404	2.92615	3.12965	3.28128	4.15761	3.33333	4.68898	3.20263	3.32287	3.53887	3.93309	2.7401	4.70372	3.66378	4.26766	3.64913	2.11312	4.10143	2.90894	4.29582	3.8082	3.39486	3.70481	3.31328	3.61927	3.01222	3.74762	1.42919	4.09783	2.86837	3.36067
10846	2.31554	2.34086	2.18342	2.96363	2.97933	1.39006	2.23262	1.86428	2.37792	2.21755	2.77371	2.38115	2.4077	2.33422	2.42748	2.63513	2.68953	2.08198	2.31094	1.51916	1.95565	2.2281	2.16394	2.77704	2.41307	2.53357	2.70903	2.237	2.61134	2.19797	2.78495	1.9569	2.46244	2.8262	2.27435	2.59737	2.28656	2.63826	2.67417	2.26835	2.31462	2.26231	2.65508	2.27218	1.58236	2.38221	2.21865	2.33378	2.42716
10847	2.81076	2.73591	2.22738	2.82601	2.48652	3.3175	2.79776	3.15394	2.9133	3.02834	3.11713	3.06475	3.07821	2.66289	3.06787	3.084	3.75914	3.61905	2.90669	3.04277	3.00696	3.70481	3.30814	3.60633	2.66066	3.63107	3.25253	3.37669	3.91295	3.72868	2.90884	4.53203	3.00227	3.03121	4.23349	3.53575	3.0566	3.76299	2.62894	2.81369	2.34921	2.64614	2.7199	3.33628	3.06416	3.42378	2.89315	3.60858	3.48025
10848	3.70837	3.77492	2.7179	2.86329	4.25256	2.85251	3.81388	2.91582	3.00576	2.80534	2.87137	3.17848	3.06804	2.97064	3.89615	2.89484	2.94305	3.40417	3.21399	2.59508	2.99967	2.47925	3.25292	3.00908	3.47009	3.49878	3.08269	2.95789	2.77346	3.2875	3.17413	2.58713	2.59086	3.01407	3.17943	2.98292	3.33371	2.94792	3.4608	3.46887	3.19847	3.07148	3.40229	2.78885	3.3828	2.87693	3.06074	2.82994	4.52675
10849	3.10802	3.53103	3.3942	4.19255	3.61558	3.9611	3.83442	2.74942	3.92279	3.97504	4.08746	4.61073	3.77882	2.7179	3.01022	2.91537	3.40659	3.20872	3.40193	3.92953	3.37516	3.12414	3.54896	3.58323	3.32214	3.15958	3.27164	3.45973	3.45416	3.69019	3.66308	3.71665	3.75169	3.79475	4.18987	3.69921	3.96068	3.32193	3.82283	3.96106	3.88479	3.23731	3.31036	3.45689	3.88608	3.94033	2.99904	2.57946	3.60044
10850	2.2319	2.13673	1.81988	3.14037	1.42761	1.95544	2.37889	2.36629	1.89951	2.24568	2.22407	2.09291	2.9101	1.64655	2.16219	1.63698	2.60396	2.11586	2.01099	2.17446	2.06003	3.12274	1.67886	2.03048	2.07952	1.85784	2.11134	2.05994	2.23606	1.77949	2.19635	2.36551	1.7013	2.46741	3.02805	2.72274	2.84652	2.53112	2.07064	2.95471	2.37337	2.30182	1.95709	2.0563	2.47879	2.1597	1.80146	1.5472	1.00154
10855	3.71915	3.01874	2.62845	3.23731	3.41345	2.81358	2.64941	2.34796	2.91864	3.0143	3.50732	3.05082	2.94516	3.24933	3.67866	2.51227	2.96327	2.73646	3.03817	2.90883	3.37824	2.65848	2.8382	2.13876	2.19092	2.70885	2.32993	2.51824	3.15652	3.21926	2.69969	2.43306	2.61194	2.62894	2.2765	2.4645	2.96846	2.17086	1.98335	2.27277	2.31452	2.41447	1.99616	2.77009	1.94929	2.26147	4.24026	2.88184	3.67724
10856	4.0445	5.28496	4.71012	5.77621	4.22903	4.47489	4.09111	4.36595	4.91335	5.11071	4.96376	4.68517	4.05738	4.81106	4.2209	5.24584	4.97924	4.04454	4.85179	4.98705	4.6173	3.91696	5.10203	4.79727	4.49127	3.86039	3.83073	3.83565	4.45639	3.65724	5.00277	4.27525	4.53097	3.85432	3.9103	3.8797	4.21886	3.76359	3.55897	3.7584	3.67861	4.09447	5.56988	3.87626	3.74323	4.13816	4.34476	4.00237	5.32036
10857	4.39942	5.30258	4.85531	5.36762	4.98874	4.83645	4.61938	4.7663	4.65374	4.94994	4.72327	5.25371	4.78222	5.05429	4.93884	5.28538	4.6404	4.49533	5.56527	4.87326	4.52829	4.17147	4.62666	4.91377	5.25491	4.64572	4.79569	5.04676	5.10038	4.46129	5.03403	4.67322	5.09739	4.70168	4.64869	4.69801	5.00452	4.64606	4.8424	4.75745	4.82039	4.59739	5.42203	4.37136	4.7816	4.96121	4.21851	4.3769	4.40685
10858	1.89602	2.17258	3.05439	4.9075	2.15522	2.92487	2.74847	2.30194	1.705	3.87396	2.02954	5.20267	2.51725	2.79359	3.29208	3.49681	2.78142	3.11439	3.57546	3.23285	2.8828	2.88686	2.94653	3.8568	2.99367	3.55505	2.91776	2.84411	2.8411	3.03991	3.36916	2.52916	3.09254	2.82426	2.63358	2.49213	3.56947	2.68544	2.64872	2.21802	2.23855	2.47826	4.64825	2.62792	2.81247	4.78009	3.13195	2.76753	1.90287
10859	3.3618	2.73346	3.11739	3.31942	3.66555	3.61568	3.48275	2.44373	3.05795	2.50079	3.96032	2.40559	2.95392	2.89276	3.70751	2.79681	2.82432	2.84652	2.46392	2.91417	3.04157	2.86369	3.37437	2.25202	2.54341	2.54504	2.4567	2.673	2.32407	2.47848	2.92248	2.2782	2.79614	2.9643	3.04436	2.27046	2.674	2.57603	2.66817	2.72462	2.69119	2.44219	2.3693	3.46333	2.84434	2.57989	3.86361	3.78163	3.74486
10861	2.68067	2.34966	1.30508	2.91817	2.45475	1.6546	2.09766	2.09428	2.11194	1.84911	1.51343	3.27508	2.78381	1.85362	2.7937	1.82595	2.23148	2.45353	2.15139	2.12815	2.2967	2.55429	2.62161	2.87813	2.48283	2.99384	2.83113	2.5918	2.40498	2.37702	1.97768	2.53761	2.22723	2.55396	2.10938	2.31375	2.51208	2.40614	3.03628	2.30692	2.54894	2.54138	2.74641	2.28847	2.30482	3.50482	1.87062	2.48774	1.43097
10863	1.91327	2.75653	3.21285	2.87683	2.76787	2.18997	2.92921	1.629	2.45698	2.15086	1.89803	3.20574	2.25237	2.3861	1.95032	2.41866	2.67682	2.72856	2.5631	1.89368	2.77748	2.06901	2.18138	2.83355	2.42269	3.14844	2.43101	2.2921	2.99402	2.36573	2.49768	4.17485	2.88972	2.61526	2.64273	2.53068	2.41934	2.20923	2.39326	2.60478	2.49532	2.40071	2.38964	2.61185	4.07176	2.27225	3.25775	2.73616	3.21053
10864	1.87893	3.50247	2.64694	4.3551	2.40697	2.49308	2.98151	3.13801	2.27591	3.5556	2.23075	4.87961	4.66172	3.65045	3.7488	3.20687	3.48797	3.04174	3.94305	2.57503	2.62019	2.82699	2.21466	3.52004	3.20216	3.71685	3.457	3.72372	3.49542	3.83637	3.88707	3.04742	3.98241	3.19181	3.0645	2.99088	3.36127	3.12313	3.56982	3.04753	3.0669	2.89424	4.4164	2.90097	3.38602	4.53715	2.11714	2.14378	2.64745
10865	2.73245	3.85275	2.87431	3.72742	2.92507	4.17341	3.0744	2.40293	3.79025	3.1233	3.12307	3.15778	2.33037	2.55368	2.8678	2.89278	3.54972	2.88759	2.40343	3.62018	3.3371	3.07021	4.0668	3.2016	2.81913	2.76878	2.42663	2.61945	2.33283	2.41786	2.57137	3.38385	2.66319	2.81994	2.72407	2.54283	2.91932	1.9483	2.15134	1.99685	2.10117	2.22903	3.11834	2.65276	1.76982	2.65188	3.67148	2.27319	4.14752
10866	4.2418	4.36971	4.18805	4.31687	3.60436	3.77431	4.16297	4.58641	4.80662	4.86017	4.97575	4.73551	3.41481	4.27688	4.08995	4.55999	5.10803	4.7249	4.55817	4.41645	5.13478	4.48674	4.76257	4.02946	3.98886	3.98953	3.50496	3.35175	4.02838	3.87693	4.227	4.00152	4.04339	3.8685	3.45667	3.48999	3.6022	3.75606	3.56759	3.10086	3.2431	4.29101	4.41111	4.22725	3.17413	4.21084	4.25942	4.46834	4.47124
10867	3.43083	3.77902	4.2254	4.01374	3.0518	4.07911	3.45215	3.81212	3.98704	4.14735	3.94787	4.58165	3.50394	3.58815	3.58528	3.6451	4.07026	3.55204	4.14086	4.4872	4.00872	3.73282	3.90814	3.8828	3.77501	3.43856	3.6703	3.54854	3.58572	3.45657	3.92687	4.02778	3.90254	3.37208	3.70493	3.51809	3.43579	3.37369	3.28042	3.20047	3.58079	3.01941	4.16114	3.65383	3.8596	3.77039	3.0311	3.73833	3.72243
10868	3.29979	4.05372	3.9691	3.17719	3.16119	3.88762	3.44167	3.22215	4.07639	3.47294	3.56417	3.631	3.46068	3.22164	3.61311	3.99292	3.80405	3.38708	3.3891	4.24513	4.17647	3.4678	4.11711	4.25142	3.49444	3.72312	3.51558	2.66998	3.40234	3.59841	3.93566	3.3536	3.53655	2.90087	3.43948	3.74314	3.05145	3.51671	2.96264	2.5144	2.72315	3.40849	3.39154	3.14411	3.45865	3.19504	3.72356	3.32164	2.39608
10869	2.57558	3.77968	3.19598	4.02421	2.65077	3.12951	2.61009	3.32402	3.4885	3.58588	2.68313	3.51553	2.69319	3.41892	2.81339	3.82339	3.7768	3.05361	3.32427	3.52401	3.75406	2.94384	3.72262	3.71769	3.66456	3.10633	2.67092	2.73093	3.31336	2.71229	3.32094	3.40369	3.20717	2.59661	2.49061	3.04112	2.99723	3.03227	2.10959	2.35536	2.23791	2.81826	4.40728	2.7134	2.89193	3.02094	2.88812	2.74651	3.27026
1087	1.59938	1.05924	1.7851	2.61417	1.65322	1.97279	2.86865	1.70493	2.53239	2.52522	2.13458	2.36358	2.10655	1.82315	1.48938	2.20127	2.74843	2.53399	2.07941	2.80801	2.29419	2.45556	1.95444	2.06182	2.20616	2.70813	2.43063	2.36277	2.16726	2.30512	2.13071	2.91376	2.45032	2.14335	3.0128	2.71524	2.90894	2.21496	2.07155	2.60999	2.28929	1.92243	2.33335	2.22245	2.73812	2.07966	2.14728	1.55638	1.94525
10871	3.04297	2.18156	2.63308	2.83642	2.68902	3.43175	2.87686	2.36862	2.83032	3.10247	3.44303	2.49562	2.49274	2.66411	2.88263	2.92224	2.71521	2.9612	2.37195	2.92594	3.42914	3.23589	2.85162	2.17622	2.00766	1.90829	2.56491	2.13001	2.26638	2.53341	2.51059	2.66088	2.2698	2.11483	2.65958	2.80751	2.50825	2.63036	2.09583	2.73738	2.3489	2.02331	2.06347	2.44231	2.72465	2.12888	3.57555	3.41898	3.92107
10873	3.4675	4.69392	3.48718	4.56055	3.82393	3.72168	3.58134	3.351	3.24021	3.48519	3.07541	3.22831	3.54721	3.93083	3.50622	4.33717	3.66892	3.6449	3.89496	3.34376	3.79707	3.66672	4.07324	3.99658	3.43925	3.81613	2.9661	3.47247	4.66214	3.35545	3.74976	3.82734	3.65982	3.25128	3.02799	2.76045	4.10389	2.95841	2.67125	3.40453	3.31863	2.9593	3.83519	3.0648	3.58347	3.4402	2.54721	2.55654	4.1523
10874	3.31457	2.34032	1.96625	2.21685	4.66113	3.32689	2.1793	2.2198	3.91309	2.15645	3.65531	1.74084	2.13196	4.88348	3.72409	1.98387	1.72661	1.83772	1.84925	2.84189	3.57675	2.34476	4.60467	1.81464	3.94842	1.81833	1.84751	1.71196	1.87353	1.96995	2.19386	1.62733	1.90716	2.28994	2.0207	1.92097	2.00915	1.9023	3.33424	1.81185	1.53486	1.95108	2.04847	1.66759	2.06309	1.59276	2.32754	2.31848	2.15159
10875	4.74069	4.84828	4.83267	4.55351	4.7159	5.05852	5.13937	5.22365	5.17086	4.7285	5.38058	4.11607	4.60411	5.21648	4.93396	4.00744	5.08227	4.50419	4.22644	4.45171	4.93815	4.34229	4.81772	4.14237	3.97219	3.81414	4.22983	4.24148	4.27761	3.99677	4.18824	3.93539	4.78496	4.47018	4.14131	4.3327	4.00968	4.1694	4.39959	4.62798	4.12994	4.30683	4.54142	4.76117	3.42126	3.95944	5.16324	5.08589	5.30927
10876	1.80999	1.49828	1.52102	2.15102	1.61861	1.50991	2.37835	1.27782	1.4572	1.6569	1.63749	1.80575	2.64406	1.44269	1.70651	1.48208	1.70809	1.69492	2.30451	1.70593	1.64621	1.83695	1.76253	2.28054	1.62911	2.49719	1.50987	1.91192	2.83336	2.15317	1.92606	1.83035	2.21059	2.76946	2.17185	1.81777	2.28923	1.85832	2.08872	3.66589	1.92421	1.76703	2.12204	1.69837	2.23567	2.37641	1.94994	2.05027	1.58829
10879	1.68723	1.19053	1.65689	1.77494	1.59978	2.21437	2.7521	1.5741	1.76498	2.76405	2.0602	2.56161	2.39982	2.04872	2.16251	1.21269	2.503	2.53738	2.14936	1.80561	1.82308	1.45278	1.0471	1.36055	1.64764	1.99354	1.89559	1.78395	2.52231	2.16967	2.02333	2.26429	1.46036	3.02037	2.46243	2.18075	2.94499	2.24058	2.51933	2.40507	2.39219	2.8016	1.16643	2.24257	2.53471	2.27685	2.06332	2.42317	1.31196
1088	1.56037	1.76371	1.57809	1.57738	1.58473	1.65476	2.503	1.67992	1.78646	1.57421	1.80435	1.72188	1.88676	1.83259	5.09076	1.68361	1.61936	1.67988	3.42198	1.58854	1.56692	1.55758	1.57861	1.53782	1.59193	1.77605	1.58612	1.53678	1.54838	1.61699	1.81997	1.59794	1.66288	1.73234	1.62719	1.71445	1.68348	1.61457	1.57938	1.63995	1.66717	1.59353	1.98199	1.62084	1.62115	1.64353	3.75614	1.64229	1.58722
10880	2.26142	1.90877	2.76877	3.09806	2.39619	2.50738	2.88409	2.03708	2.66062	2.65145	2.88828	2.48405	2.47588	1.6647	2.28758	2.04802	2.91609	2.088	2.05166	2.22259	2.37198	3.06172	1.75636	1.96694	2.75337	2.2324	2.4442	2.38271	2.4236	2.62751	2.26088	2.80096	1.97317	2.54847	2.83301	3.34661	2.96315	2.9441	2.27468	2.6147	2.91597	2.54386	1.97552	2.49982	2.61023	2.58954	2.38469	2.94055	2.11592
10881	2.05737	2.17498	2.32444	2.49104	2.37407	2.55874	2.81736	1.73228	2.86979	2.4949	2.64651	3.51534	3.34865	2.01821	2.78983	2.42746	2.38191	2.83584	2.34703	3.18623	2.93754	2.58869	2.07727	2.48316	2.339	3.16382	2.95967	2.80009	2.74366	3.15879	2.67934	2.80599	2.56091	2.8142	3.52839	3.16475	3.58581	3.28028	3.60266	2.8006	2.74735	2.50191	2.74342	3.38359	3.63686	2.2522	2.50457	3.30238	2.64324
10882	3.89752	3.42497	4.12549	3.34305	2.40346	3.93346	4.11008	2.33043	3.87411	4.21126	3.43999	4.02588	4.78135	2.63426	3.61885	2.63515	2.96476	3.54243	4.58098	3.28109	3.14692	3.08106	3.65441	4.16757	3.1051	3.4226	3.81949	3.06818	3.18181	3.91711	3.54066	4.13901	3.2427	4.01965	4.24176	4.2271	2.87661	3.01656	3.55401	4.02222	4.53145	3.25305	3.48178	3.31576	4.60773	2.83158	5.13021	4.29042	3.97261
10884	4.67267	3.61837	3.58744	3.9355	3.93121	3.76142	3.20309	3.53514	3.88448	4.08998	4.27966	3.40742	3.93233	3.60653	3.81703	4.1185	4.44744	2.95779	4.02682	3.56257	3.62264	3.34639	4.21361	3.91235	3.70115	3.0714	3.28303	3.45148	4.03519	3.30386	3.94903	2.73429	3.84625	3.38133	2.93222	3.2879	3.16467	3.14699	3.58556	3.70648	3.498	4.25134	4.20951	3.07229	3.62338	3.83959	4.76735	3.45906	4.04018
10885	3.82803	4.93475	4.22101	3.60946	3.94029	4.27747	3.28337	4.36575	4.57481	3.55428	4.09777	3.67402	3.63925	4.17032	3.97196	4.61387	3.66591	4.0111	4.42659	3.49875	3.80611	3.71781	4.19024	3.31623	3.72507	2.60991	2.95685	3.0822	3.64584	3.31932	3.37331	3.41735	4.11377	3.10095	3.49579	3.80189	3.62597	3.73941	2.79969	2.80461	2.96599	3.8786	4.10343	3.76382	3.26407	3.70199	3.4488	3.73533	5.57428
1089	2.581	3.08372	2.38068	3.11699	2.83569	2.29242	2.97954	2.22477	3.90109	3.19465	2.8796	3.13018	2.94377	2.78076	3.7338	2.54997	3.02458	3.29141	3.11463	2.70013	2.84069	3.26209	3.10868	3.02577	2.69	3.27909	2.63912	2.53277	2.76353	3.0603	2.91568	3.9106	2.70857	3.30669	3.30995	3.23261	3.83368	2.74443	2.8209	2.81695	2.91903	2.99533	2.81342	2.61025	3.08065	2.62299	3.042	2.96585	2.60526
10891	3.7185	3.53732	2.46838	3.76669	3.54909	2.7821	3.45051	2.90339	2.02977	3.90941	1.67657	3.13201	3.76501	3.49491	3.37397	3.45498	2.70154	2.90206	4.33514	2.43177	2.5969	3.26501	2.87224	3.91445	3.86366	4.17616	3.72157	4.13331	4.69957	3.6187	4.43581	3.37607	4.12678	3.81664	3.27256	2.76253	4.11966	3.23298	3.67038	4.0016	3.96362	2.9922	3.82378	2.4252	2.83038	3.67198	2.61093	2.73453	2.11773
10892	3.54242	3.81266	3.29701	3.55871	4.0448	2.38698	3.44278	3.2101	3.13756	2.78075	3.28794	2.87587	2.73638	3.09911	3.31613	3.20545	3.40153	2.72981	2.72983	2.92365	3.25987	2.77603	3.5589	3.22916	3.48791	2.71621	3.19991	3.1055	2.91479	2.68459	3.09063	2.09025	3.07844	2.73571	2.87229	2.6523	2.66876	3.22998	2.89645	3.16902	2.88321	3.3723	3.3406	2.642	2.52959	2.8917	3.61674	3.32197	3.66158
10893	1.88985	2.16313	2.65435	4.55201	2.88642	2.10719	3.37145	1.98389	2.25627	2.92093	2.05378	3.0677	2.2337	2.54992	2.52036	3.16091	2.64628	2.37305	2.67932	2.62815	2.27384	2.8533	2.06907	3.46731	3.55548	4.08456	3.07193	2.84822	2.766	2.66005	2.85653	2.78366	2.83839	3.32542	3.23377	2.59302	4.44292	2.77742	3.14803	2.86609	2.83335	2.5578	3.02325	2.40125	2.22291	3.4588	1.83992	2.72641	2.02618
10894	4.27558	2.61248	2.35745	3.93786	3.14373	2.15399	3.03821	2.20935	1.97426	2.19143	2.13156	2.32414	1.9335	3.17954	2.9471	1.9305	2.20987	1.8451	2.34381	1.92656	2.29555	1.95687	2.40523	2.1235	2.5057	2.12616	2.02475	2.00582	2.22037	1.97641	2.1131	2.28458	2.27277	2.11192	2.02892	2.02987	2.34419	2.07737	2.003	2.08974	1.96538	2.13316	2.08494	2.1407	1.85803	2.00722	5.24426	2.61438	3.29649
10896	1.70518	1.50359	2.46652	2.79545	2.22855	1.80555	1.8453	1.72132	2.51619	2.20925	1.97595	2.16833	2.00143	1.76502	2.28383	2.7788	2.23699	2.48509	2.24362	2.83258	1.96217	2.53113	2.67166	1.93469	2.35823	2.81713	2.69007	2.34839	2.54299	2.20993	3.02892	2.48868	2.27289	2.10905	2.22357	2.40667	2.29943	2.48925	1.9072	2.14247	2.15628	1.87917	2.39431	2.23457	2.77882	1.79538	2.53794	2.26779	1.89305
10897	3.77173	4.77744	4.19857	4.37208	4.09012	4.06276	3.73785	4.27808	4.35136	4.16664	4.35202	4.02961	3.72922	4.39694	4.03225	4.44352	4.33142	3.79046	4.40215	3.98892	4.23977	3.82251	4.34854	4.25936	3.95962	3.73899	3.79936	3.68599	3.88506	3.50891	3.87231	3.67421	3.91252	3.37637	3.61091	3.39383	3.67965	3.44948	3.43503	3.43719	3.63996	3.89252	4.46589	3.65447	3.63398	4.00356	3.85962	3.81709	4.88735
10898	3.94078	4.63134	4.98555	4.75989	3.85788	4.7589	4.23185	4.39186	4.54851	4.96136	4.3925	4.35497	4.02726	4.28506	4.05264	4.59049	4.68554	4.2614	4.52228	4.76305	4.62247	4.26101	5.17807	4.80014	4.35312	4.04944	4.4075	3.5774	4.44743	4.53416	4.82379	4.71875	4.30787	4.19478	4.43711	4.47763	4.30902	4.28894	3.3603	4.06089	4.05802	3.8931	4.68676	4.22556	4.38526	3.99776	4.43615	3.9689	4.38382
10899	4.87921	6.0595	5.83678	6.32098	5.17007	6.4747	5.06546	5.86458	6.06495	6.15381	5.93746	6.05698	5.31418	5.98927	5.3276	6.01842	6.32813	5.49799	6.02606	6.01681	6.02438	5.38686	6.14006	6.03353	5.71177	5.24641	5.14677	5.13299	6.02703	5.07667	6.09463	5.88304	5.87187	5.18986	5.37075	5.44185	5.35939	5.37574	4.53749	4.80723	4.69283	4.94871	6.05398	5.14356	5.21056	5.21571	5.50056	5.26953	6.18126
109	3.7996	4.0496	2.99279	2.82301	3.95258	3.02175	3.86979	3.35211	3.93592	2.15304	3.56584	2.80048	2.72447	3.81134	3.43163	1.99891	3.40845	2.51034	2.34952	3.16148	3.563	3.57333	3.33736	2.06812	2.90685	2.08996	2.81637	2.56332	1.70195	2.26048	2.02471	1.94729	2.22579	2.6627	1.78886	2.09532	2.79348	2.88162	2.6625	2.66075	2.44802	2.72474	2.55787	3.35733	1.85722	2.45235	2.8646	2.81336	4.34856
10900	2.50065	2.4332	2.16299	2.81188	2.05376	1.98984	2.62748	1.85642	2.95269	2.91383	2.86602	2.98692	3.02831	1.54973	2.27417	2.20019	2.02078	2.74034	3.16435	2.61019	2.20675	2.89847	3.04376	3.06628	2.96823	2.88963	2.8621	2.68367	4.00834	3.09029	3.28625	3.81321	2.67774	3.1454	3.81565	3.95143	3.81922	2.76306	2.76373	2.78728	3.31451	3.00963	2.64005	2.7521	3.77965	2.50904	2.30083	2.62613	2.54884
10902	2.72996	3.43724	3.17515	3.45308	3.05894	3.78683	2.86767	3.38318	3.65381	3.62228	3.0288	3.83285	2.81161	3.55443	3.00298	3.60858	3.59249	3.19953	3.24648	3.56403	3.43243	3.01335	3.58406	3.29222	2.99252	2.75224	2.57872	2.85583	3.25399	2.85552	3.28259	3.31043	3.45462	2.73669	2.60863	3.06148	2.88196	3.0365	2.7801	2.71582	2.72942	2.99801	3.47796	3.22248	3.12409	2.87753	3.25868	2.80386	3.39568
10904	3.81339	5.02646	5.19349	5.77943	3.68462	5.60332	4.01473	4.82089	4.8335	6.00749	5.46516	5.79868	4.01251	5.10937	4.15195	5.39126	5.72136	4.41685	5.45629	6.59125	5.49595	4.5335	5.19063	5.69203	5.27455	4.27671	4.22869	4.11001	5.94297	4.29723	5.62131	5.34713	6.26113	3.93144	3.43477	4.9227	4.44432	4.79046	3.61003	3.36457	3.62084	4.17707	5.15617	4.79216	4.81062	4.64573	4.7398	4.43501	4.28843
10905	3.59113	3.10252	3.98518	2.7389	3.4072	2.55167	3.11062	4.07724	3.30751	2.67212	3.82357	2.73331	3.37644	3.81663	3.294	3.90834	3.12783	3.82902	3.42506	3.56405	3.48805	3.62712	3.4761	3.65794	3.82344	3.49725	4.14388	3.65767	3.51455	3.48212	3.31741	3.54297	3.8761	3.17126	3.723	3.85975	3.16139	3.82735	3.16454	3.53022	3.64662	4.1208	3.46168	3.42782	3.86297	3.82623	3.68747	4.14529	3.26038
10906	2.7657	3.38171	4.26899	3.44313	3.35083	4.53639	3.97313	3.54285	4.60741	5.03144	4.82154	4.0636	3.61437	3.80962	3.45325	4.14135	4.13235	4.06509	3.46092	4.94706	4.36783	4.30087	4.54352	4.36467	4.03469	3.35138	3.6096	3.60333	4.0574	4.65461	4.76123	4.81548	4.09529	3.50058	4.55237	4.08902	3.63009	4.49996	2.70267	2.76944	2.81948	3.51483	3.81065	3.94172	4.25239	3.41965	2.79906	3.50475	3.78391
10907	3.27365	4.77289	4.67564	4.53722	3.96764	5.49582	3.8648	4.29488	4.50877	4.97069	5.1445	4.75618	3.45423	4.70423	4.24136	4.74156	4.48995	3.61519	4.14227	4.35484	4.22029	3.59246	4.80435	4.45047	3.75529	3.52581	3.73076	3.63778	4.43914	3.43935	4.44404	4.33554	4.48775	3.31208	3.45211	3.60124	3.21379	3.70391	2.81678	2.84053	3.77294	3.55582	4.24164	3.86485	3.78466	3.47536	3.67227	3.72405	4.89399
10908	3.712	4.29021	4.17535	4.49178	3.6413	3.33792	4.08635	3.72411	3.96003	4.0716	3.71592	4.30585	3.99436	3.7443	4.31092	4.06295	4.36507	4.04308	3.73739	3.95157	4.41069	3.70229	4.42584	4.05409	3.79349	3.91054	3.65858	3.51493	3.88761	3.95551	4.05377	3.95086	3.98052	3.24279	3.77733	3.82165	3.85532	3.73164	2.70702	3.04239	2.78819	3.47844	4.0097	3.63289	3.47755	3.55407	4.21418	3.61821	4.55173
10911	1.74655	1.78057	1.64294	1.91542	1.803	1.31128	1.95065	1.90108	2.60736	1.82422	1.52951	1.89757	2.07415	1.59366	1.67234	1.55582	1.72064	2.11694	1.69737	1.59014	1.35787	1.87019	1.51323	2.06421	1.68235	1.82528	1.86945	1.77862	1.54837	2.22341	1.80569	1.79933	1.81361	1.86265	2.33916	2.2145	1.86035	2.1433	2.3693	1.78007	1.9045	1.8169	1.90977	1.98165	2.007	1.82929	1.7223	1.90233	1.66204
10912	2.19716	2.93204	2.42056	3.2919	1.70882	2.73533	2.44709	2.12142	3.27039	2.89469	2.82013	3.40266	2.37451	2.77852	2.74104	2.3091	2.67991	2.01638	3.20091	1.38241	2.52562	2.3958	2.74179	6.37633	4.59938	3.50567	4.28001	3.25904	4.59095	2.98696	5.34161	3.92167	3.47207	3.49275	3.3039	3.04955	3.44237	6.24668	1.92216	2.29551	2.98197	2.08613	2.74963	2.5892	2.09944	2.50684	2.53816	2.04455	3.85022
10913	2.99915	2.70937	2.49919	2.4282	3.72081	2.54069	2.79446	2.46557	2.32614	2.64744	2.50882	2.75501	3.94677	2.44667	3.38876	2.6192	1.79958	2.74351	2.83264	2.94094	2.61732	2.41802	2.32886	2.62098	2.51752	2.66812	2.85886	3.35511	2.05158	2.82116	2.42983	3.02024	2.96374	3.11047	3.01029	3.22861	2.81303	2.54635	3.03363	2.63552	2.68682	2.43408	3.01201	2.99482	3.4118	3.45706	2.32215	2.127	1.71959
10914	3.91911	4.34957	4.68385	3.85793	3.36194	4.58693	3.47774	4.41882	4.17468	4.03076	4.49576	3.73962	3.66738	4.50349	3.43325	4.61164	3.98961	3.78173	4.35849	4.15685	4.28577	3.88663	4.552	4.19141	4.60749	3.68113	3.89757	3.60098	4.2609	3.80409	4.32136	4.18593	4.70715	3.66784	3.67981	4.06868	3.84181	4.14562	3.32	3.63944	3.81406	4.27476	4.17709	3.63906	4.04323	3.58083	4.06056	4.22652	4.30594
10915	3.32366	4.09072	4.25635	3.36768	4.0648	4.05396	3.82886	3.91509	3.92374	3.65232	4.25471	3.6732	3.50133	3.91842	3.76721	3.96041	3.7739	3.52164	3.86043	3.76195	4.08454	3.64953	3.85663	3.63362	3.82021	3.26548	3.33616	3.70968	3.64403	3.52179	3.81682	3.86023	3.86917	3.65916	3.36077	4.12258	3.58193	3.7772	3.42316	3.45143	3.48851	3.76916	3.71352	3.58992	3.75254	3.29834	3.85644	3.44945	4.38735
10916	4.79521	5.88874	5.55367	5.49866	4.7988	5.74994	4.76737	5.41703	5.71531	5.46088	5.44315	5.49971	4.77243	5.80858	5.09025	5.57334	5.71097	4.95835	5.62016	5.58627	5.56093	5.03276	5.6925	5.37038	5.47688	4.56284	4.81865	4.86862	5.58861	4.70006	5.51681	5.36774	5.49891	4.80412	4.77415	5.10313	5.12273	5.09538	4.42722	4.66839	4.75265	4.74597	5.68468	5.16153	5.32649	4.81933	5.11767	5.00726	5.4504
10917	3.3991	2.23652	2.66444	3.61756	2.7584	2.64875	3.19895	3.55406	3.48301	3.19917	3.60903	3.60154	3.67236	2.6721	3.46724	3.17682	3.03559	3.85058	2.34587	3.72092	2.51617	3.78076	2.42404	2.77259	2.89711	4.09873	3.32704	3.99032	3.56734	3.31624	2.8815	3.58343	2.8712	3.24713	3.92299	3.63477	3.7184	2.67711	2.75945	3.27323	3.51196	3.51647	3.39643	4.4369	3.00624	3.89698	2.5579	2.55854	2.66992
10919	2.9827	3.84401	3.47906	3.95046	3.02559	3.23666	3.10365	3.44537	3.60597	3.02242	3.27495	3.86386	3.00601	3.18126	3.1726	3.75371	4.48235	3.19101	3.63708	3.92728	3.66302	3.34969	3.68631	3.84429	3.50415	3.3426	3.38282	3.05459	3.7168	3.20102	3.55606	3.6687	3.45763	3.02436	3.15018	3.3478	3.29088	3.42048	2.64553	2.84408	2.86932	2.97977	3.76395	2.96894	3.04289	3.36027	3.159	3.08968	3.54852
10920	4.22624	4.27587	4.94297	4.11309	3.84985	4.56494	3.93311	4.78736	4.68312	4.69803	4.87401	4.0165	4.27413	4.6507	4.20086	4.77392	4.18331	4.18493	4.33653	4.60427	4.50197	4.03004	4.40429	4.31992	4.2567	3.74215	3.9701	3.86334	4.24141	4.06702	4.17093	4.17984	4.194	3.79846	4.19058	4.28772	4.03263	4.07581	3.73498	3.89676	4.09384	4.5377	4.12541	4.33462	4.55586	3.93261	4.08944	4.27359	4.28399
10921	4.0545	4.21435	4.5172	4.85017	4.27851	5.05422	4.39662	4.04699	4.93597	3.90875	4.8206	5.56275	4.02478	4.60706	4.44692	4.8386	5.00122	4.0288	4.90431	5.20433	5.11988	4.44636	5.2038	4.68341	4.86708	4.18287	4.459	4.19815	4.69337	4.09444	4.84406	4.24807	4.94811	4.00103	4.28265	4.34721	4.30409	4.18373	4.06399	4.55394	3.92586	3.98305	3.95902	4.30391	4.80166	4.17104	4.43898	4.01387	4.99601
10922	3.88029	4.70989	4.40575	4.66761	3.81177	4.61329	3.602	4.47451	4.25352	4.18583	3.84915	4.44143	3.89779	4.14314	3.91547	4.7804	4.74592	4.41516	4.03002	4.08748	4.60431	4.11131	4.82903	4.76849	4.36946	4.31173	3.94191	4.09891	4.42472	4.01222	4.71254	4.35957	4.42463	4.02111	3.97481	3.95632	4.24062	3.63197	3.26967	3.59889	3.83759	4.06858	4.60243	3.91292	4.11149	4.24661	3.79738	4.07257	4.53048
10923	3.95288	5.43505	5.86074	4.12478	4.38869	5.47867	3.82098	5.25348	5.60566	5.371	5.83032	4.43382	4.02625	5.32082	4.10611	5.4769	4.41938	4.39691	5.07045	5.39433	5.07009	3.95531	4.70963	5.18781	5.3321	3.47363	4.01505	3.88117	4.95016	3.70676	5.21959	5.10997	5.32779	4.21414	4.40333	4.51597	4.41121	4.30528	3.02144	3.69742	3.94198	4.37061	4.95529	3.75843	4.4602	3.59308	4.58417	4.59556	5.49549
10924	3.77394	3.43092	3.5689	4.53733	3.33226	3.53306	3.37062	4.22423	3.10296	4.46796	4.14574	5.20647	4.19325	4.00521	4.17969	4.26417	3.586	3.73589	4.79101	3.49637	3.81498	3.59028	3.37377	4.66912	3.93287	4.15317	4.31709	4.30747	4.36236	3.94371	4.10661	3.61416	4.32841	4.26654	3.80266	3.78005	3.80428	4.03671	4.71292	4.25763	4.10731	3.74051	4.91352	3.20889	3.7731	4.69825	4.76468	3.49343	3.41419
10926	2.90522	3.3192	2.51101	1.96184	3.62584	2.59692	3.06514	3.38582	2.72747	2.65354	3.04096	2.22252	2.67621	2.78704	2.71547	2.79592	2.05468	2.26501	3.05786	2.70402	2.84686	2.45161	2.89092	2.54361	3.21171	2.82709	2.76533	2.95213	2.62485	2.30698	2.74201	2.7099	2.52051	2.55314	2.71133	2.72462	2.15043	3.00015	2.19677	2.50092	2.47054	2.87615	2.51136	2.75197	2.75918	2.47563	3.73893	2.9519	3.59777
10927	2.83534	3.29766	3.15719	2.83279	3.53672	3.74408	2.60317	3.25422	3.12773	2.72701	3.54052	3.3452	2.65282	3.35722	2.588	3.57463	3.6284	2.84893	3.88145	3.79627	3.32415	3.03116	3.38354	3.49517	3.82098	3.09723	2.99161	3.86351	4.00546	3.08394	3.6823	3.59001	4.02775	3.23787	2.87534	3.21541	3.04374	3.43392	3.13415	3.2808	3.10176	2.97452	3.68383	2.72222	3.54895	3.04389	2.89653	2.74061	3.45184
10928	3.52687	3.67705	3.53546	3.55969	3.11655	3.92412	2.86319	4.71627	3.97358	4.16	3.89989	3.47981	2.89094	4.37036	3.72892	4.03826	4.57771	4.06005	4.34888	3.77275	3.70564	4.45082	4.51788	4.362	3.99282	3.84522	3.39143	3.10193	4.95226	3.90758	4.02147	4.77087	4.85206	3.92177	3.76102	3.57129	3.42555	3.89311	2.9871	3.72695	3.50565	4.06852	4.08092	3.48931	3.48056	3.21606	3.87524	4.05393	3.40769
10929	3.98802	4.2472	4.52921	3.96545	4.21236	4.7524	3.73405	4.59404	4.29042	4.37948	4.72433	4.27541	3.80143	4.4883	3.76079	4.81579	4.27498	4.08023	4.34959	4.57967	4.31533	4.06113	4.40348	4.15947	4.50567	3.64786	4.04083	4.13549	4.2985	3.97765	4.44196	4.50753	4.62171	3.8442	3.66772	4.26113	3.85594	4.35829	3.69168	3.87291	4.20463	4.04586	4.26356	4.13441	4.10674	3.94436	3.95981	4.10696	4.05992
10930	2.33558	2.08675	2.53671	2.74385	2.37751	2.81376	2.57621	3.05138	2.59926	2.45388	2.12467	2.11236	2.747	2.35808	2.73862	2.42515	2.50955	2.82116	1.92219	3.37893	1.65129	3.12489	2.55123	2.47928	2.06334	3.03019	3.12079	2.429	2.38431	2.68169	1.88278	2.87748	2.14038	3.22881	3.50227	3.17977	3.0811	2.60489	3.26847	3.13735	3.54683	3.6077	2.62303	3.46375	3.75528	2.74919	2.53527	2.77375	2.04741
10935	4.97747	5.91602	5.42892	5.91027	5.51785	5.32166	5.15439	5.53747	5.10305	5.90968	5.62243	5.73976	5.40599	5.73663	5.35935	5.76401	5.31047	4.94132	6.02642	5.54041	5.59661	5.00357	5.31947	6.04204	5.7906	5.14074	5.16937	5.15988	5.90735	4.93373	5.81966	5.47021	5.82035	5.23214	5.12658	5.30573	5.34977	4.98736	4.81564	4.91777	4.85379	4.8814	5.99955	4.816	5.17954	5.44777	5.35789	4.89625	5.44547
10936	0.915642	1.32591	1.76043	2.0631	2.07019	2.65252	1.67983	1.76232	2.40321	3.14837	3.44187	1.91989	2.35763	2.54322	1.65867	1.67131	1.96136	1.89202	1.93528	1.28515	2.18801	2.25647	2.98792	2.15914	3.17308	1.95165	3.22763	1.15604	2.81827	2.10673	2.56453	3.53265	2.09255	3.00048	3.6321	2.3803	3.10541	2.21141	2.66483	1.80281	1.44955	1.70559	2.18742	2.19839	2.29572	2.53992	1.87211	1.92318	1.99366
10938	3.82593	3.55879	4.1106	3.51622	2.33865	3.60327	3.14536	3.79729	3.62546	3.14932	4.04441	3.99592	3.82548	3.60956	3.36715	4.21528	3.76666	3.86143	3.72527	4.06821	3.73506	3.78691	4.45047	4.07919	4.16238	3.66954	4.27855	3.43314	3.63228	4.16251	3.62474	4.09483	4.06938	3.3403	4.0972	3.75452	3.54862	3.686	2.68524	3.55051	3.03098	4.04953	4.06741	3.53653	4.70559	3.82665	3.62571	4.25631	3.72307
10939	3.81556	4.75992	4.19948	4.81543	3.94245	4.72823	4.0036	4.42433	4.58787	5.278	4.69392	5.24692	4.66869	4.40912	4.2027	4.85904	4.63999	4.43597	4.61214	4.6707	4.53974	4.22877	4.78925	4.70431	4.67514	4.23142	4.04782	4.34432	4.94049	4.24504	4.99859	4.4995	4.8415	4.12312	4.20163	4.47141	4.38691	4.16463	3.88458	3.98348	4.34914	4.07518	5.09132	3.99915	4.44735	4.15389	4.06106	3.82866	4.33253
10940	2.65236	2.1668	2.64078	3.47987	3.13004	4.04404	2.95074	2.6725	2.43534	2.41804	2.71109	2.4673	3.74598	1.60228	2.50899	2.3501	3.22248	3.12481	2.84236	2.01192	2.54292	2.88244	3.45286	2.51777	2.01134	2.98471	1.83733	2.85978	2.11561	3.45536	3.1584	1.58787	3.04862	2.60508	2.77448	2.42627	2.23577	2.23804	2.38277	3.00181	1.78456	2.73423	2.862	3.42889	2.4466	3.12227	2.05588	3.12223	2.80182
10942	1.95365	1.50393	1.37368	1.96759	2.78515	1.87846	2.52176	1.83042	2.7962	2.05112	2.69442	2.30388	2.12488	2.08409	1.79652	2.39553	2.41017	2.57016	2.36368	2.11566	1.85658	2.16811	1.69165	2.25495	1.8772	2.19808	2.19329	1.99822	2.15901	2.61526	2.51002	2.31005	2.58056	2.08105	2.02953	2.31875	2.9137	2.30031	2.21364	2.42302	2.30624	1.75597	2.33227	2.35474	2.32662	2.72261	1.85003	1.86113	2.45065
10943	3.21088	3.33306	3.5865	3.22885	3.82608	2.96422	3.36287	3.03391	3.46293	3.20765	3.65865	3.58139	2.9057	3.70666	3.42122	3.24802	3.83968	3.38699	3.1776	3.80129	3.81271	3.51835	3.51016	3.08087	3.06548	2.98962	3.13458	2.92423	3.01188	3.10437	2.89019	3.52786	2.91719	2.99502	3.21935	3.25058	3.19744	3.33879	2.64137	2.80013	2.68265	3.05971	3.31474	3.32214	3.22997	3.07577	3.68372	3.38838	3.40743
10944	4.60803	4.93664	5.25841	4.63017	4.64227	4.18925	4.5629	5.32585	5.02137	4.88649	5.28833	4.79772	4.72179	4.96593	4.60819	5.27637	4.80594	4.98361	5.00749	5.26865	5.14699	4.97689	4.73251	5.54631	5.40164	5.01988	4.89595	4.97767	5.22322	4.93466	5.2429	5.36586	5.36778	5.04657	5.06098	5.27352	4.99704	5.17189	4.6215	4.78617	4.97785	4.93137	5.04368	4.80291	5.04078	4.83174	4.91495	4.82005	4.62246
10945	3.88714	3.26343	3.46876	3.54188	3.97039	4.17619	4.00742	3.69049	3.74752	3.80568	3.98444	4.49768	3.8804	3.41061	3.73259	3.70005	3.40022	3.47445	3.56942	4.00149	4.28855	3.87531	3.98236	3.7905	3.95279	3.67608	4.14858	3.83919	3.96976	3.49675	3.76825	3.75375	3.568	3.33318	3.66938	3.74347	3.87666	3.87062	3.33895	3.22458	3.53276	3.83057	3.58363	3.22417	3.86116	3.86062	3.92576	3.68329	3.71629
10946	3.21396	3.98569	3.39875	3.92619	3.68968	4.65196	3.35813	3.61991	4.15212	3.94834	3.86306	3.61116	3.36475	3.97611	3.32181	3.25799	4.40381	3.35499	3.47467	4.47289	4.02047	3.58276	4.23425	4.33424	3.93361	3.83564	3.56289	3.70512	3.8781	3.43692	4.19486	3.70869	4.07221	3.14155	3.30203	3.6752	3.37602	3.78296	3.41188	3.40737	3.49384	3.19424	4.22417	3.70741	2.57913	3.89424	3.04101	3.4334	4.02139
10947	4.32388	5.08395	5.50711	5.19133	3.25378	4.98463	4.52924	5.06011	5.62468	4.46607	5.3202	5.12286	4.14531	4.95333	4.31946	4.58403	5.87952	4.51273	4.31539	5.30657	5.0408	5.32137	4.62084	4.57651	4.20546	3.76477	4.1414	3.53727	4.71268	3.87679	4.49381	3.7326	4.60615	3.49325	4.19598	4.19618	3.37945	4.15721	3.02769	3.46705	3.42171	4.53182	5.17102	4.97602	4.29678	4.77749	3.80094	4.67064	5.01456
10948	2.83235	3.02707	2.85372	3.28422	2.39779	3.61739	2.95852	3.27165	3.35688	2.97271	2.73007	3.76911	2.89164	2.56445	2.82092	2.92767	2.96875	2.89959	2.50942	2.73625	3.43142	3.30925	3.62397	3.29763	2.95414	3.04125	3.08391	2.98554	3.07908	2.99779	2.98878	3.03297	2.98853	3.0963	2.85173	3.21954	2.68664	3.10773	2.92198	2.71064	3.11452	2.89357	2.53247	2.39103	3.00797	2.59949	3.41815	3.46734	3.73826
10949	4.48086	4.50087	4.69256	4.14603	4.19007	4.5076	3.89523	5.23675	5.05907	4.21077	4.63056	4.4943	3.92517	3.86513	3.95355	4.87492	4.45004	3.81731	4.88511	5.00523	4.57241	3.82621	4.47606	5.06909	4.98519	4.33552	4.07507	4.20981	3.90418	3.72409	4.40046	4.22874	4.33686	3.7139	4.25271	4.53097	4.31138	4.7249	3.82091	3.83821	3.70324	4.68152	4.46477	4.73881	4.06708	4.08283	4.77661	4.54196	4.81019
10950	4.73847	4.15115	4.77992	3.71736	4.018	4.80559	3.91501	5.48318	5.1352	4.88367	5.27604	3.85851	4.89604	4.96301	4.25813	5.38705	4.24043	4.47688	4.75594	4.92693	5.04582	4.62746	5.03754	4.79834	4.72609	4.90971	4.75434	4.92633	4.95351	4.49122	5.3423	5.25741	4.7966	4.84746	4.95873	5.33723	4.11585	5.00742	4.66028	5.08201	5.24397	4.97265	3.90222	4.86403	4.72281	3.97825	4.73847	4.81899	4.70425
10952	4.9301	5.92662	5.73649	5.75256	5.33443	5.91887	5.15947	5.74703	5.85821	5.90638	5.8223	5.74317	5.27337	5.85931	5.25399	5.98438	5.7649	5.3546	5.82186	5.67989	5.80926	5.35389	5.81476	5.78155	5.60344	5.0449	5.04217	5.07607	5.60028	5.06311	5.71619	5.47998	5.64898	5.21274	5.24075	5.38235	5.17494	5.32225	4.82042	5.00327	4.94327	5.07617	5.80778	5.26875	5.33948	5.04049	5.45277	5.32141	6.01591
10953	3.84583	3.88709	4.37595	4.32659	4.38076	4.58783	3.62916	3.88863	3.74006	4.22863	4.75613	4.06753	4.72314	4.08047	4.71924	4.60638	4.2397	3.76408	4.00359	4.26066	4.3339	3.55056	4.48132	3.97814	3.93903	3.55734	4.21576	4.03894	4.11515	3.46366	3.94269	3.72888	3.97599	3.47785	4.19447	3.60499	4.18022	3.35243	3.04516	3.80757	3.96153	3.91397	4.53616	3.47959	4.30332	3.66671	3.57669	3.70598	4.90367
10954	4.11569	4.45804	4.92329	5.03554	3.19903	4.21077	3.56959	4.58265	5.34203	3.64468	5.45893	5.41195	3.64809	5.34548	4.5597	3.90318	6.11941	4.04248	3.16934	4.43707	5.57926	4.85579	4.60593	3.81605	4.59095	3.39163	4.32577	3.47107	4.16217	3.34793	4.38128	3.77564	5.01601	3.76717	3.36704	3.91135	3.08912	4.46803	3.61435	3.86298	3.54483	3.69149	4.6347	4.19736	2.73021	4.19719	3.64978	4.54945	4.49083
10955	4.65268	4.05952	5.23712	3.92511	4.865	5.05476	4.28577	4.65786	4.72862	4.65632	5.39366	4.66546	4.35345	5.20589	4.3773	4.92216	5.01463	4.92608	4.53537	5.03803	4.77311	5.13215	4.98951	4.57265	4.64058	4.68331	4.91324	4.83768	4.9551	4.80542	4.44443	4.81609	4.77416	4.58258	4.917	4.4467	4.37743	4.82794	4.27605	4.49506	4.42192	4.75821	4.29558	4.86571	4.9546	4.38068	4.43737	4.63011	4.29536
10956	4.72431	4.99332	5.64894	4.53981	4.62572	5.32835	4.99457	4.88188	4.80335	4.91831	5.59101	5.20571	5.10981	4.86541	4.9633	5.09893	5.05226	5.07848	4.11868	5.7489	5.48162	4.87997	5.10007	4.72737	4.9929	4.57787	5.02047	4.69233	5.20931	4.83538	5.16003	5.19408	5.0402	4.56177	4.83776	5.13458	4.74005	4.95223	4.04119	4.00552	4.25199	4.55754	5.1713	4.7731	5.09578	4.68291	5.25507	4.83961	4.8082
10957	4.2018	5.16064	5.40159	5.30266	5.0274	5.7817	4.77105	5.28788	5.43647	4.74428	6.12843	5.92576	4.03508	5.25288	4.94426	5.94922	6.4508	4.38168	5.10237	5.76043	5.75515	5.36415	5.61997	5.42847	5.84787	4.39519	4.50879	4.42201	5.83235	4.14326	5.76373	5.10863	5.52382	4.33627	4.81826	4.8661	4.98663	4.80617	4.07586	4.43159	4.30128	4.52943	5.27226	4.46768	4.48994	4.70426	5.00883	4.26967	4.85246
10959	4.03331	3.95369	4.15521	3.23998	4.90082	3.6167	3.68217	3.88698	3.92055	3.05488	4.14456	3.63937	3.70812	4.18629	3.93224	4.02104	3.50345	3.68887	3.69853	3.74728	4.0288	4.03033	4.1613	3.80752	4.39124	3.5068	4.65258	4.62137	4.00868	3.90201	3.63011	4.00779	4.0972	3.43378	3.87179	3.71122	3.6779	3.68314	4.21752	4.3367	4.42099	3.94148	3.69195	3.66223	3.80266	3.49568	3.96341	4.37139	4.16909
10960	3.91157	4.84964	4.85401	4.12996	4.09649	4.99802	4.02998	4.06237	4.45309	4.5703	4.60163	4.1829	3.91507	4.85604	4.51635	4.69722	4.44065	4.28268	4.21056	4.46016	4.32694	4.17833	4.53866	4.2076	4.10885	3.86627	3.88559	3.56601	3.66109	3.6369	3.90915	3.90912	4.35241	3.53864	3.8162	3.60659	3.71928	3.97106	3.21944	3.53052	3.79118	3.88204	4.14167	4.38384	4.09544	3.79359	3.96435	4.37899	4.59115
10961	4.94457	6.07668	5.37683	5.82351	5.2105	5.51025	5.01247	5.22785	5.27965	5.98731	5.18858	5.55968	5.01403	5.65046	5.14387	5.51804	5.42189	5.02988	5.38888	5.35673	5.44149	4.86168	5.45261	5.41338	5.20548	4.64758	4.76104	4.80159	5.21966	4.23779	5.52452	5.07031	5.36172	5.03434	4.66829	4.88502	4.95379	4.85708	4.73505	4.60757	4.66842	4.80482	5.60507	4.91142	4.70329	5.17635	5.16458	4.72293	5.43944
10962	4.77234	4.62588	4.3256	3.48014	5.59726	4.47662	3.59155	3.52525	3.2923	3.94452	4.90899	2.71314	3.21223	3.62293	5.1069	3.15571	3.48122	3.13746	3.04161	2.91715	4.35759	3.03874	4.98303	3.41168	3.34311	3.0039	2.54471	2.8557	2.47275	3.05319	3.20103	2.99481	2.90453	2.86057	3.56625	2.60204	2.91627	3.0198	2.16725	2.65202	2.78891	3.35043	3.05948	2.97107	2.8739	2.49878	4.6889	2.75148	5.83137
10963	3.87218	3.23305	3.03722	3.79046	2.74946	3.82808	2.80496	3.88157	3.23126	2.17493	2.32767	3.36252	3.6081	2.69177	2.74422	3.13174	3.20466	3.00003	2.82526	2.54699	3.68102	3.72366	4.59671	3.84921	3.68668	3.12075	3.65779	3.36327	3.20073	2.71336	2.7421	3.82074	3.41866	2.50018	3.20153	2.81357	2.71303	2.98462	3.58436	3.11867	3.74291	3.99865	2.76786	2.75942	3.52357	3.86512	4.01529	4.36853	4.47892
10964	3.92764	2.80183	3.62086	4.5018	3.46001	3.064	3.32567	4.17969	5.51603	2.45537	4.36427	5.1938	3.14933	5.60039	3.6992	1.85122	5.27158	4.51922	3.38323	3.40942	4.83604	5.07306	4.512	4.21668	3.51575	3.42627	5.51835	3.52246	5.41861	3.55206	3.90153	2.74107	3.8319	4.04091	4.44898	2.70646	3.83462	3.94784	3.77789	4.2664	3.39047	3.42373	2.6855	4.83166	2.52298	3.84865	2.67167	4.28402	3.53506
10966	3.81953	4.26084	3.77271	4.5364	3.80923	3.68856	3.78588	3.76796	3.65656	4.51111	4.22162	4.25116	3.97022	4.00425	3.9816	4.21145	4.19519	3.97205	4.70393	4.10041	4.0302	3.84022	3.94056	4.55424	4.55486	4.15177	3.94289	4.16723	4.75633	3.94782	4.41522	3.94348	4.52861	4.04156	3.70934	4.21532	4.09695	4.15766	3.80756	3.75788	3.83721	3.75475	4.60719	3.74693	4.06115	4.23507	3.62104	3.89923	3.16633
10969	3.82961	4.92177	4.57862	4.99802	3.86627	5.07692	3.54846	4.29091	4.58863	4.87215	4.33059	4.37731	3.82126	4.68228	3.98079	4.90608	4.63123	3.94962	4.6488	4.16758	4.47397	3.66923	4.83714	4.58456	4.42637	3.62828	3.57955	3.72903	4.169	3.38541	4.7083	3.92458	4.43873	3.75144	3.76276	3.82418	3.74981	3.85276	3.26709	3.48023	3.74054	4.02328	4.76495	3.816	3.94894	3.60589	3.75365	3.88921	4.91385
10970	3.74213	4.60596	4.60557	3.61603	4.38761	5.38398	4.57788	4.52779	4.17144	4.16668	4.87402	4.13428	2.89764	4.63498	4.25734	4.46241	4.48541	4.19303	4.2509	5.33587	4.66588	4.25753	5.01147	4.73415	5.04619	3.8644	4.26446	4.6688	4.81775	4.32859	4.80082	5.0795	4.77589	3.6864	4.14284	4.34111	4.05657	3.9628	3.30908	3.91479	3.83476	3.84613	4.38566	4.11722	4.45992	3.62334	4.03018	4.32755	5.59668
10972	4.60615	5.46828	5.67292	5.00271	5.06001	5.63292	4.97468	5.33732	5.45162	5.26859	5.6197	4.90552	4.99167	5.52197	4.97928	5.62685	4.96351	4.90174	5.29238	5.10844	5.50637	4.97568	5.40006	5.38271	5.31053	4.35147	4.83484	4.78298	5.25463	4.95665	5.23252	5.41751	5.49935	4.68372	5.10054	5.3428	5.02779	4.97005	4.26889	4.70424	4.74514	4.79755	5.01753	4.45839	4.98053	4.53167	5.07537	5.02758	5.37796
10973	3.76553	3.49975	3.6594	2.74474	4.50331	2.57041	3.2901	3.57414	3.4966	2.71281	4.02865	2.71927	3.26093	3.16409	3.67849	3.36545	3.31675	3.56217	3.19835	3.63642	3.44183	3.33115	3.39345	2.82453	3.49038	2.7749	3.38833	3.27566	3.13244	3.13118	3.08667	2.68869	3.25335	2.68999	2.87776	3.20221	2.99997	3.4317	3.04427	3.64524	3.25269	3.21675	3.14974	3.72968	3.32863	3.12978	3.66561	3.36046	4.21418
10974	3.85953	5.20799	5.00294	5.16314	3.28922	5.37794	4.19881	4.63946	4.75487	3.70952	5.21153	5.11643	3.92206	5.19387	4.04289	4.51162	5.35893	4.46651	5.20771	4.55285	5.04252	4.37346	4.26462	4.27447	4.77088	4.49531	4.70323	4.38766	4.95633	3.17966	4.29451	4.36972	3.781	3.99773	3.63792	4.15406	3.94576	4.02026	4.20157	4.32269	4.26201	4.02896	5.00757	4.46977	3.92644	4.17642	4.14938	4.01511	4.51858
10975	4.47899	5.23074	5.0664	5.96816	3.73101	5.43994	3.95881	4.75445	5.09667	5.3064	5.38107	5.16008	4.30087	4.91142	4.57135	5.21814	5.29237	4.91143	5.75772	4.60704	4.70419	3.97754	4.9265	5.2595	4.1362	4.53264	4.04357	3.98222	4.91599	4.3572	5.27517	5.17111	4.86574	4.25559	4.4613	4.31749	4.64074	3.82989	3.29349	3.57485	3.72968	4.14057	5.38855	3.9892	4.49015	4.34721	4.1374	4.00795	4.37603
10978	3.96761	4.36197	3.99333	4.28484	3.89017	5.17866	3.765	4.23301	4.25014	4.60002	4.34413	4.41563	3.80128	4.23887	4.07921	4.09826	4.32589	3.6414	4.11085	4.44112	4.06909	3.57951	4.19374	3.64209	3.56655	3.6658	3.57192	3.72248	3.75298	3.6342	4.28628	3.91244	3.47298	3.79318	3.60204	4.01019	3.27351	3.841	3.60972	3.54966	3.69799	3.64613	4.14471	3.75006	3.78011	3.62164	4.04809	3.92659	4.08331
10979	4.4296	3.77847	5.10845	3.67542	3.49071	3.87402	3.40835	5.1538	4.89016	4.61285	5.00357	4.57369	3.91955	5.1931	3.90075	4.89979	4.41579	4.14997	4.9989	4.97256	4.92671	4.49758	4.93495	4.68489	4.94478	3.85233	3.98035	4.43672	4.93079	4.61765	4.49798	4.88523	5.16726	4.26653	4.43677	4.61719	3.81606	4.86464	4.55797	5.00242	4.93114	4.75583	4.34467	4.63734	4.82825	4.11006	4.69581	5.19934	4.84724
10980	3.63001	5.2611	4.94615	5.78806	3.51107	5.34453	4.01801	5.00333	5.66091	6.14721	5.23043	5.53523	4.20978	5.28329	4.33802	5.50121	5.3767	4.23708	5.36378	5.68545	4.92936	4.19322	5.07391	5.07903	4.62175	4.02542	3.77039	3.90144	4.93814	3.31694	4.89014	4.74983	4.97911	3.57472	3.97094	4.42114	4.35154	4.18153	3.46157	3.27111	3.64238	4.19721	6.00887	4.60859	4.53193	4.47342	3.79788	3.78646	5.13062
10981	4.58902	4.97174	3.82491	4.56112	5.07781	3.65447	4.2936	3.30185	3.89382	4.20643	4.04422	3.4295	3.56271	4.2916	4.88725	3.39507	3.85646	3.504	4.2677	3.29004	3.87845	2.7466	4.40635	3.49549	2.91946	3.00776	3.16034	2.67646	2.17641	3.38103	2.8813	2.5788	2.81033	2.83379	3.22483	3.17121	3.17197	2.39245	2.66641	2.63269	2.49135	3.52079	4.18053	3.49239	2.94277	3.58387	5.10788	3.1635	5.12957
10982	4.30559	3.90537	4.73978	4.11035	3.63894	4.76686	4.25587	4.6926	4.64074	4.45005	4.83112	5.08667	4.10224	4.81399	3.91921	4.31575	4.89465	4.49547	4.4716	5.02333	4.61531	4.75208	4.41816	4.25487	4.38036	3.93818	4.51507	4.22173	4.87085	4.89499	4.55158	4.27228	4.75734	4.11532	4.63097	3.89133	4.03247	4.60457	4.24988	4.28475	4.33684	4.51927	4.57327	4.24266	4.32065	4.43514	4.44005	4.46659	4.96244
10983	4.26393	4.62165	4.99922	4.96447	5.11846	6.17953	4.7138	4.76894	5.2751	5.61749	5.11071	5.77141	4.44951	5.4402	4.6634	5.33018	5.82195	4.93268	5.74364	5.44505	4.90957	5.18067	5.54368	5.66461	5.12204	5.15964	4.64699	4.93527	5.78799	5.08504	5.45861	5.92992	5.6157	4.93204	4.8773	3.99251	4.89625	4.86804	4.51502	4.67623	4.56842	4.30814	5.30837	4.60947	4.90466	4.65605	4.56407	4.40392	5.14333
10985	3.32575	4.06545	3.74966	3.86433	3.62612	3.58105	3.26605	3.60744	3.99911	3.68229	3.5537	3.41138	3.10442	3.47949	3.56799	3.93819	4.2481	3.55352	3.78106	3.77402	3.97965	3.38536	3.89927	3.64975	3.86621	3.08327	3.43862	3.50907	3.578	3.11251	3.91261	3.7628	3.73316	2.78445	2.94547	3.32928	3.06788	3.37473	2.59621	3.18805	2.90186	3.14706	3.78646	3.38819	3.37937	3.32256	3.47226	3.40448	4.18232
10987	4.73514	5.08055	5.27607	5.26933	4.59316	5.27305	4.51794	5.22065	5.3459	5.23901	5.35837	4.86572	4.73996	5.33761	4.77824	5.3753	5.24398	4.91885	5.137	5.13875	5.32224	4.84076	5.4693	5.2329	5.01899	4.47367	4.7787	4.51177	5.05072	4.53526	5.0465	4.89207	5.24804	4.50962	4.65244	4.73451	4.57289	4.8346	4.36351	4.38932	4.42116	4.78592	5.1827	4.83374	4.83919	4.66507	4.96902	4.89869	5.13855
10988	3.6284	3.49625	3.93803	2.69842	3.9808	2.8872	2.91454	3.81402	3.77148	3.20724	3.92402	4.07077	3.61253	3.77325	3.19203	3.73107	3.31613	3.37194	3.51463	3.81367	3.49288	3.35082	3.62916	3.45671	4.27206	3.26764	3.69856	3.8928	3.98336	3.69457	3.6787	3.73525	4.02133	3.29921	3.51627	3.76696	3.44731	3.74461	3.51384	3.56696	3.58384	3.55421	3.1979	3.81971	3.67966	3.54863	4.0809	3.54009	3.71233
10989	4.20936	4.39933	4.43649	4.86555	4.29028	4.09664	4.09907	4.13514	4.16354	4.44583	4.28352	4.43792	4.09411	4.51914	4.13037	4.50953	4.28833	4.05477	4.61659	4.262	4.12984	4.18716	4.67615	4.35217	4.37661	4.12336	4.13459	4.26285	4.49082	3.99259	4.52191	4.21855	4.52617	3.83681	3.87295	3.99366	3.87205	4.10894	4.02289	4.19924	4.0634	4.24609	4.69295	3.74063	3.83609	4.44704	4.3309	4.14593	4.72036
10990	2.74318	1.81471	1.7592	2.28623	2.27137	1.80157	3.69409	2.2034	2.22595	1.77188	2.22597	1.82123	1.72286	1.632	2.0817	1.37086	1.98259	2.08949	2.01201	1.9512	2.34827	2.05396	2.29458	1.85684	1.79428	2.09386	2.29041	1.83862	1.65918	1.88851	1.60562	1.93064	1.99209	1.68423	1.72264	1.94905	1.90739	1.87679	1.84421	1.83435	2.05348	1.74685	1.8215	2.2216	2.15064	2.27398	3.29247	1.9263	2.40126
10991	2.09722	2.02452	2.27193	3.08102	1.86691	1.70277	3.21461	1.73496	1.80095	2.22363	2.2974	2.46266	3.3534	1.70859	2.30937	2.7527	2.88404	2.04199	2.30979	2.14325	2.77466	2.60088	1.73578	2.87542	2.3866	3.18072	3.12627	2.93295	3.40833	3.04658	3.2313	3.37989	2.34514	2.98068	3.03483	3.16661	3.78037	2.70233	3.33399	3.01588	3.06441	2.27961	3.16661	2.60049	3.44298	2.81688	1.21529	2.39035	2.59298
10992	4.45798	4.99818	4.94377	5.26049	4.34145	5.39887	4.4779	5.13422	5.05558	5.02608	4.96657	4.95728	4.20669	4.83293	4.46073	5.18895	5.17719	4.62155	4.2798	5.44893	5.24648	4.35883	5.09578	4.88515	4.85541	4.14407	4.20182	4.29712	4.67578	4.1798	4.85573	4.90995	4.79037	4.14279	4.11561	4.61335	4.50192	4.60276	4.03734	4.19306	4.23753	4.49206	5.15412	4.46676	4.40696	4.19579	4.46883	4.53742	5.05985
10993	4.18095	2.52925	1.96375	2.30294	3.71034	1.80134	2.78364	1.24424	2.26419	2.03464	2.21179	2.05473	1.73264	2.76377	3.242	1.86398	1.74816	1.87858	1.80783	2.21123	2.5735	2.37776	3.35279	2.20568	1.92029	2.23773	2.03057	2.08124	1.92762	2.41647	2.53371	2.47497	1.81976	2.08124	2.46977	2.56258	2.24946	2.73729	2.2609	2.31131	2.74022	2.42677	1.91372	1.95656	2.04619	2.38516	4.22567	1.88676	3.84648
10994	3.67703	4.5685	4.06076	5.42315	3.95055	4.16624	4.05912	4.0715	3.52866	4.9825	4.03915	5.69646	4.45876	4.81972	4.36763	5.33197	4.87543	4.26474	4.77271	4.46487	4.44126	4.20435	4.86405	4.64223	4.63558	4.2926	4.50934	4.21212	4.69306	3.69755	4.38022	4.22031	4.54606	3.5703	3.61124	3.75048	4.35656	3.64427	3.63214	3.45772	3.41617	4.06443	5.78509	4.00696	4.32325	4.6693	4.06786	3.77852	3.99188
10998	2.9923	3.58018	3.56386	4.17479	3.11755	3.12098	3.08723	2.68525	3.77492	3.58266	2.83985	3.85208	3.18566	2.57707	2.94824	3.13908	3.19747	3.41783	3.26265	2.73858	2.97046	2.58929	3.12179	3.37647	2.96702	3.01716	3.11941	3.16119	3.13728	3.01409	3.4401	2.73452	3.20756	2.85465	2.97822	3.1218	3.08605	2.77937	2.18009	2.59037	2.86136	2.56741	3.76348	3.44032	3.21481	2.56014	2.33247	2.49643	3.34159
11000	4.18701	4.55543	4.80036	4.53709	3.96102	4.52492	4.44985	4.40029	5.13863	3.98903	4.66449	4.71753	3.79237	4.96908	4.83407	4.18448	4.70976	3.62725	3.82243	4.23335	4.94777	4.35541	4.96026	3.92364	4.07243	3.33964	3.99134	3.57569	3.53815	3.27627	3.50669	3.47386	3.67487	3.43045	3.30368	3.75307	3.73682	3.90698	3.24294	3.61266	3.16328	4.10785	4.29658	4.13027	3.50824	3.3873	5.57231	3.86048	4.51572
11001	3.91342	4.25552	2.66779	5.72916	4.10148	3.34622	4.07208	4.81513	2.54743	5.73047	1.69316	6.20716	5.0933	4.80587	5.16939	4.90247	4.13255	4.14306	5.34053	3.23156	3.29719	3.82866	3.00957	4.89828	5.103	5.0187	4.97463	4.99317	5.49983	4.5956	5.51029	4.43506	5.22399	5.39565	4.46078	4.75521	4.84463	4.32799	5.35533	5.03774	4.97871	4.55079	5.83287	3.16399	3.99572	5.39202	3.46972	2.38085	2.73549
11004	3.21807	2.67978	2.29863	3.00718	3.28956	3.05372	2.83117	2.57682	2.47758	2.9486	2.64359	3.2449	2.62227	3.11274	2.56001	2.55368	2.43778	2.37638	2.28015	2.46426	2.79482	2.54548	2.73422	2.347	2.35909	2.4383	2.6161	2.30904	2.47482	2.46843	2.55645	2.36745	2.43716	2.70872	2.57127	2.71591	2.68061	2.77935	2.53645	2.29088	2.24871	3.33203	2.35211	2.6847	2.82399	2.7602	3.65312	2.56212	3.35058
11005	1.70991	1.56722	1.30061	3.82968	2.81202	4.6559	2.21912	1.6887	3.03133	2.94706	2.68494	2.68311	1.85986	2.36109	3.20472	1.89868	1.53063	1.99744	4.135	3.37123	1.80944	2.44443	2.78107	4.04569	2.67376	3.93363	2.41995	2.65285	3.41074	2.24248	3.15217	3.17767	2.58178	3.70837	3.87871	2.85531	2.29677	2.20698	2.48301	2.70583	2.72215	2.35158	2.02608	2.44895	2.63507	2.22958	3.03767	2.1798	1.32171
11006	2.11513	2.20785	1.44964	2.43204	2.10802	1.74923	1.40936	1.70634	1.62515	1.38712	1.50736	1.79575	1.42001	1.9964	2.55466	1.55959	1.83186	1.21489	1.60192	1.3115	2.01728	1.77884	2.51693	2.32948	1.68946	2.1385	1.6748	1.87401	1.82572	1.52703	2.05278	2.02512	1.53098	1.68979	1.77074	1.91324	1.90855	1.81498	1.47671	1.71383	1.75071	2.0552	1.94974	1.4284	1.25604	2.49561	4.75679	2.09709	2.65433
11007	3.27604	3.5286	3.66356	4.03164	2.56886	3.34488	2.64574	4.57077	4.47428	3.33492	4.49221	3.9495	3.1326	3.72261	3.14917	2.9231	4.79244	4.0338	2.55713	3.66803	4.52483	3.87058	3.72595	2.97665	2.94756	2.97262	2.91562	2.9719	2.2294	2.59814	3.11621	2.40883	3.1283	2.59406	2.84007	2.79147	2.91902	3.18601	2.78807	2.48527	2.0941	3.16628	4.89514	3.4803	2.91616	2.97817	4.27072	3.58651	4.0116
11009	1.40616	2.7262	1.80292	2.17686	2.16995	2.2065	2.53294	1.85641	2.46184	2.27001	1.95656	3.27358	2.6734	2.14932	1.74325	1.85844	2.04509	2.22105	2.06818	2.54771	2.24593	2.32205	1.44931	2.19944	2.41162	2.15823	2.3713	2.06591	2.79935	2.86486	2.18005	3.24115	1.68607	2.01021	2.93404	2.91806	2.64911	2.78618	1.80132	3.13326	1.95041	2.24	1.8863	1.88692	2.23058	3.00463	1.65565	1.99642	2.38439
1101	1.36286	0.961599	1.58033	3.76608	1.96338	3.07095	2.23987	2.08469	3.55446	2.6143	2.30392	2.58601	3.11368	1.78919	1.73353	2.64023	2.76926	3.01432	2.69877	3.58473	2.587	3.22799	2.15184	2.89042	2.9802	2.8709	2.60933	2.16568	3.07248	2.84709	2.35488	3.91966	2.09514	2.58442	3.43515	3.03247	3.65612	3.09329	1.98076	2.49399	2.02628	2.13108	2.93269	2.2842	3.77256	2.80034	1.33174	1.45295	2.3064
11010	3.77724	4.17864	2.89264	2.89998	4.68703	3.19653	3.96985	3.26763	3.02462	2.7977	3.28543	2.62033	2.61343	3.1395	4.32497	2.77997	2.78122	2.83018	2.87099	2.66373	3.19289	3.2388	3.5637	2.80018	2.67762	2.68098	2.69532	2.77998	2.72713	2.354	2.73207	2.60772	2.65684	2.77882	2.63556	2.53026	2.94855	2.66577	2.7441	2.72143	2.48119	3.04825	2.7571	2.85652	2.77562	2.72389	4.62272	3.28218	5.16332
11011	3.56849	3.68713	3.94137	3.50905	3.23559	3.79784	3.26906	3.83387	4.01763	3.75	3.46613	3.7549	2.91476	4.04284	3.58706	3.92795	4.33497	3.65952	3.74605	4.17607	3.80367	3.57327	4.08401	3.82086	3.86373	3.8172	3.89397	3.89758	3.59078	3.97134	3.31901	3.82328	3.56277	3.30496	3.25444	3.65215	3.48778	3.92892	3.26917	3.68872	3.55227	3.76929	3.59543	4.12449	3.60243	3.62295	3.55813	3.96476	2.91432
11012	2.19527	1.63104	2.15239	2.89733	3.38299	2.34652	2.61933	1.63506	2.09998	1.91147	2.31469	2.4185	2.47023	1.7375	3.3019	1.99512	2.04247	2.29862	2.02135	2.62689	2.16164	2.0725	2.23056	2.0132	2.19967	3.47939	2.52663	2.39797	2.42768	2.50968	2.36073	2.81425	1.81394	3.29864	2.8933	2.98359	3.29175	2.50681	2.8705	3.47193	2.50448	2.59038	2.81449	2.37011	2.51029	3.17679	2.38982	2.80816	2.11781
11013	4.41452	3.8437	6.5905	4.53012	3.36449	4.17734	5.19336	4.60387	3.88716	3.94459	5.74315	5.14066	3.48482	5.76799	4.73059	5.20319	5.0847	4.23159	2.78862	4.92314	5.34676	5.70714	5.46733	3.72404	4.41284	3.28429	3.95696	3.77832	3.67771	3.73843	4.67105	3.8839	4.64531	3.23542	2.38851	3.31302	3.78775	4.8707	2.40536	3.79333	2.39403	4.84061	4.48667	5.06785	3.12892	4.31409	4.13688	4.43449	4.02672
11014	4.55605	5.24851	4.987	4.54302	5.14713	4.60524	4.69896	4.80318	4.96487	5.02767	4.91172	4.84669	4.4704	5.02221	4.7381	5.05311	4.72512	4.37017	5.03157	4.69074	4.99978	4.63324	5.11302	4.88265	4.96689	4.19719	4.6078	4.58473	4.72255	4.50776	4.92968	4.78175	5.12266	4.36536	4.44595	4.55798	4.31034	4.45774	4.2738	4.15239	4.17474	4.4546	4.80221	4.39027	4.32978	4.41015	4.7392	4.57569	5.83837
11015	4.87776	4.72269	5.28147	3.1256	4.42128	5.36119	4.97187	4.29344	5.17383	5.37627	4.97493	3.48252	4.51799	4.99196	4.40291	4.68783	4.10168	4.10725	3.83382	3.20563	5.00277	4.21909	5.37632	3.90936	3.63451	3.65841	3.89237	2.91604	3.06374	4.29036	3.81132	3.96379	3.56621	3.58895	4.2946	4.01733	3.71625	3.35183	3.08834	3.69078	3.59426	4.9587	3.0376	4.24596	3.45805	3.08931	4.27359	4.36958	4.89229
11016	3.10575	3.33694	2.58756	3.87512	2.24735	2.88058	2.49039	2.48488	2.87691	2.54405	2.84819	3.14297	2.81278	2.5079	3.3015	3.33376	2.98467	2.5943	2.58104	2.91237	3.3742	2.61547	2.83337	2.67804	3.10936	3.30346	2.82492	1.77234	2.66745	2.61241	2.43527	2.58221	2.6198	2.79055	2.91288	3.07023	2.84595	2.86608	2.40906	2.61099	2.49393	2.98266	2.97496	2.66977	2.72356	3.38769	3.52958	3.36851	2.78274
11017	4.06964	4.08661	4.75606	4.67003	3.51047	4.9098	3.91141	4.92661	4.92261	4.52672	5.14885	4.43822	3.97528	4.56851	4.05649	4.55591	4.54364	4.06824	4.7697	5.26566	4.903	4.38107	4.52815	4.9483	4.48111	3.82774	3.9653	3.91269	4.50701	3.73316	4.47246	4.40175	4.5567	3.84315	4.03148	4.57271	3.73813	4.37863	3.62472	3.70279	4.03242	4.36169	4.32287	4.32086	4.04511	4.00653	4.45074	3.08733	4.45121
11018	4.48179	5.00359	4.87828	5.29476	3.77133	4.52418	4.09841	4.52571	4.8147	5.92892	4.56332	4.11861	4.15591	4.95104	4.42659	5.71131	4.6002	4.46138	4.221	4.8228	4.54835	3.79847	4.90626	4.65485	4.21518	4.07819	3.90017	3.68853	4.25005	3.67294	4.30241	4.37819	4.19989	3.09241	4.31215	3.53126	4.2989	3.74811	2.88606	3.27969	3.73685	4.21374	4.96994	3.92539	4.32839	3.9667	3.5077	4.26072	4.06716
11019	2.56983	2.22277	2.55504	3.74652	2.62614	2.82857	2.47864	2.68759	3.04065	3.41774	3.116	2.97931	2.81767	2.69345	2.48415	3.02441	2.47371	2.8841	3.06656	3.25825	2.82196	2.79292	2.61624	3.08537	2.51381	2.82426	2.75893	2.60185	2.99681	2.75552	2.73141	2.63693	3.05517	2.44901	2.46884	2.76794	2.53953	2.9681	2.34387	2.48316	2.38286	2.5275	2.90435	2.71881	2.78147	3.21823	2.92582	2.55489	2.18973
1102	4.49939	4.97502	4.66707	4.26542	4.95004	4.31126	4.58366	4.78015	4.68175	4.3732	4.83123	4.43224	4.43745	4.51393	4.71338	4.94091	4.57504	4.36177	4.22878	4.81617	4.93878	4.4332	4.81159	4.54765	4.33765	3.8442	4.09288	3.82951	4.34285	3.7002	4.38451	4.16111	4.74329	3.62577	3.95421	3.94104	4.26109	4.18655	3.77106	3.60618	3.72913	4.47886	4.59698	4.48081	4.15199	4.27683	4.42855	4.33501	4.92103
11020	2.57746	3.14404	3.47016	3.63162	2.55103	4.83378	2.31449	4.20434	4.58949	3.32636	3.3592	3.36341	3.1119	4.00922	3.25621	5.22974	5.43217	4.26645	4.66107	4.23208	3.06814	3.12918	4.15523	4.08606	3.83225	3.55606	3.58186	3.00429	3.83517	3.18846	3.82428	3.52538	3.79959	2.43133	3.22934	3.0099	3.29215	3.05901	2.5206	2.44881	3.12453	3.16381	4.30129	3.32884	4.21394	3.68799	3.25718	3.85495	3.8856
11021	2.84583	3.36146	2.9995	4.04568	2.69479	3.91159	2.70619	3.23549	3.68182	3.75042	3.21265	3.95705	2.7673	3.31762	2.98962	3.08853	3.42512	2.49774	2.92216	3.5542	3.51908	2.88454	3.52589	2.86142	2.66596	2.70016	2.56426	2.35732	2.9897	2.71445	3.26457	3.28933	3.03581	2.63396	2.88885	2.92408	2.67678	2.79402	2.30828	2.7589	2.6382	2.56103	3.04539	2.91051	2.62816	2.66239	3.29111	2.88313	3.72059
11022	2.73694	2.88019	2.61582	1.72756	2.03159	2.79375	2.92421	3.14842	2.51863	3.38507	2.70998	2.8821	2.54167	2.43736	3.18084	2.73546	2.32197	2.91881	1.80132	3.10088	1.97146	2.1028	2.52708	1.81897	2.22491	2.51216	2.34916	2.25269	2.28641	2.47043	2.16133	2.34371	2.41733	1.95482	2.90515	2.71383	2.23635	2.17447	2.3255	1.53586	1.44294	2.74023	3.13805	2.90014	2.66657	2.64369	2.69786	2.96762	2.22116
11024	3.07003	2.25724	1.65529	2.81884	1.83679	2.38311	2.65013	2.36131	2.99837	1.80642	3.72267	2.27803	1.66067	2.44884	3.41745	1.87405	2.35144	1.97644	1.82772	2.61089	2.47857	2.47106	2.37125	1.50728	1.03229	1.1575	1.83681	1.33363	1.96673	1.28432	1.48959	1.86095	1.43372	1.77422	1.59831	1.66017	1.73999	1.98767	1.4423	1.72813	1.23411	2.17103	1.55614	2.22832	1.67361	1.81143	2.59357	3.51161	2.14794
11025	4.38557	3.91884	3.38343	4.6731	4.07732	3.66591	4.38099	3.90377	3.69061	3.49301	3.34683	3.90801	4.06825	3.35988	4.83757	3.05474	4.18574	4.24577	3.34864	3.65825	3.64014	4.19182	3.24224	3.26368	3.69044	4.69095	3.9678	4.39373	3.48836	4.22061	3.29405	4.05881	3.23103	4.5576	4.56764	4.16763	4.10412	4.20417	4.81606	3.81342	4.17019	3.57414	3.40348	3.86907	4.07662	4.6817	4.19637	4.20936	4.25903
11027	3.0749	1.93803	1.39228	2.8163	2.00132	2.54366	2.3928	1.8256	3.47193	2.26873	3.98618	2.48553	1.31847	2.89437	4.19917	1.70387	2.07018	2.15351	1.36214	2.1177	2.41012	2.57492	2.13542	2.26387	1.53222	2.10992	1.37619	1.29649	1.88548	1.60132	1.62925	2.50402	1.13989	1.49974	1.47185	1.66271	2.61377	1.46529	1.15593	1.24441	1.32338	1.25942	1.50354	1.41521	1.13638	1.96018	3.90723	2.94182	3.2
1103	2.37049	2.3671	2.72162	2.55916	2.12268	3.08636	2.26509	2.29978	3.66424	3.1804	2.98954	2.89843	3.02916	2.43039	2.08202	2.10832	2.45616	2.72814	2.41866	3.24826	2.54458	2.47478	3.02027	2.52962	2.31415	2.3983	3.05274	2.10922	2.39023	3.1143	3.11562	3.74431	2.7679	2.7288	3.14918	3.09683	3.22714	2.67722	1.89721	2.55637	2.16155	2.5386	2.62034	2.65665	3.69567	2.03665	2.00612	2.15235	2.25968
11030	4.24151	4.63435	4.68506	4.65186	3.88984	4.55536	3.92816	4.75517	4.82055	4.71078	4.58995	4.5174	4.1338	4.77381	4.02546	4.91132	4.83905	4.18893	4.55685	4.50322	4.7833	4.2467	5.11026	4.83467	4.63197	4.38922	3.95804	4.27083	4.65486	4.38024	5.00201	4.79241	4.74136	4.28177	4.09412	4.56832	4.26225	4.25475	3.8237	4.20117	4.20661	4.36781	4.37836	4.20243	4.20131	4.03416	4.26528	4.32132	4.77009
11031	3.93932	3.95298	5.18371	3.99355	4.20777	5.583	4.03695	4.62424	5.84372	5.14653	5.35563	4.13399	3.64451	5.65635	4.89201	4.53615	4.65424	4.95793	3.9165	4.53702	4.788	5.43628	6.15781	4.86133	3.349	3.92448	3.65524	3.49774	3.81214	4.09574	4.03841	4.73988	4.53284	3.41921	4.20081	2.68712	3.59099	3.69868	1.97905	3.24472	2.79923	3.76036	3.83376	4.50871	3.7472	3.45607	4.90233	4.32732	5.63121
11033	3.41185	4.01485	3.21937	4.47877	3.42851	3.44167	3.6156	2.78074	3.39432	4.02444	3.73131	3.81029	3.47881	3.18323	3.87356	3.57435	3.78196	3.32191	3.65437	3.3834	3.39308	3.44092	3.34474	3.89431	3.09419	3.72141	3.22309	3.1912	3.79048	3.16092	3.70547	3.68155	3.37922	3.30523	3.39783	3.34882	4.02242	2.97167	2.91824	3.11281	2.89172	2.72799	3.63963	3.01592	3.32696	3.6992	3.26356	2.75019	3.72586
11034	5.02321	6.13901	6.24049	5.48699	5.38615	6.12245	5.16509	5.99365	6.13036	6.13471	6.11243	5.69904	5.34407	6.05146	5.2207	6.00581	5.65427	5.44139	5.9442	6.01983	6.19756	5.49102	6.21046	5.97798	6.05289	5.00778	5.14979	5.05404	5.97397	5.49022	6.06914	6.05412	6.14751	5.52269	5.84521	5.9227	5.73791	5.50314	4.62842	5.20012	4.77756	5.18707	5.76747	5.20881	5.56539	4.94629	5.71739	5.62665	6.04006
11037	3.7363	3.54914	5.08721	3.88945	2.66481	4.91814	4.41834	5.91601	4.70852	3.92246	5.60465	4.00564	4.52732	5.16971	2.17735	6.02161	5.35794	5.28785	4.76127	5.3728	5.27459	5.13308	4.73062	5.3894	5.2947	3.84942	4.6068	4.13817	5.01921	4.71032	5.31428	5.12795	5.21947	4.32775	4.20412	5.39044	4.45563	5.1537	3.40545	3.94092	3.74931	4.71284	5.15008	4.5613	5.0539	4.19306	4.23876	5.44197	4.23688
1104	3.23028	3.78048	2.66934	2.33787	3.87984	3.16883	2.9773	2.39837	2.93947	3.5088	2.25227	2.94977	3.02173	2.43313	2.48242	2.92012	2.13763	2.24091	1.99802	2.71886	3.70961	2.53109	2.9938	3.04879	2.35915	2.50324	2.44672	1.9179	1.95135	2.43866	3.05584	2.44445	1.84533	2.68658	2.74753	2.49243	2.67548	2.88323	2.28889	2.04613	2.17455	2.99107	2.39653	2.45658	2.55581	2.32513	3.53624	2.60499	4.27479
11040	2.96273	3.52025	3.20686	3.51318	4.85196	3.07225	3.63415	3.38977	3.04922	3.08858	3.0093	3.66279	3.12464	3.22387	3.26067	3.14084	3.14171	3.14509	3.31008	3.23402	3.10105	3.02914	3.22859	3.81409	3.03927	3.1817	2.86714	3.3233	3.12206	3.1672	3.23392	3.50892	3.19774	3.21859	3.2888	3.06868	3.32355	2.97308	2.90972	2.89548	3.26478	2.97725	3.21488	3.30124	3.0583	3.36889	3.2242	2.97328	3.19041
11041	4.62504	4.86252	5.80265	4.80202	4.1666	5.38528	4.76571	5.26938	5.36223	5.31325	5.86509	5.16147	5.34548	5.12663	4.74465	5.74395	5.43956	5.42072	5.27623	6.05781	5.41184	4.96248	5.13001	5.42817	5.34795	5.03152	5.34334	5.17087	5.33991	5.54527	5.43861	5.79271	5.54855	5.03683	5.41307	5.74952	5.22022	5.48623	4.70362	4.9582	5.15076	5.12365	5.44142	5.36677	5.65599	5.06287	4.88858	5.3732	4.1196
11043	3.59948	3.38402	3.93104	3.11921	2.98824	2.67713	3.45139	4.36391	4.11903	3.37022	3.65444	3.42387	3.43326	3.97588	3.55617	3.94889	3.95493	3.81067	3.83395	4.13629	4.00254	3.89281	4.04521	4.10669	3.9237	3.75049	4.13822	3.90547	3.58754	4.14234	3.7531	3.90155	3.9517	3.70018	3.78453	4.21844	3.70168	4.25246	3.53975	4.02412	3.79141	4.11328	3.71037	4.01615	4.01593	3.67465	3.88218	4.20211	3.6117
11044	4.32529	4.51127	4.72843	4.23642	4.27819	4.38511	4.08099	4.9285	4.52919	3.78046	4.37083	4.37763	3.70236	4.54367	4.18752	4.53887	5.07806	4.53387	4.11177	5.11285	4.89953	4.49657	5.10485	4.05854	4.46252	3.98594	4.1319	4.22768	4.58763	4.1396	4.3854	4.26652	4.29782	4.18064	4.08263	4.52912	3.47951	4.56654	3.71181	3.82152	4.20864	4.58328	4.22353	4.50258	4.00708	4.2053	4.69764	4.62259	5.01337
11045	3.39596	3.03814	3.49506	3.35353	1.25346	3.59479	1.81376	3.47645	4.33877	2.91299	4.62125	4.51436	2.56533	3.48107	1.61553	2.17555	3.15673	2.92358	1.70624	3.65247	3.97907	3.41467	2.8971	2.63068	2.14406	2.35728	2.15249	1.94589	2.02924	2.11906	2.29051	2.5652	2.79868	2.78245	2.85777	3.30331	3.3386	2.85509	2.65982	1.50496	2.21768	1.92543	2.33698	3.9639	1.76902	3.04946	1.46279	2.30156	1.55226
11046	3.75231	3.86793	3.79664	4.30294	2.88707	3.63788	3.2513	4.20469	4.03134	5.23527	4.3486	4.30772	3.4125	4.354	3.72219	4.6072	4.14609	3.59853	4.04426	3.94595	3.74502	3.35895	4.21508	4.32846	3.59571	3.28668	2.94713	2.95419	3.32975	3.18568	3.84854	3.38337	3.91807	3.25582	3.38644	3.35761	3.56519	3.24521	2.70453	2.56326	2.56639	3.66952	4.35724	3.34923	3.50186	2.8959	3.52531	3.4613	3.21668
11047	3.87088	4.40827	4.632	4.81151	3.4021	4.40812	3.24835	4.39366	4.82491	4.41581	4.56458	4.36911	3.73752	4.21489	4.26913	4.56198	4.63493	4.09373	4.26319	4.06285	4.50697	4.08282	4.95977	4.40949	4.10652	3.66519	3.83082	3.75398	3.85606	3.39633	4.24482	3.95402	4.20099	3.30102	3.6297	3.34347	3.5348	3.55025	3.05475	3.35128	3.45282	3.97716	4.30619	3.46669	3.60696	3.66551	4.20421	4.01695	4.95217
1105	3.88925	3.47744	3.71971	2.81483	4.19132	1.81034	3.54273	4.41006	3.60581	3.00261	4.35665	4.18122	3.53245	4.09042	3.99129	3.96176	3.23291	3.36718	3.76092	4.11228	4.14056	3.3895	3.69	3.19917	3.82281	3.1547	2.90531	3.75638	3.42764	2.80475	3.77437	4.03887	3.64869	3.25348	4.24294	3.83322	3.22612	3.81442	3.16689	2.81044	3.2083	3.8653	3.64279	3.33881	3.42311	3.40555	4.42921	3.71145	4.18474
11051	3.37649	3.2108	3.04899	2.65289	3.13067	2.17042	2.67769	3.0561	2.76729	2.42406	3.00365	2.41161	2.78937	3.04321	3.18101	3.40339	2.98625	2.57812	3.24421	3.04769	3.24454	2.73181	2.81095	3.18234	3.65317	2.84593	3.47229	3.51871	2.95377	2.70085	2.93532	2.56908	3.19386	2.6674	2.76572	2.81465	2.53964	3.08593	3.29086	3.07682	3.38749	3.06503	3.09858	2.48872	2.8414	3.04885	3.62972	3.25279	3.08167
11052	3.4538	3.41093	3.83145	2.84718	4.21337	1.9936	3.11583	3.79713	3.62081	2.46056	3.62226	2.73998	3.4625	3.47145	3.28018	4.00743	3.37261	3.33075	3.753	3.99042	3.83753	3.53976	3.59409	3.46027	3.80626	3.21375	3.74282	3.56617	3.74598	3.46842	3.38716	3.33459	3.69759	2.37305	2.83529	3.35007	3.13516	3.3427	2.90255	2.91446	2.86697	3.75711	3.55999	3.13742	3.7493	3.54922	3.53288	3.36211	3.10394
11054	2.67775	2.90422	2.93679	3.93592	2.12212	3.7205	2.65654	2.82675	3.94111	3.62256	3.50637	3.54775	2.98162	2.88428	2.94468	3.24119	4.35303	3.29181	2.58125	3.30713	3.2766	3.0759	3.89183	3.35479	3.12984	2.9185	2.69767	2.25074	3.01629	2.36451	3.33219	3.65321	2.54202	2.30199	2.21631	2.85717	3.1899	2.91352	2.27656	1.85579	2.61834	2.54719	3.49401	2.40397	2.28635	3.33725	2.01095	2.73978	3.6849
11055	2.05807	2.03588	2.02631	1.43776	1.98904	1.84665	2.65095	1.74658	2.65917	2.49718	2.82418	1.71896	2.88169	1.67638	2.69999	2.31707	2.15165	2.84585	1.88319	3.71704	1.85335	2.49774	2.47765	2.24293	2.106	3.13504	2.73414	2.82818	2.00457	2.72432	2.09259	2.74529	1.94461	2.87685	2.55983	2.04232	2.67188	2.63117	2.64065	2.75065	2.36997	2.15245	1.41654	2.0665	3.1325	2.39769	1.76571	2.286	2.13465
11056	4.18992	3.78936	3.25753	2.95468	3.86422	2.80189	3.50701	3.81613	3.49725	3.833	3.56985	3.79448	3.71982	3.31858	3.6951	3.19516	3.27005	3.76013	3.1124	3.79198	3.45622	3.1689	3.48291	3.04021	3.02287	2.7493	2.87142	3.12737	2.9156	3.02621	2.98122	2.47618	3.34989	2.88584	2.94743	3.31617	2.53248	3.15155	3.06991	2.7698	2.97604	3.59785	3.35931	3.54726	3.25528	3.08671	3.63841	3.38339	4.20176
11057	2.54316	2.81614	2.34135	2.21721	3.21465	2.67431	3.06416	2.40646	2.5559	2.80744	2.61666	2.94877	2.41997	3.07213	3.10719	2.24855	2.68189	2.30254	2.90001	2.54995	2.65733	2.57456	2.60421	2.13819	2.09281	2.53589	2.26117	2.96593	2.62572	2.29631	2.6658	2.50198	2.34432	2.7696	2.22944	2.26845	2.63699	2.52359	2.39048	2.41401	2.42737	2.24718	2.43041	1.98884	1.97414	2.11856	3.58477	2.34978	4.19285
11059	3.42815	3.38817	4.1048	3.31849	3.40064	3.67948	3.50107	3.98151	3.98242	3.73554	4.14821	3.7896	4.02454	3.76207	3.25263	4.00588	3.71219	4.25133	4.1398	4.434	3.71944	3.94862	4.02341	4.27216	4.52317	4.16316	4.12168	4.31091	4.65221	4.52354	4.28521	4.46996	4.92761	4.24899	4.29195	4.36688	3.9835	4.40136	4.05297	3.99781	4.39291	3.89392	4.08064	4.39378	4.53012	3.95939	4.02965	3.85844	3.35807
11060	3.95602	3.88425	3.77893	4.08146	3.08464	3.10402	3.31339	3.8716	4.33027	3.34272	3.98761	3.01516	2.93532	4.00529	3.14999	4.25323	4.16335	3.49513	3.34309	3.74633	4.03243	3.77033	4.6257	3.81299	4.82955	3.63659	4.03606	4.17668	3.86856	3.76571	4.23765	4.02041	3.9376	3.93556	3.73955	3.81562	3.4893	3.81262	2.97136	3.92748	3.51439	3.67028	3.79291	3.82235	3.58056	3.42508	3.64507	3.83128	3.53762
11061	2.45295	1.24063	2.56959	2.38041	2.5743	2.41532	2.15964	1.88559	1.67514	2.57387	2.74414	3.23071	2.12329	2.46465	1.77122	2.35902	2.79561	2.30412	2.29934	2.34036	2.64605	2.3262	2.1978	2.47511	2.18284	2.54278	2.95678	3.0832	2.89964	2.69085	2.36587	3.74568	2.89679	2.46686	3.11471	2.56347	2.07168	2.21935	1.69754	2.24163	2.54278	2.09056	2.58725	3.19322	1.99653	3.05494	1.914	2.25182	1.98939
11062	3.55184	2.52016	2.62434	4.18451	3.13852	3.31345	2.79408	2.94411	2.52256	3.42747	3.01295	3.3003	3.51179	3.1475	2.61772	3.56236	3.2178	2.86876	3.9274	2.45178	2.41044	2.98063	3.40012	3.90275	3.22591	3.16486	2.57305	3.05696	3.48563	3.22107	3.20035	2.89685	3.0084	3.15484	2.87492	3.22955	3.20673	2.72011	3.20652	2.66236	3.25053	3.50135	3.90184	2.89134	3.02358	3.68284	2.60054	2.77021	2.38857
11063	1.38323	1.94842	2.10737	1.62912	1.9503	2.28423	1.82083	1.13423	2.1152	1.69128	1.66726	1.7169	1.73938	1.87284	1.19438	2.22447	1.41944	2.03147	2.21194	2.30653	1.64907	1.76836	1.55016	2.63798	1.77726	1.92464	2.10124	2.83024	1.53907	2.13366	2.28845	1.34795	1.811	1.98959	1.46746	2.67988	2.18177	1.98723	1.63104	1.69486	2.09123	2.05452	1.85341	1.80584	3.04178	1.94195	2.3891	2.98783	2.09944
11064	4.0516	2.58047	3.41314	2.27564	3.07217	2.97061	3.04307	2.82822	2.75198	2.23267	2.12202	2.4889	1.40191	2.62911	3.61736	1.30962	3.38963	3.00224	2.5574	2.14444	1.92478	3.57132	1.97773	1.55871	2.09368	1.76789	2.81214	1.66606	1.92336	2.33368	1.93818	2.76995	2.15812	2.24297	1.93223	1.81502	1.81999	3.18823	2.57042	2.12476	2.53338	3.31412	2.75065	2.95139	1.65877	2.64378	4.31103	3.31712	4.32292
11065	3.89844	3.53011	3.0471	3.64526	4.60101	3.76514	3.62254	3.60993	3.3989	3.8947	3.72176	3.45223	3.4817	4.00276	3.93265	3.23086	3.01443	3.3819	2.94541	3.67283	3.91458	3.39431	4.09461	2.53279	3.07881	3.11585	3.21869	3.12303	3.24574	3.26073	3.27677	3.27801	3.09035	3.49457	3.51	3.5245	3.14583	3.49194	2.61686	3.0733	3.08497	4.40972	2.77653	3.04893	3.11562	3.41191	5.15335	3.1987	4.32849
11066	3.86939	4.10097	4.31018	4.14834	3.24437	4.87813	3.37294	4.24091	4.65874	4.40073	4.35733	4.24812	3.69259	4.4152	3.63805	4.54374	4.31494	4.31411	3.94685	4.24819	4.03684	3.78993	4.50028	3.84117	3.8135	3.63342	3.82874	3.54429	3.87371	3.49554	4.14258	3.95813	4.08029	3.37817	3.55889	3.84182	3.35482	3.91552	3.24978	3.55031	3.40175	3.95977	4.30643	4.21043	3.96941	3.66971	3.75099	4.12837	3.62427
11067	3.32585	4.55623	3.44809	3.86067	4.01554	4.23115	4.38973	3.60148	5.45045	3.58546	3.83582	3.4739	3.09833	3.5424	4.43628	3.51196	4.42071	3.40941	3.6712	3.20927	3.92503	3.33893	3.99832	5.25321	4.07882	3.77453	4.8793	3.59752	5.07188	4.65949	4.42292	4.5442	4.10908	4.50418	4.78322	5.27164	3.76499	4.48346	5.04782	4.13319	5.03478	2.86485	3.76797	3.00208	2.62984	3.21287	5.58967	3.54441	5.20247
11068	3.45039	4.55779	4.39872	4.94605	2.69119	5.85256	3.23189	4.71039	4.8114	4.94942	4.56287	3.91749	3.65781	4.98403	4.06248	5.47128	4.68798	4.48768	4.52419	3.93913	4.02863	3.71635	5.25171	4.28762	3.21564	3.6562	3.46569	2.86857	3.19856	3.07416	3.95536	3.67314	3.96813	3.10534	4.44293	3.5143	3.5922	3.26167	2.59507	3.16691	3.06704	3.97094	4.5345	3.51233	3.28855	3.69885	3.6028	4.63169	4.94881
11069	3.22009	3.04629	4.2541	3.26466	2.47955	3.38861	3.45509	3.81038	4.42183	3.28514	4.27935	4.08239	3.78648	3.96835	3.01361	3.24013	4.33419	3.72901	2.78684	3.56424	4.16183	4.25034	3.86666	3.39494	3.59217	3.45606	3.75024	3.56347	3.49685	3.46128	3.82811	3.52999	4.30213	3.50365	3.42361	3.66025	2.83958	3.95094	3.17534	3.45919	2.91515	3.45157	3.89787	4.09175	3.10658	2.89899	2.35663	3.77138	4.122
1107	4.32374	4.58218	5.11912	4.14131	3.37757	4.5943	3.83584	3.96804	5.03424	4.40925	4.51215	3.85982	4.16893	4.83765	3.68372	4.65617	4.4808	4.24739	3.79879	4.21295	4.61273	4.19866	4.9147	4.31617	3.94319	4.03181	3.92159	3.34292	3.98815	3.94424	4.42272	4.62383	4.17345	3.88818	4.18836	4.32678	3.94254	3.94127	3.01388	3.3093	3.62832	4.27611	3.61393	3.97116	4.30508	3.30039	3.66833	4.31148	4.34563
11070	2.95144	3.83022	3.6574	3.80171	2.98679	3.81006	3.08008	3.61675	3.93605	4.21386	3.71085	3.11823	3.07503	3.58765	3.46832	3.97711	3.74097	3.2177	3.82141	3.67111	3.61062	3.47485	4.25393	4.05584	3.84954	3.60546	3.36557	3.3934	3.73887	3.26872	4.13014	3.70686	3.85425	3.27492	3.27781	3.24232	3.34097	3.36128	2.66261	3.4258	3.03235	3.52533	3.87468	3.27559	3.32248	3.14139	3.27947	3.36792	3.64682
11072	4.09744	4.34583	4.32119	4.59835	3.48444	5.12622	4.09891	5.42257	4.30201	4.83241	5.23646	4.42453	4.6005	4.78252	4.12506	4.93748	4.83847	4.74896	3.91252	5.14918	4.611	4.1861	5.40521	4.91024	4.66004	3.84865	4.02961	3.89883	4.12326	4.0978	4.44167	4.45769	4.83168	3.58995	5.3481	4.51278	4.16254	4.01588	3.066	3.81883	3.77418	4.66917	4.64298	4.62107	5.02801	4.15797	4.43242	4.31183	4.48837
11073	3.52504	4.19208	4.06635	3.5947	3.81179	3.23296	3.57444	4.18411	3.74194	3.66638	4.06874	3.12197	3.41613	4.49682	4.03673	4.67211	3.47297	4.00403	3.58311	3.58952	3.88582	3.83917	3.87948	4.03572	4.56445	3.36284	3.84167	3.74246	4.20734	3.45093	4.0313	3.71307	3.88795	3.33425	3.21145	4.14033	3.28715	3.74585	2.91455	2.83038	3.37075	4.15672	4.18677	3.49825	3.69504	3.70712	4.62615	3.78703	3.74249
11074	2.16858	2.0818	1.8074	2.19363	2.14222	2.12839	2.1975	2.04459	2.25175	2.1931	2.04136	2.37535	2.34294	1.57302	1.93421	2.2295	1.78817	1.89622	1.70785	2.56661	2.22958	2.434	2.54083	1.9352	2.10116	2.11313	1.686	2.17474	2.36387	2.09733	1.98234	1.81051	2.17732	2.10255	2.05705	1.91882	2.12455	2.6262	1.97311	2.27253	1.71851	2.2705	2.35336	1.96161	2.2335	2.6358	2.12839	2.40071	2.08756
11075	2.21364	3.98301	1.53784	2.69598	3.14247	2.64068	3.50318	1.83649	2.04135	2.02413	2.17356	2.2188	2.44854	1.59633	2.04772	1.99357	2.16648	2.1112	1.54236	2.20247	1.64787	1.75932	1.00092	1.94048	1.73774	2.12634	2.44854	1.55491	1.89834	2.31672	1.83843	2.50294	2.04088	2.12088	2.63025	2.43601	2.08665	2.38388	1.90609	2.23957	2.13002	1.93496	1.34012	1.91348	2.11943	1.99645	1.68377	1.90341	1.6897
11076	2.35212	2.83001	2.58808	2.5476	1.48245	1.78304	1.96682	2.21948	2.35801	3.06725	3.44039	1.40912	1.69028	3.59135	2.52825	2.41589	3.73551	1.54011	2.46583	3.01594	2.20869	2.6975	2.92882	3.20348	3.11634	2.35953	2.35169	1.97899	3.0581	2.12419	2.41607	2.38109	3.38092	2.34314	2.62574	3.31337	2.50623	2.31682	2.95648	2.80608	2.28429	2.87589	2.26896	2.21193	1.97999	3.315	1.94159	1.54612	1.82671
11078	3.89454	4.32446	4.67518	4.6023	3.83161	4.86192	4.01421	4.28408	5.04279	4.37278	4.55505	4.54596	3.76821	4.81081	4.07212	4.47621	4.89341	4.10941	4.30416	4.41399	4.70293	4.34565	5.29841	4.56292	4.29213	3.92783	3.89679	3.92022	4.114	3.65731	4.38582	3.93808	4.27061	3.93276	3.76589	3.95495	3.81758	4.00493	3.23547	3.53485	3.57089	3.68292	4.28432	4.06858	3.7711	3.92101	4.26544	3.96482	4.7767
11079	4.23854	4.82117	4.66266	4.79779	4.18774	4.65708	4.1907	4.54701	4.73802	4.94774	4.78607	4.46898	4.19753	4.83549	4.31303	4.96304	4.67723	4.0263	4.71523	4.47208	4.6778	4.27652	4.74018	4.73715	4.47187	4.04893	4.14894	4.16781	4.45137	3.94463	4.58053	4.40835	4.50502	3.98858	4.17207	4.09282	4.21303	4.11368	3.48351	3.6197	3.80009	4.23507	4.65937	4.12819	4.3083	4.05567	4.46939	4.16852	4.73466
1108	4.8061	3.42388	3.60642	3.85579	3.39382	4.08847	3.13106	5.00236	4.01746	3.73788	3.34534	4.16859	2.89171	4.22561	3.4922	4.24089	3.66527	3.72141	3.83925	3.58542	3.34171	3.66128	4.21891	3.74861	3.3815	3.27408	3.25167	3.41611	3.92723	3.28306	3.76222	4.59867	4.00907	4.53339	3.59663	3.42717	3.09911	4.81871	3.74942	4.74228	4.25176	4.52968	3.82651	3.57355	3.44209	3.23905	4.45549	4.97086	5.07014
11080	4.00357	3.77607	4.59609	2.85456	3.92532	3.7801	4.08042	3.97951	4.16904	3.60552	4.25692	3.32823	4.2586	4.0171	3.91362	4.63587	3.85331	4.04415	4.04149	4.18028	4.17389	4.19159	3.99847	4.54628	4.54836	3.84823	4.62473	4.14166	3.92564	4.23178	4.05466	4.97849	4.24983	3.53932	4.77284	4.1086	4.49267	4.31459	4.41842	3.85595	4.27959	4.2343	3.66893	4.17209	4.10868	3.97486	3.60415	4.52358	3.49193
11081	1.32507	1.40564	2.02383	1.71766	1.54858	2.11131	1.61165	1.62037	2.11396	1.99325	1.70763	2.07964	1.88917	1.0795	1.27947	1.49963	1.70612	2.10351	1.79063	2.13084	2.31498	1.45146	1.94449	1.63681	1.68246	1.94214	1.67913	2.01663	1.88312	2.26375	1.93195	1.84278	2.44314	1.7111	2.01869	2.71682	1.74394	2.13277	2.0578	2.18975	1.43455	1.69085	2.00746	1.86183	2.2726	1.69224	2.01751	1.64774	2.2177
11082	2.79557	3.35273	2.69988	3.76693	1.28912	2.81459	2.64202	3.89258	5.61125	4.30874	3.51883	3.99249	3.59225	3.61495	3.74372	3.25453	4.47644	1.38122	2.68349	3.64408	3.89082	3.96802	2.11811	4.18891	4.60505	3.8777	4.25591	3.57673	4.70834	4.33746	4.42624	3.99441	4.55119	4.45608	4.69674	5.31317	3.31211	4.64903	4.54879	4.70719	4.82333	2.39729	2.37502	1.58103	1.49188	3.5798	4.30302	4.02564	4.23099
11083	3.22579	3.78471	4.09185	3.82567	3.09836	3.95935	3.49417	4.1386	4.17247	3.53778	3.8198	4.1037	3.44664	4.03547	3.51405	4.42807	4.28394	4.13846	4.41736	4.3659	4.15345	3.70547	4.40669	3.99098	3.9009	3.7482	3.67928	3.54798	4.22309	3.7997	4.11945	4.21679	4.30285	3.21666	3.65065	3.84372	3.42966	3.77597	2.98657	3.45318	3.22142	3.87772	4.07807	4.26917	4.49266	3.70492	3.42411	3.69673	3.29673
11085	1.90708	1.81216	1.93348	2.99966	2.71233	2.55782	2.25966	2.0081	2.88848	2.12376	2.90948	2.31897	2.18417	2.35131	2.06801	3.0586	2.53002	2.88151	2.71657	2.4071	2.32145	1.95865	1.9092	2.56186	2.53979	2.73678	2.5404	2.69003	2.29748	2.50137	3.43815	2.28642	2.33061	2.42937	3.02212	2.14124	2.31994	2.59029	2.64582	2.85504	2.40128	2.08013	2.35641	2.11197	2.68624	2.20024	1.85906	1.95144	2.00984
11086	2.47215	1.40283	1.79455	2.02748	1.82863	1.65891	3.2633	2.00493	2.14206	1.72665	1.99504	2.24422	2.05664	1.15402	2.54566	2.09356	1.48215	1.89983	1.53207	2.24198	1.86079	2.08805	2.49304	1.94844	1.66828	2.37027	2.94119	2.97367	2.11908	2.6534	2.03769	1.86104	2.47493	2.07435	2.21683	2.21341	2.64345	2.36517	2.65404	2.5646	2.33014	2.3872	1.86781	2.40627	2.26284	2.32272	2.51048	2.49076	1.36354
1109	2.05588	1.62943	1.84267	2.08614	1.57983	2.13194	2.75205	2.3974	2.40214	2.772	2.35918	2.141	1.82003	2.01518	0.548786	2.01491	2.2709	1.50354	1.99007	1.80132	1.77218	1.76948	1.92419	1.86012	2.43054	2.3788	2.01728	2.55498	1.88029	2.14621	2.45806	1.71335	2.29995	2.55498	2.12186	1.67119	1.79932	1.20254	1.77965	1.64803	2.18698	2.19548	2.34974	2.01168	1.81348	2.52989	2.06207	2.48077	1.71335
11092	2.89179	4.24724	4.60319	3.6291	1.87152	3.68825	2.15328	2.19873	2.89137	2.36319	3.01588	2.70753	2.81305	3.27287	3.19797	3.24392	3.25379	2.83317	3.08843	2.70007	3.14211	2.54924	3.8807	3.69355	3.2865	2.6128	2.76395	2.62066	2.79331	2.85252	3.04819	2.99238	3.30453	2.31399	3.60752	3.00995	3.06922	2.81559	2.45798	3.15688	2.8403	2.94202	2.51655	2.12152	2.69108	3.01255	3.21509	3.02139	2.14888
11093	2.3086	3.79084	2.40742	3.74936	2.8421	2.71633	2.97282	2.30202	3.2204	2.67151	2.31766	2.80687	2.5083	3.18329	2.71998	3.77826	3.58894	2.76887	3.14149	2.47263	2.98884	2.86949	3.33386	3.24484	2.96914	3.049	2.99293	2.65817	2.71422	2.9916	2.88278	3.35388	2.44005	2.94287	3.42565	3.15635	2.38864	2.69303	1.9922	2.90431	2.91526	2.70134	3.00179	2.46421	3.10718	3.34158	2.49011	2.57851	2.38044
11094	4.11692	4.51632	3.86959	4.66357	4.23265	4.23144	4.30219	4.10424	4.04535	5.41528	4.07725	4.97278	4.26748	4.3294	4.62485	4.60564	4.05782	4.00752	4.26677	3.97701	4.4671	4.06432	4.6544	4.44771	4.02939	4.2618	3.56713	3.72155	4.21617	3.91988	4.30077	4.32268	4.31706	3.7341	3.96909	3.81567	4.09243	3.73975	3.60524	3.4726	3.5466	4.08596	4.56658	4.01585	4.06679	4.27157	3.77562	3.76029	4.05871
11095	2.55137	2.48925	1.93847	1.98361	2.60864	4.04977	2.55874	3.41446	2.84754	2.35273	2.02462	2.28753	2.14645	2.13234	2.83671	2.52533	2.9821	2.01498	2.65926	2.78103	2.60939	2.01502	2.3724	2.42877	2.90154	2.31208	2.68917	2.60749	2.36704	2.81783	2.77475	3.20643	2.18601	2.19146	2.34739	2.47724	2.42566	2.81758	2.22847	2.03615	2.18984	2.23944	2.36539	2.48005	2.28317	2.48214	1.78149	1.78968	2.82216
11096	3.14477	3.96827	3.44804	3.58481	4.48297	3.20284	3.86462	3.05372	3.11237	2.78946	4.44119	3.50971	2.91982	4.09477	3.46223	3.13592	3.51126	4.76568	3.5974	3.59755	3.86006	4.1926	4.26652	3.22144	2.38248	3.30773	3.64678	4.41625	3.05413	1.46647	2.51753	3.63361	2.97998	4.24249	3.3157	1.95215	2.65037	2.68885	2.57555	3.16025	2.59957	3.01997	3.43212	3.35764	2.85055	3.87847	3.89062	2.39026	3.12495
11097	3.05701	4.04201	3.58193	3.92736	3.68113	4.36061	3.20226	3.54199	3.9623	3.47163	3.30512	3.32139	3.02033	3.48152	3.39345	3.68529	3.60108	3.44838	3.77337	3.62475	3.37292	3.06878	3.41553	4.09327	3.17437	3.18546	3.45049	2.75668	3.39572	2.93813	2.93242	2.92825	3.1379	2.83211	3.19011	3.23507	3.55313	2.8856	2.92008	2.85908	3.44951	3.28471	3.83245	3.17948	3.00167	2.9268	2.89008	3.32497	3.26768
11098	5.0206	5.61468	4.90005	4.83062	6.14292	5.66761	5.38575	4.5648	4.11551	4.54666	5.3684	3.76851	4.44938	5.30854	5.61556	4.7378	4.24275	3.90608	4.62699	4.26361	5.1936	4.10809	5.97331	4.25985	4.4572	4.02479	4.22482	3.83681	4.45433	3.75783	4.61937	3.61334	4.0059	4.03116	3.93415	3.11671	4.636	3.7688	4.01425	4.13711	3.73837	3.58031	4.85115	3.61964	3.72271	4.18915	4.37182	3.10156	6.0828
11099	2.70101	2.46866	3.95221	3.16628	1.54303	4.7402	2.02612	3.89588	3.49819	3.10714	3.30345	2.31212	2.65114	3.98716	2.70619	4.22914	3.16308	3.64775	3.00609	4.84317	3.33417	3.24349	4.26951	3.26576	3.27927	2.57633	2.96157	2.52376	2.75979	3.00597	3.01587	2.61289	3.30212	2.05117	2.5228	2.80372	2.03187	3.31963	1.99341	2.63603	3.33363	4.13919	3.16129	3.06663	3.2764	2.76658	2.6722	3.75706	2.98453
11100	3.5536	3.74344	3.67596	3.47536	3.40045	4.41612	3.36248	3.82559	3.96578	3.5133	3.60079	3.54089	3.31639	3.6374	3.65481	3.79442	3.70689	3.34414	3.42775	3.77322	4.1107	3.59626	3.80382	3.81163	3.62004	3.55829	3.25015	3.45578	3.28877	3.31042	3.72906	3.9456	3.73635	3.47429	3.17621	3.62706	3.46327	3.67006	2.93301	2.87216	3.09957	3.28782	3.52888	3.25511	3.3212	3.32911	3.76506	3.40844	3.80552
11102	3.04553	2.89131	3.38953	3.53777	3.51475	3.85093	3.28937	3.14287	3.231	4.28593	3.83049	4.36398	3.11896	3.71541	3.20822	3.84767	3.85562	4.05479	4.05837	3.48889	2.89652	3.36256	3.01132	4.30473	3.66585	4.25313	3.4935	4.01056	4.41081	4.02532	3.72933	3.21644	3.60846	3.67165	3.58712	3.07432	3.56726	3.326	3.5842	3.07034	3.75337	3.38936	4.31966	3.64588	4.0536	3.94806	3.12372	3.17085	2.9818
11103	3.6683	3.35405	3.82006	3.39861	4.05273	2.13969	2.70257	4.01451	3.77977	3.71839	4.53892	3.87637	2.90692	4.53074	2.34366	3.72198	4.03459	3.8897	4.24803	5.00052	3.89085	4.02208	5.0962	3.62854	3.80127	3.02686	2.9465	3.44062	3.92049	2.88229	3.79368	4.02056	4.33164	3.25871	2.61597	3.14059	2.50997	3.94343	3.21642	2.9882	3.22362	3.87856	3.83503	3.49856	3.56496	3.80775	3.39214	3.62876	4.60867
11104	4.2697	4.62858	3.81665	4.43871	4.09987	3.78216	3.3187	3.86712	3.78773	4.07182	4.01041	4.41571	3.44796	4.32565	3.35923	4.09708	4.53785	3.5942	3.83963	4.47148	4.0117	3.95628	4.67567	3.29512	3.86977	2.53796	3.23651	3.49583	3.45919	2.93074	3.93001	3.10514	3.85058	2.99143	2.31762	3.1973	2.84441	3.71013	3.46878	3.31029	3.44367	3.85856	4.48933	3.67519	3.43224	3.71773	4.59102	3.90186	4.0724
11107	2.74849	2.0555	3.04169	1.84278	1.63812	2.80718	2.43816	3.21808	3.18217	2.72159	3.22222	2.76769	2.42777	2.7807	1.55858	3.27886	3.08925	3.34677	3.14945	3.52307	2.729	2.85962	3.30447	2.69378	3.54752	2.18929	2.92044	3.64034	3.08637	3.33277	3.24316	3.13539	2.92048	2.79918	2.84886	3.37361	2.90336	3.63653	2.93677	2.97159	3.14662	3.82653	2.59936	3.55383	3.70656	2.46805	2.57771	3.28758	2.33475
11108	4.03008	4.33661	4.60456	4.46029	3.74166	4.3392	3.70498	4.62648	4.72525	4.44915	4.65168	4.57335	4.10172	4.87799	3.95239	4.88711	4.67405	4.5243	4.7668	4.82044	4.3873	4.2672	4.75249	4.65282	4.47431	4.4532	4.15787	4.20486	4.68852	4.2751	4.63448	4.53316	4.72085	4.12351	4.41726	4.39813	4.1302	4.4376	4.0105	4.11234	4.1651	4.5155	4.48894	4.27054	4.44198	4.43733	4.32953	4.61865	4.39783
1111	2.12095	2.00013	1.78804	1.83622	2.72227	2.10375	2.07201	1.79198	1.73954	2.24498	1.87345	1.90097	1.86611	2.02121	2.07077	1.9156	1.69014	1.70717	1.7039	1.67895	1.77585	1.73992	1.99906	1.55487	1.86762	1.70516	1.87	1.80479	1.64121	1.7449	1.85808	1.68694	1.73849	1.99315	1.86247	1.84822	1.70036	1.78815	1.77973	1.8047	1.88083	2.22555	1.82128	1.69803	1.78853	1.78112	2.87714	1.63579	2.92187
11113	3.13173	4.71859	2.4493	4.11484	3.79654	3.7097	4.04995	2.77768	2.46049	4.75979	2.85385	3.90587	4.36133	3.73565	2.98514	3.27013	3.35859	3.10725	3.91102	2.57297	3.746	3.08473	3.19439	3.88468	3.25652	3.54741	2.77043	3.12596	3.8983	3.39686	3.33791	3.06948	3.87933	4.01329	3.38556	3.03879	4.06856	3.05275	2.53309	3.22372	2.95755	3.64295	3.32629	2.59543	2.58963	3.28944	4.07853	2.63355	3.62197
11116	3.2235	3.79816	3.09429	3.8378	3.49407	4.05141	2.95386	3.48138	3.44728	3.46189	2.5851	3.47382	3.29529	3.48858	3.2727	3.52031	2.77141	3.00892	3.78964	3.22788	3.38579	2.70074	3.70576	3.81165	3.37145	3.21817	2.55523	2.88431	3.17075	2.48423	3.32677	3.04028	3.37111	2.69172	2.90018	2.67857	2.70594	2.9014	2.95236	2.524	2.74315	3.52254	3.96605	3.0311	2.91818	3.60148	3.19541	2.59512	3.65247
11117	3.25827	4.39154	3.54972	2.39145	3.61556	4.1097	4.10874	2.41923	2.54654	2.38762	2.96232	1.29863	2.20177	2.30117	2.15462	2.75159	2.03609	2.38176	2.47722	2.27728	3.07037	2.47647	3.29382	2.3272	2.68138	0.602862	2.69818	2.6635	1.07453	3.55857	2.7901	2.17228	1.59139	1.00571	2.446	1.44836	3.0224	2.40337	1.36238	1.90725	1.31732	2.06031	2.51348	2.15242	1.92691	1.53875	2.45529	2.97284	4.22865
11118	4.38997	3.93172	4.03525	4.19315	3.53994	2.86807	3.46196	4.04736	3.82018	3.26618	4.81574	5.36995	3.2482	4.35936	4.36772	4.36441	4.24328	5.02525	3.4752	4.38213	4.50696	4.84126	5.37217	4.01901	3.18659	3.89898	2.6956	2.74678	4.33178	3.6148	2.48998	3.26256	4.81647	3.90006	3.49873	2.85384	2.67402	4.31961	3.20716	2.08124	2.97972	4.3328	3.66189	4.33903	2.27671	3.8218	4.07641	4.39449	4.90007
11119	3.29427	3.69827	3.63498	4.09751	3.16052	3.44724	3.50438	4.44203	4.58896	3.77095	4.75564	4.39998	3.26452	3.50688	3.82852	3.96404	4.5138	4.1128	3.75903	3.77541	4.5351	4.07423	4.04501	3.61113	3.73135	3.48753	3.46431	3.02527	3.87027	3.44283	3.43051	3.40313	3.73375	3.56727	3.32648	3.1216	3.10488	3.66234	3.51532	3.09983	3.08394	3.60946	3.91233	3.92787	3.18862	3.82266	3.41904	3.58567	4.1631
1112	3.45766	2.67029	3.46894	2.53478	3.61093	4.08705	3.46223	3.71364	3.96941	3.78383	4.09517	3.48811	2.88347	3.76779	3.44869	2.91808	4.0143	3.46013	2.95731	3.67416	3.57526	4.154	3.64453	3.60107	3.34991	3.76184	3.40291	3.91438	3.83892	3.67153	3.35696	3.94152	4.02833	4.16805	3.33627	3.30118	3.21676	4.20821	3.47353	3.76577	3.64445	3.0976	3.50039	3.43321	3.01527	3.02987	3.31433	3.80126	4.11386
11120	4.43961	4.14732	4.92505	4.3669	3.72094	3.42268	3.8983	4.61566	4.81146	3.91042	5.34838	4.70982	4.11906	4.44793	4.21481	4.85574	4.81183	4.60953	4.02348	5.30292	5.00457	4.49083	5.18104	4.09526	4.24818	3.71307	4.49767	3.85502	4.07785	4.17382	4.45283	4.48529	4.15594	3.77456	4.00248	4.37794	3.79017	4.18608	3.58668	3.94144	3.95337	4.32824	4.34248	4.217	4.43892	3.93583	4.54776	4.51444	4.54567
11122	2.40811	2.06347	1.96128	2.16753	2.20234	2.71793	2.51322	1.81515	2.32427	2.62647	2.56777	3.44209	2.77448	2.05969	2.29952	2.91543	2.48862	2.86506	2.55054	2.26203	2.63501	2.37633	2.1567	2.55075	2.38543	2.8314	2.78082	2.61365	3.03017	3.1692	2.67471	3.46808	2.64062	3.93441	3.5288	3.66495	3.72613	2.99247	3.86834	3.01053	3.35173	2.62701	2.57048	2.73545	2.96623	3.46265	2.35138	2.08113	1.85836
11123	2.59185	2.36062	1.82665	1.46826	2.06028	1.99185	1.94046	2.83748	2.1181	2.19302	2.08884	1.31567	1.75407	2.22507	1.96968	2.03229	1.96465	1.41808	2.41293	2.83091	1.94921	2.19482	2.79754	2.08113	2.2385	1.87899	1.67733	1.58172	1.71685	2.02085	1.90963	2.1217	1.69103	2.79174	1.81141	2.04658	2.16621	2.84509	2.46067	2.48309	2.56929	2.45629	1.44966	2.02327	1.95875	1.12827	3.63058	2.93138	2.55946
11124	3.3765	4.47488	4.21037	4.70864	4.16225	3.12564	3.31971	4.16205	4.22104	3.99425	4.09929	3.37201	3.44176	4.13109	4.18196	4.5754	4.61209	4.10618	4.00228	4.12734	3.84435	3.46514	4.07424	4.28084	4.03014	3.86049	3.99567	3.72558	3.79207	3.12221	3.84898	3.45348	3.92133	3.32274	3.74461	3.5769	3.68118	3.71771	3.43579	3.64558	3.79045	3.64964	4.57722	3.37325	3.67126	3.81609	3.49576	3.9071	4.91423
11126	3.69496	2.37643	2.15014	2.56058	2.5484	3.07061	2.92511	2.54334	3.83685	2.82	2.87776	3.02478	2.32012	2.23044	3.0454	2.39266	2.10128	3.70194	2.06848	2.87557	3.55544	3.49729	1.88455	2.25958	2.08351	2.20851	2.17642	2.28447	2.20224	2.29912	1.85265	2.15664	2.3116	1.97056	2.13004	2.42922	2.40408	2.21738	2.29916	2.37163	2.37793	2.66679	2.16359	3.28351	2.24604	2.6092	2.25492	3.19948	1.86608
11127	2.68897	2.99898	3.001	2.6509	2.35362	3.8156	2.53311	2.54567	3.18046	2.93201	2.99336	2.32154	2.74802	2.94864	2.18503	2.89077	2.5671	2.51639	2.86476	2.83091	2.97563	2.38885	2.96251	2.75919	2.76397	2.2674	2.52653	2.04167	2.94923	2.45313	2.97882	2.61373	2.77426	2.34048	2.73423	2.83988	2.81197	2.80216	2.34302	2.27575	2.62232	2.46112	2.42694	2.69637	2.70158	1.98247	2.26094	2.6898	2.66931
11129	3.90135	5.04245	4.47236	5.09464	3.74871	4.57764	3.70044	3.8543	4.65662	3.80362	3.46068	4.23912	3.36369	4.26015	4.07879	4.17652	4.18079	4.01733	4.01476	4.21195	3.98363	3.5175	4.24479	4.50185	4.04193	4.14108	2.95021	3.31719	3.34578	3.36571	4.30286	4.41985	3.41668	3.53126	3.16657	3.8221	4.029	3.77237	2.79972	3.52704	3.62293	4.21401	3.8154	3.73744	3.14652	3.91476	4.04969	3.64258	4.20247
1113	4.81667	3.32633	6.02589	3.82979	3.00687	3.00522	4.18857	1.72471	3.49335	3.2095	4.89476	2.35409	4.01208	2.61361	4.38509	2.51812	3.25839	4.20464	2.5319	2.47432	3.0406	2.96874	3.03181	3.19226	1.93115	2.88153	3.13027	2.53881	2.14404	4.09597	3.30706	2.24122	1.59603	4.09481	4.68246	2.9719	3.00251	2.79844	2.31668	3.38765	2.92653	2.15943	1.74888	2.92313	3.57163	2.68366	3.28413	2.6647	1.84349
11130	4.30867	3.80873	3.57118	3.91525	4.45853	3.00867	3.46381	3.75196	3.23734	3.73508	3.87812	3.1723	3.83928	4.18759	3.56265	3.6969	3.3696	3.24753	3.65502	3.5589	3.77193	3.50558	4.24568	3.65699	3.44555	2.84114	3.22	3.19175	3.54151	3.17847	3.45932	3.22321	3.18086	2.767	3.37196	3.16276	3.68036	3.24722	2.97441	3.26545	3.13879	4.18753	3.51481	3.36333	3.47114	3.45754	4.67122	2.88702	4.42455
11131	1.83011	1.61624	2.41344	2.3521	1.99919	3.25719	2.18772	1.66903	2.05352	3.29254	2.20918	2.64168	3.03529	2.17226	1.92617	3.3304	3.27733	2.14969	2.30721	2.68648	2.91395	1.64803	2.93404	3.08532	2.79531	2.54933	3.12084	1.9619	4.20191	2.09977	2.93532	3.88596	2.18794	2.33701	3.31678	2.32323	2.15423	3.5182	2.48395	2.38873	2.3122	1.67767	2.94549	2.39036	1.73401	2.81308	1.19965	1.27728	2.41938
11132	4.07264	3.3272	3.03776	2.78978	3.26147	2.86322	3.0739	3.05396	3.60142	2.97566	2.17675	3.74319	4.86209	2.75696	3.07451	3.15244	3.55161	2.8201	3.3806	2.69894	2.60942	3.52052	2.71435	2.97493	2.88026	4.06322	3.46316	3.36781	3.13768	3.53675	3.20964	3.21747	3.02768	3.51111	3.75337	2.9596	3.61498	3.15204	3.48376	3.65176	3.54338	3.87176	3.44189	3.25509	3.58789	3.44936	3.41167	3.93715	3.36196
11133	3.70382	4.39061	3.36019	4.58565	3.4009	4.23655	3.23265	3.13125	3.62026	4.21618	3.63436	3.79422	3.26104	3.63312	3.55974	3.37477	3.55726	3.40484	3.48406	2.78545	3.76618	3.31352	4.04675	3.62324	3.15729	3.46745	2.84617	3.09216	3.77325	2.7656	3.36593	3.60258	3.70961	3.48043	3.43734	3.11844	3.30645	3.0173	2.88937	2.82457	2.42791	3.0944	4.21899	3.26006	2.61623	3.93874	3.19233	3.27408	4.2966
11135	3.86235	3.69646	3.94501	3.78553	3.89604	3.90706	3.57421	3.80657	3.90122	2.96578	3.90087	3.73262	3.33169	3.3961	3.57221	3.60274	3.96346	3.2631	3.03731	3.81868	4.1687	3.592	4.33117	3.33377	3.64469	2.8619	3.3033	3.05859	3.07461	3.00958	3.56441	3.14031	3.47726	2.52156	3.1322	3.19372	3.19361	3.10561	2.81569	2.73432	2.74444	3.41404	3.51347	3.31481	3.4703	3.18307	3.25729	3.47609	4.26493
11136	3.74291	4.30604	3.02222	6.33079	3.89618	3.30271	4.60308	5.25035	2.86964	6.01116	2.36012	6.71268	4.86063	5.37132	4.80836	5.14526	4.71045	5.01117	6.03505	3.77704	4.09941	4.58725	3.49304	5.65184	5.29191	5.35813	4.98119	5.21518	5.75022	4.34076	5.64244	4.3074	5.43346	5.23548	5.01707	4.49788	5.12369	4.71729	5.3695	4.9344	4.84403	4.49176	6.38651	3.84464	4.59508	6.06824	3.58592	3.59482	3.5112
11137	4.16337	4.20742	4.20757	4.27455	4.04279	4.92076	3.6997	4.2588	4.52439	4.65431	4.46384	4.44274	3.73709	4.81953	3.7893	4.39769	4.7124	4.28788	4.18067	4.51635	3.99016	4.03775	4.48714	4.35295	4.40692	3.81697	3.79926	3.85154	4.07892	3.905	4.1079	4.40364	4.21677	4.14937	3.59175	3.67892	3.55087	4.18662	3.70297	4.08281	3.86708	4.15764	4.13331	4.23559	3.88365	4.06468	4.39026	4.22585	4.89086
11138	2.75958	4.7264	4.62518	4.1718	2.48829	3.49288	2.80201	3.97927	5.95477	4.37525	4.12793	3.74043	3.15361	5.33591	4.95072	3.78003	4.7215	2.97375	4.30182	3.86987	4.88315	3.9574	4.47099	4.04258	3.04652	3.68654	3.84687	4.39989	3.78363	3.59802	4.30298	4.25846	3.23438	4.87931	3.71636	5.31168	2.24038	3.31639	4.06018	3.61717	4.24742	2.78419	3.22148	3.17317	2.08811	3.28376	4.17908	3.73368	3.78109
1114	3.33381	3.47344	1.97951	2.4079	3.90632	2.66654	2.68011	1.7229	1.99253	2.90822	2.2228	2.64864	2.98653	3.1741	3.43971	2.88295	2.81545	1.90829	2.7786	3.25741	2.81029	2.19566	2.33878	2.56857	3.52741	3.48459	2.864	3.72227	3.51783	3.80949	3.88705	3.81098	3.23354	3.01096	3.2496	1.81079	4.34538	2.52906	2.62561	2.56637	2.44631	2.48138	2.69912	2.53049	2.50053	2.42074	1.32415	1.72557	2.49833
11140	4.04458	4.28082	4.63722	4.42093	3.6364	4.23576	3.94641	4.14261	4.79605	4.44544	4.36488	4.34964	3.85204	4.41511	4.05971	4.40006	4.8618	4.04991	3.85464	4.25187	4.60071	4.04558	4.70712	3.92767	3.95406	3.50488	3.77082	3.63872	4.07193	3.54436	3.96304	3.8086	3.89595	3.51043	3.41478	3.81896	3.4496	3.96092	3.08284	3.40011	3.64646	3.7637	4.41879	3.93329	3.9666	3.66482	4.06601	4.16946	4.69276
11141	2.26829	1.5314	2.25732	1.10287	2.05246	2.55168	2.77658	1.79159	2.39758	2.23148	2.75376	2.27583	2.45594	2.53781	1.62467	1.77538	2.31222	2.82693	2.06841	2.29688	3.08545	2.99891	2.04372	1.99506	2.3795	3.58514	3.26045	1.94079	2.2617	2.68312	2.24095	3.19937	2.15612	2.93173	2.5965	3.12294	2.94735	2.31125	2.30217	3.17964	3.16204	2.0055	1.85137	2.26075	2.10238	2.943	2.08896	2.6951	2.37532
11142	4.16604	5.20198	4.96002	5.52865	3.64455	5.35569	4.06642	5.02315	5.35595	4.85309	4.84995	4.99668	4.15521	4.80577	4.15636	5.03398	5.14553	4.45	5.05036	4.89419	5.0153	4.39546	5.12397	5.36258	4.99523	4.26961	4.49722	4.42885	4.65535	4.33477	4.96655	4.98796	5.09597	4.39225	4.54596	4.61101	4.54084	4.48665	3.95463	4.32469	4.27904	4.21937	5.3012	4.30935	4.59549	4.40353	4.54659	4.23336	4.30692
11144	1.64613	1.57075	1.61223	1.54204	2.00128	1.35056	1.68261	1.74891	1.57684	1.75356	1.78495	2.14648	1.92539	1.60961	1.8179	1.79033	1.879	1.64207	1.64718	1.56847	2.02352	1.93406	1.64876	1.75288	1.96954	2.22861	1.98937	2.21182	2.0766	1.92916	1.82228	2.2004	1.89109	2.22971	2.07814	2.24518	1.84457	2.21293	2.34245	1.93142	2.31675	2.04096	1.87326	2.2248	1.79456	2.05949	1.53342	1.75647	1.73492
11145	4.40767	5.19168	4.90112	5.43927	5.26287	5.08654	4.20596	4.97562	5.34824	4.94422	5.27575	5.20858	4.58447	4.89542	5.24414	5.54323	4.85813	4.80274	5.00933	4.56277	4.88637	4.36413	5.10694	4.87041	5.00531	4.77324	4.66981	4.44128	4.67882	4.38498	4.84851	4.35878	4.58445	4.16547	4.38304	4.25458	4.53221	4.4461	4.6759	4.62991	4.49633	4.68388	5.47129	4.59921	4.3618	4.66345	3.94834	4.50199	4.57037
11146	3.30249	2.31077	2.93774	2.21162	3.45505	2.57656	2.86466	3.16403	2.23845	2.66382	3.09909	2.78241	3.01792	2.77245	2.96186	2.90208	2.38717	3.08112	2.52181	2.91035	2.58525	2.60288	2.43823	2.45869	2.67344	2.79804	2.94947	2.85768	2.50403	2.69959	2.40586	2.39954	2.53853	2.27891	2.68795	2.73465	2.6147	2.78986	2.64256	2.52414	2.97979	3.234	2.62254	2.70303	3.28864	2.96223	3.13635	3.35737	3.04194
11147	3.45245	3.91822	3.20585	3.60175	2.84634	4.01162	2.49556	3.44307	3.18923	3.22612	3.09351	3.48069	2.66544	3.15499	3.69384	3.84962	3.67251	3.33709	3.58955	3.32826	3.59076	2.82091	3.12769	4.22211	3.29423	3.23374	2.91144	3.83786	3.04448	2.99485	3.31259	3.26333	2.89522	2.54921	3.05284	2.85619	2.80973	2.58963	2.51882	2.18366	2.74056	3.49619	3.94419	3.47505	2.94758	3.31953	2.70347	2.50786	3.46008
11148	1.77159	1.75901	1.90641	2.1461	1.47999	1.81514	2.41172	1.54865	1.46255	1.9676	1.63782	2.85557	2.12424	1.70289	2.15041	3.13824	1.88275	2.13384	2.91228	1.76144	2.26788	1.80084	2.10753	2.09831	2.11018	2.49637	1.54889	1.98237	1.73382	1.69786	2.30083	1.61225	1.96364	1.84753	1.88653	1.66992	1.62064	1.91473	2.3987	1.73595	1.67659	2.35152	4.03164	1.53093	1.50991	1.86708	1.47096	1.87065	1.34642
11151	3.80481	4.16712	2.41654	3.98907	3.79022	2.77105	4.22049	3.04452	3.72963	2.99147	3.98205	2.99248	2.2514	3.57709	4.35571	2.81691	3.44104	3.26003	2.13391	3.22077	3.40634	3.47423	2.95749	2.44824	1.52563	2.16185	1.88517	1.78673	2.11993	1.30162	2.00011	3.07995	2.11299	2.02968	1.4145	1.55708	3.22758	1.732	0.35475	1.73529	2.40962	2.08933	2.51007	2.13263	2.18575	1.96651	4.9982	4.03168	4.80205
11152	3.6096	4.64328	4.33295	4.75192	3.34237	4.20823	2.96229	4.21313	4.59147	4.95875	4.06719	3.68363	3.5223	4.45095	3.69543	4.67551	4.4031	3.71205	3.90662	3.73186	4.20232	3.69198	4.59576	4.30391	3.8225	3.40542	3.10654	3.20905	3.88563	3.23285	3.84215	3.8376	3.65832	3.54972	3.52027	3.56141	3.72792	3.23719	2.91808	2.95488	2.9957	3.66965	4.17263	3.14599	3.49464	3.50109	3.85457	3.55914	3.76838
11153	2.75725	2.52407	4.20589	2.53072	2.92339	5.44386	3.30924	3.12407	3.94556	4.10018	3.99094	3.8309	2.94111	4.8142	3.03079	3.97757	3.21014	3.62554	3.71779	3.04627	3.10332	3.92744	4.43798	3.08424	2.5656	3.17754	2.52548	2.99139	3.21762	2.99098	2.91954	3.62797	3.45667	2.73179	3.09756	2.1168	2.85447	2.64067	1.53624	2.46883	2.3461	2.45992	2.97098	3.11061	2.87898	2.92788	2.58828	3.15453	3.61882
11154	2.61959	2.40308	3.32686	3.25187	2.13706	3.04634	2.59292	3.60298	3.87579	3.03611	3.4514	3.22344	2.93939	3.49644	2.397	3.92024	3.35177	3.2191	3.46646	3.71314	3.3623	2.85974	3.83108	3.3736	3.09801	2.90588	2.65572	2.78626	2.58881	2.97338	3.8272	3.05031	3.5185	2.69418	3.06611	3.02218	2.7631	3.03793	2.37807	2.58831	3.0106	3.41631	3.15476	3.67351	3.59475	3.02978	3.02841	3.58744	2.81268
11155	2.35596	2.12429	2.1654	2.7879	2.51561	2.16654	2.44522	2.00119	2.61211	2.22913	2.29943	2.69846	2.32609	2.14811	1.89212	1.9314	2.78201	2.46729	2.54693	2.55916	2.38418	2.3571	2.72581	2.49166	2.21701	2.61215	2.32626	2.67379	2.90605	2.90544	2.59961	2.55755	2.18115	2.87881	3.15354	3.055	2.46224	2.84958	2.25355	2.52862	3.05933	1.91615	3.22165	2.1468	2.65184	3.04975	1.91137	2.21504	2.82851
11156	2.61266	3.13673	3.27928	3.57958	3.1045	3.30031	2.82758	3.95589	4.63965	3.98226	3.35121	3.06691	3.57711	3.98295	3.05689	4.42389	3.61019	3.71365	3.40264	3.37806	3.67459	3.78389	4.25935	3.11973	2.84766	2.84695	2.6565	2.31659	2.39348	2.12026	2.85429	2.84242	2.66005	1.77184	2.26678	2.28447	2.47118	2.80493	1.64565	2.171	2.27717	3.82387	3.37992	3.92037	2.40825	2.5144	3.21512	3.77761	4.15879
11157	3.32442	3.73088	3.37802	4.50497	4.05761	3.92778	3.12263	3.56739	4.11898	3.48465	4.19604	4.13754	3.27592	3.93746	3.49331	4.19554	4.13642	3.34206	4.51233	4.53657	4.13733	3.09389	3.73943	3.96311	3.32521	3.7834	3.08784	3.63548	3.5969	3.31515	3.87818	3.37499	3.75698	2.82667	3.10497	3.71817	2.96394	3.41914	3.40791	3.20377	3.48165	3.19642	4.42236	3.32461	3.2705	3.94661	3.79072	3.68989	4.1362
1116	3.46944	5.42921	5.66216	4.82691	3.38206	5.79117	4.65704	5.63123	6.04924	6.17165	4.99203	5.78949	5.60418	5.87293	3.62063	6.12601	5.97687	5.09494	6.07799	5.2491	5.77139	4.95069	5.30871	5.92511	5.04254	4.64179	5.67253	5.09538	5.72417	6.17956	6.162	6.16267	6.31634	5.86164	5.66756	6.01598	6.21036	5.44318	4.55422	5.61683	5.62902	5.30946	5.12674	5.87496	5.49701	4.99973	5.69933	5.8634	5.40074
11160	3.53977	3.74784	4.12776	3.50443	3.0636	3.94117	3.2939	3.76249	3.72425	3.79038	4.08904	3.5925	3.86441	3.985	3.50318	4.70744	3.4843	3.60375	4.519	4.07683	3.91985	3.38373	3.81482	4.40701	4.1478	3.79274	3.60269	3.89817	4.13096	3.81681	4.46443	4.37785	4.44766	3.23505	4.02523	4.07255	3.87042	3.67043	3.09618	3.26579	3.45593	3.58945	4.32862	3.53475	4.31188	3.54297	3.24116	3.51626	3.04378
11161	3.96743	4.50556	4.86674	4.16496	3.81315	3.68513	4.13099	4.06035	4.21549	5.13907	4.33141	3.46459	4.27896	4.00442	4.17147	4.70141	4.82678	4.31378	5.11308	4.66466	4.27743	3.87622	4.09198	4.74539	4.33421	3.94724	4.55329	4.07207	4.34607	4.08137	3.97392	3.92803	3.99429	3.59265	4.9194	3.84312	4.06015	3.93517	3.73723	3.5683	4.06187	4.25025	4.61626	4.59812	4.53909	4.57542	3.49146	4.2461	3.6461
11162	2.91826	2.97439	2.39157	3.71711	3.02361	1.86774	2.64732	3.04518	2.36161	3.35355	2.51213	3.08926	3.45328	2.81966	3.22446	3.24237	3.08781	2.80731	3.43258	2.27265	2.57806	2.89315	2.41548	3.89927	3.05804	3.61869	3.23949	3.46136	3.23487	3.02883	3.09651	2.82439	3.55301	3.5709	2.77829	2.96778	2.98903	2.93995	3.61619	3.25667	3.524	2.94111	3.851	2.75891	2.90079	3.59892	2.75142	2.70553	2.39413
11163	2.5777	3.97781	1.90902	3.85196	3.80737	4.81958	4.04821	3.84502	3.60489	4.95634	3.03933	2.94173	4.34652	3.95264	4.31685	3.16811	3.04253	2.74953	5.67086	3.90234	3.17203	4.29351	2.58058	4.90452	4.23848	5.03089	2.91558	4.3733	4.91424	3.65823	5.1178	3.32345	4.82675	4.40378	3.7893	3.49961	4.57743	3.39695	4.22363	3.68303	4.36727	2.17393	4.58817	2.96309	2.89664	4.74166	3.38929	2.77065	3.54437
11166	3.20134	2.37671	1.91325	1.93692	2.85483	2.33746	3.26276	2.46297	2.34407	2.49802	2.12749	2.36108	3.55076	2.06127	2.50083	1.74492	2.28889	3.3991	2.09067	2.49042	2.22278	2.8197	2.51555	2.5444	2.11343	2.96411	2.97963	2.73428	1.92829	3.47085	2.46082	2.87759	2.08608	2.88507	2.99067	3.20619	3.28777	2.81	4.23736	3.12993	2.72563	2.63945	2.22602	2.92007	2.80224	2.97049	2.75143	2.87253	1.87483
11167	5.47156	6.88446	6.86061	4.78289	6.40394	5.8939	5.81004	6.04325	5.87088	4.04765	7.1679	4.8463	4.3833	6.11745	5.43873	5.80178	5.74255	4.89353	5.0752	6.36953	6.52648	5.42316	6.01339	5.7746	6.0369	3.14572	4.9232	5.14059	5.83978	5.67715	5.97181	5.79449	5.93897	4.30589	4.87251	5.41739	4.50677	5.44085	3.94562	4.37974	4.46993	4.10285	6.25479	4.28611	5.17421	4.33771	5.37315	4.74247	6.18093
11168	4.2954	4.09739	4.48047	3.71347	4.19547	3.79588	3.96972	4.46657	4.39181	3.6501	4.6579	3.93298	3.89435	4.42927	3.99353	4.47673	4.27365	4.32867	4.34506	4.77606	4.58517	4.44701	4.18308	4.60492	4.89763	3.88967	4.6142	4.72051	4.86715	4.38372	4.36899	4.76051	4.74873	4.18086	4.28689	4.57898	4.17596	4.82391	4.25245	4.33758	4.45689	4.65253	4.36969	4.46039	4.50927	4.31096	4.31403	4.44523	3.81339
11169	2.20175	1.86032	2.09439	2.04595	2.5672	1.56179	1.91584	2.02554	1.79743	1.67267	1.80299	1.66153	1.85828	1.91512	2.26946	2.1747	1.97001	2.5034	2.13432	1.69742	2.27515	1.85882	1.90254	1.65737	1.94972	1.63738	1.89663	1.80168	1.57497	1.74564	1.61649	1.2146	1.71819	1.76522	1.79401	2.23401	1.80991	2.09674	1.7838	1.82133	1.74698	2.20483	1.81352	2.0557	2.28187	1.79378	2.57858	1.87173	2.73364
1117	2.20127	4.40436	2.64291	2.39365	3.37553	2.65601	2.98202	2.15776	2.12239	2.61694	2.31511	3.26078	2.21461	2.47894	2.97315	2.38324	2.22823	2.00304	2.4251	2.39367	2.24662	2.45007	2.44138	2.31954	2.37164	2.53064	2.47884	2.14195	2.1639	2.29595	2.17535	2.43006	2.06815	2.19408	2.13979	2.29243	3.21975	2.04744	2.48885	2.47413	2.35654	2.9641	2.21798	2.12796	2.06487	2.52509	2.91316	2.50003	3.28812
11170	3.42081	3.80495	4.23773	3.98741	3.2137	3.64935	3.70079	3.09693	4.15429	4.06025	4.00145	3.42199	2.98652	4.29631	4.4039	3.28331	4.1725	2.33621	4.33371	3.75693	4.53179	4.24571	4.0192	4.58926	3.5964	4.12979	4.12525	4.33551	4.3366	4.18886	4.01955	4.36315	3.40112	4.07926	4.39221	4.72295	3.36267	4.36205	4.08523	3.92728	4.09522	2.8957	2.82639	3.01666	1.56633	3.1362	3.77828	3.81075	2.96257
11171	5.09821	5.50273	5.9679	5.40581	5.09625	5.82331	5.06254	5.75696	5.81672	5.87781	6.18259	5.72474	5.4063	5.90174	5.29318	5.87517	5.59641	5.35291	5.64497	5.51337	5.79862	5.36818	5.87761	5.79645	5.37828	4.96327	5.23338	5.16304	5.63541	5.34487	5.75243	5.64502	5.68194	5.26422	5.55486	5.70575	5.26356	5.27356	4.83391	5.00048	4.99588	5.24122	5.38866	5.07844	5.35591	4.99181	5.43148	5.32966	5.87296
11172	2.13651	1.93685	1.60782	1.90323	1.77093	2.27967	2.33213	2.60499	1.9114	1.85683	2.15661	2.13103	2.73144	2.01423	1.36745	2.07825	2.40734	2.29763	1.71598	2.13018	1.81815	2.27072	1.20621	1.73833	1.8693	2.38994	2.50539	1.89939	2.37157	2.01576	2.17022	2.50533	1.91899	2.20157	2.82599	2.8672	2.64686	2.24784	3.51958	2.3304	2.89337	1.98992	1.37013	2.68768	2.1531	1.97531	2.36308	1.53302	2.02905
11174	2.3495	3.0267	2.92748	3.36738	2.93751	2.85658	3.05386	2.56142	3.02539	2.35605	2.18688	4.04809	1.82701	2.62341	2.0564	1.8123	2.17152	2.85934	1.83238	1.65168	3.86746	2.54413	3.00402	2.02796	2.38442	1.87793	1.84867	2.44232	2.04103	2.15749	1.82351	2.03396	1.85997	2.54792	1.99654	2.65183	2.02702	2.22317	1.80102	2.31804	1.88904	2.77298	2.1592	2.6126	1.75294	1.81877	2.08054	1.71915	3.38276
11176	3.03627	3.37973	3.21626	3.60583	2.3893	3.27248	2.73662	3.27265	3.13284	3.04037	3.05609	3.48151	2.62824	3.01866	2.82185	3.17124	3.57408	3.31003	3.01514	3.41919	3.109	3.2096	3.39924	3.01541	2.80669	3.28407	2.71867	2.53573	2.92383	3.09365	3.35586	3.39892	2.84616	2.941	2.8042	3.2916	3.08641	2.98101	2.31874	2.32288	2.51541	2.92983	3.05671	2.99928	2.72318	2.89902	3.01121	3.30179	2.86404
11177	3.02812	3.15805	2.91085	2.06005	3.4693	2.80974	2.89756	3.13705	3.0482	2.56843	3.0548	2.62061	1.99014	3.04055	3.20718	2.28551	2.69756	2.52877	2.40567	2.74531	3.1573	2.87669	3.28487	2.1306	2.6184	1.92718	2.02314	2.21196	2.24768	2.0714	2.37818	2.60402	2.79732	2.06628	2.11536	2.2352	1.89399	2.62412	2.0848	2.0738	2.06325	2.86218	2.48555	2.59197	2.10709	1.82793	3.82628	2.96826	4.07328
11178	2.49418	2.30751	2.24651	2.23914	2.10932	1.53077	2.59743	2.35438	2.91599	2.02018	3.08592	3.04801	2.5162	1.57071	2.65662	1.20308	2.88514	2.18458	1.80977	2.47174	2.54028	2.44988	2.18417	2.46181	1.98188	2.27083	2.39069	2.06685	2.16776	2.20108	1.78268	2.41389	1.7639	2.2477	2.66027	2.36616	2.6165	2.02573	2.0038	2.23558	2.28264	1.93305	1.6005	3.17721	1.98719	2.82912	2.17397	1.7385	3.02384
11179	3.54682	3.70176	4.01467	3.42383	3.67532	4.02858	2.77297	3.40608	3.69031	3.27119	3.54105	2.91207	3.17025	4.17134	2.82344	4.40128	3.00472	3.2717	4.52519	3.40126	3.06253	2.84919	4.04726	3.56252	4.43504	3.19904	3.45097	3.45702	3.53224	3.36284	4.04372	2.83624	4.08436	3.65092	3.15039	3.26673	3.31143	3.67119	4.11405	4.2502	4.18537	4.18232	4.19746	2.87382	4.21127	3.16363	4.31996	3.58267	2.29372
1118	5.33	1.57102	1.99492	2.26333	4.0938	2.20587	2.03814	1.7975	2.19623	2.30921	2.30213	2.29634	2.38584	1.73085	2.91453	2.20844	2.05161	1.87665	2.26708	2.35658	2.33116	1.96735	2.74168	2.04274	1.92706	2.29338	2.19921	1.93216	2.26891	2.0392	2.34202	2.42773	2.12735	2.29047	2.4915	2.57895	2.14846	2.22044	2.38422	2.50712	2.52722	1.89375	1.63308	1.98031	2.62122	2.02292	3.17752	1.77107	2.6417
11180	3.76635	3.96654	4.17353	4.45904	3.67164	4.40097	3.7665	3.89138	4.01908	4.33841	3.70491	4.49292	3.57926	4.27134	3.99041	4.47081	4.15859	3.72707	4.07354	4.18104	4.19858	3.97613	4.2356	4.27546	4.22654	3.83029	3.93088	3.68197	4.41844	3.86871	4.48037	4.29305	4.21414	3.53305	3.76583	3.95611	3.94915	3.96036	3.44722	3.40955	3.39644	3.79381	4.00135	3.78183	4.17664	3.94669	3.68066	3.87792	3.99955
11181	1.64197	3.17573	2.07248	4.48313	1.49142	2.182	2.29028	3.00942	2.04659	3.27424	1.54601	4.18418	3.48029	2.49139	2.65273	3.36716	2.47455	2.83563	3.99123	2.12225	2.10437	2.44357	1.87314	3.66091	3.15844	3.55812	3.33774	3.77407	3.11244	2.42501	3.63016	2.80363	3.52142	3.28241	2.90235	2.52952	2.9265	2.71501	3.5571	3.21532	3.14027	1.99052	4.4107	2.06698	2.21632	3.69452	2.02382	1.84674	1.89634
11182	2.98493	3.62128	2.89679	2.74877	2.59086	2.57847	2.40909	2.58028	2.77517	2.23558	2.99013	2.82028	1.87157	2.67365	2.91258	2.606	3.09783	2.45332	1.76744	2.07292	3.11122	3.20202	3.45549	2.50215	2.362	2.60496	2.57243	1.64088	2.34311	1.78859	2.35503	2.18229	2.19702	1.9165	2.1645	1.80485	2.35686	2.20264	1.67052	1.87767	1.8949	2.149	2.47986	2.44528	2.13644	2.90951	3.00089	2.7433	3.42907
11183	3.21874	3.03665	3.57829	2.6591	3.52489	2.80329	2.92454	3.32378	3.55409	2.7951	3.63921	3.13558	2.94826	3.4173	2.90047	2.97849	3.02656	2.88754	2.87398	3.27547	3.63729	3.42768	3.37427	2.88002	3.50183	2.79604	3.35439	3.29819	3.264	2.96599	3.15004	2.95	3.46678	3.18126	2.98981	3.43787	2.69043	3.75716	3.34033	3.24827	3.32824	3.37303	2.78327	3.33058	2.80016	3.00976	3.50881	3.54657	3.60906
11184	2.96817	3.6938	2.67441	3.42425	3.8971	2.2833	4.02188	2.52398	2.81123	2.89977	2.69749	3.38475	2.95549	2.44605	3.25803	2.48683	2.624	3.24884	2.52221	3.0512	2.93879	2.87989	2.37112	2.58189	2.57904	2.89317	2.72439	2.84518	2.39334	2.91708	2.49344	2.85691	2.58204	2.89211	3.00433	3.09292	3.18152	2.86227	4.41692	3.13436	2.93014	2.55899	2.57508	3.28093	3.30346	2.7436	3.42928	2.62398	3.51219
11186	3.77617	4.33672	4.35623	4.75511	3.75056	3.91703	3.86539	3.76131	4.89636	3.91092	4.17178	3.95448	3.51999	3.85537	4.08119	3.72692	4.19573	3.48014	3.53733	4.42491	4.4348	3.74551	4.57151	3.82922	3.3857	3.34014	3.78804	3.24632	3.48905	3.17671	3.69477	3.35141	3.22179	3.13783	3.66812	3.82645	3.37258	3.4835	3.15138	3.41871	3.02614	3.26623	3.63187	3.81814	3.09552	3.22913	3.88394	3.46533	4.44264
11187	1.79392	2.40486	2.41695	3.50981	2.01736	1.71704	2.8238	2.17102	2.67943	3.12073	2.6233	2.803	3.16952	2.04247	2.20606	2.42028	2.76399	2.52338	2.74223	2.90105	2.69599	2.63103	1.80172	2.81747	2.64676	2.91441	2.82884	2.34686	2.59437	2.87437	3.12366	3.5355	2.28512	2.70995	2.60007	2.1211	2.66587	2.76766	2.07056	2.69843	2.66627	2.24273	2.60584	2.66187	3.1002	3.34183	1.77379	2.05405	1.89254
11188	4.14431	4.92673	5.05891	5.05959	4.17564	4.58374	4.30709	4.72462	5.09499	4.73772	4.79406	4.94346	4.27702	4.71642	4.50699	5.11396	5.28384	4.67559	4.93353	5.11316	4.95257	4.65739	5.00955	4.83517	4.67562	4.55409	4.41825	4.14818	4.98661	4.53397	4.89806	5.03283	4.81466	4.48727	4.64795	4.94961	4.49952	4.66736	3.83612	4.00757	3.94284	4.14652	5.07346	4.76037	4.61365	4.51893	4.70697	4.42793	4.72107
11189	3.28997	3.04441	3.31701	4.4138	2.43712	3.21793	2.59699	2.96973	3.14836	2.82148	2.80506	3.85686	2.76866	2.29139	3.3532	3.3615	3.16534	3.39533	2.61992	2.85531	3.03656	2.93591	2.29447	3.36127	2.7138	3.2641	2.81617	2.79005	3.33748	2.99093	3.3744	3.55425	2.77343	3.07236	3.30954	3.31986	3.22319	2.89326	2.54153	2.6698	2.94602	3.17134	3.42253	2.82094	3.04232	3.91784	2.41775	2.94787	2.67461
1119	2.7859	3.06815	2.72731	3.01214	2.40751	3.56979	2.71842	3.07361	2.5238	3.09704	2.88655	2.50571	3.03656	2.67479	3.38248	3.15618	2.57916	3.54923	2.80316	2.68799	2.70337	2.93183	3.29973	3.13769	3.32164	3.22237	2.98993	3.28072	3.54587	3.16617	3.30485	3.36085	3.04469	2.50374	3.20466	3.11117	3.27165	2.93397	1.613	2.49599	2.62948	3.09135	3.33055	2.90565	3.11782	3.19261	3.5187	3.09834	3.00859
11190	2.26893	2.60575	3.0479	3.76639	2.25015	2.54834	2.93468	2.29163	3.19727	2.49788	2.32207	2.52218	2.29631	2.15531	2.87528	2.74037	3.08094	2.90594	2.47137	3.6472	2.91737	2.71423	2.75533	2.52423	3.09112	3.01686	3.17831	3.27302	3.1881	3.11759	3.64343	3.81818	2.65196	3.04193	3.05037	3.53603	2.81181	3.38047	2.34551	2.8057	2.66028	2.74096	2.88688	2.25953	3.3766	3.36705	2.95754	2.56975	3.02743
11193	3.39254	3.68195	3.80185	3.54607	2.90819	4.76303	2.44653	3.56493	3.81717	4.05291	3.71255	2.83539	2.96332	3.55185	3.21513	3.76286	3.23084	3.39779	3.27269	3.34491	3.71449	3.31116	3.73806	3.86779	3.39357	3.27596	3.13156	3.43245	3.43451	3.24131	3.59342	3.7938	3.4239	3.21139	3.1611	3.09307	3.18895	3.53825	2.95972	3.08996	2.92277	3.36947	3.83882	3.20457	3.06419	2.6117	3.52784	3.17765	3.45709
11194	2.65181	2.42319	3.19721	4.41467	2.12773	2.83313	2.2192	2.45982	3.29143	3.29503	1.8821	2.41973	2.4541	2.48227	3.45712	3.28752	2.47673	2.87091	2.20345	3.07543	2.60068	2.65646	2.62235	3.59206	2.15227	2.71118	2.69858	1.68113	2.55607	1.88087	3.22407	2.66169	2.52096	1.86309	3.17615	2.74171	3.5854	3.00366	1.54076	1.90547	2.24729	2.66079	3.26497	1.73942	2.36555	2.59914	0.641227	2.58574	3.17414
11196	3.96014	3.85913	3.59891	2.52011	4.07653	1.37252	3.41256	3.11092	3.17226	2.65239	3.96946	2.10049	3.08	3.40169	3.38689	3.02052	2.54049	2.65106	3.15987	3.17481	3.62886	3.22261	3.0013	2.04333	2.82758	2.25104	3.23442	3.27513	2.95966	2.81004	2.5707	2.57774	2.93925	2.95787	3.01259	3.34934	2.59816	2.79217	2.96192	2.49136	2.97345	3.47594	3.20416	2.97422	2.91697	2.96607	3.89351	3.98218	4.00833
11197	2.09048	2.06131	2.09436	2.68697	2.04983	4.37764	2.46227	1.62677	1.51389	1.73917	1.6764	2.26849	1.74499	1.52157	2.39339	1.59608	1.93157	2.35143	1.82274	1.87927	1.56943	1.81809	1.48865	2.21332	1.99245	2.24633	2.19771	2.35542	2.02831	1.89977	2.06197	1.64493	2.34823	2.19328	1.79218	1.7541	2.06431	2.08293	2.93304	2.20301	2.23199	1.8975	2.49992	1.92854	1.81486	2.62941	1.65954	1.76615	1.71653
11198	5.2481	3.72964	4.14651	3.86049	4.31827	3.72527	3.87012	5.37508	3.66121	3.62592	3.84591	4.08716	3.85494	3.99014	4.00197	4.14163	3.98405	4.02719	4.00206	4.42238	3.93003	4.23763	4.32648	3.96838	4.38864	3.94037	4.59448	4.35178	4.20655	4.08105	3.92622	4.26679	4.00432	5.73258	4.07087	4.13475	3.86435	6.16341	5.38613	5.69612	5.62444	5.50868	4.06724	4.15469	4.17034	4.54667	5.34389	5.49317	4.93625
11199	2.04106	1.98593	1.90378	1.77836	1.78115	2.97556	2.14309	2.16506	2.42387	2.18653	2.23156	2.26288	2.64947	1.60282	2.2999	1.72253	1.09382	1.84177	2.26493	1.99208	2.07328	2.03283	1.44193	1.73688	1.71208	2.21202	2.49855	2.34359	2.27546	2.92367	2.08742	2.70416	2.39332	3.38951	2.81839	2.25797	2.48937	2.54627	3.25544	2.70464	2.40359	2.56401	2.09669	2.32288	2.33344	1.612	1.99629	2.35561	1.74242
112	3.74246	4.22145	3.61499	4.14275	3.21815	4.18742	3.91668	3.77017	3.96143	3.711	3.2225	4.15844	3.72154	3.93515	3.48662	3.88817	4.04111	3.67163	3.30721	3.5322	4.21982	4.0853	4.33624	4.13889	3.90562	3.86232	3.76587	3.57746	4.10427	3.78819	4.27989	3.93559	4.18654	3.44393	3.43979	3.69219	3.59244	3.49866	2.50101	3.58556	3.04625	3.41877	3.96048	3.87921	3.76212	3.8057	3.27471	3.37689	4.08554
11201	2.65135	2.66567	3.04779	2.89244	2.05836	4.04013	2.52111	3.48311	3.51297	3.19322	3.21421	2.55849	2.81126	2.97874	2.48249	3.41957	2.83974	3.01411	3.71471	2.871	3.46774	3.15297	3.62841	3.56951	3.5298	3.02661	2.84704	3.07311	3.29077	3.22075	3.49676	3.40871	3.54547	3.3698	3.05712	3.60329	2.92065	3.29077	3.02555	3.23418	3.28603	3.4021	3.20034	2.90813	3.55704	2.79167	3.1536	3.3166	2.53877
11202	2.64828	3.41147	3.51879	2.71011	2.65748	2.17729	2.62383	2.33061	3.14057	2.59074	3.24711	2.54418	2.4441	1.68334	3.02265	2.17853	2.56518	2.60405	3.20004	2.79143	2.38104	2.54704	2.85687	2.61587	2.27446	2.79846	3.0733	2.64286	2.72154	2.86416	3.7161	3.30439	3.15004	3.23713	3.20612	3.51239	3.65675	2.55716	2.70769	2.36158	2.78442	2.30961	2.40901	2.60555	3.23455	2.8504	3.64023	3.22645	2.61423
1121	1.86467	2.13717	2.86777	1.37731	2.29095	1.75392	1.80644	2.33092	2.6315	2.10762	3.83447	1.70295	2.20586	2.78793	1.71148	2.28283	1.96967	2.06529	2.43469	2.48485	2.49577	2.26817	2.37384	2.16073	2.24623	1.49047	2.09293	1.66722	2.22363	1.68841	1.9203	1.9981	2.31332	1.95133	2.16707	2.14127	1.72726	2.6583	1.79947	1.55357	1.74838	2.3087	1.66188	2.35269	2.25943	1.92263	2.4191	2.51703	1.80887
11211	2.15388	2.70253	1.96299	1.69201	2.92261	1.79589	2.127	1.82329	1.85311	2.00968	1.76289	2.13579	2.31977	1.34387	2.16822	1.70687	1.82388	2.23847	1.86834	1.91631	1.81125	2.12302	1.69702	2.10829	2.27213	1.85166	2.34745	1.92138	2.03695	2.31352	1.75282	2.13767	2.05538	2.04452	2.41206	2.20327	2.12302	2.11588	1.51345	2.00387	2.13767	1.97345	2.14555	2.21761	2.11735	2.0811	1.36744	1.58041	1.67574
11212	4.04328	3.80448	4.30766	4.57961	3.63312	4.83032	3.61148	4.51456	4.4365	4.55037	4.28149	5.5686	3.92146	4.97452	3.81454	4.72834	4.79088	3.87846	5.17669	4.39887	4.22412	4.15202	4.65608	4.75985	4.14116	4.07003	3.85526	4.02083	4.84793	3.76926	4.60319	4.13735	4.93339	4.03925	3.98785	3.25216	3.40052	4.20196	4.05406	3.76766	3.72046	4.12848	4.8749	4.17748	3.49725	4.67123	4.25628	4.16051	4.72821
11213	2.63989	1.69169	2.14955	1.53428	1.79459	0.992488	1.80976	2.61011	3.04185	2.37365	2.75705	1.79435	1.50298	2.64591	3.06414	1.36133	2.05428	1.58959	2.57482	3.31791	3.14977	2.47512	1.80769	2.94662	2.5399	2.90661	3.01192	3.59393	2.46178	2.83383	2.90299	3.21562	1.58655	3.2148	2.92506	4.32734	2.35099	3.57145	3.93116	2.99623	3.57859	1.87254	2.20833	1.99399	2.09408	2.09676	3.59374	2.83558	2.53487
11214	3.04903	2.21839	3.20867	2.97797	3.21462	4.66549	3.32545	3.08979	3.19602	3.52701	2.76735	3.89251	2.28986	3.70461	3.27752	3.35203	3.56396	3.20562	3.46312	3.68579	2.86586	3.63464	3.37738	3.08795	2.52737	3.58666	2.81596	3.68736	3.48885	4.48573	2.98127	3.80707	2.90587	4.42912	3.13596	3.01497	3.21883	3.50497	2.97685	3.03689	3.13964	2.76143	3.14885	2.55096	2.83803	2.71643	3.67579	3.06093	3.7743
11215	4.17655	4.29824	4.79543	3.6838	4.06165	3.61881	4.27558	4.51559	4.29804	3.36718	4.40419	3.76193	4.04051	4.34791	4.10332	4.36337	4.14964	4.36364	4.66235	4.48788	4.37758	4.33376	4.14161	4.55131	4.98152	4.38354	4.75417	4.59333	4.72062	4.72138	4.59085	4.74409	4.88154	4.42755	4.58521	4.80947	4.49468	4.6223	4.21859	4.46243	4.5337	4.32959	4.47079	4.17496	4.66472	4.13765	4.40188	4.52257	4.10604
11216	2.2117	2.32862	3.52026	2.76989	3.06988	3.9493	2.72388	2.758	2.93528	2.41315	2.63213	3.86327	2.40501	3.03452	3.44658	3.06178	3.04096	3.497	3.94431	2.85382	2.95536	2.84236	3.50047	2.76615	2.82862	2.09301	3.4825	2.78402	3.25321	3.2901	2.32245	3.33136	3.24242	2.6328	2.40402	2.49252	1.32127	3.23316	2.47303	2.7625	3.25373	2.83288	3.80039	2.37447	2.93927	2.51802	4.22749	3.68847	2.43143
11219	2.26947	3.14062	2.6816	3.7822	1.44389	3.19533	2.11447	1.16109	2.90925	2.61792	2.36291	2.11204	2.19155	1.76639	1.90852	2.17539	1.54717	1.75893	1.05517	2.89709	2.79054	1.27562	2.75327	3.48093	2.17538	2.17382	2.24317	1.84647	1.80165	1.545	3.28119	2.59517	2.15151	2.10693	2.40398	3.50848	1.91765	2.76958	1.55326	2.45773	1.47916	2.34247	2.13966	1.80959	2.2206	1.94255	0.658332	2.29948	2.094
1122	2.76285	2.44009	2.50923	1.99644	3.1694	2.83994	2.24632	2.85659	2.28705	2.28636	2.533	1.8607	2.26919	2.92786	2.54395	2.7235	2.1475	2.25412	2.61842	2.96306	2.4261	2.25179	2.71508	2.34663	2.88628	2.3873	2.48849	2.35799	2.64551	2.22509	2.53509	2.55147	2.70735	2.06813	2.46645	2.63524	2.41559	2.83994	2.61373	2.67989	2.85756	2.94829	2.38885	2.62146	3.10525	2.39639	2.98295	3.07659	2.96635
11221	3.25177	3.18815	3.41086	2.15886	3.00977	3.67397	2.78975	3.53716	2.93395	3.08299	3.41644	2.43612	2.84941	3.14607	2.90997	3.54893	2.64018	3.12981	2.88262	3.03535	3.46808	3.31898	3.8584	2.51945	2.87071	2.26118	2.42152	2.88271	2.29221	2.90602	2.2853	3.14972	2.25081	2.06799	3.72749	2.51475	2.44138	2.39871	2.22103	1.98097	2.17137	2.98382	2.76513	2.79477	2.96253	2.54783	3.39432	3.19346	2.59182
11222	4.65402	4.96379	4.56089	4.84283	5.02612	4.41803	4.70144	4.76419	4.71527	5.22833	4.88734	5.1305	4.7568	4.7962	4.69603	4.87389	4.38289	4.36467	4.87152	4.66879	4.71737	4.44164	4.65404	4.89153	4.74061	4.53423	4.26815	4.44883	5.02222	4.18147	4.8628	4.48019	4.76212	4.4554	4.37245	4.56831	4.48611	4.48603	4.49943	4.25837	4.37691	4.50279	5.00672	4.36789	4.30974	4.55668	4.65837	4.14951	5.34978
11223	3.10807	4.2323	2.15633	3.78259	3.91459	3.16044	3.5209	1.52069	2.64204	3.78749	1.40976	3.4038	3.79363	2.88594	1.86306	3.95418	3.65916	3.43938	4.47729	1.71288	2.36748	3.72668	2.01647	3.3393	3.04669	3.95814	2.21763	3.14654	4.99564	4.34171	3.48855	3.19869	5.15819	4.27443	2.73218	3.00284	4.32334	2.29316	3.6272	2.63936	3.3473	2.57783	3.55821	2.83548	2.63847	2.07853	3.14362	2.20227	1.996
11226	2.45199	2.96959	1.8046	1.89411	3.73093	3.26957	2.90756	1.84934	1.71069	2.6831	2.10985	1.822	2.08481	2.20848	3.62734	1.87573	2.36769	1.81162	2.31478	1.70257	2.11763	2.06068	2.26787	1.7976	2.04328	2.18441	2.19842	1.72075	1.82132	2.01584	1.99209	1.98184	1.74999	1.93191	1.96758	1.82849	2.21239	1.77304	2.31528	2.29787	1.59825	1.81473	2.29201	2.12704	1.84046	1.99945	3.60325	1.94918	2.63893
11228	2.56634	1.69252	3.16131	1.86405	2.03773	2.66317	1.72581	3.16357	2.61723	2.15274	3.03189	2.17195	2.66281	2.75464	1.7882	3.54552	2.23459	2.87986	2.3733	3.09665	2.76824	2.61548	2.792	2.72631	2.81023	2.4064	2.86652	3.10298	2.35642	2.72057	2.96034	2.77836	3.26098	2.49351	2.64613	3.16641	2.32109	3.04255	2.61763	3.04148	3.06343	3.01348	2.2712	2.77318	3.15396	2.49546	2.83137	3.03501	1.97818
1123	4.98631	4.27922	5.12355	4.70717	4.02324	5.51553	4.94662	4.50659	5.16779	5.00609	4.91101	4.20509	3.72454	4.50977	4.50117	4.23875	4.45524	3.97139	4.266	5.19554	5.34187	4.60143	4.99198	4.84197	4.38882	3.82532	4.02447	4.38409	4.37773	4.22673	4.76358	4.5067	4.56064	4.26059	4.44626	4.53974	3.6856	4.95523	4.04204	4.12091	3.79879	4.23278	4.1276	3.95605	4.02278	3.89126	4.00588	4.50358	4.78587
11230	4.21775	4.65378	4.78446	4.02487	3.65592	4.96901	3.93964	4.06942	4.53762	4.24953	4.24772	3.99692	3.63121	4.27368	4.29826	3.92653	4.21307	3.79694	3.48421	3.76848	4.41437	3.96053	4.07356	3.99601	3.63064	3.56245	3.69339	3.58732	3.46727	3.40385	4.17407	3.51202	3.43292	3.65135	3.92701	3.80761	3.77895	3.54967	3.25818	3.32895	3.41802	3.87169	3.80787	3.90665	3.47687	3.81591	3.7068	3.82368	5.12328
11231	3.71227	3.95768	4.44396	3.11083	4.12909	4.46713	3.4097	4.41348	3.95674	3.63502	4.20071	3.73212	3.35974	4.36687	3.60565	4.32095	3.87117	3.66932	3.69792	3.9531	4.21396	4.09746	3.7886	3.66355	4.57596	3.46073	3.88437	4.07319	4.08914	3.90771	4.00763	4.16582	4.47058	3.55902	3.3811	4.30385	3.73061	4.02506	3.68959	3.69222	3.93274	4.22224	3.7975	3.55255	3.94663	3.63673	3.64293	4.15556	4.04087
11232	3.05584	3.24227	3.08912	3.84139	3.46375	4.6237	3.09318	2.87055	3.43334	2.92376	2.56472	3.30828	2.7716	2.92158	3.15136	3.35442	3.48031	3.14589	3.50912	3.24505	3.55074	3.04592	3.18225	2.54289	2.76026	2.22008	2.41052	2.22065	2.76335	2.8731	2.66932	2.60092	2.88761	2.51169	2.18992	3.53836	1.84961	2.59082	2.25488	2.57345	2.503	3.0557	3.85276	3.00145	2.98027	2.87092	3.41703	2.66281	4.01999
11234	3.73452	3.56431	4.76957	3.59335	2.30431	4.14265	3.15576	3.66721	3.87111	3.23507	3.94102	3.60999	3.35763	3.68934	3.09233	4.22155	3.89875	4.37977	4.37215	4.28584	3.85288	3.76917	4.14644	4.61713	4.52062	3.88195	4.75711	4.14747	4.26562	4.509	4.63751	4.34654	4.49314	4.3897	4.542	4.4613	3.92488	4.76462	3.91726	4.43867	4.22733	3.79793	4.50025	4.10532	4.86111	3.82868	4.7633	4.79399	3.75461
11235	5.08602	5.17605	5.43092	4.90782	5.00186	5.30056	4.7449	5.12173	5.11233	5.50321	5.49592	5.1952	4.692	5.25414	4.81009	5.24656	4.90703	4.71958	5.35187	5.14675	5.29212	4.89132	5.29605	5.02997	4.96058	4.47485	4.55874	4.62672	5.03298	4.47363	5.17258	4.89253	5.00324	4.77381	4.78096	4.84301	4.71353	4.78662	4.23517	4.3138	4.55941	4.90861	5.09497	4.78164	4.75414	4.4578	5.01783	4.86591	5.30052
11236	4.64026	5.11997	5.12504	4.51185	4.60734	4.0487	4.07205	4.78804	4.5784	4.21002	5.56326	4.40203	4.28969	5.13888	4.75888	5.24968	4.75066	4.20698	4.70417	5.44304	4.76363	4.10135	5.0608	4.50745	4.95744	3.77987	4.49759	3.97843	4.33008	3.74137	4.66608	4.69924	4.70745	3.60898	4.17131	4.47761	4.29321	4.59163	3.6324	3.96874	3.94861	4.56853	4.93001	4.82354	4.67373	4.14859	4.79482	4.57556	4.6263
11237	3.11416	3.65075	3.7062	3.24098	3.09517	3.91969	3.53438	3.03106	3.67945	3.52471	3.48221	3.51305	3.07931	3.52831	3.19968	3.37248	3.64963	3.27583	3.275	3.33038	3.43819	3.32008	3.56962	2.81624	2.91919	2.57373	2.5574	2.43702	3.47013	2.96076	3.55434	3.08746	3.4454	2.45271	3.09741	2.63274	3.0162	2.50865	2.10647	2.57412	2.33005	2.69218	3.00815	3.11315	3.29038	2.84163	3.25699	2.75028	3.6007
11238	2.87054	2.61527	2.97753	3.07492	2.89301	2.19621	3.16478	2.69236	3.75089	2.90419	3.15612	3.2462	3.10493	2.78236	3.15341	2.40449	3.55167	2.86792	3.09275	3.21169	3.37619	3.66303	2.95813	3.03603	3.15294	3.20516	3.37416	3.52466	3.57006	3.0688	3.34203	3.41188	2.97503	3.45227	3.21169	3.68776	3.40591	3.808	3.57322	3.50777	3.44158	3.17023	2.37826	3.04447	2.80139	3.32089	2.23192	2.44895	2.59148
112399	4.04293	3.70726	2.54016	2.9105	3.10435	2.60921	3.32179	1.74299	1.95221	2.80684	2.74165	2.86317	2.72349	2.94988	1.84968	2.2448	2.64238	3.03826	3.13189	1.9609	2.17104	2.73075	2.33765	2.03987	3.02698	2.97992	2.49139	3.22684	2.69117	1.84071	2.70712	2.54363	2.95949	2.629	3.00105	2.15738	3.56917	2.27777	2.72762	2.11631	2.23156	2.61974	3.26572	3.15514	2.25551	3.44664	2.39935	2.02288	2.82919
1124	2.89118	3.37202	2.39192	3.0116	3.29964	2.59034	3.15564	2.57379	2.19047	2.74992	2.16785	2.97188	2.93368	2.61208	3.41065	2.68248	2.68675	2.68015	3.1587	2.3528	2.50477	2.63742	2.10077	3.11576	2.94858	3.13201	3.05773	3.5572	3.0374	2.9062	3.08877	2.6378	2.84565	3.7973	2.89914	2.98341	3.02321	2.69014	3.88426	3.14491	3.44381	2.76367	3.20976	2.5376	2.67783	3.4084	3.11235	2.55526	2.68838
11240	2.64935	2.50522	2.7486	3.19685	3.03168	2.68534	3.54347	2.27101	2.50963	2.57213	2.56059	2.25928	3.62073	2.23127	3.39031	2.53838	2.48934	3.35136	3.03919	2.36222	2.35159	2.7937	1.98955	2.76294	2.5166	3.38288	3.13657	3.11497	2.91278	3.49433	2.92753	2.69235	2.71636	3.01415	3.42978	2.9764	4.00306	3.22552	3.29602	3.37473	3.17953	2.97349	2.28007	2.97936	3.376	3.00171	3.90863	3.07878	2.70739
11243	3.74036	5.19684	4.24088	5.08125	3.81354	5.1353	3.33715	4.57783	4.14871	5.54149	4.56878	3.90721	3.96645	4.19719	4.7978	5.29332	4.18368	4.34221	4.492	4.38084	4.25753	3.47067	4.54567	5.37963	4.81214	4.46175	3.85422	4.36704	4.60703	3.33089	4.73533	4.34225	4.11189	3.11502	3.71976	3.49363	4.35666	3.86098	2.65494	2.45831	3.66617	3.6814	4.83425	3.81428	4.4139	3.59075	3.87909	3.21328	3.27785
11245	2.56561	3.36851	3.02747	2.50417	4.54301	2.73826	3.0281	2.70351	2.5939	2.80468	3.0248	2.29042	3.00137	2.85821	4.02178	3.09198	2.57375	2.37586	2.53646	3.34954	3.4833	2.84981	3.13341	2.59611	3.06475	2.68355	2.94562	2.70143	2.69025	2.39596	2.86461	2.15938	2.38095	2.01244	2.26457	2.09512	2.55396	2.02924	2.39823	2.58121	2.52683	2.73858	2.90696	2.75956	3.02844	2.7648	3.06277	2.39592	4.14023
112464	3.9585	4.78652	4.22533	3.97303	4.59798	4.43581	3.9332	4.08724	4.23965	3.90657	3.96298	3.71462	3.72618	4.33003	4.51449	4.09123	4.04351	3.47745	3.78457	3.65623	4.30314	3.74356	4.30493	3.5964	3.71381	3.37394	3.26919	3.2624	3.1782	2.98912	3.66288	3.03401	3.5362	3.44998	2.99451	2.79417	3.85617	2.74328	2.9234	3.60257	3.04441	3.6962	3.95817	3.95181	3.04499	3.53653	4.12822	3.35982	4.84043
11247	1.90465	2.65169	2.30548	1.99905	3.47149	2.51775	2.86233	3.09466	2.89713	2.77083	2.9794	2.83722	3.22317	2.09527	2.32788	2.42498	2.79785	2.73015	2.70645	2.30279	2.75937	2.81924	2.19543	2.92703	3.22877	3.32841	2.90767	2.55544	3.25991	2.9695	2.65289	3.19089	3.13857	3.38982	3.2103	3.13601	3.70692	2.95397	3.07678	3.41979	3.40528	2.21547	3.2013	2.59559	3.58209	3.89149	2.99694	2.2838	2.64098
112479	3.55951	3.17156	3.1663	2.78327	3.12995	3.05709	3.2745	3.62422	3.22816	2.94539	3.76929	2.79316	3.03264	3.39164	2.8054	3.64162	2.41718	3.41332	3.12728	2.92279	2.96964	2.91302	2.81799	3.59581	3.44969	3.22144	3.41375	3.04334	3.05812	3.22609	3.50831	3.39024	3.25655	3.09208	3.48373	3.77736	3.53154	3.64662	2.8238	3.10425	2.72968	3.57672	2.20726	3.14264	3.59146	3.09371	2.97744	3.09337	2.32643
11248	3.25375	3.01311	3.09071	3.49111	3.91809	3.25119	3.46488	2.99917	4.01027	3.55254	3.17327	3.92758	3.40741	2.70968	3.65017	2.96861	3.47551	3.30503	2.62382	2.74646	3.40321	3.88753	2.88639	3.71897	2.84022	3.30773	3.55393	3.3334	3.68624	3.79512	3.45156	3.20757	3.39605	3.85524	4.29517	3.94372	3.83292	3.93192	4.01662	4.32371	3.96308	3.17363	2.58995	3.63172	3.61265	3.48516	3.65603	3.32611	3.0628
11250	3.16726	3.30182	2.24464	3.70554	2.91116	2.58679	3.1503	2.93944	2.54386	2.50718	2.19552	2.97824	2.46941	2.65551	2.90545	3.04357	2.8627	2.99347	2.20748	3.13211	2.55465	2.15544	2.15581	2.39026	2.35445	2.61877	2.43098	2.3724	2.33169	2.86732	2.41974	3.35641	2.13885	2.77904	3.14664	2.4748	3.40684	2.549	2.55912	2.47707	2.52465	2.42788	3.09521	3.13219	3.05611	3.58558	1.8804	2.60247	2.87933
11251	2.47727	2.63335	2.70624	2.64137	1.9875	2.15476	2.72977	2.21132	2.42587	2.17628	3.60971	2.65046	2.02425	1.38128	1.84172	2.94384	2.20795	2.50817	2.23815	3.49386	2.87944	2.27413	2.50105	2.66025	2.86124	2.68443	2.43747	1.9964	2.96893	2.36631	2.64236	2.67791	2.18163	2.51677	2.92115	2.6934	2.68392	3.02535	2.17741	2.21791	2.12125	2.38249	2.10599	2.5459	3.01891	2.49552	2.00234	2.98087	2.2946
11252	4.60579	4.78721	4.23958	4.80293	4.44696	5.13605	4.46252	4.25746	4.48409	5.50619	4.31956	5.90725	4.61166	4.47035	4.65443	3.9851	4.35478	4.14333	4.68779	4.50831	4.82604	4.18224	4.33593	4.38699	4.19143	4.33124	4.2092	4.09749	4.23326	4.02075	4.78274	4.48518	4.13737	4.44744	3.82663	4.8421	4.27008	4.33707	4.17069	4.51376	4.20403	4.13923	5.06419	3.64338	4.02706	4.65283	4.48919	4.16342	4.88146
11253	4.00764	5.26729	5.98952	3.89801	3.62136	5.36387	4.38487	3.96009	4.72111	4.44712	5.01544	3.06119	3.48189	5.09082	4.22454	5.29663	5.2874	3.92097	4.11328	3.91585	3.99524	3.81143	4.81931	3.71663	3.95548	3.03332	3.48409	2.61463	3.82661	3.21231	3.78822	3.44794	3.52821	3.0425	3.67051	2.97295	2.97342	3.1646	1.98425	3.01065	3.18821	3.66424	4.29399	3.66312	3.98672	2.70726	3.51578	4.24938	4.4094
11254	1.80049	2.34966	2.27631	3.07651	1.94835	1.79211	1.68271	2.39004	1.85622	2.41734	1.915	2.54527	1.38575	1.85839	1.87837	1.53655	2.14721	1.82946	1.66017	1.50484	1.78142	1.80459	1.89547	1.69807	2.02792	2.0245	1.76964	1.81986	1.66078	2.14619	2.299	2.27392	1.94526	1.91154	1.91582	2.00832	2.27774	2.14803	1.30653	1.55505	1.52548	2.07747	2.21486	1.88716	1.76658	1.82679	1.96225	1.34575	2.25464
11255	2.50409	2.09919	2.02534	2.56019	2.15225	2.58163	2.68832	2.35187	2.57733	2.84092	2.28698	3.60965	2.93901	1.59389	2.50234	2.16377	2.70877	2.72572	2.48501	2.9338	2.28361	2.49462	2.06396	2.56849	2.02132	2.81086	2.74883	2.1783	2.73177	3.10624	2.5982	3.46478	2.65948	2.83398	3.36624	3.08251	3.24372	2.97004	3.29821	3.06656	3.34846	2.73901	2.61005	2.57336	3.10493	3.05775	2.16949	2.44994	2.25561
11257	3.11184	4.35174	4.14462	4.51928	2.187	4.0638	2.77088	3.16194	4.11036	3.65805	3.61446	3.92735	2.93838	3.8536	3.45158	4.54641	4.34628	3.2825	4.22457	3.47329	3.57499	3.14303	3.83892	4.4301	3.65999	3.41668	3.31519	3.0019	3.58922	3.35937	3.98282	3.71931	3.8324	3.08179	3.47961	3.36494	3.1823	3.06864	2.27679	2.99246	2.96487	3.19197	4.05157	3.23527	3.31445	3.28874	3.28843	3.2084	3.08044
11258	4.56436	5.58084	5.69324	5.67228	4.52577	5.54718	4.5866	5.15908	5.5171	5.61645	5.37841	5.18163	4.78811	5.42515	4.7565	5.51535	5.614	5.04834	5.4744	5.43752	5.4508	4.79112	5.33275	5.65261	5.13545	4.87201	4.68406	4.69026	5.20529	4.67201	5.3961	5.14933	5.13814	4.92624	4.95214	5.08217	4.93194	4.9003	4.41005	4.67817	4.72205	4.83682	5.53499	5.01356	4.99691	4.87157	4.84624	4.87701	5.2302
11259	4.46332	4.72389	3.79191	3.93065	5.19003	4.61446	4.41127	4.13158	4.11711	3.51106	3.70039	3.10327	3.23359	3.44425	4.28088	2.86418	3.88484	2.87224	2.57811	3.97118	4.12603	4.12854	4.00494	4.06193	3.83514	3.43679	3.56032	4.02146	3.52132	2.72632	3.50507	2.67935	3.06234	3.49335	3.74327	3.50788	3.76771	3.04049	3.51135	3.29933	3.48797	3.34907	3.01502	3.40301	2.73063	3.24612	3.40201	3.11705	5.40386
11260	2.71302	4.44856	5.35674	4.03746	3.72168	4.2924	3.25594	4.72365	4.42101	4.54316	5.21993	4.34531	2.9659	4.3655	3.58283	5.10179	4.75202	4.07623	4.85296	4.89398	5.22457	4.74488	4.9037	5.09578	5.04427	3.96082	4.00113	3.73972	5.18323	3.88479	4.4119	5.2885	6.00542	3.91736	3.6512	5.54323	3.52794	4.95064	2.48107	3.28631	3.34719	3.58866	4.47575	4.55215	4.25539	3.95328	5.25371	3.53928	5.07085
11261	4.18501	4.57516	4.16751	4.3964	3.75962	4.26784	3.92435	3.95223	3.8778	3.85247	4.02578	4.26576	3.74536	4.31844	3.9316	4.13241	4.42162	3.6153	4.36749	3.98541	4.19107	3.77581	4.29203	4.14455	4.25764	3.88188	4.02944	4.0431	4.19988	3.77248	4.16492	3.89764	4.19053	3.72813	3.96577	3.7515	3.89638	3.42021	3.48517	3.96561	3.99257	3.86959	4.21429	3.16175	3.5871	3.90319	4.08954	3.88757	3.98053
[truncated: 10,741 more rows]
[truncated: 100 more columns]
