# Supplementary material for: Identifying effective diagnostic biomarkers and immune infiltration features in chronic kidney disease by bioinformatics and validation
Source: Front Pharmacol. 2022 Dec 30;13:1069810. doi: 10.3389/fphar.2022.1069810 (PMC9838551; doi:10.3389/fphar.2022.1069810)
Supplement: Supplementary file 5 [file DataSheet5.ZIP]

Archive with 21 entries (18 files):
- Additional file/
- Additional file/R script files/
- Additional file/R script files/Data Preprocessing.zip
- Additional file/R script files/Differentially Expressed Genes Screening.zip
- Additional file/R script files/GO.zip
- Additional file/R script files/GSEA GO.zip
- Additional file/R script files/GSEA Human phenotype Ontology.zip
- Additional file/R script files/GSEA KEGG.zip
- Additional file/R script files/GSEA regulatory target gene.zip
- Additional file/R script files/Human phenotype Ontology.zip
- Additional file/R script files/Immune Cell Infiltration Analysis.zip
- Additional file/R script files/KEGG.zip
- Additional file/R script files/WGCNA.zip
- Additional file/R script files/module GO.zip
- Additional file/R script files/module KEGG.zip
- Additional file/original image of immunohistochemistry.docx
- Additional file/publicly available datasets/
- Additional file/publicly available datasets/GSE104066_GPL19983_1_2_0_Matrix.matrix.txt
- Additional file/publicly available datasets/GSE104948_GPL22945_1_4_0_Matrix.matrix.txt
- Additional file/publicly available datasets/GSE116626_GPL14951_1_9_0_Matrix.matrix.txt
- Additional file/publicly available datasets/GSE93798_GPL22945_1_4_0_Matrix.matrix.txt
