# Supplementary material for: Identifying effective diagnostic biomarkers and immune infiltration features in chronic kidney disease by bioinformatics and validation
Source: Front Pharmacol. 2022 Dec 30;13:1069810. doi: 10.3389/fphar.2022.1069810 (PMC9838551; doi:10.3389/fphar.2022.1069810)
Supplement: Supplementary file 5 [file DataSheet5.ZIP › Additional file/publicly available datasets/GSE104066_GPL19983_1_2_0_Matrix.matrix.txt]

Tag	GSM2788832	GSM2788833	GSM2788834	GSM2788835	GSM2788836	GSM2788837	GSM2788838	GSM2788839	GSM2788840	GSM2788841	GSM2788842	GSM2788843	GSM2788844	GSM2788845	GSM2788846	GSM2788847	GSM2788848	GSM2788849	GSM2788850	GSM2788851	GSM2788852	GSM2788853	GSM2788854	GSM2788855	GSM2788856	GSM2788857	GSM2788858	GSM2788859	GSM2788860	GSM2788861	GSM2788862	GSM2788863	GSM2788864	GSM2788865	GSM2788866	GSM2788867	GSM2788868	GSM2788869	GSM2788870	GSM2788871	GSM2788872	GSM2788873	GSM2788874	GSM2788875	GSM2788876	GSM2788877	GSM2788878	GSM2788879	GSM2788880
285550	5.963533093	6.42456348	5.972026903	6.430319976	5.782107709	6.242999412	6.659165176	6.066299141	6.196166827	6.210153076	6.038213618	6.33656989	4.298912914	6.67551648	6.344675168	6.648460444	6.722785875	6.046221386	7.14419639	6.763529331	7.190188062	7.045816591	6.863512058	7.36919304	5.011848112	5.541812262	6.124994173	6.990152497	6.247219729	7.079540632	5.657808991	5.986274927	6.563195583	6.35660734	6.403977494	6.881465442	6.653943037	6.090410793	6.769609599	6.630058175	6.406901923	6.544113766	6.947195402	6.373145248	6.319227177	5.725623194	5.768092642	7.259626469	6.752995465
285555	1.787717345	2.824868861	2.274883936	1.507021517	1.621623783	2.154943607	2.177402533	1.800253977	1.959756215	1.89024705	2.206465754	2.304478154	2.385667214	2.491073996	1.62718494	1.965903703	2.118373493	2.529344683	2.596108016	2.621276428	2.478647172	3.161710682	2.260828497	1.902854946	1.866286462	1.983858016	2.482204429	2.439928365	1.238105742	1.509169385	1.606426726	1.859299382	1.563100252	2.325703837	2.360336018	1.312287569	1.273336798	2.685297767	2.207560709	2.620595079	1.903445421	2.720797301	2.651722412	2.664735516	2.488720624	2.222152991	1.671794988	2.323879031	2.109447475
285556	1.591567659	1.644758369	2.16987786	1.788065376	2.191100726	1.07496616	1.693425876	1.587635061	1.750635846	2.030924232	1.358599956	1.714182237	2.552582667	1.081385428	1.919169637	2.33318454	2.889974067	1.860865172	1.648595152	1.71081156	1.792538455	1.514683716	1.876431266	1.774511812	1.960474361	1.267070685	2.144112058	1.469837597	1.596881997	1.696067878	1.624117953	1.330315646	2.167863303	1.469952208	1.266570837	1.763436749	2.205193751	1.59710323	2.068305504	2.406926987	1.610617431	1.663201225	1.57968393	1.564589649	1.704607855	1.997869763	2.074424169	2.015531422	2.020448492
3640	2.905726132	3.335633539	2.998250561	2.985201349	2.969415549	2.831453786	2.354238683	2.846210478	2.416306493	2.91767788	3.507618407	2.804729465	2.585492397	2.810930559	2.430503924	2.562694971	3.668180735	3.382580409	2.776542655	2.833646388	2.673102391	2.852708322	2.627161263	3.369905799	3.40006765	3.539887015	3.640010538	3.000996109	2.858020475	3.669249884	2.605466943	2.558218022	3.208139462	3.236595967	3.358654759	2.739143381	2.711863005	2.794307076	3.080965905	3.244222278	3.174489547	2.431080883	3.242875437	3.191649671	2.747076711	3.23154034	2.454437625	3.083139284	2.530622956
3638	4.520404948	5.0199906	5.734965642	5.503074573	5.8792799	3.623007896	4.014690062	5.731896213	4.652837296	5.394350686	5.788199284	5.141797914	6.532116574	4.805349657	4.280598403	5.204733349	5.602488257	4.94648861	5.255911199	3.684615677	5.153249631	4.58261401	4.652774648	4.1925842	4.33804708	4.09276018	5.46236166	5.64631676	5.712513794	5.688497554	5.049588868	6.072056369	5.8777521	6.017916346	5.0413202	5.296065598	4.333672476	4.601758132	4.68553735	5.224700656	5.075904813	5.631065269	5.70403036	5.896359821	5.428532525	5.677936722	5.040530391	5.093588019	4.760140577
3630	0.996569939	0.885603245	1.65882944	2.195343977	1.860074273	2.343439867	1.96018482	1.757703632	1.387698803	2.364672754	1.013775106	1.179870417	3.167204604	2.3584887	2.218258902	1.584776147	4.220267583	1.708070867	1.606763579	1.533583606	1.591203161	2.177224195	2.467161012	1.76293674	1.324504347	1.896128376	1.960762591	1.906227688	1.997676168	1.282932862	2.231811836	1.940195819	2.016896045	3.722742381	2.009844573	1.581188602	1.209423902	1.735402422	2.255582097	1.682947259	4.470590927	2.220273051	1.616118122	1.515248297	1.602836759	1.792436442	1.618393292	2.044408705	1.476355374
3631	5.203345965	5.076836624	5.468152807	4.831117236	5.423566629	4.95153885	5.117190562	5.34876889	4.4505979	5.337362093	4.944539861	5.122801826	4.281066004	4.794003995	4.832210951	4.575472075	4.156469514	5.957692491	5.582219489	3.629366899	3.850954903	4.758151582	4.129729881	4.962279498	4.780626815	4.278861182	4.473574962	4.702583278	5.351922591	5.375990903	4.924618959	5.333640778	5.683107007	4.968694292	4.701758522	5.606109691	5.077966236	4.851692109	4.14080488	3.998263593	5.345761576	5.716637608	5.203879924	4.760128716	5.277536866	4.710868631	5.291056451	5.777950946	4.837359915
3632	5.959264288	6.437467619	5.150698497	6.170546701	5.794897333	6.602632348	5.867642014	6.000209928	6.277468946	6.3142744	6.037257536	5.734069754	6.419775901	6.148473535	5.650079507	6.459278683	3.979898882	6.250901876	4.942311655	4.889311221	5.468115495	5.872152447	4.314979283	5.536578644	5.538901888	5.954543568	5.63349857	5.269233311	5.703569024	5.500601909	6.290130787	6.266409844	6.118309659	5.675688355	5.69429731	6.139537342	5.993978159	5.829285567	5.639949744	4.355902438	6.275436559	6.911630812	5.64371358	6.40126118	5.989023773	6.578319528	6.137746566	5.7372666	5.006843169
3633	4.67541761	5.025622489	4.899372549	5.211928277	4.339976995	5.468873719	5.447948922	5.666569355	4.845336232	4.485055534	5.538364186	4.800517541	3.9649403	5.48026652	5.043221108	4.292378347	3.986954621	4.6008897	4.363688965	4.162468071	4.595064533	4.666250894	4.624029994	4.32447473	3.956001619	4.468335797	4.684954195	3.883882128	5.118883398	4.973056857	3.890362245	4.894211401	5.2556112	4.285081816	4.629706032	5.453300247	4.096603268	4.836155782	4.674970402	4.374439718	5.024789027	5.166220606	4.771960211	5.300121657	4.046809024	4.347436713	5.073109259	4.845877756	5.387811421
3635	4.676170993	4.181710006	3.941208075	3.936911912	4.695336746	3.660671663	3.432103648	4.607576861	4.337568792	4.58785494	4.774536898	3.944325354	3.720016859	3.687052394	3.604828627	3.989932349	5.482314834	3.165867449	1.503088722	3.168315223	2.617005332	1.608008668	2.663771313	2.626749516	5.246100411	3.228119733	2.641715933	2.801842101	3.28430006	3.471557162	4.686056203	3.112987297	4.933209962	4.466943337	3.76402853	2.887872884	3.674163133	4.059194548	3.954839156	3.414259888	2.791347686	4.0401152	5.085967238	4.208113864	3.624210537	2.816901193	4.087080392	2.769284796	2.593338567
3636	6.342040348	6.457416727	6.039902787	6.510203765	6.637085363	6.274705394	6.008013722	6.151236381	6.688410565	6.016966956	6.3116661	6.765597794	7.154261362	6.654877909	6.417787491	6.328284523	5.622031769	6.37184412	5.171350304	5.760067996	5.269672162	5.992622446	6.170852354	5.803143591	6.215195297	6.341560722	5.773731205	6.333188807	5.538605192	6.004420466	6.96186178	5.853600817	6.275056966	6.555913028	6.19769633	6.331372129	6.788826724	6.500728039	5.991922061	6.0211268	6.086516231	6.247634136	6.743319701	6.486018163	6.222701317	5.94446558	6.68090923	6.582008738	6.180488134
100128770	1.588833231	1.305721685	1.44218869	1.935771853	1.535754816	1.344953147	1.649427724	1.468966097	1.198439267	1.944464415	1.376175413	1.965927658	1.5946603	1.161095238	1.533954368	1.328888882	1.287279665	1.843217463	1.159845907	1.056250687	2.24317512	1.22007756	1.818621121	1.101300602	1.548058654	1.772086238	1.148689919	0.980157623	1.551508957	1.364317161	1.428674639	1.156530204	1.294592672	1.986920983	1.119326901	1.222105544	1.171693633	1.040064042	1.308265275	1.729728229	0.887133286	1.442505115	1.548337525	1.995755395	1.919098763	1.184165641	2.022323744	1.637342477	1.422388131
3651	2.467470427	1.793192691	2.223671444	2.47160004	2.311906849	2.452641876	2.769264521	2.030334104	2.175069689	2.609961534	2.540673089	3.12034221	2.506352672	2.414801567	2.338875969	2.582163753	2.62748098	2.728772147	2.350774449	1.763687978	2.553790522	1.836577903	2.525295113	2.243600494	2.932574745	2.294195384	2.562576547	2.327608305	2.035074468	2.517594075	2.167434494	1.820778927	2.336060929	2.129827135	1.933961623	2.799211635	3.232980112	1.744543679	2.161884079	2.10588012	2.372776208	2.027878895	2.34413033	2.644693754	2.50081107	1.863108899	2.066818599	2.315292349	2.610094959
1	3.037089126	3.178180857	3.883071023	2.957133463	2.418015057	3.690357898	3.400849552	3.034738331	2.98287813	2.130447777	3.732023729	3.469124854	3.366957421	2.660725936	2.978965196	3.37538266	2.92714126	3.454675654	2.898389604	2.729360591	2.775856707	2.966472852	2.796261564	3.378112273	2.667675451	2.689247798	3.48969217	2.890955198	3.156647333	3.03479905	3.624041261	2.916176482	2.997419222	2.477931073	2.842068308	3.785603983	2.887189014	3.044495659	2.298550299	3.240643013	3.065076045	2.754696655	3.296302508	2.895518524	3.227124193	2.539992933	3.061583046	3.397509241	2.607150086
2	10.30766314	10.43056593	10.07509308	10.44856047	10.27951436	10.43407579	10.60581095	10.85379807	10.43086276	10.9285857	10.40257887	10.36858045	10.17629749	10.03893196	10.70742389	10.26145118	10.53289399	10.39364881	10.55105237	10.60330101	10.35885682	10.4430472	10.42079208	10.45860146	9.699264079	10.58153675	10.17704411	10.28502415	10.76597367	9.690214673	10.57230049	10.45201643	10.79241856	10.15192234	10.54250416	10.49755509	9.681479499	10.73242165	10.40157986	10.37509675	10.47707715	10.56987143	10.55321187	10.26830702	10.33554403	11.06539792	10.38463082	9.89057117	10.7555324
3	1.047690809	1.279151747	1.238333536	1.010295578	1.372166789	1.233342015	1.58063324	1.475829451	1.355171057	1.179159875	1.650765499	1.399970134	1.164909424	1.689489792	2.043224658	1.43541924	1.317065811	1.365972322	1.289563538	1.270547484	1.589629256	1.112443297	2.688054024	0.945134677	1.768834315	1.587233332	1.85478368	1.580367299	0.935087193	1.450601083	1.594603781	1.100468286	1.227795997	1.150275095	1.168761251	1.28573576	1.050104366	0.964252016	1.775895207	1.519013277	1.749417051	1.121774613	1.542490124	1.031487052	1.393924198	1.107539703	1.015546628	0.98603036	1.675394945
3641	3.624638327	5.832141832	3.737586162	4.616432344	5.442895941	2.6754195	4.201618619	6.877336897	4.861460034	2.174676037	5.664180341	5.963711368	2.766910387	4.013838441	2.804964812	3.803689281	6.507992996	3.463443021	2.912036773	2.541412071	3.006733935	2.619000218	2.301986672	2.612493607	2.685323031	4.948488654	3.079476397	5.170929248	3.880422884	3.300287457	5.637391082	4.840241447	2.687718383	3.369486035	3.827414922	2.517943067	3.505868646	3.354014568	3.181247703	2.65859614	4.398922415	2.678729518	5.882073155	3.818211695	6.286255171	4.483482391	5.825629398	3.696916712	3.087306727
3642	2.144843111	2.757195017	2.541476441	2.4479551	2.028696167	1.814517819	2.783553279	2.271660876	2.537120604	2.313929594	2.534300995	2.373714281	2.582748149	2.460912585	2.605758893	2.504013624	2.711506934	2.999794391	2.449030108	2.724879555	1.891403458	2.029065754	3.716429189	2.079395372	2.332990104	2.215840713	2.591145134	2.768610873	2.204917521	2.355799569	2.319397439	2.152162173	2.202583027	2.648604211	2.357275988	2.130411247	1.986291179	1.796136443	1.847182355	3.452823342	2.148415955	2.122033578	2.512966478	2.982976097	2.355713508	2.228219469	2.623060245	1.684864001	2.294613663
9	3.061712891	2.258204912	3.412387638	3.063557974	2.849616296	2.297517896	3.733805658	2.995095294	2.278616366	3.029430055	4.131924237	2.526588415	2.362181006	2.538741689	2.956277775	2.780904323	2.304020128	4.055467151	2.649671566	2.433169632	2.785962562	2.599905747	3.250378765	2.681190022	2.261827022	3.290025619	2.731494458	3.27826689	2.38129864	2.797939663	3.143135563	2.151568573	2.391037979	1.936049558	2.658871286	3.058742021	3.367683725	2.83400493	2.592143323	2.520434079	2.460347803	2.564712562	2.906069996	2.374161246	2.545569499	2.674103692	3.10227952	2.770366371	2.725133938
3643	6.363677407	6.041312152	6.250468111	6.372274781	5.194401465	6.504765847	5.572974604	6.466568599	6.421542858	6.184931746	6.250468445	6.549874465	5.755835266	5.984043317	6.228522318	6.423212328	4.434315366	5.403976984	6.323550006	6.734956943	6.568944214	7.119351541	6.21496152	6.503897528	6.529405328	5.058310888	6.692211754	6.375037117	6.150413324	6.28772621	6.529700798	5.700402261	6.228173033	6.485299815	6.298421436	6.67592095	6.691562494	5.803480979	6.030570102	6.773394138	6.596653126	6.145123604	5.628348276	5.558848097	5.656948895	6.177032985	6.373731642	6.549954904	6.642649585
3645	2.362219365	2.179539443	2.380804651	2.265015784	1.846742441	1.665871922	3.198170127	1.956581844	1.934494281	1.953812949	2.322092791	1.720618764	3.033047025	1.803083919	2.596302724	1.965704442	2.84461281	2.696322025	1.978281267	2.497083063	2.361302705	3.091009174	2.802145484	2.431432653	2.495977207	2.247610699	2.763981105	1.760921224	2.605644035	1.797802268	2.708360458	1.600339131	1.847958259	2.128621855	1.75390036	1.879181205	2.3107341	2.070494229	2.422551827	2.785622452	2.653282188	1.924430212	2.19872434	1.928167341	2.072183646	2.236513838	2.115490224	2.338309052	2.936653615
3646	8.847688071	9.094002062	8.758453981	8.86806317	8.748515069	8.900470494	8.927932373	8.880649829	8.77058021	8.662054238	8.11431115	8.417924182	8.310752739	8.960267976	8.951951118	8.629867267	8.697977193	9.238234559	9.159918355	9.015295842	9.260910282	9.153677536	9.402531281	9.017482952	9.469523686	9.039671726	8.887231568	8.691367741	9.152392172	8.83147429	8.532840415	9.254908998	8.851487657	8.632367033	8.959170548	8.798448649	8.378184553	8.720559998	9.190571767	8.972577718	8.955471335	8.685056038	8.810268613	8.707970227	8.444566068	8.948057063	8.786499166	9.082121854	8.830343707
3660	6.956968949	7.137247573	7.087532829	7.331083663	7.935540793	7.268023427	6.518729267	6.601529292	7.16737	7.472171398	7.237986268	7.115280171	6.663794133	7.085756903	7.196699406	7.270346585	7.296238534	6.050207787	6.923219828	6.918899188	5.940982354	6.355961886	7.561061445	7.316169241	6.734540122	6.231471468	6.910233223	7.328105733	7.074567176	7.325479258	7.034265636	7.192032902	7.448138583	5.577960771	6.987006291	7.17983404	7.169693684	7.347632025	7.248209092	6.77616927	7.342838345	7.222812263	7.057643889	6.254467646	6.877940416	7.368466946	7.180231022	7.015595411	7.801727015
285577	1.896240595	2.512405291	2.322318812	2.23816355	1.695430565	3.207048817	1.98152843	2.02682191	2.156929553	1.999472854	2.308027943	2.303289231	2.414623329	1.852210128	2.069233712	1.748677039	1.974861839	2.415004452	2.248471745	2.04735218	1.905454279	1.766894558	1.944874855	3.064131346	2.132277539	2.599456085	2.334550185	2.783270746	1.809047103	1.892025487	2.259371795	1.842941457	2.875467026	2.234619243	2.274730616	2.138273043	2.413753066	1.933244061	2.137305449	2.335196147	2.248640672	1.813197463	1.679282641	1.995551454	2.828050328	2.00052895	2.109370794	2.279479512	1.795403815
3661	4.63334254	4.947658324	4.986927496	4.917536677	4.834098343	5.208788601	4.508831597	4.682170038	4.768350666	4.461429954	4.932912653	4.295150964	4.615014259	5.580063167	4.271205037	5.357374264	4.947574753	4.748511313	4.260237026	4.439927427	4.568213186	4.159480608	4.493710202	4.524867093	5.060944057	4.243712089	4.792026061	4.536385865	4.95739881	4.710618663	4.716528822	4.613031763	5.201794269	4.412530611	4.173507733	4.808081137	4.420928228	4.995377906	4.889537741	3.974751219	4.823935494	4.140851265	4.251620682	4.749963365	4.950118171	4.518134026	4.660285923	4.894207683	4.451693801
3662	1.868348027	1.766327293	1.572490465	2.056105916	1.089456341	1.756441271	1.979159268	2.552202093	1.90229218	1.657359056	1.510697014	1.167708756	2.319108473	2.018007863	1.382396515	1.912917213	2.636364998	1.863832527	1.225993456	1.390438728	1.40770576	1.911525826	1.154786211	2.038297411	4.845033197	1.642828594	1.685675605	1.780820117	1.65197587	1.759885646	1.647855823	1.590157093	1.51314397	1.60294711	1.837092617	1.528464489	2.125896691	1.382412509	1.966846026	2.014415675	2.140195815	1.795340773	1.565843373	1.933027814	1.875310815	2.255806114	2.049445013	1.670942424	1.793674015
1000	5.855277514	5.705549164	6.292295885	5.222861718	6.275451869	6.549078385	5.279653307	6.429276715	5.983396631	5.482515999	4.844958193	5.279589133	6.613631955	5.190298571	5.35578072	5.14125771	7.044080368	5.338982482	5.904663224	6.319698079	4.866860843	5.232343408	5.892852006	5.363117744	7.343388847	6.283946331	5.814658757	5.595534048	6.228978125	5.353745221	4.645855517	7.519667923	5.390908677	5.543430435	6.316154333	4.184739216	5.305737699	5.68093503	5.880354546	5.573614172	5.254361038	5.178158485	5.179905453	5.49290116	5.03916927	4.69436437	6.215976568	5.732803834	5.988609887
3652	5.265093742	5.605187936	4.350774063	5.06317692	5.175327699	4.331401681	5.582210436	4.959651192	5.511053732	4.970762699	5.017872512	5.629765076	5.152350376	5.028998828	5.926709925	5.133301437	4.945322983	5.434134392	5.629351975	4.74154154	4.872955294	5.271711173	3.970218332	5.041160761	4.143535913	4.783084556	4.706849269	5.047830513	4.444799151	6.053179601	4.777679299	5.44360767	4.542071905	4.713099396	5.110045352	5.497042182	5.171963004	5.305539741	4.73057681	4.51794778	4.99121291	5.3576793	4.759569597	5.703726882	4.962721457	5.176631004	5.900976278	5.576205506	5.195691935
100128750	3.273259084	3.949536064	4.022557865	3.998282319	3.757613898	3.215135039	3.975458079	3.623276079	3.29348068	3.432040548	2.579179331	4.041845281	2.493860307	4.440209132	3.930890509	2.313213489	2.991772083	5.030061826	5.022992116	3.781098647	4.451183765	4.532218542	5.251132093	3.05410562	3.472132561	2.788997276	3.554481525	3.966590929	3.425710463	4.16854567	2.835018032	3.232290643	2.420769513	4.596654822	3.268118855	2.853701737	2.89925698	3.83506196	4.360774723	3.64483411	2.801444763	2.766139763	2.377333172	3.969042241	2.850872361	2.264210568	3.27600438	3.715173623	4.361791457
3653	4.383326443	3.390161307	4.02711831	4.249664058	3.31635055	3.854380183	5.261248188	4.2786535	3.89350208	3.951196286	3.040023788	4.159729522	3.646592187	3.61971979	4.35549234	4.269098496	3.241184455	5.238492661	5.907378368	6.067969159	6.335648754	5.035371233	5.034692145	5.197906319	3.043138629	2.81206574	4.487956094	4.580585508	4.414781535	3.925709865	3.892421211	3.299879305	3.425753512	4.65294785	3.589230983	4.710573269	3.666730645	3.512732734	3.665783882	3.926705523	4.478299685	4.344669087	3.74516066	3.850208144	3.684033212	4.164767615	4.591565504	5.527963593	4.271076936
3654	3.013749723	3.295627452	3.572164433	3.076406866	3.924711408	3.407277135	3.073122937	3.135402219	3.352668695	2.709535583	3.336293883	3.217755629	4.88918019	3.350324228	3.778711814	2.789995073	3.807102211	2.522349832	2.94695982	2.577607464	2.252887354	3.226932137	2.901325665	3.385703713	4.40432759	3.77814261	3.338971687	2.902682923	3.39136949	3.305535317	3.054251395	3.610556792	3.694346072	3.202431286	4.030136213	3.035503712	2.710970874	3.333227029	3.282496545	2.151226806	2.887877103	3.642452423	2.980396749	3.49376581	3.199988537	3.3363496	3.207065856	3.191327213	2.778235829
3655	7.259901885	7.336299919	7.729912692	7.040253489	7.926119497	7.393494132	7.649379798	7.5867277	7.349336291	7.277071979	7.064738394	7.407386449	7.25043393	6.842281933	6.806229446	7.149905722	7.33603046	6.71662564	7.303459601	7.406026193	7.132322563	6.46823578	6.988024512	7.260784345	7.711347891	6.310485927	7.949397984	7.153985314	7.343059801	7.148616094	7.608679393	6.984935474	6.873076244	7.198045097	7.717906804	6.845397507	7.629493718	7.647125185	7.065558081	7.405657463	7.782316474	7.839602247	7.414604706	6.545767816	7.805081517	7.126841013	7.592922322	7.366459241	7.469715185
3656	3.639888559	4.172340021	3.485746121	3.383147314	3.820585654	3.743610658	3.343978266	3.296997063	3.582551972	3.609307263	3.878734647	4.303574281	4.165937292	3.47337563	3.535886369	3.64819853	3.780561911	2.750251011	2.852309739	3.544990313	3.113328562	3.690041643	3.762475701	3.772282969	2.896191242	4.107168773	3.215972465	3.60371246	3.753087333	3.682303023	4.487875944	4.522504317	4.443709155	4.19197375	3.201447101	2.934024064	3.315095449	3.750013233	3.970363323	3.158340204	4.730036134	3.842126849	4.096412256	3.235368342	3.521427159	4.983484096	4.524898093	3.398458755	2.777554142
3658	5.943476132	6.319411739	5.981686283	6.28955841	6.236090836	5.338555638	5.88270739	6.401766803	6.017123092	6.247344647	5.561574846	6.395545972	5.644055012	5.949809739	6.307423415	5.911357831	4.439154842	6.520406017	6.226837144	5.544253768	6.207636436	6.292466665	5.83528439	6.718499711	6.227792437	6.067507004	6.252012164	6.527539494	6.123846482	6.398605798	6.396305667	6.177245636	5.339510576	6.457092865	6.039168936	5.785983978	6.460281347	6.329685795	5.974373702	5.62377915	6.272374078	6.478971412	5.613829166	6.341979905	5.390463929	5.866104433	5.971250436	6.564208001	5.512056927
3659	6.70914646	6.151931227	7.450481669	6.814478067	8.059746518	6.745019888	5.862848827	6.557683395	7.325879158	7.567976782	7.31246276	6.886027071	6.186716679	6.825895157	7.099597954	6.116154651	6.333302833	6.039313815	5.420126496	5.091789571	5.435703994	5.253427056	4.352078091	5.797131356	6.68819887	6.369731497	6.313422349	5.71731735	6.976451567	7.23618387	6.711347913	6.63556174	8.055411536	6.147102441	6.591896829	6.189473547	6.851495707	7.535165033	6.933447912	6.153802524	7.296721963	6.229769313	7.181129524	6.576223637	5.752510088	7.810213355	6.955802281	6.337715088	5.866371363
3670	1.847937206	1.812466923	1.453252726	1.630790202	1.318738372	1.381315464	1.897639901	1.614372248	1.67846848	1.638343688	1.83294934	1.736211078	1.984763373	1.483972168	2.096516777	2.111223921	1.292837894	1.965156057	1.588947554	1.024764656	1.127767103	1.67375523	1.64803719	1.214148146	2.053368425	1.906527811	1.842737706	2.605291933	2.074698678	2.024042468	2.48720808	1.341754343	1.380555987	1.569501691	1.815930087	2.012197594	1.87123529	1.86897185	1.655485273	2.834247907	2.17173187	1.264983883	1.976773782	1.760720858	1.917600037	2.380349221	1.854493517	1.895474737	1.599095343
3671	1.863283476	1.522081953	2.752739836	1.902695837	2.061690341	2.101623358	1.884494551	1.984740101	2.267100503	1.725234462	1.369173075	3.480097955	2.806923656	2.137572992	1.426049907	2.050883225	4.129451839	2.302242022	1.216157118	2.632233908	2.239659954	2.397629833	1.584007372	1.558569207	3.22016001	3.605517378	2.280869821	1.572949339	2.074967319	1.890839373	1.828836035	2.104491307	2.81708279	2.502086959	2.125753979	1.632758418	1.696795177	1.573462674	1.593018898	2.107847334	1.940451368	2.65800813	3.614511423	2.353376705	1.545201859	1.992924763	1.334113886	2.110207194	2.474718958
285588	1.16810663	1.026761044	0.893613255	0.864423967	1.347002468	0.916770723	1.018680368	0.797602556	1.082547385	1.082495013	0.635954182	1.1290666	0.943849598	1.840580593	1.020740844	1.215838958	1.180444078	0.914789535	0.880405936	0.702253513	1.176711272	0.700244356	0.876158225	0.692435429	1.2116394	0.791924457	1.085992755	1.072447957	0.975336203	0.625496553	0.704127414	0.942944155	0.820055487	0.74643481	1.068874133	0.956451745	1.339222012	0.853020334	0.859232762	0.968860058	1.244157382	0.823547413	0.719005804	1.038829768	1.153785891	1.029842128	0.795395057	1.168133419	1.73163974
3672	8.798279819	8.320951887	8.399694839	7.937065996	8.088438876	8.884263868	8.450985093	8.651256976	8.621062091	8.078409131	8.730918649	8.229761474	7.870400388	7.77756563	8.182008338	8.431766207	8.645404354	8.371971024	8.287531121	8.135440608	7.742905634	7.681623621	7.574720584	7.603657698	7.110185739	8.518393552	8.011910299	8.311128616	8.819276402	8.004900745	8.068279755	8.197684514	8.943487209	8.150632325	8.036101107	7.858711678	8.133535652	8.499672968	8.291741729	7.424862453	8.784799799	8.57882053	8.754339098	7.862995023	8.017316889	8.478530229	8.618666335	7.879896763	7.496607535
3673	4.003437448	3.826883736	4.276971865	4.28183768	4.379946209	4.626544668	4.464290073	3.986363355	4.724460998	4.742335598	2.818548776	4.663290577	3.148082012	3.118646307	3.621883785	5.117291133	4.111939469	4.507041933	4.038633661	4.353813815	4.541873121	4.169819972	3.827960372	3.495914697	4.774945132	3.610657203	4.677830308	3.989592581	3.410455987	3.537372652	5.345995536	5.191230268	3.401722072	3.087620612	4.516750955	2.594015862	2.904386604	5.238169593	4.041977454	4.066935965	4.493595341	3.425748312	3.714781487	3.180884473	2.950510088	4.447867744	5.035653891	3.483449478	3.741147532
1010	6.428905585	2.881537604	2.600663475	2.38663959	4.35245675	2.221884644	2.650140143	2.342470562	3.511365852	3.518883543	3.438857016	5.698571941	2.128824831	2.905939868	1.970929741	4.415708997	2.265269885	2.3415863	2.288732249	2.081972103	4.313141814	3.191036407	2.512118068	2.409947746	2.540215058	5.546951213	2.97258709	2.796142207	2.333870948	2.074799794	3.238767849	3.38892856	2.839034116	2.449277351	2.727184121	2.875169346	2.755287926	2.550683826	2.255941492	2.625680951	3.030367849	3.137095946	5.017547037	2.78418772	4.439243879	3.871814399	6.835174621	2.564638998	2.099946288
1008	3.46565036	5.897654332	3.430310738	4.082283534	5.468349248	3.245854856	2.331487134	3.821844678	4.50635233	4.429252301	2.415720472	5.028868431	5.411252262	3.049734366	4.472648311	3.020050372	2.510120386	3.726352931	4.811042806	2.18083068	5.882640872	2.799646598	4.045638083	5.73431528	2.52867397	2.651778013	3.18162725	4.4251701	3.788051077	3.065623979	5.072512985	2.482429485	3.822792202	3.704143286	3.875487166	2.920215992	4.2793437	5.09673319	3.106679038	3.296272791	3.776390916	2.889145781	3.417189843	5.49794637	2.446198379	2.419972781	2.746693184	4.532216404	3.527009649
1007	1.568452561	2.851612825	2.220278685	2.362132547	1.72234536	1.996248294	1.948624548	2.332430321	1.54535857	1.78034418	2.147709271	3.809724758	2.501742376	3.051020937	2.080945279	1.701332102	1.841537804	2.505751867	3.547906314	4.84705212	5.891253662	4.693331992	3.931424661	3.049333329	2.411820239	1.983570347	2.065865638	2.192103773	2.333092166	2.149679519	1.652646311	2.009676936	1.756255947	2.410741972	2.224070963	2.12710628	2.305752335	2.329350313	2.611007991	4.542703773	1.844710283	1.410876929	1.967821121	1.707660732	2.044412863	1.474835193	2.105361028	3.284797399	1.90430064
1006	1.247312066	1.956530522	1.50038234	1.320818561	1.933258581	1.127865594	2.719387287	1.286869105	1.242984564	1.558824363	2.080289818	1.066210399	1.74958547	2.103515175	2.051664014	1.948310347	2.234905963	1.490001536	1.219789983	1.42841784	1.882090702	1.230109065	1.770856103	1.40972155	1.636061494	1.945285206	1.389428912	1.329477372	1.415701162	1.25400448	1.624375376	1.480262657	1.570758745	1.401386932	1.407736947	1.750981341	1.674200784	1.566947808	1.188619773	1.976336668	1.283824145	1.12284912	1.497009078	1.317849062	1.106798057	1.359166602	1.920158909	1.436733688	2.253648367
1005	1.441965937	1.463204089	2.064490508	1.579075788	1.247928806	2.143021189	1.560762307	1.208694036	1.407321942	1.716892371	1.130825833	1.429241944	1.080740685	1.784285549	1.336382938	1.184669828	1.736919031	1.255058176	1.607674497	1.393550861	1.67340772	1.606757038	2.324912717	1.067841931	1.679836647	1.480025372	1.651015084	2.795504271	2.134101309	1.270722226	1.733173947	1.470668303	1.602150633	2.027174426	1.934229935	1.66891637	2.112009627	1.640006242	1.836474449	2.033629562	1.784721753	1.639595594	2.167594268	1.561860996	1.416064482	2.022798546	1.657116726	1.08538925	1.69590409
1004	6.691644916	6.510116896	7.848907922	5.477667105	7.495538943	7.234625736	6.477230601	8.218336067	6.911024825	6.334691452	4.291145292	5.325228277	8.257972319	6.549138835	5.99014719	6.003005823	5.507737749	7.043718221	6.240394101	6.94749932	6.425053345	5.484484585	5.815867603	5.014728793	9.765556147	7.681761865	7.00374362	5.705571066	6.625506219	5.722725562	6.560948966	8.406465607	6.51091263	5.990158451	6.478282316	4.177409401	5.059268789	8.041466138	6.416919054	5.528558955	6.03328851	5.212304176	6.148625305	6.429518875	5.571162911	6.209266588	7.226245526	6.664596402	6.009049603
1003	7.700399963	7.729153232	7.05204854	7.795628807	8.258541388	8.120392151	7.681305009	7.653696809	7.749081663	8.365017384	8.153385233	8.124926725	7.603788926	7.74309178	7.538559887	7.795686096	7.588659339	7.127036412	5.909753131	6.658366427	5.560060614	7.068051794	6.156395662	6.761841394	6.10715407	7.252473362	7.167222603	6.55661265	7.35215636	7.254692495	7.944594289	7.18645233	8.487096734	6.665891768	8.180770731	7.750330335	6.822296378	7.593876597	8.191737703	7.483864279	7.581365698	8.313335084	7.611113005	7.380598756	7.542894166	8.774233224	7.50711959	6.981935859	7.403333667
1002	2.22273647	1.84071139	2.746378621	2.258815434	1.946472878	1.764868983	2.722747402	2.103331681	2.477373502	2.107369306	2.225288139	2.039738233	2.711501744	2.02734647	2.149546939	1.696273292	2.510370726	2.334965172	1.739300985	2.341960936	1.788563125	1.729760005	2.073419905	2.094735463	2.739162273	2.099414076	1.818565026	2.030689981	2.138835363	1.842910697	2.43867327	2.458061909	1.800605642	2.017495574	1.807385069	1.898321828	2.087202889	1.852840807	1.838053587	2.279801084	1.927213918	2.089999294	1.947070071	2.003717532	2.729250507	1.96539061	2.074573351	2.012479288	2.111677125
1001	2.027432867	2.325167445	2.102384336	1.998506118	2.166063692	2.643414061	3.659002048	2.930078683	1.912399093	2.876755477	1.665632829	2.269661801	2.626481401	2.905797976	2.649761264	3.632428448	2.437022615	1.77946207	2.426237214	2.212348901	2.641590618	1.836877883	1.893831979	2.034257343	5.267172164	2.363886497	2.860134542	2.80033035	2.387530474	2.232746222	2.553129355	3.032242984	3.136995497	3.211741214	2.426624467	2.153654564	2.260936382	3.611744899	2.163434566	2.901571082	1.983558098	2.484286348	2.940765646	2.325228699	1.763106276	2.675905234	4.029185537	2.937305766	3.344705322
3663	2.412329401	2.911275321	2.451026538	2.479962947	3.472214315	2.513762086	1.961295412	2.507380185	2.446222579	2.671908463	2.931631861	2.612695357	3.433989253	2.972547306	2.858337774	3.037751082	2.56105493	3.095607398	2.606366214	2.652549584	2.816445519	2.194776977	2.502706698	2.231103982	2.997139229	2.872446789	2.845507827	3.35537696	2.922994558	2.57753371	2.720088278	2.352524853	2.514793005	2.56396849	3.013811879	2.520485844	2.683174026	2.496247841	2.351483327	2.633651814	2.767737526	3.111848925	3.223185173	2.673597975	2.270536886	3.95118464	3.125916882	2.969337254	2.393976469
3664	4.100737329	4.926677093	4.807620067	4.429510499	4.800826559	5.131540577	5.486533965	4.479752006	4.352783936	4.736995053	4.648914058	5.125026749	3.082783045	3.419352126	4.406273137	5.091824481	4.246972921	3.937319864	5.510000236	4.501956056	5.05827356	4.568234919	4.377698443	4.778392539	6.446083003	4.169138049	4.987999946	5.764213583	4.659748996	3.870228178	4.130725733	4.984837331	3.684767437	4.912861203	4.591845195	3.718214048	4.209783545	5.149372803	3.773770293	4.200224625	4.512335594	5.336238892	4.3918458	3.09296519	4.374627179	5.163726444	5.841346229	4.686817851	5.774154058
3665	3.209156941	3.528186398	3.255547317	4.468482923	5.28509863	4.226801979	2.992869001	2.933966315	2.969522798	3.730149039	3.269880616	3.351521138	3.360802246	3.702097126	3.54336923	3.34114449	3.845789068	3.289150825	3.227418502	3.097715749	2.751492198	2.68476083	3.364157913	2.765373765	3.270178718	2.806446611	3.557268215	3.305479872	3.060476077	3.407400534	3.250600093	2.580067632	4.273287239	3.725409844	3.411891783	2.981258085	2.94707824	4.047413291	3.663904507	2.715625348	3.754712178	2.846733549	3.737262504	3.982053841	3.452735226	4.02920515	3.104444543	3.103129798	2.854732872
3667	2.416981036	3.32356476	3.920425626	4.119559827	4.197508676	4.329923628	4.308490874	3.730633484	4.180419816	3.892132824	4.626893173	4.628392364	4.841923006	3.405117889	3.814354417	3.429387289	4.220346592	4.120065381	4.165296907	4.397875339	4.49833985	3.014574144	3.6989848	3.121551886	3.614957686	4.239950007	3.533935788	3.43817933	3.011043613	2.769381827	3.825056017	4.881218687	3.473060466	4.101215398	3.954598519	3.302796382	3.11922713	3.432316004	4.76246693	3.575906706	3.186866771	3.394063212	3.568920907	4.347797155	4.058377824	3.926226207	3.962824525	4.232079931	3.487928806
285590	2.648076614	3.080797833	3.740160773	2.857454856	3.855978366	2.732180848	2.939023247	3.42856756	3.291070844	2.528099662	2.57734342	3.110606608	3.933122696	3.008403294	3.506828654	3.31881807	3.171330786	2.681999034	2.517648123	2.548155853	2.753107986	2.864551464	3.560161697	3.024199115	3.217707601	2.965758871	2.61081559	2.555983711	2.99936784	2.478793071	2.597260188	3.685160684	3.406464172	2.514596126	2.567924022	2.538866239	2.73740961	3.285353474	2.641327229	2.731630416	2.54677981	3.40525607	2.910814138	3.526259889	2.981508592	2.932352706	2.85621071	2.957448144	2.435484482
3669	3.984688454	3.542930215	4.20948633	3.633902542	6.598722274	4.118070359	3.903323318	3.528657203	3.787587824	4.335386362	3.039602343	3.759209444	4.232880762	3.670040611	3.455302153	3.884875086	4.83203185	3.206194473	4.015559641	3.655881699	2.270640397	2.829449501	3.521259689	4.218164166	3.808843913	3.232118878	4.472425906	3.80026549	4.479852162	4.405066817	4.810113446	4.005600993	4.574352409	3.71780302	2.910837112	3.244033153	4.128341737	5.990293512	4.563321349	2.838972161	4.082309765	4.540272641	3.936720271	4.762325259	3.276355074	4.030269959	4.084983201	3.936072851	3.591643316
1009	4.385548502	4.817191164	5.334968748	4.728678649	5.203692516	4.939389006	5.075380742	6.158977897	5.000739944	5.039893002	4.633486293	4.736504675	5.803372375	4.502490558	4.804051519	5.096692709	5.903427191	4.485390857	3.365498421	3.98278171	4.815966379	4.427351334	4.608655084	4.706780595	5.279198096	6.346261474	4.595271239	5.369354612	5.157051221	3.887755467	4.716544523	6.702378874	5.07400475	4.159686605	5.304602479	4.051808113	4.640447937	6.284693251	4.34440214	4.82050541	4.368098912	5.375574788	5.530413051	4.751366052	5.047218209	5.160906722	4.147372159	3.807024704	4.934044874
116729	1.796978791	2.255224396	1.47615633	1.538607692	1.894651699	1.931567433	2.245166034	1.802576832	1.515999336	2.119776058	1.886088625	1.590312109	1.951382409	2.085432365	2.614195401	1.695069099	1.848333269	1.818661621	1.549383643	1.934842143	1.644664954	1.50443609	1.770466771	1.7459737	2.377268286	1.824226298	1.994528971	2.224485988	2.33252823	1.770292785	1.855220585	1.88188718	1.550847757	1.994786995	1.413216563	2.744041575	3.079463034	1.678583388	1.862065269	2.558036643	1.971211283	2.224601555	2.039491096	1.562246101	2.432587754	1.52123283	1.641571717	1.818977805	1.769068363
3680	5.128576036	5.625245695	4.925291152	4.489108762	5.110629572	5.457952277	5.4352132	5.359562163	4.893869357	4.453166446	5.138230644	5.50834972	4.099280008	4.453908779	5.219607375	4.373961345	5.53472271	3.710937658	5.244307157	4.595165431	5.399981515	5.915449254	5.907606392	5.597614578	6.116861507	3.640410259	4.448412551	5.078717292	5.018574074	5.484825625	5.081689083	5.160494687	6.836374229	5.001463836	4.390897096	6.319242349	5.305822548	4.796247624	5.878800439	4.383055044	5.231872803	4.864946998	5.919495816	5.05994629	4.971513603	5.838360731	5.154881867	5.275076354	4.891797707
3681	1.211227681	1.530700553	1.409500725	1.885445817	1.044393948	1.735626556	1.180496472	2.025742476	1.786185647	1.71622351	2.388981389	2.094568051	1.808269312	1.802661335	1.512360885	1.722098623	2.840990467	2.118667543	1.741384342	1.255538818	1.768715824	2.293231609	1.90643646	1.732599552	1.832024943	2.756052223	1.925567492	1.291992657	1.953547892	1.768573634	2.330223452	1.668745188	1.811863067	1.388830135	1.971258049	2.440036505	1.63529142	1.75836318	2.244676043	2.063423463	1.674705873	2.250951171	1.921853639	1.882680207	2.553147609	2.069791069	2.046760299	1.832024943	1.743821846
3682	2.055711304	2.234272065	2.480335312	2.152809159	1.408999648	1.51519486	2.369632639	1.491103009	2.449289242	1.70085169	1.428889791	1.343860414	3.232557565	1.98344069	1.998229537	2.932754417	1.689212499	1.958356425	2.171395865	2.314399149	2.290555273	1.443374562	1.963839225	1.194670669	1.915761605	1.823912768	1.88739367	3.239173543	2.204691889	1.924297986	1.604252681	2.059438686	2.041185191	1.368135473	1.575206436	2.003208632	1.931708994	1.726964014	1.278670901	2.03191856	1.655090489	2.3882948	2.250303235	2.391151914	1.976603198	1.88962157	1.497702745	2.118972371	1.995833967
3683	3.787791073	3.849298019	3.134914281	2.907206077	4.563741845	3.30672219	2.913386794	3.378944418	3.772628786	4.253413321	4.131660765	3.115357416	3.883998135	3.4865344	3.913165022	3.573701462	3.24168415	3.454936719	2.516973727	3.0694415	2.488372175	2.400358722	2.310715166	2.780307861	4.714066491	3.294442018	3.768986024	3.027181929	3.640916734	3.272712673	4.026044583	3.783044139	4.564861028	3.508432146	2.932649209	2.836096681	3.404320982	2.737387953	3.69986826	2.201753156	3.983317647	4.111898652	3.782788571	3.581217465	3.721629146	3.538878732	3.2576341	2.143931713	2.499642345
128710	3.966885416	4.692382314	3.851856195	3.815253817	3.647140397	3.695052212	2.235613458	4.027598015	4.507198184	4.620060454	4.794089865	4.586989933	3.075495436	3.64597738	4.67314846	4.13894202	2.204897773	4.199012231	3.606318344	2.568213711	4.284816582	5.797521888	3.451269352	2.926715265	3.903294925	2.568985533	3.068239845	3.118824719	5.14696723	4.97932304	3.008320462	4.484994927	3.444444196	6.216449681	4.316165643	3.514772354	4.273471478	4.662525849	3.517880718	2.975230729	4.674240075	4.934780452	4.867159192	2.267895705	4.76216499	3.841041609	2.982850585	4.712537105	3.492532189
285512	3.007533288	3.201050478	2.926950398	2.503898261	3.642375906	3.366441054	3.086550666	2.650163882	3.07429215	2.48033586	2.762979718	3.099538598	2.592467215	2.493526068	3.29189805	2.984700035	2.990402431	3.869347981	4.712611115	4.048546992	3.862724012	4.676174986	4.161322666	3.38661872	3.440786604	2.385416592	3.441383114	2.821067892	3.481971522	2.689017177	3.706961516	2.669040344	3.193145491	2.560232248	2.774659769	3.565067097	3.269715595	3.590322133	2.354665084	2.862071973	3.334158466	2.750982699	3.177338076	2.264756062	3.105941153	2.698521816	3.007992732	3.261195317	2.910703944
3684	2.597153519	2.15983412	2.135259389	1.574377938	1.727861423	2.29811036	1.436126282	1.929220204	2.067990439	2.47076648	2.785210307	1.515577495	1.808919069	2.898211198	2.277216485	1.869070211	2.694364055	1.756708472	2.069829115	1.583781407	1.933715828	1.681954171	1.43866862	1.63506886	1.782172322	2.423944926	2.302400776	1.662647563	2.029098529	2.391294274	2.587862716	1.943238802	1.697781917	1.61859675	2.076385406	2.376102207	2.748239737	2.582269335	2.153430094	1.915860622	1.998654704	2.262759738	2.4050185	1.399932061	2.608870336	1.809915986	1.63126456	1.726009336	2.216724422
1022	6.648489635	6.596893548	7.108595931	6.279017468	6.444496084	6.066363773	6.381601838	6.554465929	6.091935236	6.67521156	6.080892621	6.367515368	5.443009361	6.268014959	7.07349598	6.662804095	6.529205647	6.515137449	6.298843716	5.740478928	6.499561138	7.914236944	6.836325354	6.72046955	7.388493822	6.533048491	5.947242158	6.0486551	6.383723305	5.905750142	6.610136512	6.918807765	6.357618669	6.075177076	6.431657174	7.332330782	6.165390951	6.676414134	6.218760519	7.365659176	6.346796517	5.532312647	6.60013212	6.1520341	6.38434312	5.303494713	7.532924632	6.417250444	6.864085154
285513	3.954719899	4.099133494	2.772701777	4.234287743	4.092437828	3.951366297	3.954583501	4.085252186	3.605471131	3.997215077	3.734484184	4.243832599	4.183810063	3.347477896	3.133235884	2.435794475	4.804511152	3.585946314	3.594552162	3.309785221	3.189542224	3.175201496	3.283348855	3.975217078	4.806897045	4.178759278	3.52634887	4.529696422	3.626493898	3.439044492	2.55907948	3.495660183	3.210861065	4.212787103	3.970746197	3.231401404	2.732735828	3.910088472	5.067921783	3.687223893	3.048349251	3.98714239	3.633861662	3.049076736	3.684302292	5.434840173	4.288529394	3.037986792	3.477391978
1021	5.959404709	5.484621736	6.150736266	6.366239775	5.525915503	6.293989858	6.297423026	6.390305868	6.48888334	6.901511784	6.755883068	6.083429016	6.44033565	5.438624977	6.68297923	6.487510784	5.717201939	6.45849405	5.917214682	4.716967809	5.379067071	5.255605216	4.822614195	6.041267941	4.994387513	5.724953645	5.171712223	6.011409686	5.541261736	6.004325378	6.404033179	6.047340189	6.087610573	6.177844051	6.662137206	6.242647834	5.616532074	6.229712342	6.375546182	6.050003138	6.257248449	6.92098468	6.717044484	6.569535198	6.615243069	6.584380333	6.77261968	5.44603502	6.484474606
1020	5.501834925	5.596645846	5.455044372	5.358261223	5.066623536	5.822282771	6.171548832	6.591851299	5.530666958	4.67051641	5.888423151	4.806177773	4.464935588	6.004452878	6.378416477	4.760511964	5.790051713	5.643814191	4.624788579	4.606923542	5.672051039	4.826647419	5.202640626	4.297456821	6.973886436	5.012496582	4.928851444	4.671438138	5.999388423	5.111388226	5.74898415	6.073117058	5.750564716	5.060209738	5.914479395	5.608726482	4.952198236	5.43892381	5.209126993	4.729818745	6.027789833	5.317702146	4.650500645	5.779633416	5.160615785	5.436492565	5.128499888	5.399106417	5.449307266
1019	7.051835779	7.264327464	7.442787471	7.335324963	7.54662684	6.910528348	7.145609666	7.413917765	6.922246167	6.744061942	6.449370649	7.116272135	7.081541796	7.146680741	7.159305173	7.034754596	7.442133645	6.69098429	7.243860774	6.918928357	6.642384977	7.249712216	7.252705856	7.562459971	7.734959079	6.892843625	6.758014122	7.305208823	7.024194541	6.830529455	6.988765988	7.926524599	6.492330325	6.378512973	7.519432811	6.912843591	6.725786912	6.737523484	7.197232831	7.290769335	6.667973946	7.327130092	7.388014438	7.50642621	7.58056625	6.738198642	6.307178014	7.703992787	7.039165621
1017	6.94974885	6.589388692	7.056521398	5.983213312	7.010190089	7.053973748	6.397068348	6.847159641	7.119543784	7.406495178	7.42422268	7.133919401	7.931155704	7.42452144	7.303392522	6.965683401	6.49633205	7.555065334	6.333307339	6.914374533	5.435849166	5.060925589	5.415156187	6.73142381	6.311448918	6.906575411	6.577979717	6.347781162	6.101721891	6.006706098	7.573999951	7.440815187	6.349430217	6.9164932	7.138749141	7.011537288	6.610751072	7.814326194	6.480817915	5.495162379	7.193252874	7.110353812	7.131161447	8.181656547	6.699543874	6.939502045	6.837870665	6.369002912	6.005362582
1016	1.263083585	1.499316014	1.206112111	1.806176324	1.219764926	1.608517851	1.402148964	1.228025636	1.579931579	1.52555769	1.606335079	1.671585195	1.841244541	1.503664628	1.344790248	1.505804186	2.174179826	1.360190899	1.126652642	1.48762595	1.178617166	1.603033077	1.668606332	1.372287114	1.254857655	1.725489433	1.164097495	1.518471412	1.476765143	1.347689113	1.276126378	0.969039891	0.884490202	2.087908023	1.624444827	1.433795734	1.174342755	1.437183674	1.541612271	1.940265738	1.502995353	1.129589306	1.988297668	1.535947708	1.360567054	1.307766605	1.292117745	1.829141239	2.296071379
1015	2.251802557	2.951521588	3.330604953	2.145498198	2.228592329	2.633813848	1.631011132	2.278031641	1.995461397	2.560517437	2.115781083	2.239874851	3.383532256	2.520454369	2.220340795	1.996376268	2.218681074	2.192718007	2.268608637	1.85278465	2.958618322	2.421833121	2.166529824	1.817991991	1.710167835	2.129357084	2.595377271	2.930902455	3.743866388	2.47026881	2.075997385	2.819245078	1.885615367	2.204145065	2.788373919	2.309687878	2.970381941	2.376525037	2.655450923	2.26726245	3.281006221	2.220390589	1.846207104	2.344041472	2.225792625	2.811201174	2.368025175	2.726178728	3.123256435
1014	4.710967644	4.834896321	6.207028707	4.970964107	4.51041901	5.588405564	6.59396932	4.174340707	4.161818848	5.059854482	2.759002949	5.422311575	5.959725153	5.636654037	3.22617414	3.54566013	2.922803082	4.007065876	5.386632902	6.266665258	4.910312616	5.732016221	7.03062756	5.462724196	6.249566454	5.057346068	6.92580992	4.672654394	5.620738459	5.366725465	4.035908159	4.262515578	4.852879476	5.535090095	6.022381647	4.545633544	5.083211682	5.845829088	5.130244897	6.812303314	3.589901356	4.828926198	5.179517308	4.713520643	4.00601442	3.985145008	4.847027744	6.21833996	6.755723466
1013	1.87010117	1.918681498	1.803576878	2.198421778	1.989106002	1.932266379	2.166273473	2.149932319	1.79779949	1.747318403	1.700263263	1.798823252	2.771614596	2.093382986	2.081358127	1.974721104	1.232173022	1.485337635	1.817986698	1.535301507	2.10158024	1.701802872	2.657328371	2.252630697	2.132769339	2.091651951	1.468499192	2.81951184	1.791360463	2.006111591	2.318732903	1.335579573	2.174866888	2.020494864	3.160466698	2.063691292	2.262719655	1.893990597	2.067120784	2.092156482	1.493446812	2.307156068	1.427843844	1.857565872	2.534876011	1.765381668	1.247895191	2.386218775	2.417338977
1012	6.709826615	5.795232636	6.708904725	6.979819883	6.290290222	6.305917698	6.918232441	6.742452787	7.411450546	7.070960942	7.19798022	7.335010271	5.743352208	6.337426986	6.452270984	6.929723024	6.944199492	5.966604704	5.973894937	5.985793706	5.766925425	6.139316148	5.48345236	6.944453941	4.360104543	5.620762498	6.099689779	6.263301681	7.239018765	6.058851026	7.566171936	6.493947183	6.212860128	6.774691304	7.176138087	6.998733921	6.070273029	7.013744431	7.409078512	7.207207293	7.215361917	7.413385337	6.937382132	6.140403614	7.106230957	6.991491251	6.166560728	6.278636307	6.499110575
3674	3.425261381	1.884831966	1.581677784	1.510305654	1.923583922	1.69356151	1.399546349	1.624367375	1.537622519	1.424778407	2.448400188	1.438105915	2.007159649	1.76552892	1.871321762	2.259175411	2.076310502	2.039433055	1.578769903	1.170343249	1.587203016	1.336246965	2.734028794	1.613498591	2.167817382	2.210482254	2.438286063	1.486260758	1.50974899	1.231445979	2.296590783	1.33150746	2.155298423	1.656381128	2.512359737	1.445761252	2.010277993	1.498665751	1.211220909	2.127080496	1.901777572	1.233460066	3.120984841	1.559041967	1.945126127	1.636398128	1.700346711	1.81802817	1.41780772
3675	10.78722424	10.32107744	9.91157312	10.68887443	10.64964573	10.49985213	9.889195874	10.33419374	10.59462827	10.5790419	10.72775576	10.78610723	10.0266609	10.11098932	9.933461107	10.80839933	10.71286865	9.234220841	9.51467469	9.442144086	9.152910447	9.698510147	9.849243438	9.494435768	9.109774373	10.28406906	9.61849749	10.50647934	10.34622177	10.58106255	10.44469282	10.97691419	10.78719529	10.05144672	10.50880766	10.3721638	10.3931079	10.26124979	10.75244801	10.18771438	10.69045481	10.8272397	10.55545899	10.52520365	10.69210627	10.85423327	10.66752595	10.45694871	10.05863165
100128731	9.825775473	10.18544865	10.31785208	9.786767704	9.712172068	9.539744839	9.856396192	9.792334193	9.844796282	10.07610662	10.03104766	9.496224973	9.690679576	9.820124236	9.889095531	9.96699135	10.0277249	9.668009746	9.824361558	10.03979184	9.715105317	9.728859431	9.904691842	9.593550017	10.17107322	10.00028889	9.997467804	9.829882792	9.76366685	9.910110033	9.916489202	9.858870938	9.879944512	9.670336836	9.840916215	9.834711296	9.47749262	9.781917471	9.914518701	10.01216387	9.987556104	9.733180623	9.745948049	9.850791887	10.00899318	9.974412848	10.07121578	9.813436128	9.83087543
3676	5.151502849	4.739500779	4.259045115	4.042392642	5.385069695	4.065026678	3.676184674	3.432670029	4.893035309	4.27530741	4.464496365	3.048723825	3.005929519	3.714773982	4.006619412	3.20426138	4.158443564	4.75726504	3.36670638	2.960891439	3.000774834	2.335550921	2.491446467	3.532932611	5.743802969	4.305061588	3.14351913	2.587127521	3.751642915	4.208447669	4.370427445	6.115954654	4.199052666	2.799963805	4.278789705	4.023318584	2.961170298	4.94620897	3.594157539	2.910894981	3.301151469	3.465923063	5.054705988	3.302522583	2.994263269	3.901835915	3.410820017	2.502623629	3.369503841
3678	5.721811188	5.377693101	4.956134502	5.953944007	5.514433209	5.488933328	4.960103749	5.694143403	5.637620192	5.642038892	6.066933394	5.26912998	5.023005006	5.441604598	5.510064478	5.528416735	5.80116545	5.542528151	3.07131623	4.189927183	3.534380027	3.905543518	3.368833253	3.904859977	3.86288605	4.691888027	5.20798336	4.73710858	5.055765217	4.546641899	5.593229542	5.312484291	6.363945345	4.762503262	5.423451528	5.228158378	5.0380673	4.838786655	5.360525981	4.568257406	5.723936697	5.841287993	5.39016109	4.084450698	6.399208234	6.458522329	5.073599425	4.239047787	3.964599738
3679	3.617776515	3.071511433	2.68753262	3.132251229	2.952205905	3.092445462	2.490586476	2.278942883	2.500669198	2.820268756	3.40868351	2.999978753	3.032440369	2.939914766	2.54059851	3.329673575	3.18341165	2.468100195	2.642210094	2.3337099	2.854668422	2.568998944	2.198898836	3.508927332	2.596633452	3.137588137	4.502519065	2.560236751	2.637642753	3.544365348	2.549463858	3.265415313	2.74409485	2.765549365	2.662820637	2.45075661	2.603937405	2.623105631	3.112532938	2.924380798	3.126008569	2.867332608	2.754949016	2.308662263	2.60978303	3.202697347	3.484629857	2.754344023	2.954544586
728464	4.613623747	5.217945517	4.288893331	5.306669247	4.797687383	4.326407333	5.39457581	5.01965359	4.660013411	4.194853912	4.711134303	5.580326253	3.312628938	4.623217124	4.314274419	5.276835087	5.718619951	5.410246235	4.454987295	4.330537998	3.882829662	4.516396317	3.965720216	3.460675208	4.675634243	3.036773271	4.310009831	4.222093747	5.131459948	4.777152599	5.547813276	4.354856772	5.539820796	4.044715843	4.861695316	4.8663682	5.01393311	4.570708981	5.273150514	5.131160643	5.449945699	5.726578216	3.935516097	4.988133489	3.810007828	2.657064855	4.200503625	5.427125684	4.381856735
728463	1.330714882	1.464186359	1.0481949	1.318733775	1.691666811	1.292611586	1.549310114	0.943161462	1.30003803	0.819521413	1.642437966	1.090203185	1.239735997	2.13021656	2.304850648	2.29664541	2.306750103	1.390890524	1.537217382	1.363005032	1.453859314	2.887805722	2.562227525	1.718511651	1.021908209	1.250926725	1.068588957	1.489038157	1.392907906	1.089327909	1.630401731	1.757051166	1.30693242	1.143471928	0.988781189	1.052167738	2.436434805	1.109162575	1.935614501	1.756801316	1.169963095	1.138837358	1.915300848	1.113272675	0.697172116	1.141420325	1.462488027	1.048547572	1.043775299
3690	9.077908137	8.380930745	7.967800379	8.397481779	9.103215172	8.071499382	8.452644178	8.737372643	8.806341093	8.405382783	8.701536916	8.976167476	8.621141852	8.610844336	8.217207768	8.514560341	7.906243815	9.092189142	8.668755842	7.396756674	7.799831397	8.482756967	7.907913408	8.293174137	8.447941173	8.931974096	8.20913969	8.481126655	7.826338748	9.029837494	8.795811061	9.221804906	8.788779948	8.207659778	8.799916026	8.403989555	8.36264964	8.787184406	7.929458499	7.366426914	8.415708822	8.230020787	8.327456221	9.025866733	8.675748964	8.279078269	9.22603405	8.149544406	7.778793175
3691	2.355820204	2.173329135	2.505061899	2.628972915	1.778193513	2.43637497	2.667046484	1.614390428	2.081984781	2.201031385	2.491161257	1.926553751	2.402731999	2.135146199	2.015767554	1.873845006	2.192517776	2.461863054	2.464769827	2.390321479	2.478677697	1.561225476	2.241795843	2.13852688	4.448165004	2.331080119	2.528163882	1.789800964	1.997755369	2.507904397	2.990318198	1.739961028	2.359307476	2.170946886	1.911928533	2.096778534	2.387307394	1.727707029	2.128252473	2.880041605	2.177634711	2.428120137	1.87889786	1.841802497	1.884419698	2.401928385	2.328005803	2.404234835	2.031265846
3692	5.853360218	5.907985699	5.722280394	6.577800652	6.111569284	6.44315868	5.692290003	6.008984518	6.073323785	5.582994468	5.957755314	5.747295103	6.07555685	5.311280806	5.447542576	5.75003004	6.194928053	5.211469973	6.008098214	6.030576971	5.764034991	5.665165525	5.423546362	5.769924168	6.891594208	5.142314106	5.983942774	5.846121943	5.760749343	5.679678595	6.04272114	6.412085878	5.602367816	5.52282678	6.222047489	5.547661138	5.815957355	5.67513045	5.7148335	5.621899128	6.018981139	5.806995594	5.545833299	6.438804383	5.896690617	5.321032389	5.713969773	6.015001533	6.124578251
285521	3.997185037	4.265307747	4.332638665	4.595984657	3.519023116	4.166713189	4.370854531	4.11495447	4.916530795	5.220683694	4.339202534	4.528473422	3.31370831	4.267726542	4.092894054	5.557911301	1.601064438	4.814070592	3.913112632	3.787835307	4.144296943	4.110602381	3.945942317	4.084785079	4.807595078	5.279160625	3.862006247	4.991569288	4.687271188	4.253643646	4.057387767	3.88187419	4.142914919	4.873361477	4.293408971	3.94228445	4.76007156	4.423674885	4.082289903	5.625850443	3.304747453	3.72326756	3.984389116	5.553205694	3.317797575	3.846728546	3.152546589	3.711728373	4.75695982
3693	7.064192141	7.332334852	6.097503811	6.813175176	7.150005971	7.316967261	7.099767309	7.518580257	7.242937231	7.510638591	7.741642039	7.63156932	6.337473815	6.913587561	7.266161662	7.364427648	7.084480713	6.897339304	6.864047778	6.807783562	6.368338531	6.906322058	6.744125045	6.229234061	6.264414549	7.304662053	6.636051622	7.161000308	7.038895739	7.448685815	6.836184588	7.461431298	7.498195695	6.475395991	6.989589059	7.381916442	6.907478624	6.577320465	7.379919721	6.94375483	7.213210835	6.72482197	6.591421935	7.040102124	7.267047905	6.85253111	7.336599487	7.140931459	7.055371817
3694	3.499074134	3.284684001	4.735717225	3.15356927	4.012599319	5.668885373	5.416509474	4.077066623	4.791577769	3.321757522	2.720268424	1.938257194	4.25479466	4.348915359	2.354664409	3.339774855	1.894628482	4.634421737	3.684398427	4.274686196	4.740531217	2.761859062	4.616409407	3.4223354	6.35035698	3.68293467	5.137545265	2.581983502	2.710726347	3.17239903	6.942008964	4.646971653	5.285035794	3.625226657	3.314558317	3.816549201	2.725208245	5.771364931	3.526655109	2.259677914	2.535703745	2.806671644	4.766029297	4.549168518	2.791045995	2.765678096	4.692172944	3.509236217	2.924789537
3695	2.190734233	2.581028581	2.987747182	2.833018169	2.236635054	2.965693284	3.00948361	2.069493164	2.862898745	3.140731256	2.514385231	2.405990619	2.598074546	3.121300231	2.364020177	2.849251044	1.28295656	2.533834438	2.670459327	2.053168808	2.57994207	1.679951482	3.920375252	2.696371039	4.468442306	2.522167899	1.945364344	3.049458413	1.785582	2.651290452	2.681187432	3.064004546	3.73084611	2.74798873	2.031261828	2.459318819	2.647916273	2.652370729	2.962710634	2.438647668	2.269671718	2.424926089	2.709660164	1.907616737	2.779504613	3.053808224	2.423763501	2.257128716	2.599629352
1033	3.547470211	2.441849787	5.298350189	4.260451375	5.24070782	1.704813573	2.238786769	3.849244831	3.487378615	2.796902518	4.287675312	3.717766917	1.453584171	1.688737212	2.548897842	2.472329658	1.862990168	3.42255358	1.762201457	2.403631282	3.333538073	2.378657088	1.869845445	2.531184134	6.365915144	5.436225227	1.940919534	2.409340749	2.390345446	1.221140218	6.112867324	6.107908366	2.669689504	1.770708157	3.714627802	4.700742763	2.389988688	4.173874638	2.089494772	2.426450133	3.268602298	2.632903731	1.817019981	1.928942405	2.022746443	3.468796292	2.40683781	2.151788663	2.269291299
1032	4.110297628	4.297270455	4.221790999	3.7013538	3.853745324	3.661434333	3.87902606	4.117776128	3.624441915	4.058634631	3.207366116	3.480434721	3.344169775	3.78688781	4.550399154	4.423450392	4.187952034	4.127238143	2.702723304	2.978409317	3.314869197	3.331960906	3.130124146	3.389325869	3.462352948	3.373816373	3.644660328	3.514235628	3.676538764	4.261867936	4.826901341	3.882171267	2.976232445	2.997671802	3.652430089	3.748105216	4.215083066	3.226202454	3.370981103	2.748861094	3.085314993	4.507290474	3.956452432	4.164242193	4.126876626	3.995183932	3.760858169	3.44522658	3.300656314
285525	1.854608685	2.794885182	3.617828885	2.161676034	2.076025633	1.72510764	2.43190357	2.191062746	2.059496984	2.203227826	1.750221119	2.262011146	1.655061204	1.820099661	2.043634418	1.847075452	2.595065572	2.273234487	2.346835723	2.86901196	2.854983333	2.094603748	1.877460265	2.15285496	2.236563575	2.526350065	1.937876907	2.728713947	2.511380797	3.155020466	2.025951644	2.077532093	1.7800438	2.299733959	3.205704474	2.244129751	2.522723024	2.067007594	1.74630363	2.778362333	3.06011756	2.303569333	2.578182445	1.826264365	1.802047901	1.825303559	2.321911247	2.064774174	2.293993065
1031	4.803012163	5.062950155	4.467543929	4.354897613	5.083661599	4.20707562	4.576753074	4.23913715	4.104379592	3.612336604	4.838125297	4.797224055	2.018792576	4.593440613	4.582665575	3.870579782	5.429779064	4.474978123	3.500005534	4.947248029	3.440332319	3.134062898	4.347131707	2.972825605	4.952822398	4.586530809	3.954428593	3.442375685	3.944995544	4.285573622	5.742733049	5.216490616	3.7323402	5.095814439	3.788168414	3.202904141	3.097474723	3.862016483	4.032710335	2.578831398	4.900700208	2.976920693	3.601093969	4.708645537	5.195046983	4.063926615	4.18606046	3.72437853	4.072415435
1030	1.512780341	1.774743788	2.397421969	1.954195245	1.620714986	2.058262892	2.400470026	2.045118277	2.739706331	1.788233825	1.942899065	1.688483808	2.776588849	1.851737737	2.497157285	1.916410093	2.28847887	1.652707614	1.667481332	1.85297507	2.194332188	1.512295301	1.804461837	2.154745626	2.141556059	2.245206195	2.005122173	1.891394049	1.640309654	1.76028406	2.389591988	1.985082217	1.926436983	2.219009455	2.054945331	1.823709327	2.045374006	1.763799645	1.355846979	2.169894134	1.958651906	2.260993084	3.159847473	1.971846465	2.534256277	1.843212657	1.61825527	1.67322788	1.882520745
285527	6.28369207	6.222628801	6.133476155	5.959716675	6.141517624	6.154336166	6.206249104	6.397210433	6.33688659	6.276709806	6.214875488	6.123490073	6.469308433	5.804819683	6.210946522	6.290876549	5.742548083	6.527688431	6.713700997	6.408284087	6.855960343	5.911430223	5.716262343	6.395136621	6.170827617	6.190594919	6.033764566	6.02532734	6.456178976	6.033505051	6.452545536	6.388805921	6.361090903	6.366566436	5.966063044	6.502010159	6.133217602	6.390944284	6.19445014	5.550096471	6.381028461	6.338242912	6.115765647	6.213624504	5.945983387	6.284106815	6.329859605	6.479459638	6.299383947
440288	1.757919131	4.072060195	1.695291011	2.686059102	2.250484717	3.346880737	1.741795099	3.220932045	1.814001689	2.580573962	3.667221963	2.982164891	3.205035851	3.474380919	1.837835056	3.174667391	1.754509859	1.960075445	1.957065033	2.884420205	1.376241409	1.795013681	2.30885418	1.26542934	2.254274895	1.938640051	1.451765758	2.998578832	3.039766828	3.328578258	1.842110837	2.200214376	2.136166391	2.111711843	0.843128423	1.994658284	3.140360171	3.677369075	3.507150182	1.470492275	1.850171691	2.135473779	1.948713823	4.801625315	1.914941336	2.352889484	2.088524033	2.831614771	2.709642833
1029	1.360487727	1.277370445	1.18716033	1.780519088	1.040959934	1.496055796	1.404241796	1.339642078	1.332868004	1.330803468	1.630064131	1.301341365	2.278158979	1.770086246	1.128714269	1.430399567	1.605066015	1.072630423	1.205188521	1.154510512	0.950138993	1.127210876	1.758667537	1.407316357	1.577780175	1.120645547	1.298377442	1.370299894	1.460299262	1.373869861	1.13377595	0.967286517	1.373216182	1.595134133	1.352848384	1.044196487	1.339271493	1.186540707	1.178026454	1.308242418	1.108274449	1.422107493	1.368235213	1.312644382	1.161742751	1.084813534	1.28575816	0.902283679	1.288610705
1028	9.385166097	8.53475771	8.022331262	9.099678106	8.360948344	8.541882853	7.203141076	7.929058054	8.663397124	8.397035133	9.099456399	8.589802312	8.122615189	8.42668594	8.142891249	8.692330137	8.151287081	7.656681508	7.52477801	7.306046714	6.82176055	7.750441577	8.014013668	7.116495394	6.913890981	8.017697453	8.134258627	8.688990352	8.383985467	8.374061266	8.860542645	7.768481953	8.358378922	7.755197651	9.511987133	8.832057549	8.030723091	7.781085797	8.288364825	7.297044076	8.457633886	8.650170489	9.004996054	9.346407242	8.84779481	8.569820896	8.610076842	7.803056587	8.800172042
1027	9.243892168	9.42390635	8.027962978	9.370334065	9.245587593	8.753451222	9.521639559	9.520020201	9.204371921	9.252947595	9.044799532	9.233561297	8.624093688	9.261001414	9.068377136	9.375436624	9.223482838	9.516501586	9.115592597	8.848619327	9.197027989	9.389000844	9.367274994	9.423700966	8.328474162	8.416666026	8.818061398	9.222704539	9.098614447	9.486698163	9.236293661	8.969495502	9.244857404	9.012458154	9.004314979	9.682214725	9.399743233	8.947132572	9.405104387	9.17926052	9.303628043	9.632131236	8.947102863	9.392284914	9.157331469	9.418913252	9.329444238	9.67906213	9.027249439
1026	5.508627598	4.330554608	5.630342362	4.267097326	5.478464475	4.84522406	4.346953271	5.030168682	5.633813512	5.797428204	4.616254325	4.122876957	5.813270733	4.311214019	4.916342837	5.403117472	5.266136844	3.505329951	5.47746261	5.853414486	4.860510767	4.905972766	5.327715537	5.243722094	5.80507794	5.300678986	3.590856701	4.38643919	5.291660782	5.230709363	6.548584044	6.715594512	5.609343035	4.555349392	4.973370615	5.548482003	5.480922568	5.338396618	4.676070994	4.453895815	5.064527322	5.283529991	5.441059622	5.436300667	4.981910175	4.907676652	5.408666156	4.459877403	4.629912704
1025	6.564138696	6.689216391	6.113661535	6.812819082	6.584886685	6.742779902	6.271724719	6.015480602	6.618869591	6.889340349	6.65058465	6.468521875	6.260878985	6.350344777	6.869666215	6.288688251	3.690971629	6.252174669	5.913862686	6.140229918	6.415141861	6.432644568	6.587124508	6.177492855	6.512758918	6.384292628	6.168739828	6.312355324	5.908604757	6.752938188	6.483131884	5.887579255	6.605940654	5.483078998	6.255541236	7.287917981	6.893957925	6.798364341	6.730951801	6.126522839	5.360077133	6.694767775	6.818028425	6.323120896	6.057325523	6.661539111	6.317955731	6.410213626	5.913077043
1024	5.136642346	5.598048103	4.618532163	6.240244633	5.341179382	5.468659765	5.837932987	5.714171733	5.669884911	6.368497512	5.544266878	4.729859668	6.152542435	5.415208548	4.62247096	5.911769095	4.449412714	5.361275255	6.257525352	6.081095247	5.463036761	6.310889343	5.105933525	5.686313702	6.41354386	5.105349474	5.220627909	5.13864642	5.983949516	5.809260094	5.598050705	5.550433477	5.681411654	5.97535965	6.235839797	5.526166451	4.337403393	5.394271078	6.230338375	4.717900723	5.640357834	5.800640899	5.575829676	5.328074797	5.921114436	5.548231973	5.992131635	5.425683524	6.029055199
3685	9.766706234	9.684845601	9.070687876	9.918647884	9.942630831	9.273781273	9.933043864	9.837853475	9.770939111	9.703161551	9.918080125	9.893898477	9.005328444	9.385051524	9.882216257	10.04893268	9.415419611	10.20825628	9.850053156	9.120420757	9.616075052	10.01314324	9.576892443	9.702637094	8.448373741	10.06373168	9.130430979	9.777086544	9.500912158	9.648112797	9.791212887	10.18124346	9.543311168	9.529709796	9.799693245	10.02092019	10.1770564	9.948529717	9.370363514	9.717378637	9.989909752	10.18111727	10.33432126	9.798471729	10.20365612	9.89429221	10.17603954	9.546079581	9.607844554
3687	3.578554087	3.529956536	2.316680273	1.989665638	3.326178675	1.728232261	1.952044267	1.964099634	3.565301524	3.083318597	3.392306328	1.535222193	1.841667528	3.114332482	1.949954252	1.623383001	1.43666279	2.657312568	1.669058849	1.989052505	1.70993549	1.091790825	2.393413232	2.816837495	4.445213048	1.537699709	2.35754926	1.920931497	2.499327443	2.787587795	2.692659172	1.4254053	4.113044613	3.168224239	1.697751342	1.615206978	3.381658869	2.831802636	2.981460843	2.21808501	2.222579792	1.827032328	4.594727643	2.91378845	2.546077858	1.791459565	2.071801897	1.436736524	1.881182314
3688	9.31269577	9.414084804	9.656091647	9.634753018	9.248027249	9.396403169	9.45375208	9.235869267	9.346280667	9.256737128	8.88015485	9.378089143	9.601535173	8.835266392	9.598081514	9.232987319	8.736951667	8.79245508	9.158755851	9.140548174	9.22080694	8.979001023	8.693959279	9.20088607	8.079911896	9.888822675	9.50164328	9.529535638	9.502189553	9.206933276	9.26496843	9.349520137	9.554034973	9.522818183	9.462292184	9.312737014	9.082520559	9.366492102	9.517531221	9.101958833	9.510706627	9.070833513	8.918971793	8.916745575	9.244319089	9.675000302	9.561137753	9.042051533	9.416244561
3689	4.966677618	4.442014426	3.849725817	3.94626701	4.779275155	4.85784688	3.150247915	4.091111094	4.832149868	5.05423669	4.759493082	4.837213917	3.55988966	4.165906067	4.463631624	3.952785704	3.662200099	4.216900555	2.642153941	3.943086893	2.965215192	3.472301771	2.810232101	3.708619327	5.059292094	4.71045111	4.079042682	3.709763902	4.340523045	4.150136792	5.030232092	4.721048323	5.429860308	3.817094274	4.624193586	4.566807835	4.05647107	4.858426518	4.114826048	3.983255618	4.930444591	3.577398471	4.269757674	4.195047591	4.238162326	3.573504955	3.93121244	3.197398931	3.237964113
100128714	1.482358565	1.156163552	2.482842767	2.154425004	2.214353807	2.19597726	1.642800392	2.108645666	1.599587222	2.834524819	1.842277727	2.471094691	3.108696826	2.856934692	1.217469343	1.529459709	1.61820772	2.275633607	1.42887984	2.349765303	1.693770664	2.714687859	1.482275169	1.534235813	1.593134164	1.59214486	2.385870112	1.811436538	1.865156705	1.270840124	1.953169865	1.741730388	1.931132236	2.160157907	1.85706167	2.024649932	2.255384315	1.316636606	1.928189599	2.633866649	1.399163326	2.035323005	2.770727713	2.4740173	3.325684191	1.811958003	1.89272827	2.254137664	2.034180419
728498	2.064557872	1.670884763	1.318808432	1.835568844	2.180087718	1.306838694	1.900578841	2.176200987	1.645374041	2.151580173	2.034628951	1.454444146	3.040446854	1.16681662	2.219321367	1.592308898	2.798734259	2.203526378	1.843590496	1.576210969	1.245505472	3.008119274	3.261454942	2.826904336	2.026124388	2.274954515	1.534047627	1.391830634	2.221840886	2.981393656	3.353857601	1.418916931	1.717388569	2.365431618	1.860919872	1.728976402	2.115957938	0.831549069	1.567155654	2.704862187	2.077928418	2.027387445	1.119161193	3.787188647	4.290049892	1.804836803	1.701366384	1.101811905	1.546367274
285533	1.480159056	1.672567862	1.226946745	1.607835068	1.588183797	0.968649261	1.733577662	1.259411946	1.206205235	1.487644016	1.870090187	1.63131181	1.239243527	1.73330646	1.47897145	1.252732137	2.319486151	1.878342317	2.202589982	1.498044878	1.840233322	1.588183797	1.700642624	1.017422592	1.552129944	1.801718071	1.543617462	1.569652386	1.756948945	1.220502917	1.439692138	1.325567526	1.181587606	1.558870034	0.783453835	1.717339299	1.457447382	1.910044023	1.474354816	0.985694191	1.745090702	1.574195081	1.374225487	1.731998316	1.526885506	1.881923577	1.83732781	1.784985556	0.904102722
1044	2.462562062	2.193225694	2.95932006	2.952980264	1.703713552	3.678524872	3.760580207	2.440672465	3.205200033	2.94459254	2.861776443	2.634379763	4.080969178	3.168560887	2.77589247	2.569438465	3.190324614	2.368590422	2.456876941	3.56653897	2.67990252	2.277635861	3.133841653	2.636074425	2.613075709	3.165327102	2.651751025	2.525880902	3.289819048	2.842568419	2.994474149	2.301622594	2.076520979	2.562228469	2.646230284	2.299114325	3.162144647	1.930653231	2.657288831	2.877728072	3.003809507	2.932116769	2.956799681	2.874652856	2.608842306	2.780511913	2.136126875	2.29079195	2.231552804
1043	7.722459075	8.700170745	7.414341963	8.437744468	7.722242779	8.296181183	6.788785427	7.166255927	8.466789258	9.118168278	8.921460267	7.245163025	7.293597072	8.45393951	7.706845892	7.869982491	7.611296888	7.474147119	5.608448711	6.084019498	5.323121134	2.046257715	9.464606438	6.988033336	9.932658884	7.27727198	8.119011704	6.481567045	7.755458455	7.659177407	8.947667137	7.825923639	8.151991071	8.354005713	5.964299831	9.090633417	8.23982989	7.878310115	8.343356971	8.21521262	8.282005321	7.658955557	8.960781824	7.074194386	8.269334141	6.917772898	6.36634295	5.231803404	4.878992599
1041	1.82576957	2.027555112	2.752159883	2.069778215	2.311230877	2.246267542	2.446260159	1.831505974	2.205757346	2.246325798	2.310856975	1.954426677	2.967887688	2.574773265	2.110647747	2.110647747	2.737333362	1.826151784	2.578429209	2.471051282	2.593596065	2.082770506	2.206426044	2.723706678	1.851685943	2.81145388	2.044563761	2.597373431	2.153926952	2.750145212	2.761599176	4.196967481	2.685161819	2.730433229	2.494215011	2.217166103	2.89862096	1.672176815	2.493189074	2.814732143	2.319916288	2.424476161	2.854881003	1.887096496	2.346067779	2.196512969	2.563345038	2.627128919	2.297827057
1040	5.611243307	4.79542045	5.48451139	5.331770901	5.581904767	6.159652688	5.577684577	6.039451442	6.416054641	4.913349357	4.680566913	6.152796027	5.402570917	6.06133949	6.153687674	5.735822322	4.933169892	6.683037697	5.618853537	5.979096169	5.943275234	5.797254435	5.522670106	6.716307152	5.351494964	4.563156569	5.712360554	4.900854628	5.621251342	6.12554392	6.380420206	5.283119096	6.139720116	5.748421779	5.802217023	6.749503761	6.079333427	5.410246176	5.347113825	4.579538143	6.546858346	5.233900055	5.861209259	5.431836244	6.68298989	4.917521588	6.230447654	6.07350637	6.319944858
1039	7.058719818	7.216519369	7.206206843	7.009420227	6.559709952	6.653506222	6.725418351	7.01781666	7.103557947	7.008507154	7.007238216	7.015953678	8.236249677	7.173355081	7.384281019	6.983715576	6.899505637	6.675552862	6.713721855	6.576142654	6.486456159	6.281468779	7.427919969	6.117224837	6.477463521	7.575459799	5.452690154	6.893783553	7.002491073	6.550914584	7.327672837	7.000303877	7.615555446	6.290479306	7.034847084	7.434372358	7.066361142	7.550501898	6.182489771	6.809265418	7.179052189	7.515536822	7.553602641	6.730896374	7.02794445	6.696066182	7.031100428	6.572578452	6.326984311
1038	7.882800698	7.00199512	8.098877582	7.879989306	7.245288067	6.780995023	6.886263385	7.594364192	6.258291521	7.583939624	6.752696131	7.500361794	7.138156006	7.010863554	7.654009426	7.525979617	8.063996797	6.519557862	7.428087075	8.126090249	7.254081095	7.567648061	8.417529581	7.236311627	6.450124027	7.139050622	7.758307377	7.371324806	7.659921935	7.520391676	5.956000245	6.920197311	6.119715677	7.353677383	8.055802368	7.936730431	7.46153273	7.563554315	8.030561791	8.536887491	6.846338046	7.482883702	6.228942239	6.212913961	7.486881285	5.566463695	7.096187924	7.081725124	6.36354597
1036	4.326754386	3.597983613	3.465758503	4.929533187	3.721789592	3.138638841	4.441965203	4.194344887	3.225955743	4.298085162	3.363632734	3.822443611	3.434460805	3.711031512	3.523598713	3.868935436	4.194630352	4.1166245	3.841231119	3.581435951	3.107343683	3.37366589	3.426938827	3.806430477	3.16694009	5.047222072	2.925054459	3.752805124	3.628151275	2.971641536	3.928397421	3.06436974	3.823773423	3.126957522	3.139212749	2.94141721	2.796437701	3.834615648	3.503599823	3.780000829	4.198260629	3.440333197	4.136962162	3.113393371	3.32598129	3.652093018	3.813102704	2.604788501	4.676151213
3696	9.845631065	9.776478532	9.32552931	9.931630661	9.491081627	9.811330843	9.79780498	9.811924371	9.887858632	9.703377086	9.94193711	9.796689426	9.007069625	9.847236975	9.633232945	9.98292843	9.857457405	9.89670831	9.572564807	9.573027765	9.795038445	9.587591074	9.570719228	9.540186053	9.007423592	9.986598516	9.445727106	9.768421102	9.620280673	9.821222852	9.849525301	9.626990733	9.905377672	10.22665062	9.957942648	9.503753805	9.734553872	10.02788713	9.614812553	9.28239183	10.09991256	10.01879642	9.863192517	10.02906204	10.04613234	10.00994435	10.32113797	9.616117339	9.889774768
3697	1.69764421	1.617759086	1.678905125	1.495626517	1.595442246	1.609429773	1.177698795	1.655485453	0.942475543	1.797903894	1.740534626	1.044228616	2.061157647	1.42970194	1.538851322	2.389805745	2.095734673	2.882941034	1.618627205	2.316650236	1.272074089	1.146940227	1.420666744	2.678841318	1.706920702	1.504390701	3.23722959	1.656221925	1.472969092	1.725862074	1.71150167	1.421568193	1.736552022	2.002321008	1.82436279	1.483346421	1.502838321	1.753932689	1.258234248	3.731100391	2.079229938	2.034799856	1.550897933	1.845494925	2.48848661	2.702003771	1.572474927	1.818768603	2.052565564
3698	3.526936928	3.370210113	3.388867579	2.788861471	3.494201239	4.26927456	1.71654963	2.659276102	4.375515861	3.738126904	2.199358889	2.295990552	2.216206934	2.177583056	3.322405282	2.547828238	4.00790669	2.724742638	2.50304738	2.88500489	2.045835328	2.476263057	2.119453501	3.400112835	1.816710715	3.725911815	2.822833496	2.601116423	2.165500733	1.902016565	1.803214716	3.169084983	2.039821319	2.647699746	2.213742122	2.165758839	2.3544431	2.307571577	3.39682524	2.207380238	3.635241262	5.308064557	2.511696625	2.968945966	2.148434819	2.489014772	3.047164631	2.344781632	1.499360444
3699	2.720009842	2.113676657	1.917792736	3.516727069	3.55932192	2.197153218	1.80944249	1.884558033	2.20413982	1.54765903	1.296055908	2.167053189	2.295557137	1.444935873	1.534189838	2.572679572	3.506459346	2.540749651	2.529461528	1.388765874	2.133778767	1.542199925	1.880050334	1.472672001	1.404467771	1.811040981	1.60433882	2.232749945	1.428635368	2.064773599	2.804413138	1.971084833	2.402324061	1.712243862	2.452269891	2.399693192	2.93451007	1.647565104	1.823953057	2.33456705	2.827606283	1.97402693	3.706621944	1.884565018	3.079993565	2.55043421	2.549879477	1.256000552	3.234947538
285540	2.451379318	2.92765572	2.506161795	3.35237931	3.034213356	2.630351681	3.797037571	3.075651281	2.915723917	3.397413493	4.451919911	3.80869752	0.32428812	4.079995726	4.262459382	3.237551435	0.733835019	3.383725137	3.064695858	3.998417055	3.045831895	3.484387892	4.899534206	0.809734739	1.401832614	3.856787382	3.186701059	3.357325781	2.421087073	4.655630258	2.816005704	3.392599699	3.45541377	1.982715497	2.692550362	3.65675688	2.822108109	2.55098849	2.896374393	1.612577334	3.33402725	1.398604486	3.699530226	2.999204628	2.22517217	1.636050225	2.027574262	2.230850227	2.460871355
1054	4.812896822	4.918079973	4.65572837	4.035735804	5.422292182	5.22862088	4.292225581	4.778289124	5.160236449	5.936407766	4.596010733	4.670099393	5.110123156	4.532207865	4.812912264	5.214240195	5.020459939	5.231035032	4.646593608	4.998811579	5.122125106	5.250558076	4.57111796	4.297429559	5.056310898	4.345752914	4.835987071	4.480885792	4.549454093	4.425472153	5.369815306	4.900197688	5.02559857	4.665892122	4.479666875	4.891440211	5.417601353	5.062622451	4.894533654	5.694960811	4.916101709	5.259268864	5.635185159	4.477497499	5.051918071	4.912851107	5.229978069	4.388264121	4.730464527
285547	2.119360446	2.11868932	2.017989475	1.502499265	1.941243876	2.344355754	1.609833825	1.670619353	2.149835834	1.844902516	2.114657061	2.239864288	1.920535003	1.790836719	2.023953652	2.061861316	2.616046322	2.333523821	2.098519703	2.350838768	1.523942728	2.346632556	2.247357989	1.921916503	1.885958852	1.925996629	3.078098766	2.946525715	1.692903671	2.145681676	2.437535809	2.034884155	1.808314871	1.933162181	2.330834613	1.955765579	1.77577454	1.612315676	2.080092605	2.835443823	2.405452205	2.371397172	1.864135887	1.977958987	1.917798934	2.77510357	1.639929015	1.893837363	2.114897103
1053	1.952865708	1.356019488	1.755075505	1.913854169	1.301496055	1.39555547	1.310669783	1.814915375	1.874545478	1.450505549	1.68631771	1.563649708	1.536680731	1.851449816	1.630425202	2.233120774	2.26269124	2.304577102	1.504032935	1.559716313	1.334547665	1.630567348	1.531194201	1.676379763	1.664158723	1.930468287	1.478824126	2.671780259	1.936381768	1.239294482	1.613889206	1.551516027	1.549339017	1.55693577	1.761161107	1.597233928	1.955190357	1.392853928	1.75947071	2.166496131	1.464171568	1.873861379	1.847204464	1.701752546	1.115620157	2.102331157	1.875972798	1.393356334	3.383776668
285548	2.076157073	1.965948764	1.385245185	1.520530229	1.876874355	1.594618643	1.988758118	2.292278869	1.613052891	1.380209343	1.2112277	1.484823382	1.258302635	2.465507618	1.604212646	1.695774189	1.109199516	1.465706479	1.258491796	2.038124972	1.137159527	1.108446783	1.200005266	1.302864767	1.903183985	1.12075623	1.060037927	1.012148395	1.44582432	1.251437932	1.003689083	1.3508849	0.619729205	1.529780243	1.530205565	1.7312427	1.515907116	1.047974902	1.494694615	1.661745864	1.368614473	1.499594772	1.321810903	1.948750078	1.924780644	1.138148295	1.371940496	1.311000551	1.131777193
1052	5.976705756	5.593611658	5.308170543	5.007014669	5.815085469	6.503745385	5.577212033	5.590110336	5.915807954	5.621308917	5.286509796	5.570586394	5.672582549	6.287377176	5.866016424	5.352840992	6.046179914	5.274557824	6.86999464	6.499538164	6.649860987	7.210791621	7.24328177	6.489905351	6.451120868	6.073028202	5.73023319	4.811396849	5.399356098	6.034496549	6.436333813	5.943377599	5.991407375	4.748913155	5.487959365	6.157658199	4.342871168	5.829478726	5.791454274	5.62371998	4.836408397	4.43008628	5.317114931	5.949409012	4.662411027	5.037520617	5.575940999	5.29244131	6.297213008
1051	4.204892374	3.721093194	4.547747978	3.468793849	4.550932766	4.471995527	3.722141178	3.627228672	4.48535235	4.090509096	3.866142727	3.604125133	4.145065577	3.991160971	4.325629548	3.877121013	3.725271109	3.426679151	4.091318451	3.778385243	4.60023845	4.455972927	3.569175088	4.691231115	3.82126036	4.337484777	3.233394371	3.528407603	3.218764	3.694749714	3.291407323	4.077536181	4.289993046	3.941481933	3.59712924	4.066472999	3.640410904	3.920788392	3.757330998	3.343180776	4.051036662	3.604311682	4.204342881	3.861072867	3.423536106	3.902967914	3.385715089	3.230030909	4.938089248
1050	2.221049108	2.716605234	3.65901189	3.31190049	3.194962405	3.094966228	2.819861919	2.536943581	3.432765184	3.261121335	2.923034139	3.24712159	4.025207639	2.837607013	2.795269738	3.683514315	3.187316257	2.221049108	2.179362556	1.829642403	2.399016144	3.328926093	2.26834389	2.713325927	3.450806506	2.26689297	3.682231399	2.715531246	2.55139459	2.393590011	2.834861518	2.512008817	2.46533146	3.048688927	3.140272031	2.723003908	2.898109013	3.519020337	2.496047952	3.761489947	3.228844777	3.142087506	3.377049106	2.716404222	2.891132974	2.878006344	2.870288695	2.056208546	2.919371921
728489	5.720966312	5.408121184	4.851770015	6.144539162	5.434490844	5.529408655	5.099721934	5.50893374	6.347684736	4.845685853	5.769393494	3.570329215	6.18096924	6.30731798	5.849270885	6.023611404	5.545594262	4.446635062	4.59363908	3.757942899	3.892302631	5.442648663	5.240683483	3.870845559	6.085351804	6.777571641	5.436713941	4.730100993	5.504274404	5.361673373	6.3800011	4.844450854	5.209516325	4.66645567	5.782989948	5.261035428	6.21685457	3.916432902	4.669332993	5.524439847	5.145483311	5.407344607	4.946452598	6.063840587	6.421822698	4.946151877	5.019178845	5.0542606	5.705472704
1048	2.480212841	2.059562728	1.623876809	1.394685065	1.639530812	1.851980326	1.863480218	1.379659999	1.089133261	1.345552042	2.049311472	1.754845357	2.372609507	1.298280159	1.619194435	1.368215063	1.041432868	1.807188267	1.308311807	1.3998267	1.122173658	2.035560643	1.35827785	1.845635496	1.522676916	1.865881629	2.067573031	1.352002485	1.525897581	2.11382303	1.229815677	1.3854808	1.317446247	2.078235137	1.22227857	1.821365616	1.037268195	1.790390615	1.221487884	1.103298426	1.200958652	1.697313991	1.388223	2.184306443	1.823589088	1.877144972	1.289037221	1.67396853	1.614868917
1047	1.699113761	1.983768515	2.719970892	2.329645271	2.269847693	2.046502245	1.752924538	3.572001162	1.50237167	2.862802352	3.345873055	1.335908827	1.513154972	2.342055178	2.881906807	1.623861841	1.410377015	1.809682438	3.104360327	1.732976366	1.684029516	2.777503149	2.082814197	1.473711953	1.561013132	2.057739087	1.666553391	3.041394795	2.060410624	2.003734898	1.461407908	4.076052545	2.268372061	2.716576811	1.991162154	2.078665718	2.273934116	2.066872032	1.548664509	1.830903486	1.859168016	2.007352968	2.504501688	1.689297117	2.516869788	1.55520861	1.674768509	1.616562218	1.573917935
1046	0.979535271	1.036089939	1.376413249	1.634779532	1.296331261	1.683103004	1.40647236	1.08995625	2.509584707	1.667693703	2.843835142	1.829382551	1.698610548	1.877294275	1.129427767	1.186780178	1.848354508	1.41882904	1.583133678	1.574654923	1.800987222	1.507505259	1.457968919	1.763105689	2.522426069	1.873646105	1.496752943	1.740325427	1.012108818	1.520088544	1.775666213	1.113034801	1.409117921	1.819641308	1.335242923	1.284221621	2.45343025	1.467423245	1.834741797	1.738525306	1.307320362	2.239654522	2.476011731	0.996505328	1.572111592	1.209030623	1.546418852	1.86862722	1.584153597
1045	2.342192362	2.18248435	2.328667796	2.579605643	2.371194378	1.948972989	1.846346441	2.476004652	1.773835391	1.511846481	2.296729966	3.228024694	2.454184776	2.596756099	2.34393924	2.390929388	3.505591834	2.303114102	1.743038228	1.931316672	2.363009063	2.483843497	2.52368304	3.143047605	2.187187248	2.30755254	2.629484392	2.406935114	2.205323712	2.048524823	2.498596872	1.915567339	2.18237071	3.654817936	3.400715097	2.190323672	2.585142564	1.505710646	2.479691333	2.053177318	1.812531357	2.783984905	2.810446111	1.743911105	1.621523801	2.978821862	1.8906182	1.219870363	2.941312066
1066	2.503908647	4.587833147	4.744570646	2.43743268	1.597312977	2.560108025	4.455052462	3.110506194	3.305934532	3.997780691	4.237653599	2.615881588	3.26629362	2.428061366	4.272858497	3.323802734	3.59456715	3.832173945	3.587687539	2.299499749	2.83219269	4.046186532	3.330347923	4.203994995	2.826121147	2.526451666	2.424087482	2.559349682	3.752041965	3.701335092	2.837093883	2.339238156	2.238020434	2.888519729	2.489672323	3.665142828	2.035712124	3.248463119	3.224696187	3.105558147	3.202316803	4.149099226	2.436032309	4.129204868	2.501747391	2.873990282	3.679457326	3.132609804	3.169881858
1063	1.019185526	1.763234309	3.646539899	2.805941979	3.100720759	1.526775862	2.195118187	3.426300124	1.479625964	2.542482475	1.911893063	0.904359536	1.960175787	1.713587412	3.436844392	1.709465585	1.497749347	2.779742456	1.531012669	1.311462463	1.52124566	1.363145681	1.531687038	1.629147429	1.72444907	2.741874563	1.539521902	2.15720866	1.275335	1.818182226	4.347427137	5.13198853	1.902461395	2.551566724	2.756694871	1.671502099	1.705880853	4.084646669	1.931339096	2.577697195	1.917753104	2.217824405	2.434876608	2.9071848	1.753618221	2.987603595	1.337291718	1.650995411	1.678319392
1062	2.444258777	2.724778756	2.498834186	2.495353304	2.88217627	1.897242472	1.42871725	2.49751479	1.956778203	2.229529233	2.333411774	2.711327829	1.560848783	1.934833141	2.688852829	2.09881298	2.521521249	2.483257235	1.912329658	2.706932487	1.791815401	1.685543528	1.250205843	1.558389298	1.676368044	2.278616067	1.810823606	2.50337115	1.689013157	2.030324787	2.514667047	3.227495018	1.726895311	2.595412068	1.913344838	1.789379189	1.970005911	2.182137629	1.906108856	1.675793637	2.428479059	2.456091499	2.520273592	2.545935822	2.557228316	2.592256081	3.047576196	1.68112308	1.511410935
1060	6.749180586	6.768621795	6.298744788	6.202428478	5.935133697	6.443283058	5.833328524	6.478689893	6.256431505	6.412799895	6.249816466	6.636899736	6.073413986	5.95072979	6.212310488	6.474800178	6.665088854	6.855873941	7.317899617	7.463780364	7.656290648	7.297942749	6.598125945	7.733132955	6.27595202	5.499740362	6.001454995	5.973524772	5.912137206	7.528776545	5.899725282	6.475762714	6.832853196	5.845107114	6.17942333	6.365823372	6.446592523	6.402885919	6.272973285	6.671003981	6.691727233	6.832780883	6.102253739	6.054188608	5.165567254	6.397570149	6.329156522	6.989485992	6.522203397
1059	5.88062111	5.902440579	5.669395454	6.24879038	6.102914013	5.988454315	5.900394365	5.790285398	6.189346634	6.024687958	5.93135879	6.261501429	5.499098566	6.261371047	6.226814851	6.136478451	5.892127967	5.316772481	4.932540064	4.853852596	4.804038495	4.884790439	5.083953875	4.87139893	5.637162873	6.172087615	6.418264756	5.758670479	6.07496619	6.239422799	6.15528426	6.23079581	6.270908281	6.082681556	5.438743284	6.287197618	5.08277475	5.567944834	6.17777383	5.920082255	5.686865527	6.090375097	6.106055413	6.604266718	6.283325074	5.59921996	5.921600618	5.932782945	5.509872971
1058	3.007496626	3.584900213	3.448138602	3.211697438	2.90971293	3.015200196	4.628758645	2.761429247	2.584039602	3.339587762	2.841226526	1.927538121	3.531143912	2.792903207	2.747134447	3.393270871	3.169667748	3.110725232	3.587001198	2.975886733	3.24687129	3.821255905	3.025715239	3.799055188	3.515797862	3.07621028	3.016822867	3.193780409	2.559824356	3.429605363	4.60042165	3.727173186	3.533034539	3.357980582	2.701808705	3.678227584	2.796986511	3.239147806	3.414506016	4.472685558	2.224431196	3.422690114	3.681657631	3.537028263	3.442779246	3.182446846	2.729572395	3.190860878	3.313666041
1057	1.553857782	1.31136782	0.981518764	1.149127798	1.64561764	1.173929156	1.692827481	1.498681662	1.117736755	1.16216616	0.944851839	1.043522472	1.773706922	1.095464487	1.547441519	2.185215641	2.565465053	1.785313653	2.414292376	1.327830933	1.268835491	1.166805912	0.896347445	1.797783912	1.458327324	1.798032813	1.384818324	1.838863968	1.691420173	1.256920623	0.962282266	0.902670505	0.983025551	1.635620674	1.521360626	2.444519462	1.88028624	2.088174384	1.282735504	1.590409388	1.328540237	1.739801976	1.615905294	1.30445923	1.448116977	1.836406123	1.532263217	1.073677239	0.920027997
114112	4.456135279	3.829950969	3.887659364	3.887586383	3.053900397	4.588048865	3.296492203	4.353019765	3.700421676	4.18754025	4.438285502	4.477827161	2.649125656	3.279510626	3.605287663	4.346565866	2.423380825	4.867666161	3.735004452	3.718206075	3.934845272	4.182995394	3.618047877	4.005058195	3.640794566	3.310043966	4.499601964	4.353110981	3.785686553	4.390562644	3.186512621	3.609617933	3.935793763	3.452648676	4.282138184	3.494261484	3.891213056	3.806408754	4.630364127	2.721700222	3.123816688	3.357757415	2.761088791	4.813630331	3.689307803	2.273522585	2.652515331	3.928694234	4.079348038
85379	5.801858295	5.31171569	5.791782225	5.91437552	5.298622781	4.874056373	5.51067686	5.511159476	5.806663189	5.655773809	5.005663694	5.296414939	4.959447068	5.258011722	5.821199071	5.140416056	5.311880292	4.755426371	3.94445544	5.225108639	4.284913959	4.454818848	5.031592162	4.907375832	4.213619838	4.83867245	5.003612422	5.070810008	5.598067304	4.793307951	4.87580056	4.538727224	5.154765994	5.27241021	5.055419287	5.14695615	4.48611684	4.659059782	5.610826285	4.677449503	5.807808554	5.838308159	5.006397063	5.493354732	5.665692791	5.949179985	5.8693059	5.39166139	4.694027259
1056	2.30069718	2.711233499	1.607086392	1.973746651	1.989183223	1.800460061	4.125842521	1.3564119	2.264866748	2.921290026	2.398104839	2.845123764	1.495787956	2.515433568	1.846549159	1.489968441	2.670725386	2.674073234	4.475456426	2.670725386	2.522112785	1.732103188	3.671192363	2.013189569	1.909020454	2.842738241	3.652660197	2.398130686	1.970714615	5.142923642	1.787141259	1.598278249	2.294033587	3.066459387	2.294410991	1.825092425	1.745424038	2.744829266	2.119165757	4.104190684	1.395380663	2.310070677	2.582553353	2.168078562	1.76334883	1.766526617	1.99901315	3.069994976	4.175009383
85377	4.002437509	3.603597428	4.704617464	3.612009932	4.568674572	4.021469496	4.486406349	4.317262871	4.47634276	4.673268161	4.535553135	3.349472796	4.261888853	4.454423965	4.508192675	4.076938724	4.161353997	3.233798065	2.058961882	3.341040156	2.749801307	4.186919238	2.994620655	3.334977035	4.671776203	3.716497457	3.895392385	3.911867001	4.034047909	3.371560778	4.510225837	4.687900805	4.772857179	4.050293154	4.159071181	3.575091629	3.589705979	3.606481124	4.789835873	4.595197734	3.853850224	4.037273423	3.481505371	4.578627531	4.5245168	5.233460273	3.860063286	3.744858699	3.38562974
85378	3.693817741	3.093866985	3.455337034	3.087908266	3.464502429	4.244247358	3.276681346	3.85410125	4.05369668	4.332192047	3.276093134	3.15910395	3.202978268	3.759866776	3.468640528	3.648126977	4.168490312	3.332459859	3.464349599	3.809868131	2.993290763	4.321180866	4.420043323	3.586158418	3.926806473	2.804933293	3.998305573	4.215023168	3.467854714	3.286224611	3.187860986	3.524781638	3.545639374	3.671646087	3.769478156	3.333785799	4.196206185	3.273033975	3.604929037	3.538134953	3.774099303	4.114976059	4.869643276	3.61030639	4.129344031	3.138288334	4.378358298	4.061238429	3.887326206
85376	3.083001563	2.909959257	3.277971029	2.564849753	2.768783523	3.028505559	4.342436906	2.56701563	2.454975022	3.125899316	3.657945977	3.251553365	3.130951604	3.348475349	3.009613884	3.606285364	5.561528493	3.479080057	3.439450571	4.296466486	3.384489986	3.864681764	2.579939331	3.824073238	2.240245748	2.783828434	1.517622858	4.540165	2.711805316	3.483851276	2.761675688	2.783798141	3.193066415	3.358135206	3.068954252	2.880634473	2.271267626	2.888916564	3.680133247	2.81265787	2.577813525	2.621350168	3.115816922	3.65629287	3.370118025	4.626725854	3.444543313	2.877710006	2.796397291
85371	1.60486077	2.075640584	1.43813695	1.657223192	1.439751869	1.296898886	2.864019962	1.509443432	1.418589934	1.948363671	1.973478488	1.158706863	2.040994069	1.607265624	1.604057553	1.604057553	1.223934633	1.17743975	2.302265862	2.426716485	1.432246998	2.009307509	3.089221039	1.787287329	1.424360389	1.76685253	2.564697161	1.382823808	1.80373891	1.546202445	2.465473086	1.405556864	1.34021252	1.803860598	1.189970249	1.575081104	1.913693628	1.561123304	2.019547544	2.074129016	1.53229359	1.351225106	1.514701677	1.885818108	1.405684204	1.561383685	1.442037716	1.771328715	2.096303437
440248	4.621958714	4.563522521	4.574874675	1.88950519	3.259842137	4.476405925	2.921187769	4.335989962	3.52451053	3.990845994	4.318439898	4.692551171	4.187807879	3.521125742	3.63354098	3.926577436	4.23864008	4.525105639	4.769044313	4.875497062	4.552165892	5.489977936	2.7009488	5.164997165	4.457077936	3.444009251	5.075443458	3.98259534	3.097145905	4.724762534	5.328284957	4.115534395	4.318807429	4.350762578	4.604055244	4.317300389	3.385834719	4.118712566	5.688037581	4.870745846	4.468423834	4.010513054	4.513238725	3.854322265	4.235218302	4.435557549	4.386286155	5.102634052	2.518665591
1075	7.616280135	7.467716877	7.721677719	6.940892847	7.944526928	7.420382216	7.056323108	8.218666114	7.46602756	6.75409473	5.908368824	6.180597184	7.238553065	7.540868724	6.299104934	6.493488074	7.538051418	7.268311995	7.72585884	7.920624921	7.423400896	7.531661738	7.41490634	6.956252226	8.534705389	7.838243196	7.508834158	6.330162809	7.538982578	7.22424045	6.826355721	9.119236024	6.919752933	6.533153169	7.483756668	6.461606941	6.560795641	7.661980573	6.948404638	7.713069485	7.469441528	7.109840725	7.126231245	7.713791204	6.883167536	6.587976863	7.98674642	7.053000006	7.571101992
1073	7.370990242	7.590088356	7.523749857	7.227786865	7.287957814	7.134008286	7.372379449	7.009033822	7.206437303	6.764542284	7.211395451	7.492669653	7.351701149	7.222042723	7.613855952	6.997621876	6.105541493	7.149750675	7.55044989	7.470420912	7.31079994	7.546935395	7.802155161	7.036195895	6.734432495	7.585428663	7.1953119	7.111720582	7.352563723	7.538747643	6.716400285	7.904392256	6.999931522	6.915619816	7.286067441	7.521945561	7.132720054	7.216471276	6.9568618	7.541241902	6.956971864	7.290103012	6.659714187	7.331657386	7.19681276	7.877518225	7.197419121	7.195587361	7.323549224
1072	8.781239095	8.93321245	8.915983349	8.90927779	9.061326057	7.507668827	8.674275031	9.005399191	8.867402758	8.784413024	8.798364431	8.500343184	9.346502552	9.065574986	8.68365177	8.605653658	8.79693563	8.193979928	8.470985604	8.32070614	8.576131282	8.568196295	8.453192825	8.480257982	8.801970439	8.998537391	8.853968277	8.240988615	8.743698295	8.629120356	9.125284224	8.780129342	8.95585655	8.846525988	9.11881482	9.144841119	8.148693386	8.964385015	8.809895274	8.521303676	8.745759737	8.871597001	9.267495716	8.962352747	8.820592803	8.939494041	8.718410151	8.455033989	8.758854618
1071	6.517749343	6.056842361	6.002664907	6.837204379	5.907226289	5.440524249	5.106992961	5.218873134	6.519163688	5.827966961	5.272374089	5.609244752	4.19654939	6.598440094	5.112415339	5.150732039	6.017489682	5.518938016	4.952682817	5.08814845	3.608449283	5.086323863	4.450606949	5.910220975	4.257931833	5.618832683	5.867110435	5.224340317	5.867186286	5.242135086	5.790219823	4.414016853	7.370782612	5.494637986	6.592435648	6.721607539	4.623326858	6.097125823	6.227210173	6.627540362	6.300224444	6.115063397	5.211042921	5.916904021	4.446194229	6.302957869	5.001517096	4.014641529	6.430664454
1070	6.321137825	6.8208447	6.57530272	6.336010363	6.014659781	5.081791443	5.903409837	6.406456554	6.138773771	5.915032702	5.650009634	6.379789587	6.387303329	5.841198326	6.820499137	6.40657004	4.861756335	6.57866267	6.758489414	6.353349602	7.222023173	6.611069996	6.17297878	6.318747728	5.772524456	6.021445482	5.302026249	6.413100605	6.325074268	6.161930756	5.671756875	6.141265279	6.055374454	5.480311533	5.589103367	6.195997809	5.994664919	6.335053056	6.549723144	6.386482553	6.585156939	6.036559403	5.84463451	6.748472938	6.122719213	7.111685087	7.198825209	6.659999497	6.354621512
1069	8.218693607	8.384345513	8.663852738	8.248910281	7.928029	7.780753816	8.347860972	8.632607386	7.969487062	8.007314638	7.907484893	7.762592734	8.017712679	8.232157013	8.243714257	8.217889874	7.952804152	8.407030344	8.810005654	7.675402796	8.637392762	8.117073936	7.691990302	8.596508202	8.738105869	7.657878413	8.132501849	8.380440935	8.56284391	8.266416213	7.729987127	8.397018322	7.672225725	8.130958822	8.249189811	8.272570532	8.190950677	8.238755203	8.082949791	8.175260199	8.373066654	8.223572092	8.360678698	8.401360998	8.275711192	7.750696288	8.21160001	8.889200705	8.244330257
1068	2.279932156	2.117975379	2.72248703	2.676916663	2.031021694	2.354559282	2.604321362	2.685204756	2.781072529	1.945134278	2.072586288	1.947200187	2.157797657	1.955499122	2.343477939	2.293493497	3.569602504	2.74279598	2.755378095	2.220735696	1.678225045	2.071623049	2.597531165	2.621310456	1.866404711	2.224354572	2.080156333	2.20258928	2.111629904	2.189506725	2.330417714	2.237082344	2.311117941	3.046686259	2.190318031	2.034017091	1.929569565	2.211006585	2.375407882	2.04137081	2.196504667	1.991637727	2.469333451	2.114442598	2.460998229	2.652764671	2.276426304	2.202235298	1.91556437
85369	4.097337533	4.965144181	5.052987738	4.988764932	4.845922183	4.370535118	4.688932591	4.162455366	4.837518613	3.796900539	4.174922084	2.906149466	5.177784466	4.290955466	3.980526707	4.603636726	4.611221575	3.603996832	3.323645253	3.362291094	4.609052169	4.152309868	3.995029848	4.00679585	4.596491992	4.411091729	3.136827305	4.127484379	3.577066621	3.997434967	4.888480012	4.458888302	4.969274166	4.161572547	4.754337287	4.749499993	4.500667302	4.562343358	4.208683599	4.609322278	3.596480422	4.823256485	4.52925193	3.449642792	4.394867091	4.487020219	4.628495677	4.161829099	3.482618172
85366	1.714309078	1.385880533	1.649267776	1.492829145	1.958548313	2.022060367	1.475854344	2.521410801	2.010762195	1.724893173	1.229266512	1.520061296	2.00005827	1.918408822	1.621782421	1.892816669	1.979234736	2.089546485	1.792900224	1.747068682	1.752511908	1.498484651	1.406211513	2.012251176	1.480538814	2.080305753	1.675854905	2.404480373	2.159434308	1.640696288	1.806330406	2.21820768	1.38430499	1.668941875	1.617502776	1.900428015	1.640382762	2.032651681	1.328872853	1.498455055	1.342922364	1.665132706	1.796671267	1.700161097	1.782851848	1.471541379	1.382470618	1.271911733	1.757620212
85364	4.988276368	4.877332027	3.845247	5.207579517	5.23169828	4.467071736	4.807285532	5.711973613	5.088223208	5.256237376	5.076378778	5.670408725	5.36226888	5.409002724	5.219253291	5.435073277	5.269213476	4.466444687	4.728944606	3.936365064	4.211906566	5.38646572	5.195398705	5.013956124	4.416149609	4.423264667	5.193072252	5.760579343	4.926089565	5.749274893	5.336034003	5.502475829	5.270816262	5.308028021	5.301260539	5.467231087	5.48557599	4.854390576	5.441275783	5.935428854	5.4129798	5.993425395	4.500219422	5.273761685	4.942837507	5.615998273	4.250909282	5.305657339	5.051296214
85365	5.788780532	5.806422414	7.054440692	5.824143506	6.531305828	6.544112765	6.253014139	6.352340628	6.244165213	6.540477881	6.289713032	6.101394383	6.652486117	6.337098452	6.327006579	5.858807769	6.798518234	6.138561922	6.131648119	5.936301318	6.24775672	6.260763775	6.093178002	6.301888909	6.637609697	5.861694141	6.182198002	5.914965531	6.186101154	6.130693198	5.942503482	6.496098086	5.628718726	6.09117086	6.455204092	6.611561005	6.865448506	6.369571702	6.213261095	6.455319715	6.031294545	6.371110621	6.489332312	6.412800485	6.6462691	5.980498582	6.554909085	6.761193563	6.760361487
85363	5.385946586	5.354080679	6.235834861	5.682391874	6.319094329	5.392980965	5.975271183	5.593352891	5.597686316	5.623022751	5.524453816	5.169751912	5.082096654	5.709400362	6.004749241	5.990525314	6.175728117	5.18592602	5.493013036	5.276277729	5.988414919	4.990408139	4.834306605	4.837666759	5.317481452	5.55319327	5.418550649	5.836952827	5.60769952	5.114520303	5.348337317	5.606062548	5.928408618	6.114243788	5.258012628	5.642905689	5.928936312	6.608359719	5.619460824	4.920527525	5.902086577	5.747436821	5.971479796	5.300075465	5.250955289	5.160933616	6.032931784	6.071737267	4.490850033
85360	5.524441426	5.710125475	5.945303426	5.999591088	5.918507853	6.06817493	5.528366377	5.597136118	6.122497341	5.688153052	6.252566601	5.861638567	5.958018879	6.132404749	5.876262754	5.9717652	5.00490808	4.698560535	4.636610262	4.409217735	4.587421055	5.232082664	5.010662699	4.647654544	4.86516265	5.955169782	5.617081274	5.262437598	5.198828955	5.5290783	5.368626573	5.565128231	6.131440006	6.431723208	6.043976233	5.945254835	5.477982836	5.088860964	5.800541219	6.714063563	5.637926396	5.821312145	6.002238684	5.768558489	5.383159418	6.491777669	5.456369636	4.802693288	5.203048876
1080	1.747801126	1.171302535	1.029180153	0.929896972	1.423260775	1.069976839	2.015280641	1.058565045	1.194147538	1.166303366	0.958843156	1.560324337	1.191096175	1.054307157	0.889368259	1.591235172	1.678856332	1.527552894	1.749306817	1.113844741	1.99576745	1.224277353	1.550926335	1.254695305	3.9863028	1.161629866	1.52522484	1.422228113	1.671957224	1.39017256	1.2486348	1.146697271	1.092464762	1.896257664	1.549146236	1.314815595	1.235917994	1.884879681	1.328387437	1.101880013	1.527425641	0.846177879	1.141512609	1.205319263	1.08926057	1.829817209	1.501568433	1.166162528	1.234578174
85391	1.55510699	2.52354804	0.976793116	1.594690204	1.789872054	2.027289884	1.45108412	1.426383751	1.208141124	1.546984745	2.931348175	1.151744567	1.375514431	3.001926495	1.336009606	2.807775579	1.757720126	1.03592514	7.660822735	5.127533942	5.342412372	1.878892183	2.825207667	4.957687094	1.540659068	1.668694771	0.995718887	4.588609457	1.034581949	1.189133305	1.022287536	1.669121951	2.153128388	3.826083148	2.624509419	1.089323187	1.352612263	1.952199347	1.303615306	1.394921933	1.313402055	1.162355144	2.012748629	3.747151044	1.695726361	4.097846795	1.497616815	1.180807952	4.204439465
1088	4.737663227	1.223384057	1.798277354	1.103053952	2.219752241	1.513646918	1.50380395	1.368045218	1.596629079	1.297125978	1.13580928	1.555295326	2.136317562	1.500037507	0.957332304	1.637799552	1.697094623	2.677981428	1.920243874	2.239804663	1.641542614	2.205300755	1.761464289	1.490381121	2.367827922	1.327402271	3.219342849	1.406284879	1.500942384	1.294879403	2.23179442	1.182043958	2.078188464	1.867917893	1.346509136	1.481971638	1.906829905	1.303229978	1.007422383	1.231717708	2.45328606	1.456805911	1.356950449	1.22147465	2.295562915	1.431645975	2.016250584	1.418493511	4.498920921
153733	3.515729777	4.226838841	3.454128337	3.172330202	4.458038885	3.513012982	3.442408031	3.831200253	3.90853642	3.700499452	3.035172606	3.672065126	3.340974811	3.567498708	4.959637757	3.545082148	4.702392381	4.81678557	3.79393014	2.648767175	3.61089382	3.68088451	4.160154014	4.173863701	3.404672287	3.69764737	3.530177829	3.423726592	3.806096102	3.976582611	3.143583308	4.063889225	3.77476671	3.738354371	3.220336479	4.298685113	4.196323589	3.483772112	3.535100537	3.65909006	2.712684396	3.368971467	3.387647774	3.938213444	3.526276685	3.455998324	4.558324052	3.758341241	3.854754189
1087	1.462653872	1.546531683	1.065140685	1.348828993	1.469532794	2.015660446	2.297537195	0.960371101	1.975207268	1.220369953	2.494899444	1.796217137	1.442370447	1.951600345	1.357223685	1.223261162	1.723827175	1.466586445	1.069115395	1.370045567	1.377297045	1.09075705	2.562335931	1.085660815	1.142996076	2.243236168	1.06525768	1.311220211	1.703228033	0.868456333	1.361947186	1.045409862	1.384344388	1.544001218	1.763570735	0.828095824	2.317603322	2.542840318	1.310559616	1.701367245	1.407439162	0.991852797	1.62907151	1.27510598	1.171908621	1.8773453	1.243470664	0.980937524	1.30312684
440279	1.681688468	1.208442263	1.287178422	1.509133271	1.319722663	1.330845753	1.560517196	1.894403947	1.199902581	1.193447246	1.212684013	1.389471433	1.84413845	1.171118113	1.19791262	1.093386962	2.339627209	1.404575896	1.14119892	2.117308937	1.519449841	1.638713543	2.052494806	1.170839106	1.100522389	1.436582588	1.581947869	1.884250748	1.925998593	1.257097502	1.634944431	1.443657604	1.313719884	1.761102555	1.176630018	1.062291519	1.702876508	1.265125412	1.053017974	1.464717907	1.332298862	1.092732054	1.482089967	1.204780147	1.273382302	1.582000887	1.254569059	1.073538475	1.267332151
1084	1.226205851	1.505919598	1.768903748	0.986027252	1.608027314	1.901614512	1.681630106	1.835560768	2.635856609	2.552066389	2.302782682	2.667080508	2.785736903	2.110852804	2.364608532	1.869477078	2.025367046	1.533879457	2.220398387	2.87797604	2.72596281	0.810874751	2.358789151	2.233953334	1.956010804	1.534991659	2.10720876	2.182023255	1.402486595	1.99948817	3.691978048	3.570737108	3.406710302	1.334165104	1.959884831	3.229827075	2.035234153	1.55589044	1.755492659	1.980418096	1.743223546	1.5277293	1.561816359	3.258608666	1.987446357	2.168184942	0.5112258	2.805953897	2.559199854
440278	3.14682919	6.021021107	1.849256649	1.748382275	4.380243992	2.190241549	1.833638685	4.496534334	3.997339488	4.109968486	3.987665543	4.763644478	2.266139259	4.649736455	3.985534948	4.856655851	2.628357881	5.277849334	2.362645768	1.843434093	6.953800257	3.685469092	1.324181055	2.157447596	4.170405795	2.207853819	4.219011054	7.061814312	4.408824764	3.975255726	4.814313856	4.27478149	4.034404664	4.891821372	2.753676699	3.098922554	4.08407407	3.573793062	2.824561134	6.635240191	2.62022789	4.118797086	3.031037368	5.437160427	3.547030011	5.740098931	3.25077375	1.798214485	2.508743577
1082	3.206436198	1.845793336	2.672713313	1.600465626	4.123830586	2.09390342	1.647875759	1.741707372	1.796017626	1.564359218	1.895195464	5.860847897	2.802512074	1.792570181	2.836390403	2.367448942	1.344506841	1.623843899	2.314260352	1.801047758	1.550615598	2.380064686	1.388860939	1.803451793	2.345380958	2.273157012	2.450569314	4.044992381	1.206354766	2.62553818	3.74729447	2.969539489	1.207065251	3.364325055	2.576311065	3.93682794	1.595157198	3.540653894	2.505608587	4.809504362	0.613554663	3.533435836	3.762428527	1.454305421	3.325182824	3.563657871	1.833758367	2.639250479	0.858760733
1081	7.162539455	2.598308628	2.233438423	3.778906207	2.59686946	6.746010344	2.487971975	1.431485227	0.892604218	0.775367526	1.414224903	1.653149137	1.954356186	1.44570296	1.513071173	2.008372012	1.638000835	1.216178868	4.011069786	1.801591865	2.535719608	1.390988652	1.258644537	1.188908721	3.278761864	3.548818853	2.406515593	1.563452356	1.726572476	1.072346021	1.522798106	1.893650916	1.915474225	1.652225134	1.446267723	1.224898001	2.847851571	2.388989044	1.365442957	1.805183693	1.396212139	3.723532433	5.509713567	1.50599126	1.18256197	6.495529544	5.516300233	1.770480643	1.510193279
440275	6.175163238	6.103291239	5.81112173	5.929217157	6.050801013	5.194301079	5.335302999	6.230457972	6.040333334	5.921914271	5.463627018	5.870525082	5.504520944	5.819549807	6.09204167	5.398865855	6.502926078	6.223061929	5.993229553	5.061993228	5.075041423	5.306144646	4.909878542	5.99071732	5.675148301	5.435509525	5.414085842	5.688967859	5.948595802	6.051197095	6.064800247	6.54773877	6.378901063	6.340305052	6.1660431	4.977473132	6.344316659	6.328532981	5.932800527	5.403237158	5.794904981	5.881995779	6.144914661	6.051378503	5.934499247	5.938078191	6.18016387	6.057032383	5.607770953
85397	1.537117034	1.99022647	2.206309465	2.09538252	1.569892105	2.552712426	2.249270435	1.898290114	2.996179016	2.128645143	2.239625014	2.46652288	2.591756954	1.621772521	2.239463672	2.601844402	2.900294137	2.024918059	2.232983284	1.8921269	2.779102943	2.367444018	2.284765417	2.4764983	2.468652956	2.799122746	2.170314811	2.328909016	2.254471645	1.799775866	1.704753338	2.467570214	2.587995728	2.582758812	2.530874401	1.723181694	2.30623119	2.074673589	2.287740917	2.66118022	4.19445373	1.962040766	2.125078898	2.52319768	1.954580605	2.260186531	2.556173678	2.014410588	1.950449734
85395	3.732012326	3.124621213	2.384732301	3.528940177	3.487892612	3.130753795	3.924449344	3.772664096	3.16470647	2.722051749	3.748991584	4.229398355	3.465005768	3.34329619	3.157748479	3.124121733	4.074325254	2.470670365	2.251655275	2.613661594	2.24669445	2.854910445	2.828394126	1.953131355	3.848486281	3.498363078	3.336949692	3.369590952	3.50784436	2.960406817	3.55043931	2.811281593	2.688403812	3.242281436	2.886592872	3.018711342	2.382366843	2.493714536	3.609089197	3.149271332	3.42338757	3.216553313	3.382157718	3.198849859	4.004956424	3.922237321	2.776868664	3.565856885	3.128180422
403282	0.809386708	1.324433828	2.00165778	2.139527158	0.713823108	1.129033987	1.291045756	0.425518981	0.883921055	1.249721237	1.12920923	1.619531153	1.752451533	1.607856158	2.126453814	2.052251278	0.859030504	2.96881612	1.283771655	1.418988748	2.119605995	1.004426282	2.404039273	3.263327354	2.639724452	0.341338528	1.244001853	2.439719471	0.929927803	1.790618365	1.38057448	1.237734551	1.19900598	0.92770212	0.937209284	1.533103821	0.748977976	1.00759974	1.317184162	1.330306219	1.227932752	1.729448023	1.72442258	0.899367106	3.228561507	1.384855645	0.959124055	1.298482477	2.301872482
403284	0.84145997	0.757903252	1.137335031	1.08815187	0.665451331	1.564570218	1.030618283	1.342610337	1.199487127	0.887933289	1.388325502	1.197652072	1.20433181	0.837174748	0.753144503	0.984415444	1.592986886	0.969276829	1.074090759	1.150738312	0.956807367	0.628547554	0.975262543	0.808376404	1.312922774	0.670326443	1.59173877	1.179625507	0.871297655	1.144097878	1.431185666	1.123255321	0.643263601	0.842052873	0.934327466	0.740046993	1.290574451	1.14234825	1.240428834	1.069433019	0.727263422	1.80499098	1.442705694	0.857463145	1.204355793	1.29485238	0.816354605	1.248802527	1.91013961
440270	5.249806758	1.63080911	4.271771251	1.999430677	4.902909977	5.7929033	3.634139282	2.648393996	4.237925916	5.712981559	4.40858758	4.42777313	2.566625121	6.618220029	3.799400237	2.106467241	3.635823114	4.892868701	5.910367351	7.318190895	6.217367377	7.61538722	4.557264795	7.696733189	5.586923857	5.626247843	3.693418368	5.761180654	4.542911506	4.642871658	4.605967008	4.239547302	2.566105631	6.503649203	3.993258376	6.004699903	4.28885055	3.148023346	3.148023346	3.258985005	4.123685629	2.448070297	3.959862224	1.679277096	3.439874978	4.691387097	3.625076132	6.437806981	4.404899307
1089	1.375091811	1.218291274	0.790228493	1.768280164	2.756908191	1.974025588	2.392291262	1.164072838	1.428830864	1.616951159	1.739193811	2.251422377	3.314545409	1.379418188	2.119265416	1.199390333	1.270211118	1.302531998	1.325719749	1.62523884	0.983864846	2.167812374	1.198855527	1.229780081	1.866456144	1.38113888	1.930674266	1.175718294	1.420288031	0.899815516	1.31464693	1.1096087	1.389568073	1.080064579	1.222191422	1.596021637	1.770213464	1.193974948	0.68538071	1.380161683	1.56826855	1.497495786	1.432738493	1.972003208	2.01278876	2.7014157	1.494975033	1.162022779	0.92460554
85388	1.088708368	1.704042896	1.36618083	1.321269735	1.449024291	1.245305318	1.316697624	2.13152779	1.354986003	1.399896127	1.583362306	1.587403396	1.601582814	2.752915831	1.399537697	1.955932492	1.313176063	2.212907515	2.783209503	3.513281561	3.122019522	6.528719074	1.850549698	1.533813373	1.514568459	3.713189904	1.836687207	2.095723255	1.559526162	2.12796286	1.285401256	2.199085938	1.860900242	1.653773696	2.045574365	1.594396064	1.420948444	2.121582235	1.487173881	1.671696321	2.930875476	2.115562279	1.856207332	1.531401312	1.598458601	1.691222439	1.328416695	1.892135233	1.420948444
85389	1.596635051	1.267054032	5.50162888	1.484336496	3.43139953	0.965845463	3.755281376	3.448760642	3.337701969	6.106413787	1.705230745	2.065079197	2.631141708	3.85837669	2.158796259	1.464027168	3.133369248	6.741560279	7.011412818	5.888145905	2.217991204	2.411120672	1.345278729	5.19621396	5.151535996	2.320716675	4.104868544	3.466402153	2.702711543	1.607253571	2.009822629	2.797633924	3.813326419	4.228160572	2.337829983	2.728642062	2.550840677	5.737887881	1.979611307	4.644100112	3.785733431	1.908737547	3.117798565	2.382308768	3.032218371	3.588860595	2.002483182	3.174507099	3.136289697
285593	1.375186691	0.739879269	1.325209937	0.815196699	1.17975208	1.121461509	1.937493764	1.048950526	1.257444127	1.499350929	2.1411543	1.100288451	1.640545314	1.078082692	1.117635164	1.311686865	1.618799615	1.379315263	1.117275305	1.309100956	1.377393067	2.11903173	1.086007896	1.506043173	1.621057133	1.47963384	1.12232378	1.238494879	1.304467112	2.595645431	2.349518627	1.182133692	1.113751203	1.582903715	1.080843672	1.138470786	3.114287107	1.272269654	1.337646724	2.068832862	1.967995563	1.218318673	1.767543962	1.569834656	1.040689671	1.275510521	0.98151963	1.230420275	1.055005061
285598	1.391915479	1.944516311	1.810844257	2.034286285	1.957444927	1.3075684	1.348261789	2.39639672	1.966514696	2.321968256	1.803953307	1.972949715	3.506817562	2.375756782	1.838961442	2.565556088	1.7429719	1.291338176	1.279696248	1.284269785	2.089405276	2.816994194	2.779521815	2.300924786	1.426307796	2.198173835	2.193963244	1.381937383	1.34469076	2.520060827	2.111393286	1.982976051	1.672078974	2.957005648	1.905322341	2.434218409	2.141102471	1.594640789	1.231347308	1.569529593	1.82329036	2.975552639	1.816642577	2.911110246	1.324941938	1.428260779	1.619552367	1.715547051	2.217351906
126133	2.314455607	2.260634051	2.344885935	2.428076266	2.226862611	2.541127135	1.919788907	2.270190162	1.825155407	2.2450547	3.624566	2.326481473	3.251204234	2.455576589	2.462880773	2.136986724	3.206988822	2.772724854	1.969789205	2.705209859	2.249373184	2.568934628	2.401635237	2.05270314	3.241521407	2.603710135	2.393915543	2.874132068	3.053772195	2.233944095	2.602914058	2.075210876	2.047330169	2.542877409	2.795573914	1.810923145	2.803513465	2.469676515	2.396316547	3.339775256	2.581910004	2.371587959	2.456351481	3.316542028	2.678024608	2.37814947	2.578599759	2.830469093	2.50720912
126129	3.297629738	2.672542377	2.903602861	2.747691459	2.89360316	2.923280596	3.503943678	3.587395265	2.916551561	3.548694606	3.200119768	3.884237523	3.242757986	3.710390808	3.666764039	2.421312993	2.885014251	2.697662317	2.431113692	2.653244134	3.395301397	2.968107271	3.259506383	2.752043249	2.585426389	3.252427692	3.411498796	3.087587326	2.767685082	4.052248398	3.067049063	2.649468153	3.683369958	2.254658729	2.891191251	2.956118161	4.304323344	3.135734084	3.017087596	3.269278041	3.661249099	3.326658336	3.077790604	3.260110362	3.009422436	3.637009595	3.023813221	2.696626899	1.958462871
126123	1.272731387	1.594307154	1.270611926	1.144562806	1.629764214	1.849924397	1.2947863	1.133008021	1.083594079	1.372079242	1.755012785	1.969914816	1.550562886	1.550510895	0.957988675	1.276058632	1.815563033	1.313428457	1.121789473	1.231163821	1.599531709	1.032663765	1.625160424	1.47570629	1.39382337	1.460236886	1.226077026	1.527871363	1.021310246	1.744325086	1.357230552	1.71971871	1.425846595	1.580930987	1.45304975	1.675273329	1.408926005	1.145458703	1.469900187	2.079991803	1.328018275	1.44814605	2.111118586	1.622895122	1.323777581	1.583081241	1.542895762	1.204508413	1.525258182
126119	5.009787457	4.54894603	4.350951961	5.191274455	5.251906122	5.270279453	3.638220276	5.359870774	5.127795499	4.47987746	4.550208106	4.901572899	5.968295832	5.429460463	4.460605866	5.587022322	4.48806236	4.88328544	4.070408112	4.42905824	3.125849285	3.737670193	5.770577208	4.607420397	5.456672	4.963263688	5.306694005	4.754404118	4.891133741	5.272156246	4.600925669	5.339925627	4.59638655	4.630986848	5.153126995	5.567507768	4.814371008	4.716361034	5.089290555	5.223820545	4.904732766	4.580753341	4.600461927	5.374441968	5.559374508	4.769683535	4.485315535	4.730722275	4.959736042
442893	1.324846419	1.064452624	1.738912839	1.965321765	0.950207373	1.359794847	1.352777116	1.716896816	0.653920575	0.951459597	0.811435974	0.85400053	1.296502836	1.924719296	1.429643099	0.838234965	1.405837639	0.952176344	1.323406609	1.123960548	2.16113212	1.389304113	1.708246866	1.685899198	1.418106093	0.79753455	1.316509532	2.556245898	1.321754719	1.222072066	1.392974352	1.275651097	1.334637316	1.066134643	0.861618731	1.368624965	2.326298823	1.208538802	1.050627245	2.156348444	0.704211249	0.858065048	2.719030232	1.353406421	1.373707386	1.467453312	0.841825313	1.756545338	1.625886345
442894	0.871349993	0.810005327	1.677418605	0.608075933	0.791502528	0.922154269	1.08056541	1.021921209	1.153599992	0.841021626	0.963756164	1.429503686	1.066715051	0.540811059	2.343274956	0.790302288	0.836663946	0.65579956	1.067059572	2.361313838	0.618357289	0.989180625	1.460566205	1.043926197	1.304180582	1.051279407	0.576230068	1.111475944	0.686522881	2.976163537	0.652114251	0.653785553	0.753787226	1.221100175	0.574765393	2.133129245	0.787247212	0.521088842	0.996473822	1.302463326	1.093844136	1.170395415	1.060334559	0.866109443	1.29017972	0.890292402	0.923575818	1.659779573	1.262505854
442895	1.161124161	1.01199729	2.035620646	1.114118902	1.799743157	1.208789591	2.122929734	1.083510725	0.940823153	1.486166123	1.573511009	1.715917561	3.312907442	2.204228854	3.896382317	1.142707185	2.150591964	1.972090283	0.736649996	1.592212901	2.155516454	1.177751708	1.736426267	1.318309025	1.233229856	2.149579681	1.827154725	2.211846082	1.579125182	1.0238549	1.186898254	0.616863654	4.064374695	2.001830249	1.328278634	1.664584996	2.158888156	1.555340547	2.893250506	1.919243978	1.030661947	1.459419459	1.393842257	1.459006869	1.8050706	1.450107391	1.217885122	1.464654723	1.665875672
114131	1.624253666	1.620593646	2.520734898	2.804932599	2.113336565	2.619757088	2.443517581	1.747966562	1.567048739	1.581317058	2.291395218	2.272530121	2.323437737	1.640989468	1.608882531	2.465840618	1.824514759	1.952702227	1.48572193	1.830745461	2.080225306	1.56768885	2.245862409	1.855577546	1.657249218	3.170717789	2.386492196	1.623124894	2.647414913	2.280760795	2.017097845	1.558213507	2.36363305	2.216151833	2.426410181	1.33829137	2.824617326	1.688567744	1.451232486	3.278407531	2.377935343	2.367134018	2.312299869	2.1189738	1.933897114	1.717677596	1.620705024	1.763752111	2.009830896
442896	1.730986542	1.618295764	3.89151537	3.484421612	1.584284712	1.669006893	2.0925662	1.150551141	2.639551779	3.796098641	1.705785077	3.769496871	1.647674637	2.011933126	1.319994043	1.090819146	3.092650824	5.777616043	1.51828856	3.941264248	2.296527885	1.687820679	1.846796572	1.168522151	1.958683215	3.155258361	1.300826479	2.835704966	1.283712879	1.991658273	1.350850614	1.915030813	1.976226543	1.385837774	1.7415906	1.797776805	1.79810322	2.376672093	2.906515365	2.392528089	1.79380003	1.707545474	1.843060849	1.624990538	1.80713437	1.356835235	2.728116838	1.302372046	2.139493606
114132	1.988450563	1.775143349	2.749047977	1.747111266	1.511049986	2.297594311	1.83023915	1.764613567	2.619848742	1.550196813	2.281256068	1.605345064	2.506939603	2.808394534	1.927586012	1.762259889	2.66775881	2.018360201	1.707393141	2.781902689	2.133815704	2.222595267	2.276221256	2.085181801	2.975060049	1.967178521	2.538278056	2.258832306	2.394821784	2.303246616	2.953819432	1.807796385	1.720611227	1.748120645	2.744904433	2.237518374	2.131574116	1.80030836	2.304118506	2.443402038	2.441645121	1.789617663	2.246992795	2.021979835	2.520881674	2.160103154	1.837812838	1.746960848	2.660073161
442897	0.87136665	1.11018714	1.152416159	2.113449668	1.779292783	1.342463331	1.386970358	1.463384817	1.09761382	0.921497303	1.782554834	1.190965715	1.597724961	0.862982182	2.081613472	1.605589342	1.32741714	1.176623919	1.181674754	0.955375951	1.483496728	1.08079305	1.581332522	0.758663454	1.221655718	1.225964678	1.506396631	2.039856488	1.111020722	1.103144278	1.003171996	0.574384903	2.700619833	1.292396042	1.540583386	1.101722877	2.345945637	0.835481139	1.469330706	1.43615089	1.659679901	0.49380816	1.353408424	1.764564462	1.370934268	1.737045763	1.022577937	0.915982673	0.886527407
442898	4.246500762	4.316215515	3.217503099	2.650706557	2.047786334	4.107476106	4.142107564	2.703711119	3.685437163	3.710344648	3.825435737	3.232277055	4.08330312	4.143423505	4.852578544	3.773776236	3.4305221	3.656767368	3.44413464	2.881102986	2.641048986	4.76730919	3.835177374	4.346151527	2.716993899	3.661435431	4.176769311	3.876239	4.500646376	3.028321483	5.357959713	3.970495478	2.937924174	4.458457573	3.201311614	4.73192065	5.25673146	3.961188894	3.358443141	3.539280068	3.942639676	2.886077924	3.180866962	3.214432973	2.816693745	2.539080279	2.770568928	3.212446572	3.988305755
114134	6.594569557	7.433888825	6.158816632	6.405633064	5.626746954	5.945586502	5.652635817	5.990882875	6.639526188	6.578583907	6.720081172	6.761297972	3.308095719	6.389224896	5.993000345	7.050309686	5.893905718	6.28530885	7.045894706	6.382762489	7.307560059	6.473088489	6.119400883	6.806390089	5.823334643	6.446505462	5.227595226	6.003768304	6.419812094	7.285936486	6.993097056	6.770339086	6.868353915	6.29992975	7.069575194	5.472141646	7.396318953	5.222086763	5.569208204	5.369373916	6.034369101	6.551357991	6.668979852	7.160299034	7.002610681	6.66881957	6.794232995	7.189022964	6.157490315
442899	1.826475104	1.835836107	1.770224559	1.976238466	1.9537151	1.806985255	2.020885465	1.823188425	2.030809869	1.66728412	2.016729697	2.97276628	1.500401193	2.319189402	2.662191087	1.67016104	2.663971707	1.985019422	1.956447978	1.709471647	2.519535965	1.517725045	2.620339306	2.314219663	2.266636312	2.116425678	1.825613318	1.753699485	1.985103618	1.733194588	1.514672981	1.49523629	1.414251201	1.415580338	1.597677687	1.456477019	1.796362688	1.76745223	1.801415315	2.555054619	1.834227957	1.072948977	3.395948988	1.068629378	1.801167677	2.687383394	1.862740021	2.142638957	2.744900508
100128788	1.380110027	1.695513937	1.678948795	1.926833357	1.686843265	1.201411699	1.73306959	2.415502684	2.046470478	2.241327491	1.620741048	2.83115176	3.070104759	3.165392534	1.850975867	2.211137258	4.04254303	3.686592038	1.470140212	2.690132042	1.646495947	2.372068391	2.178321751	1.799524376	2.341095171	1.656913152	2.496647452	1.902733445	2.420369814	2.17413595	2.391638779	1.671937952	3.032157842	2.49825862	1.978644712	3.264877785	1.680968145	2.295501995	2.948334211	1.961673803	2.941067525	1.735109437	3.38494965	2.425408103	3.165677163	2.628583121	1.430445735	1.5333	2.496066272
100128787	1.653302972	1.672837255	1.689645602	1.642666031	2.016804814	2.781868219	1.849468625	1.940780804	1.510538197	1.690185762	1.963334497	2.342017043	1.638821653	2.024141618	1.459930386	1.385498882	1.14156326	1.933818238	2.365968532	2.391682778	2.599944324	1.89831869	1.756159045	1.554864678	1.723693574	1.992289628	1.306512531	1.091802785	3.130757005	1.653908032	1.424727277	1.301910477	0.920994585	1.838771273	1.46286997	1.653831059	2.073343296	1.293932749	1.679612929	1.622035308	2.605324978	1.601981445	1.34915743	1.917425834	1.939085178	1.884253215	1.556485111	1.702372063	1.983819416
442890	2.586012439	2.877001351	3.902910024	2.746193676	1.96079518	2.58062641	3.492154516	3.105041743	2.195068103	2.801454089	1.96665878	2.96089294	3.365065047	3.571863144	2.66897919	2.447986673	2.82855615	2.914812639	2.261823981	2.784974403	2.471399919	2.679695945	3.471339784	3.370846017	3.665247227	2.951167874	3.368135507	3.38334961	3.236669487	2.910585385	2.49980272	3.177303054	2.92753091	2.693335561	2.935483066	2.480402351	2.894235036	2.93297658	1.947841596	3.656811588	2.340493332	2.358147382	2.777414859	3.245514199	2.882346845	2.631154588	2.592229975	3.756599686	2.023227821
442891	2.246444276	2.26806053	2.403578269	2.370700037	2.280540685	2.111168934	2.386728149	2.169239579	1.713581941	2.043136343	2.821583814	2.978049944	2.009697454	2.240706458	2.904905636	2.176688655	2.659382709	2.795282099	2.344833525	1.978843437	3.223504684	2.269814471	2.213287661	1.797438149	2.030650283	2.676661073	1.683898764	2.652444052	1.738956489	1.797842814	2.210116868	2.283457514	2.309958268	2.715482401	1.874459575	3.04947417	2.219466367	2.258660586	2.260525901	2.579565147	2.63308269	2.258958433	2.57043654	1.788921157	2.592358062	2.624819228	1.858940543	2.001724556	2.276806527
442892	1.223511906	0.960377519	2.338653001	1.09343548	0.942494874	1.421460642	1.464434749	1.048894835	1.052240444	0.84007491	1.053944707	0.910427452	0.831720782	1.866809198	1.787205759	1.214302842	1.238276177	1.298420901	0.945770659	1.529706792	0.751822989	1.424363145	1.679834635	0.613234515	0.770120388	1.465868064	1.730782115	0.964844043	1.287019237	1.491300919	1.072936971	1.16676172	1.126037836	1.702911586	1.040508945	0.929089839	2.594406775	2.102637992	1.495978128	1.161074206	1.133764724	1.240839048	1.19791903	1.251008549	1.95974557	0.991155289	0.876643057	1.307966756	1.454041998
100128782	2.701150687	3.533288082	2.373848059	3.658957798	3.035238773	3.592345935	2.099034789	2.09441941	3.158668758	1.869481281	2.381600559	4.149553209	3.339719591	2.946555682	3.461728834	2.893479209	2.339359712	2.159170357	3.971570422	3.256798169	3.676890509	2.411283971	3.995485083	4.295910054	2.650816521	3.299602834	2.320397032	2.665027158	2.896938381	3.641695533	3.071480706	1.831330053	2.697329138	2.903926978	2.280369092	3.08835386	1.986018498	2.495841988	4.264481942	4.398483237	2.661822165	3.81308389	2.956530974	2.955267225	2.885844276	2.218720872	2.694061767	2.369130338	3.971068921
63982	2.666990229	3.139336042	3.777156015	3.328466767	3.122388057	3.316936869	3.660042026	4.530979105	3.329226484	4.663357609	3.830926988	4.128626013	2.993415546	4.201365626	4.848900156	4.8894396	2.037886782	4.082194267	3.609198324	4.989246317	4.569687387	3.779956552	5.253339962	4.948580069	2.206756772	2.578791725	3.451033365	4.902162437	4.193191803	3.688411642	2.483953492	2.432077662	4.469653084	4.146577021	3.099333969	3.516970362	3.243763134	3.929083841	4.162192441	3.70029043	2.794046137	3.422337871	2.689876536	2.874877561	3.158277868	2.888915845	2.935671459	2.949107982	4.841977505
138046	2.489586328	3.031407499	2.525602068	2.336199423	2.246804834	2.770238784	4.055215585	2.142599745	2.637754154	2.085570979	2.515561767	3.132992001	2.35879794	2.622864719	2.97417538	2.30709654	2.551487447	3.486685104	2.569007027	3.346651982	4.320657293	2.319335744	3.957290256	2.701716519	2.137714993	2.290891255	2.788267028	3.279886962	2.287909927	3.078464388	1.963665561	2.333996992	3.134518748	4.301324683	2.704780708	2.828859865	2.145224992	3.282344765	2.815243234	2.727122757	3.779348392	2.515129601	2.379476848	2.389056012	3.251028979	2.658327902	2.961879642	2.629938655	1.926769832
200634	2.51480223	3.648848358	5.083475196	2.983016791	3.998770391	2.933420352	3.58612631	3.297113282	2.946809796	3.745620514	2.85746208	3.717214011	3.303579705	3.060667548	4.40534451	3.243822883	2.929079847	4.311392173	3.1424021	4.084696082	3.334231561	4.336359564	4.142707158	3.581967747	4.075556306	3.126330316	3.213084741	4.434218112	3.557836381	3.480867983	4.42863495	2.911095818	3.025501849	3.953240922	3.215635663	2.84892084	5.297803366	3.514654216	3.668949678	4.10492044	2.87229941	2.974123617	3.652196358	3.02591193	2.434485755	3.181164572	4.439246057	3.680084847	4.625955129
138050	6.171295262	6.789840312	6.300107245	6.535427425	6.477088991	6.565029076	7.011290623	7.009981152	6.639153801	6.703261931	6.273494804	6.345443805	6.600070616	6.462339012	6.930245141	6.536660787	5.873563042	6.600029959	6.20101404	6.464744556	6.813600343	6.765343088	5.968945669	6.247769083	6.620916779	6.358685503	6.596565583	6.492690713	6.568105378	6.531110135	6.236903673	6.962886561	6.750416734	6.219844418	6.481762849	7.086267112	7.177475372	6.578347769	6.708689423	6.265244651	6.522646447	6.662624493	6.681283772	6.526391491	6.587147382	5.819960108	6.769839985	7.234888183	6.585619953
151011	6.949225328	7.369598049	7.128590465	7.363690584	7.27323222	6.747558513	7.191781298	7.171517789	7.17260924	7.180401554	7.156580654	7.873618934	6.498626109	7.104270934	7.87589924	7.232967066	6.358140485	6.771055501	6.842493917	7.200725678	7.736945828	7.636668685	7.137615148	7.266407237	5.772307605	6.548813186	7.055210157	6.728237449	7.144139154	6.993645048	7.515691163	7.094214235	6.419173834	7.053652536	6.851427527	7.447922941	7.541000301	7.68500146	6.777332748	6.995627185	7.257641509	7.177204363	7.112840341	7.70631665	6.956867774	7.19761101	7.469557451	6.429033294	6.565512514
165679	5.695606724	3.258257477	2.585255351	1.699235396	1.611937237	1.579354688	0.774020378	0.570729077	1.000894602	1.096047441	4.872772881	3.033221649	1.001638046	0.813328998	1.864533992	3.931439308	2.212740559	1.180816593	2.083120125	1.174718394	1.27243901	1.308836903	0.916828599	1.545909392	2.182582197	2.275788818	1.616584	1.593770328	2.292723771	1.218100091	1.405612647	1.362064201	2.524354962	1.273821861	1.90770529	1.281313522	2.499522609	1.465655341	1.255878658	1.435404662	4.064549573	1.954378891	1.257121045	1.256188961	1.62296423	1.107296394	3.076111277	1.361715832	1.899357994
114049	6.686294138	5.311188491	5.96401101	5.936219167	5.925382995	6.172356729	5.341146833	5.752503387	6.273214485	5.759436396	5.344153519	5.014482527	5.085970028	5.55187558	5.747975308	5.501171153	5.019921301	5.573019538	5.990522597	5.676175344	5.975828012	5.503619674	5.177665216	6.521531758	6.326057956	5.553930535	5.51490432	6.298766222	5.390511986	5.863167267	5.960257498	6.328699288	5.648219316	5.182832311	6.189282319	6.131239769	5.104484483	5.715912934	5.805158936	6.397594848	5.575811869	6.137443922	6.435047222	6.611082912	5.661904563	6.567451024	6.204622816	6.171212767	5.338704522
100033821	0.986337526	1.209517297	1.323448552	0.827081785	0.99573527	3.255903395	0.808423719	0.770500712	0.7864477	0.994736055	0.937126093	1.231068976	0.674822157	0.63970819	0.927632554	2.832433786	1.128498186	1.37709816	2.202331984	4.316589759	3.878945538	3.409266705	2.312106874	1.431756258	0.941666093	1.336488829	1.313920681	2.866233732	1.556046598	1.346962749	0.89367282	1.170460098	1.094431869	1.358350649	1.123092412	1.257391981	1.283818783	1.106493284	1.04284478	0.941802157	1.673633529	1.284382273	0.691424824	0.985010532	1.042628469	0.975343157	1.338410788	0.662274559	2.348189214
85315	5.500105378	6.203493987	4.14029796	4.512472913	5.016703334	4.34057379	6.210240808	5.610898069	4.685001975	5.775582763	3.71294191	4.372256988	3.656880469	5.234579103	5.336828051	5.043286231	4.258872545	6.480110179	4.137720406	4.46499743	2.887967355	4.362591488	5.558313276	4.404027819	4.149614859	5.970888187	4.825649169	5.371520847	4.337105273	5.668756007	4.094123854	4.566825253	5.721174934	5.606978189	4.956316772	5.116112802	5.745673937	5.167427413	5.663263621	4.772140289	4.356293	6.118474057	4.668894989	3.211615048	5.771692868	4.328776573	5.355571892	5.266350975	3.991031725
100033822	0.988035961	1.126506554	0.851470728	0.719082083	0.828621895	0.85587154	1.33538935	0.860424666	1.017264658	0.699827205	1.972426678	1.405564824	0.55208946	0.851569863	1.064534664	0.801518163	1.742992252	1.065919171	1.072618902	0.674241263	1.299664456	0.797583394	1.529613767	0.916978081	0.910645848	1.050313919	1.425881005	1.861550196	0.836982907	0.614022324	0.732005382	0.866876427	0.858767543	1.49992746	0.655739151	0.920729995	1.192968038	1.221883042	1.218547923	0.551497738	1.161810299	1.137010642	0.77449834	0.745800869	0.898392323	0.633330814	1.033329935	0.893571751	1.21168358
85313	6.009333632	6.386688915	6.820163577	5.913990479	6.154124953	5.684338861	6.255911699	6.526316465	6.258509317	6.64674044	6.11316265	6.125735502	6.173617104	5.819761934	6.513633925	6.06362884	5.899369865	6.740321959	6.708301871	6.496465086	6.80788565	6.369775438	6.083211046	6.43327513	6.040849511	5.653991	6.190670162	5.565662051	5.833037218	5.764236754	5.928434712	6.510065251	6.633622062	6.616984242	5.953058384	6.882370043	6.288457204	6.063111396	6.53395382	6.327586247	6.779273734	6.338732327	6.16914898	6.275170443	6.600279252	6.631886619	6.71569721	6.348587712	6.254354241
100033820	2.080494766	1.032403444	1.552884151	0.966557301	1.331125679	2.849602002	1.90365842	1.600451307	0.986103975	1.826350259	1.476704259	1.337126435	1.707182128	2.880796627	1.002403196	1.617761403	1.018914466	1.210499577	3.90866192	3.219372075	2.199153785	3.7728193	5.002759627	4.516884591	2.240446841	1.708276169	2.940613318	1.334145827	1.900272178	1.313392045	1.336048379	1.56025769	1.321323315	1.351743013	2.702248771	2.236212273	3.028923586	2.077401046	2.046866804	1.617546352	1.062484611	1.446386377	1.308254973	1.419755897	3.497918847	1.550582886	3.051339499	2.071586909	1.70708499
138065	3.853363682	4.397277034	4.063930062	4.16058832	2.870216004	3.271526237	6.028454584	2.923783337	3.297882557	2.880078693	3.531520401	2.413985646	3.224414157	4.179992076	5.503715097	4.614245872	3.10178266	5.125747904	3.797766748	3.832464854	5.492065248	3.027522176	4.351525428	4.268876608	6.90183981	3.331204978	4.207897167	3.096006932	3.991089354	4.744702552	4.656850492	4.218597814	2.877339941	3.879896811	5.033092511	4.189269194	4.526313933	4.189013411	3.360782442	4.087312911	4.180609035	3.607054856	4.070930312	3.475011647	2.698806221	4.386577459	2.720982959	3.656814326	3.798847925
153684	1.32656358	1.059966269	2.311801552	2.638524269	1.796822015	0.726018286	1.82729043	2.744581281	2.27437117	0.990612552	1.517995116	3.475609089	2.016122026	1.296850827	1.380525411	1.432986052	0.789019099	1.843491313	2.277667112	1.581265849	2.319254576	1.180975699	1.417627326	1.936041934	1.690586384	1.823111263	2.072722488	1.315179003	1.221768329	1.716613644	1.359242666	2.048203437	2.302276329	2.024916778	2.08132963	1.759043922	2.421412072	1.789948333	1.5970512	1.787012179	2.510740805	1.899352359	1.566744175	1.313896262	1.450668118	3.110703721	1.699478035	1.237117579	1.232421466
645591	1.674686408	2.894581432	3.084741618	1.562200965	1.551231515	1.246706253	2.118204565	1.823308198	1.655279053	1.794342755	1.96348369	1.742226015	2.191829504	1.209440812	1.382807819	2.254873785	2.023238489	2.406539719	2.835432826	1.888688726	1.354233468	1.840030114	0.697187422	2.785594278	1.658349957	3.024630865	1.839458217	1.172972374	2.297649738	2.641832968	2.293643239	1.753252648	1.867876599	2.749371272	1.529345845	1.437659618	1.5190229	1.628575165	2.141075177	1.603725251	2.454770651	1.920659642	2.086091189	3.073557928	3.259973397	1.295937616	2.059067073	2.440862909	1.390303569
114041	2.692488144	1.984578246	1.405221119	1.399587543	1.076118314	1.423222536	1.493955179	2.165982149	1.295138514	1.713899511	1.312189245	1.211363685	2.676110925	1.516041564	1.341296106	1.410296305	2.303840753	1.673455666	1.345092419	1.60767633	2.00151054	1.56993982	2.359676285	1.46142384	1.344740387	1.951096933	1.499427544	1.84380785	1.959905711	1.224632454	1.658892134	1.719291261	1.460711885	1.670854846	1.661001843	2.286832919	1.971094907	1.405561605	2.054010657	1.792121759	1.199667031	1.276235969	1.409276417	2.107391652	1.657061247	2.002734095	1.201713016	1.616967983	1.716496662
114043	1.547865632	1.854491562	2.292160737	2.328639274	1.155007641	1.832229797	1.079534017	2.163323472	1.512286247	1.729275917	1.190700262	2.113359215	0.989112088	2.28158249	2.38704896	1.940636386	2.073946716	1.930228037	1.927960204	1.921713907	2.062432729	1.15938648	1.57499659	1.816838301	1.972718986	1.709386916	2.340163771	2.856841501	1.797077749	2.064354352	1.468353256	1.612412037	1.56756505	3.064772487	2.495389314	1.762988147	1.469878092	2.851126562	1.733178532	1.684520166	1.8180005	1.243604443	1.750735763	1.912377673	1.465126326	2.112815097	1.585551511	2.882304409	2.343204132
114044	5.522814772	5.53296989	6.937904358	5.669115319	5.720170239	6.829628717	5.1439122	5.312135621	5.494920225	5.22208229	6.024483805	5.14601017	6.687461683	5.011583192	5.357989021	6.577458603	6.540933102	4.896047867	6.702447223	5.721502008	5.945949204	5.118990475	5.027644621	5.15328814	6.414261406	4.47280433	5.316420468	4.512030806	4.904060598	5.340829946	5.160094624	5.85488351	4.521488738	4.775613931	6.066639665	6.23456678	6.571188763	4.96783555	5.179956058	5.376570534	6.965964388	6.486661713	5.261796941	6.739139618	6.030984325	5.602584573	6.2454585	6.912625457	5.371251134
85302	2.415484941	2.135232437	2.918751232	2.425487017	2.455226078	2.157342125	2.560936148	3.149752448	2.493501152	3.29851095	3.07600412	2.403575213	3.225210224	2.318755097	2.610588365	2.896833181	3.324242778	2.273459754	2.664527029	2.804578869	2.487806519	3.504815631	2.384682206	2.867666418	2.639110839	2.945255064	3.338707536	2.741382377	2.564339402	2.190953138	2.424172081	3.255500577	2.102371257	2.116815027	2.706855611	1.992748883	2.994730116	2.438076382	2.460460877	3.010440876	2.684438681	2.656492744	2.689589022	2.548138167	2.525351268	3.130455865	2.692700634	2.824984877	2.330341045
85300	1.354360481	1.928420639	1.630909258	2.715424124	2.160399425	1.737476256	2.515853127	1.692738519	1.938433868	1.770261559	2.155437098	1.629043858	1.777825658	2.094508065	2.058220842	1.951299845	2.022507786	1.613847315	1.917225022	1.70663742	2.378441606	1.86255459	2.236626346	1.971285559	1.87167559	3.121963699	1.608155083	2.259458382	2.548235336	1.846915158	2.288305069	1.906091226	1.387613096	2.258413902	2.531764702	1.543880391	2.340746962	2.720113115	1.964585543	2.223170308	1.248140665	1.901497004	1.952533767	1.399542488	2.432793662	2.145603764	1.593143627	1.861054309	1.828610873
85301	2.196942263	1.608819684	2.304857334	2.155619605	2.405442015	2.796488164	2.465760153	2.390454538	2.046516204	2.429918661	2.457973071	2.156000281	2.901959652	2.290904844	2.141841674	1.993660656	2.640488021	1.889508278	1.902553869	2.222968349	2.074100539	3.429506988	2.643435497	1.96166943	2.428413448	2.020544008	2.566916698	3.163546889	1.624684067	1.987919421	2.839427077	2.997829301	2.251954428	2.266887037	3.509181282	2.218452676	1.765044131	2.334475489	2.773297339	2.3183394	1.98890347	2.679588936	2.266887037	1.704980059	3.326889136	2.315984613	1.763327578	2.554004049	2.841043742
403274	0.870549515	1.045257328	0.973808143	0.968060711	1.058274182	1.68845825	0.953435232	0.852513158	1.105386159	0.674238733	1.173509832	1.382292658	0.717224899	0.913046353	0.900423392	1.107470848	0.673361845	1.569582988	1.022509207	0.952759237	0.717224899	0.687352828	1.507466408	0.47682074	1.125255444	0.911665676	0.979302783	1.303040788	0.912283541	0.583459677	0.87880661	0.788194093	0.755113463	1.106493568	1.162494201	0.975361158	0.597674608	0.655790939	0.698522965	0.737083688	1.594595	0.734346363	0.753155328	0.735944984	1.057330666	0.885341423	0.953983011	0.866858165	1.034302497
403277	1.092214193	1.475800972	1.053025522	1.287587868	2.683927067	0.819205455	2.067358449	1.022522252	1.056567957	1.238823632	1.436701252	1.167117471	0.774305293	1.9489323	1.456193067	0.715065209	2.161429906	1.646683651	1.659154162	1.088613048	1.720130221	1.156216539	1.287005137	1.208714922	1.464462982	0.974744322	0.99873099	1.057920957	1.723307143	0.781899844	0.691588777	1.109500675	1.381962518	1.615364373	1.290319148	1.349357754	1.590362343	0.970551116	1.351679517	0.867516765	2.956789063	1.299627512	0.720146249	1.258445144	1.139307862	1.431621364	1.533220888	1.359659047	1.195256631
403278	1.143319243	1.024923315	0.923851	0.809198538	1.275545503	1.063806757	1.416609132	1.041080296	1.107194129	1.082242965	0.583360589	1.524667705	1.704599925	1.002950517	0.991414614	2.078794211	1.107592608	1.495015504	1.190098299	0.781844843	1.176919629	0.819055411	1.302346275	1.251639963	0.759190782	1.365627674	1.48105816	1.314855165	1.176549375	0.726383706	0.749837911	1.061829191	0.968149664	0.755725299	0.653800607	0.771470195	1.7199001	0.757639466	1.039203392	0.870213547	1.784701589	1.061351497	0.598224806	0.835522336	1.204583621	0.903507016	0.565718031	0.572770444	1.526383293
26996	3.74728784	4.11602451	5.096936834	4.665089704	3.948689799	4.032762138	5.368302521	3.729256664	4.005668782	4.878860157	4.286415257	5.163500494	4.744510463	5.088755899	4.438416207	4.59547084	4.084549377	4.36180884	4.186937059	5.227628189	3.759886146	3.578605594	4.410888785	4.685531296	5.952116727	3.979364294	5.645482362	4.316952405	4.796674462	4.402254638	3.505224782	3.967393744	4.590986414	5.003965308	4.632794831	3.79124807	3.309178546	4.054336348	4.015971987	5.528786352	3.812509896	4.210762072	3.331977393	3.766454046	3.974970416	4.409978162	3.83763259	4.158310888	4.160758171
26994	8.586521966	8.690261054	7.929725682	8.789120321	8.43150576	8.650941178	8.055232434	8.847848238	8.743336065	8.488526026	8.496104714	8.411135441	7.676880029	8.833770105	8.245364806	9.003952844	8.474616154	8.321039379	8.283053402	8.379848223	7.603248754	7.975984507	8.021674097	7.788540008	8.358617057	8.686140072	8.130233549	8.234055569	8.791620665	8.050172472	8.564600347	8.482315028	8.13813457	8.256374158	8.672545482	8.329147144	8.53613755	8.512783955	8.702900197	7.677614012	8.996410293	8.709766654	8.718301948	8.497191303	8.971116134	8.729749929	8.339652329	8.589432215	8.331595159
26995	5.222201884	5.405401855	5.558018982	5.357079733	5.141892634	4.612684246	5.505132909	5.515587141	5.225780597	5.731170522	4.778394349	4.055237275	5.427037994	5.879347143	3.527513118	4.740121591	6.295780257	3.722668494	6.013203016	5.938630765	3.985178451	5.430523083	6.004207066	4.914987711	5.625661563	5.380706186	5.318989565	4.817943573	5.862831152	6.010189169	4.661595213	5.479259511	4.78223694	3.220724687	5.603927357	5.323774465	5.262671695	6.513677489	5.437251236	4.059779932	4.903524797	5.730838432	5.223020682	5.711271604	5.90375853	5.430819234	4.891646557	4.820027381	5.829449164
26998	1.153313998	0.863866105	1.349370422	1.24405688	1.134840245	1.827038518	1.426652046	0.85650767	1.042446023	1.545765707	1.651384725	1.128301161	1.093396877	1.505307014	1.496064475	1.148224532	1.137049146	0.829373319	1.146424328	1.499057951	1.97869023	1.585127299	1.519955768	1.084113376	1.322241732	1.993775092	1.327315757	1.157718038	1.359562925	0.976221956	1.701402033	1.390784035	1.029481828	1.276614216	0.888238753	1.296808448	1.236514267	0.875138053	1.215678678	0.994016227	1.249665636	0.935631628	1.134554385	1.367349546	1.593953165	0.938063037	1.324428713	1.124361033	2.067488783
26999	6.910273477	6.357481799	7.038876767	7.047363487	6.08705933	6.13682393	7.217651767	6.636233569	6.186770148	5.157023522	5.957954216	7.012518311	5.757300854	6.764149359	6.964924656	6.391206731	6.493562037	6.774187942	6.777007251	8.213273041	7.105464872	7.232664108	7.418731788	7.218346987	7.390848591	6.439034678	7.256671457	6.91248657	6.47575686	7.21624946	6.610308999	6.297929011	6.103234803	7.113808033	6.759699091	6.398242024	6.244606491	6.865182359	6.442329163	8.240588785	5.770232047	6.070166647	6.831504547	6.143851299	5.822730382	6.019091311	5.898135052	6.938363539	7.466296832
403273	1.057669039	0.511890174	0.939627223	0.888177495	1.434032077	0.670407772	1.761784636	0.7320874	1.727068389	0.453162554	1.207748138	0.827469047	1.864581664	2.158410144	1.140914806	1.325928303	1.430837197	0.83142535	2.195248825	1.34702028	1.440843985	0.452084284	0.82961642	0.992503909	0.948395871	1.037226776	0.596279042	0.726780914	2.500810373	0.858372763	1.051408468	0.674816776	1.846701432	1.79173037	1.213063654	0.961352671	1.184495174	1.452564938	2.191627149	0.900428647	1.976384801	2.384643738	0.497938296	1.377326042	0.799862702	2.619641581	1.197008639	0.787567594	3.061922528
26993	6.494654563	5.457354752	5.909138594	6.115192083	6.393760933	5.863252493	6.549716549	6.211593925	6.044332359	6.030439987	6.616418647	6.385464217	7.281754845	6.439234503	5.79139142	6.583863843	6.381567131	6.468899446	6.271708006	6.247653542	6.181715466	5.617069686	5.038188319	5.616384755	5.982372115	6.105380749	5.281515591	5.005346882	6.362471297	6.057946441	5.798405973	6.026990127	6.122812867	4.991019057	6.048359381	6.82445068	6.402885697	6.093541999	6.389670388	5.993153664	7.14441124	5.967422518	6.523017461	6.605154291	5.576339284	6.629274089	6.042407479	6.602235406	5.539117807
138009	1.707083631	1.274849772	1.701467745	1.966957478	1.474732056	1.567774343	1.532026942	1.885178432	1.562091997	1.340925884	2.703937505	1.917058485	2.026874963	1.770722676	2.023279022	2.441905715	2.188800971	1.752982625	1.926291271	2.228635772	1.950435048	2.36071269	2.423653366	2.137868916	2.385287115	2.420129612	1.661493016	2.462298237	1.567670686	1.974078898	1.484133446	1.509236073	1.706701449	1.747031075	1.71679583	1.565283487	1.548273429	1.934458148	1.89472005	2.057056916	1.379968063	1.783668365	2.059359941	2.411495228	1.599018596	1.513748114	1.455258003	1.633979018	1.491621076
85329	1.855723848	1.744116374	0.881044814	1.372204323	1.806549786	1.454499986	1.058344175	1.555937161	1.500783395	1.498194797	1.417750542	1.477484247	1.45982306	1.43804754	1.491542783	1.511953384	1.973691367	2.934966886	1.219106374	1.336170427	1.276506176	1.623364623	1.081635924	1.694668325	1.182817624	2.003777036	1.545272108	1.614694596	1.69754541	1.359874495	1.568035652	1.447534385	1.117673998	1.900654732	2.020628658	1.589750826	1.221121997	1.76515078	1.375345723	1.261931267	0.947258703	1.538931777	1.604845293	1.476454004	1.329150949	1.252807437	2.195882415	1.628642465	1.123626436
85320	2.110620221	1.76605441	1.605992048	1.473218909	1.850529635	1.883537369	2.651063497	2.517098426	2.136714105	1.987167524	2.826636214	2.174141146	2.096375677	1.615675186	2.183812809	2.530294429	1.613876802	2.571009261	2.053226915	1.628168818	2.37688832	3.200171451	1.815121473	1.726345852	2.225035406	2.952821643	2.061154524	1.848371366	1.792712208	1.316920722	1.576796102	1.381060091	2.081444469	2.767973309	1.953339466	1.379667195	2.47567913	1.715155144	1.205125403	2.292795598	1.850549073	1.96473502	2.010231722	1.85985469	1.867549746	1.97586154	1.898140779	1.91863429	1.649180737
403253	0.932533256	0.935645892	1.089538701	1.81568571	1.188081369	1.006284876	0.859934812	1.59178405	2.505614864	0.839034274	1.046814861	1.846643828	1.806016212	0.769771419	1.168951635	0.868730305	3.861080607	1.940635534	1.658565322	1.188081369	1.901228571	1.287394945	4.130994285	1.207578334	1.72748375	0.787932711	1.485004692	1.482112558	0.675278393	1.14588108	1.4011288	0.919179965	0.617539999	0.969130918	2.377376784	1.313056987	1.687311316	0.945979281	1.857155105	1.755812674	1.298321331	0.74679765	1.113312017	1.776588367	1.562504121	1.748111439	1.33088158	0.954486731	1.411481851
126070	4.665135045	4.640890959	4.702347118	5.097782096	5.533976849	4.766137938	5.005121388	3.935608389	4.312884008	4.364926418	3.38641291	4.710431118	2.291473528	4.437519123	1.925743539	4.702397067	3.052869902	4.343414635	2.803521813	2.850518239	4.58013511	4.36260716	6.230263469	3.825528471	3.254857721	4.398465058	4.088326959	1.669467672	6.642494633	4.433150825	3.139725631	4.121096815	4.825278904	4.060226638	3.250229881	5.896652348	5.546078417	4.758167595	5.108040502	2.918455714	4.646355406	4.117843672	5.618640676	3.815825102	6.086910976	2.942666027	4.092939624	4.732667852	3.505531089
403257	1.423461007	1.067046301	0.612436889	1.153918375	0.536827295	0.982038304	2.092754197	0.85989294	1.033838907	0.721408359	0.520111673	1.410286316	1.655992987	1.527982702	0.927153583	0.980777838	2.272385573	0.679707541	0.508475535	1.0384438	1.115204836	0.707917381	0.760382337	0.52268187	1.288363796	0.629298813	0.796265975	0.79733318	0.49634292	1.133799312	0.744582728	1.049349932	0.570618178	1.094815482	1.046653373	1.187190628	3.732431441	1.451805688	0.777244648	0.817223251	0.644833552	1.153990245	1.362884146	1.015542662	0.52972197	0.658062973	0.678069915	1.011670984	1.232326084
26974	2.734078981	3.942633906	3.723553089	2.180129837	3.657405021	1.424687456	4.411309027	3.571532046	4.040207625	3.612157582	3.011976124	1.909840274	2.63277097	1.827951429	4.4591063	3.196829255	2.828027319	3.045272111	3.110340532	1.394063308	4.136969903	2.842150099	2.7819902	4.181554504	4.156947315	2.108287548	3.043002376	3.855229276	3.32824175	3.20086229	3.533827392	3.744356686	3.277956837	4.400343725	2.901127312	2.429689382	3.819317047	2.409282904	2.918173803	2.230231189	4.465501512	2.55544589	3.092695255	3.16014008	2.096093027	2.554489831	3.392509505	4.477488145	3.153695416
153657	1.157251678	1.39666525	1.142413427	1.26491268	1.571902052	1.284337176	1.688704695	1.528336439	1.159501434	1.052193414	2.710421078	1.273632144	0.987612238	1.609400426	1.684281334	1.330845331	1.192235604	1.471387204	1.187202561	1.694621248	1.269543711	1.405582687	0.919607404	1.24587583	1.284671588	1.759565674	1.432465778	1.644891158	1.493316587	2.920259899	2.218870306	1.537671239	1.42703737	1.150828479	1.488322036	1.18485754	1.377793755	1.257186879	1.996945762	2.277391115	1.613937742	1.182381992	0.971075009	1.246577951	1.531083561	1.407424618	1.260645458	1.264548414	1.115024867
165631	1.64600251	1.220789181	1.737623188	1.174829328	1.020632179	1.478124413	2.492503641	1.253183005	1.67346177	1.041414677	1.458457367	1.432450268	1.064180621	1.230913017	1.734948963	1.315058657	0.965322617	1.169564524	1.114809705	0.950116368	1.166390163	0.807015082	1.758548002	1.014948582	1.343024499	1.297576592	1.541270012	1.233490266	1.330525701	1.222936462	1.400658221	1.275179386	1.373157725	1.149128709	1.526931872	1.206153693	1.365790294	1.461470471	1.12405713	1.38019956	1.408532896	1.244988552	1.093823405	1.264589328	1.161173106	1.075230209	1.384401304	1.135168561	0.756985048
26973	3.712318797	4.34117739	3.30997487	3.613948827	3.680633166	5.531950134	3.644989948	3.293078167	3.333064866	4.155276931	5.689037936	3.666452128	4.41980035	4.682678516	4.36735591	2.433895443	1.570100364	3.492421647	6.187771294	6.402073971	5.636731507	5.225726006	5.099470205	5.044898952	3.10891585	3.846392109	3.159008158	3.957906751	2.748014099	4.160382363	6.088470618	2.711499723	4.253485346	4.041338714	3.175541113	3.581507804	3.69496829	3.196067111	3.21702242	3.534071257	3.732977195	2.823428929	4.151174168	3.322242212	3.292127371	3.763611303	4.145596803	3.056586336	3.361907408
126075	3.787645483	3.140618753	2.548356993	2.982476712	3.124406613	2.791964963	4.042281945	3.042187389	3.652514227	3.833973751	1.952480596	2.590963721	2.921455198	4.641347061	4.399685406	3.469331387	2.894369296	3.686867684	1.767795879	2.494536315	3.037733666	2.523145774	2.846383317	1.490422214	3.135241345	2.98135043	3.413147899	3.621770526	2.904365251	2.363804956	2.78342768	2.941841816	2.852847376	3.584991105	3.458394696	2.139269059	3.056750499	2.367189567	3.347429599	2.814283148	3.989375694	3.161783093	2.983266046	3.179994903	2.90359432	4.328905453	3.341113373	3.683194976	2.32723065
126074	3.868717922	3.822421656	3.625236882	4.645120875	3.822259236	4.142702241	5.227175538	3.736364792	4.293128046	4.938260971	3.695452286	3.380085989	4.607228865	4.270322148	4.318485765	4.779234972	3.570979264	3.428203153	2.589058164	2.74993537	3.496920653	3.388484476	4.461215331	2.552509645	3.469025948	5.449021645	4.24624549	3.708840756	4.43309071	4.501581275	3.454810732	4.064396915	4.376739858	3.370993641	4.629048105	4.266263986	3.384069556	4.650225362	4.526708502	3.716047508	4.495916905	4.65914114	3.786349282	3.560924554	3.871560373	4.470938809	3.912350488	2.697937203	4.615985153
85359	3.943120706	4.3858244	3.679658484	3.548867513	3.262438541	2.649430557	3.650602737	3.159784897	2.80401973	3.542230142	2.643321939	3.169251559	3.721760584	3.743599425	3.299264698	4.253367725	3.522544187	3.417042113	3.860330676	3.718682762	2.736625863	3.869387115	4.463330891	2.748452594	4.267703346	3.455498341	4.466938406	4.124923963	4.37741842	3.214981575	4.442971246	3.379646334	3.6149102	3.317948257	3.681606646	3.161768057	4.061737708	2.853669926	3.426370356	3.959814903	3.965009772	3.808043128	3.261820667	3.813857306	3.951629977	3.289870575	3.469612375	3.470636716	3.858829767
85358	5.631518949	4.930889116	4.927941618	5.504008773	5.649363384	6.586309618	4.592970231	5.057633681	5.723806847	6.354450578	5.522799539	5.211919612	3.944157094	5.374471247	5.858625173	5.485069716	5.443189342	4.160568846	3.356198961	4.796005282	3.119508974	3.641807352	3.880189047	2.960675088	4.470558962	4.480051163	5.276523405	5.343615201	5.000281889	4.859593723	4.99468568	4.971897987	5.038328224	5.175362877	5.237497773	5.649026088	5.209702103	4.580309869	5.252799799	5.222313824	5.151474612	5.37812528	5.756821678	4.213472045	6.408931101	6.411566282	5.23444191	4.391165032	4.282670244
85352	1.725290064	1.937697296	2.647145593	1.198923056	2.412879169	2.086588633	3.065968007	2.583927137	2.182448073	1.476583996	2.126929769	1.914432982	2.282354475	1.838606434	1.488296118	2.205452075	2.297976961	1.770742661	2.117426889	1.670435495	2.343045141	2.217444764	1.701261592	2.807995659	2.549483523	3.026855892	2.044265379	1.605050827	2.178425011	1.956390552	2.631975139	1.413141032	2.348462707	1.704066665	1.719529118	2.700414924	3.000325405	1.920297431	1.392425351	1.423555155	2.060507511	1.723897676	2.013515616	3.373499103	2.53105267	1.942028596	1.936800084	1.641084781	1.722308129
403244	2.091985271	1.627057751	2.060955985	0.922919579	1.932155666	1.319899388	1.129517975	1.721540769	1.083072761	1.509255557	1.269439288	1.962809407	1.435559138	1.49033531	1.706008734	1.956903732	1.311775109	1.018332932	1.388093905	2.565787761	2.1620868	1.134206937	3.034017096	2.715935537	1.321563708	2.251724325	1.965468018	1.792864354	1.26011756	1.705820286	1.290080253	1.000675161	2.095688564	1.847221126	1.141829899	1.056684462	2.549448077	0.940435932	0.993070493	2.43948927	1.516536164	1.840205117	1.737356342	1.180790196	1.633963058	1.401326639	1.938872272	1.083683997	1.332808922
153642	5.582960787	5.339918974	5.692481438	5.43897235	4.73260636	4.517204771	4.682996392	5.373101652	5.602562336	4.550921183	4.980888592	4.875518764	4.845061766	4.308066781	5.289288464	5.755694861	4.985250059	5.9951074	4.747197345	5.591021626	4.747673906	4.340743818	4.223576277	4.423581305	5.379599361	4.097361402	5.045180774	5.379939173	4.828494368	4.525378207	5.055997526	5.748321891	5.713579626	5.193897117	4.969611499	5.508088147	5.083589411	5.146801978	6.156951674	5.50601991	5.623248077	5.916054028	5.352477293	5.707401519	5.433792083	5.466174098	5.110493809	4.706188026	4.91922629
153643	2.434218929	2.013380113	3.03430453	2.216579227	2.524154264	3.700027692	2.325813976	2.460553166	2.325389204	2.735561668	2.123400078	2.330695546	1.902964668	2.501247481	2.053118412	2.047593357	2.606122409	2.235281302	3.947411591	2.025089831	3.624101119	1.787207962	2.718291573	2.619939439	2.641083951	1.979697803	1.841447867	2.174621035	3.318387841	2.960360261	2.247681762	2.058423702	2.567470419	1.910971171	2.120541559	2.136608371	2.134251415	2.131901545	1.390119981	1.855605405	2.253841527	2.165622929	2.11939319	1.565814409	2.125467974	2.848885914	1.767129101	2.082805993	2.419440118
26985	7.640965393	7.71914291	7.195474636	7.763945639	7.786331007	7.214541674	7.700004102	7.444112515	7.580114607	7.672526538	7.907907715	7.414923236	6.651832124	7.591935719	7.64819006	7.575280375	7.68413334	7.483536579	7.161870294	7.482479702	7.572196385	6.935297449	7.085078634	7.458477581	7.678407792	7.567895335	7.49727471	6.964313149	6.965680666	7.555076519	7.18516935	7.732158251	7.114082113	7.493712425	7.517157112	7.923816459	7.188606273	7.421515138	7.580008832	6.146130737	6.937320092	7.260646619	7.651899025	7.400357351	7.524425185	7.909402138	7.285904832	7.26101581	6.837853956
126069	1.871135095	2.693155293	1.76134277	1.564687133	1.894764442	1.333206404	1.817538767	1.513291472	1.581386613	2.864513062	1.807219344	3.330135652	2.510198828	1.437946804	2.122189048	1.666160553	1.609133565	3.261282773	0.983316981	1.662461361	2.11984248	2.343895324	1.861692178	1.458535278	1.934942618	2.112963288	2.556290377	2.016260341	1.623696331	1.904196539	3.521948874	1.401279554	2.107809238	2.043260382	2.336914942	2.398562405	2.330782995	1.549800142	1.955398225	2.95660358	4.407276323	1.603197385	1.546440723	2.482311819	1.642895547	3.066817386	2.567441266	1.977387642	3.050269045
126068	3.146336691	3.175807549	4.1908595	3.956783836	3.819838292	3.18539818	4.276623681	4.391441279	3.779054832	3.682384555	4.446963667	3.795461849	4.155165196	4.351098909	4.500637068	4.376257378	3.589114481	3.548866312	4.246999944	3.988099565	4.878689763	4.754382299	2.639183255	3.90308246	3.283123041	3.564383675	3.184989859	4.217291859	3.542338624	3.697806542	4.28069636	3.697962196	4.026253188	3.771884358	3.626130886	3.489750504	4.653029203	4.001119237	3.213636247	3.92279673	4.550414687	3.391310565	4.188701466	3.636627923	4.01870608	4.681285716	4.143119631	4.234637503	3.707944258
26984	4.452753605	4.627347244	5.105373128	4.544524201	4.847609536	4.834219952	5.508083339	4.199679318	4.596230353	4.839182227	4.495565161	3.905480935	4.860828956	4.65596162	4.485335526	4.135823523	4.846828277	5.029672761	3.997132133	3.86564282	4.18763105	4.69536125	4.328292962	4.115486029	4.009870734	4.326767542	4.201473524	5.034987792	4.464042634	4.059904795	4.679251614	4.887159753	4.175079923	3.552920168	4.805545714	4.822373963	4.848985068	4.029127287	5.006972372	3.803939997	4.618570543	4.342986661	3.872886086	3.938249174	3.801027117	4.2547305	4.424393064	5.407527133	3.904389414
114088	2.249430577	1.944873175	1.988118142	1.495711591	1.712669035	1.937842597	2.342416695	2.227007881	1.927577412	1.513129344	2.1760995	1.694397127	2.120998623	1.714354931	1.858269313	1.479322704	1.932432121	1.576285639	1.533100899	1.470034577	1.167076171	1.477895603	1.953839264	1.48742845	1.657761429	1.708170417	1.596573431	1.665105151	2.239150302	1.146310916	1.280224892	1.499156966	2.48943215	1.658897653	1.805260085	1.500061081	2.589530637	1.810203379	1.881623594	2.135267426	1.900632591	2.129917142	1.74252436	1.263389295	2.434894576	2.718084419	2.038460196	1.469255567	1.437925366
403239	2.041821552	2.327336879	1.848250617	1.929642005	2.250852994	2.37178328	2.994391459	1.417129038	1.801480643	2.159731408	2.537716116	1.566895888	1.544594719	2.457445565	3.283002792	2.808883229	3.434678004	2.171417884	2.586110318	2.371276907	2.814163988	2.396128943	1.758243498	1.878159168	3.002339901	1.599384628	2.31001367	2.011101166	1.711094527	2.62353806	1.421120272	1.484191864	2.10692607	1.609688536	3.293400951	1.192010918	1.187463529	2.344447643	1.477571384	2.462293358	2.081766962	2.209549042	1.725460491	2.408567979	1.821058279	2.31987329	1.428779998	1.637178823	1.382151739
344454	1.563653924	1.611980665	1.54914862	1.733763086	1.578127222	1.684719778	1.863085395	1.46644558	1.469743705	1.532909693	1.847123722	1.624389391	1.62688944	1.500789014	1.628806561	1.507911263	1.994307539	1.637022243	1.498187179	1.631424161	1.498490464	1.563028652	1.595312452	1.403490518	1.511047438	1.656109454	1.630995581	1.69906948	1.488737528	1.476470977	1.355952263	1.482414747	1.573055532	1.599072886	1.649904109	1.746641088	1.678662152	1.394294607	1.629669028	1.539280015	1.411826524	1.779931135	1.406968266	1.557635895	1.73431979	1.530121623	1.458469677	1.425641426	1.597810777
728554	4.839711771	5.150786124	5.212895962	3.790390093	3.963605449	4.395553231	5.842940646	3.840274125	4.0429618	4.509925696	5.859115015	5.45590511	4.07616955	4.586995536	4.231941111	3.807622254	5.072963403	5.709757943	4.849412118	3.853866338	4.792546879	3.874683244	5.494687246	3.765574115	4.171747233	4.458709494	5.600333468	4.657017474	3.682738147	3.971679699	5.387092132	4.258935529	4.494474493	5.217751069	4.532935525	4.513926589	4.039727724	4.115745993	4.311929539	3.725072524	4.248975481	4.633360303	4.809766596	3.712707821	5.024887074	4.151663497	4.699159512	4.889257721	5.888207051
100128811	2.22810707	2.122502321	2.380044845	1.959319072	2.540343906	2.395891003	2.316674201	2.288043784	2.052682629	2.54813699	2.57093653	2.346545049	2.984583804	2.473003569	2.662211212	2.699798091	2.677630695	2.580113226	2.635526651	2.337664367	2.525984811	2.391453289	2.340682038	2.223804179	2.11862103	2.340657965	2.191390196	2.960916526	2.244793824	2.12663039	2.288275061	2.125217606	2.74322631	2.804202166	2.20047327	2.267777585	3.015341713	1.995396103	2.470530438	3.108870695	1.742919446	2.320702311	2.321363382	2.469915783	2.91385685	2.052026823	2.348172511	2.184376706	2.991829614
100128818	2.574283545	3.074082405	3.30423448	2.934589483	2.817051749	2.662776831	3.951825351	2.47395252	2.595939309	2.327829816	3.022779353	3.374384884	3.361863903	2.538317885	3.480521407	2.48237784	3.142608075	2.286458102	2.255707504	2.211970685	3.23466235	2.799724425	2.345081252	3.111305139	2.319287774	3.053996322	2.62286942	3.134732329	2.615594027	2.465650806	3.745362687	2.12015531	2.0374193	4.555645686	2.922475956	2.163421973	3.421176772	2.800093691	2.77155978	3.437095741	2.805158878	1.99636657	2.658290757	2.77588612	3.298644373	2.954740338	2.68796232	4.089815143	2.791069873
63901	6.135784037	6.089130857	6.6461927	6.498329079	6.81676069	6.139413366	5.128499857	6.171528955	5.868384828	7.078881704	6.149524782	6.100597655	5.863749155	6.114481429	6.590097286	5.781259655	4.963955095	6.78262102	6.032222081	6.023490779	6.393258569	5.765203791	5.330514075	6.002155281	4.908163238	5.889927663	6.775185225	6.17697739	6.562683411	5.993592551	6.548334539	6.715949165	6.759174224	6.669174118	6.079984739	6.005663236	6.521358604	6.053631013	6.815433109	5.954176415	6.638542109	5.789864059	5.017122347	5.087210829	5.894575399	5.674649678	5.906506574	6.583164389	5.715172058
728558	2.254198996	2.552615335	2.023404011	1.617999186	1.628108239	2.15587486	1.694398435	2.005279519	1.800868199	1.412493646	3.946889787	2.662866778	2.73938279	2.420377077	2.207448853	2.135903041	2.716707583	2.873536225	1.645740201	2.201163078	1.834386237	2.620179774	1.972132847	1.80907798	1.956051643	3.023384365	1.583853162	2.565916096	2.494687835	1.629041733	1.877394815	2.728622046	1.840184054	2.435779429	2.005877637	1.478383467	2.772398176	1.874138293	2.22599257	2.662682758	2.820107687	1.921421845	3.34113566	1.519653755	2.297161387	2.888285019	1.82923222	1.710763851	2.359718343
163081	4.669672573	3.910539779	3.675614626	3.740985233	4.24836057	3.232254283	4.27318244	3.682545841	3.673301917	3.970429752	3.773518504	3.725857986	2.292517099	4.02628658	3.274181099	3.821761667	3.70601088	4.202803046	5.248961556	3.77403152	2.69945359	3.928198867	4.882598826	4.018582987	3.84056489	4.610336697	2.252822838	3.346471632	3.416430922	3.934916854	4.291778863	3.042736648	3.463237078	4.772811124	3.199395097	3.879941254	3.804156304	3.712417533	3.928774149	3.008915498	2.929996265	2.747463316	4.77045634	3.262593662	3.710416401	3.903160487	5.061384027	3.118629617	3.153838002
285600	4.178016299	4.360462773	3.822526706	3.736085297	4.07995118	3.426447737	4.145859461	3.339542413	3.596747079	3.531930244	3.700628281	3.083880358	3.462184443	4.474746003	3.681914218	3.523368141	3.129691516	4.440255063	4.755656758	4.13129902	4.389742715	4.672292831	4.652369887	4.725376343	3.578574176	3.988955757	4.481219429	4.332086624	3.969903625	4.129701075	3.507368836	3.196443202	4.340749265	3.904360844	3.681627648	4.239112141	3.897475688	4.182776429	3.802497784	4.541989695	3.853699518	4.593777131	3.469185389	3.926817044	3.419519734	3.850929485	4.185162451	4.181029718	4.662898055
285601	1.99274915	2.713790946	1.980372305	2.940375996	1.632741987	0.766567823	1.96946175	2.612767874	1.839361164	2.079261637	1.529729518	1.910718069	3.452227519	3.331322191	2.65558221	1.066867916	2.495299188	4.278990531	1.706208027	2.238706141	1.423632927	1.657831319	1.648973533	2.012633106	1.482584981	2.580360097	2.631544618	2.514276916	1.895654484	2.76221955	3.006923729	2.304954474	1.678123676	0.912220685	1.446714005	3.293570448	1.928082341	1.630900534	1.958815071	3.873261794	1.750617917	1.998096394	2.624598454	1.570183813	1.483348629	2.329568982	2.33200015	1.883959367	2.445962937
63910	2.057530413	2.137606942	2.537042735	1.844924783	1.984209562	2.031390566	2.653565558	1.890847616	2.004283308	2.214468585	2.940583953	1.702521869	3.341460307	2.252130059	2.250342336	2.123634786	3.073219619	3.182749925	2.529996929	1.816953277	2.73664692	2.162666797	2.063277403	2.287265602	2.843729989	2.146251339	2.936662891	3.171483397	1.954986505	2.632527171	2.188104179	2.072815878	2.085367056	2.087440059	2.839858035	2.079736806	2.958625943	1.872258004	3.143319739	2.836307094	1.684572903	2.31385206	2.682619211	1.8587382	2.550480743	2.375448146	2.68119578	2.222218846	2.571790512
222008	1.481363511	1.184329373	1.40366368	1.950264687	1.28417	1.856506674	1.94283548	1.5647661	1.401719788	0.867680309	1.835725498	1.543180197	2.280987881	1.636348038	1.340324755	2.179072917	2.513578917	1.723991851	1.701623616	1.827239791	1.078733067	1.97886626	1.719657578	1.540594214	1.709331627	1.639730837	1.70133519	1.760150021	1.776530166	1.095941209	1.952495658	1.318597386	1.626763707	1.949750097	1.917598313	1.649241099	1.689086886	1.460855031	1.670108068	1.588301888	1.327712092	1.676416417	1.70244829	1.755710671	1.223752781	1.693749539	1.181593874	1.545308195	1.828548769
285605	4.978244772	5.509561086	5.370799313	5.926930779	5.396669377	4.103659185	5.309023066	4.364230131	4.691151904	5.106361282	3.890796113	6.028335759	5.733531027	5.71196479	4.209570358	4.544378693	6.232315708	4.68111813	4.703599401	4.81207427	4.200414601	5.665681466	6.66108747	5.381007743	4.823225444	4.294256676	5.021738068	5.328929631	5.199195905	4.287409912	5.55753537	4.800162829	6.371937669	5.89381773	5.316633054	4.68385969	4.438620738	5.349948237	4.616704977	5.294606565	4.242157892	5.06497401	4.823665532	5.825076356	4.30152256	5.238785518	5.849584307	4.725035189	5.424072997
63914	2.144858844	2.115616112	2.125229731	1.885618427	1.510007529	1.509879885	3.034090136	3.186614779	2.101973447	1.896293211	1.98795764	2.001420838	2.94140829	2.327417197	1.935682474	2.619455874	3.407725593	3.293776236	2.079364201	2.013667619	2.304502613	1.523229763	1.615217489	1.810525874	2.940577858	2.637112067	2.423030505	3.182910142	3.133224377	3.515150472	1.714646216	1.891027097	2.329136335	1.938747947	3.617290833	2.331144799	1.809209932	1.995244002	1.670375965	1.666645705	2.82351714	2.514974641	2.729041907	4.445394608	2.394430293	2.161787729	2.369012579	1.617636043	2.229829992
63905	6.00694541	6.065052475	5.782193873	5.626447794	5.797700094	6.293497216	5.629302827	5.385410843	6.259920694	5.69276237	5.886172245	5.454398275	3.933100384	5.879043051	5.757369474	6.348471396	6.237339312	5.805396899	3.996480552	5.062628991	4.955252726	4.899691028	5.564351302	6.003102188	2.566729891	4.058965153	5.191264782	4.904997237	6.008990138	5.767041446	6.036556797	6.216724614	6.721583366	4.225007476	5.81053917	6.278026778	5.921539761	5.587965618	6.066954197	6.173892464	4.88800848	5.584127629	5.794835834	5.677859373	6.13363751	6.220365064	4.781294663	5.340833444	5.558093837
63904	1.642964728	1.306171438	1.417085901	1.397494247	1.367154348	1.75514387	1.599595285	1.317851304	1.501820051	1.386001299	1.793661308	1.648295712	1.535255132	1.391849662	1.551472741	1.709660441	2.419721039	1.93651971	1.060409529	1.264525703	1.445544789	1.343533033	1.471144807	1.303378543	1.781758662	1.172107322	1.457208735	1.393417664	1.244875804	1.498766401	1.614500084	1.221668257	1.55185103	1.425278339	1.90788851	1.24509912	1.536341059	1.045770146	2.206798407	1.147912403	1.828341873	1.55063133	1.5282749	1.899699832	1.767044002	1.102194004	1.620785526	1.475922301	1.256459402
163071	2.733080795	3.625339561	3.046733315	3.655284728	3.037247009	2.955190397	3.278373398	2.764429063	3.21099347	2.815594281	2.976981319	2.859147483	3.134439342	2.183401494	3.207754991	3.190041467	4.466268914	3.459760819	2.21724125	2.43956702	3.041046604	2.529147708	2.634866316	2.321360272	2.583401649	2.40755078	2.577388611	2.941408843	2.580738972	2.38828953	2.405316161	2.257273435	2.710518557	2.717080641	3.137260342	2.583917138	3.03312632	2.826890078	4.060998993	2.790719519	2.963950114	3.562955861	2.707108498	2.809557117	2.668162171	3.780771578	2.438268031	2.598281768	2.399189122
63906	4.446412423	4.645473795	3.642167618	4.347031945	4.560961891	3.919439976	4.349093301	4.797339857	4.253732514	4.038860544	5.013257921	3.370596868	3.954901814	4.879160061	4.089751644	5.236006594	4.89211705	4.148138609	3.630126952	4.182909187	3.95188285	3.920265033	4.190318113	3.761285475	3.505392336	3.592876579	3.433326782	3.259918278	4.116385342	3.998867186	3.998876282	4.184888681	4.545452648	3.783226806	5.029782907	4.496981861	3.964616524	4.021459106	4.137119057	4.005783993	3.428054796	3.980280846	3.764674619	4.674156901	4.715862765	3.873686442	3.826474073	4.918770816	3.265591969
63908	3.344939853	2.786106068	2.92715018	2.521726228	2.975770632	2.232947851	3.146708526	2.920347983	2.771765197	3.314175525	2.033538232	2.286628278	2.088269287	3.008581115	2.32081715	3.341703386	2.808440911	2.122739808	3.409298817	3.976296946	3.604589721	4.275086078	2.31931277	2.385645878	2.116040259	2.624064614	2.889756417	2.402658657	2.244947481	2.122997737	2.348902511	3.254469861	2.554408354	3.817217324	2.367435748	1.948466673	3.226879003	2.641201971	2.887992002	2.147820421	3.477838112	2.353766454	3.383552165	2.203168546	2.664393923	2.828329989	2.03781065	3.980511849	2.498133697
285613	3.241805862	2.863722017	2.978687258	2.455718821	2.787944569	3.039579466	2.400520888	2.197255052	3.278632843	2.721284397	2.419411448	2.199927588	2.739341081	2.77135303	2.636704785	2.502087746	2.399635128	2.555694974	2.179419134	2.461633642	2.438185177	2.400170688	2.22380206	3.177836403	3.25360655	2.460900755	2.635948869	2.260760477	2.341980823	3.42191702	3.530942072	3.13050082	2.750800466	2.677476162	2.465599922	3.405732444	2.486692579	2.44593972	1.856359625	3.121387154	2.806921802	2.435682056	2.272910403	2.441226169	2.246674927	3.042299965	2.746510635	2.614186934	2.401768686
63920	3.911670681	4.404009604	3.256583743	3.423343658	4.267844327	4.141561575	3.790495046	3.99676098	3.777331383	4.779271832	3.694418673	3.222632103	3.549437387	4.184056072	4.247093981	4.358199326	3.479106961	5.452170347	4.520360406	3.324074729	4.374486204	4.494906215	4.246301017	4.455626063	3.129913276	5.570788602	3.375542922	4.046216365	5.37071093	5.456235404	3.982505644	3.896210058	4.378156817	4.42300627	4.420583673	4.629722893	3.620280239	3.49953807	4.629650896	3.154812899	4.468068004	4.877210542	3.831187736	3.471910786	3.813261232	3.992413202	4.826095555	4.061871779	4.080226643
63923	1.4537372	1.883194513	2.048864714	1.89650395	1.398181479	1.479411303	1.855041426	1.672756446	1.956903011	2.035054102	1.531788385	2.239396304	2.349161069	1.675448127	1.775402594	2.044686265	2.402777218	1.915523789	2.253422706	2.396974694	2.180596557	1.986936011	2.398887116	2.235327911	2.261438714	2.083361349	2.007827213	2.296324333	1.722719102	1.93902284	2.698155371	1.994391244	2.422500618	2.108473735	1.671612537	1.738232421	2.093944471	1.801432753	1.663793785	1.899520972	1.722719102	1.878321631	1.517794042	1.643916925	2.114559647	2.07863456	1.541134533	2.09500342	1.755813632
63922	2.690257779	2.578422484	2.85965025	2.795026744	2.238559914	2.373440464	3.295616397	2.350903752	2.311151988	2.693830579	2.641015277	1.426319376	2.627703162	2.478255168	2.524706989	2.111577943	3.206256138	2.471389237	2.08932196	2.714199631	2.783347497	2.978064666	2.700804759	3.430489655	2.516019934	1.99902382	2.655108017	3.138644755	3.015097616	2.841348674	3.117129975	3.22432897	2.778449184	1.686558495	2.854178052	2.006745233	1.505053516	2.139274232	2.813808451	2.569569221	2.560436912	2.70115511	2.456637781	2.320280403	2.556761037	2.343008213	3.100285457	2.493620021	2.075276909
728577	2.031683455	6.172618341	5.1935836	3.260922808	3.315933409	4.656576418	2.849884655	4.032837435	5.060565624	4.43251816	3.502932609	2.575277246	3.056300704	4.209418536	3.933193814	1.800071107	3.466498948	3.757838871	5.278142732	4.558589011	5.540526791	4.464857663	3.590316056	4.614024898	4.972230804	4.72143544	4.932375026	3.84284574	5.466480422	3.511867611	4.966537904	3.657906082	3.335295769	5.573971975	4.634708294	5.388575344	3.739989564	4.461136627	3.777448311	3.225776098	5.140302867	2.003327558	2.515618584	4.284498412	4.862682468	3.667539225	4.664407598	2.214991549	3.403749461
63925	4.277761439	3.526945348	3.932013757	4.44240754	4.922865255	4.889921583	2.292077423	3.894371351	4.207839807	4.673314631	4.181752045	4.801393239	3.836702668	3.911260725	3.399960331	3.607334521	2.791198142	3.907791353	3.989047065	3.633208276	3.880439781	3.83532525	3.78502046	3.862032242	3.929246626	4.847765371	3.957207512	4.458141453	4.181871966	3.978981337	4.343695498	4.482939302	4.721395892	3.821755449	4.200619731	4.399731145	4.240511113	3.587678957	4.578287626	3.122648222	4.053860304	3.238131263	4.373447499	4.733912058	3.752439704	3.865763772	4.24753182	3.798702603	4.08770986
63924	1.662278072	1.584956194	1.253798744	2.321714999	2.445989737	1.466363153	1.962427241	3.08933914	1.384634256	1.089300682	2.673571937	1.74238977	2.292257365	2.737994839	1.813649207	1.469539274	1.551469492	2.864263441	1.145810631	2.900791458	1.40172227	2.167565425	1.256657816	2.050270877	1.833346916	2.5690947	1.694041212	2.86119641	2.294067377	1.541112742	2.228574027	1.614878884	1.356085555	1.404585348	2.538026299	1.578750366	2.514636367	1.825393469	1.76827119	2.625173856	1.79926799	1.387734658	2.217527606	1.692775751	2.663422224	1.697885546	1.433140548	1.430637934	1.455950199
63916	6.52140421	6.799621308	6.50968422	6.277236682	7.002472679	6.076834475	6.045584654	6.606206769	6.777882456	6.687004644	6.230337286	6.511645821	6.788362957	6.597444345	6.564286058	6.86406197	6.380298146	6.528959355	6.322369008	5.141382997	6.560043941	6.346693772	5.352247128	6.574625584	5.491054893	6.278123831	6.654745221	6.034970865	5.955904589	6.709430673	6.924660054	6.338561951	7.089856701	6.704539401	6.210148434	6.700299631	6.582295795	6.909063317	6.351082953	6.688882819	6.745823573	6.959732897	6.919357694	6.796245635	6.618457987	6.151036677	6.35149979	6.865510491	6.221806726
63915	3.303800718	2.057227045	1.216048382	1.142472477	0.95136112	1.53756173	1.939984839	1.576164229	3.685367186	3.064833552	1.788083748	3.83097458	1.837766906	3.034514711	2.115740346	1.054176281	1.979933738	2.245269728	3.610604295	3.125791792	3.825824924	1.751913949	1.930844746	1.713235742	1.52572217	2.983261941	0.899159676	1.117106883	1.735670816	1.062036087	3.13389157	2.393519465	1.792634567	1.735670816	3.562985313	2.227765445	2.428366599	1.218346412	1.323437592	1.815258675	2.930504721	1.746105468	4.117833281	1.616300584	1.806927202	5.010006945	4.465517074	2.009860876	1.22829637
63917	6.507906956	6.789941287	6.424230567	6.782742364	6.258536105	6.719757248	7.15618882	6.777009828	6.179407567	5.931015052	6.271234544	6.432577186	6.251525105	6.79636352	6.262296659	6.298061705	6.576583026	7.409916082	6.729912998	7.540380592	7.518490273	8.053126063	6.53482063	7.158489991	7.723509221	5.566781522	7.618741372	7.391544687	7.16658108	6.832805685	6.260738774	6.400965284	5.730380647	6.768934077	7.41679372	6.57073116	6.90637987	6.642771874	6.882753664	7.518776344	6.484139513	6.678991545	5.753889034	6.661655703	6.930232121	5.441548688	6.985174129	7.77351668	7.559959026
285622	1.090443454	0.524235782	0.482949645	1.030218498	0.691238576	0.656528439	1.678507041	0.770522611	0.988080329	1.155859048	0.971370745	1.178060574	1.371610748	1.245649166	0.740131569	1.277250315	1.918132278	1.297676679	1.027100468	1.027100468	1.718648709	0.986250585	1.300529222	0.742332103	2.598034912	0.874088343	1.052329093	1.020032515	0.707881932	1.025288065	1.167152975	0.944038716	1.015609186	1.056972884	0.906767892	1.033969139	1.145450684	0.920041341	0.88737366	1.687612133	0.670935454	1.107205339	1.145450684	0.743202902	0.771735039	0.954089254	0.56779477	0.42697044	1.195012242
63930	1.984809334	2.142710065	2.785512421	2.183751418	1.701466164	1.778672081	2.138330364	1.489528045	3.088307958	2.090777289	2.713078235	2.699116977	2.044055183	2.498915218	1.934330372	3.087460465	2.304930314	2.364591988	2.173675958	3.037240729	2.307847084	3.05526173	2.688548082	2.444685618	1.820906592	2.093636645	2.077528089	2.150684637	2.346213265	2.829807012	2.554040541	1.902926263	2.620699929	2.259526936	2.06158134	2.125669779	1.956943182	1.959502599	2.055596666	2.380892907	2.264366304	2.237419452	4.034024499	2.090397319	2.620976062	2.009397619	2.05758058	2.965287152	2.216798996
63932	1.692629873	2.194636923	1.924581442	2.510824388	3.17243283	1.766156502	3.710969778	2.361515881	1.741652602	2.330318471	2.05423299	1.583657912	2.970945871	1.997578434	2.786251931	2.555665849	1.545645153	2.574352602	1.919618824	1.536684759	1.45878712	3.467728608	1.897576962	1.713925016	2.652878832	2.684525659	1.929080208	2.390588966	1.633517475	2.320894409	1.275612657	1.880645265	2.088749085	2.495926006	2.629751521	1.986772886	2.586096737	1.371117094	2.494422561	2.143625008	1.41309602	1.664907113	1.854675196	3.383210696	2.445070995	2.201248451	2.588943487	2.927876215	1.621907187
285626	1.22427934	1.405220714	1.42629935	1.223944467	1.503708536	1.407395467	1.728113257	1.771536215	1.108575839	1.40435499	2.026329158	1.11507449	2.101544275	1.7319825	1.400278806	1.846965914	1.832558034	1.518386187	1.699691389	1.412882058	1.444105494	1.463238665	1.336570009	1.507960188	1.608296112	1.708412396	1.400319932	1.464087912	1.461991583	1.236077414	1.472055201	1.241128941	1.456908096	1.537138535	1.363911351	1.458162466	1.382839009	1.482759695	1.793387919	1.713413276	2.598793701	1.463027364	1.662537138	1.737031301	2.284336765	1.537811851	1.379015579	1.357103284	1.701573871
63931	6.3057906	6.877008301	6.975078998	7.632989803	6.911191208	6.523887115	6.843352955	6.610747153	6.960456894	6.549048664	7.065062981	6.175769646	5.965899128	6.721561543	6.749083983	6.238541581	6.802228745	6.829087525	6.991415778	6.669333302	6.960753471	6.5966648	7.007554805	6.640201928	6.71602539	5.840872029	6.978212456	6.306141155	6.879708706	6.961793184	6.72000997	6.468625543	6.282214063	6.611276229	6.795017397	6.388835633	6.892887759	6.428531383	6.988712531	6.392387677	6.917605627	7.162650521	6.293335927	6.748354851	6.733057021	6.538285784	6.744640776	7.026959058	6.858780229
285627	1.191453601	1.777774724	1.130063416	1.96739385	1.01928205	1.398278696	1.469892216	1.285714269	1.179699265	1.188157965	1.187864738	1.468944176	1.396354562	1.325060855	0.997121106	1.336294031	2.099252807	1.333420321	1.041354725	1.532773025	1.282540869	1.39618243	2.599679585	1.031142439	1.302137861	1.570556568	1.228978336	1.334281538	1.246154139	1.316159388	1.249028671	0.98808626	1.246915552	1.01797075	1.195235704	1.347057504	1.938982598	1.200435255	1.236273318	1.620782159	1.191581934	1.200506043	1.85037935	1.360519155	1.174319181	1.630676439	1.321591091	1.132950091	1.074323986
63934	3.847365475	3.689347863	2.703705142	2.975185957	3.081995599	3.411730145	3.107266435	3.006954375	2.243067518	2.866596351	4.333310237	3.671003974	2.430364318	3.09175369	3.58532181	3.536282709	1.970141497	4.049400235	4.15862544	3.064764753	2.490912509	3.360488078	3.692362394	3.381575124	2.337861107	2.276868357	3.528105676	3.854097343	2.318284213	3.755319212	3.021441158	3.823263193	4.370741714	2.380179788	2.488876127	3.549666295	1.851434829	3.057916526	3.531888518	2.321271298	3.66002337	2.395738425	2.661093521	3.666065652	3.626594233	2.272161187	2.050911777	3.276232884	3.706847177
63933	6.746064027	7.081142402	7.087114993	7.217417347	7.040008414	6.726013176	6.28746168	6.440547312	6.716178033	6.810524522	6.899959265	6.985967379	7.117121657	7.112503227	6.680165197	6.876746543	7.057497849	6.722716184	6.085064985	7.057971785	6.743487133	7.008277738	6.070123288	6.412492796	6.716069699	6.648572754	7.327947039	6.916708142	6.711201544	6.850805401	7.310939393	6.715033306	6.496218313	6.801920059	6.96514181	6.687780935	6.079740818	6.785409127	6.866268288	6.953915622	6.491848555	6.398235722	6.033583179	6.397368192	6.615075629	6.666053902	6.691185127	6.495935841	6.615627989
285629	2.071945697	1.939227955	1.507618988	1.58202588	2.079048091	1.432698216	2.469762888	2.571526972	1.910977865	1.379564353	2.342543951	1.858812988	2.194994097	1.297856705	2.192292568	1.807454323	3.308815315	1.798751441	1.767612357	2.975135381	2.869516942	1.817325216	1.303230363	1.84184078	1.912809042	2.030553899	2.326480263	2.313712775	1.772071792	1.897697974	1.516086997	1.729808246	1.842978056	1.789105209	1.623602519	1.91940359	2.139401235	1.822113668	1.382288354	2.487559651	1.620636446	2.145236842	1.414149391	2.242872708	4.006244764	2.135509163	2.540321308	1.724455979	1.551389201
163087	4.967394056	4.929120141	3.605041058	4.792696904	4.640835105	4.743552597	5.731276645	5.085922328	3.865268806	4.592724128	3.580373948	4.114613207	3.604491477	5.116231031	3.077114968	4.540321212	4.572020117	3.997433016	6.172062811	2.644967768	3.920570184	4.134986287	5.960549184	4.827419986	3.353566678	4.565579094	4.989244587	4.63779969	3.583344924	4.469068404	4.20380259	4.73004891	4.243646016	4.822348702	5.184934599	4.546100738	5.54531851	4.137778969	4.589653959	3.622741577	5.654456858	4.177140255	3.904165086	4.548720294	5.133683741	5.759792781	4.331462209	5.265444936	4.589375118
222029	1.996624257	1.730287839	1.58569584	2.248354675	1.743385069	2.154269861	2.89121175	2.098642823	1.758108175	1.935869831	2.414123475	2.170703945	1.970657899	2.660555549	2.075927858	2.123035294	1.824637184	2.190445125	2.789111185	1.572887606	2.346884506	1.836974903	2.19474127	1.70351192	2.118608734	1.935155183	2.383047845	3.231093086	1.574508044	2.279057942	2.020245	1.867388092	2.049854604	2.12848361	2.225223514	1.661484013	1.547143148	2.3193656	2.347381896	2.330677266	1.913215513	1.605677182	2.002717872	1.799279683	2.358336192	2.10531891	1.907444215	1.987292145	1.579903436
63935	5.14165518	4.844842855	4.243482636	5.282609149	5.286063745	4.331760877	4.029625026	5.305107549	5.244653803	4.476243031	5.146125782	4.981941138	5.84496884	4.703316398	4.617804414	4.486827292	4.945166955	4.637345729	3.565383367	4.389695994	3.574167854	4.90214805	4.549968517	4.771784799	5.143465016	4.486238491	4.914201311	5.353747119	4.921136013	4.645098836	4.821642168	4.521417422	5.680437626	4.204138727	4.172310994	4.853220213	5.868381455	4.69158662	5.500047258	3.942546948	4.453074465	5.250265764	4.618210443	4.573487499	4.501462065	4.709025641	4.460099591	5.026348901	4.126202023
728568	4.799523847	5.939770119	4.648010922	5.134189515	4.495425848	4.706521286	3.876510675	5.493192569	4.854518047	4.106589674	5.265010387	5.241909373	3.963569122	4.710655735	2.9184287	4.145171831	4.088644817	3.378002694	4.299232218	3.139444835	4.615772994	4.989063914	3.893194088	4.904971233	5.374466019	4.424847162	3.592147159	2.361242228	3.685294913	4.380018943	5.601364518	4.462131503	2.86341661	4.974203158	4.598465603	4.939045212	4.762198211	3.734657865	5.551664749	4.752474243	4.023484595	4.166675533	4.250947552	5.761676005	4.442083434	4.758420319	5.120379741	4.962674238	3.964927257
3704	6.59637798	6.748398756	6.103325297	6.509507011	7.120326512	6.476152343	6.427671941	6.427630482	6.312668017	5.939376865	5.846618913	5.67078947	7.31904658	6.047693593	6.703432346	5.929916105	6.627738793	6.682302239	5.171455195	6.472543852	6.151052574	5.962834222	5.619705546	6.329466404	8.169686124	5.536309824	6.509018986	6.92493887	6.229179527	5.763808478	6.012119441	7.656507699	6.369285669	5.422315514	6.912196455	7.257989351	5.933245893	7.20410804	6.840192963	6.979072945	6.523920115	6.445708539	6.931175626	6.083660859	6.317714945	6.627173221	6.228454156	6.521606318	6.22938924
3705	4.922715282	5.101681495	5.224091504	5.397205669	5.167033656	5.547275018	5.194509287	5.209359665	4.976417416	4.688652363	5.106914341	4.759571563	4.884189738	4.9098381	4.922569012	5.127802891	5.099950781	4.762572267	4.239006019	4.67215115	3.272719343	5.33595188	5.368448052	4.884481764	5.541513157	5.910633541	4.524079177	4.323428022	5.571218532	4.80403176	4.196052433	4.796687084	5.577483207	4.816629029	5.50189931	4.687221843	5.296199539	4.528469108	4.593747051	4.904250899	5.106362701	5.101650542	5.514726476	4.915562295	4.444830121	5.179724047	5.164676219	4.118757184	5.197059936
63926	2.953815085	4.151922333	3.359385921	2.945792336	2.903132206	4.020530417	3.349006195	3.904120366	3.713775368	2.697348936	3.799895041	2.957681219	2.753053716	3.325883325	3.645256597	3.852802342	3.60013076	4.081573045	4.717417487	3.364260745	4.487343885	4.083674452	2.769460492	2.889132861	3.9715756	2.144109331	4.057721867	3.669784339	2.794673008	4.270132983	2.489710924	3.456721624	4.2011853	3.239571114	3.535233675	4.030483546	4.3690009	3.928609318	4.086714372	4.366097796	4.38871451	3.553830282	3.149337064	4.446480255	4.963147717	2.907615714	4.241645107	3.914334801	4.426227672
3706	2.182287763	2.932262338	3.097553038	2.376449238	2.422284754	2.65130132	3.071415095	2.205408991	3.263536395	2.735121328	3.118575617	3.505984624	2.947902409	2.552700891	2.841477035	2.455361109	2.769706592	2.641281308	3.04189965	2.738754315	2.613401441	2.587575452	2.872007435	2.928381809	2.663420168	3.339844172	3.386977291	3.285501948	2.600698781	2.55361272	3.24036621	3.22008223	2.730662302	3.689147572	3.086264632	2.605233794	2.864928776	2.820069157	2.609858897	3.334291298	2.6797569	2.732640035	2.438817223	3.291913004	2.896744419	2.787830938	2.667790113	3.20524885	3.40426998
63929	5.411798998	5.897622377	5.330625392	5.525029636	4.998187296	4.363745163	4.915813678	5.324162902	5.381174367	5.944798754	5.140989177	5.445171906	5.690272178	5.390055559	5.709273649	5.4237148	3.481573119	4.828157529	6.05793564	5.477317267	5.1504339	5.634299645	5.33056101	5.496576208	4.941043663	4.898299586	6.312635652	5.232220117	5.336539073	5.403049417	5.545211778	5.431141305	4.984770119	6.04961948	5.459303297	5.675492242	5.423863825	5.496174007	5.169733613	5.418244075	5.887116528	4.504890492	5.153437295	4.70015709	5.322578214	4.469744531	5.59383887	5.327786442	6.347586084
3707	4.961285826	5.115779887	4.401692478	4.342769914	4.101965845	4.224354224	3.990204959	4.790025129	4.985204644	4.996139764	4.772186486	4.300341058	4.398644591	4.111075081	4.7753141	3.634524864	5.223787933	3.804547927	3.555503323	3.748460991	4.343798814	2.177271028	4.697073478	4.240614394	5.461975161	4.642524888	5.738054413	3.932008627	4.80655122	4.900677527	4.415754472	4.824510585	5.342006697	5.855370176	4.891802946	4.29757699	4.929926934	4.460778881	5.130899227	3.749676096	5.005809793	5.058853672	5.758219339	4.611704191	4.652235918	5.414045617	3.553420786	4.033066772	4.346531292
63928	2.070173485	1.58606465	1.856941063	1.643529208	1.800282421	1.565764007	1.633687953	1.601648393	1.053433632	1.602985189	2.032411126	1.183482369	1.845138968	1.640442513	1.361728109	1.639908054	2.239947177	1.797637341	2.055163019	2.93440702	1.383689874	1.8206241	1.884247096	1.704296366	1.444438138	2.084699942	1.285560179	2.272856026	2.862857131	1.392221782	1.983734452	1.746223011	1.539008033	3.042848805	1.65262109	1.794901758	1.873704906	0.96585618	1.421070748	1.715260008	1.971420457	1.168365135	1.477226892	2.095446754	1.348974418	2.085759048	1.779627705	1.34067031	1.454211137
3708	5.296032936	5.565366038	4.974628749	5.4620733	4.788856461	6.008447996	5.751996458	5.826663655	5.376464102	5.372284766	5.411902891	5.358914977	4.539330586	5.204855784	5.94876164	5.38168904	5.835277762	5.491164462	5.999102729	5.970292984	5.610430566	5.424832601	5.504705294	5.011095211	5.703753901	4.534705447	5.001050773	6.056270927	5.877255199	5.476183547	4.311071928	5.077430647	5.164466535	5.603136148	5.886640081	5.636010886	5.997977084	5.70549746	5.391592431	5.297086879	5.293424444	6.127948737	5.784287669	5.06492068	5.020690262	6.181414507	5.069508424	4.851066798	5.364931939
3709	5.367150486	5.09485859	5.754509964	5.296088368	4.720144014	4.874039577	5.85623032	5.095764834	5.554949177	4.835751244	5.079857788	4.91707577	5.11648345	4.327449756	4.56972696	5.249165113	4.63926474	5.193153993	5.807492149	5.741188991	6.208954344	5.765709363	6.009819205	5.392367785	5.968067718	4.57476153	5.693059409	5.267332719	5.49471276	4.85557343	4.741052357	4.949848093	4.628520033	6.120626633	5.597382102	5.196556432	5.175933549	5.678126256	4.679663131	5.885498489	5.063014875	4.882273711	5.307557361	4.859698081	5.039465929	4.545892812	5.056126008	5.29429967	5.863579227
3700	2.100840184	1.534833285	1.039113842	2.156434689	2.51473844	2.793212582	2.134304966	1.998497313	1.731937362	2.352093141	1.639689092	1.438392154	2.251611175	2.723220482	2.02844799	1.53722927	2.702002594	1.828755362	2.413771015	3.677232111	2.054575323	2.262531551	1.741350242	2.730417293	2.285480741	2.327142866	1.830485974	2.432613313	2.682422122	1.96550846	2.359031921	1.874730073	1.81232466	1.581953136	1.465920222	3.014772602	1.579201877	1.3736686	1.867099277	2.382194567	1.699872959	1.928884023	2.483563469	1.93940177	3.080535137	2.4799447	2.449733379	2.199286917	1.783260089
3702	2.575805313	1.432751628	2.237152207	1.397050233	1.144868002	1.080267741	2.118052509	1.244101719	1.829069233	2.890724247	2.114972446	1.956063088	1.90899511	1.359924989	0.963425612	2.606320662	2.641532911	2.299494637	2.735958542	1.861032314	1.945323731	1.35517259	2.29047432	1.792864707	4.192139911	2.702921765	1.922525475	2.12950644	1.68529036	1.438901273	1.662391291	1.595633813	1.274708231	2.338057355	2.478504401	1.582210879	3.173491435	1.684163998	1.811513083	1.51376889	1.83002172	1.440689345	1.592501212	1.512088643	1.786118432	1.53667094	2.066638912	1.498344862	1.570230366
3703	8.04154602	8.319292214	8.179808966	8.262238146	8.160849027	7.950358705	7.967989835	8.501490301	8.048197502	7.949327393	8.342380655	8.174354036	8.465678822	7.711092832	8.209616765	8.29188308	8.165457011	8.1552146	8.207376103	8.229824281	8.206178573	8.229542287	8.243063098	8.218502464	7.941923154	7.995982297	8.240329288	8.3647949	8.049541227	7.797637824	7.957668483	8.455291844	7.938966389	7.587414877	8.017435662	8.027824238	8.426362101	8.416557265	8.033955209	7.556158964	7.749354149	8.184380306	8.313830445	8.38237715	7.93829936	8.09494611	8.335775247	8.352280144	7.952754842
151050	5.879736318	6.101100711	5.884459962	5.810317367	6.09909134	5.869863448	5.810983081	5.720494189	6.322897705	5.688569926	5.983926176	5.974460352	5.355272479	6.265549507	5.74900978	6.322268132	5.353468166	5.991147324	6.626342429	6.877898478	6.526927064	6.384338718	6.780314978	6.84748636	6.188034281	6.16250764	6.371086906	5.761203303	6.518973991	6.368373968	5.058658677	5.35962878	6.246615834	6.210000911	6.201940537	6.465869126	6.300660264	5.758234062	6.285894571	5.839108876	6.142534682	5.429104998	4.954270932	5.739059317	5.858140623	5.768067706	5.908210285	6.913234302	5.945667642
63941	2.944348223	3.338663463	3.925686544	2.610103598	2.158464559	3.233592844	2.96574094	3.919468037	2.662809623	2.861736045	1.641197748	3.253218357	4.49906257	3.592084645	3.079564867	2.072925939	3.423816814	3.942851807	2.764749956	3.899140928	2.743254395	3.488452408	3.803286155	3.146984902	3.638053663	3.645285223	4.952349539	2.943740745	2.771901304	3.952682777	4.178924583	2.270649857	2.865699218	2.792812575	2.930562068	3.147364234	3.20429987	3.469731799	3.103051129	3.703023645	2.287165019	3.199710619	2.555443837	2.92935208	4.405591261	3.042741862	2.449499914	3.603069159	4.468698002
63940	4.146629553	3.31109278	3.861545948	3.349077417	4.27524393	3.618172944	3.341471116	3.477356918	4.150124445	4.187049968	5.040402429	3.669995345	4.081640574	4.398414212	3.370354176	3.927412539	3.747420959	3.423736355	3.74202703	3.287403275	3.434434415	3.034266344	3.101727483	3.45501288	4.607274152	4.055538746	3.853060044	3.851649283	3.257203463	3.260729895	4.66327884	3.746834075	3.838534766	3.860121313	3.844526216	3.695674498	3.757732093	4.048772583	3.618118649	3.771798388	3.989934985	4.122588447	4.262665923	3.435402222	3.768818209	3.964577799	3.585912617	3.189543587	3.225249582
63943	2.708540061	2.956276575	3.68453283	2.425526264	3.121173245	4.221681952	2.135200472	3.505720178	2.469091482	2.616922813	2.866883874	3.238261687	2.919661103	2.461933737	2.822965192	2.707470992	2.17468363	2.342549364	2.338731283	2.356153698	2.240912066	2.227939476	2.696487355	2.557041262	3.002818896	3.178864503	2.728047967	3.962616946	2.998490877	2.744501682	2.84579417	3.506874577	2.600847951	2.426508724	2.388352558	2.822018114	3.368948096	2.625960929	3.061946436	2.475384198	3.294101928	3.586375689	3.107692538	3.05980156	3.550873486	3.389272787	2.970208252	2.633287544	3.663932608
163033	4.480427376	4.556715356	4.93397506	4.803999404	4.001839159	5.11038909	3.242969293	4.21273259	4.133063714	4.501109974	3.44293454	3.898328679	3.543968298	4.064192111	4.805729593	3.65703308	4.321814552	4.203631424	3.050154613	3.40571037	4.370388591	3.746837956	3.641799875	3.644381557	5.481367498	4.038179183	4.348955213	4.223732574	4.370619886	4.068579501	4.506327644	4.151454465	3.318427161	5.252723589	4.397096775	4.319378662	3.972393354	3.733017645	4.166518305	3.84519018	4.272185712	4.455759148	4.247628302	4.86527293	3.988122897	4.846130971	4.644487829	4.310138811	4.388608418
258010	7.170919802	6.453752789	6.379465509	6.885982818	7.243465653	6.349123403	6.570003212	6.077777805	7.0522711	6.933701844	7.130888618	7.375081264	6.968720542	6.54451799	7.446416772	6.535403231	5.337426658	6.78145006	5.437441323	7.070116654	6.124726063	6.074006356	7.515734765	5.723547704	6.569586234	6.086724099	7.002391411	6.848227577	6.443725236	7.754671291	7.083546532	6.209465247	6.552551475	5.286180009	6.709262183	6.853707006	6.725214667	5.658989769	6.959496975	6.718454338	7.072488796	6.745383694	6.626200283	6.722132625	6.490180986	6.934722414	6.817817322	6.667786538	6.082930854
63946	2.898799785	2.319673668	2.366966621	2.671732629	2.264853529	2.390082474	2.939507475	2.084964278	2.514198555	3.191793875	2.213734165	2.194876515	2.777092134	2.336327729	2.632863078	2.183383308	3.382482415	2.446200939	2.666645902	2.277196486	2.125552083	2.964182714	2.059098047	3.304488851	2.645761199	3.305606862	3.345248347	1.880957015	2.505946667	2.586147787	2.901565141	2.220356778	2.477771258	2.673640349	2.209606411	3.048111397	2.49307685	2.207853464	1.982906707	3.31948524	2.2587541	2.627775004	2.795174626	1.962093026	2.133746228	2.433056654	2.295358885	3.059869029	2.695213846
100033804	1.306739938	0.746384193	0.96352825	0.925754574	0.567724522	0.867433917	1.076470234	1.111637132	0.570187127	0.797395139	0.557292189	1.74653623	0.981021553	0.589520577	0.847840646	1.177920638	0.59843307	1.433790939	1.21635532	0.66161425	0.905406967	0.746954695	1.410833781	1.086646792	0.904129693	0.73819678	0.713965297	1.881734186	1.297680696	0.662992898	0.614575552	0.541641943	0.883542614	1.195381752	0.764467646	0.88619495	1.246793033	0.673738828	0.683598572	0.686697972	0.580519481	0.513569057	0.835306826	0.726091963	1.339406089	0.922712829	0.623832568	0.85084876	1.135167194
3716	8.516848167	8.572861284	8.628297286	8.537149391	8.606852779	8.848045952	8.183755597	8.751371964	8.659037009	8.428675394	8.384467243	8.698220078	8.734352284	8.274920954	8.512057422	8.228425815	8.4864961	8.534461487	7.916988442	8.425590215	7.846982815	8.102185786	7.756453385	8.34882724	8.810214144	8.155143699	8.374849905	7.965141174	8.15814017	8.25984084	8.421746305	8.692678327	8.468839216	8.29593184	8.233881201	8.456694013	8.096136927	8.519286922	8.265860657	8.39887694	8.408422893	8.231603306	8.70648265	8.488842249	8.160399937	8.947928766	8.196995524	7.864189424	8.204367249
100033805	0.803424092	1.157379981	0.87108245	0.782509331	1.426638038	0.783492024	0.924201086	0.909264986	0.731026422	0.887154862	0.848488189	0.843615197	0.92993123	0.830198287	1.154168215	0.996253833	1.441517793	1.084194854	0.862945693	0.853732755	1.014291621	1.354625883	1.073085194	0.945832284	0.701309636	0.780306913	1.162700615	1.48312446	1.356675528	0.742146702	0.730709671	0.820629047	1.364603771	1.004852298	1.436081254	2.26424478	0.900929396	0.679062664	0.78830644	0.902759572	1.030549104	0.880338909	0.789993778	1.153957268	1.155173994	0.95207504	0.721334031	1.275608801	1.876858794
3717	5.595554373	6.405704608	5.652409469	5.502063069	6.079985808	5.124248644	5.327389108	5.137380447	6.293818798	6.754764153	5.675250161	5.687855944	5.152257125	6.074614972	6.039981268	5.693949721	4.933286024	6.155201715	6.76299413	6.276012848	6.62561171	6.842036918	5.77532146	6.56872838	4.228083666	5.138032281	5.369778289	5.464641372	6.099341657	6.426319909	6.203928244	5.990963401	5.994397713	5.906800595	5.573018647	5.946540807	6.063506206	6.223874834	5.627659175	5.697746524	5.62076122	5.704860967	5.052336985	5.492959746	4.481363825	5.98792252	5.851261834	5.811021426	5.631735149
100033806	1.673900768	0.940058725	1.79586292	1.21142799	1.919767592	1.296665921	1.745724193	1.112518385	1.50877547	1.747488163	2.118582991	1.245332014	1.124233197	1.231149997	0.893275231	2.907475752	2.320329366	1.163418999	1.658802604	1.073531574	1.155733297	0.956234092	1.172144409	0.866812127	1.182361663	2.0244487	1.389472925	0.93919893	1.226308193	1.005040885	1.330265053	0.805338395	1.14884928	1.422465685	1.912936573	1.259788377	0.925265063	1.10842765	1.589680702	2.080774911	2.487706577	0.867529552	1.992700751	1.381035567	1.430775922	1.976141113	1.199426724	1.697119255	1.611654873
3718	3.762814394	3.371949602	3.245261561	3.274235427	4.19953549	4.417800043	3.6866499	3.073819775	3.96893994	3.386399612	4.082143766	4.283124651	3.231958439	2.757881003	3.692238918	3.744724225	3.144541895	2.886891598	2.558842403	2.843801484	3.147507802	2.437453701	2.420230195	3.381590058	3.985114007	3.225047067	2.843652213	2.498907339	3.038494311	3.242408351	3.800549158	3.729542938	4.507312372	2.965358027	2.978049494	2.598301128	2.836482365	3.069108717	2.952382231	3.235644833	3.121378564	3.613652472	4.262592836	2.995659624	2.504552496	3.535897634	3.288878221	2.36204948	3.690091649
63939	4.894438026	4.899722184	4.72027552	4.948733955	4.821091266	4.442621806	4.323523569	4.979532774	5.131929998	5.458358786	4.36304305	4.685269592	3.88464989	4.803471181	5.177001524	4.595057234	3.273975385	4.630809356	4.17205812	4.000648654	4.586047897	4.271540446	4.422500585	4.904365039	4.343570692	5.527592172	3.663873721	4.732482196	4.059785736	4.397150337	4.701852884	4.399664896	4.574119121	5.430348453	4.501542986	4.465884123	5.056648697	5.329280323	4.938671177	4.600781329	4.11734248	4.693448773	4.330757389	5.138303007	3.652855247	4.513673616	4.579274423	4.507466521	4.186941807
100033801	1.144119353	1.056794754	0.692346075	0.893804973	1.007359438	0.907761907	0.901405499	0.946818823	0.665528813	1.144021528	1.530747512	0.921975372	0.648754754	0.71382991	0.975056704	1.53751802	1.182198301	1.902869217	0.975056704	0.721533259	0.843998809	0.655474091	1.273586157	1.095261113	0.917565352	0.953138738	0.837421912	1.076137808	1.12975432	0.489425177	0.547077481	0.857446511	0.80553371	0.77933105	0.911835497	0.768954612	1.477692908	0.849896555	0.853300902	0.984089871	1.213934428	0.599390222	0.765015264	0.650402675	1.398491682	0.630640853	0.738729643	0.56014293	0.925625056
344405	2.484133825	2.904253514	3.355718262	3.098985782	2.135040292	1.974924509	3.616967828	2.732879405	2.178956435	2.184213511	1.767029963	2.352365637	3.448763467	2.145250597	3.164217897	2.628775536	3.805942173	2.934718936	3.356977148	3.864738343	3.800403214	3.193035275	2.003733092	3.431217906	1.808275411	2.164208368	2.897808331	2.465258928	1.663195555	3.132786674	2.56715327	1.622850399	4.942024344	2.289559717	2.180139133	1.937525386	3.41288774	2.477380983	2.892186655	1.753334354	1.728105868	1.602342096	2.99572538	1.673026864	2.420155159	3.018681733	2.367425139	3.067465239	2.543446325
3710	3.851059804	3.580985978	3.67066985	3.674153386	4.273853983	3.874100049	3.814270744	3.867822143	4.077126596	4.087089541	4.296546645	3.499575329	3.920071297	3.915967779	3.168223518	3.273580008	4.188028743	3.061836307	3.798124454	3.464640934	3.13543797	3.213901768	3.028401125	3.471255019	4.6803477	2.931362966	3.508758708	2.769424229	3.382759603	3.801136025	3.954428784	5.224404951	3.782766562	3.101128345	3.500261324	2.694761138	2.736989076	3.777085559	2.872472003	3.141238855	4.017296193	4.122471453	3.731190785	3.197491006	3.010554989	3.829795314	4.525001481	3.447138431	2.575116637
645513	4.847656348	5.0232556	4.468056847	4.703318308	5.199591091	6.544806749	5.926370177	5.732964521	5.254447782	5.53488767	3.85772991	3.671941819	4.126348192	4.98330172	5.28741791	6.169651631	5.245671297	5.292322665	5.677693441	5.784544906	6.673717507	5.439033792	6.025007589	5.536663012	4.738946245	4.699339545	4.062851042	5.04356751	5.621855691	5.545114189	5.291107166	5.047229333	5.627283423	5.821888268	5.116726227	5.093178803	4.064098973	5.323351282	5.133498978	4.697504923	5.132811341	5.453894103	5.917692033	5.415986701	4.779651891	4.520231542	4.392783685	5.70610786	3.80367886
3712	5.91745536	6.057964806	5.916203541	5.813257543	5.882427841	6.046386289	5.936506683	5.769946649	5.841521719	6.064194246	6.035606153	6.351278736	5.523391095	5.752224656	5.56085155	6.116631945	5.246734501	5.475808605	5.317328788	5.777040541	6.058106759	5.388146817	6.402992994	4.950851351	5.075467686	5.501812839	5.97034644	5.98302513	5.525203447	6.042256094	4.874199744	5.34530077	5.684229773	6.208082097	5.896138558	5.320099615	6.094487794	5.445000965	5.922760442	6.503337118	5.9105222	5.781935817	5.507720608	5.519966478	5.918591681	5.736250496	5.988512575	6.206840062	6.24549593
3713	1.676228474	1.518969417	2.180871101	2.062869617	1.452913695	1.931304694	2.393268131	1.391723961	1.689962408	1.62062459	1.828839249	2.262969233	2.528616597	1.662664481	1.594789306	1.513274066	1.946989747	1.234585683	1.529515551	1.530068874	2.020856397	2.149793658	2.132300476	1.91630475	1.514600852	1.914281796	1.908745222	2.376732874	1.477072692	1.975978364	1.972327476	1.634295747	1.871163953	1.812357538	2.088175209	1.718852764	1.744519102	1.709366221	1.652369015	3.338144279	1.410804668	1.98256966	1.840588604	1.927190222	1.499586108	1.684382555	1.717460322	1.839579444	1.653615826
3714	3.723309732	3.108876933	3.2504402	3.107281077	3.841389427	3.61152103	2.656820084	3.819660138	3.08058841	2.768754548	2.269308965	2.43171884	3.34193269	2.896870587	2.452324209	2.872124389	4.236604409	2.784017506	2.791219039	1.833072505	2.149756448	2.767544516	2.167204226	3.338538112	3.072209326	2.287543443	3.260830525	4.456472244	1.62305199	3.06199342	3.372045954	3.727307033	3.08316007	2.606699877	3.247807811	2.547223584	2.609085745	2.877336485	3.604571772	3.940028809	3.155118002	4.168296024	2.758056937	2.591368843	3.039121507	4.184504042	3.022858171	2.507607402	2.950123583
63950	1.700037298	1.301877002	0.996784382	1.330227921	1.26136839	1.739317311	1.807895563	1.377265849	1.261408639	1.699589716	1.104059571	2.709363344	1.734608624	2.19983971	1.64871218	1.212311532	1.616235327	1.02423794	1.619120388	1.022706113	0.982867017	1.531683736	1.519485834	1.2102799	1.080844087	1.702433615	1.811247054	1.790689211	1.720929327	1.133075977	0.950083188	1.126039851	0.953194072	1.628692055	1.726374471	1.238520911	1.189483032	1.459825817	1.998031971	0.978295223	1.373051075	1.148853006	1.881516876	1.312615614	1.653413964	2.524003291	1.047263894	1.038592069	1.04985775
63951	3.010721415	2.890707686	3.735686973	3.603308929	2.680457757	2.390453766	3.585682522	3.276789335	2.511582803	2.722899304	2.512479031	2.291136499	2.390144328	3.88794162	3.513354574	3.14585701	2.930999978	3.837702915	3.815841901	3.225588847	3.320799805	3.173986821	4.288849996	3.459157995	3.840688215	3.282796646	3.751644229	2.916545275	2.513757164	2.319380721	2.504836924	3.908343391	3.523936044	4.483135517	3.382171477	3.152057397	2.809842364	3.043475377	2.622287934	4.072529339	2.464405115	3.068530169	2.70824328	3.660296024	2.489076962	2.548473885	3.263633395	3.609588667	2.905387179
100033807	1.085105128	1.178100659	0.901743084	1.064794577	0.778842434	0.963781812	0.960570657	0.979425292	0.857345563	1.012495295	2.49482128	1.272157782	1.538748595	1.114011753	0.664785174	1.122630531	1.212360031	0.910792482	0.92575878	1.035520228	1.245021115	0.819188556	1.114534739	1.161101758	0.752572895	0.951852731	1.618818875	0.776658007	1.090671768	0.726259132	0.875639957	1.030758646	1.113904119	0.737987967	1.573504285	1.012393938	1.048749298	1.100853783	0.683367269	0.898806316	1.567161119	0.68764878	0.718835345	0.673934191	1.483306199	0.876080701	0.763043341	0.877772238	1.173108192
100033808	0.813840223	1.793399659	0.998072841	0.944889613	0.53530625	0.832168617	0.953348632	0.996643303	0.704658245	0.738684198	0.4648718	0.968986643	0.893542651	1.363841404	1.11149374	1.209452873	0.996279325	1.098702674	0.872326561	0.872326561	1.179621481	0.909680732	0.782487082	0.882047546	0.664844726	0.722338022	1.147345407	0.751782966	0.843189187	0.650737066	0.623091759	0.719217841	0.960486239	1.034367611	0.741204458	0.978009512	1.863159721	0.864719997	0.635676498	1.558417511	1.326492604	1.021097479	0.696802035	0.816366778	2.332521838	1.251788584	0.737562349	0.634413344	1.53460642
100033809	1.403748762	0.686825743	0.848494832	0.829975104	1.180123339	0.77598148	2.017359823	1.701672872	1.22478673	0.875040643	0.984961214	1.019045188	0.72678488	0.892144065	0.71733518	0.967467487	1.316138624	1.025125783	0.888306581	0.773000886	0.944725551	0.619146837	1.050417301	0.557921341	0.813799884	1.155114469	1.246256597	1.637164383	0.916554581	0.623297938	0.778124516	0.777704441	0.940600753	0.871594754	0.784766375	0.71610259	0.88011284	0.947722589	0.733135057	0.906467461	1.027938982	1.056260983	0.695100641	0.561000308	1.335104917	0.952598785	0.772519443	0.597508796	1.139435253
100033814	0.507682724	0.668490448	0.658067923	0.797174627	0.724073372	1.469195126	0.797639373	0.811479948	0.433247368	0.826104909	0.673505929	0.82168082	0.59266134	0.833309565	0.546664744	0.76745967	0.828143751	0.720620029	0.7335099	0.783065841	0.727414388	0.699286918	0.975635013	0.589764623	0.598231768	1.061102593	0.711466848	1.727296674	0.722054094	0.401118226	0.524928241	0.88169093	0.72464567	0.681890605	0.567381665	0.982946562	0.538245367	0.92017081	0.776647243	0.649634501	0.760926201	0.665646852	0.533300748	0.904542132	1.362797872	1.062278977	0.732112255	0.650613816	0.92769398
3726	6.68737367	6.131214771	6.157111515	6.721382428	7.307146564	7.082851458	6.437419187	5.926834811	6.862486302	7.206208579	6.696551355	6.476880929	6.787374415	6.951338677	6.694469385	6.761136315	6.025700622	5.84821505	7.24135852	6.607411954	6.666093064	7.438660543	7.096915017	6.202455596	6.832074099	7.15590579	6.354704823	5.455676292	6.265829622	6.078616558	7.107924999	7.034466578	6.558057853	5.635208417	6.535634486	6.721628254	5.353101296	6.565906403	7.432667953	5.856655823	7.02850473	6.512540526	6.817834092	7.168113632	6.815323361	6.542466566	5.634743226	5.194471053	6.475789368
100033815	0.764040299	0.871753443	0.835455179	0.589344813	0.564506305	1.457810822	2.065191784	0.975680484	1.027780763	1.265387078	0.608195965	1.403500157	0.745014769	1.5544348	0.874554608	1.040711185	1.073040728	1.622433503	0.77090296	0.621151462	0.792288068	0.896207352	1.280575645	1.156613452	1.012046705	0.894424938	0.754269773	0.946320504	0.835352026	0.631429886	0.813764304	0.83894694	1.083906409	1.386408157	0.895922081	1.604246205	0.835171736	0.884117171	0.711677613	0.77101609	1.233499555	0.570565684	0.894157525	1.149966974	0.602692755	0.692502136	0.988029655	0.959320414	0.750305964
3727	6.714300963	7.35635875	7.379032551	7.050281529	6.800882389	7.083915312	6.782948947	7.182973444	6.937002538	7.21540244	6.916565048	7.061355713	7.589062216	6.741825594	7.220633734	7.295671334	6.718954322	6.785231997	7.420070499	7.158935554	7.054131514	7.683157586	7.311727407	6.909550902	7.591337716	7.215311304	7.438527035	7.451255213	6.938258036	7.159666016	7.39816031	7.181058722	7.692504611	7.440636393	7.04227497	7.274524065	6.568021752	7.031121773	7.282872949	7.037230337	7.223815506	6.932926479	6.688498628	7.380111245	7.015703539	7.134344552	7.42672787	7.443805207	7.183438931
63948	1.856869554	2.28329324	2.772553418	1.840230831	1.973939415	2.328225315	2.627735126	1.530696915	2.18004654	2.27873956	2.169955735	3.400136842	1.85570684	2.639358302	1.767875889	2.448224754	2.927537537	2.874366856	3.220316071	2.3642728	2.125275911	2.83069196	2.055501256	2.995076022	2.727348527	2.377349663	2.409680211	1.919316027	2.428844088	2.18026114	3.391247325	1.885789221	2.315948252	2.009318258	2.080065439	1.893741959	2.445362534	1.893767703	2.253410433	2.465625511	2.297526184	2.228932437	2.142607406	2.224910774	2.305984737	2.231707858	2.488147954	2.225183248	2.550847852
3728	8.317186796	7.553834721	7.494202911	8.108318554	8.052618371	7.815559553	7.224934934	7.859900411	8.066922562	7.80262249	8.052653392	7.997020401	8.320262675	7.638430741	7.165394507	7.798121427	7.328712607	6.91137922	6.983335457	7.14314314	5.900485734	6.588720537	7.065581908	7.055544252	8.476393573	7.657772609	8.276165042	7.884868847	7.793729762	7.458447384	7.789802213	7.327539486	7.93245488	7.789897411	7.75920361	8.0090814	8.064530183	7.894410837	7.61628508	7.222348843	7.618160742	7.820263103	7.655160319	8.459538636	7.976238099	8.104447	7.553584854	7.908428909	7.394738781
100033811	1.388181267	0.756911209	0.682477136	0.501412124	1.060434491	0.853313697	1.054225566	0.977239234	0.951198792	0.757349959	0.784411786	1.391357227	1.262281282	0.683830653	0.943147091	0.741161732	0.820321599	1.38993151	0.75965792	0.740446238	0.643130181	0.883968144	1.017053114	0.580001069	0.702342649	0.734401375	1.074717275	2.309177189	0.815946869	0.612458331	0.654638625	0.783461363	1.048817765	0.986277183	0.974724419	0.725863166	1.284004608	0.95899829	0.90672102	0.620523628	0.800184647	0.863477991	1.062443882	0.64268376	0.90257213	0.664011712	0.771342692	0.622149622	1.267630641
100033812	1.073158989	0.796183289	1.090774651	0.91955506	0.80717907	0.742986909	2.20663798	1.387575884	0.634988834	1.248099134	0.796386076	1.583784238	0.854872401	0.849445409	0.833962104	0.746778494	1.147225876	0.841976404	1.490510887	1.093428431	1.215924565	0.840703287	1.897974572	0.631718324	1.235325326	0.997799664	1.054497377	1.55045952	1.260272593	0.734483003	0.765583717	1.011186682	0.767248738	1.262268377	0.925548254	0.726093432	2.109135582	1.078626965	1.127191682	1.381612305	1.529292887	0.701611746	1.326196725	0.961376226	1.451593772	1.246344954	0.9622637	0.703663457	1.219493082
100033813	0.4096446	0.482076636	0.605468979	1.03971537	0.814828715	2.075087001	0.631656076	0.482938985	2.299316295	0.626328809	0.690201883	0.875115341	0.637816615	0.767746435	0.576274781	1.10646871	1.411674311	1.132573559	0.736082661	0.969033149	0.541312695	0.793272332	1.372436109	0.888081664	0.684616848	0.728040025	1.184300745	1.629250303	0.600699428	0.503886798	0.50079296	0.8649228	1.129326754	0.828864126	2.615018253	0.843972556	0.800660974	0.615036451	0.761766766	0.805297116	1.309868707	1.022912519	0.831929448	0.889759137	0.910174564	0.628433103	0.904875016	0.801804299	1.726177657
3720	6.243656952	5.41220719	5.52215351	4.885287385	5.924548873	4.819888694	6.605727466	5.806663266	6.350166145	5.437223916	5.039022133	5.123159075	6.923786418	5.834772254	5.681503875	5.770147934	5.017067789	5.927866962	6.231713667	5.235551054	5.363962298	5.867128681	5.865339447	5.749337769	5.209451381	4.397605835	5.885675984	5.457672282	5.737735033	6.019596903	5.592838463	4.988249075	5.225840326	5.377556594	5.018155989	5.920247812	6.586808548	5.748135264	6.007759906	4.759136054	6.083934721	6.064708129	6.095368948	5.720596541	5.753017352	5.639461467	5.689515898	6.528177031	5.182953105
151056	1.950110625	1.927587718	1.791430107	2.252502479	2.178787775	2.487403885	2.540354382	2.169174045	1.677891752	2.229274992	2.496765622	2.140144588	1.772205679	2.472800567	1.996762156	1.914808727	2.780152595	1.902284559	2.252502479	1.816095561	2.190459264	2.019555451	2.490363529	2.432577547	2.209498803	2.192207136	2.602485531	2.132620549	2.158132675	1.881902396	2.39077004	2.00649737	2.006201039	2.625196151	2.078070402	2.396694364	2.061177707	1.995512882	2.845001876	2.190486645	2.236528625	2.084010078	3.164795302	2.331485113	2.053720145	2.188484388	2.147219558	2.221657034	2.69578764
3725	6.357785682	5.65401256	5.894351566	5.745228833	6.336154753	6.656836121	5.875216709	5.946266502	6.036413033	6.811338295	6.099849602	5.880477323	6.074880722	5.95690497	6.95738868	6.592906169	6.082427527	5.972403465	8.040866677	7.569662008	5.98136294	6.567753683	6.202879771	6.191128678	6.37271972	6.585646741	5.797480969	6.404938845	6.138318834	6.138131578	6.662000442	6.753413749	6.192946479	5.332769188	5.958675306	6.488197052	6.047849626	6.151099817	6.382823105	5.171617723	5.800206308	6.494227844	6.553284574	6.546148072	6.12526369	6.534156205	6.191720516	6.106428012	6.134149807
645528	2.401985014	1.308570657	1.950591122	1.296949814	2.511787416	3.844426884	2.450409692	1.190648724	1.36022552	1.049910761	3.272120308	1.202667422	2.48827274	2.72055242	0.845521129	0.924705131	2.328750872	1.876663522	0.72638238	1.862656104	0.660828101	1.379145223	3.182369501	2.903234569	1.58662904	4.019920352	2.111316226	1.285995635	2.516822416	1.140729235	1.546694035	1.43171356	0.858429133	2.204649022	1.157888654	1.794152849	1.84587007	2.324695357	1.274887992	2.170738331	0.886179355	2.37680929	3.117345581	1.931512615	1.012283409	3.10734545	1.592383168	1.031932933	1.449327526
163059	2.417393496	2.709298225	2.809636209	2.554614856	2.995404126	3.487317984	3.577242139	3.070937654	1.951910892	2.834472439	2.458787259	3.14178055	2.231610852	2.990341414	2.86503059	2.876950104	3.526477151	3.753074162	3.316956035	2.747067721	4.447159588	3.776231878	4.720888911	2.542852852	1.667725777	2.887236422	2.847234585	3.274055253	3.022569962	2.345581377	2.227116719	2.663141756	2.750166929	3.258196917	2.876043782	3.405301185	2.504612382	2.948373762	3.272333874	2.805938133	2.390882932	3.015678661	2.756657627	2.581337458	2.672793925	3.143353568	2.346748845	2.910292356	3.193775415
728537	2.150875512	1.896514311	2.482255897	1.651568871	1.893935941	2.297036776	1.804514895	1.977486034	2.014594183	1.593816457	1.963853364	1.821845622	1.834755789	2.302706482	1.810808964	2.81637017	1.696581308	2.004991649	3.335828073	2.506662866	1.946898818	3.72103945	2.047106993	2.115276188	1.854544987	1.829725476	2.041461078	2.006583749	1.963782211	2.100534372	1.951413153	2.065710475	1.71635512	2.349953597	2.145918534	2.029775237	2.442612143	1.956495579	1.94118024	2.084418653	2.083317912	2.541128796	2.268078191	1.758715897	2.332766182	1.620594485	2.149822223	2.093586682	1.669906543
63967	1.975226932	2.41226748	2.907767429	3.588014069	2.352285178	1.974013133	2.355662034	1.902804167	3.243083523	3.55431644	2.192245299	1.871046486	2.529852729	1.549090708	2.0263031	1.08046145	1.681368931	2.298512491	2.021852288	1.681522421	1.984851451	2.292705304	1.683236734	1.874379617	2.528829084	1.898173967	1.701541543	1.491240322	1.521215619	1.960679956	2.492539671	2.509106957	3.163636056	2.136638471	2.45665659	2.41663294	3.15160907	2.669019206	1.939520981	3.356189514	1.76312482	2.50670165	1.788141722	1.855263681	2.34167618	2.609731823	2.160774396	2.21192343	1.695241796
3737	0.949867634	1.217269729	1.432778765	1.638132027	1.60892744	1.494534008	1.650827585	1.322200392	1.000769006	1.602615386	2.042742759	1.261707677	2.454700115	1.229626404	1.999574392	1.374588936	1.930147092	1.351880538	1.747452306	1.54593915	1.807614623	1.349393503	1.423033483	1.905448991	2.573417144	2.535834145	1.736280648	1.457658264	1.227835081	1.383771799	1.562924996	1.866034903	1.409761586	1.282292003	1.669923082	1.637391512	1.354309057	1.173740856	1.118392593	1.393389602	0.979905433	1.660032562	1.48272419	1.257598566	1.701523862	1.697775522	1.985956436	2.130938295	1.039676866
3738	2.457818904	2.974767906	2.54628519	2.173862125	3.522004018	1.624122144	2.036883334	3.162775992	2.867503759	2.596393817	2.283096164	3.449761441	2.852846529	1.893970892	2.197543328	2.298732042	2.122784156	2.807397852	2.108692447	1.934939341	1.686308838	2.745896434	2.668283442	2.936656238	3.664696016	2.409955978	2.236078838	1.943217081	1.904257074	2.130256948	1.972429594	2.366204584	2.774650772	2.38141762	2.380564208	2.013044761	2.666843227	2.636906716	2.677747473	1.994046438	2.877638152	2.279566556	3.282965674	3.120524128	3.0436792	2.375236185	1.927377768	2.490001931	2.449925669
3739	5.402228394	2.15336613	1.761629366	4.437463488	2.063761355	3.93504087	3.7652892	5.830693714	3.340907737	3.320365487	3.9440326	2.30346415	1.556275481	2.201703535	4.016365721	4.363247534	4.790446387	2.543519325	3.055286455	3.671529654	5.807698551	5.23009156	3.526547552	5.871747893	2.125498689	2.680242715	2.397374461	3.626272727	2.591759955	4.325577643	2.987257918	3.464393925	3.851715647	4.138663129	3.130515684	4.0608044	2.754431493	3.78019959	2.644535118	3.927880697	5.731854341	6.064165464	4.236653763	5.240056149	4.37347529	5.465439034	4.178816798	2.769269707	6.033659398
3730	3.279020797	2.617787197	2.455526515	2.543460534	3.061308058	3.229920998	2.794881584	2.718454377	2.926331931	3.110868995	3.854182564	4.105519422	2.181240649	2.686597096	2.450919137	3.123063724	4.011919585	3.49960028	2.30462894	2.444822581	3.896826772	3.793128798	2.364745752	3.74655731	2.199161647	2.519533062	2.927927841	3.072331038	3.111667244	2.80976876	3.791872832	2.959779001	2.474057191	2.818188347	2.553763216	2.386056131	3.00386699	2.945123249	2.868631656	2.473355284	3.510834683	2.916360705	3.074423162	3.079880679	2.734180699	2.653325072	4.634393972	2.400754089	2.992320175
3732	2.573173936	2.915119678	2.674848365	1.826639193	2.930088423	3.082456221	3.519163568	3.330816047	4.339518082	2.650470061	3.743134002	3.170247791	3.658638508	3.549979265	4.434826843	2.873886367	2.820297066	2.657210973	2.472834263	3.22683445	2.63487005	3.454105524	3.737595324	2.306000054	2.647889108	2.659705435	4.135315332	3.860566523	2.161180872	3.437460277	3.141017149	4.866296044	3.55690985	2.470803811	2.781219553	3.240992574	3.393862284	3.289755264	3.240231392	2.915508249	2.305713547	2.750012307	2.23724216	2.307413141	3.016347652	3.951486272	2.726704201	2.361856166	4.226182311
3735	7.586405165	7.71491882	7.534337556	7.494333692	7.688621036	7.911075773	7.171297793	7.812890297	7.587469451	7.347911833	7.529112952	7.550392648	6.869580971	7.827311755	7.384205346	7.38334318	7.389263746	7.588465195	7.49633165	7.632879718	7.387765855	7.211399241	6.851004362	7.339955636	7.822019634	6.816329345	7.465342092	7.445869028	8.000548679	7.712253192	7.24007208	7.906927344	7.561518622	7.342813801	7.453911506	7.090350333	7.92199717	7.825810392	7.359227342	7.256492067	7.319564731	7.780556605	7.375641159	7.21813567	7.343138562	7.473388932	7.329716223	7.183938411	7.460134816
3736	2.067421113	1.635594238	1.801630609	2.593084802	1.94274635	2.605159163	3.229430881	3.745062889	2.421638191	2.554790232	1.843271448	2.773324845	2.399757893	1.885266113	3.587406149	2.260593344	3.511740204	1.495913618	2.208045084	1.397662402	1.869060276	2.189913881	3.314745149	2.657585646	2.774077745	3.232972439	1.533480335	2.741460733	2.555977967	2.198983298	2.562458013	3.537166571	1.954784605	4.462243645	2.6186705	2.748029661	2.595178997	3.200888041	2.25805823	2.907811233	2.160094019	3.139062795	2.487558878	3.79043788	2.601358967	2.587224009	2.851382448	2.614620104	2.802766069
63970	1.147190101	1.752978967	1.799259224	1.570409032	1.793814807	1.654760019	2.100094736	1.21991652	1.695519769	1.181372516	1.799777691	1.374028114	1.80563309	1.600361557	1.145216774	1.118559986	1.549094196	2.13217311	2.008496468	2.320779677	1.769368611	1.951781361	1.74319503	1.799152385	1.37289348	2.043457754	2.389963233	2.584851295	2.442921141	1.828025414	1.591580536	1.543103208	1.343834381	1.706326839	2.04011541	1.704865451	1.976942594	1.560572698	1.831056981	2.368303864	1.490832325	1.465248431	1.749893134	1.543340327	1.697760001	1.468337428	1.223694389	1.296057264	1.297307235
3750	2.503603465	2.95249909	2.586000623	2.182872201	3.074610138	2.431555458	2.507682711	3.769264817	2.268340869	2.919007801	2.245223699	1.806313113	1.830678061	2.5929675	2.888029352	2.365932766	2.79681952	2.708876132	2.265937066	2.206149782	2.092851383	1.665596453	3.043595903	3.093227766	3.232273072	2.764013523	2.547946369	2.889984137	3.191738503	2.423047804	2.433228128	2.232064632	2.605739295	2.779629413	3.081445781	2.281426927	2.108864565	2.823935532	2.322268891	3.133867508	2.485416161	2.032141242	2.73257152	2.221495696	2.629570484	3.768400987	2.212894199	2.001861732	2.512217366
63971	6.437221976	6.846232222	6.332802662	6.792582993	6.605901886	6.65925797	6.130300494	6.701645931	6.542618378	6.701930986	6.45832425	6.421703106	6.36974289	6.107331905	6.676770619	6.542750119	6.157392701	6.6685388	6.342605369	6.386194686	6.944643214	6.683048622	6.504207197	6.682724864	5.36050878	6.184042135	6.241836066	7.007089996	6.520169396	6.35732364	6.570188436	6.356236058	6.425196656	5.994107734	6.31092708	6.493615537	6.879374765	6.394344493	6.505501468	6.31917132	6.906312337	6.948872599	6.648334585	6.394164025	6.141685113	6.844678602	6.242979854	6.991618325	6.269443647
645553	0.963988592	0.822066694	0.659003671	1.494717993	0.641169488	1.425297622	1.186367423	0.847757396	1.485117395	1.181154944	1.639861298	0.860710097	1.73408668	0.948302949	0.717276966	1.984974544	1.543162296	1.034876666	1.325690357	0.836143697	1.495813479	0.892181137	0.899566404	1.768775305	1.263799271	2.047298209	1.147828763	1.426443691	0.883648303	1.272692715	1.070342579	1.364712158	0.789922823	1.341596111	0.861599535	0.843213166	1.448166041	1.369402128	1.083092268	1.293937529	1.715324498	1.264129243	1.036535919	0.790832867	1.135998491	0.827995	0.947980989	1.062177847	1.13926433
63974	0.963952389	0.866940967	1.339163303	0.77588753	1.098401519	0.891689066	1.106581317	1.075693661	1.325757387	0.924703785	1.049553888	0.907760602	0.958086559	1.32442776	1.330222025	1.303096449	2.272466589	0.984340207	1.007062141	0.909940628	1.458097369	0.931338598	1.317014298	1.683034179	0.784940223	1.219829713	1.146149373	0.845809456	0.760800046	1.047178723	0.935304383	0.950506179	1.26574048	1.038803863	0.964216281	1.384448346	1.166879767	1.177630086	0.72667174	1.0332629	1.194239451	1.453106302	1.123062489	1.35680422	1.234511308	1.028422131	1.020426889	0.850321696	1.164311717
163049	5.644373643	5.680609365	5.665381277	5.692574841	6.054837836	5.59717904	5.76117157	6.456072128	5.659686266	5.722119792	6.105225315	5.584453779	7.114156831	5.6084269	5.602754377	6.262826561	5.438475741	6.421557634	5.891526421	6.408803654	6.312833926	5.473839785	5.389636806	5.801314222	5.620078929	5.708533146	4.756053099	5.749969902	5.78276169	6.274118982	5.838033294	6.191980109	5.342241736	5.045009311	6.089901179	6.280829013	6.473265147	5.771556747	6.157155522	4.601753129	5.667155654	5.829384297	6.044872981	6.000245736	5.220221791	6.334128277	5.978853326	6.072456108	6.209523963
63973	1.783702582	1.742277096	1.675081489	2.161540279	1.821170982	2.07446156	2.395426329	1.888718905	1.417799993	1.601969829	1.52664177	1.806610503	2.393930043	1.891200607	1.882986486	1.94354695	1.630623284	2.332899049	1.412008235	2.019342699	1.60050843	1.729086347	2.004568569	2.122685726	2.012490998	1.732066506	2.311868275	2.366074095	1.586810415	1.306828607	1.651364327	2.38095167	2.063880318	1.821614206	1.677343083	1.705300404	1.430921062	1.93129155	1.625574113	1.993809455	1.834091751	1.44320975	1.934119132	2.436629288	2.469694397	2.365891012	1.730604002	1.903778333	1.767914814
222068	9.012126649	8.384097489	7.682617249	9.065663766	8.646315364	7.655075997	8.161045784	8.183698381	8.817714173	8.258678109	8.574825245	8.705307208	7.885269144	8.419559274	8.656771767	8.449498691	7.598288108	8.120008569	8.233364392	8.875514678	7.837025578	8.039365493	7.825707608	8.179047383	8.342283534	7.292750307	8.591429629	8.290754967	8.543108512	8.589520032	8.396291603	8.479683009	8.079160388	8.533193487	8.986416237	8.844694907	8.65624145	8.429630431	8.324805687	8.134549372	8.37808871	8.264140698	8.355791737	8.402529918	8.651276679	8.19815514	8.302361321	8.273592006	8.649162387
63976	1.602646772	1.61129785	2.239743954	2.045161323	1.423187673	1.396415239	2.067577829	2.243211028	2.462349509	1.893934511	1.087552691	2.097773892	1.757927909	2.149177022	1.813989072	1.719484709	3.034015212	2.626924012	2.510483402	1.539306574	2.389096665	1.564341922	2.657015367	1.720214697	1.665329171	1.587577741	2.357759723	2.114586896	2.08333528	1.90608357	1.976141637	2.021695305	1.877453046	1.814526332	1.704815344	2.022283047	1.617438048	1.573820346	2.338541125	1.666881261	1.552337665	1.516029352	2.022132258	1.928637478	3.019935675	1.780478616	1.79636782	1.857495307	2.184264428
63978	1.585760092	1.554688795	1.678557966	1.747580402	1.28601168	2.089565446	1.755835008	1.713207502	1.258975246	1.409926362	1.754012723	2.616955063	1.732734109	2.249129107	0.986274966	1.347153637	2.695333511	1.534540196	1.976717529	1.58966352	1.004432299	1.544331281	2.086803646	1.818407443	1.784243154	1.482435196	1.527021114	1.812744042	1.927560631	1.837705765	1.413073269	1.275024301	1.408920924	1.547577396	2.042003894	1.366398781	2.144721523	1.561783578	1.631809427	1.896291045	1.654278977	2.49626778	2.147763021	1.769444397	2.190244484	1.3662257	1.787221402	1.43638383	1.731525556
63977	2.704471173	2.494726853	2.49156521	2.555957501	2.827851041	2.266664709	2.96790936	2.371622393	2.509183113	2.742916377	2.349206805	2.599637724	2.670512717	2.728527592	1.958795675	1.908920978	2.594164232	2.030925435	2.423460958	1.970340215	1.463731114	1.899308764	2.512696713	2.865554787	3.373579944	2.269455066	2.732248184	2.458874527	1.9092275	2.218041385	2.444679534	2.071681477	2.274527598	2.642781482	2.244341281	1.933184882	2.547194992	2.63746	2.095505301	2.774988172	2.006923243	2.370270886	2.92430132	2.589442413	3.096594671	2.403454732	1.9242865	2.5486994	2.556564285
63979	2.301512208	2.784294987	2.033285174	3.441307257	2.628814518	2.24108295	2.47104786	3.046415619	2.963029012	3.141742989	2.39471815	3.082501978	2.190845211	1.320335904	2.411838483	3.302839909	3.534096938	2.987422158	1.86407872	2.1046759	2.039119359	2.251012179	2.08306162	3.163683064	3.460179303	2.455149663	3.714314149	3.35470985	2.14606724	2.549159785	2.844629259	2.632817708	2.13399958	2.301681506	2.3311354	2.823885697	3.469533724	4.041561582	2.451232045	1.883042137	2.507193685	3.653399994	2.252829573	2.934948817	2.500081234	2.459795293	2.362073193	2.511454265	2.191795799
163051	4.664595185	3.324442968	3.121868808	4.998315408	3.259308857	5.24537769	4.051200679	3.545298876	3.919438896	4.37559359	4.095939601	5.20391908	1.709044632	3.92323123	3.125144155	4.011926061	2.932608683	4.633037485	4.559958657	3.014577149	3.65414754	4.045322838	4.329114211	4.98030845	4.487987125	3.952480777	3.591869091	3.240483499	3.886929203	3.638882481	4.552937246	3.322347996	3.087323852	3.478483488	4.288932728	4.427219884	4.314071385	3.688349125	5.440075987	3.378549021	4.515002855	4.899176053	3.448039842	3.213959202	3.803038181	4.683530992	3.8114645	3.823928192	3.872402383
3748	4.90160334	4.401789598	4.688207511	4.77437989	4.200862305	5.184995658	4.61829365	4.766931311	4.071545091	4.543325513	4.591789073	4.925895019	5.659774926	3.517988831	4.673825787	5.399648215	5.912616754	3.998028427	4.328752862	4.616895386	4.34791442	4.282597597	4.940824774	4.52878174	4.912955557	4.588517284	5.101084585	4.226338964	4.813368535	5.808787886	4.188657222	4.873298248	3.934212909	3.946910436	4.684779174	4.64651118	3.834917027	4.552209778	4.599761623	4.206001313	4.406381952	3.78357945	5.193657624	3.784753231	5.153941637	4.674027502	5.397836565	4.664642291	4.211838468
3749	4.820322574	5.475162728	4.518997473	4.954132855	5.369809763	4.402129805	5.111364626	4.734486305	5.754346511	5.271241826	4.627812925	5.23413226	4.345332181	5.397762736	4.413890148	4.606197902	4.796811835	3.200721851	4.714409753	3.12134125	3.347929678	3.760740545	3.013967189	3.595709235	4.440981751	4.872954862	5.03774456	4.390692219	4.407119736	3.892001142	4.4398995	4.507829027	5.001521454	4.213228089	4.296828145	5.119166201	4.732721789	3.966037932	5.241449005	5.329859885	5.064704816	5.523842537	4.54372326	4.205900975	5.189523124	4.136151785	3.963159986	4.355487643	3.926658048
163050	5.653967572	5.719163584	6.508793704	4.927307622	5.400914232	5.782213921	5.791070739	6.337240308	6.034348912	5.445333873	5.835853525	5.857224368	5.481859566	5.12505544	5.032770765	5.835089528	5.049827801	5.671870536	6.151069225	6.247424574	6.541734798	5.949337276	5.311554524	5.770481398	7.02135174	3.326004547	5.63449762	6.461489907	6.384054828	5.896114652	4.893563302	6.024972107	5.467298485	6.194943791	6.033796012	6.074926103	6.389076498	5.378262594	5.981902555	6.045863438	5.320198415	6.670516771	6.338515871	6.581895595	6.7228147	5.353434584	5.748330188	6.32246508	5.285800304
3741	2.883366948	3.096574028	2.870783375	2.554724488	2.463144027	2.982025171	3.613885509	3.71738134	2.901235597	3.035232296	2.518314834	2.038022428	3.451006988	2.643930747	3.147412519	3.010082994	3.600703395	2.566041288	2.428510185	2.578832624	3.064687347	3.460753767	3.870359931	3.549393155	3.517072977	3.464200731	3.129501629	3.204291582	3.040126952	2.556719219	3.274195486	2.989770043	2.741033692	2.580083592	2.98914946	4.014278403	2.615384146	3.648239427	3.687636269	3.508850739	3.517259175	4.128447406	2.559103198	3.484521791	2.01495785	2.754338448	2.963517877	2.615262773	2.791238812
3742	1.804571075	1.254151695	2.429873864	2.288138574	2.049101815	2.411235357	1.427824898	2.204818801	1.472533516	2.745919025	1.898392431	2.555318002	2.028248816	1.553845252	2.050943697	2.291266777	2.545707132	1.233519467	1.388098671	2.607855178	2.457180798	2.764485528	1.671518167	3.526835438	1.384372607	2.004254777	2.404572016	2.164060439	1.771531542	1.252697182	2.181573958	1.880346862	2.796954747	1.681983697	1.80450639	1.84579159	1.826717661	1.341689267	2.085660883	2.331927658	2.114758454	1.735600709	2.073113582	2.029410366	2.434047457	1.46993377	1.987217798	1.794295837	1.311982507
3743	0.726197755	1.525633202	0.925055951	1.140023671	1.200072338	2.485305488	1.678060293	0.910162298	0.845704176	1.503472814	0.638369226	1.476064349	1.175835232	1.076789202	1.421001127	1.274748286	1.086069505	1.265696651	1.739404043	1.641159041	1.826569172	1.169806886	1.15566346	0.951848775	1.497926195	2.1938454	1.668732747	1.498578921	1.067359619	1.506991998	1.231894568	1.166302233	1.16947532	1.264554412	0.863184714	0.929601001	1.242079373	1.407196099	1.150119696	1.174928071	1.245280889	1.083404965	1.547814211	1.053503462	1.210916973	1.244146884	0.898653177	0.832939814	1.224043253
3744	2.116456807	2.042288807	2.543772978	1.613728153	2.227386891	2.369832722	2.580384682	2.318987365	1.845263981	2.449845331	2.261982183	2.188521659	1.939760474	2.005744856	2.260470596	2.18407145	2.495557032	2.200010462	2.057668169	2.257349447	2.455166941	2.771183095	2.88720721	2.503100218	2.308796425	1.824545832	2.052236369	1.827342934	2.131559498	2.633689651	2.321843	2.191841683	2.569556822	2.565190845	1.87926578	2.164163026	2.619459403	2.31685752	2.306189251	2.32773158	2.064731085	2.250063162	1.50143048	2.030498009	2.150082338	1.812109213	2.832830274	2.318801092	2.268091143
3745	2.383285887	2.09495151	1.929445538	2.223643611	2.927363977	2.394801717	2.362256376	3.004863649	2.138761258	2.12038587	1.425713626	1.763387043	2.646062087	2.850700722	2.337703101	2.361495179	1.963291974	1.90454111	2.521057324	1.929421464	2.544455825	1.778470909	2.901320218	1.747326299	2.382439608	2.332717586	2.444122467	2.41424482	1.771763411	2.13469101	2.227613766	2.44102949	2.40795804	2.845338165	3.029991663	2.163037847	2.622754143	2.804156623	2.450434162	2.290640986	3.263264468	2.088881859	2.657490273	2.302056895	2.824954886	2.913223436	2.34617359	1.951723764	2.765772221
3746	1.503230635	1.763382793	1.894162477	1.788691086	1.696024381	1.319794032	1.421466892	1.569696336	1.458987458	1.636125056	1.887789786	1.900827083	2.00593551	1.325840138	1.842335247	1.690158268	2.160553513	1.610067896	2.68970865	1.859211027	1.675239121	1.650479043	3.677795805	1.688842638	2.685721955	1.278484246	2.095513289	1.795355309	1.363786508	1.298443349	1.269038424	1.345433547	1.353184725	1.642720368	2.112606084	1.509221806	2.968039191	1.434623861	1.320053813	2.489603707	1.739465272	1.482385584	2.17112579	1.643131782	1.820234132	1.678379434	1.658100065	1.30316071	1.219562653
3747	1.302424359	1.288949552	1.07603293	1.662031571	1.247455023	1.860107928	1.484693508	1.334247922	1.132675453	1.452929982	1.748462363	1.222436967	1.714180262	1.701948664	1.571361721	1.537357893	2.229964902	1.289755844	1.379986181	1.675578595	1.27820159	0.876575949	1.575327068	1.366897085	1.359313244	1.082346737	1.590817661	1.298483193	1.430629483	1.531758822	1.201596852	1.549197179	1.338656378	1.984938824	1.780044872	1.482706556	1.370098496	1.173066565	1.363061192	1.337384375	1.107442592	1.289900845	0.856488579	1.219355382	1.333742165	1.458540341	1.715365797	1.089102297	1.251795194
285671	4.784334751	4.966319844	5.008813092	5.270817981	4.871780633	4.661084273	4.849968507	5.087953839	5.536147544	5.033849909	4.819444559	5.53546194	3.159416566	4.928017507	5.303724165	5.437985284	4.322679398	5.193260969	5.856204174	4.999196548	5.793457016	5.12444535	5.62729006	6.115524923	4.218632384	4.781988574	4.18664534	4.590536314	5.919102987	4.45740274	4.359158594	5.177171778	4.949220501	5.946996616	5.556141254	5.49799627	5.522192603	5.841235351	5.140106365	5.57985264	5.505367059	5.816264991	4.356986875	5.053518982	4.522170166	4.966232449	5.576080029	5.75777822	5.024148165
285672	5.759960302	6.468206839	5.967012586	5.99890435	5.503344045	6.38659976	5.335843833	5.768994022	5.9969913	6.317355267	5.522071396	5.005155484	4.845899949	5.661988764	5.915774154	5.829420405	6.215753288	5.228544254	5.882635583	5.684093625	5.717764292	4.670298058	5.779187589	5.009710965	5.531169218	5.474189322	5.859998708	5.340260174	5.535091717	5.728343723	5.397979583	5.536307918	5.633862059	6.194001631	4.407262018	5.357722595	5.001956346	5.656441348	5.632088735	6.063581711	5.388159819	5.978497299	5.367327418	5.550546938	5.347455882	5.183591551	5.641175321	5.545094643	6.197957166
285676	2.068981197	2.302526149	2.617910609	2.052464187	2.406273375	3.152346447	2.157116994	2.630050736	2.362906827	2.14441449	2.188611865	1.949962768	2.480300317	2.444172048	1.958682356	3.195062804	2.21692652	2.133289901	2.517903806	2.223698725	2.844339574	2.374511084	2.528969965	2.995879187	2.156636897	2.275589701	2.410856423	3.127735029	2.612557882	1.81697194	3.352183459	2.400348357	2.345918373	3.82869434	2.012564831	2.671122275	3.003547091	2.705932713	2.827617543	2.73638885	2.382103484	1.777008136	2.507493098	2.344435971	2.731364789	3.450652852	2.43070406	2.37135445	2.414537394
3760	2.271931324	4.425597617	3.602917919	3.574458447	2.416124409	3.792511659	2.430100888	2.431954047	4.08313336	1.433150426	5.177946516	4.240954209	1.581214353	2.658516919	3.134433134	2.883794041	3.065542062	3.033142248	3.034856818	4.67654359	4.584070564	5.184655335	3.737990824	3.406042735	4.856550047	1.708606523	5.208766299	3.929083276	3.814672284	3.351710856	2.292066054	1.79934038	2.136065819	4.88179251	5.014335863	2.587473541	3.590124644	2.113394093	2.440334914	4.099469672	2.392401896	2.200990301	2.625561789	2.097900788	1.807209268	4.302024778	4.16268838	5.674447243	3.841279413
3761	3.193115569	3.259438723	3.55308925	2.532749152	2.926742494	3.609965112	2.686991612	2.607754966	3.60634804	2.963430997	2.51019554	2.968769418	3.664833272	2.148577308	2.922309197	3.173101759	3.542484981	3.605764349	2.931235117	2.705890648	3.312369696	3.592763205	3.286775071	2.274579446	2.425893812	2.314208351	2.194709331	3.471905547	3.542821423	3.231462974	2.877559686	2.356954834	2.454779666	2.873743996	3.29017181	2.680604366	3.307619351	3.041069263	2.306477229	3.330199807	2.968275765	3.126088242	3.144321055	3.270320285	2.967007193	2.730694808	2.898459389	2.696587085	2.388670793
285679	0.621805666	0.946778105	0.964279403	1.096298302	1.071969745	0.859481204	1.331550394	1.033046069	1.083481327	1.235374987	0.981007059	1.648354662	2.61432353	1.385311359	1.185254886	1.749955758	0.933230759	1.838129224	2.080086131	1.547363403	1.222975618	1.14699716	1.651645247	0.909543792	1.702286075	0.950758365	1.910851612	1.063554063	0.653547368	0.932944674	0.953384656	0.81669292	1.140952416	0.820725711	1.48899934	1.231027654	0.847871303	0.949842415	0.891215102	1.445741907	1.70798653	1.661746451	1.174586175	0.887760176	1.501058074	1.218411946	1.461120771	1.025596629	2.543823018
3759	3.049637454	2.732426056	3.607487114	3.160505758	3.151055937	3.668613087	3.393332453	3.341692131	3.332380913	3.927719707	3.290565058	2.927214823	3.33547944	3.962736433	3.710263142	2.657446142	3.420493471	2.184165555	3.176649619	2.819003808	4.208747969	2.818578938	2.920207747	4.354317104	3.12533045	2.700806061	3.408599995	3.788272766	3.066296051	4.201989674	3.293821114	4.15898437	5.243587467	3.310254348	2.920926093	3.131394299	2.803713214	4.566192246	3.38304234	3.30974809	3.500531319	3.439969331	3.224528845	3.492331209	3.511445293	3.351703286	3.446654232	3.861588141	3.714835941
3751	1.568281342	0.918141681	1.451582853	1.726586695	1.793280253	1.169400307	1.453512188	1.02328156	1.006693468	1.368010319	2.045424379	2.065505943	1.484660253	1.279657875	1.44555427	1.688685673	1.664839854	1.059526429	1.187515911	1.32237793	0.730935878	1.302948123	1.200818909	0.943233371	0.713087965	1.881702958	3.045571838	1.245523618	1.30307349	1.239233524	1.532189252	1.373429972	1.295780035	1.17509077	1.848946335	1.012240223	1.165798838	1.125047513	1.281355945	1.431475845	1.633861276	2.531718668	1.667217772	1.213523248	2.222258894	1.538353427	1.407739781	0.976262701	1.070889363
3752	5.851599351	6.509859678	6.031668902	6.270404987	6.936730605	6.129228387	5.959433136	6.477718012	6.891988194	5.803268531	6.922321063	6.242490487	6.063482724	5.820156084	6.428753087	6.406480241	6.240981151	7.034436775	5.091406391	5.533848439	5.544223755	5.135367739	6.504669514	6.235485804	4.557862522	6.486059765	6.214895817	6.415050695	6.086663696	6.461868308	6.600153908	5.772624729	6.820471872	6.270956275	6.539705638	6.114866194	6.453776408	6.292426327	5.950892951	5.854085264	5.972653767	7.2478914	6.525928251	7.324487095	6.868591198	5.825020164	6.208921369	5.469615302	5.37972139
3753	3.651988332	2.848448044	1.375294369	1.903226315	3.864783911	1.083354062	2.089476377	1.207214202	3.229826413	1.390526056	3.224912026	0.91413179	1.228611929	2.32074287	1.368784598	1.171177377	1.317544966	2.104791252	1.979802367	1.225778235	2.6980153	1.707968881	3.594094214	3.950272198	3.218873743	1.4937783	2.841191214	2.167421376	2.893300067	3.02207335	1.402250061	1.341000491	2.498924102	3.44016407	2.453782784	1.754972807	1.571586599	1.546994898	1.018323943	2.132688968	1.467230841	4.193954242	1.321242229	4.415241625	1.666507532	2.340642504	1.590877475	2.805426803	3.190103779
100128653	1.525059359	1.810251878	2.629831364	2.740865873	2.378451735	2.9784146	1.643639503	1.678901431	1.97389126	1.879877704	1.785714212	2.065003492	1.385831996	2.008634791	1.798656907	2.262660031	2.079483191	1.067831337	1.812394161	1.501136283	3.320420672	1.805926768	2.07544093	3.039292861	2.883910989	1.987563869	2.718027039	3.764356941	2.07206049	1.605748368	2.426722151	2.011433871	2.9968123	2.180908872	1.544672296	1.948857109	3.081354376	1.606969211	1.852679694	1.685789162	2.985093055	3.909146516	2.675059127	3.259169868	2.038542253	3.357442642	2.183252976	1.820984662	2.289329457
3754	3.136460717	3.179357294	3.374442871	2.872439116	2.991915907	3.076562507	3.105195198	3.036094012	3.195148381	3.181457556	3.407477978	2.999261769	3.60580518	3.01294357	3.211225465	3.371579972	3.967993362	3.804082507	3.364311326	3.436972289	3.295116158	3.855545166	3.403532775	3.491020689	3.746170998	3.909487759	4.319163589	3.183714657	3.124651386	3.985389948	4.033923229	3.025576238	3.425060813	2.960214312	2.912027504	3.328324754	3.614579156	3.075427831	2.899079837	3.567582477	3.219053853	3.542115717	3.688276477	3.449720937	2.943906735	4.047623491	3.480861572	3.179898441	2.71219172
3755	1.469397984	1.560360945	1.564643396	1.793520648	1.922548074	1.413168176	1.779973504	1.081969498	1.489495293	2.235298537	1.692929936	2.147435965	2.092870869	1.657584576	1.786519541	1.194179542	1.7178027	1.468015456	1.474539081	1.375160998	1.521529953	2.318969664	1.399918945	2.051344349	2.802059175	1.238851488	1.565717192	2.529365287	2.497247211	1.665543448	1.559599748	1.338576257	1.736664162	2.077715639	1.867980623	1.873641171	2.275442518	1.79669638	1.373205776	1.838166643	2.332379747	1.677922151	1.03657166	1.874115954	1.286010471	2.070870596	1.869252194	0.939381685	1.524627446
3756	1.48340367	1.540391112	1.826823466	1.896481208	1.781439076	1.824871482	1.82519518	1.518542567	1.345857009	1.676575325	1.407631022	1.943248973	2.012888342	1.793462415	1.970729865	1.56655973	2.295961911	1.555313504	1.484696618	2.324218561	1.83042108	1.84068445	1.756977003	2.283657789	1.645139671	2.184746638	1.666963767	1.970862227	1.629870631	1.481916453	1.459627255	1.937143476	1.52284212	1.481519096	1.871604791	1.708677942	1.887235406	1.137079442	2.059153249	1.550429737	1.637372126	1.839028735	1.807342556	1.413015779	1.431253165	1.577224942	1.981802481	1.504727178	1.729237747
3757	4.61749011	3.309029078	3.868055484	4.560618957	4.257718035	3.071188371	3.573244385	3.32142438	3.57786904	3.702279316	3.902317299	3.993974104	5.523615392	3.523392775	3.588072022	4.280529166	3.567020944	2.698907324	3.656394704	2.967926715	2.329195166	2.227563522	3.632162158	2.503986263	3.357627823	4.44543359	4.501572609	3.785970538	2.515009078	3.803959129	5.091881315	2.508411948	3.029626513	3.619281644	3.356351167	3.699263256	3.948815499	4.836390499	2.580222779	2.943337811	2.805497566	3.240306747	3.911873877	4.347716852	3.669186559	3.777624926	3.688405473	3.309167499	3.62903914
3758	1.935283204	2.91811548	3.981704982	2.733901999	2.680330135	3.353633501	5.291470993	2.288452715	2.802178229	3.967031965	2.023040446	3.391372737	1.941713004	2.888717118	3.357875948	2.322135439	1.870377766	2.332212771	2.74926911	4.652769026	3.105896904	3.695308778	5.199776419	2.208653642	3.479506627	3.221883608	3.238128421	2.774745757	2.200185414	2.456119443	2.993727369	2.599820251	2.571256726	2.940032629	2.881365328	2.68932189	3.394975094	3.815825398	3.739843146	3.213030709	2.410974657	3.251627992	3.301094286	2.722842725	2.531815289	3.323775283	3.231329624	2.961114573	3.665009127
3770	2.43865721	1.712565706	1.886545175	2.454292633	2.071193984	1.640676426	2.358932494	2.051421207	2.10085111	2.043004279	3.020251229	1.781622503	2.137001319	2.066677999	2.712192439	1.949749011	2.567933873	2.459486091	1.549541905	2.31255881	1.939537748	2.211103109	2.234478691	2.654172091	2.182272497	2.685396079	3.433941739	2.654456457	2.068244244	2.304409569	1.965787685	1.633664572	3.006844397	1.867145036	2.749338139	1.458198359	1.530292515	2.362797349	2.205446302	2.23466863	2.587231398	1.886863382	1.988714681	2.395953116	3.718527488	2.073301783	1.724098948	1.932092471	2.067182854
3772	7.351207176	7.85493729	8.503029499	7.705405172	6.775001345	8.212303982	8.630689163	6.984169774	5.585090588	5.695700216	5.27654777	8.473059327	7.067831895	8.090781914	7.529673203	7.403420147	7.704286577	7.444984129	7.729708796	10.04955276	8.491449242	8.90225681	8.813434745	8.417130114	9.434718436	6.210655374	8.664613164	8.587065341	8.632060824	7.574707942	6.752655793	6.508174694	6.507080446	8.858336035	9.055504528	7.119427546	7.970749038	7.164853345	7.295681871	8.883211068	7.497865929	6.493744321	6.189950403	6.591675054	5.803778228	6.183527329	8.487592992	8.435799146	8.635940061
1107	8.175836828	7.987194633	7.888787366	7.841291511	7.661907254	7.923891978	8.23048114	8.018222741	7.992548165	8.071782842	8.133116703	8.064447188	8.351039175	7.690582726	7.917163127	8.294466898	8.294896213	7.849554595	7.30849025	6.017802667	7.440518522	6.616882376	6.073863538	7.608646637	6.724722787	8.068195595	7.264400647	7.471144504	7.654482903	7.435542424	7.915880422	7.664490231	8.059795919	8.05260221	7.802300084	7.820628429	7.956086644	8.247014076	7.888035253	6.692675324	7.825112627	8.336962638	8.184596574	8.071052347	8.176364475	8.096739327	8.188261801	7.902167759	7.48652743
1106	7.124110627	7.252861684	7.188278908	7.315675357	7.513138369	7.196895194	7.317314531	7.385430196	7.295238809	7.23510946	6.932011118	6.879995381	7.213248079	7.201097054	7.332320865	6.507326997	6.873614961	7.176202806	7.744341293	7.368115198	7.959119005	7.711702516	6.966398335	7.849563061	7.33199803	6.380326274	6.639461476	7.042527075	7.193452178	6.755687527	7.021252809	7.170640713	6.977886496	7.515181741	6.977177027	7.102981816	7.625958194	7.335134304	7.094371738	6.532580925	7.481381193	7.510277856	6.993484923	7.113607148	6.726028019	7.341876297	7.452755899	7.575489102	7.164027715
1105	5.920576398	6.240682042	6.394495422	6.140104324	6.636065019	5.807148362	6.236962171	6.068965974	6.375488256	5.92692035	6.084960328	6.313869358	6.144904889	6.428788632	6.673189174	6.627690536	6.075252622	6.632472723	6.708079498	7.197437536	7.21841788	6.565750988	6.4173379	7.121986054	6.457723825	6.231380299	6.052672443	6.532930042	6.443661507	6.170100266	6.38650219	6.305204429	6.29339218	5.98794352	5.636573645	6.185225851	6.366091868	6.472163544	6.482123293	5.162924045	6.202610649	6.672968653	6.111486876	6.062199691	6.264067386	6.585102368	6.399039561	6.50748112	6.185052228
1104	2.653347032	2.147459045	4.938299578	1.913582272	3.692617158	2.46725878	3.581231697	3.774350811	2.601447209	1.606177365	2.76375915	3.390669824	3.727201565	1.737258747	3.298346892	2.315288107	2.770630632	1.201071388	2.659403322	0.838626797	1.758469121	2.143178924	2.505293352	1.589342102	2.641212112	1.587640977	2.771423282	1.943463102	2.650630445	1.47589517	4.188546005	2.33945549	1.958905318	1.321249123	2.195182973	1.549833991	1.286080062	3.175200488	2.6984989	2.745276394	1.44394364	3.146725334	3.511312336	2.26095234	4.110160023	1.234999067	2.405346583	1.987027368	1.744352514
1103	1.852300089	2.554862564	2.403911261	2.0026467	1.358140931	2.252954027	1.76399778	2.35968663	1.909538865	2.532847473	2.309763659	2.200074629	2.761996312	2.568925152	2.627814834	1.307444344	2.332327559	1.487799329	2.087002424	1.466629434	2.053035331	1.736265095	3.451596374	1.318914111	1.656523083	2.088825659	2.199903878	2.689922277	1.972053462	2.125381669	2.402451542	2.177610825	1.56706408	2.051029773	1.780277877	1.390212511	2.250772958	1.587265054	1.801057926	2.069238297	2.026314463	1.258109667	2.395390477	1.727153247	1.476900861	2.180135444	1.379970616	2.043139064	1.470888096
1102	5.345739347	5.839883329	5.504371405	4.800856179	5.333455833	5.333368998	5.51261543	6.165281239	5.378102962	5.004509771	4.938932999	5.619776486	5.107699337	5.315282961	6.158099409	5.070143794	4.766735622	5.627506395	5.343016534	5.390739053	5.863675593	5.180220578	5.004986927	5.323202873	5.437189277	4.681994898	4.703953194	5.437855862	5.005436301	4.980488932	5.283988412	4.884143366	4.790253569	5.485535085	5.487289644	4.910483953	5.50104358	4.854187875	5.597533764	5.593617249	4.955653089	6.049918472	5.705238986	5.161442728	5.79507011	4.308280754	5.277303268	5.741510484	4.9092554
1101	2.431096376	1.516717225	2.79915439	2.579426662	1.61927678	3.006463237	2.266843678	1.896067506	2.460715031	1.208411812	1.93920106	3.138073598	2.621902108	1.716700173	1.744041305	2.171756104	2.221488255	2.010245649	2.449207679	2.148352314	3.749547245	2.136820913	5.822199329	2.306836557	2.241247223	1.956768569	2.462851571	3.911855877	2.434942131	2.126371264	1.612998579	1.457484828	2.096134812	2.373044781	2.321083433	1.511639633	2.060078168	2.217050619	2.350927581	2.085152998	2.730211821	1.772001391	2.297742081	3.041710934	2.691124213	1.463557668	2.024459499	3.09679501	3.928110579
3762	2.576192138	2.611042114	2.383519901	2.269817952	4.706152673	2.029468269	2.04313804	2.152157873	2.551792363	2.114989118	3.207026456	2.802645267	2.158498354	2.757257757	2.17806869	2.713244673	3.159626202	2.309012788	2.427849484	2.038409546	1.730040063	1.519903409	2.305469234	1.714787149	2.211211726	1.843474626	1.472753932	3.361297642	1.610812827	1.730208889	2.207097628	2.007506665	2.16380736	2.638676858	2.170452274	1.405766957	2.693819578	2.063685998	2.410868221	2.70135778	2.039749689	2.92095779	1.901089424	3.590307559	2.261484903	1.419074513	2.610900794	2.147293123	1.625355254
100128640	2.677560233	2.405078067	1.648295504	1.857277705	2.071103964	3.36971236	1.804648268	1.740825746	1.569849139	1.908510766	2.733646268	1.787249891	2.623185257	2.063823876	1.347805645	1.550181749	1.862293176	2.132423065	2.557059936	2.08978192	2.987893798	2.761382256	2.363127783	3.12308975	2.173373049	2.203402024	3.380045715	2.468468871	2.093240925	1.849383581	1.894493664	2.103035319	1.833652288	2.927531372	2.618099428	2.51836988	2.88930396	1.951590629	2.660792978	2.125871109	2.860246446	2.470996948	2.4507918	2.233593642	2.294606147	1.904592184	1.842150917	2.232645185	2.331089651
3763	1.7420808	2.169056428	1.823947338	1.320728612	1.481250045	1.334078295	1.471190954	1.620104307	1.544514796	2.069293476	2.259316606	1.534636258	2.570318379	1.903508667	1.020861561	1.952234286	1.557371492	1.647084431	1.516900125	1.561317565	2.156533311	1.848983829	1.515792108	1.575467335	1.498767528	1.432575283	2.560298287	1.736585627	1.690259244	1.401211027	1.436120517	1.977131589	1.499317118	1.275030709	1.439345435	1.647097963	1.551375106	2.117560004	2.258527954	2.112856914	1.31674779	0.943326573	1.347309797	1.376222338	1.682113888	1.358737999	1.350725237	1.31426387	1.315213715
3764	2.821175934	1.867764309	2.294187054	2.20439087	1.670649792	1.867230307	3.089452459	1.648138887	1.508439692	2.281159702	2.621835152	2.081859078	2.078895304	1.566581872	1.827391946	2.103130757	1.520564095	2.037581551	1.52528093	1.68641475	1.873162693	1.927719406	1.552438099	2.396012192	2.706021662	2.244453099	1.674179557	2.553806994	1.931450728	1.95670189	2.064532298	1.35436337	1.486400683	1.385064763	1.912334965	1.643264398	1.907008871	1.88214202	1.470114452	2.070941143	1.911932597	3.23108631	2.914671918	1.604666767	1.916945373	1.698656359	2.161880896	2.163410392	1.766524579
3765	1.950745903	2.190650664	1.949241222	1.67480422	2.599220832	2.050010735	2.128339461	2.404545326	2.104638959	2.194869889	2.298183109	1.851428762	2.349947192	2.187648892	1.465951291	2.043171188	3.243145461	1.761747126	2.611714601	2.604292415	1.788356124	1.977317316	2.80397798	2.524605328	2.395885869	1.638115145	2.081801177	1.739157288	1.843906114	3.535007636	2.779656601	2.003412621	2.33670326	1.848012723	2.306983848	2.399924051	2.348200318	2.445523203	2.244963679	2.458385692	3.180268332	1.934692601	1.83882427	2.834774072	2.028469727	1.92847061	2.116479532	1.960452544	1.693561512
3766	1.786151558	3.185772204	3.203938053	1.789320825	1.84103971	2.135518007	6.620044658	2.480832765	1.96446196	2.916332803	1.965002049	3.773161448	1.391704242	4.113294745	2.311294273	2.820770437	1.762966991	2.756323217	5.199371088	4.583039546	4.040526485	3.253148904	5.655930919	1.200829366	4.300284587	2.304663808	4.699739681	2.655002002	3.150893306	3.704629041	2.862912115	1.80115685	2.291293637	5.258295952	4.756009086	1.419755333	3.986241155	3.652149852	3.030398354	5.154266724	1.572910924	2.887908692	4.35589886	2.59283277	2.856461596	2.832059456	2.436475903	4.419257573	4.990995686
3767	2.797613436	1.68921883	2.127675836	1.696728411	2.236234741	1.999234992	1.795191144	1.28709484	2.08717666	2.9962502	2.177760323	1.926408901	2.363125326	1.655234004	2.078413336	2.579903888	2.682647302	1.98085333	1.271819592	2.50277304	1.917526344	2.646422871	3.001910479	2.892575694	1.757802525	1.89138375	1.760585306	1.680343108	1.821872028	1.769751059	2.122667147	1.714698361	1.770304133	1.779179003	2.190092685	2.017914471	1.661488936	1.580026071	1.612693195	2.464121326	2.235635567	1.919872649	2.075403084	2.205296487	2.888813639	1.527227108	2.029306206	2.344770507	1.823030412
1109	1.442583693	0.863114207	1.096320204	1.728128616	0.628052556	1.269683162	1.141849222	1.252425542	0.895074226	1.277476806	2.475958683	1.302538934	0.934480465	1.377022549	0.929358781	1.314346957	1.042230763	1.240856081	1.561010335	1.650744202	0.991494379	0.856745627	1.061965641	0.916500532	1.036958964	2.0657642	1.11865027	1.799497794	1.059611702	0.831190299	0.87355025	1.124858531	0.939091885	1.225905746	0.832660714	1.007567967	1.951542518	1.29591162	0.974078703	0.956323964	1.459999023	1.225124599	1.090954402	1.292853484	2.01981301	1.120409349	0.931591453	0.849400178	1.781321708
3768	2.672391583	3.154732758	3.323320669	2.878542852	3.136763602	3.552807901	3.608367013	2.965035098	2.914805526	3.718208967	3.042181721	2.550903814	3.447972933	2.595185895	3.362268322	2.535835331	3.445656247	3.4328374	3.666907909	2.720830764	2.804973784	3.203769388	1.847117555	2.753292166	2.667858272	2.477081824	3.403950074	1.821870036	3.421741288	2.529587895	3.787253037	3.21343744	3.356992214	2.562290399	3.052003405	3.390521557	3.946541907	2.378541971	3.240174667	2.766947409	2.442683607	3.574381604	3.029397487	3.171517008	3.247384787	3.705493311	2.768552687	3.906152325	3.409020468
1108	7.755592366	7.942954106	7.70442972	7.728941526	7.960753592	7.370512777	7.483892253	8.042544695	7.79814458	7.791128246	7.513965124	7.548956585	8.319598782	7.427220899	7.549110816	7.560732793	7.42866298	7.786662071	7.376196324	7.208286839	7.278301142	7.563864629	7.486775774	7.588732647	7.800375572	7.712881037	7.267421026	7.645871068	7.803605245	7.657754808	7.869470731	7.725801296	7.66492045	7.421922885	7.293921286	7.560035089	7.997747227	7.997676551	7.841278732	7.433233591	7.69831574	7.948272142	7.627120583	7.746819685	7.692771703	7.571321313	7.478524728	7.932241078	7.810926714
3769	2.73440724	2.599811796	2.299838927	3.447431268	1.962619683	4.372420528	4.05111617	3.081673687	2.367786892	3.823647954	2.186290786	2.264401456	2.234454602	2.502146517	2.411849994	2.883814736	2.889220014	2.711458115	3.919326366	4.175463728	5.564659418	3.955817833	3.556439676	4.378055417	2.370360882	3.680810077	2.677641369	4.191242175	3.970067697	3.27398158	2.726958935	2.614236161	2.812895998	4.026565877	3.041849625	2.900261964	4.176365729	2.272063953	2.823699345	2.825579367	2.748265829	2.106105847	3.122479671	2.622858662	2.73117131	3.150259719	2.444838768	3.151577638	2.73128496
285692	1.201397778	1.35704932	2.211481564	1.110818149	1.46732787	2.274882755	1.678071222	1.259729008	1.620563726	0.801405931	2.395670273	1.406983148	2.372581136	1.743818491	1.201397778	1.145578242	1.872762643	1.908043142	1.235835255	1.488889445	1.515652275	1.06062613	1.100360562	2.282642883	1.414587369	3.091097124	2.387921835	1.796449517	1.117588721	1.913155893	1.262913849	1.211579045	1.473127679	1.402615854	1.515945688	1.812958115	1.092647448	1.116230751	1.684636356	1.603444199	1.154899944	1.128101451	1.463698681	1.187112595	1.14024932	1.300597196	1.829006128	1.343990279	1.732925937
285696	1.246853723	1.311215164	2.624824686	1.836749228	1.359812864	1.670554764	1.908448426	1.16878404	1.751327289	1.746364663	1.793862537	2.684804735	1.637510663	1.358014697	1.420831214	1.257362455	1.771232499	1.597993073	1.410099435	1.408162895	1.266593103	1.382090508	2.237457952	1.531701256	2.054406342	1.906375898	1.617708264	1.885082049	1.275217581	1.954523612	1.243143789	1.354496211	1.727044798	1.512615291	2.099708871	1.127956569	1.276760013	1.695577157	1.757912578	1.308074958	1.726218477	1.458069305	1.910274473	1.385508427	2.766650886	1.748152285	0.974098199	1.480407	1.48053725
3780	1.068023136	1.719107708	2.085382512	2.636415212	0.703238357	2.561601643	2.162744771	1.049900503	1.088663797	1.453587423	2.565930941	1.504073116	1.040543335	1.892820718	2.305814286	1.633731083	1.899660475	2.56105468	1.718504539	1.71790137	1.430896361	2.434986126	1.211011122	1.222558017	2.349426602	1.470922969	1.577574965	1.51270764	2.63290324	1.902269164	1.375864635	1.548154885	2.54697878	1.53830562	2.175046249	1.393122392	1.993106444	1.72216852	1.658058833	2.018159355	1.713015662	1.557190677	1.681275137	1.430202312	1.441530615	2.451149852	1.281228626	1.438874878	1.449920407
3781	3.08215155	2.166051001	1.811188706	2.816157075	2.490399863	3.769198617	2.268684735	1.375578382	1.510719207	2.624675989	1.578154414	2.242956778	1.57122116	3.517399932	2.944509377	1.804133347	2.129089232	1.819726292	1.078402149	3.021904261	1.677202955	1.862871061	1.812099204	1.53214447	2.494484691	1.809154381	2.372450731	3.50914162	1.783941052	3.092671917	1.879704517	1.56687538	1.986056408	2.88131177	2.725513547	1.847652724	2.212121345	2.741265359	2.176398501	2.06064551	2.509793684	2.948139561	2.093164243	1.738087508	1.55383388	2.886622921	2.843569635	1.635623105	2.694840831
3782	4.004478329	3.080779453	4.370908401	3.580331492	3.526310716	4.210695769	3.150382773	3.488450125	2.500095901	3.333778817	3.523195141	3.51516597	4.393353458	2.52583528	3.477388267	4.044686877	5.310094316	2.855196069	2.92654722	4.692859116	2.816941726	3.264543002	3.1008591	3.058675318	3.631144073	3.448324958	3.025406135	2.969034801	3.893640317	3.097683881	3.676176798	3.795419331	4.079910502	2.985327765	2.689240566	2.513507481	4.573634558	2.969942764	3.827740461	3.12648011	3.14011306	4.635043648	2.881832692	2.823519069	4.036250606	4.21988694	3.881784136	2.598300447	3.512748589
3783	1.905401524	1.352308607	2.232610981	2.536213684	1.642562034	2.309925158	1.926469506	2.412090883	2.219631732	2.200841039	1.954095954	1.715040562	2.332901804	1.789151075	2.230278333	2.377316444	2.957904104	2.282680709	2.284666262	2.096685241	2.372207001	2.063956962	2.067289836	2.186281096	1.969888056	1.857686296	2.228547546	2.704905818	1.853444872	2.040774101	2.160583189	2.605496864	1.39354022	2.006371616	2.390926909	1.933173726	2.194090571	1.935263467	2.646011247	3.229724311	2.108305082	1.882982112	2.117489995	2.180578545	1.79930005	1.772349534	1.398167532	2.149321747	1.710582547
100861468	1.417581495	1.732446479	1.784668049	1.219205289	1.525962458	1.477016475	1.433510052	1.865394428	1.207299507	1.213318107	1.583257655	1.755989452	1.963788447	1.063350836	1.592022609	1.209037885	1.191787061	1.147850695	1.721165263	1.240583886	1.314514767	0.808242386	1.22745836	0.984713567	1.510359959	1.193353781	1.327842285	1.536506702	1.334432785	1.293306399	1.183089888	1.137905725	1.262044251	1.143044414	1.380745756	1.431534307	1.625415043	1.294754415	1.044634691	1.434366478	1.375371085	1.381637236	1.848724135	1.591282693	1.308118593	1.225231297	1.766409025	1.28505523	1.465328525
1121	5.952599528	5.829768117	5.798823581	5.698954827	6.084694074	5.317868495	5.888744712	5.610134195	5.648457302	5.355671224	5.878134425	5.745859783	5.310598975	5.407743763	5.058947919	5.293392975	6.39376044	5.804381449	5.842200345	5.720654562	5.992992183	5.846462636	5.671306939	5.302935161	4.895151296	6.003159385	5.377153999	5.416863437	5.74462095	5.635482498	5.604823385	6.227259931	5.863953386	5.859943545	5.785200797	5.843043891	5.925466473	5.895888029	6.222634947	5.976616437	5.673259809	5.780654609	5.689623876	5.62222248	6.338180078	5.859845077	5.865079237	5.775572086	5.283781092
1118	0.917379046	1.792356763	1.616396658	1.261596025	1.576849226	0.953206352	2.846883973	1.291423881	1.796775042	1.57860719	1.367725818	0.999336632	0.940577072	1.358225116	0.939052084	0.965323254	0.732332738	2.221885119	1.258215413	1.04005968	1.55581897	1.21137392	2.369345273	1.15071182	1.335615774	1.431267096	1.427959354	0.953122438	1.313681709	1.531321672	1.792366711	2.720161104	2.433151149	3.540297973	1.276079034	1.818555786	1.15977266	1.471894061	0.914363643	2.032957191	1.433853538	1.997751359	1.381461595	1.990364313	1.090048408	2.015778372	1.526336857	1.069581793	2.494753965
1117	1.570311885	2.541406825	1.560637937	2.182679237	2.159757584	1.116786448	2.331247491	1.277868398	1.719783835	1.981349758	2.063483264	0.800055581	1.863344933	2.30540763	3.199937885	2.352218558	1.002614182	1.871053997	1.726684021	1.613928271	1.607983172	1.317328275	3.464045506	2.122159104	3.826494217	2.587612432	1.232586822	1.285920947	1.81366586	1.30957196	1.346124004	1.194914799	1.219561088	1.750689545	1.465631987	1.350528637	2.53554328	1.524135631	1.723921759	1.571655193	1.225390046	1.087716163	1.572199121	1.848870934	1.395856612	1.113238579	1.598577814	1.904757917	1.39956582
1116	7.546947741	8.397734071	7.115041725	8.214826434	8.444608084	8.870132999	6.959498466	6.833930557	9.468319139	7.285806658	8.280274189	8.89986483	8.662016317	8.586101978	8.435850558	7.729007633	8.203193825	7.918338407	7.700921173	8.199571415	8.904829434	8.788303464	8.812786479	8.490251899	5.997602208	8.162093234	7.632873986	7.793145052	7.154710974	8.424018303	8.892308655	8.110711225	7.363509522	8.445777096	8.674430413	8.460136506	8.556556439	7.796060592	7.944861635	8.363188006	8.504949218	9.832547638	8.299120401	7.876453758	8.627489063	9.149402501	8.771581198	7.294266187	8.309258545
1114	1.851658322	1.649962249	4.104239186	2.946840263	4.044757262	3.985271769	2.197935207	2.405397501	2.563984272	1.547392019	1.194662768	1.855391776	2.324701413	1.902661917	2.237850562	2.26123647	1.468841935	2.256710558	2.610935781	3.238514067	1.210225905	5.882949341	1.00349279	2.225876439	2.285446672	3.245468128	2.011554926	1.675355683	3.872909764	2.017715568	2.507967145	3.470519666	3.763419023	3.728685115	2.926815665	3.884198362	2.13482177	3.366990168	2.16221042	1.614105259	1.37394577	1.634741067	2.015686293	2.034506159	1.790020889	1.130854815	2.310746474	2.607073063	2.382765404
1113	4.47779142	1.276294331	1.690966972	2.332524451	2.704070959	2.837325959	3.320892288	4.191144107	2.090505092	4.153832555	4.494489927	3.600362411	1.640103745	1.638040383	2.267788154	5.847538026	5.130809958	0.96977102	1.739066942	1.92897175	1.774147649	1.315664846	1.445484975	1.648220021	2.50114453	4.121969149	2.265029665	2.31775264	2.136767977	2.08521638	2.245619524	2.204216127	2.131259069	1.93522913	4.470012704	2.212832812	2.456238582	2.36569366	1.956219793	1.645551382	6.512081843	5.789696303	2.693715949	2.437267643	5.25175509	2.748571272	5.127515189	2.279861315	2.284537109
1112	6.707534327	6.813682141	6.240827269	6.594217586	6.341154531	6.976356712	7.036209138	6.764759116	6.24183596	7.062247934	6.61436164	6.728725349	6.787236961	6.378954612	6.394850796	6.210786601	8.031605772	6.000132162	5.5716026	6.000630126	6.136184878	6.483189744	6.579887125	6.07567077	6.376616477	6.646993054	5.931216819	6.791106002	5.860103801	6.70332607	6.564664268	6.724848489	6.986284271	6.526934576	7.148487553	6.4471059	6.836403445	6.471948206	6.544213207	6.832835553	7.103629084	6.960576132	6.80547224	6.416636278	6.667502914	6.522920861	6.344428417	6.89183479	6.090125946
1111	3.260452458	2.622050074	3.417218318	2.625806738	3.272574385	2.186639028	2.288627791	3.946986054	3.036335238	2.845665926	3.018631208	2.190289329	3.320381654	2.370633446	1.676145755	3.459696812	3.455068811	3.174815091	3.035996463	2.479174212	2.55450311	2.639672784	2.049997671	2.221743906	3.933447961	2.687084283	3.760598104	2.950849837	2.147568312	2.293050419	2.825813142	4.10903414	2.962802674	2.339990947	2.7879419	2.917694281	3.098048655	3.703301898	2.651847162	3.12858725	2.803137037	3.188718804	2.99808253	2.246012566	2.171808834	3.129033604	2.157071166	2.792752054	2.438628086
3773	6.408049124	6.319333411	6.755429373	6.100538886	6.069419404	7.172324549	7.800097185	7.232084738	6.251713335	6.857182793	4.561362681	7.077260188	6.507231299	6.880154607	6.61152676	6.30229531	5.434774104	6.892629447	7.726833092	8.742652127	8.674550115	7.881206199	8.613510395	7.030406608	7.703533984	6.704769025	7.932727717	7.319176276	6.920625712	6.556294076	6.624745641	7.255761087	5.738912197	6.794190637	6.924053322	6.236607636	6.440337648	7.318250447	6.515510361	7.465680557	5.723529927	6.743237748	6.007091716	6.35428617	6.455532878	5.68379828	7.802222933	6.700724445	7.925467343
3775	4.374264055	3.216636116	4.123292553	1.870096471	3.802928854	4.243190919	3.954801156	4.31214143	3.739964673	3.702700995	2.888806826	3.065679361	4.030888834	2.180731076	2.773152434	4.010252137	3.494046525	3.847669345	3.811655902	3.600911116	2.473529579	3.693970573	3.400197741	2.752884836	4.467519136	4.665406683	5.059420719	5.455360115	3.842094042	2.961340143	4.381775551	5.127722748	3.252033966	4.050046728	3.41364149	3.09070095	4.36789106	3.861629684	3.135213882	4.072744339	3.341095402	3.943412279	2.994258479	3.775274273	2.192184244	2.51872889	5.006317871	3.503330078	3.051305651
3776	2.012223166	2.57892591	2.140280737	2.224944594	2.270260668	2.308665451	2.395660782	2.187898515	2.045838615	1.946256645	2.327701979	2.620666512	2.078636472	1.741790904	2.248045438	2.51039718	2.837713142	2.890193936	2.16932911	2.239783562	2.818892506	2.018711053	2.20257493	2.108821901	1.77002055	2.785747629	2.013096864	2.949616963	2.132139958	2.248538592	2.550713528	1.809685277	2.169146466	2.253980641	2.282384862	2.202188705	1.913053614	2.180955433	2.109275651	2.288984443	2.714693485	2.106308419	2.730931567	2.543093416	2.644177712	2.419309966	2.208641476	2.292616634	2.569834696
3777	3.067145469	2.416053162	2.687435946	3.369896286	3.430768723	3.815513584	3.008666831	3.215834994	3.231816224	2.985769258	3.384697336	1.389780187	3.753512282	3.139782244	3.437972053	3.16794133	4.13276419	2.850597705	1.715400831	3.157349961	3.113415322	2.533172585	3.661858705	3.362707715	3.453769488	2.848166612	3.828334545	3.378684242	3.049854815	3.433008717	3.141600707	3.631522393	3.265283054	2.743259366	3.283110352	3.146147923	3.193346009	2.909637275	4.423744869	3.332722486	3.343591688	3.271682528	3.215980797	3.149730785	4.36703019	3.84389105	2.877955485	2.756526304	2.79498802
3778	1.953489463	2.491506288	1.998408412	1.430908551	1.84880393	1.979964334	2.391059341	2.109210675	2.418299042	2.880527799	2.548378535	1.790486048	2.820995335	2.501219646	2.230759004	2.116645818	2.433333541	2.068720964	2.020309312	1.885188846	2.041292496	1.981160158	2.892490985	2.801358615	2.364999775	2.450857208	2.530344577	2.299962465	2.420031137	1.775435944	2.30837436	4.636331533	2.223387218	2.209686337	1.89191649	2.585676722	2.262109973	2.419569979	1.958558362	1.845879853	2.488114274	2.335564923	2.278905521	2.185233055	2.339932796	1.828470741	1.900895847	1.623160552	2.7338393
3779	3.902451255	4.302327748	4.557442006	3.436841232	4.542248049	3.530148986	2.072663316	2.931203732	4.471705847	3.832651345	3.683503287	3.171510211	2.642679648	5.121271015	4.575866536	4.321113754	4.73072732	3.980770658	3.670282927	3.293207924	2.575471625	3.967903318	2.568905377	3.350481997	3.736987237	3.199695767	3.449732867	3.086038689	3.848772158	4.370338116	4.128108977	3.793489361	3.996485907	5.097198221	3.592704858	3.885076803	3.152111528	5.019006573	5.21374417	2.69913683	5.176268882	4.586451461	4.596570914	4.736465965	4.431488221	4.968630304	2.860673115	2.944843101	3.152111528
1119	3.688231832	4.321574084	4.4788054	3.681395966	3.964446489	2.910022521	3.671923022	3.205611297	3.836468099	4.044752101	2.926521322	3.940572831	3.113617454	3.68902876	4.083977127	3.266564209	4.104701269	3.248252442	2.95995836	3.780037905	3.432187953	3.849379121	4.639376695	3.052199172	3.508631813	2.755555815	2.951934415	2.925487342	3.001658256	2.197087115	2.805595613	3.980245816	3.479107282	3.238933129	3.226067233	2.665291733	3.726978704	2.527461584	3.110111081	3.029236188	2.721205971	2.761411082	3.028374365	3.734131675	2.714450136	3.060109964	2.774201587	3.000801499	2.545802006
3790	2.551041877	2.707546033	1.811750899	2.367890161	2.502164671	1.599949941	3.287413851	2.400805104	2.257011653	2.78936628	2.500472529	3.02804078	1.71940892	2.763359525	3.340096312	2.690784002	2.579256547	3.099664223	2.164345855	1.841681312	3.251899904	2.349198442	2.195067909	2.930861917	2.642971311	2.998107982	2.29613679	2.4972779	2.05793061	2.873102816	1.934524023	3.819876967	3.593514316	2.238978518	2.431535928	2.472390446	2.040741082	2.565117644	1.788738583	3.124487758	1.589210643	2.286643837	2.78260205	2.242233076	2.624844353	1.609252052	2.899193154	2.251031012	2.028042276
3791	9.313601535	9.350815947	8.801401331	9.322075307	8.913284756	9.142662787	9.631673802	9.402242313	9.287839375	9.479672625	9.474218332	9.155277383	9.480675552	8.485906551	9.065585941	9.042860631	9.067206883	8.92904162	8.212235989	8.451750652	7.835981078	8.328597233	7.584964809	8.933289407	7.201581169	8.487696831	8.82606167	9.070207685	9.171386789	9.150812556	9.073227569	8.609401128	9.923474816	9.099826511	8.776011249	9.460786845	9.80278466	9.009598625	9.315417867	9.117613642	8.952652492	9.21850489	8.960061181	8.231068581	9.45199879	9.80212527	8.736251274	9.0543619	8.712419561
3792	2.365246252	1.639209239	3.23970233	2.27104743	3.261789938	2.411466592	2.156394336	2.640901676	2.085830988	2.223188961	3.342569158	3.140049553	3.316934033	2.988706587	2.538222095	2.205947888	2.599387327	1.932326448	3.757199585	2.248634316	1.528392615	2.237711406	2.602941155	2.334685648	2.478062185	3.036192575	2.041761408	2.761262971	2.230323204	2.206641886	2.418361992	2.042437255	2.227499903	1.738876239	2.620981313	2.823005045	2.202479454	2.035169721	2.230323204	2.87051109	2.302338268	2.500944029	2.621488724	2.60963338	3.641697076	2.661832427	2.268982322	2.342712563	4.349357241
1132	2.436013359	2.083675701	1.554401239	2.592624036	1.785476684	1.728036196	2.840318153	2.084406697	1.341912054	2.895451932	1.461943954	2.335430051	2.754407785	1.854064015	1.891543247	1.98441561	1.445828684	2.083535256	1.835217266	2.017707752	2.180555939	2.085547097	1.988560556	1.70265477	2.191267284	2.156581757	1.947856345	2.745189434	1.915298764	1.640675388	2.418312898	1.165335694	1.748955175	1.673044651	2.725680325	2.734684658	1.674004922	1.953325868	1.783045119	3.502632312	1.674978465	2.205265318	3.037342976	2.049086123	1.490937167	1.903672149	2.326353872	1.893848442	2.150410883
1131	3.918142862	4.63569277	3.977901018	5.222499784	4.039021765	4.31966114	4.642417199	3.483716917	3.607673143	3.85611747	5.025288516	4.246081679	4.455313562	4.05667193	4.670589806	3.993773169	4.568090616	4.333631167	3.764708618	4.035522138	4.16191493	4.152898214	3.714776589	3.93548853	3.935717769	3.781317776	3.880329014	2.805240327	3.873613583	3.619438734	3.398216844	3.621347095	5.463082178	4.223833286	4.451412198	3.870311151	3.643792381	3.678871508	4.806345097	4.304337452	3.949928961	4.243948996	3.677558633	3.355833869	4.170283316	4.892299163	3.898971948	3.968142619	3.956637106
1130	4.670938708	4.715073073	4.170032361	4.348878938	4.951451528	4.044302941	4.006167312	4.462546734	4.578406037	4.184023528	4.531454868	4.140882874	4.330015122	4.663942731	4.979372287	4.203970655	4.363713903	4.760972457	4.724498465	4.571713085	4.731911507	4.653745075	4.204658754	4.883977	4.211090724	4.161736543	4.364150391	4.313815715	4.429449099	4.263880908	4.129474773	4.974254726	4.680567015	4.304178672	4.16601762	4.772206078	4.178338125	4.88046387	4.749113343	3.889822916	4.482824364	4.476152429	4.658923767	4.030654251	4.460985933	4.057144404	4.427438924	4.888671394	4.36407762
1129	1.798051732	1.898287314	1.719601762	1.774128796	1.72127363	1.401638574	1.456244398	1.871875832	1.532393107	2.119951833	2.043180698	1.398803229	2.261612702	1.792903429	1.556275884	1.665177592	1.527882995	1.635631796	1.940301118	1.726508863	1.458951309	1.313782211	2.076030967	1.484605925	1.97122361	1.928182358	1.31132507	1.907879068	1.920985992	1.280308294	1.552949563	1.376969778	1.306451389	1.273977009	1.951789731	1.457649565	1.51168176	1.33400897	1.66698794	1.74869398	1.432522779	2.254087026	1.50308564	1.44770772	1.65646162	2.059825268	1.758345514	1.652411384	1.734501106
1128	3.900267791	3.12203859	3.585508896	5.055769617	2.910770575	4.119422286	3.8231183	3.174845973	4.420439334	3.503199159	2.974668339	3.282759189	3.200699269	3.14476891	4.815650608	5.356979681	4.863612687	4.559381611	2.965024743	3.930291521	3.179504218	4.663884199	2.592904781	3.728747715	4.086692269	4.980338001	4.6951759	4.619887801	3.969764356	4.36290813	3.979801997	3.225841471	3.973782723	3.590004259	3.700048053	2.979440022	3.131108625	3.303399938	3.407679937	4.078334928	3.09281519	3.645965339	3.876172594	2.927629153	4.422061463	4.350614544	3.77869664	2.702398573	3.321248186
1124	4.380179237	4.235389532	4.287034265	3.461901986	4.391663784	3.696552156	3.657171892	4.174568821	2.911989107	3.619650641	3.237367684	4.518045773	4.014041097	3.479709867	3.359367706	4.217371473	4.074693911	3.793510503	4.674310648	4.325136224	4.859126557	3.986421348	3.231535895	5.374970063	4.737097319	3.596333218	5.116487593	3.123403725	4.833082796	3.604776609	4.156991206	4.366390935	3.716853223	4.999923681	4.558961754	4.006124292	3.900941194	4.34748464	3.543353274	4.903990048	3.706038661	4.043504513	4.26553576	3.483435518	4.005047421	3.83322744	3.47851807	3.960031533	4.871267601
1123	5.156792175	4.41314319	3.914092444	3.926125435	3.766748479	4.444394705	4.251693568	4.350176318	4.780536545	5.520686258	5.669373563	4.244897673	4.454929296	3.669354353	4.840350428	4.590990979	3.640239588	4.443593847	5.004657755	4.168332379	3.65178647	3.580110861	4.35928185	4.346004537	3.295690475	4.716516187	3.412336823	3.674664566	4.85063378	4.800478953	4.910357325	4.600572685	4.888087153	4.433420256	3.735610636	5.425363514	3.761704135	4.335709912	4.375020709	4.186059296	5.379060258	3.971011384	4.483665919	4.261689094	4.462777027	4.37843177	5.558296825	4.480751605	4.711970441
1122	4.306421096	5.052963841	4.590408593	4.846302636	5.15866394	4.751939823	4.017938731	4.973180796	4.803264911	4.049272187	5.099429767	5.342745588	4.608244496	4.454047859	5.100609254	4.042806388	4.200920553	5.039803675	5.376988763	4.78557205	5.29889444	5.589690824	5.294930682	5.336258278	4.156804133	4.832043318	4.669549445	5.299541241	5.552339974	5.724269192	5.756994809	5.807689152	4.980527854	6.080917014	4.583863173	5.327785833	5.433406507	5.204855835	4.661411085	4.5069875	5.436702167	5.301057697	4.416871218	5.648011457	4.570468239	4.839351258	4.716700966	5.509534939	4.653594299
3784	4.420077388	4.628813751	4.261906124	4.205927013	4.579889456	4.611148849	4.594889548	4.028096525	5.019140098	5.15261214	4.818213906	5.302181945	4.740550569	4.949452213	4.906814118	4.714773271	4.31190201	3.663440726	3.532982668	3.220499009	4.046070919	4.509259477	4.877894749	4.611357183	3.952639857	4.965173035	5.278328006	4.526198411	4.237066773	5.015461812	4.356047851	3.54975747	5.293538269	4.607814502	4.03135678	4.699169848	4.665460132	4.493941737	4.602699239	4.862246402	3.820281108	4.264027852	4.945978817	4.153607743	4.657130982	4.017593983	3.86644164	4.727563744	5.359246809
3785	1.415018413	1.622607863	1.816528045	1.607511064	1.88880855	2.089384477	2.349354121	1.489911065	1.353794343	1.936696138	1.630949808	1.756887088	3.003968774	2.135196981	1.791667386	1.731445776	2.233432688	1.496933022	1.370496268	2.372049191	1.974310714	1.539687831	2.169370131	1.801896928	2.077294653	1.728767853	1.911764134	1.834840623	1.726392542	1.421192643	1.690155817	1.597711539	1.635181794	1.866774442	1.807215307	1.744576354	1.961683799	1.45488829	1.908892955	2.061629783	1.727343398	1.805378568	2.073119948	1.362054513	2.580550896	1.726544606	1.788465668	1.639189139	1.422687189
3786	1.491064689	1.278396637	2.316952151	1.607009714	1.489671042	2.627414846	2.048801298	1.724383529	1.341739029	1.938395062	1.619779275	1.868735404	2.983876258	2.068131405	1.746045446	0.983061609	1.595354927	1.410342547	1.76615859	1.948608921	2.085855222	1.90346582	2.005506129	1.707844695	2.073619663	1.591429385	1.754326244	2.283343971	1.52579963	1.2956535	1.992802967	1.262961898	2.158819084	1.893549061	1.604306535	1.620720079	1.610545756	1.565675304	1.348908299	1.659108679	1.953128316	1.278257996	1.463547309	2.324951362	2.400355236	2.134944539	1.637901114	1.739756617	1.497707015
3787	1.480788122	2.521920216	2.34004424	1.918731398	1.681090567	2.079375873	1.914655373	2.393593672	1.955339068	2.388795291	2.568732834	2.138557876	3.2041347	2.079763104	1.890103489	1.834133	1.603138131	1.912363657	1.554306656	3.196818091	1.994141286	1.963910644	2.365547475	2.090221319	1.789889082	2.27137861	2.201823253	2.478901195	1.422286433	1.916681415	1.923951151	1.469158295	2.192447108	1.854274899	2.568997632	1.832990552	2.224663156	1.628267622	1.961401598	1.833259258	1.315913039	1.858361767	1.828474718	1.996300474	1.851630436	2.142406218	2.134746516	1.828614508	2.3115017
3788	1.913828703	2.046037965	2.120819833	1.432123074	1.606062033	1.167988671	1.843072673	1.680440611	1.77889588	1.88013533	2.037373926	1.305372714	1.907468547	1.287907077	2.754798354	2.37551934	0.940724764	2.475756995	2.473845656	1.245336248	2.330863454	2.125546963	1.767532432	2.302365302	1.528525932	2.942129452	1.693946356	1.660228844	1.932304855	1.17303708	1.92246053	2.445275121	1.876614214	3.295319464	2.410744634	1.272130092	2.102773384	1.211364846	1.359804881	2.135776798	2.349628713	0.950609256	1.741267829	1.344324164	1.443940761	2.029398714	1.33386693	1.437795004	1.313252397
283050	2.934340848	2.049688838	2.886069977	2.516153143	2.733855457	3.155298674	2.335053754	2.303262398	2.25653787	2.584967661	2.256400887	1.831572583	3.508439105	2.535931802	2.996596493	2.245400918	3.46054095	2.62738847	1.664326671	1.2759331	2.129352111	1.86438541	2.484838017	2.494042343	1.769670606	3.034394606	3.361159998	2.451103596	2.205635885	3.363317816	3.156659061	2.357322683	2.645047406	1.908940122	2.102022701	2.685445544	1.751429534	2.426179032	2.166175157	1.862477242	2.552682516	2.298345346	1.94675165	3.371885095	2.900257922	1.904743806	2.588951804	2.425389201	2.523947665
728597	1.589193065	1.263843836	1.425056865	1.008176198	1.795267114	1.407184951	1.414964196	1.49778649	1.366086952	1.330769262	1.560570104	1.517098319	1.547512817	1.671538272	1.328832251	1.259516647	1.764882182	1.313980762	1.715941088	1.281587731	1.484000276	1.606785579	1.327300264	1.29699755	1.408347086	1.157312548	1.071039406	2.106933208	1.310274068	1.274625265	1.570911663	1.211494434	1.633069326	1.866393658	1.511949396	1.352941871	1.791461384	1.688915121	1.176182341	1.400274085	1.782429022	1.441647071	1.390281302	1.65822252	1.39100859	1.474146027	1.729904237	1.535107748	1.144121602
728591	2.128773232	0.967263531	1.526226337	2.297363365	1.357241656	3.492274205	1.750018635	2.736733123	1.585362662	2.40215929	2.319684577	2.474548904	1.489314085	1.959076796	1.634824165	3.713979842	2.386487217	1.371485248	2.526551166	2.816438472	2.713593016	1.493786431	3.97436974	1.796327623	1.822035552	2.889322724	4.288627472	3.567920949	2.340380051	1.432730276	1.733018888	1.214827523	1.545759366	2.137282526	1.766234056	1.665036132	1.304880887	1.72104505	1.449543336	1.84506897	1.745083926	1.240435927	1.994517497	1.505699892	1.845936712	1.870661947	1.614773486	1.804820008	1.693468426
1143	3.216347731	3.609870026	3.148853413	3.383757172	2.991020352	3.155393947	3.207839342	3.447930247	2.817897513	3.39453916	4.561548944	3.439333985	3.715481031	3.278455506	3.772685963	3.795080707	3.721814003	3.898865337	4.21847992	3.730634065	3.387607498	3.735997825	2.598160795	3.384074997	3.885224682	4.184272363	3.829911606	3.007170232	3.257137927	3.357409301	3.589712455	3.639171206	3.87491815	4.132462713	4.024484011	3.538198853	2.757117605	3.289873753	3.363622493	3.385957953	3.129751153	3.212109272	3.561556909	3.154889431	3.535924066	3.331073305	3.826850596	4.070630423	2.758495769
1142	2.049890447	1.405301764	2.426086217	1.47867837	1.411241375	1.913253203	2.570843746	1.77359774	2.430048063	1.863550656	1.799347045	2.090251088	1.719177832	1.372197573	1.812080229	1.529627653	2.209177768	2.189178562	2.100412002	1.412163446	1.960506105	1.743995685	2.696974874	2.045900332	2.792723474	1.928560332	1.924383013	1.763106735	1.61378111	1.700057126	2.089503767	1.935713953	1.883849881	2.173796907	1.431293747	2.319045804	1.85515617	1.400674923	1.570235497	2.027993877	1.844272298	2.317196307	1.96043953	1.765190555	2.036594303	1.848626593	1.4119756	1.433917795	1.944212724
1141	2.059354563	1.975916641	2.71995935	1.522605057	2.505955661	2.099367933	2.422321712	1.896207352	1.508028422	1.64077535	1.719288201	2.453490675	2.45970428	3.214740557	2.069374133	2.029019795	3.282514616	2.118579285	2.715444732	2.459272667	1.694678063	1.829287056	2.175316913	2.467149468	1.863185765	2.944260481	2.632303155	2.256015798	1.542389229	1.884909159	1.819514686	1.800569195	2.303169112	2.058059258	2.028304912	2.43130099	1.662398739	2.076991047	2.424591254	1.989586908	2.241169277	1.849547918	2.464592036	2.174356933	2.909210335	1.997723036	2.245724925	2.44544423	1.823775392
285636	5.686599773	5.94974954	6.630125006	5.781199056	5.226602208	6.18478921	5.335451582	5.700129071	5.952083428	5.512403259	5.564576744	6.306812262	6.049006462	5.665956873	6.27930604	5.611757057	6.048290558	5.839697323	6.034328443	5.191047893	6.344773946	6.153834523	5.061912124	5.869556777	6.517831057	6.327360075	5.970319338	5.819901836	5.8489827	4.728955124	4.916019717	6.264132196	6.162998314	3.993694215	5.223110978	5.523815313	5.457004663	6.020400094	5.936391003	4.449244691	5.831202533	4.953263925	5.323494623	5.653698936	5.618924088	5.941184859	5.40841344	6.411868837	4.990099752
1140	4.786697701	4.277681253	4.661178598	5.270361494	4.925433559	3.985521347	4.828135283	5.131463228	5.214183722	4.993662988	5.103156323	5.319154777	5.432018527	4.710034643	5.527646903	4.344505758	4.463504216	4.898187312	4.457909605	4.880618613	4.385118997	4.775538074	3.335515936	4.976832865	5.193775138	4.665911719	4.823601426	4.712085046	4.600808581	5.468904933	5.763409034	6.030349311	4.813910015	4.717368902	5.204704532	4.901457365	4.959939782	4.822786588	4.543027495	4.752372914	4.711651888	4.545824342	4.436577276	5.102056269	4.727157758	4.565865173	4.528689834	4.568189207	4.206889898
285638	1.942790302	2.356246397	1.794813586	1.498663229	2.233223937	1.674952535	2.36460959	1.569306161	1.877310341	2.378786139	2.080992916	1.406979095	2.061454192	1.735492578	2.130805649	1.743630035	2.072145171	2.249503677	2.254879314	1.972861313	1.968582769	2.450801252	1.778929335	1.608040204	1.41261089	2.27655289	1.546190899	1.868230086	2.096993539	1.702970931	1.899494858	1.394533631	1.764173282	2.192989988	1.565043706	2.382957497	1.886061961	2.090775734	2.060858557	1.858044964	1.867069883	1.745709906	1.934123881	1.459973929	2.309346721	2.478976613	1.754877051	1.662834406	1.807748518
1139	1.737091161	2.262140234	1.198254401	1.858478539	2.638629136	1.647485451	4.104271517	0.983714848	1.926851407	2.306985501	1.136040231	1.199519439	1.48870349	1.776358936	2.103612887	2.192093981	1.287618495	1.111762301	2.126195016	2.657790169	2.0074263	0.736978435	1.979124577	1.579305268	0.915238187	2.976965043	1.034137116	1.697017139	1.042809348	1.013946871	1.308779719	1.718414276	2.507682369	2.193612797	1.154097422	1.627100589	1.26560883	0.958961492	2.107292357	1.115138219	1.099865672	1.511416283	2.238987437	1.114817906	1.031712484	1.449104067	0.867647605	1.452096779	2.135229135
1138	1.184016841	1.98400525	2.44653976	2.036997702	1.236612476	0.837829952	1.312113437	1.383016179	1.556142647	1.581904291	2.264486792	2.444319626	1.525105388	1.294055461	1.94146379	1.457264627	1.364207329	1.281033778	1.324399568	1.395474079	1.249772838	1.299526874	3.062897764	1.015786007	1.711092768	1.643490393	1.727317601	1.732120614	1.591881756	1.267960695	1.156246778	2.9677741	1.855668735	1.226509801	2.12159789	1.232436243	1.840255805	1.488698448	1.539169811	1.313974319	1.65895038	1.535425802	1.761195218	1.879668157	1.720804202	1.5246908	1.44284682	1.437461202	1.810191731
1137	0.96803432	1.283860484	2.400005729	1.096995991	0.632936117	1.328877571	3.046978001	1.123220598	1.21541929	0.825538053	1.536381499	2.395982286	1.244610186	3.085535429	3.03487097	1.217615373	2.618548718	1.279757207	1.196554049	1.562307489	1.305416518	2.519998913	0.997301018	1.090264235	1.0641898	0.632757743	0.715664539	1.848641178	1.434567423	1.211249901	1.119363303	1.214373726	2.514145103	1.12244355	0.893810688	3.531362533	1.223825948	1.228961143	0.805245932	1.226053761	1.327100167	1.176473881	1.472309923	1.008887319	2.492517521	1.99919245	1.798734808	1.5381505	2.278173645
1136	1.687303154	1.650154249	1.745211646	1.300264583	1.448608733	1.470095691	1.826455284	1.319572511	1.623634479	2.204661692	1.815309111	1.727357023	1.896331456	1.597535433	1.38699621	1.729410785	1.179541149	1.229462068	2.047610475	1.595229664	1.501394626	1.372977041	1.829234912	1.589346051	1.624618164	1.952223695	1.900856268	1.386789384	1.611976704	1.82763912	1.356687503	1.440558533	1.715530625	1.204889347	1.554744003	1.859750926	1.610124452	1.724918705	1.265409001	1.848102433	1.570441616	1.392059165	2.349296953	1.642374561	1.893003965	1.560755948	0.995189071	1.688798696	1.215108059
1135	2.411628981	2.117161018	2.005409064	2.076172669	1.810108331	1.631585519	1.772377263	1.964328204	2.083087859	2.114532364	2.9166058	2.364086671	2.239422315	1.787817808	1.815733572	2.023647639	2.279985642	1.582334533	1.492427173	2.798887206	1.98923827	1.689330743	2.043372373	2.449223016	2.322882802	1.98380879	1.786667951	2.708233833	1.804205068	1.509725238	1.824999749	2.170481268	1.208576571	2.346828479	2.217405887	1.473088812	1.43551971	1.403992863	2.234271316	1.839894115	1.423023482	1.677662487	1.607072239	1.550039008	2.228179648	2.941524043	1.649231316	1.964434618	1.91121655
1134	1.911412479	1.908232866	2.16897322	1.612194839	1.55010445	2.097004271	2.264493641	2.982486326	1.953285747	2.050758289	2.062081369	1.980804355	2.153032031	1.536877694	2.653212195	1.487022784	2.535070024	1.790363821	2.091387983	2.894784939	2.08894703	2.116280497	2.647270276	2.09291006	1.511777713	3.305747284	2.136694461	2.667599491	2.284553847	2.288650893	2.515817901	1.32198944	2.503714333	2.533161487	1.919442559	1.538188709	2.28720193	1.661845671	1.965370034	2.606083965	1.954911919	1.777162653	2.387497641	1.627188569	2.015251604	2.644937038	2.067827078	2.521894108	2.304849687
1133	1.168190857	1.466555011	1.092382043	1.192706057	1.060026335	1.119271656	1.945412843	1.791082513	1.595073922	1.677816782	2.099623444	1.659203926	0.9442883	1.547540277	1.408231863	1.246809405	1.533074261	1.327784416	1.146662969	1.542172443	2.21303475	1.144927459	1.876480915	1.289934945	1.784947085	1.825163027	1.001979787	1.019305902	1.331878187	1.137262711	1.697621259	1.422981588	1.8053159	1.042120001	1.371908305	1.281832952	1.287536677	0.978125921	1.513063137	0.987390245	0.771218425	1.81259815	1.407118172	1.07717348	1.381971248	1.968023011	1.423931761	1.59677654	1.696796988
3795	4.297775807	5.391056202	5.178838356	5.294005985	3.315572081	3.835170669	5.471822131	3.702815495	4.126932122	4.163643558	3.422271209	5.258198942	5.12272917	5.758765724	4.406799925	4.419336162	4.445124992	4.562214951	4.837113705	6.229563485	4.166499517	4.077591806	4.216182248	4.857364929	5.061023793	3.718600165	5.645888888	5.188894757	5.496714217	4.916357216	2.938939458	3.777241734	3.360408427	4.745571637	6.308129437	4.686144656	4.765055994	4.244885384	4.819496802	6.168604605	4.807635369	4.425812512	3.831246277	4.441991417	4.019078795	3.970414528	4.056125394	6.046357606	6.067062535
3796	8.013173901	7.537641152	7.316441451	7.834643817	7.538310356	7.07755107	7.702395524	7.513710154	7.591505628	7.403254382	7.645610541	7.446531705	7.022086247	7.437813446	7.584077198	7.68317144	7.73765901	8.051559156	7.263881499	7.077997206	7.604405099	7.131339927	6.649118817	7.130896854	6.981732105	7.709120299	7.435604305	7.435484856	7.804661406	7.395876128	7.309197097	7.432857437	7.186710651	7.050085266	7.53029721	7.433746	7.574711694	7.599642995	7.82223874	7.222147043	7.743866039	7.591774086	7.260701108	7.389886436	7.801012106	7.233813146	7.394260806	7.683031972	7.127581822
3797	4.05042039	3.949930931	4.917850312	4.277332253	4.335428193	4.596770552	3.263023376	5.004074456	3.881173895	3.823585619	4.161489664	4.030224555	3.679227119	4.535656152	3.192470358	4.899878481	4.101037519	2.804269615	3.690881568	4.009191112	2.601432855	3.840666868	4.072008241	3.766175888	4.549334241	4.515302958	4.110163569	3.961649788	3.836709232	3.446810377	4.145951453	4.846928761	3.763772162	3.609875317	3.985598849	4.203671624	4.454332441	4.549334241	4.027941234	3.525550443	4.11643912	3.673653274	3.73522555	4.723229699	4.173241392	4.01793829	3.330500521	3.849786488	3.789089516
283045	1.64413657	1.505336188	1.713020325	1.430922133	1.162930294	1.872203803	1.446860293	1.47971751	1.118996461	1.750440221	0.992892407	1.410261971	2.339093288	1.454285612	1.488733171	1.944477478	1.763985428	1.135062068	2.197930426	1.30736371	1.347392784	1.487177071	1.293721544	1.933001667	1.682864232	1.667101519	1.416088086	1.472565811	1.072400391	1.275727702	1.55170785	1.22022086	1.113033406	1.922354437	1.771187126	1.284202027	1.180707939	1.359556939	1.470921703	1.634239075	1.471415027	1.437576404	1.428851905	1.092067901	2.020249155	1.357895233	1.124251554	1.831670244	1.930097187
3798	1.240966851	2.18118353	2.072462868	1.932263688	2.083815976	1.641079377	1.640303441	1.776773849	1.655938438	1.265337591	1.457263314	2.094458598	0.909654041	1.631416579	1.631795156	1.571639877	2.344656019	2.068065437	1.022111234	1.904298744	1.656195263	1.070363786	1.243899038	1.297704065	1.68427956	1.635177416	1.35538671	1.926922167	1.78912654	1.728531454	2.319834845	2.028281639	1.753356005	2.318723579	1.39731973	1.314730915	1.758856939	1.655383631	1.934733372	1.587881179	1.333626515	1.220645362	1.281300685	1.832828984	2.519479325	1.356293242	1.551142499	1.358037352	1.141152223
3799	9.17140952	9.262191353	9.342934836	9.290197095	9.110752826	9.068005726	9.271661627	9.323371228	9.125045109	9.386239717	9.025113549	9.194615801	9.118026887	9.080852144	9.39447814	9.223103111	8.949735941	9.557466645	9.000189144	9.202917634	9.366088978	8.809658248	8.585875131	9.352508158	8.203602879	9.098012852	8.900441453	8.92476216	9.26552277	9.207610198	9.219085376	9.078368195	9.33190408	9.236351086	9.276069625	9.254337312	9.210943302	9.409176135	9.214366741	9.182623916	9.28884642	9.450813245	9.315727824	9.4203482	9.341293699	9.378614661	9.329174948	9.463749764	9.00447051
728586	1.45642837	1.336299946	1.577685742	1.791557679	1.480857072	1.376750756	1.255579578	1.500312118	2.103427955	1.733170368	1.765732823	2.340997242	2.270000199	1.516962342	1.699320034	1.371467787	2.015998092	1.625418949	1.868025518	1.255879737	2.147849074	2.198653868	1.519899341	1.230929277	1.543995824	1.59301661	1.554065012	1.408984488	1.220470656	1.302975254	1.673585791	1.805519641	1.570608399	1.483372406	1.561231704	2.411818419	2.450075966	1.238194645	1.435894708	1.61973319	2.566180445	1.693908906	1.908130826	1.577570776	2.21914692	0.929250749	1.712309863	1.482634969	1.579112425
285641	2.152171622	1.26441397	1.324781961	1.100648549	1.644553381	1.31925537	1.134147767	1.366990918	1.275919829	1.457516495	1.108798776	1.270627124	1.285459174	1.527841693	1.153026769	1.745318705	1.678637657	1.566391076	1.358438772	1.201654589	1.077833266	2.162660188	1.988526159	2.121187156	1.972408678	1.644679048	1.485706183	1.652395181	1.872763665	1.274332295	1.166924646	1.575736005	2.092102909	1.709461926	1.309041311	1.547218624	1.577529463	1.464566038	1.422853096	2.04461833	0.955739196	3.03298472	2.226729776	1.117740232	1.320766574	1.286205237	1.39371394	1.158982271	1.574114211
285643	4.335477558	4.409559062	5.438053279	3.231256238	4.131079525	3.983504494	4.496848165	3.74390544	3.721906907	3.943775951	3.578974931	4.714303579	4.796190195	2.417351042	4.48658305	4.241139353	4.252214522	3.433160244	4.358328079	5.078804148	4.5787338	4.67826512	3.63392297	4.957262918	4.433484984	4.692760818	4.937982888	4.596422227	4.990267066	5.154461939	4.865451186	5.267150648	4.765871296	5.047647781	4.540852445	4.859449138	4.404837139	3.426118764	4.07481381	5.043162653	4.575278673	4.911447477	4.421013632	4.492216326	4.30280144	4.458547441	4.453524337	4.348721375	4.04544277
1154	3.449072973	3.861398304	3.998026994	4.044512622	2.832749891	3.426583142	4.405609033	3.191654633	3.798072476	4.487605086	3.760360888	3.635625684	2.777425243	3.635479625	4.499491018	3.390493191	3.166177785	2.835466427	4.304478894	4.790968739	4.618512408	4.758909241	5.662828427	3.632191576	4.652009595	2.706155572	5.063193521	3.525823707	2.948785448	4.307199876	3.630954411	3.94682784	4.17935531	4.147877493	3.525408745	3.409077965	3.893552468	3.789346603	3.310463112	4.043897111	3.004896337	2.659760093	3.83965304	3.907787711	3.132801419	3.944707295	3.300318125	5.132398567	4.739813473
1153	8.803088625	8.907901198	8.24798334	8.898428376	8.095868547	8.43887035	8.686881065	8.674241355	8.447239339	8.924773361	8.773459142	8.712024294	8.415711395	8.39635113	8.591179957	9.127627108	8.292238707	8.346592842	8.388285516	8.390387495	8.594847875	8.379385903	8.543410912	9.053561006	8.870724376	8.45337983	8.424406182	9.270842984	8.616890902	8.795146307	8.588075471	8.500502963	8.280262612	8.199836401	8.722337485	8.665329729	9.049557888	8.865047326	9.076560132	8.679711501	8.884102592	8.827811436	8.493927568	8.503310036	8.491211234	8.859695207	8.450357106	9.200953605	8.76878985
1152	5.797763099	4.876547947	6.099218035	6.191490864	5.909847456	5.537042948	5.137978663	4.916281789	6.662985643	5.729657954	4.846700082	5.890371725	6.593827114	6.456429158	6.232306873	5.431402494	5.876986535	5.733877711	5.81049356	4.760599825	5.024759909	5.705848583	5.869780743	5.906083924	4.982842891	6.098151923	6.471801599	4.907173682	5.20902801	6.138503022	6.504060737	4.808228326	4.964656191	4.427102439	5.825879271	8.003404611	6.548860448	6.314390771	5.615021485	5.599918341	5.83127379	6.249269362	5.783763685	6.890198527	5.572970026	5.151699597	5.996865728	5.989865406	6.506137997
728588	0.911135054	1.15190921	1.21295433	1.352297744	1.262995874	1.493715899	1.734771214	1.474380654	1.394192971	1.069422698	1.086144934	0.998794345	1.614464354	1.659389123	1.828426443	1.907781237	1.450465391	1.501868412	1.718177919	1.672981317	1.342408928	1.191261161	1.677046384	1.538093705	1.564222016	2.287411365	1.202242018	1.890281873	2.043067534	1.00657474	1.498879531	1.215408576	1.631662181	1.388650761	1.118390806	1.205710212	2.220471537	1.000175544	1.327364451	2.15463036	1.383382842	1.48557726	1.200781531	1.587307919	1.598042358	1.481948567	1.673999967	0.987052054	2.31371624
1149	1.389258735	1.162934531	1.844501244	1.700154369	1.025508149	1.455765185	1.748602396	1.451380098	1.997370879	1.70133873	1.63952319	1.766561837	1.961998517	1.295603616	1.524761527	1.660424812	1.64547175	1.625537298	1.78086403	1.890038844	2.037609412	1.809736193	1.681318355	1.716867983	1.621143628	1.522088731	1.588478699	1.261266096	1.867370696	2.121756289	1.53358967	1.556278085	1.823822156	1.198811426	1.51431154	1.594576936	1.981208499	1.06639289	1.775765229	2.482057524	1.666595366	2.03559597	1.335185512	1.522973896	1.833204453	1.663283965	1.567194155	1.321792945	1.68645974
1147	5.443936836	5.684220805	5.735118341	5.274891184	5.357949676	5.250250257	5.546731862	5.509485848	5.501638956	5.226515549	5.031410771	5.377400146	5.689296345	5.37458921	5.401421043	5.642472638	3.495503829	5.787101036	5.295426089	5.656477356	5.44057948	5.406404352	4.989271404	5.854463726	5.186045715	6.234173496	5.236665816	5.321088041	6.060924723	5.437573729	5.527948555	5.828366297	5.450731775	5.193464971	5.334331466	6.300866482	5.232826931	5.845628272	5.78507272	4.707148363	5.591422055	5.425579813	4.799456975	5.088299813	5.286987576	5.53311591	5.738379659	5.198833332	5.216414095
1146	1.93493353	1.942426862	2.379663389	1.274283939	1.55440762	1.739953278	2.353552216	1.715187554	2.44620412	1.769399883	1.795871686	1.716154193	2.458566677	1.795931834	1.249451104	1.479687941	2.266385529	1.634421897	2.020932382	1.196684166	2.239603765	2.037434864	1.445872679	1.90590774	1.614036109	1.904488044	1.631571619	2.091566078	2.065065938	2.005967026	2.571836468	1.329266456	1.211314091	1.760941296	1.763474631	2.067715352	1.864155145	1.49487948	1.980424416	1.744726234	1.574456505	1.721849409	2.663170511	1.748734796	2.699730841	1.671032158	1.848069434	1.705654398	2.174845034
1145	3.050617546	3.234208087	3.187625407	3.922974897	2.696633855	3.077084078	3.3572838	3.341964963	2.467328747	3.188416634	3.428817447	2.668765163	3.639689465	4.187017433	2.607219322	3.433516771	2.374850288	2.78441232	3.127462615	3.027971549	3.372026059	3.030500072	2.337267418	3.070655391	3.744707051	4.114822473	3.029139791	2.850069035	2.981502116	2.879268305	2.966517949	3.805416644	3.734407556	2.490910218	3.318537741	3.54477151	2.966635283	3.3753098	3.087397728	2.583557643	3.050949734	3.130983681	3.074861891	2.660198369	2.719067464	3.597010803	2.713063178	3.256271807	2.160858695
1144	2.03499234	1.891585116	1.971646724	2.309264715	1.916898064	2.959095093	2.059512207	2.380508591	2.040869528	2.740623854	2.047861094	2.723746377	2.714914497	1.928540877	2.169639656	2.33554357	1.401767526	2.028463289	2.203637145	2.715617654	2.826341893	2.350758861	3.39992941	1.915925095	2.855450009	1.965421049	3.163013456	1.908470006	2.593653727	2.940877103	2.295201133	2.709285434	1.9237834	3.042855695	1.812556566	2.609445379	2.30529513	2.179607288	1.791887137	2.267284434	2.219184703	1.919292569	2.685274264	2.400005169	2.826232304	2.918431762	2.619384271	2.322201025	2.30529513
283038	1.28949246	1.529816453	2.827881704	1.507291742	1.853969698	1.544543872	1.698480151	2.802985631	2.226487925	2.436666933	2.105572771	1.276425603	1.431946757	2.467575495	1.460867456	2.212415318	1.986106451	1.194380956	1.368017726	1.40555109	1.185970062	1.43277716	1.456506615	1.083547171	1.340934103	0.715974902	2.572616618	2.108181755	1.315678501	1.942661409	1.283993567	1.325764854	1.471544693	1.130681428	1.625155244	1.630846542	1.217576429	1.476692965	1.981797806	1.633313249	1.817285014	1.578736206	2.178070232	1.328657895	1.390249655	2.377261149	1.709540389	1.691203777	1.48705262
283033	1.9845022	1.647188806	1.183209494	2.130189313	1.305664288	1.4349086	3.040672555	1.717314475	2.110224119	1.457434966	1.966154386	1.203108494	1.854253384	1.799506218	1.886075806	1.75177121	2.50208244	1.988183548	1.535301931	3.003291132	1.918215976	1.507960934	1.563771542	2.112974585	1.554789893	2.301897508	1.704267228	2.57969483	1.69888278	1.595769423	2.362598631	2.608385121	1.630401706	2.191655702	1.251642515	2.396152552	2.446045061	1.816426575	3.178636832	2.238608577	1.181453259	1.139022946	1.893596421	1.731817436	2.143382416	1.553630121	1.350182128	1.848859297	2.312705403
1164	5.068639507	6.117220102	7.097208966	5.66352647	5.973466664	5.190248165	5.360348091	5.457881665	5.050229897	3.500031324	4.618840289	3.509632838	3.590683828	5.33217444	5.330030414	4.815592109	6.718640813	5.788397908	4.569382525	4.540215122	5.613386276	4.463794041	4.90524974	5.203420829	7.027017806	5.362072986	6.101879657	3.580406271	4.481466707	5.071063688	6.534293216	7.797415827	4.90068606	5.730780496	6.018083779	5.357887653	3.822529415	6.141674571	5.540172935	4.873649526	4.676420705	4.996155222	4.336796239	5.899158925	4.391256513	5.266968985	6.774034385	4.557882846	5.372830156
1163	1.048277055	4.399421527	0.566673235	4.791075766	2.994511165	2.767887819	0.897964181	1.746709283	4.379262389	2.18718789	3.996470668	3.521354687	1.216663378	3.497397497	1.081829795	0.628593567	1.070315952	4.856834777	0.911106666	1.307233925	5.045338183	0.458903594	1.5181538	2.642541609	0.826515744	1.245305601	1.203921852	2.077266759	1.606928194	1.187208935	4.375261932	2.661204524	1.247502981	1.159705066	3.728903155	3.559287776	2.289142562	0.759715001	2.599860131	3.039941003	0.886707959	0.977169071	1.014693547	2.772116307	2.739502423	0.648601775	1.023791796	2.463133496	3.748804156
285659	1.199920995	1.003040403	1.412378915	1.196232847	1.90785855	1.709929419	1.385303707	1.193261812	1.415501197	1.264313616	1.563559379	1.465216941	1.807097825	1.273006375	1.783960681	1.831229514	2.045895215	1.142947731	1.430249097	1.274014129	1.011772056	1.73051763	1.283460703	1.908535036	1.099705411	2.50577855	2.145793082	0.972405487	1.594442619	0.949517728	1.332654039	1.338088037	1.484589904	1.075969938	1.331616642	2.048699181	0.934762523	1.286842307	1.288227747	1.501405905	1.312461237	1.342969893	1.432353453	1.787223719	1.874544328	1.752637492	1.327886883	1.601978768	0.993694082
1161	4.35299271	4.756003833	2.965868899	4.633955226	3.96959159	4.238520647	4.847838967	4.349654793	5.228427293	4.740658899	4.081802635	3.390812752	2.931508676	4.059850034	4.478312456	4.298888617	6.025514747	5.303631806	4.490413291	4.605356333	4.506890339	4.378479069	4.328837386	4.508004551	4.545463896	3.18434115	4.251098142	4.221248955	3.71193968	4.138326543	4.251812464	4.323101195	4.399841634	3.291409202	4.402692887	4.832665975	5.006981009	4.490593256	4.795493217	4.06916349	4.129426508	4.595899135	4.749642169	3.517732244	4.842055313	4.106800042	5.271159633	4.928343901	3.464470017
1160	3.591435146	3.017506108	4.007856985	2.780942788	3.035137467	3.697741921	4.282548197	2.764871874	3.5771199	2.425911593	2.985121208	2.859077326	2.805507005	3.390325425	2.830622241	3.394688141	2.997739289	2.686960155	4.508769563	4.169351635	4.426972629	3.976243385	4.463517818	2.813847312	4.629556206	4.193635275	3.980403156	3.409770711	4.255321078	2.946838913	3.436734268	2.679074558	3.262190642	3.606750911	3.042443015	3.448589403	3.00209399	2.888602228	3.562603264	4.145669376	3.31473778	4.366192039	4.201929183	2.364358345	2.831063199	3.457499267	3.905720806	4.677476423	3.487115036
1158	2.403470806	3.054430146	2.542974779	1.936925383	2.25648407	2.13058525	1.663949453	2.047399677	2.547327665	2.529148371	2.637852403	3.22745621	2.330703693	1.95462225	2.533396469	2.175895342	3.614570449	2.891895137	2.681701115	1.638172705	2.996559506	3.652636324	2.941142261	2.824145209	3.288470215	3.268024981	2.834683839	3.023497479	2.871653661	2.501369338	2.17202352	2.130613012	2.563342926	1.964409026	2.076071238	2.18965957	2.5899717	2.056763495	3.324603712	2.539039459	2.306432834	2.412615034	2.02508131	2.620960073	2.063746221	1.84615049	2.240567049	2.263733853	1.828465831
1155	8.676040675	8.431770085	8.405154958	8.763706774	8.760160893	8.47973022	7.755815303	8.506821716	8.751777728	7.918754097	8.063271713	8.277095005	7.764444114	8.563073149	8.450421119	8.185539735	8.190140644	7.948431555	8.089303924	7.348627828	7.51089767	7.816892016	8.465532822	8.131255416	8.108401418	8.471175194	8.195472383	7.78016594	8.081916466	8.229557819	8.450175411	8.635372652	8.041867246	7.805394493	8.371512696	8.496724013	8.524283495	8.348958063	8.518498971	7.974594831	8.818344522	8.369431155	8.316889694	8.421033568	8.53611777	8.29216648	8.425150056	8.347644081	8.194915296
550643	9.204948995	8.973936118	8.867152397	9.012067946	9.394177064	9.014341054	8.126685794	9.029108531	9.182216127	8.927373856	8.599649636	8.193795054	8.176625478	9.026746493	8.935937021	8.934226817	8.612817991	8.638109619	8.802552488	8.630040554	8.568826144	8.700682423	9.126194556	8.991080281	8.744541904	8.548281262	9.138498428	9.166984941	8.920106706	8.814389614	9.350686889	9.199231027	9.053234604	8.705982473	9.176996327	9.104623735	8.528029218	9.047281873	8.556898399	8.556466854	8.772465562	8.997001068	8.742400918	9.187814513	8.863346625	8.634909469	9.07357594	8.891944208	9.284538438
283025	1.152593516	0.919376996	0.823815374	1.321076595	1.848829948	1.082027442	1.285437938	0.949957106	1.556313884	0.926522513	2.616301179	0.997297644	1.780524368	0.971556021	1.841829791	2.454126571	1.116608634	1.570530467	0.940522354	1.600302574	0.957590191	0.780666958	1.200076581	1.178942512	1.042146429	1.097225275	1.83628899	1.224308705	2.016622984	1.341529931	0.884684613	1.195876728	0.859841355	1.206642076	1.049842183	1.026211363	0.823646113	0.604283772	1.344545425	0.561653877	0.908574425	0.697336128	1.191930443	1.094598716	0.950931935	0.956664144	0.861095777	1.056230959	0.74515242
1176	4.345895358	5.048414066	4.178104424	4.645615161	4.530884524	3.843837097	4.248631034	4.452039291	4.745838307	3.96154055	3.863732646	4.2493071	4.372709313	4.745393681	4.746830422	4.654304214	3.651984571	4.679992572	4.769915239	4.160159272	4.929736219	4.34088723	3.574485525	4.840579822	3.95214671	5.097918362	5.078352189	4.423236291	4.56343022	4.442656844	4.943287475	4.573724757	4.415936452	4.952332417	3.669509034	5.130516004	3.605979621	4.419938084	3.981866537	3.532677257	3.883333444	4.238873639	4.471627518	3.791080216	4.28891325	4.111380621	4.617486292	3.719801922	4.704492417
1175	7.96862269	8.054529781	7.672896474	8.137797821	8.146942064	7.895513492	7.635712439	8.107957721	7.951924164	8.275955216	7.472512505	7.742464189	7.543002566	8.414033924	8.230472581	7.460453361	8.573978152	7.339960601	7.289962986	7.371127554	6.722287193	7.123048385	6.723040688	6.826107906	8.489694219	7.426653736	7.613079924	7.887282223	7.865138226	7.704746189	8.097718494	7.903340505	7.72087139	7.867942255	8.055899082	8.379621469	7.25618464	8.045641857	8.055969818	7.912344396	8.183697217	7.948118472	7.979597333	7.949722415	7.909087913	7.867302231	6.798313236	7.23116847	7.944112124
285668	1.31235415	1.518546442	0.80194964	1.445704024	0.951341253	1.060551083	1.108122794	1.131353142	1.053603339	1.519276693	1.208744039	2.152117806	1.165014627	1.154066778	1.096757493	1.053879708	2.35273023	1.13223067	1.299364783	2.835235511	1.507301658	1.373144906	1.710756515	1.69503094	2.456919627	1.724446206	1.830468137	2.101515173	1.364523381	1.63269908	1.281785154	1.603189223	0.854705824	1.425915165	1.130121502	1.159676645	1.816619319	1.110039494	1.387200596	2.04443482	1.810354497	1.425915165	1.746907611	1.639311906	1.362033796	1.130494212	0.860709683	1.617891325	1.149783685
1174	4.755408314	6.253586385	5.27965428	5.67915738	5.193912088	4.848514364	3.424717636	5.78532704	4.256959295	5.900042356	4.952721543	4.38578825	4.253876419	4.747666021	4.884249062	6.045325252	2.297117698	4.357272875	5.254089399	5.196674352	4.546642728	4.803237642	5.353777595	4.218575958	6.570675581	6.465055394	5.527292128	3.824808136	5.381709149	4.917651626	6.432046114	6.357129705	4.904809235	5.211554148	5.515521303	4.887515641	5.484674735	5.688405205	4.382113318	5.72771645	3.894884746	5.599287337	4.863135937	5.856741923	5.596218664	4.986032043	4.730316956	3.413431701	4.635038218
1173	8.240148144	8.019136335	7.931227838	8.385761128	8.199665936	8.438926415	8.00001126	8.413224232	8.100720134	8.08866627	7.838988479	8.379641861	7.66401451	7.881097995	8.047032267	7.689951396	7.787302455	8.08886205	7.887155623	7.493593047	7.585685697	6.86682961	7.792565517	7.531881371	7.570005028	8.555917956	7.941469545	7.731518239	8.252346516	8.12107391	7.712862224	8.257675005	8.263298034	7.881875513	7.940220077	7.951687689	8.282698683	8.021445111	8.043037779	7.017366525	7.766200332	8.107714878	8.044962525	7.825931666	7.99607406	7.942913737	7.572845851	7.528754934	7.742767475
550631	2.674998684	2.086111366	2.387021471	3.206303048	2.176167076	2.358766962	3.228134747	2.959888938	2.283998156	2.531525623	2.962972008	3.903164426	3.090789965	2.843153867	2.769687595	2.984858348	3.875665278	2.730435894	2.399343353	2.657755724	1.999575979	2.487111463	2.954254965	2.638711901	2.488415836	3.739398157	3.375801003	3.381365416	2.847437954	2.887585422	2.527682633	3.03865483	2.73747217	2.852185487	2.980186192	2.252110025	3.348884625	2.108835078	2.837093725	3.262268464	2.697428145	2.904225052	3.469574504	3.244802009	3.375517945	3.038256714	2.245541953	2.208022395	3.00883548
283011	1.484093394	2.353522147	1.917205885	2.134088396	2.504076182	2.047617127	2.184044287	2.422199367	3.471453171	1.549589886	1.926674977	3.578164352	2.007973199	3.12448166	2.888233363	3.388941857	2.370483389	1.666125326	1.945674311	1.682950518	3.924008293	3.117259779	2.524582934	2.808588017	2.055592134	2.523277949	3.016739633	2.270153925	1.894911271	1.519098656	3.634494849	1.618147755	1.246858478	2.434849853	2.539291023	2.039088942	3.911469138	2.271840924	2.443837609	2.518235068	2.162791114	1.956076981	1.805211254	2.309784139	2.509506076	1.980407326	2.233246195	3.016912569	2.342754264
283093	1.607236381	2.198335014	2.083976705	1.042679598	1.356407456	2.050052392	1.620709818	2.488225207	1.858016	1.214096833	4.435131034	2.031944575	1.710995598	1.786947634	1.239213249	1.987771892	2.174227923	1.071014055	1.901657748	2.608443588	2.147679897	2.886150086	2.403363932	1.662837935	1.568442447	1.513870232	1.559123868	1.281957165	1.336223571	2.793153459	1.992158577	1.077995411	1.446931961	1.882782417	2.200031642	1.543198179	2.140049963	1.506963198	2.218747414	2.084804396	1.654313736	1.039165754	3.039606979	1.273412851	1.579704315	1.470647386	0.65116561	0.992272826	1.279299648
283092	0.534739165	0.88029603	0.626141428	1.659674266	0.916436067	1.555560257	0.815147385	1.401078016	0.422375646	0.614474284	2.493982778	2.52421564	0.877709905	2.148054662	1.271609823	0.969250105	0.614377845	0.982245391	0.99250881	0.61803803	0.605026826	0.68273873	0.798481784	0.86662744	0.831721074	0.556771269	0.790797133	0.366872883	2.20522434	0.934269442	0.768575133	0.833469365	0.787900333	0.609318138	0.882809485	0.458082352	1.883523497	1.136248029	1.289095013	0.799771699	1.789907832	0.496062594	0.599051694	1.035828862	2.355045926	0.994151136	1.217253283	0.534307072	1.170259343
1187	1.83175478	2.220909945	1.770325873	2.067566104	2.7245982	4.17059325	6.166557133	1.940672339	1.4952522	2.204481379	1.785184112	4.692119726	4.17277498	4.516444861	4.036355356	2.374010078	4.779305331	0.704737439	2.618739728	4.076196842	4.526938459	2.885302494	7.747306331	4.723821784	2.070678638	3.714575659	5.399135743	2.002115347	3.95522508	2.185882038	2.189587599	4.553195581	5.03531662	2.397328981	2.720234542	4.271285838	3.408594501	2.700954157	2.632730565	5.910767991	3.073491841	2.074219426	5.712097734	2.841182733	2.025627208	2.499223221	2.879733173	4.737604779	3.28908496
1186	5.148277317	4.581081397	5.065565066	5.374489619	5.65219392	5.015446473	5.169618063	5.187563237	4.810653727	5.360219812	5.213144947	4.442420854	4.530026284	5.624887841	4.496440996	3.945191004	4.186136849	4.100656728	4.454651419	3.906563261	2.601470015	4.443794855	3.752087613	4.389824699	3.918238961	5.314962446	5.053944668	6.214430089	4.530407968	5.359094784	4.330700164	5.063215731	5.229364502	5.929246663	5.278389821	5.39744825	4.390021056	5.445036867	5.161937164	4.489086973	4.600173936	4.538428715	4.608967109	5.642431095	3.603258826	4.995961988	4.863288911	4.408011872	4.805012776
1185	4.057965939	4.922461701	4.04283534	4.352871835	4.879241518	5.200998748	3.278604505	4.802221909	4.575393651	4.897091762	3.427769738	5.303744836	3.964274667	4.431560453	4.578568024	4.892024716	4.984918271	3.92986996	4.789694442	5.24350173	4.287912977	4.970359662	3.158353458	4.588822118	4.71577812	4.454501293	5.349169471	3.626489237	4.19256375	4.897588938	3.72785303	5.02186235	4.928677004	4.431473973	5.062354183	4.908050863	4.335444661	4.585622557	4.246780315	4.539607172	4.821955146	4.001065269	4.115020571	4.705895102	4.286491313	3.837646218	4.802118051	5.756008901	4.816914791
1184	4.108645229	4.442405485	5.043221105	4.222756079	3.464289083	3.924401827	6.285870517	4.377770021	3.013918255	3.506646897	3.669048138	4.55472918	5.061928075	4.815477353	4.566904772	3.899060542	4.476835862	5.398225142	4.247814661	6.352268791	5.293255941	5.347740631	4.862146613	5.237226893	4.504746088	3.655290018	5.078850061	5.292610282	4.729629552	4.278535153	3.075304287	4.341461657	3.8774475	5.443269643	5.013160068	4.796582104	4.121495921	4.220001938	4.218497998	5.69465323	4.720969536	4.162899339	3.704462256	3.864878364	3.699464921	4.107965144	4.723740044	4.492065911	5.149082959
1183	3.476875543	3.467734864	2.281645302	3.237977326	2.071330282	3.407264078	3.755980293	3.72199384	3.646686336	3.940509798	3.484658743	2.721395967	2.611284342	2.855827937	4.060895991	3.28371245	2.485002893	4.615680165	2.995422217	2.536095095	3.053381891	3.089749931	1.600211679	3.070234394	2.61598989	2.817671463	2.797872854	4.177041856	3.45486478	3.897640753	3.27275135	2.632176838	3.569072904	2.699839035	3.654992791	3.416346781	2.915458365	3.533509905	3.035114384	3.999931235	3.638933249	2.884467915	3.249828887	4.033249438	3.792766942	4.696713488	2.601607284	4.023601234	2.288463473
1182	6.384386493	6.332236651	5.953631163	6.041067431	6.143569748	5.537645308	6.953239056	6.841114493	6.201830425	6.191088996	6.719038878	6.044759134	6.129978162	5.613329422	6.122625235	6.685724756	6.044262123	6.889481078	5.929958833	5.981442165	6.507518771	6.138142293	4.844659337	6.017759184	6.318332721	6.077613421	5.550220533	5.954264905	6.178760712	5.913009666	5.888859	6.027772693	6.194834533	6.65334975	5.676345943	6.596769468	6.383380227	6.739864419	6.160047173	6.680257094	6.317088254	6.842125893	6.266263672	6.63072177	6.720523584	6.46846078	6.562329605	6.769156019	6.43931716
1181	2.340118479	2.758361378	2.760078567	2.331045448	2.384979271	2.624915222	1.743640383	2.237055008	2.1967536	2.621951588	3.127219137	2.967593748	2.535867701	2.503891355	2.527667889	2.081067466	3.08290492	1.896249899	2.300999336	2.216498757	2.576724936	1.639498446	2.317068689	3.197153673	1.823768247	3.285050655	3.624679087	2.721552698	2.422405606	3.258144756	2.611581447	2.471123595	2.231191235	3.047020528	2.500561391	2.199709844	2.79706642	2.998735838	2.857848101	3.109131029	1.954027685	2.210283582	3.474558436	2.406337554	3.301639541	2.4140482	2.855241297	2.637753581	2.08330259
1180	1.413218943	1.334942781	1.598109819	1.803763306	1.157679445	1.743049383	1.40709084	1.848494038	1.712801377	1.666206261	0.954060848	1.457402879	2.048004954	1.025870248	1.358648505	1.396975813	1.667134271	1.650045826	1.161645126	1.396162984	2.005092647	1.708275384	1.731382372	1.119915961	1.281652858	2.077333497	1.299947386	1.746034381	1.858950117	1.090995476	1.303312494	1.394762264	1.381921931	1.549515562	1.470769183	1.644202712	1.602511629	1.385648848	1.958914942	1.94514028	1.967677126	1.772142252	1.78308204	1.16412753	0.999736408	1.28841908	1.520013239	1.337152738	1.630279123
1179	1.206343497	1.814033822	1.092179768	1.142066196	1.296222565	1.059238159	1.332479567	1.375419087	1.923894652	1.574132601	1.587575771	1.588951247	2.096576373	0.969982762	1.034997156	1.52222167	1.61966463	1.070877844	1.417323987	1.253578029	1.547360815	1.560996534	1.448928506	0.917027865	1.047285973	1.221969851	1.468803464	1.653009327	1.102862782	1.250199213	1.095482065	0.879164113	1.053715996	1.362879196	1.246148533	1.330753086	1.059894835	1.478805541	1.116405157	1.695444801	2.228731761	1.295657463	1.266217734	1.211176614	1.174283824	1.195256142	1.195131345	1.385941708	1.475863892
1178	2.944545147	3.325486283	1.768128919	4.10513705	3.542250246	1.66380201	2.423710129	1.790421151	2.931749226	2.712762496	1.484551905	1.729712032	1.287411993	4.073286855	2.02391243	1.456626815	1.35472082	1.805990919	1.238250114	3.522497897	3.457489225	1.963127682	2.644775722	2.071237364	5.211962592	2.389666389	2.721369689	2.884632669	3.333135677	1.928654334	5.645502681	1.023654123	1.383967207	2.413446034	1.895853706	1.202778661	1.630841491	3.320822833	1.520013973	4.850070577	2.277137006	3.766992239	2.878538362	2.430378816	2.134365629	2.725389312	1.46745166	1.060129386	2.440584226
283089	1.144124075	1.330175073	1.338648098	1.50272613	1.712442123	1.187422999	1.102588057	1.153206852	1.139985588	1.180815749	1.233710559	1.438020476	1.238680876	1.159839823	1.327283998	1.000703247	1.985438552	3.530279336	1.335581907	1.46959903	1.327497994	1.172781585	1.341439792	1.419059982	1.296823189	1.619588397	1.363677001	1.912120732	1.263155331	2.22258746	1.205776801	1.101998885	1.07160244	1.127954423	1.819589876	1.558540614	1.618721981	1.461833273	0.846992687	1.76461074	2.452697551	1.393440877	0.717826905	1.839562932	1.661869671	0.942357889	1.874379882	1.308851299	1.286231901
85495	11.42236459	11.27886928	10.83223273	11.26008997	11.24030359	11.46885115	11.18276274	11.47621678	11.45220577	11.56785537	11.2272279	11.28264909	10.2081487	11.19651984	11.25555565	11.33697575	8.339117246	11.29666317	11.47616196	11.63871707	11.49751859	11.58255993	11.79495335	11.31211256	11.13730751	11.49612024	10.94718147	11.93661387	11.35599351	11.47041345	11.74891499	10.41549512	10.71689962	12.01389565	10.56229103	11.36875495	10.854375	11.13529278	11.45073344	12.04175227	10.83242672	10.7524936	10.89483663	9.599144009	10.92176703	10.42814278	10.90401112	10.08581378	11.22335082
85480	1.183356909	1.757264803	1.34828924	1.776794674	1.016171698	1.842192604	1.317876165	1.221518681	1.228696622	1.588099262	1.531376868	1.696749683	1.835578061	2.398602427	1.49206258	1.722006503	2.884572247	1.660399778	2.599204152	1.502701848	1.313664693	2.322036386	1.690838268	1.826315439	1.613000396	1.372561071	2.472265235	1.339658221	1.740426009	1.858082651	1.348646959	1.554662102	1.968067975	1.450217099	1.567248744	1.367792687	1.608075134	1.171166828	2.010088629	1.638101915	1.283327156	1.843235807	2.009622944	1.70715779	1.70555904	1.439781983	1.429466108	1.596757432	1.435360046
283080	1.098555231	1.794222219	1.322879791	1.364863225	1.098854431	1.218085524	1.884504354	1.433716989	1.240226355	1.356625486	1.956857607	1.869341721	1.287034715	1.142573607	1.330071829	1.754742704	1.365060475	1.903453287	1.863055256	1.308576387	1.266591687	1.845659057	1.372022753	1.364185139	1.2704483	2.085780561	1.27636698	1.369754526	1.162784131	0.976611317	1.350078031	1.04455708	1.140588257	1.691049148	1.189497376	1.525766208	1.564745276	1.266362019	1.806415291	2.282531052	1.401565623	1.282003461	1.315552917	1.488731853	1.205853471	1.098401223	1.362254871	1.450838751	2.188477234
1198	5.386606559	5.652294145	5.532770096	5.933690033	5.838087695	5.453588351	4.56191079	5.391706229	5.731073724	4.956777199	5.50680719	5.716959078	5.046706092	5.715613146	5.771837516	4.902090114	5.154021088	4.528099178	5.022862839	4.981428173	5.581043225	6.032774546	4.940085538	4.722913073	4.955716171	5.07011442	5.135631596	5.018990239	5.0614847	4.83848424	4.797685596	5.167433058	5.320618702	4.682996004	5.860683436	5.424645518	5.355082	5.359275642	5.321037542	5.341534773	4.475802637	5.673597667	5.687096228	5.744864644	4.736311531	5.330435926	4.853286143	5.561539157	5.592926598
1197	3.291464461	3.520264894	3.753550679	2.947334553	3.515007958	3.603559084	3.177685729	2.812825926	2.001242323	3.269428669	3.084084102	2.860825439	3.690603615	3.45325473	3.199200127	3.696967415	3.8774651	1.845244384	3.935361818	3.19051862	2.838896244	1.835780481	2.476182871	3.231694613	2.965753348	3.578985577	2.44148323	2.472230384	3.044084659	3.702197686	4.035259352	4.111428094	2.732851172	2.600682689	2.473156357	3.440447313	2.895133107	3.451208616	3.53158771	3.3721307	3.246111267	3.096717266	1.925875758	4.093653909	3.939416853	4.170945081	3.470119041	3.110201531	3.428325107
1196	4.641841483	4.959211022	4.162077061	3.757174313	3.519163447	4.33090039	3.642392557	4.058537925	3.419771142	5.361793297	3.647808989	3.103732843	4.821477174	4.875853295	5.508561841	4.077269592	4.240600759	5.420513211	4.587730321	4.487670579	4.705843445	2.858459785	4.557771995	3.901701208	4.310999698	4.472508749	3.996385465	3.888940454	4.503946965	4.6842231	3.998765371	5.312455229	4.410162191	5.316680412	4.521849967	5.787447614	5.548797005	4.624913562	4.194735907	4.683289066	6.101266633	4.963292483	5.317919061	3.734806455	5.756887801	5.295072724	4.203523996	4.659699917	4.480620174
1195	6.383972547	6.051225787	6.027518713	5.962722488	6.379238072	6.847029175	6.345604894	6.518392867	6.255967752	6.603672923	6.257993159	6.219230731	5.727178727	6.856354071	6.515838565	6.502376749	6.303775042	6.996537548	8.557482055	7.610056761	8.200769539	8.0915108	7.707443795	8.009790336	6.163932666	6.424776775	6.248786331	6.585818869	6.764188152	6.508274222	6.322236704	6.931504018	5.970687433	5.829144072	6.185817711	7.488983718	6.329705049	6.54727232	6.874221436	6.192104404	6.175007172	6.6040275	6.88248528	6.43957574	6.996674518	6.610502552	6.990348443	6.805377198	6.57817301
1193	6.056451485	6.315628397	6.023994975	5.746989512	5.836552037	6.672690087	6.353663747	6.409219279	5.773519402	6.625659791	5.829647663	5.811056308	4.548885069	5.910872808	6.473004008	6.183208269	6.938846262	6.89531848	6.086699231	4.895261607	5.972006133	6.171854453	4.959080804	6.888022798	4.732424038	6.495917899	6.22749397	6.497036618	6.052906562	7.15746278	5.398394793	5.868324973	7.17290704	5.144903122	6.169313544	6.224639208	5.884797349	6.108800895	6.569554139	6.130653382	6.280969526	7.033538678	6.338482647	6.062199352	6.770302005	6.868993104	5.511543469	5.978566701	5.893067538
1192	8.550100972	8.380890634	8.424132853	8.583556103	8.802365244	8.430891861	8.160430325	8.577306724	8.520995666	8.725658831	8.421482557	8.253789171	8.647097427	8.608799227	8.261564043	8.444787824	8.218481792	8.281898521	8.076778147	7.918172581	7.951262089	7.784137719	8.117741394	8.285142645	8.581751537	8.417605348	8.364548447	8.315145904	8.376597477	8.451816256	8.68217275	9.057493095	8.433705843	8.427358109	8.48810464	8.647706412	8.644518585	9.037691179	8.404204091	8.319630135	8.425949024	8.570739158	8.863674951	8.725296232	8.497305046	8.464500103	8.167757515	8.10989822	7.954114444
1191	8.06884566	7.545292517	8.682107616	6.155987917	7.196079223	7.16777104	7.323381669	7.135132669	6.876216845	6.913460707	5.494792265	7.127517044	6.026118584	6.903196125	6.312329386	6.739555632	6.822326136	5.906161776	7.377611828	7.664402777	6.237664174	6.791788475	7.617756079	7.298812789	9.31543011	7.961168264	7.495261411	6.856091866	7.209308453	6.90264856	7.665848676	7.091406009	7.181328466	7.133709467	7.65831995	6.121175077	6.821554403	7.99524259	5.894475487	6.695524624	6.248844289	6.461255458	7.563625138	7.603870438	6.866841826	6.814058988	6.479447253	6.735239141	7.041828445
1188	3.101878325	4.730757675	5.112179245	3.016585022	2.392978207	5.313803307	6.676247164	2.311834924	4.125913021	4.062759891	2.042091617	4.952316795	2.641450564	4.432004068	3.972094969	2.89666503	2.669207221	2.932446825	6.042358945	4.07727519	4.336311046	3.818084834	6.176446599	3.080261622	3.842861632	3.515922042	4.001945736	4.955245888	3.588685208	4.674222758	4.387107968	3.97350524	2.952754418	5.835562789	3.769295311	3.081922147	4.194723511	3.761573339	2.768526049	4.137613958	1.860114837	4.064768313	4.415175193	3.442501531	4.352437466	3.328919712	3.726575638	6.117166426	5.921974112
283078	1.003440238	1.602522757	1.591695347	1.439510793	1.441571243	1.535111619	1.608272838	1.094817597	1.23981456	1.268038092	1.34086267	1.753203129	1.223522898	1.526097825	1.488593799	1.614337367	1.296193248	1.253920242	1.555530599	1.432578803	1.940953768	1.029408667	1.790228774	1.649491377	1.489992345	1.965393986	1.536988479	1.690876286	1.162414026	1.201460564	2.136370152	2.089672246	1.529371467	1.794678702	1.219762256	1.168248399	1.181213663	1.376003277	1.436864379	1.427869609	1.247483986	1.210606303	1.306979808	1.362172652	1.447884812	1.314462224	1.919841688	1.362893739	2.076962014
85481	3.347101444	3.186713849	3.290130045	3.691919485	2.75056739	2.384414079	2.11919479	2.525539816	3.086229486	2.912165127	2.681019267	3.672276945	2.927949711	3.356932191	4.524882967	2.998015333	2.724920697	2.887762531	3.038225977	2.760658002	2.559612464	4.497393229	2.983185088	4.111277288	2.864985778	2.953179669	3.782847198	3.966523251	2.449766434	4.333126685	3.088734045	1.941742254	2.368295911	2.908285747	2.847281777	3.00461787	2.941109209	2.901372522	3.783634966	2.882724979	2.260072787	3.20523233	2.519463968	3.156267437	3.363491421	3.920503573	2.578332393	4.056217652	3.205111968
128611	1.956008602	2.0241339	2.106356371	1.830847839	2.050896713	2.165226911	2.135024139	2.459140645	1.988071157	2.000234996	2.341201127	2.555154282	2.697401851	2.40607295	1.74180748	2.475845633	2.405207616	2.145158857	2.150846764	2.017709295	1.979971376	1.802551256	2.302762328	1.583959005	2.708756074	2.450825416	2.554588834	1.870746655	1.946741917	1.54129663	2.067775283	1.714357309	2.141508799	2.12180996	1.92082048	2.633336494	2.299282561	2.341807526	1.66390392	2.472947827	2.118182712	2.401668276	1.590070781	2.782193112	2.811660746	1.739996498	2.397659773	1.713971116	2.205623638
128602	1.276790442	2.141211597	1.888597097	1.647713412	1.730415529	2.081968353	2.706974028	2.325250739	1.540249836	2.640544646	1.419867682	2.485573862	2.014377842	1.333035491	2.085827458	1.78645084	3.443027737	1.992791603	2.413467663	1.780311547	2.048274575	2.68378234	1.532773906	2.035441168	1.681469739	2.611158989	1.952816008	2.232048523	2.190974342	1.734492608	2.513598891	2.194157359	1.851370221	2.567452239	2.452305207	1.342368459	2.304677857	1.914465857	2.382321317	1.889620956	2.046861464	1.70518018	2.08953562	1.984904013	2.407242723	2.505749742	1.67959682	1.713339634	1.396430574
440387	1.406532375	1.736570347	3.027547423	1.968308525	1.189885233	2.079603799	1.350779354	1.262884246	1.955811924	2.64423642	1.531119118	1.732038406	2.797640962	2.000911091	2.080175321	2.824192156	2.371462791	1.895855136	1.078085879	1.078085879	1.853331444	2.107853509	2.357036385	1.362515415	1.835302434	1.740540129	1.279426603	3.366682349	2.122148187	1.443868328	2.415219553	1.567589188	1.363058712	2.031755757	1.517591709	1.547289504	1.897845531	1.563238515	1.062533251	3.317458501	1.160004965	1.921520109	2.130913563	1.765364041	1.382281467	1.694980386	1.144159136	2.213455382	3.524120752
440390	1.018275456	1.044387732	0.989089348	0.834413548	1.251733383	1.577684846	1.188673288	0.960457221	1.248515446	0.871776734	1.765447747	1.865654971	1.223762991	1.240560171	0.951397736	1.369810809	1.69648131	1.238595964	1.786405747	0.856861623	1.681049143	1.000499374	1.08858848	1.889098535	1.326603069	1.49364642	1.414793057	1.422252627	1.208739381	0.980314149	1.394111308	0.820179462	1.428779817	1.085591407	1.154885024	1.301097712	0.978461735	1.214401121	1.241494761	2.134429604	1.276397411	1.455056427	1.068169675	1.028017302	1.385140172	1.208255009	0.864547408	1.147297879	1.592636806
128674	1.931316667	1.797371452	2.131219387	2.21471081	1.048712417	1.803522548	2.228530014	2.071877128	2.445804645	1.864939365	2.729434848	2.541018894	2.399746342	1.819885177	1.852982487	1.864468989	2.298249886	2.03317568	1.373602622	2.410632674	2.422356392	2.070003947	2.482368143	2.276540718	1.832249284	2.453738763	1.841619939	2.198414221	1.939627144	1.736654221	2.016510706	1.970752784	2.05270171	2.776166377	1.911420884	2.349729624	2.186820889	2.440522654	1.792656406	3.441681404	1.959206934	2.407275028	2.774553204	1.591598002	2.265474668	1.881594725	2.792804754	1.808236815	2.215119757
100861402	7.571037736	8.144306539	7.980250717	7.784277786	7.711366311	7.578635909	7.749090029	7.997323111	7.969588513	8.019971668	7.689973594	7.786489799	8.017166091	7.723644177	8.087207839	8.121164149	7.670250292	8.335170532	7.884517802	7.078144204	8.191132153	7.968021218	7.529727096	7.79459618	5.570071085	7.288528084	7.244793632	7.688304038	8.021038982	8.029272894	8.096845366	7.573020258	7.915749712	7.791427365	8.084256619	8.104772468	8.09936005	8.069813293	8.038398255	7.582296967	7.900201406	7.905171923	7.722291739	8.181816364	8.151714331	8.043155852	8.340225998	8.531423661	8.081475943
114026	1.459826717	0.819299331	1.26552942	1.206252181	1.084480798	0.845009477	2.154722192	0.961133804	1.259916849	1.479467762	1.161182706	1.167936879	1.579119944	1.202731383	0.967111314	1.046848243	1.072867203	1.204595669	1.377063035	1.543725984	1.406580091	1.093967071	1.996423479	1.057969961	1.379909069	1.615630536	1.73537916	1.299452349	1.296745728	1.409396404	0.855878652	1.076412579	1.164083803	1.066405044	1.098883617	0.976176271	1.598451323	0.95906601	1.410665646	0.807640707	1.777530534	1.735249211	0.784670222	1.025256323	0.902058809	1.091661978	0.948728874	0.98072671	1.36202994
440337	2.072778186	0.765885645	1.51223586	1.124737771	1.416484666	1.661466911	2.352532333	1.59903302	0.826098622	1.576749385	1.820171746	1.685321402	1.890431052	1.058546518	1.750685222	1.300235452	1.990145593	1.277576397	1.843045741	1.425641307	1.859129713	1.93412	1.16854887	1.698092079	1.670890707	1.600984965	1.305784097	1.398586166	1.164578744	1.213739181	1.644281231	1.201313671	1.374479642	0.969680323	1.354942618	1.369982858	1.704292378	1.56068179	2.15716257	2.092254118	1.369591508	1.270296574	1.229157253	1.731764933	2.195636564	1.625392699	1.501889296	1.091326504	1.83957079
126014	2.094791873	2.284675949	1.916152936	2.063652049	2.163307009	3.080490636	2.587200295	1.750209716	2.666980395	2.245620113	2.138713993	2.381791019	2.481990991	2.984057578	2.230653627	2.267660328	2.603483739	2.366463921	2.321900378	1.729751516	1.866828843	2.0706717	2.436570212	2.385685139	2.494140226	2.903993545	2.645220135	1.82152608	1.71722739	2.491625076	2.419957043	2.026222953	1.90458953	2.430762342	1.895557202	2.02388937	2.562139008	2.225777658	2.360123691	2.452617825	1.767227765	2.309679153	2.446868108	2.636932729	2.647342139	2.834239429	2.711495355	1.828104647	2.362738045
440335	1.413820906	2.399752191	1.725250816	1.743726664	2.158551874	2.909686344	2.639118587	1.529286606	1.72989874	1.477100946	2.010203332	3.171557297	2.940560395	1.839312022	2.183684004	2.067512861	2.244012164	3.298086515	1.582894093	3.016177441	2.08454394	2.135466174	3.03647341	1.928511779	3.956351921	1.488109922	2.378640184	2.401607071	2.180742878	2.134000736	1.85835728	1.652242734	2.061979207	1.508219754	2.630879989	1.815163362	2.233745988	2.188967891	2.02168736	3.631770767	2.303160215	2.065163038	2.315087596	1.480628495	1.739226548	1.519897257	3.048184317	2.200580498	2.488632227
114034	3.770486958	4.23684321	3.576726945	3.765283915	3.875083583	3.536100401	3.209363693	3.601503663	4.032115047	3.654935331	3.882062569	3.9383109	4.107181701	3.044115118	3.037518998	3.953911918	4.832668157	3.335102855	4.062198086	3.319295405	3.306707809	3.237490502	4.798540069	4.505289205	3.20256771	3.839569443	4.228811513	3.434178425	3.615480585	4.240909927	4.149564437	3.3774417	3.305257906	3.718573907	4.555986614	3.566595982	3.336127499	3.427134016	3.74773061	4.491778108	3.710259351	4.425346121	4.274832556	3.848034394	4.231466634	3.839212977	3.463695771	3.933472303	4.395202357
126006	2.889313194	1.853918959	2.146655767	2.804588549	2.627904749	3.125573621	1.793886597	2.490834165	1.73659031	2.807959904	2.005805827	2.188646114	2.047896367	2.259528924	2.26752729	2.613825527	2.442588398	1.839110531	1.731109026	3.068175363	2.230909163	2.392204809	2.99755675	2.792677752	2.390335184	3.239907104	1.970454618	2.535367264	2.787428531	2.099088696	2.165309463	1.949476174	1.848734622	2.080997651	2.353977052	2.267813077	2.251427091	2.419409543	3.46979411	2.314960268	1.653066729	2.042548494	2.494554328	2.055829427	2.436927112	2.159482909	2.750230257	2.552105714	2.877602374
114036	1.170956672	1.308835195	1.333309712	1.193146311	1.502246665	1.497784793	1.268081104	1.0874655	1.019571377	2.049958836	1.016963162	2.309755366	1.080107604	1.833841997	1.857205927	1.709601053	1.096086338	1.29607769	3.140555413	1.750881648	2.606001557	0.95177147	1.186807275	1.361013959	1.239055031	1.579298152	1.891147345	1.28531685	1.740225676	1.005361548	1.772133418	0.95102444	1.728431806	1.466004002	1.554837763	1.461795861	0.998260469	1.415735832	1.314627016	2.101112858	2.379086942	2.010940066	0.940002022	0.973669402	1.620193158	0.781637802	1.333044944	1.315732199	1.123176585
126003	8.55977398	8.085855394	8.350958465	8.53519409	8.605652407	8.565509032	7.647801499	7.921180546	8.135782033	8.085685124	8.198452039	7.970095939	7.480776683	8.543264501	8.240628119	8.050650875	8.107519143	7.480421572	8.140467383	7.903070532	7.491982763	7.682401434	8.59498519	7.711937394	8.680813754	8.313925321	8.111134859	8.139265541	8.386541364	8.296175016	8.16922255	8.055755262	8.055838626	8.037805854	8.17275283	7.933233541	8.262129368	8.099657063	8.14904424	8.611356484	8.494825275	8.250538606	8.683991894	8.055053801	8.033479926	7.921429885	7.563449236	7.738513877	8.189354856
100128682	1.396690238	1.509353254	2.156570923	1.310305588	1.312424019	1.850197286	2.404532903	2.229896318	2.161161625	1.904099981	1.619878882	2.155992374	2.006762106	1.920871854	1.779941043	1.852540642	3.369691806	1.740801993	1.847335737	1.995116702	1.235775742	1.680599538	2.19485084	2.230913703	1.733598655	2.3143585	2.285321162	1.732554872	1.575656805	2.150331718	1.894136986	1.962690592	1.66092111	2.397321579	1.32475106	1.358740987	1.636558315	1.422263579	2.019723738	2.409504183	1.973622045	2.138679752	1.738751668	2.559347186	1.923465592	1.835569581	1.457473615	1.833121696	1.688466786
200726	1.521055241	1.497224016	0.977674731	1.061092549	1.274286107	1.390663639	1.818074127	1.302018199	1.074032865	1.601699825	1.099654034	1.568896557	1.543048087	1.621176852	0.98686015	0.982853567	1.1694544	1.40063484	1.305877922	1.389683209	1.497636373	1.708371195	1.344752046	1.799677816	1.470502492	1.237039578	1.139333081	1.463734087	1.180677384	1.382715216	1.859123238	1.464792062	1.392758067	2.272270844	1.404598281	1.167444041	2.311497542	1.00952219	1.471444533	1.239598115	1.546862931	1.226885175	1.282992318	1.357123984	1.848914284	1.185753423	1.544755039	1.759725805	1.570052636
128653	3.38303048	3.056461091	3.001087964	3.599055093	1.933541198	3.560716223	2.720718355	2.778186422	2.750923935	3.212394606	3.532594935	2.968280764	3.986589833	3.874466614	3.540861685	3.257256082	3.823973668	3.373327451	3.242108176	3.173214518	2.794165653	3.066596574	3.198023996	3.580655539	3.050199599	3.261165652	3.541557396	3.128868515	3.223254681	3.167415955	3.232298383	2.366016772	3.50510609	2.517132026	3.160998916	3.006649705	3.992101685	3.053601455	3.016126218	3.793562545	3.704389474	3.155963823	3.940161034	3.743660079	3.296522098	2.82150445	2.738830207	3.025453725	2.958742334
200728	4.959701577	4.783634405	4.043628154	4.811269052	3.916783442	4.060317108	3.652668154	4.605859142	5.132541972	3.342333847	3.924463045	4.194631076	4.515611489	4.838267355	4.678735301	5.166984403	4.005651172	6.025246285	5.085419156	4.582813016	5.091267809	4.468600853	3.939930694	4.422596273	3.847539572	4.727864437	4.244514554	4.28964322	4.41454002	3.767731582	5.496795408	4.486110544	4.492731594	4.216653209	4.958794062	4.584418815	4.012830872	4.700967143	3.970981829	2.261299107	4.854667125	4.997144115	4.749684389	4.919557216	4.990244828	3.443139097	5.389782708	4.367053364	4.73265518
440359	4.531329939	4.190791684	4.606634998	4.177354835	4.429995908	3.801135237	3.986833569	4.587573491	4.370093808	3.958539662	3.712891233	3.26742128	4.97654141	3.928909894	4.708275697	3.753208679	4.972659537	3.87188837	3.658947368	4.230523782	3.869734511	4.293986018	4.342834968	4.012656467	4.544665319	4.697969283	4.342078903	4.083463007	4.025209964	3.845863446	4.235210184	4.502314452	4.720081651	4.628271885	4.074010725	3.452528417	3.962590369	4.518041618	4.473763183	3.53470622	4.199472271	4.209587858	3.88863801	4.198138753	4.035626507	4.137556804	4.260304978	4.380064169	3.992672311
440356	2.02822816	3.61192258	2.00493096	2.392353614	1.579359947	2.216802568	1.733974171	1.424939235	1.736457032	1.954706019	2.833617382	1.880693909	2.651165762	1.190055849	1.765336128	1.633965414	2.009238039	1.759271262	0.953265656	2.981314229	1.761132019	3.311822354	1.363805293	1.873014939	1.542750152	1.996456791	2.117576538	2.469928547	1.800223766	1.362028029	2.308345243	1.377168632	2.415170356	1.733659789	1.614645524	1.826500846	1.572785444	1.641579229	2.118145046	2.384999171	1.891847366	1.522737846	2.248297688	2.00663805	1.845190203	2.20732767	1.789786172	2.625747305	1.854541675
128646	1.706367979	1.844582316	1.876916635	2.384399323	1.845147135	1.767320972	2.065102676	1.725367027	1.670011453	1.870925629	2.140099222	1.401542031	2.019666254	2.542394737	1.945822025	1.974073847	2.534277984	2.418719073	1.924732615	1.71400986	2.070213542	2.326119145	2.938274816	2.063975223	1.920819399	1.857478736	2.214524333	2.662113242	1.706132909	1.720254357	1.878306283	1.674380555	1.711494165	1.478845354	1.617586777	2.185918129	2.888811917	1.73299944	2.394779213	2.792673277	2.307881599	1.70741772	1.924267184	1.552236626	1.451481663	2.115419304	2.31573446	2.342865324	2.062350669
100128675	2.429705451	1.522390772	1.455107084	1.437650345	2.168265391	2.305369078	1.648368811	1.831334208	1.504715915	2.204519994	2.056148114	2.492522238	2.199664144	1.802099595	1.392074121	1.02396814	2.274853662	1.718828775	1.66550719	1.495327812	1.779310678	1.185096693	2.520305568	1.389491089	1.39671502	1.799490998	1.661045635	2.164114183	1.3281091	1.848121981	1.582813912	1.481231514	1.86892603	1.967313738	1.689617735	1.80614607	2.076175448	1.619248332	1.647150135	1.718051445	1.655559716	1.424601718	2.714919234	1.805645219	1.62575354	1.990237264	1.588770057	1.492445254	2.270854532
440348	4.613704749	4.90050427	5.486319054	2.371731796	3.378949363	3.125964927	4.552921105	4.540602016	2.81233817	3.617748474	3.788668436	5.471091798	5.250937112	3.333570879	5.004756612	4.196575219	2.683092005	2.986044491	4.739153058	3.54391986	4.809731736	4.80349541	2.928044038	3.91248758	4.636565356	3.246865604	3.908596498	4.67690034	3.37771056	3.33111562	4.517403373	4.702418609	4.128054121	4.179330074	4.331882484	4.520743533	4.686766839	2.91307253	4.476895188	3.122259093	4.175596767	4.216482677	5.008927921	3.367522141	5.431230653	3.264476248	4.036295757	4.6086399	2.996285484
200734	7.498259852	6.231357281	6.397742099	7.344330317	7.119013951	7.819760953	6.672591727	6.962892203	7.67887445	7.757234437	7.488090412	7.31012124	7.150917573	7.570640886	7.535818415	7.850899295	8.111620031	7.329711793	6.188739632	6.534513727	6.674330519	6.354812203	5.488648308	6.680029587	6.962011729	7.332075681	7.39608488	7.361690106	6.537538338	7.095120062	7.370764153	6.887862964	7.341972129	7.472209943	7.343416387	7.269722544	6.552329251	6.578816082	7.872267023	7.046337745	6.507248586	7.577715607	7.057001631	7.506519313	6.652105572	7.36684749	8.057920105	6.367647903	7.174507398
128637	6.813977578	6.750263691	6.544785311	7.241707949	6.651560711	7.060230484	6.567139502	6.726859364	7.390603595	7.152365019	6.892623466	6.741572821	6.960953428	6.615366159	6.7512881	7.131955378	7.067553148	6.380675387	5.911513452	5.833024665	5.489711626	5.886130232	6.19370185	6.201114364	6.433256697	6.832545607	5.96129666	6.525807618	6.822912804	6.86913899	6.807558731	6.514381687	7.581591538	6.213428018	7.172348223	7.879048341	6.520477943	6.624107527	7.13251131	6.787143447	6.953952738	7.325408509	6.862634947	6.29372387	6.766075422	7.192515357	6.734432319	6.358766771	7.016061059
165530	1.950117442	1.603097724	1.804215494	2.018969986	2.425529953	1.834621443	1.614839113	2.097911572	1.530227987	1.690372672	2.014374981	1.758380879	2.231498013	1.93142128	1.857618822	1.69921667	2.432711596	1.448406507	2.049363282	1.932586503	1.809181357	1.819451044	1.298158604	1.426427744	1.955453769	1.994726237	1.632111591	1.759621689	2.609704314	2.069516435	1.796363894	1.462692965	1.42471914	1.599040941	2.108283489	1.567434314	1.765044232	1.213522413	1.742771121	2.290590686	2.00065338	2.07706918	1.898929689	1.439993377	1.502928945	2.130595351	1.863596551	1.528603687	2.427736574
85409	2.386894896	2.457345634	3.339322425	2.349571724	2.51417996	2.782720468	2.269640217	2.730630641	2.460375119	2.084143955	2.703326175	2.848091924	3.10344575	2.795601773	2.588094663	2.860424101	3.332544659	3.193226629	3.371204836	2.840691432	3.039305525	2.378743442	2.747838184	2.119041682	3.139686877	3.223081719	2.622628498	3.315800979	2.99813451	3.108037053	2.454275278	2.432636984	2.541378749	2.574939979	2.46868179	2.937696534	1.931674954	2.763727966	2.952960844	3.361561787	2.555807872	2.805944135	3.296142215	2.652408719	2.973028478	2.929043694	2.442129033	2.717967836	2.298978748
85416	2.073172981	2.792198026	2.858955708	2.281584061	2.280609746	3.566363463	3.088909106	2.52202449	2.651119882	2.594824118	3.615709125	2.14882247	2.152399956	2.067527841	3.497053299	2.731206743	3.100559202	2.688188957	1.883391632	2.608112117	2.665354863	3.63102597	2.71206863	3.095043951	2.580723179	3.900050962	2.948510552	2.160577218	2.948510552	2.069183891	2.254122536	2.877831247	2.5535443	2.956193182	2.130050606	2.523453281	3.137905686	1.987204646	2.02893537	2.90729654	2.416643295	2.422190456	2.984121645	2.705025515	2.204875227	2.840147518	2.876274399	2.382715368	2.096526205
85417	1.581664301	4.064804835	1.751635428	2.594594504	1.268082721	1.977435283	1.803092983	1.403952383	1.460043562	2.050071616	3.262066961	2.773326548	1.749148296	1.58141292	1.732702645	1.818947503	1.780746936	1.305542351	2.528099214	2.054232752	2.614859273	2.152266394	2.020880457	1.964086343	1.507390661	1.892124139	1.206531358	2.047203156	1.598944489	1.685461151	1.286678374	1.978816351	1.45850152	1.987701993	1.838885399	1.383293031	1.893290869	1.628207549	1.462336491	1.949172401	1.942919488	1.528622267	1.240394202	1.439215052	2.767970815	1.447320203	2.536237768	1.727268195	1.566184685
85414	2.154727728	1.932992917	1.951018344	1.464031369	2.656302784	1.621668383	4.000607484	2.734831904	1.838624414	2.277708497	2.573105427	1.560057176	2.260855744	2.193447558	2.714592479	1.9370174	2.204423152	2.085073765	2.103976208	2.413478137	2.144261706	2.231723634	2.272978356	2.642032636	2.188176354	2.182733981	2.244946067	2.394704107	2.430828623	2.333772518	2.227955299	2.513936932	2.353792855	2.659355848	2.153625409	2.681885561	2.000329456	1.90504976	2.298426281	1.847973947	1.47628414	2.433945154	2.1173526	1.676295396	1.945904382	2.623254857	2.062289554	1.746746344	3.223565085
85415	3.509310959	3.541323672	5.371382529	4.530394852	5.278333888	4.594006647	4.73350902	4.79816016	3.891776839	3.246804719	4.315088593	4.125341365	4.716117963	4.385977211	4.475818299	4.525316078	3.538949388	4.959001863	4.419889755	4.540461231	5.19180834	3.818086154	4.35487239	4.892534462	6.165841014	4.227442845	5.081125147	4.248299163	4.318915887	3.951855001	3.52576373	5.232354405	4.346674388	4.566634515	5.333176913	3.788659205	3.681226051	5.510166975	3.805774013	5.33091471	4.180699245	3.622793144	4.137727359	4.54911726	3.013612555	4.4964961	4.45117313	5.487814919	4.64970448
85413	1.066943942	1.040313035	1.377841606	0.933512548	1.188490292	1.637712795	1.7697887	1.336524751	1.198751301	1.036954523	1.308090638	2.020978515	1.161554035	1.07577347	1.331078497	1.827008035	1.990263191	1.095708511	1.551711358	1.211332894	1.842101273	1.325783279	2.166926088	1.054139383	2.046145583	0.974056424	1.386568626	1.352945964	1.296830755	1.63962046	0.98642057	0.996629024	1.656905422	1.483246206	0.8594897	1.011754065	1.763654911	1.511851493	1.631475002	1.374084854	1.512805628	0.964682078	1.654776933	1.457102588	1.429101006	0.931657669	1.26490365	1.517267206	1.638990578
10	1.450874862	1.422585637	2.307277799	1.482786583	1.201133681	0.844760071	1.319438836	0.668707077	1.270457849	1.674197852	1.481105919	1.271569182	2.16837109	1.973151328	1.681804174	1.697972458	1.698792189	1.274226529	0.629414621	1.250307253	1.238557244	1.545632625	0.969165059	1.896822147	1.236567234	1.671571699	0.868041867	1.47035821	0.689702893	2.868838185	0.956421115	1.034766089	2.770820883	1.013668257	1.579277414	1.776857581	2.453286152	1.74284237	0.862852779	1.223158368	1.501781474	0.965537774	0.834526307	1.272589456	1.387296316	1.06129206	1.36342053	1.409948357	1.149812583
12	1.689677646	1.544715209	1.348850735	2.9069051	3.891458276	1.687743116	2.747990472	1.854544647	2.566086486	3.135566262	1.950035699	2.244884247	2.879213183	4.772415571	2.06304498	2.10685321	2.763913816	1.359503457	1.443605642	1.579981611	4.049608984	1.647129245	2.987504768	2.805172575	5.28952397	2.782048243	2.924225371	1.373009639	2.590528465	1.41337005	3.312500256	3.495629058	3.727883272	2.710465183	2.439640505	3.02179409	1.640546882	5.677121922	1.989482062	2.185030426	1.918499055	2.918309049	3.930244564	1.650002283	2.680719818	2.070825175	2.206934622	2.97565712	1.487858136
403341	4.892621421	5.870622178	5.515148541	4.743160944	5.238775833	5.450818854	6.388456239	5.517829609	4.638796206	4.722653787	5.811076842	4.51615829	5.720227122	5.273057083	5.260830505	5.45004544	5.251410091	5.445628894	4.942519266	5.26322772	5.420870473	6.031141093	5.425876095	5.928212156	5.807677573	4.983408364	4.598996468	4.741196805	5.737757542	5.949618734	5.56317333	5.740853646	5.090563283	4.170101831	5.115555202	5.566154272	6.096522849	5.85143807	6.114488499	5.829209811	5.773510387	6.25049182	4.850890113	5.570483082	5.161874163	5.244640723	5.844373924	5.944413728	3.843194719
13	1.268718965	0.781185457	0.709917674	1.015220083	1.190366742	0.924671103	1.357442402	0.927013733	1.233759939	1.191580512	0.997519344	0.999554948	1.152348158	1.150759226	1.072554403	0.977794339	1.362333021	0.907140394	1.629706857	1.641441127	1.131986811	0.884802905	1.137258818	0.752206406	0.944326758	0.96061349	1.396299352	1.266513734	1.217970919	0.976022549	1.244298527	1.752506661	1.057308097	1.302041618	1.424480659	1.453002303	1.440674688	0.875321964	1.118053984	1.265112455	0.888117922	1.060491491	1.254135715	0.82113111	1.191239907	1.459044845	1.107787382	1.03254894	0.924182696
14	5.227139402	4.860569355	4.907645388	5.577710083	5.347268549	4.717999254	4.24544276	4.631000424	4.889103034	4.887507529	5.863436872	4.67644873	4.041274114	5.313783605	4.863243426	4.802831245	4.188249314	4.772138054	4.232981151	5.400320901	4.067491978	4.617662174	4.605679177	4.357049971	5.675697537	5.072352592	4.212230068	4.512400146	4.601486413	4.59760204	4.721867678	4.570216427	4.715950204	4.454242284	5.10761248	5.061517298	4.67227213	5.033814728	4.526576176	3.870288846	5.131146315	5.233244744	5.106354068	5.516823229	4.852627301	4.50859493	4.262010313	5.082495496	5.459161089
15	1.789037567	2.133345771	1.774774901	2.194054812	2.319988079	1.625236028	1.908956237	2.225091513	2.215712591	2.065930796	1.608650878	1.917186498	1.871441468	1.825130982	1.700572256	2.03145221	2.964373302	2.255002916	2.764351996	2.300715962	1.893064269	2.041665334	1.709797208	1.900182434	1.740693926	1.96725638	1.766791769	1.967877304	1.881480319	2.310152378	2.526713071	1.945288626	2.521574731	2.050129305	2.156443513	1.706982157	2.26975039	2.078966238	2.10420066	2.255765423	2.019945964	1.673069539	2.411661271	2.495241831	1.832176176	2.239444605	2.649757969	2.170140936	2.219605297
16	7.071045158	6.950994135	7.422297991	7.276453925	7.112222744	7.051318052	6.667922275	7.349275974	7.05337833	6.84081514	7.30237494	6.897503655	7.690461137	6.374358274	7.005770427	7.252785777	7.329957351	7.252555383	6.956027259	6.641393075	7.016521229	6.682374634	6.664140312	6.942327142	7.65271411	7.258268698	6.290282608	7.073657275	7.390470806	7.050522532	7.006376847	7.725943335	7.826378513	7.435421753	7.52060613	6.741983405	7.078314516	7.297863838	6.718530356	6.796097457	7.286406058	7.608857514	6.833083477	7.383306513	7.358641677	6.898492215	7.54117733	7.240429542	7.146764952
645455	2.594972359	3.55637799	3.34596682	3.828791377	1.962974205	2.157440483	3.273407976	2.809839649	3.359752391	2.356390625	2.15402628	1.974400885	3.287641062	2.454438053	4.426604971	1.826636335	2.937074602	2.139393351	3.434227888	2.092042138	2.539810492	2.097602293	2.206279829	2.197388174	2.706081016	4.28569117	1.203832354	2.807588225	3.142899815	2.547364863	2.914081248	3.249283233	1.988950912	3.296240293	2.211737918	4.17957138	2.23780648	2.698463474	3.788557997	1.622183236	2.853552176	2.833156111	2.432424474	2.534417257	2.17019595	2.021825894	2.127725213	3.040350319	2.002753422
18	6.129327854	5.877268386	5.776504584	5.574645685	5.339561506	5.392219651	6.451297905	5.707112848	5.13955876	4.609658694	4.08782658	6.730910604	4.23176015	6.202986893	5.32506447	5.697777527	6.132193596	5.115566823	5.771873549	7.493400362	6.445514381	6.683419703	6.998955124	6.381593061	6.192500423	5.386451911	6.697115278	6.789169762	6.22920975	5.685901864	5.459137289	5.021037482	4.923322081	6.531798815	6.622197708	5.945742775	6.339032359	5.566356722	5.600284678	7.106873971	6.289407323	5.555233384	5.174261508	5.31149924	4.873257436	4.799028268	5.904921328	6.337035123	6.790468399
19	5.390621559	4.282970478	4.730733566	4.318747805	4.572937408	5.018607176	4.791183553	4.541590823	4.579281208	4.546950145	4.408011583	3.467417791	5.034444358	3.847660442	3.399774715	4.135117221	4.360041875	4.556355514	3.539550741	5.503174543	4.117130318	3.973371031	4.562354736	4.641859634	4.593468803	4.304241096	4.901579179	3.992796834	4.330928705	4.564349334	4.684383041	5.314626434	4.958944142	4.360501738	4.29389104	4.770682506	4.476468823	5.307092112	3.276296847	5.366161775	4.312876138	4.882632759	4.307971068	4.554691813	4.328599636	4.826067086	4.529644507	3.937778634	4.914776784
85407	5.773201969	6.103049324	4.956412915	6.030569752	4.799029567	6.474575323	4.152050519	5.761378145	5.598147782	5.516630834	6.384150218	5.950905445	5.510158199	5.692222857	4.656325577	6.705192313	6.994866002	4.96462377	6.026767052	5.304966175	4.583421185	5.695381354	5.395580728	5.301171132	3.305971466	5.26883429	3.866719049	5.275034041	5.268462856	6.213398642	5.455149284	5.367140383	6.398010529	5.56568056	5.80090924	7.009429625	5.795378295	5.108275562	5.873417447	4.548979839	6.316622197	6.536838325	5.762687073	6.497611226	6.428591912	6.076187742	6.007003657	6.64420799	6.037568774
85406	5.334582052	6.068596751	5.781078645	6.020705008	5.879415645	5.529373994	5.542004668	6.242471282	5.754545443	6.492196828	5.745278878	5.938787555	5.942753406	5.5591145	5.322155073	5.198062654	5.361376438	5.959482484	4.683279977	5.32471775	5.816199791	6.063874762	5.001019088	5.79835453	5.784583019	5.021099095	5.790224328	5.196415932	5.64371615	5.851878282	5.366004767	5.60432357	5.702235878	5.659402434	5.59230221	5.493546223	5.829449859	5.958205991	5.173570932	4.598581931	6.649791153	5.436863185	5.917064109	5.655752962	6.297998168	5.61457979	6.190454526	6.027059839	6.314836198
85403	7.30820761	7.044304419	6.913927045	7.197940237	7.32935286	6.805174753	6.203030716	7.028821974	7.090903572	7.333516969	6.835214836	6.845833942	6.638912679	6.750868446	6.52047936	6.725312072	5.682067178	6.429116349	5.923893548	6.006836114	6.349693314	6.267459858	7.227069052	6.488946549	7.082635179	6.326607549	5.861392568	6.525717214	6.449960465	6.511625415	6.119000041	6.86605516	6.918941348	6.835098847	6.620889709	7.340209608	6.741634417	6.870957238	6.109748412	5.725988546	6.574562064	7.145085014	6.643532896	6.235595258	7.960842011	6.773469685	7.338119925	6.382575351	6.964383077
403339	1.12346929	1.52823862	1.610347602	2.033286659	1.207205664	1.805008292	2.08587082	1.276786338	1.236214271	1.007369081	1.79671755	1.565093499	1.638282459	2.098921127	1.134331898	1.57935902	1.749672273	1.735653696	1.347574439	1.838937124	1.713820626	1.276228132	1.142933262	1.768759932	1.286646201	1.815598111	1.686796664	1.738133853	1.420079502	1.092260592	1.210646025	1.225624757	1.320722904	1.35994658	1.414235347	1.322250018	1.615356833	1.479355717	1.306660635	1.866144185	1.431282653	1.358388388	1.130610374	1.542620754	1.251037022	1.727539518	1.322339795	1.063916858	1.49756352
20	4.523210118	4.083949236	3.730209043	4.306604775	4.608962141	4.590595334	3.578466758	4.274966977	4.333104618	4.294988252	4.812856146	5.049261233	4.446760485	4.260753866	4.052898708	4.17335722	4.206294614	3.408738993	3.433073886	3.511781103	3.152628438	3.645656891	3.679997016	3.340802656	3.005346972	3.735043996	4.36161562	4.406252333	4.219659107	4.60286832	4.013749739	4.095016194	5.180220066	4.330770167	4.203119178	4.100681358	4.440906801	4.330509051	4.437451788	4.507959198	3.786340444	4.310761196	4.308722594	4.24825109	4.672062892	4.294699632	4.604122763	4.131122582	3.916685677
21	5.260419609	5.07639758	5.081889053	5.758159593	5.484159726	5.163873795	5.02251934	4.838582157	5.544811015	5.534073188	6.220039291	5.564007918	5.241347888	4.746625796	4.076314388	5.617268779	5.451380211	5.011441427	4.006833875	4.1915768	3.241827077	4.242888596	5.079839159	4.609247553	4.956623655	5.345231957	4.572396547	4.781742353	5.061241075	5.480107031	5.908199731	5.322707199	5.485743752	5.029072002	5.230641965	5.130512052	5.486170717	4.997666856	5.084689859	4.0970711	5.109340715	5.735626358	5.651540199	5.648659985	5.443313517	5.417817225	5.213191431	5.262389738	4.8523829
153571	1.347527657	1.415521003	2.059763569	2.328288018	1.868401167	1.742245734	1.586935561	1.127488089	2.551369613	1.593946469	1.863315681	1.900090289	2.483231671	1.793518624	2.049312668	1.770814509	2.042125657	1.621074665	1.407425973	2.190421643	1.46230737	1.344782978	2.153364635	1.818275515	1.731853329	1.992483923	1.877455544	1.47001319	1.852677138	2.322669835	1.762292302	1.405147539	1.726211739	2.088047081	1.408711801	1.894015959	2.676049666	1.395228733	1.804011446	2.859407795	2.316629723	1.978119799	2.74458599	2.184566869	2.174361066	2.399460278	1.515553096	1.808089484	1.09791108
22	5.268674359	5.793796504	5.516865636	5.709982968	5.400323086	4.652845268	4.941705718	5.755110313	5.073775198	5.03656736	4.949738565	5.218501081	4.959337663	5.814432716	5.563383224	4.619666951	5.729259528	5.940573819	5.641075992	6.05423134	6.086417724	5.089332935	5.732109668	5.786705158	5.870123301	5.805366935	4.887694728	4.9169212	4.865611212	6.103928319	4.490334648	5.177349422	4.998997278	5.365378713	5.007411523	5.90704677	5.000060386	5.769662194	5.139492681	5.431838686	5.132778908	5.372999503	5.176287843	4.956315985	4.770132952	5.052884577	5.90121942	5.852467492	5.375476203
153572	2.276131538	3.037610965	3.414795671	3.14430331	2.706580825	3.969722847	2.778145095	2.341185125	3.104124863	2.289181479	2.846765971	2.733574351	2.606726802	1.897437263	1.966735446	2.827107257	2.472439954	3.008757395	2.220485621	2.874569152	3.113538301	3.337665101	4.119044505	3.106588462	2.965674057	3.526348401	2.51852748	1.565195719	2.055818088	2.797664042	2.076447131	2.894010681	2.263216998	2.08040007	2.220239597	2.57000234	3.698691193	3.660905659	3.159408288	4.324568841	3.535955321	3.974954207	2.13252214	3.206658274	2.037183485	2.477963294	2.730335846	2.351384171	3.583361613
23	6.777053162	6.86814533	6.932436168	6.868677603	7.101228018	6.752216273	6.732935981	6.920944988	6.741814501	6.454719251	7.054777207	6.938594651	6.343608539	6.140923141	7.027481727	7.050429374	7.273581519	6.45907006	6.474453582	6.861852826	6.388924608	5.92168944	6.817440617	6.138616038	6.832649755	6.34128205	6.875005635	6.191859118	6.821001586	6.673446577	6.899140519	6.89363631	6.801849642	6.557602722	6.801048195	7.002510307	7.206590195	6.909787304	6.301328343	6.265848929	6.785166577	7.018066337	7.194478751	7.360147574	6.338470158	6.884573244	6.977094914	6.838272347	6.778104193
24	1.550112099	1.640993578	1.909701724	1.876581266	1.622992262	1.451109464	1.710700653	1.898512301	1.751769413	1.862983793	1.91620774	1.498811174	1.953339702	1.503389171	2.39905682	1.766447458	1.717043086	1.850238318	1.678242468	1.520408378	1.757897058	2.448543762	1.429486505	1.314953728	1.706020794	2.110018674	2.006824273	2.027453303	1.329264679	1.501805009	1.895137527	1.415881364	1.45057735	1.683053678	2.322712307	1.231854864	2.244912594	1.814601019	1.354939273	1.757772063	1.967802749	1.722781752	1.74647772	1.975590176	1.966165679	1.695487093	2.409027197	1.384117333	1.61028296
25	6.125547818	5.648727369	5.838690755	5.931231671	6.116262535	6.053034907	5.425639057	5.35635355	5.240208835	4.831428082	5.353627484	6.387648436	5.029918414	5.53785145	5.710454977	5.577291879	5.399201013	5.56455493	4.482016057	4.942445986	4.470348407	5.125444969	5.00851278	5.001346423	5.694096698	6.183770832	5.457169092	5.743105726	5.721306471	6.298211241	4.885021849	5.857586269	6.134890375	5.102828687	5.513175857	6.162319962	6.162396823	5.644332368	5.561531901	5.377820816	5.466525044	5.546725319	5.91999612	5.902552295	5.345343321	5.755894851	5.14667568	6.089753159	5.131155195
26	4.32009515	5.552177286	5.361641506	5.84769986	4.105852362	4.940330318	5.396287587	5.065305091	2.971257765	4.345313369	3.159939311	4.24150079	2.722919893	5.102036925	4.930137238	5.454736046	5.646995434	5.142057599	4.528413406	5.044708611	4.795006636	6.558885925	6.345270766	6.32869108	5.72212025	4.6243685	6.86184727	5.858564382	6.529499788	6.210020742	4.261397408	4.124853122	3.818823842	6.86885184	6.2392563	4.831320441	4.413847087	5.317168842	5.700364158	5.806808234	3.947013665	3.689995152	3.866598206	4.342792051	4.245552952	4.509416436	5.133236217	6.225773107	6.891916885
27	3.782944436	4.691663298	3.788770547	4.115428116	4.146700126	4.106970777	2.898142577	4.675242311	4.315196039	4.02456655	3.61151526	3.799286092	4.807035147	3.385814019	4.676186894	3.759661572	5.4555857	2.976698317	4.502822472	4.209628099	3.408346094	3.747295807	3.399639268	4.235767066	3.786029436	3.385284057	3.191982414	3.47071855	3.777234226	4.148133717	4.366416998	4.772323968	4.485850184	5.089876171	4.122717796	3.107481447	4.942654177	4.259403221	3.832312073	2.940809451	3.093537697	3.71140236	3.17829732	5.374616534	3.512771582	4.046329717	3.956566367	3.922542525	3.467241584
28	2.195189519	2.268312383	2.501231272	2.662934234	1.760858865	2.449126728	2.496629918	2.812173001	2.588490851	3.302261917	3.179639897	2.138649521	3.561244582	1.378382886	2.46591339	2.199513096	3.387055621	2.005949452	2.754194157	3.164731006	2.961041774	3.013191337	3.254096493	2.848440774	2.602152125	1.983130166	2.601620908	2.41364787	3.714685656	3.157954026	2.304699139	2.321576489	3.382819767	2.310490387	3.15181018	1.474168508	3.069852728	2.52520993	2.584003209	3.605004083	1.942609862	1.621261246	2.763293209	1.750217409	2.402789889	2.48911523	1.938558129	3.91819262	2.865958895
29	6.05631191	5.946113939	5.724955755	6.300858669	6.01186135	5.819927672	5.720371321	5.623828116	5.994170296	5.973470862	6.30967561	6.239675349	6.466606767	5.936046679	5.515630465	5.725652414	6.113360056	5.217202047	5.005415519	4.670546126	4.863069022	5.266190227	5.525517853	5.163999829	5.62924557	4.638765582	5.912484261	5.319785667	6.033058506	5.845040725	5.774496933	6.006526833	6.616727997	5.60663234	5.877567309	5.774189056	5.756222648	5.487214632	5.869914	6.190699913	6.239086107	5.673796299	5.840741484	5.826885956	6.228974814	6.303110273	5.744779044	5.466824744	5.530368863
153579	3.984660865	4.535132975	4.818701498	3.952177679	5.373222375	4.379975611	3.709550414	4.509839238	4.854394588	4.016718199	3.359550733	3.328413783	4.749608772	4.688628704	4.719725352	4.627967442	4.819336896	2.775541803	3.707052016	3.658719298	3.762964242	4.596390106	4.268297102	4.354743214	2.83927637	4.095620165	3.446262665	3.965180334	4.143243524	5.107771225	4.293805262	3.3113645	4.442246657	3.619476286	4.02137884	4.48218766	4.649786142	3.875015481	3.577682717	4.015050719	3.911328361	3.818689801	4.333594102	3.686885097	4.368626835	3.396967514	3.074743356	4.02472752	3.560561934
200765	2.683153671	2.865301193	3.283932056	3.287115076	2.659000102	3.306801799	3.066432187	2.254472398	2.226039763	1.941268808	3.343598624	2.323227602	2.732191425	3.186011268	3.353268571	2.241090281	1.161214923	3.69262339	1.788708698	3.934199088	2.506039541	2.874773852	2.894464095	2.453870619	2.214106886	2.313295407	3.111936023	4.886301286	2.854634615	2.247746983	2.065590444	3.369014811	2.154882292	1.828692293	2.137719454	2.728023134	2.242150839	2.601337051	3.032781574	3.18076412	2.488946949	3.36410897	4.290755525	1.936810874	2.496014347	1.478512935	3.130645222	3.093982092	2.661401131
440313	3.095160438	2.889216407	3.222531775	3.434752465	2.392430346	4.020320669	3.186962233	2.760766148	3.031546402	3.206528633	3.346147797	2.754559304	3.185217618	2.666599323	3.418701036	2.689504149	2.53649392	3.614837125	2.701402468	3.268767896	2.896832129	3.083242245	2.981597505	3.000594011	3.33557751	3.066987517	2.765613206	3.206242474	3.318458353	3.79468948	3.288301112	2.627495814	2.815139887	2.856810489	3.263046323	2.639577117	3.518137014	2.981377572	4.169573947	3.342838119	3.900596988	3.05740162	2.85508651	2.495222311	3.030441339	3.166783373	3.003213352	2.999999494	2.539430633
645460	3.248739236	3.048958639	3.836514303	3.491817861	3.122864918	3.425980775	4.695406428	3.972699706	3.858038971	4.559395905	1.562071243	2.346942744	4.671282385	3.674003317	3.853541247	3.726425898	4.907033615	2.98598673	5.171383404	5.797214691	5.886184909	6.44021746	4.814370163	6.1928525	4.082147774	2.469406506	3.495606506	4.301513875	4.795229566	4.792934765	4.076544769	3.37811726	3.990328365	2.835223386	3.784201333	3.165044768	2.142705221	4.706591892	4.134642224	4.261841092	3.415156504	2.615160104	4.088977793	3.084733059	3.933986861	2.855408786	5.260069119	4.52989938	3.721172485
728613	5.513564647	3.380532591	4.172911726	4.337679088	5.150404908	4.315597295	5.227815926	4.464322696	4.363292959	5.784869232	4.502025201	4.962464119	5.931900058	4.968374974	4.639173918	6.109872083	3.192771054	3.295727855	4.629659089	5.838531107	5.675295543	5.454637862	5.264500589	5.363644674	4.172305782	4.810517688	4.700200162	6.104311659	5.027630561	4.744190256	4.402027701	3.195516845	4.210287858	2.931744548	3.25926426	4.009031248	5.185818353	6.087937884	3.689773453	3.095921749	4.104022529	3.374805309	4.663711788	5.318215939	3.092215032	5.104555212	4.4816791	5.736347896	3.609983833
85438	0.661499947	0.78446801	0.968488902	1.316869668	0.632728444	1.054705223	1.680457759	0.888485325	1.228896807	0.93598092	1.588316113	1.143479054	2.0058593	1.215206808	1.086433887	1.244480404	1.03149608	1.117644431	0.885848559	1.100692785	1.422666455	0.97098897	0.923508107	1.488168212	1.126918248	1.021613759	0.929174289	0.754907388	1.028267464	0.908068844	0.907137595	0.660922859	0.767097265	1.076608211	1.203753052	0.908068844	1.515761844	0.8180883	0.874912348	1.014939143	0.827196311	0.831534656	0.702091836	1.121772188	2.070467093	0.972118296	0.757950435	0.678452455	1.304346645
85439	5.928060495	7.115485706	6.585376486	7.014148521	6.865832439	7.190515204	7.032921745	7.441691187	6.836857828	7.329775598	7.127114943	7.267464378	6.677856285	6.789162702	6.943336648	7.043564374	7.06495889	6.921320293	7.404118439	5.816299001	6.551250584	7.619293026	6.984929526	6.408115506	6.242245956	6.054668745	6.83847608	6.903909195	6.658143832	7.148987952	6.153974193	6.666102402	7.435857208	6.643757856	6.261406799	6.322159138	7.192315468	6.788605715	7.298773775	7.291546544	7.273862935	6.781696312	6.556984697	7.151646567	6.618488255	6.583483441	7.625057503	7.995122086	6.13460488
85437	8.319565162	8.012243998	7.869309972	7.615879683	7.72314778	8.010461563	7.171171805	7.697946916	7.77494867	7.684722429	7.519940574	7.20856962	5.726134777	7.996147766	7.515667384	7.719738257	8.543303696	8.087975998	8.345639693	7.627576404	7.750227252	8.043115779	7.708245586	7.750526804	6.349985713	7.773237803	7.850217078	7.928188725	7.804513721	8.053518752	8.099777454	7.900486885	7.695576682	8.249243333	7.76644753	8.073128879	7.455301786	7.931138881	8.004567926	7.992136717	7.185849739	7.544946764	7.16666182	7.739878933	7.782248905	6.718988402	8.299397352	7.729307622	7.761306093
728609	5.259098483	4.118674319	2.757267888	3.858654502	5.385814789	3.807008611	4.276685033	4.413033938	3.646175515	2.317655363	4.025318961	4.444761544	5.17491724	4.866977301	3.939568609	2.363649165	4.696490126	4.457022513	4.068594385	4.003694975	2.944416395	3.270074891	5.836241373	4.058623993	5.34662528	3.476192048	3.540567914	6.126865873	4.886268307	4.954791727	5.15160491	3.768240518	4.281141488	4.890034297	3.731023461	4.805930942	3.95068659	4.304588825	3.967062156	3.366141102	4.16103153	5.167043138	3.170838915	1.899434693	3.831808884	3.196138039	3.811405134	4.190456468	2.397194313
30	4.674036804	5.605453324	5.899502453	5.00085515	4.677878653	5.266066227	4.938470895	4.399513348	4.422492124	4.245018981	4.935215615	4.519124922	3.71072388	5.0239016	4.869087255	4.863516556	5.560908931	4.855757025	4.965485774	5.727599295	5.497573663	5.489285563	6.336459234	6.054969117	5.258607125	2.964467926	5.493156551	5.775082664	5.503274344	5.4231352	4.971233366	4.953338926	4.003416095	4.876431955	5.319796869	4.874322373	5.566738586	4.958997885	4.731550568	5.969370722	5.425154197	5.239751884	4.653902447	4.843235234	4.732044366	4.300111923	4.977149173	5.56931279	5.997437301
31	4.8210362	5.229597195	5.141049182	5.43573524	5.050004901	4.68724997	5.138669706	5.593910228	5.145970932	5.097336516	5.159013443	4.680892578	5.068248915	4.48151078	5.401942279	5.247987473	5.084126516	5.212655444	4.601033917	4.736432385	5.049897827	4.848832224	4.71082802	4.940551556	4.725616398	4.286463836	5.009017177	4.865058036	4.881581349	5.270412569	4.413713583	5.027624586	5.384834191	5.409329016	4.943218567	5.354710333	4.991076475	5.015947155	5.152473461	4.946283435	4.874519606	5.243844123	5.210304913	5.151772064	4.539056541	5.308262608	4.904961523	5.440474402	4.594782414
32	4.481433253	4.120346135	3.987799955	5.006040927	4.322472948	4.439376314	4.774354863	4.616261146	4.824412335	4.58553309	4.756234977	4.784283463	4.833255429	4.757787367	4.823642378	4.691788307	5.28958126	4.418924892	5.412997927	5.173981782	4.987196323	5.336041511	4.409836065	4.711553555	3.562827949	4.121836217	4.24835524	5.102294568	4.213762292	4.775258952	4.705835946	4.199211308	4.291577495	4.897093934	4.564601626	4.534428422	3.889185102	4.377752985	4.546068546	4.055938679	4.673952068	4.530116467	4.58326525	4.888223764	4.208040758	5.211187894	4.744182632	4.894786339	5.545238784
33	1.770026319	1.62000368	3.709755649	1.699048278	1.74601816	2.841393231	2.000088927	1.926113746	1.741161469	1.406406311	1.665966031	1.3774496	2.106284645	2.084006927	1.189940501	1.942349566	2.17922188	2.445021862	1.531887282	3.923712247	4.440727889	4.515242731	2.190112224	2.65602669	3.340279392	1.611934688	3.240023019	2.387342295	2.558672908	2.489345468	1.097368651	1.815085165	1.495818907	3.536871839	2.773511323	2.008534843	2.479380885	1.892060804	1.832839525	2.678920748	2.305459505	1.294861411	1.594876568	1.44401498	1.42201598	1.492456849	2.096560321	3.390827953	3.209449647
34	8.186413772	8.127872473	8.363726682	8.358184996	8.223360371	8.165046194	8.857904382	8.211160528	8.199904073	8.0376142	7.389438515	8.452487726	7.068379483	8.50538058	8.093793298	7.87255005	7.899890616	8.781123969	8.411460416	9.743684632	9.449411609	8.895967665	9.330653228	8.474504446	8.207440187	8.052374156	9.176405211	8.531507736	8.828789274	8.563085973	7.661709593	7.936241117	7.892804026	8.872540172	8.480124135	7.754903734	8.659948108	8.307949926	8.369271507	8.910240089	8.194158737	8.149437782	7.993325088	7.963581922	7.688705767	7.356641192	8.474361108	8.950626456	8.68191369
153562	5.019720799	5.301122874	5.66448477	4.922222655	4.959818589	4.842448793	6.155566803	5.064981671	4.430781651	4.746265323	4.001693007	3.672786011	5.109653538	4.196510539	4.937369202	4.752228963	3.696988395	5.904994136	4.273424517	4.69770079	4.569717021	4.921856723	4.623351843	4.416331374	4.651381782	5.039127091	5.420369797	5.111637879	5.003309199	5.219307834	4.697840562	4.176727367	4.77962067	5.277701992	4.793201995	5.393455862	4.630182249	4.630680819	5.129794637	5.320859472	5.032244945	4.426583185	5.261957596	4.343344633	4.878492733	4.596184178	4.843812573	5.010038118	4.787141195
35	3.556613551	3.261341148	3.067649219	3.561480579	4.420906912	3.786015116	2.703268982	1.936961946	4.111740939	3.454054819	3.365170386	3.073333386	1.88731635	3.487919258	3.563846664	3.640649552	2.515178253	2.998047119	2.929343204	3.977992612	3.48593888	4.017320408	4.864355485	3.44976871	4.637641504	3.697495101	4.694494584	3.786325464	3.894867622	3.786053395	4.149401205	3.039723719	3.538382849	3.687485995	3.896489957	3.157078148	3.146482906	3.210246973	3.299578298	4.717788676	2.576845153	3.94802457	2.81525108	3.319536502	3.416643343	3.213042347	3.293234966	3.416992485	4.574462254
36	6.013374052	6.746889169	6.728353216	6.44662354	5.460751977	6.339198278	7.657098335	6.069758606	5.729277462	5.498871283	6.195407874	6.65833587	4.901248721	6.077418787	6.549504532	6.300061939	5.921776292	6.961501972	7.643680233	8.111429568	7.276690178	7.415911728	8.517574113	7.11154961	6.369843798	5.127213751	7.471734712	6.631091455	6.972341939	7.414167455	6.048720645	6.109533839	5.450976829	7.397922302	7.522913638	5.891878251	6.774463412	6.605128483	6.192052045	7.690099863	6.302163353	6.053074315	5.554893416	5.993921133	5.663011789	5.913738956	7.645888697	6.573127045	7.729659572
37	7.66119593	7.394303213	7.710544229	7.676908438	7.583375148	7.703073308	7.293598818	7.42998712	7.747368574	7.589276753	7.144014209	7.317791647	7.628475045	7.545211684	7.290703537	6.945690553	7.887196282	7.233358246	7.119555841	7.928338291	6.970593994	7.180726267	7.55764213	7.105176011	7.978787821	7.458373426	7.273169813	7.082176958	7.324708023	7.594199683	7.610996891	7.779573605	7.411236453	7.400738446	7.647210566	7.465307786	6.970279421	7.597733211	7.268758151	7.674499313	7.273044385	7.401127426	7.549996888	7.594506666	7.429284677	7.153117742	7.589084547	7.871962826	7.748409644
38	6.351659868	6.255854046	7.418755996	5.920977432	5.680775171	5.871994303	7.10972238	6.361803656	5.777154067	6.155804528	5.872710073	6.756439239	6.36639872	6.915896202	6.269788857	6.692474237	5.231625168	6.899541596	7.018827313	8.038101157	7.463527109	7.512448752	7.085810136	7.552029831	7.299165904	5.457364901	7.622966944	6.779000958	7.187454284	6.775101901	5.213243381	6.192684283	5.636305502	7.242974977	7.321762258	6.580505338	6.411651473	6.42866052	6.051477321	7.774982284	6.146988548	6.309645889	5.738537595	5.625826697	5.910478494	6.373775383	6.467826852	7.282087361	7.491315239
403323	2.135981459	1.906144555	2.090176003	1.235763536	1.574866909	1.417299694	2.560608125	1.443093869	2.685101869	1.475615592	1.743074563	2.514024658	1.726906352	1.781214892	0.929749933	2.310167158	2.854514213	3.09110747	1.716582259	2.613853096	3.32161653	1.53222897	2.961633003	1.410704387	1.127958023	2.251355793	1.188462802	1.896400506	1.459962454	1.287189649	1.18207299	1.271211716	1.072634455	1.293659384	2.102397313	1.568892603	2.426638312	2.333119195	1.64340392	2.108242278	1.728101257	2.16215795	3.185253002	5.689522735	2.186539067	1.444193064	2.797889622	1.43904692	1.365406512
440307	1.222395459	1.843753087	1.906515347	2.071596563	1.540606236	2.696054577	2.404957359	1.356514502	1.697168391	1.456531717	1.738877735	1.920514203	2.021355685	1.648400009	1.491112105	2.05676523	1.939296121	2.26272977	1.904151915	1.66189497	2.465599728	1.807366731	1.988506237	1.897554282	1.407093257	2.171613081	1.700745525	2.371731312	1.400643882	1.445650318	1.446196543	1.347954485	1.35222408	2.30838776	2.017848775	1.458197848	1.537309685	1.278793204	1.57147154	1.737783913	2.456721828	1.447578388	1.472980817	1.457881218	2.078300205	2.255288722	1.93613747	1.596689884	2.395112428
39	4.59059227	4.871889067	5.762998807	4.795698674	5.035652326	4.109507535	4.53540316	4.640918119	3.929211023	4.432954632	4.019274128	3.986014633	4.653830649	4.472398641	5.005534603	5.247648471	5.191624278	4.81914569	4.890785796	4.955406244	5.448831976	4.309487246	4.032408045	4.006775177	4.525650507	4.256361764	4.579491227	4.66224344	4.951856925	5.003416162	4.735794639	4.986502172	5.179763695	3.97073538	4.623714529	4.401455593	4.83786495	5.316494379	4.976717541	5.42393761	4.570260358	5.174580259	5.275605445	4.987873865	4.269926306	4.598262068	5.001486859	4.181357902	4.714236335
165545	1.521839169	2.009160619	1.989722596	1.96722971	1.498969907	1.188374412	2.339938779	1.844466462	1.488624765	1.977538493	2.377332149	1.932477497	2.286993914	1.45244876	1.691343547	1.980878367	2.815988378	1.919842457	1.88380781	2.040462604	2.1282387	1.702020238	2.104635283	1.850050053	1.867701321	1.644448936	1.953552511	2.498746147	2.100927146	2.486530665	2.164160676	1.33678598	1.584933439	1.872521238	1.744205334	2.055322134	1.623634153	1.249021701	1.496144845	2.280892052	1.921327378	1.877212768	1.97104383	1.521075319	2.079028685	1.735421311	1.950861391	1.796876799	1.720067218
728606	1.85872831	1.436670566	1.238623895	1.018737559	1.569499652	1.322215911	1.318937138	1.080235375	0.977052337	1.412099998	2.176106035	1.769315308	1.510969143	0.966686573	3.057007188	1.215038729	2.602662441	1.713705319	1.19320232	1.554751421	1.193953726	1.002602615	1.972282956	1.053454242	1.205815565	2.201364452	1.281808688	2.436471985	1.441635305	1.776266952	0.965747672	1.131316301	1.036423908	1.876577266	1.208179638	1.193088575	1.472228237	1.338397629	1.12530243	1.075023607	1.537640126	2.785563798	1.070137706	1.949715338	1.779663539	1.357978433	1.325110632	1.37661036	1.760549848
200772	2.487004528	1.529743821	1.944918799	1.658316517	1.816789205	2.578883764	1.930185825	1.909940069	1.414871382	1.954733571	2.01790575	1.764735788	1.916471738	2.050536317	1.306477366	1.984199598	2.242246944	1.819291423	1.267947501	2.409308355	1.373139336	1.759537853	2.605068797	1.763883664	2.066015747	2.359833811	2.930873059	1.923707992	1.935660687	2.415949575	2.541004666	1.696628007	2.293051915	2.555187117	1.640304211	1.989106027	1.321749337	2.38680736	1.366441609	2.053133048	2.544619696	2.01910577	2.014160245	2.100612861	2.008524851	1.598853385	1.71604265	1.779273554	2.374004711
403315	1.022660259	2.010276346	1.888469381	1.484281863	1.474468206	1.533860489	1.503579328	1.177462854	1.184454257	1.70809045	1.368004052	1.690414836	1.42713531	2.220730854	1.668010643	1.599407076	1.05864217	2.254773818	1.050273816	1.176347504	1.867390055	1.284657421	1.950441603	1.109449905	1.945749953	1.840284148	1.505078198	1.235176858	1.282846337	1.386247923	1.423302747	1.532095126	1.263582325	1.751932062	1.643496308	1.066667959	2.030592833	1.48857114	1.587731189	2.224432648	1.683682772	2.09924639	1.645622426	1.619887597	2.20265118	1.189353874	1.232191631	1.505904133	1.2536342
40	1.330327737	1.311855729	1.994005813	1.106408731	1.594225024	3.002138159	1.836081405	1.763293549	1.896365715	1.684620655	2.339403777	2.40020877	1.551762885	2.133796233	3.053644459	2.008163044	2.249849825	1.979041279	2.80931929	1.338500905	1.295527585	1.636471443	1.733697811	1.530163078	3.64409033	2.76667137	1.786988258	2.438968735	1.692166675	1.513681481	2.447826339	1.681456515	2.016834897	1.629433539	1.559562567	1.514447873	1.644812454	1.442140498	1.131007982	1.499776025	1.503893366	1.818987169	1.410117406	1.055575241	1.531742447	1.632401454	1.564503445	1.211276902	2.061545856
41	2.057678784	1.514463245	1.991282963	2.080745241	1.972854422	1.949275548	2.050953994	1.911848452	2.319659243	1.862963558	2.835762846	2.70720138	2.544242092	1.810220793	1.692431279	1.885341933	2.433289477	1.739594368	1.852119931	2.146050117	2.050473805	2.054423568	2.997370353	1.918280701	2.400673777	2.500103856	1.749573172	2.170535854	2.536229227	1.957599782	2.784541735	2.0217743	1.669756155	2.071687843	2.026614588	1.884338232	2.218090526	1.8012702	1.835672468	1.849731599	2.078281692	2.111608432	2.421571057	1.627526941	2.05289328	2.697300295	1.816234463	1.533030389	1.99944695
43	1.989928972	1.949135775	2.117367769	2.07757183	1.753315619	1.167308792	2.5406843	2.11175822	1.082336832	2.196478479	2.024291985	1.495804934	2.058977322	1.858781778	2.673511808	1.992539011	4.21888148	2.692710983	1.983399291	2.456164668	1.649062979	2.274167742	1.420698786	2.48538551	2.161053456	2.396452688	2.058104931	2.530423252	2.010178933	2.130282382	2.633577717	1.868004834	2.650870407	2.80960758	2.322658615	1.361576248	1.636254193	2.06645456	2.605924204	2.154912372	2.08617334	2.446017678	2.38340372	1.853723516	1.940057332	2.025677475	2.103384312	1.817372983	1.545725823
645485	1.585591335	1.447721276	1.529730028	1.284221388	1.067518435	1.363982087	1.741238099	1.097690127	1.214416626	1.777972996	1.748163551	1.284455337	1.316049618	1.154176816	1.061592302	1.75252019	1.548021435	1.008438906	1.253933778	1.527396277	0.988817617	1.111950783	1.665341239	1.223712469	1.562016291	1.047249334	1.263683853	1.4988234	1.093694341	1.186332685	1.195500105	1.329404081	1.761056809	1.540644991	1.210192306	1.140853947	1.30053688	1.039410334	1.270036394	1.424959666	1.30112628	1.445436761	1.416162054	1.943698975	1.319534192	1.110937567	1.027070189	1.539682031	1.449186177
47	7.089676149	6.996612488	6.884104477	7.211759713	7.593506031	6.626968875	6.86795079	7.096233879	7.239669244	7.136871647	6.979413083	7.217144455	7.575591983	7.058413999	6.873508466	6.879987015	6.537480642	6.693241347	6.433530575	6.897818991	6.504229002	6.030651035	6.44531497	6.21876837	8.005954027	6.786079394	7.071667022	6.989213027	7.063136094	6.486266012	7.884882386	7.881547551	6.904944431	7.279534635	7.354559887	6.750631063	6.89432203	7.278632583	7.13070526	6.911159109	6.696572051	6.745698451	7.078345348	6.9839022	6.773966695	7.315535204	7.286359715	7.015839334	6.555764055
48	7.245108137	7.811173273	8.322398924	7.580715652	5.964267833	7.536376705	8.381629213	7.695368915	7.162364976	7.466412822	6.495036628	8.18162415	7.372257358	7.374655949	7.327457233	7.406188506	7.126442857	7.820179192	7.716156583	8.8736746	8.444547734	8.51972413	7.837385283	8.50088304	7.957877663	6.947301217	8.003118267	8.433905271	7.908910394	7.749852228	7.15427527	7.652951301	6.790510423	8.398797824	8.211439333	7.896977742	7.584884991	7.557892915	7.277189567	8.313833643	7.334286961	7.11435951	6.751977061	7.034996128	7.259594412	7.300640344	7.521123834	7.923140158	8.451464548
49	2.985019407	1.283151623	2.746997305	2.482130706	0.973128663	1.663337898	2.130791909	3.684096312	2.238926973	2.216462975	1.452507299	2.380830186	3.210285853	1.462443749	2.804616907	1.594835972	2.021990416	2.465574854	1.57313259	2.446550484	2.815738123	1.841067603	2.663362026	3.290816768	1.541659031	1.629927868	1.52080067	1.408887919	3.085220205	3.12544585	1.759392111	2.335617756	1.662094055	2.40679553	1.606121054	2.189108825	1.143262352	1.071453965	1.821543567	1.898906432	1.512218289	1.3787865	1.038103616	2.506180314	2.385350022	3.562250739	1.761887686	1.327405653	1.356246705
85458	4.602256821	4.356320932	3.802862632	4.823343075	4.071476885	4.408744899	3.549997151	4.580013293	4.50974467	4.754466172	4.909518638	4.363687642	3.800248775	4.396588992	5.47326184	5.048400697	4.550382897	3.922703192	5.031780077	4.435252439	4.71080269	4.698745938	4.158696304	4.67440823	4.846539735	4.715186821	4.200619739	4.495269999	4.174205356	4.642309313	4.576337928	4.87021584	4.332413612	4.480493496	3.723944653	4.488702492	4.337296452	4.94739591	4.096004934	3.485566464	4.440779089	4.329894663	5.199686812	3.858125229	3.729822327	4.275782158	3.854422226	3.231157786	4.862678463
85459	4.847534795	5.247921605	4.509697391	4.372804989	4.649245594	4.818014728	4.994589918	4.622038301	4.806059083	4.969106303	4.302674665	4.88893614	4.090319483	4.26616402	4.948503871	4.866760442	5.457759255	5.199522869	5.671054285	5.020787976	5.390417727	5.484145162	5.272508288	5.636331302	5.257044902	4.053072606	4.791101023	5.163233974	4.630074462	4.652750106	5.397823656	4.850035652	4.326833862	4.919633862	4.167813627	5.111900368	4.511076291	5.097669191	5.470565206	3.670521057	4.777299734	4.820475231	4.874682286	4.745764463	4.118009956	3.7940464	4.416363673	5.151037149	3.975336872
442910	1.892454512	1.080168904	1.881343394	2.767068082	0.606908563	1.327721021	1.638645348	1.851259557	1.46327292	2.729654104	1.212209844	1.555131519	1.966586415	2.843107006	1.818380537	2.349003928	2.899405902	1.509826181	1.061212168	2.285866375	2.442869193	2.28406635	4.102776489	2.735899203	1.723040389	2.43631613	0.974238365	1.474493458	2.176940702	2.544961176	1.582965815	1.089784407	1.044903012	1.752946936	1.807099432	1.362052383	1.337545663	1.002724888	2.734002609	4.018709224	1.143416731	1.137460301	2.417423849	1.623086133	3.223835536	3.372018212	2.016992671	2.348770735	3.09485893
85456	6.407380395	6.597362218	5.695874181	6.443654642	6.973580586	6.528055977	5.636733157	6.254039352	6.525105368	6.777848693	6.088764162	5.891020506	7.177285759	6.670330032	6.330158964	7.025318126	6.262319762	6.240957895	6.144852445	5.392621156	4.122542259	5.842625619	6.129320589	5.472376661	6.182626946	6.341783488	6.063621839	6.022901294	5.995022971	6.622328934	7.47100477	6.083948608	7.400504905	6.350711733	6.422805704	6.589802063	6.180477857	6.482888538	5.97902463	5.256883758	6.874524327	6.50322152	6.676753394	7.275737836	6.095381074	6.42712948	6.0783447	5.705043726	6.600807562
442911	5.134158437	5.526293689	5.74289454	4.530138765	4.317016945	4.934442182	4.526471377	4.70403297	4.801750245	5.396601108	5.011988447	4.798737533	5.964407704	4.847899977	5.237893341	5.733941168	5.774230924	5.556767063	5.508744532	5.624736638	5.33704123	6.188641064	5.589146496	5.890740055	5.744947811	5.399589199	4.725779373	4.70954276	5.102955784	6.224220091	6.086810115	4.881072893	5.125681095	4.982162636	4.942295926	5.394206434	5.560875815	4.337449592	5.213327429	5.394306858	5.040407479	4.975427475	6.157254003	4.882263575	5.421189606	5.243331623	4.889001289	4.741741246	5.173635442
85457	4.347517222	5.077039733	4.849928715	5.56721255	6.049895877	5.565576154	5.204812782	5.064878256	5.694094078	5.219164036	5.509440341	4.656433534	5.043141245	5.711920347	4.339294625	5.362198275	5.497465669	5.306129766	5.696944139	4.716220267	5.810431472	5.286251174	4.298355029	5.327826839	5.019770912	5.629587136	5.959003041	5.685506558	4.453536695	5.257633254	4.493230809	4.647417235	5.306437086	5.304016865	5.328016438	5.556303534	5.704792623	5.928127678	5.282727906	6.066130507	4.530024619	5.329596828	5.041346262	5.445487812	5.102752582	4.289572831	5.311371319	6.074805122	5.444705841
442912	0.818831095	0.584238162	1.203790057	0.8111893	0.704197325	0.753834733	0.74960691	0.616088489	0.548634852	1.38886128	1.417670571	1.159364807	0.603042626	0.814550372	0.951767111	0.921982923	0.937827556	2.336524339	0.705675146	2.061432576	0.923396161	0.48289319	1.440590597	0.612291668	1.23863573	1.322103975	0.821272821	0.863270051	0.523198467	1.018326601	0.856317612	0.592967792	0.722810732	0.802975509	1.15880857	2.25408762	1.495090987	0.798362953	0.79919618	0.633985578	0.962872792	0.668702593	0.712209824	0.694986716	0.937140531	0.892317097	0.7210569	0.722040957	2.384294804
442913	0.668381245	0.7454254	0.813299536	0.937682886	0.717314305	0.686159964	1.127078868	0.824419084	0.863676884	0.594447525	1.32190557	1.071034377	0.551980154	1.267792779	0.805500984	0.851776792	1.016260179	0.707725229	0.870413116	0.661941022	0.893304416	1.475213116	0.712562411	0.508417647	0.749924853	0.577371109	0.881601195	1.081884818	0.94770343	0.430569039	1.009549638	0.740018384	0.86585591	0.854721445	0.823869578	0.818250997	0.749284752	0.552392685	1.567132075	1.069042995	0.568472994	0.969457539	0.693821087	0.773372616	0.536867488	0.792300048	1.028478442	0.792221557	0.816197668
85455	2.593959531	2.023182257	2.280788161	2.027149416	2.22494576	4.092361763	2.841435802	2.337578977	2.810620896	2.780320823	3.01373125	2.385681669	2.137910893	2.309808121	2.245326573	1.894802147	4.192105652	2.739528751	1.805134109	2.279494508	2.398085426	2.260203646	3.070570253	2.734609596	2.974533595	2.816439784	2.7997856	2.489963635	2.471356942	2.417224084	2.859360783	1.85365778	2.121153037	2.807846126	2.328305685	2.779345193	2.754246779	2.50045036	2.054436869	2.47091496	2.846895201	2.454736119	2.686410991	3.08791104	3.233621282	4.041853365	3.162111647	2.006282413	2.220036886
442914	1.174477313	0.930817705	0.588640343	0.943018392	1.518599969	1.06244716	1.055080086	0.928571891	0.613830533	0.915157308	1.346043307	1.152725623	0.705851743	1.437321943	0.794871188	1.041395662	0.990226135	1.263452887	0.990266029	0.929680825	1.04078586	0.677376789	1.732361721	0.489048068	1.052382595	1.144696873	1.15264607	0.702374721	1.008084026	0.669654714	0.543718552	0.745275573	0.887503974	1.287225943	1.075719811	1.156040669	0.712936238	1.109919357	0.922101473	0.888432882	0.951792642	0.899163266	0.601352348	0.571002506	1.038523615	1.301686034	1.043282115	0.765150906	1.748727024
85452	1.435187009	1.430074639	1.520731687	1.562915921	1.447362848	1.467492825	1.9812156	1.532393944	1.668531275	1.42862439	1.404595024	1.683728339	1.537008208	1.468608435	1.552631155	1.547955448	1.847345495	1.572564665	1.172123758	1.824287255	2.634968133	1.522538395	1.923283927	1.607864696	1.671322653	1.613821783	1.654017601	1.753779298	1.879810647	1.515333915	2.116000803	1.65638788	1.919731616	1.841587094	1.54303716	1.470908431	1.60406972	1.64230394	1.369982139	1.874139217	1.990306301	1.75865832	1.570066577	1.859525497	1.719614615	1.636191455	1.58357757	1.412992992	1.591545073
442915	1.177548308	0.737433746	1.546148093	0.864394394	1.250338379	1.750524362	1.769494507	1.883420544	1.32025963	1.01128275	1.151584571	1.275850085	1.469148876	1.664887162	1.349662838	1.131281386	1.71328166	1.079510184	1.587750095	1.141410882	1.623286953	1.618231814	1.318492595	1.427745721	1.467736153	1.196205752	1.765508906	1.1655562	1.122869431	0.850054691	0.994043841	1.584228092	1.487960501	1.538219868	1.642810693	1.093773047	1.762585774	1.973987189	1.125995761	1.648372703	1.202014076	1.042294455	1.146386431	1.201400995	1.417130413	1.386312722	1.649436717	1.452629578	1.411343446
50	6.79947981	6.686570278	6.585356556	7.442692751	7.137887264	7.043172892	6.904728343	7.091337609	6.807872517	6.976694456	6.834941683	6.937976179	7.168372431	6.794686194	6.512492756	7.110230863	6.787401114	6.767839983	7.142085056	7.946272116	6.916467909	7.340883412	6.795917679	6.81557346	7.281807422	6.258200956	7.592662448	7.230477322	7.135212059	7.280152085	6.9183719	7.013723208	6.782139607	7.433688255	7.64576816	7.516653366	6.851665641	7.058119687	6.666277328	8.212648117	6.734848441	7.09188623	6.730916043	7.150150133	6.933239325	6.794201877	6.922085189	7.574197328	7.929978321
85453	4.982385042	5.396614556	4.59108988	5.183025251	4.51291283	5.058454611	5.365309777	4.977970404	5.010563117	5.118671438	4.948242741	5.111834323	4.604066499	5.203124643	5.316148216	5.42610229	5.585512597	5.403088802	4.543484844	4.813543887	5.480447746	5.329172866	5.104693665	5.388317735	4.827398283	4.618626313	5.281893612	5.626756377	5.082070631	5.095699732	4.657898953	4.793454297	5.349368902	4.94807258	4.586948313	5.101092901	5.445140613	4.985468256	5.076477869	5.131029945	5.097064811	4.946616597	4.688932546	5.207955892	4.598122559	5.840292257	5.105205928	5.639598155	5.358965761
442916	1.510197717	1.397585627	1.68740684	1.563547279	1.250485744	1.45473892	2.27082693	1.594022396	1.303195044	1.44061698	1.068140334	1.081948073	2.230926412	1.170312941	1.647491792	1.75642208	2.127373813	1.348886893	1.909088712	1.796004405	2.122704411	1.848934027	1.609191861	1.502660206	1.7873207	1.48508038	1.678456982	1.064947344	2.099678218	2.057659764	1.81833101	0.959719013	1.648138424	1.472619124	1.717023856	1.923639498	2.46574199	1.501269299	1.461041135	1.994582401	1.970562815	1.45371654	1.263617848	1.927449384	1.116500265	1.551370782	2.271267539	1.637866937	1.715113118
51	6.306308004	6.444496774	5.805769104	6.334788936	6.424313824	5.861898524	6.504205019	5.604931544	6.166639403	5.531110363	5.866629847	6.404032169	6.176272954	6.127972965	5.755246243	5.767568886	5.749397408	6.052555165	5.816995192	6.699744546	5.939328746	6.513446685	6.587819726	6.56081445	5.642167531	4.765038369	6.38169447	5.663461914	6.223082772	6.205657322	6.282717518	5.873130248	6.019254375	6.611187048	6.201029514	6.058732008	5.889491178	6.229569001	5.949236331	6.763694436	6.062376934	6.228636026	5.601008633	5.871470136	5.492831714	5.643015885	6.338114963	6.117601373	6.403518629
85450	4.781584918	4.267174672	4.799549455	4.57191301	5.02429002	5.243964804	4.771396381	4.445205086	5.471306052	5.804043693	4.49052616	4.333016854	4.81111929	4.577445208	4.969713435	4.70168817	5.440386793	4.242774832	4.886484862	4.152102231	4.728965744	5.255829696	4.607192272	5.588286567	3.88018554	5.210867731	4.089848761	4.964942395	4.602258622	4.740867472	5.252983501	4.622683447	5.330674312	4.456341414	5.097358513	4.493723538	4.070351733	5.043787042	4.49311612	4.370115949	4.849491308	4.671841016	4.854189876	4.30202277	4.599634046	5.14877244	4.806325977	3.912969267	5.141183288
442917	1.612376699	0.696663159	0.797631029	0.966108477	0.922950046	1.168160749	1.185258497	0.902090956	1.361122409	0.831970953	1.157869717	1.161920831	1.535021663	1.243707069	1.700063218	0.742198585	1.394213622	1.00679835	1.03036997	0.762834718	1.366992814	1.309211821	1.617655589	1.256217745	0.957797565	1.348927204	0.934029797	1.130376809	1.247921371	0.865329033	0.940253265	0.704675958	1.72636094	0.699235372	0.825388172	1.257878411	1.069036867	1.237127684	0.848060432	1.149338195	1.408477472	0.765817441	0.940485147	0.666114012	1.189172103	1.180703555	0.928671037	1.406357782	1.409687146
52	8.258520457	8.516319903	8.546050052	8.384339853	8.326094766	8.343531627	8.841354482	8.234404882	8.326915987	8.165997384	8.262689417	8.265331655	7.894911179	8.003912916	8.381295026	8.36513757	8.075180988	8.573105823	8.54974461	8.908156962	8.710288981	8.278885273	9.017298926	8.460999082	8.369239571	7.692941897	8.587322392	8.671549398	8.248409957	8.443955845	7.826569954	8.589513212	8.22947151	8.055788671	8.275044274	8.160174314	8.090499412	8.418257669	8.569173231	8.124390206	8.445136091	8.17746047	8.269152381	8.054298822	8.173124446	8.456658748	8.428551313	8.142037482	8.42757569
85451	4.939190864	5.185993843	4.304150577	5.298194822	5.413235313	4.670135556	4.289645187	4.902710509	4.879407572	4.982230428	4.202609633	4.909203779	4.607489647	4.949459012	4.804843632	4.679269324	4.928104947	4.71994246	4.574735223	4.004553266	3.084795814	3.996759995	4.928627053	3.893849342	3.887361026	4.788730436	4.607394853	4.950088944	4.436853165	4.768976046	4.484930494	4.889139665	4.467269979	4.418236945	4.615934964	5.574243529	5.026183965	4.971775678	4.846480021	4.233146771	4.533647936	4.776062275	5.269471553	4.454824231	4.946692985	4.301386507	4.183057582	4.964254668	4.911482115
442918	0.838367745	0.976826632	0.532792966	1.281178229	1.306456046	1.599730924	1.343120164	0.897311146	1.274153321	0.957614474	2.430834317	2.324367695	1.346016855	1.341338387	1.022860992	1.408545278	1.39017642	1.088290367	0.972468881	1.900887755	1.350674405	1.194085443	1.252991914	0.721287054	0.862848991	1.285413732	1.342000125	1.200398479	1.463406614	1.929188656	0.609398704	1.313193526	0.924249296	1.000926848	0.721058814	1.059009283	0.842990871	0.896857283	0.974715382	1.206929056	0.956656808	0.932573372	0.767405106	1.117220706	0.629389293	1.784582313	1.03104302	1.434017846	0.920323675
53	5.688778716	5.535720107	6.135367262	5.588274152	6.003257505	5.420599186	5.46459272	4.996143409	5.376966756	5.808517141	5.745667932	5.868453057	5.954071962	5.904187476	6.188509318	5.209130665	5.445320459	4.998948601	5.148251484	5.40152681	4.708427644	5.135316	5.61503667	5.043709271	5.735606196	5.41366485	5.721181633	5.880491297	6.059170333	6.710345849	5.80822589	6.092025373	5.483111172	5.984937686	5.698283191	4.986729248	5.814382041	5.558588285	5.415875326	6.324664964	6.089355312	5.865465356	4.950742482	5.756640029	4.575170452	5.892339984	4.647213824	5.543445875	5.405341654
442919	1.048923995	1.348276681	0.932312881	1.000529874	1.51924779	1.161601962	1.010328559	0.810545525	1.237138233	1.020917801	0.817549008	1.247760246	1.198633585	1.076073324	1.194354618	1.779265587	1.914989077	1.746645334	1.041039854	0.964167508	2.086749426	1.259550587	0.856905357	5.57597721	2.042518555	1.715289208	0.952816312	1.904062052	1.005535505	1.021401895	1.000792562	0.900917092	1.895349709	3.230960243	1.702204275	1.066209089	1.097922295	1.455673483	1.742191762	1.247517569	2.05447696	0.696163798	1.011720049	0.741904728	1.349827048	1.76917358	1.153546846	0.903255657	2.256788248
54	4.272827485	4.792935808	5.481499808	5.093124582	4.05078091	5.508688077	4.574473768	4.240724322	3.350908149	4.181118056	3.924498892	4.822220756	5.50287978	5.869856662	4.788231761	5.122724046	3.795378334	4.273978867	4.913212944	6.685198537	4.738917377	5.726960318	5.828530807	5.65295755	6.236801567	3.99425807	6.366429762	5.606654195	5.193082377	4.51009351	4.142971971	4.954233126	4.091931931	5.38284364	6.103045022	4.212984661	4.445467233	5.330109012	4.40992424	5.765249391	4.046301057	4.241292127	4.670676581	5.195540289	3.200407653	4.786748577	4.224748573	5.5721346	5.972124635
442909	3.990743948	3.487969898	3.365318586	2.908118408	3.127676105	3.428411349	4.001827141	3.423199623	3.948270229	3.57862844	3.065598699	3.180219184	3.72665954	3.176400516	3.401101012	3.998672142	3.612077916	3.425420257	3.57995694	3.472508775	3.556309175	3.470719717	3.43087046	3.85444866	3.371644436	3.511628432	3.18103727	3.724942542	4.061181193	3.250979865	3.67344624	3.398699295	3.022407573	4.106492537	3.680137868	3.423257568	3.936400513	3.082726607	3.480641909	3.303682635	3.546474465	3.475000135	3.386106564	3.559587753	3.756962689	3.84184111	3.603769842	3.222030041	3.129523728
55	3.643186508	3.378841689	4.343347958	4.567493729	2.75023005	5.442701664	6.113839511	2.045119598	3.408349288	2.771141235	2.431177795	3.82021696	2.350228202	4.481356539	2.996618256	4.561809104	3.412794794	2.443676371	3.212353412	4.861254719	3.864864727	4.525955894	4.059469463	2.61286733	2.713551915	5.678907226	5.179877367	4.192382891	2.678111509	4.417411674	2.66070021	3.607291723	2.837195374	4.399750499	3.530419916	4.502059215	5.311170129	5.283486039	5.215001178	2.376718322	2.24797377	6.234215792	4.116388842	4.73884715	2.999054969	6.13189573	4.062266437	3.168855172	4.670028851
56	1.582359627	1.403470942	1.677046822	1.236828595	1.382248117	1.411736432	1.665729345	2.069271697	1.636048099	1.451654883	1.765470214	1.764415787	1.344900716	1.693141342	1.373156122	1.404360329	1.790502866	1.527025413	1.46285165	2.384287798	2.364207825	2.09293441	1.241167751	1.264416026	1.225997029	1.638455929	1.679203466	1.274551357	1.694163856	1.616182968	1.473494111	2.421893614	1.75139472	2.35212521	1.913456061	1.587317986	1.688353696	1.675808782	1.651881505	1.872499885	1.856523346	2.188089118	1.843539963	1.345464114	1.474943666	1.922226948	1.816060593	1.401373697	1.828371193
58	1.338998331	2.512811198	3.706229505	2.682663297	3.521310514	3.553712532	2.446942239	2.020798497	2.260119522	2.954897349	2.404025926	2.332847393	3.012090823	1.436904266	2.220976983	2.931018139	3.22858711	2.202831017	3.219191642	3.03173658	2.114665681	2.61567358	2.806008495	2.657413032	2.911634106	2.777438893	2.764452445	3.238413173	2.290040875	2.667370835	1.995504204	2.830588128	2.459909506	2.519241446	2.338034781	2.201980983	3.337254787	1.931807691	2.551631953	4.220833925	1.862658347	2.187101036	2.231894432	2.595365289	2.590046034	2.247300423	2.100427372	3.249519288	1.8101475
59	7.030994362	8.0278131	8.671028812	8.165563122	7.754518265	7.414213695	7.095969308	7.297331163	8.131946282	8.073054384	7.568912228	8.090130649	7.730594495	7.99113391	8.656849658	6.737760782	7.715446622	7.66348963	7.530687157	7.216050227	6.451938912	7.353577012	8.328937176	6.970426735	7.567631998	8.397983464	7.507184433	7.420612413	7.560376463	7.026721952	8.267919055	7.845349831	7.315352482	7.853280161	7.802465941	8.318290949	6.46072914	8.88435515	7.996603551	6.632754099	7.474896428	8.417490012	8.334218397	7.432450466	8.355007288	8.072750299	8.038030698	5.974136847	6.453668241
85449	1.943835979	3.325675419	2.512969539	2.324013969	2.027097787	2.493541345	2.715799175	1.978298514	2.345867299	2.107867217	2.397640618	2.122188856	2.979108145	2.146493772	2.348670292	1.240928003	2.73867821	2.372272176	2.280633932	1.924006064	2.757674018	1.563046621	2.502920583	2.715266762	3.041507154	2.6619685	2.475342506	3.21449637	2.970238426	2.060154262	2.102283978	2.095577194	2.073909732	2.35743653	1.867715026	2.4519895	1.713659707	2.091642984	2.375006298	3.456779923	2.163389402	2.753134085	2.585189672	3.091797717	2.077912633	2.074864323	2.127666604	2.307205105	2.342559287
85445	1.18337698	1.479406162	1.637930773	1.603918185	1.744066146	1.410890679	1.741297592	1.391538998	1.907778904	1.16846888	1.444846125	1.126120594	1.409526132	1.467914452	1.445834951	1.299517075	1.935460394	2.335332959	2.083402058	1.710861372	2.048219383	1.485084609	1.768771465	1.190213471	1.608140382	1.148631981	1.518644627	2.159261721	1.393775362	1.607237112	2.053057167	1.330129439	1.279764589	1.568419982	1.374063659	1.178237046	1.26684627	1.340604539	1.820736606	1.260540635	1.414882827	1.529193672	1.285185563	1.187838228	1.155291351	1.842296103	1.267403236	1.496489729	1.844472023
442900	1.547179732	3.751548925	3.951832075	3.60819887	1.928264171	2.520250627	4.028228812	3.525924352	4.539401341	2.993957004	3.589506647	1.765946239	3.777745347	1.781836899	3.663149441	3.618309707	3.453515599	3.512646785	4.014957193	3.329427311	4.842475979	2.692826196	3.291830033	2.989380527	2.089184795	4.193421214	2.974814293	3.08376537	3.022255537	4.109384082	4.727076062	2.895491322	3.237223251	3.974947079	3.520392947	3.484916023	1.814015963	1.577006265	3.568663258	3.676744543	2.497887397	2.518694613	3.987726996	3.424892509	3.481080488	4.066808885	3.62358105	2.963118878	1.82275426
85446	5.975603445	5.043697973	4.860263946	6.230205516	6.22341549	5.57090049	4.763074952	4.629904727	6.174172664	4.530897813	5.501423547	5.715920743	4.114454617	5.211843991	5.597774471	5.473585765	5.361068826	4.699478212	4.902648614	3.985656945	4.710586832	5.344720196	5.162824803	4.886436772	3.980447195	5.530161028	4.387125349	4.517825038	5.110023322	5.223729298	5.596234249	5.119569889	5.94749404	5.608667604	5.359319514	6.08120785	6.282345559	4.859447989	4.950478721	5.305166038	5.222703783	6.332183167	5.707418856	6.356835061	5.45126439	5.793342637	5.808100725	5.118925217	5.426585079
442901	4.040742853	3.964628474	3.377232083	2.675028514	2.898883681	4.167422318	2.678461119	3.137027251	3.376517938	3.341011782	2.302914287	4.018222752	4.116758418	4.11255614	1.445241563	3.598121721	2.290629128	3.860536132	3.625598797	2.056247172	3.018533282	4.610479441	2.649855705	4.081016054	2.228365291	3.622204734	3.119138268	4.878187938	2.709186403	3.88014402	3.545673465	2.832784166	3.114313632	2.025697578	2.19037284	2.798240747	2.992959177	2.738550966	3.819191235	2.68289416	3.704990489	2.059763607	2.648392413	4.311537129	1.685822466	2.7956694	2.826377793	2.1967092	2.906039432
85443	0.865109382	0.935103534	1.227354225	1.076271082	1.235714175	1.1221379	0.998680964	1.133903633	0.935845788	1.246617741	1.352514746	1.099425053	1.379216946	0.998943621	1.030482491	0.931004189	2.33988557	1.34085055	1.773985512	1.31319303	1.443030575	1.406976053	1.585013352	1.066000876	1.113813174	1.017396009	1.400675347	2.206131422	1.221322628	1.064371051	1.642889492	1.245428101	1.274403255	1.054233258	1.231652397	1.622735154	1.40952892	1.674053916	0.902532258	0.782575395	0.991174152	1.105654503	1.175789826	1.453170987	1.472316948	1.761670695	1.288376301	1.224249166	1.363864071
442902	3.829264758	2.809702801	3.116987046	3.923262588	3.241286818	3.050290487	3.104893843	2.90753207	2.06934076	2.985294064	2.924246098	3.078434006	3.348012142	2.42402796	2.857328128	3.226185395	3.319697314	3.038814389	3.181202294	3.29190048	3.541770018	2.424790022	3.141886989	4.104932203	2.792681468	3.791058968	2.422411489	3.79922549	4.607821873	3.349342638	3.877259403	2.775179248	2.455890113	2.667728185	2.371611712	2.518068826	4.27512052	2.791023096	2.473106771	3.082603837	2.751056648	2.709853969	2.066268584	2.518068826	3.253171516	3.465270526	2.745106755	2.392708237	2.983418876
85444	5.199572106	5.441428505	5.393585048	4.734782142	4.840500151	4.96270813	4.534971317	4.866322873	4.755633499	4.922721247	3.961503237	5.334138769	3.879588814	5.911149111	5.214028579	5.296505828	3.460969263	4.582016411	4.561900858	4.98199616	5.544859078	3.686206721	4.840732728	5.457369684	3.999984533	5.430064228	4.986018153	4.322252224	4.730619955	5.342923367	4.670671181	5.055593978	5.955565008	5.546432475	5.424009655	4.925722214	5.51207842	5.607816124	5.432763765	4.305005919	4.204218269	4.769721172	4.783542009	5.931623347	3.256382635	4.945323779	5.104122609	5.745575278	4.645350475
442903	2.386737903	3.762042629	1.614133543	2.260025365	3.02338546	3.049062698	1.341285936	1.05774113	1.384352383	1.799667497	2.134060828	1.482865984	1.962476711	1.715749548	2.752246101	2.675267372	2.36665678	1.829113698	1.711260857	2.467666987	2.289728033	3.90500696	1.864151249	2.79033788	2.156924338	1.906672828	1.132415289	3.411605776	1.88166499	3.133597544	2.796447562	2.384182281	1.297401414	1.682947455	1.606374175	2.686581193	3.42388801	1.714413773	1.218327265	1.829129677	2.589785363	2.462902116	2.630084	1.182088881	1.204605933	2.268417345	1.850841373	2.648539941	1.986449228
60	9.786562582	10.38506688	10.5458606	9.394565765	10.02923155	10.18267963	9.188363325	9.979684058	10.24421259	10.37637214	10.03590517	10.08461809	10.83999916	9.564391731	10.23215015	9.967494661	8.193335774	9.9075138	10.19431451	9.913668071	7.247783679	10.19957273	9.744076476	10.52779183	9.678215872	9.883551991	9.662036616	10.59796355	10.0948754	9.611114638	10.40880289	10.52449297	9.8555647	10.19832981	9.995149477	10.56429678	10.11124156	10.75920912	7.1325009	9.333046636	9.683875086	10.6862941	9.657748035	10.53582039	10.27206224	9.957104178	10.12652965	9.559370757	9.808462107
85441	2.48220972	2.359753017	3.759933508	3.116448129	5.116723608	2.171614271	2.025860936	3.102715963	2.753237816	3.00977004	3.367877966	3.178860203	2.47308088	2.78405656	3.630461381	3.300100546	1.294208465	2.125956136	1.750688185	2.569617517	3.127460095	2.334905862	2.01300852	2.706413177	3.115382982	2.7793151	2.754416626	2.312356975	2.661487246	3.508661972	3.127454056	2.981492696	3.861320114	2.211053837	3.566050006	3.143207989	3.27676392	4.013570448	3.021034186	2.17490692	2.482667674	2.219432401	2.773447672	2.750854157	2.671417924	3.851245557	4.518271493	2.891994869	3.028599413
442904	2.062110674	2.118416273	1.959432699	1.881351468	2.413753394	2.269722229	2.662198071	2.121783406	1.82299691	1.886714393	2.041905172	2.862597615	2.61548107	1.923722508	1.925107118	3.256505692	2.366866469	2.246254651	2.136468802	2.045591139	2.083418564	1.723643849	2.129808783	1.772847982	3.020710506	2.117286846	1.572547991	2.522464826	1.660151953	2.053367045	1.620941176	1.508230098	2.032179578	1.705718909	2.79411721	2.541922258	2.42260789	2.520823005	1.662983516	2.174105674	2.681660798	1.997818151	3.243774944	2.195687729	2.145173407	2.078346487	2.364615692	1.498892036	1.891629273
85442	1.69472398	2.563933105	1.61687041	2.42707703	1.46999516	2.586122286	2.315496798	1.440872441	1.781383489	1.738651137	1.97907934	2.027472349	2.166955295	2.029801807	1.480495812	2.556094294	2.30766852	2.558923023	2.263895705	1.603985561	1.540532982	2.537301443	2.420495505	2.287296625	2.816868241	2.334106732	2.201182021	1.75647767	2.012902138	1.713261987	2.266486673	2.086256683	2.050958519	2.527386424	1.709473139	1.604376636	2.153879728	1.592149334	2.397291219	2.373148429	2.093022431	1.995601514	2.214048162	1.894471241	2.298432736	2.075285974	1.624078516	1.722467762	1.653390264
442905	0.86531072	1.744342014	1.604739587	0.952704491	0.921898924	2.485730945	1.161785683	2.075083421	1.003977741	1.965172833	1.881100336	1.170754392	0.791256876	1.533631374	1.928119846	1.263542852	1.484182063	2.27779165	1.716544308	1.384423239	2.414718982	1.016259111	1.541665107	1.373577239	1.359332521	1.830351266	2.01787391	0.8113053	1.287869172	0.915620423	2.104510701	1.581695942	1.273818107	1.533938349	1.231579299	0.977735624	1.886919651	1.358102652	0.960383626	1.105463897	1.412371598	0.943127281	1.545341523	1.268603365	2.331465439	1.208513032	1.176957115	0.85410448	1.659073511
442906	2.628243257	2.995827957	2.307647009	2.354485086	2.915756326	2.208715404	2.597151851	2.317864478	2.608756537	1.708921332	2.028310828	2.635862974	2.670068235	3.917592137	2.5295461	2.928364687	3.35394358	2.527105874	2.279455314	3.632041811	2.887789645	2.886787923	2.401055049	2.918908824	2.280567254	3.874386276	2.86015105	2.434285965	2.455372809	3.164121236	2.083678733	2.654239844	3.318122055	2.98173586	2.371062638	2.831678635	2.52363989	2.925552817	2.073476866	3.059045681	1.690547408	2.078431853	2.763671845	2.684117079	2.499377161	2.716372104	3.542187681	2.598040042	2.762539974
85440	5.340073855	5.590909524	5.637486059	5.774530789	5.883353445	5.695378186	5.303830245	5.387143939	5.973121182	5.425113651	5.382384445	5.806436992	5.752046045	5.257833843	4.746466851	5.820876929	5.215411645	5.902520816	6.017134047	5.787069117	6.13775511	5.828741023	5.050109141	5.907889747	4.949165603	5.723290729	5.871121463	5.467711927	5.413263595	5.121147784	5.472581179	6.000289134	5.564077424	5.879526729	5.320698238	5.168470575	6.005643044	6.010349971	5.532938579	4.761780237	5.252341903	5.562733308	4.991201361	5.914829635	5.776235289	5.669845945	5.990425209	5.367821489	5.611638654
442907	4.932631214	5.11729339	4.069427645	4.528019149	3.949454753	4.142745063	5.374850999	2.43371015	4.759635692	4.425541662	4.710764498	3.588520459	5.676875779	3.770091328	5.232878456	4.828105743	5.385655347	3.976428549	4.029320818	3.69548115	4.455867	4.627667633	3.2014072	3.884847738	4.759961722	5.830663298	4.664303049	5.772330867	3.91424252	4.671301874	5.047684639	4.503622692	3.663624196	4.331407995	4.271017572	4.650849429	4.061163395	3.948197309	3.411395834	4.82748609	3.997182759	4.689482386	4.022970573	4.372093873	5.913534967	4.545579676	5.201865676	4.34320967	4.448483209
[truncated: 24,910 more rows]
[truncated: 27 more columns]
