# Supplementary material for: Identifying effective diagnostic biomarkers and immune infiltration features in chronic kidney disease by bioinformatics and validation
Source: Front Pharmacol. 2022 Dec 30;13:1069810. doi: 10.3389/fphar.2022.1069810 (PMC9838551; doi:10.3389/fphar.2022.1069810)
Supplement: Supplementary file 5 [file DataSheet5.ZIP › Additional file/publicly available datasets/GSE104948_GPL22945_1_4_0_Matrix.matrix.txt]

Tag	GSM2810770	GSM2810771	GSM2810772	GSM2810773	GSM2810774	GSM2810775	GSM2810776	GSM2810777	GSM2810778	GSM2810779	GSM2810780	GSM2810781	GSM2810782	GSM2810783	GSM2810784	GSM2810785	GSM2810786	GSM2810787	GSM2810788	GSM2810789	GSM2810790	GSM2810791	GSM2810792	GSM2810793	GSM2810794	GSM2810795	GSM2810796	GSM2810797	GSM2810798	GSM2810799	GSM2810800	GSM2810801	GSM2810802	GSM2810803	GSM2810804	GSM2810805	GSM2810806	GSM2810807	GSM2810808	GSM2810809	GSM2810810	GSM2810811	GSM2810812	GSM2810813	GSM2810814	GSM2810815	GSM2810816	GSM2810817	GSM2810818
286887	4.090623413	4.133182678	4.058184105	4.004105513	4.023345867	3.88564657	4.072970809	3.885033393	3.92225617	4.059011206	3.97771077	4.101294464	4.307246642	4.079919756	4.301217415	3.925358574	4.115568292	4.214945579	3.897401652	4.132377065	3.793971706	4.220663773	3.858957924	4.198052437	4.048024928	3.939834909	4.273181557	3.955471594	3.818071228	4.072369598	3.966433134	4.035301824	4.043903258	3.982035385	4.327697388	4.096864494	4.064634497	4.073000877	3.957389031	4.259632187	4.186160306	4.176930812	4.331084529	4.104655769	4.12611925	4.195587013	3.982789355	4.126830792	4.058100246
3640	4.837354462	5.021015082	4.812536933	5.249063109	4.901049469	5.137998523	5.095683265	4.851952804	5.149678934	5.073136303	5.036836557	5.172962134	5.152933975	4.763744616	5.051401907	4.840649317	4.92782455	4.907160761	4.933237527	5.218597495	5.062434152	5.04033119	5.083361671	5.079539653	4.993462998	5.074384012	4.942157988	4.88819752	5.031196251	5.11301254	5.138728278	5.177959402	4.896607938	5.062603782	5.035179878	5.156440919	5.193176686	5.084125078	4.975547525	5.016525305	4.951526079	4.863335383	5.156518059	4.78383139	5.257667179	5.156138421	4.684750722	4.768891564	4.991804654
81849	4.369322192	4.225236386	4.183147381	4.251117845	5.605015665	4.329563461	4.532400838	4.173613542	4.31613988	4.20812306	4.119104782	4.303062509	4.287707778	4.313345121	4.67031211	4.183039225	4.312838109	4.317880999	4.331387309	4.339208685	4.278143299	4.208052739	4.246593169	4.316073157	4.275058006	4.249085422	4.191378853	4.118106718	4.298371244	4.316700626	4.221945049	4.480931566	4.13149332	4.269325116	4.311214702	4.348677103	4.259899211	4.254216332	4.323227407	4.167713265	4.33445543	4.319621058	4.24303148	4.172369447	4.326593593	4.26129628	4.31617591	4.202201292	5.161654239
56890	6.805651208	6.458222774	7.16838161	6.473124947	6.517794054	6.817000216	6.721557204	7.040759083	7.258956875	6.636185756	7.464755253	6.590237238	7.008269281	6.938670184	6.538492492	7.141114315	7.0286325	7.149063579	7.056882203	7.338281448	7.472991493	6.95490002	6.87369485	7.050749616	7.320663715	6.848360559	7.172590407	6.977243575	7.01069038	7.110975237	7.419047172	7.115869434	7.202685721	7.127181139	6.930509106	7.693674621	6.756657662	7.157629689	6.980512167	6.798743988	7.293848457	7.06907642	6.83312382	7.089339735	7.148249511	7.015116612	6.766806646	7.016580096	6.458950627
259266	4.373969788	4.372487329	4.592183906	4.127930922	4.574442609	4.274578436	4.328570967	4.079492261	4.451882186	4.485675852	4.265166321	4.161173033	4.149404766	4.555759455	4.549399281	4.358431355	4.105284508	4.178618002	4.233769834	4.361509846	4.292013958	4.212352862	4.623831325	4.366495899	4.180361041	4.269794919	4.359694016	4.224918181	4.1646611	4.280199907	4.226732497	4.259507332	4.221563839	4.37585259	4.300019715	4.351392414	4.365220951	4.342574349	4.265320603	4.317798394	4.292708012	4.661893656	4.160033391	4.214921178	4.176398322	4.301624716	5.233512923	4.317616403	4.67365856
56891	5.701505803	5.357047595	5.363286222	5.506980806	5.383200066	5.425795387	5.688516282	5.252509312	5.47224158	5.627437513	5.645560038	5.668708181	5.47130841	5.389619545	5.271432286	5.388195872	5.359968571	5.829055403	5.555501822	5.984229493	5.656704802	5.480562169	5.051753086	5.390190954	5.422719623	5.574118726	5.671675164	5.32678434	5.703932071	5.675555078	5.759917618	5.716292377	5.24548247	5.65031131	5.606513061	5.635166923	5.630379478	5.454980532	5.684341561	5.807109397	5.689025837	5.506103433	5.184140177	5.649108788	5.537128588	5.269443179	5.21885933	5.498418961	5.306604698
81847	7.607564022	7.453962047	7.59850068	7.57504794	7.314608838	7.431397347	7.171503422	7.777623359	7.637058579	7.477931216	7.433729228	7.879935463	7.333935511	7.779741237	7.265891015	7.621104437	7.481680084	7.870111994	7.776964359	8.005490441	7.649820891	7.410000371	7.648587799	7.735271895	7.585494823	7.170088384	7.538780108	7.762460168	7.376270035	7.439757963	7.591217364	7.565638685	7.530630285	7.39374123	7.146238892	7.665380584	7.312793849	7.456324867	7.790663802	7.503537878	7.844551718	7.885258546	7.688335037	7.652540447	7.782057498	7.800316671	7.685103194	7.752238934	7.21843754
81848	8.994281913	8.782861738	9.340785504	8.524045748	8.564785137	9.434129612	8.991089677	9.020620539	10.03268058	9.23639209	9.292509289	10.01852221	8.936131989	9.530162433	9.106815261	8.780006084	9.934649099	8.768417319	8.610542434	9.192569385	9.650470734	9.69709233	9.335026135	9.141499791	9.023135979	9.24777254	9.005151321	8.637598349	9.066799969	9.068926375	9.50632518	9.284241366	8.852613042	9.068076835	9.375347433	9.276094247	8.59697971	9.212855471	8.596021015	8.659293216	8.407710875	8.721238515	9.083178942	9.154746981	8.631145691	8.4546176	8.914820695	8.730228033	9.697948783
2306	5.838347496	5.548108429	6.243715176	5.382638496	5.123668172	6.239864883	5.557231493	6.090611245	6.609003841	5.876377567	5.960341027	5.812336599	6.071669661	6.15465178	5.584424329	6.244331131	5.90758211	6.350568364	5.870769268	6.231726638	5.93298296	6.04031536	6.278504495	6.619056877	6.198702319	5.986702774	5.984823779	6.22012921	5.982344532	6.271261822	6.304509401	6.301427106	6.307244153	5.568754832	6.045530703	6.099487197	5.686093458	6.040687836	5.714136833	5.894669848	6.019421547	5.90536507	5.819424854	6.145862332	6.438086405	5.956513452	5.724613974	6.064911636	5.625016768
3638	7.956565098	7.650331187	7.913582429	7.705816555	7.567756008	7.77484857	7.972457719	8.044447509	8.287262924	7.993080591	8.284496878	7.384669637	7.733182123	7.538779526	7.866248974	7.647900838	7.969697976	7.811480721	7.89505715	7.801454072	7.837861767	7.699235457	7.652716809	7.737729427	7.872142647	7.749705071	7.969773642	8.150836684	8.027276177	7.685169428	8.172434737	7.886253377	7.596917019	7.788763594	8.459165915	7.493639595	7.182953945	7.682671874	7.731992204	7.821070527	7.925615779	7.903032615	7.753431723	7.692623268	7.715425095	8.325267888	7.719578403	7.822450669	8.295577419
4969	4.131319622	4.702670601	4.735709279	3.961578614	4.184242663	4.122549539	7.330612401	4.177117497	3.845072842	3.814438397	3.850147254	4.051926622	4.118091766	4.014085144	4.008113714	4.015046218	3.944241519	3.935487709	4.0468051	3.803620303	3.831973827	3.942663274	3.999770046	4.001594041	4.131822227	4.038191623	4.079215163	4.285994332	4.277207709	4.082593522	4.044983459	4.180617728	4.202624207	4.187837594	4.017720234	3.971373326	4.353015958	4.160532395	4.067645843	4.13035321	4.302225119	3.956130072	4.12924404	4.335797408	4.247186707	4.277374794	3.746118946	4.05984027	4.367556375
2305	5.221161913	5.278403094	4.991668298	5.27339498	6.053615929	4.937473197	5.629942754	5.503705416	5.389847668	5.873525005	5.702443974	5.6199673	5.394770127	6.149767395	5.54123499	5.161007456	5.201521404	5.324707871	5.242424754	5.452006443	5.967631157	5.335791586	6.330953283	5.445179269	4.987125163	4.855710524	5.282067073	5.062927059	5.363922892	5.257746357	4.914538689	5.089276003	5.0575604	5.453561219	5.27055657	5.196933474	5.242820126	5.271776823	4.87442685	5.012963558	4.89242281	6.534829133	5.217225287	5.315220337	5.096195722	5.054277943	6.928215504	5.221167967	6.206574579
2304	4.764931517	5.502115691	4.79913717	3.815708887	6.04700511	5.194258944	5.310558616	4.203271094	3.954772384	4.14046609	4.383588488	4.186627499	4.340572406	4.252522342	5.945748681	4.284715595	4.127145871	4.171906246	4.626668917	4.328969692	4.543792644	4.157894267	5.149286003	4.125295732	4.511782375	4.012934823	4.134947121	3.999003944	4.012517864	4.04269472	4.063949173	4.143749679	4.088475601	4.05810516	4.25666744	4.207102289	4.59952505	4.206889388	4.184392959	4.371857504	4.252718813	4.605627871	4.028836407	4.255619038	4.54374243	4.034046147	4.194380623	4.279309073	4.309386268
56898	10.08984191	10.63938529	9.764020091	10.9622182	10.27479166	9.912836792	10.21590823	10.65057681	9.755671442	11.22859883	10.00643536	11.44541596	10.57245207	10.25913982	10.81758542	10.64695276	10.44455156	10.05383956	11.05639051	10.20031109	9.979442995	9.79656132	9.730275178	11.02985616	10.61788003	10.61021009	10.31287296	10.63418197	10.66631964	10.27663466	10.82457836	9.91646639	10.67007327	10.99179332	10.16866029	10.20244178	10.48462798	10.26436477	10.64485835	10.31872506	10.37642535	10.12194273	11.19869395	9.821974775	10.22772764	10.69098119	9.926831487	9.462950845	9.662027416
81854	4.652834108	5.113214819	4.545114752	4.972672118	4.530262559	4.968509639	4.681095264	4.781561161	4.704718107	4.835811251	5.147154247	5.110432487	4.863564987	4.78468941	4.636078772	4.964969258	4.895167313	5.153733831	4.999063322	4.711183974	5.027277313	4.675290777	4.643466535	5.006410658	4.691036293	4.983849144	4.910442959	4.641578146	4.794319409	5.01666647	4.794751687	4.727531943	5.031589688	5.122660596	4.892563301	4.785570151	4.947935144	4.735272222	4.706241729	4.652208119	4.494712396	4.85563007	5.215752491	4.856506082	5.11493147	5.039031306	4.596249336	4.82387281	4.625036211
2303	5.248698654	4.883102248	4.873718756	4.676931383	4.800460896	4.834636107	4.95031772	5.190432519	4.941514988	4.894375284	4.697935747	4.743580714	4.835960622	4.760915997	4.926209469	5.012016555	4.763681198	4.967530728	4.951440643	4.824664332	4.754673281	5.056968081	5.168025116	4.954843266	4.932444833	5.052847453	5.050661848	4.976655348	4.90949076	4.842829051	4.789546179	5.009476061	4.83388507	5.301409965	5.156561857	4.933550869	4.999981598	5.244829882	5.04143714	5.056430939	5.238326336	5.451935245	4.978572176	4.75958523	5.146698327	5.093855324	4.676383547	5.260271755	4.952758616
56899	4.166756783	4.037912458	4.120268571	4.995624859	4.198283502	4.727242404	4.664830775	5.79274477	4.630023446	5.677272067	5.453046106	6.06805793	4.359156131	5.051851618	4.357618107	5.488026814	5.68897541	5.1786341	6.829890728	7.156715522	4.351185149	4.824617966	5.557164567	5.863475006	6.948365985	6.161471705	5.651041451	6.830488206	6.624548417	6.193170147	6.343036751	6.853668959	6.922526836	6.043773134	5.256331181	6.370855728	5.916259722	7.043568609	6.667675656	6.279148192	6.695941528	5.981541564	6.321955559	6.004831041	6.076495756	6.305408722	5.437529227	5.582006722	5.022486073
81855	8.791871469	9.01822288	9.069933187	9.072500753	8.516738321	9.495831879	8.780975512	9.092397319	9.414189581	9.013423004	9.234035348	8.740811113	8.464788322	9.262709374	8.732608214	9.083371225	8.979214011	8.552005596	8.549246664	8.860910284	9.319795998	8.829161221	9.619954508	8.741883326	8.432031991	8.320962417	8.226797838	8.096049162	8.348480124	8.226648796	8.604287835	8.427081754	8.308839159	8.144372148	8.328620084	8.337565775	8.305220595	8.187650269	7.714662984	7.92934273	7.843510449	8.66889752	8.764476267	8.456960165	8.24608306	8.453063698	8.981111736	8.661823537	9.208633319
2302	6.251968337	6.120713337	5.776520814	5.847529122	6.043278253	6.420891251	5.879382682	6.304397394	5.701172105	6.13467349	5.748244822	6.167679144	6.313702001	5.986003861	6.261979395	6.102441065	5.632035418	6.293719504	6.103674341	6.50666032	6.038783996	6.239634871	6.113878082	6.621560426	6.294500519	6.317523791	6.064864314	6.211340576	6.124747076	6.389116431	6.020393778	6.181403249	5.744335992	5.843628778	6.556082834	6.052548907	6.533364391	6.056807691	5.901151529	6.102106485	6.151239232	6.121946849	6.196636647	5.878514675	6.583892548	6.152800937	6.039415286	6.180066638	5.499702009
55568	7.514662106	7.909264533	7.287311077	7.709898272	7.803616068	7.802414772	7.44477356	7.361932939	7.337986119	7.439874696	7.409313675	7.220045633	7.099368418	7.545194844	8.058216775	7.589530057	7.537586581	7.216069161	7.711194954	7.196518875	7.720237801	7.229492188	7.668319567	7.570152182	7.727580923	7.34958752	7.500523249	7.363754685	7.582857156	6.911484422	7.45482063	7.422480462	7.747810947	7.242274063	7.21577466	7.2770387	7.618997623	7.28679426	7.138193568	7.222052792	7.231819891	7.186417981	7.3775612	7.259480902	7.382062658	7.290844366	7.590954431	7.283645491	8.333396308
56892	10.0850268	10.3645872	10.71419895	10.45250323	9.239565373	10.32007264	9.793015488	10.19837907	10.62120271	10.14759724	11.06573186	10.73387694	9.5211029	10.67600813	9.74562922	9.778583782	10.87184621	9.594783704	9.359022343	10.39959297	10.89947413	10.55448101	10.76514086	8.84727374	9.254204048	8.854331542	8.389268387	9.228592386	9.100261773	8.39241534	9.208468653	9.038565521	9.573752994	8.728390055	8.147182971	8.944670542	8.078538889	8.887359923	8.835403384	8.590645298	8.22754898	9.8148825	10.36824133	10.75350883	9.168356071	9.869354623	9.612749459	10.02950958	9.809837754
2301	5.24823932	5.165793559	5.964335922	5.958949754	5.277013572	7.115050582	5.517163542	6.88625409	6.629162725	6.724400371	6.063875814	6.308462569	5.824972083	6.033075947	5.314665092	6.735452883	6.312635015	5.530743597	7.09546949	7.300981846	6.012731112	6.103860106	6.493728941	6.165160642	6.801147643	6.208428621	6.266028083	6.304097068	6.500985994	6.108810996	7.063885178	6.75801815	6.825752731	6.266590942	6.0778178	6.598603527	6.546963638	6.335929963	6.587193404	6.046787751	6.121753225	6.83190361	6.010128976	6.368777606	6.359686301	6.392164379	6.298520502	7.113855676	6.030228972
55567	5.984746304	6.307271133	6.156459009	6.246003272	6.330181573	6.00762992	6.267132178	5.906508836	6.050897822	6.207903987	6.086968626	6.555401814	6.435959908	5.966730243	5.943713487	6.101947952	6.093743691	6.173456791	6.210229733	6.376762178	6.09026163	6.260022255	6.104570068	6.280434306	6.117839388	6.472277849	6.325624056	6.28480828	6.35978191	6.491838363	6.137197081	6.436884677	6.131115164	6.413609891	6.599814246	6.535122792	6.460084879	6.241249708	6.712482818	6.594172938	6.423325108	6.131982021	6.293154016	6.18894559	6.595690833	6.350003778	6.091715172	6.236511992	5.973235578
2300	5.637238767	5.33559744	5.496515615	5.254380723	5.247997833	5.489523192	5.388695293	5.558435865	5.357475126	5.118212655	5.358754268	5.237091658	5.389911387	5.571224733	5.220220505	5.420974698	5.476117564	5.691457012	5.1347789	5.501023333	5.287334877	5.275882043	5.309958618	5.336140183	5.411726222	5.323099648	5.318051078	5.451734844	5.147800864	5.256450985	5.294563584	5.346102747	5.189943639	5.353704796	5.521729654	5.319049004	5.310641207	5.468294387	5.389062718	5.49389375	5.503225237	5.78374675	5.539073874	5.498401945	5.697497561	5.455126352	5.53605479	5.556146194	5.63834569
56894	7.785036644	7.803245791	7.649966057	8.395828972	7.542786894	7.636887388	7.618695495	8.051925782	7.817751939	8.258638058	7.848125505	8.405016264	7.735781967	8.200721064	7.907378761	8.252003905	7.882239764	7.785052008	8.362123647	7.594337578	7.619872986	7.827681048	7.855582001	8.148940849	7.88794121	8.208935349	7.826871173	8.022758241	8.069066454	7.823797099	7.971905638	7.952733242	8.140789677	8.241325777	7.925320957	7.803397145	7.866831312	7.862104364	8.019930176	7.777956506	7.900913473	7.914532514	8.41064919	7.427618286	7.658549378	8.231813695	7.780554974	7.855625074	7.814334866
81850	4.010962207	3.837838489	4.150907464	3.937763373	3.899272318	4.212812315	4.143053239	4.21149544	3.949091481	4.145376825	4.071981111	4.336821458	4.152950207	4.062246275	3.992862097	4.295450004	4.148170411	4.170324633	4.268186743	4.181811306	3.90729991	3.99929274	3.883852385	4.113754231	4.126268095	4.110992079	4.285719948	4.171547349	4.039072612	4.295967238	4.0422872	4.158081074	4.141142317	4.126683083	4.138698785	4.382135518	4.284324632	4.154497004	4.315088502	4.45371182	4.453081033	3.916777169	4.244711244	4.062697564	4.061984898	4.116020512	4.137395423	4.234214411	3.914581984
55565	6.394110485	6.441693484	6.191488451	6.706557243	6.830300623	6.886786887	6.42741621	6.186863956	6.418810359	6.594249826	6.39977261	6.44802123	6.576056276	6.136296363	6.542201645	6.422048086	6.417862935	6.341599059	6.414424866	6.679419836	6.443432271	6.408181462	6.542004493	6.629523093	6.423360746	6.555142585	6.580559934	6.422966877	6.567949862	6.316351479	6.40925021	6.312275359	6.439346036	6.320268401	6.346554631	6.255437706	6.578594692	6.388629398	6.425045793	6.332669107	6.567195134	6.160779113	6.363265585	6.302403406	6.499691566	6.392833244	6.417121104	6.15352728	6.247308909
56895	7.001203223	7.260696638	7.213200997	6.901387986	6.889549238	7.25343777	6.810366191	7.298034537	7.284457756	6.969066676	7.11170225	7.10607794	6.869382236	7.451556689	7.093702562	7.090859719	7.111750014	7.064091336	6.801725446	7.391008232	7.261309831	7.0098454	7.573111807	6.831158782	6.879585884	6.529224422	6.772998704	6.624865419	6.455908931	6.618662261	6.611949544	6.83426148	6.586447558	6.265993156	6.776647335	6.843949722	6.536144152	7.136649032	6.367715577	6.583559599	6.503407192	7.207215242	6.886607805	6.996859226	7.096637812	6.676292076	7.111032599	7.186154077	7.050135618
81851	4.85565914	4.963585119	4.598093678	4.840014935	4.872055233	4.645792618	4.85423685	4.598609526	4.79312346	4.87513593	4.94402003	5.058284345	4.599487862	4.867148866	4.761221636	4.658365244	4.824709986	4.925405048	5.113900605	4.806587926	4.790741056	4.770904975	4.916962837	4.785303803	4.846057694	4.870561108	5.018753323	4.859708946	4.853295259	4.75163419	4.64534114	5.275621287	4.839295365	4.817310396	4.929926955	4.86911451	4.914160476	4.848389927	4.722722733	4.844785463	4.719232886	4.720700623	4.799935509	4.885837728	4.926592786	4.977516533	4.671732466	4.804461787	4.683510795
3630	4.069242426	3.924275729	4.123113428	4.519505806	3.954862526	3.952203473	4.441532084	4.247117753	4.142272019	4.262220661	3.977515155	4.351518446	4.269454876	4.234292577	4.187401174	4.425139617	4.031960174	4.260718702	4.340921881	4.077860543	4.055663145	4.254553591	4.214606479	4.332633046	4.411907068	4.357661201	4.183741574	4.371755096	4.092604491	4.320553018	3.937748435	4.271377526	4.224279979	4.463612428	4.517211609	4.500817581	4.32499118	4.235335767	4.034670274	4.11168859	4.498315877	4.082002527	4.788653956	4.402107655	4.139576624	4.255278416	4.29174636	3.947628602	4.165776146
3631	5.892975596	5.862648714	5.936134062	5.73172271	5.742489807	5.865922691	5.967962336	5.830345225	6.033894546	5.667579167	5.889167879	5.743888378	5.668091274	5.893626836	5.752735914	5.83424118	5.756068251	5.817844849	5.889619483	5.796604003	6.055513121	5.773285049	5.890221792	5.739331562	5.694710865	5.621980596	5.798464551	5.677445059	5.763279352	5.504994765	5.739428411	5.643739852	5.81665918	5.505155985	5.615653086	5.775214141	5.564281582	5.767791747	5.384866348	5.609101776	5.603166037	5.759733174	5.658165459	5.73446085	5.723733158	5.602499099	5.902274965	5.815895139	5.9245375
3632	10.07788231	10.68012937	10.89595036	10.58670943	9.778330524	9.82493915	9.993172912	10.73786108	11.11878063	10.22694175	10.76067009	10.63850972	10.26319364	10.7713288	10.14929463	10.4123432	11.08070728	10.29409202	10.03186349	10.64482898	11.03368583	10.76174552	10.91619691	10.29986879	10.55055977	9.916996875	10.32632086	10.23077814	10.31490928	9.716734706	10.14957106	10.07309826	10.50480744	9.933794083	9.755781082	10.08194924	9.690645789	10.32602825	9.764185874	10.03172936	9.744434269	10.14894011	10.51706033	10.40651827	9.844164282	10.09763616	9.828305719	10.55055977	10.59802222
3633	6.638325895	6.760389993	7.15203944	7.047428137	6.937815167	7.168085986	7.032979079	6.978362236	7.183829439	6.941641719	6.882196313	7.108836117	6.682261775	7.097506366	6.773889748	6.964538084	7.25176528	6.947035229	7.085069404	6.967077829	7.158463402	6.929775129	7.101181955	7.041695557	7.01419039	6.789273127	6.825046305	6.654852164	6.785166582	6.831357689	6.908099893	6.868890062	6.910198446	6.979828923	6.846844488	7.023399271	6.560526671	6.795158944	6.511102299	6.807303062	6.560702608	6.792423085	6.965571652	6.917077898	6.9716698	6.966036618	7.060557773	6.968032272	6.852119258
2309	8.040318176	7.408212669	8.139635442	7.683219907	8.844551006	9.328751725	8.420683604	8.062063315	8.603139838	8.880501959	8.454885797	8.854237067	8.21779253	9.044223441	8.648517094	8.318126314	8.768547867	8.495625292	9.088335503	8.603523263	7.882974413	8.618287309	8.465699111	9.130611548	8.232877968	9.355650246	8.585046224	9.152858296	9.432816136	9.350683103	8.770614259	9.526036033	8.814324225	9.184495768	8.921899669	8.003208976	8.464875495	8.892916943	8.996596084	8.638456731	9.053780636	8.211298425	8.199177899	8.082145862	8.519403361	8.349627792	8.435573322	8.114666181	8.55886733
3635	6.864079708	7.188658898	6.921372645	6.974675963	7.090415441	6.483145133	7.120845525	6.671069665	7.083377987	6.495997734	6.779894484	6.965624412	6.328795769	6.680615842	7.017706165	6.392149735	7.141407245	6.493187553	6.258493511	6.674994427	7.181010099	6.925971635	6.901807382	6.526231857	6.290193463	6.144400203	6.375135566	6.331209535	6.487236286	6.326398463	6.62763944	6.491292236	6.431021146	6.591976154	6.288121302	6.537440114	6.520606375	6.382327001	6.180435067	6.332840693	6.402311671	6.369436442	6.601856881	6.511292156	6.530199037	6.490585537	7.455186793	6.748662133	7.24083035
2308	7.920156202	8.306244418	8.301527956	8.477152826	8.336896561	8.660460078	8.249034415	8.266714801	8.504548858	8.274290304	8.496295533	8.717494634	7.846105652	8.56881495	8.483892379	8.197648266	9.029917604	8.022742605	8.494198281	8.262477412	8.425967643	8.65908468	8.118957542	8.456256356	8.427791336	8.615329334	8.206591201	8.549673942	8.723241286	8.174773173	8.617607544	8.323376082	8.676242696	8.526832328	8.311118503	8.425568943	8.000909168	8.357227705	8.387178244	8.225678212	8.27385565	7.762128965	8.6286139	8.018085762	7.552313845	8.280816853	8.258554814	7.974494453	8.528241866
3636	8.435239564	8.558303374	8.910436363	8.675805821	8.09782038	8.876231143	8.397003498	8.880781089	8.841852513	8.984101993	8.644441815	8.786342639	8.61605732	8.791603907	8.373859959	8.982581579	8.82340049	8.775895115	8.428675055	8.695658192	8.942332177	8.58116205	9.021706081	8.698977042	8.530398472	8.378320651	8.308519826	8.187390125	8.45595839	8.392489432	8.570900848	8.610557262	8.613254916	8.12015013	8.413777603	8.229887327	8.285042467	8.333617504	7.826977814	8.089500898	8.075700781	8.635382775	8.484028017	8.517341742	8.549293053	8.261264076	8.535236186	8.613709211	8.447536074
4967	6.638181501	6.556280463	6.568661905	7.251399719	6.134525847	7.223283211	6.926660794	6.703394909	6.821814669	7.157096423	6.880581471	7.445846695	7.132752144	6.747267226	6.452363553	6.838779525	6.753561665	6.855669677	6.693014158	6.801214354	6.699780277	6.958607437	6.910714183	7.091281064	6.928909353	7.23635358	7.14267013	6.780776868	7.026721928	6.802339478	6.864379165	7.032923792	6.880460197	6.80615026	6.959565598	6.699691275	6.828805725	6.703023193	6.812436357	6.7659012	6.96553379	6.866556693	7.129321163	6.749695637	7.065244876	7.268961541	6.514553558	7.201743506	6.576068939
4968	6.723574639	7.226788689	7.093994225	8.056308604	6.717509724	7.028879215	6.994120595	7.294409025	7.208642203	7.530933232	7.019732121	7.822453807	7.063479082	7.459438183	7.121324313	7.444725158	7.502878403	7.096304703	7.783118361	7.365894278	7.115891982	7.111803109	7.458467338	7.572156957	7.200804918	7.388971927	7.142784347	7.169709812	7.292819943	6.945389656	7.417956523	7.157447483	7.371677371	7.137286934	6.986248257	6.945389656	7.091340954	7.1082081	7.047673598	7.001559611	6.954380563	6.876844832	8.170845838	7.048469027	7.004430651	7.459631452	6.76341179	6.80289363	7.176318063
3651	4.805354879	4.755728748	4.950913789	4.924493217	4.782172133	4.732152011	4.830753573	4.889080439	4.860117334	4.842464105	4.904025322	4.904841778	4.948716638	4.747283125	5.048561181	4.772133291	4.783834974	5.111476368	4.88996931	4.680928603	4.88007674	5.03092782	4.842198306	4.915201209	4.829171232	5.157770853	5.039763261	5.016923499	4.821397038	4.974083724	4.934671594	5.030749353	4.890520607	4.997271592	4.995401213	4.957879281	5.030941413	4.952993599	5.138227814	4.865473866	4.969153881	4.95734234	4.950996294	5.065877456	5.092022097	4.967939629	4.830020437	4.935471438	4.812670532
4982	8.368078603	8.810440513	7.560232149	7.718780355	9.021720127	8.73109108	7.21457719	7.68416922	7.357190675	7.88502581	7.540971226	7.21099921	7.821756956	7.541401334	8.158700733	8.402614981	7.348368484	7.232254287	7.880720894	7.158499453	7.826980772	6.86662364	8.747374515	7.380215154	8.481359891	6.679532228	6.897094117	7.465319103	6.831612732	6.014483958	7.321365706	6.012700833	7.437586176	6.987088627	7.583428661	5.885215126	8.064464458	6.269092488	7.289038588	6.969113717	7.608667383	8.132817539	8.090915926	6.748714045	7.793840755	7.268913259	7.341450206	7.175227651	9.195281913
81839	7.206731162	7.158576861	7.785581417	6.921715852	6.912872439	7.50069602	6.93885221	7.583572139	7.684155513	7.274861628	7.857355627	7.527765667	7.101022007	7.560334608	7.308282631	7.57427058	7.842424432	7.379661519	7.454029569	7.396065902	7.649557924	7.488456322	7.507852151	7.074842528	7.06860601	7.073023951	7.050929218	7.101500318	7.245598918	7.378295522	6.727955464	6.470711239	7.418692999	7.14956412	7.115119637	7.369223562	6.667663664	7.264741024	6.814663995	7.073821615	6.922142384	7.369964251	7.392407261	7.367298494	7.177829385	6.99158267	7.185608208	7.63949945	7.505941161
2317	8.708229217	9.393913669	8.799174556	8.947723953	9.392127853	8.80502267	8.740291638	8.470893437	8.553229645	8.696405172	8.101524341	8.743511043	8.808693065	8.748182538	9.067933168	8.948719208	8.705154468	7.951316118	8.678115568	8.52497018	9.137471087	8.483957888	9.138959252	8.503019202	8.807259408	8.590386918	8.601258834	8.600118081	8.923944705	8.145438231	8.608370287	8.122212855	8.666857812	8.095449578	8.146584136	7.917776919	8.839413859	8.157452668	8.299020388	8.19982588	8.291099554	8.516027954	8.94405915	8.322377225	8.236831577	8.614564071	8.794752726	8.17925439	9.168011584
2316	9.500574	9.729808134	9.438036499	9.083609943	9.420893292	9.65689274	9.582037886	9.406315826	9.48484256	8.765506873	9.26110468	9.28528802	8.98595753	9.116874469	9.252780315	9.28578576	9.49730548	9.16502065	9.065686455	9.185787543	10.02241905	9.450297041	10.1390385	9.459284368	9.499060604	8.84711719	9.106309253	9.053916237	9.198607421	9.290627679	9.368078809	9.280747058	9.363771121	8.963818488	8.759517409	9.14844889	9.156153565	9.096517524	8.651503869	8.677182708	8.988532701	9.098864688	9.219560664	8.584041885	8.925001595	8.694363577	9.396707902	9.393440461	10.39851522
2315	4.098477975	4.313563153	4.314131726	4.330117943	4.084006166	4.210513002	4.164021238	4.129574584	4.346348268	4.335592126	4.21843006	4.402094545	4.288961625	4.340370174	4.151380437	4.300605407	4.302074887	4.241700028	4.356999378	4.178609109	4.239667411	4.231384765	4.10157489	4.287480642	4.288850529	4.255888363	4.320878212	4.275398529	4.311475694	4.380167114	4.349154768	4.46858491	4.150427661	4.218543404	4.362758448	4.303071565	4.229408867	4.416907142	4.172050571	4.220558313	4.209016067	4.106270916	4.360524516	4.211472437	4.251079862	4.278959519	4.232420184	4.184516756	4.410468347
2	12.36566331	13.46841617	12.9742525	12.75039524	12.67419459	12.78119438	12.85911991	13.00916195	13.50443872	12.37959115	13.00242348	13.06532394	12.24410427	13.26677812	12.44549607	11.97681099	13.50260412	12.27606687	12.46722594	12.90518746	13.21813446	12.84927084	13.12741784	12.15378749	12.72784101	11.53461996	12.09971513	11.89983845	12.81928079	11.73059608	12.72891667	11.96038882	12.69820404	12.31220701	11.15656973	12.1815295	12.09342863	12.48740086	11.80342905	12.15649335	11.58501855	11.88022917	13.14783024	12.41863969	11.27999975	12.16656091	12.24338789	12.68210918	13.67471186
55573	7.504877121	7.16144882	7.452362732	7.000126593	7.240726343	7.406171769	7.000148947	7.654544863	7.465964128	7.272683108	7.437839145	6.700577065	6.976717287	7.555573386	7.315119905	7.633925884	7.346347959	7.136142804	7.029167444	7.401987303	7.440369921	7.202636719	7.548170825	7.151145678	7.388479246	7.009838435	7.372443821	7.118469219	7.044085295	6.935067785	7.343951769	7.012188494	7.24764247	7.135171191	7.122192699	7.032467867	6.95615094	7.224855738	7.03284354	7.350858868	7.246984924	7.705891168	6.902546838	7.013634254	7.011526233	7.069417762	7.881138658	7.797982157	7.682093029
2314	8.805205636	9.447921858	8.978333967	9.279087799	8.652408667	9.006406746	8.68772572	8.894706392	9.16555595	8.886452398	8.755639161	8.727862632	8.393781586	8.977753435	8.917288185	9.141405316	9.320600816	8.778979718	8.821551207	8.534975036	9.080528582	8.723793538	9.391460478	8.960685735	8.838955994	8.479861143	8.523785508	8.388291309	8.561632619	8.414840561	8.889117243	8.686933593	8.831867786	8.407442185	8.346433994	8.446301951	8.400630312	8.40205954	8.032426473	8.346147234	8.239882401	8.607248432	8.946306696	8.309975436	8.332701874	8.372057432	8.952467101	8.645961605	9.453694243
2313	6.921007431	6.662353733	7.306292166	6.954348511	6.856532967	6.388677445	7.057442898	6.831847153	7.179741672	6.266259947	7.251677422	7.373259402	6.554323686	7.196786725	6.874577987	6.374795564	7.151355823	6.675590442	5.908776669	6.833319707	7.632620316	7.112817635	6.767513397	6.179409211	6.860705916	6.002384462	7.023663376	6.634308459	6.662997452	6.311460029	6.440451417	6.322712474	6.737025778	6.455681947	6.500852758	6.714065913	6.183498184	6.899340767	6.534480402	6.501338145	6.185553687	6.571803088	6.533122957	6.924609214	6.053389058	6.664450074	7.389033226	6.859522282	6.985905258
2312	5.748552177	4.076331709	4.058326463	5.399816777	3.845288272	5.250846065	4.374099051	4.190719943	3.883897177	4.063352032	4.095602994	3.971753891	6.905126771	3.958138616	3.954300889	5.04734544	3.918625321	4.144853847	3.843270332	4.110217758	4.017490728	3.881749467	3.947175949	3.829145684	5.485730676	4.11245907	4.360062093	5.568194209	4.043781117	4.177694448	4.710358233	4.203996388	3.929923177	3.796829087	4.188082697	4.060400113	3.900163868	3.950904293	4.916777399	4.036946978	4.062236058	4.123462606	3.97187936	4.008216654	4.091285094	5.556239969	4.909497342	4.608797761	3.872151139
55578	8.463458929	8.485834546	8.459134159	8.566729705	8.312807778	8.57395455	8.287408737	8.531121297	8.500404333	8.519596338	8.450940387	8.395814358	8.174749656	8.591388888	8.415353957	8.415532107	8.543415621	8.130674648	8.478604343	8.712903862	8.637661533	8.422290886	8.487065699	8.271109405	8.344760921	8.095843843	8.172087543	7.946186974	8.272603871	7.871645356	8.305131889	8.091194679	8.299121731	7.790734684	7.876476242	8.179954301	7.861063869	8.189747254	7.658144426	7.923509156	7.921516684	8.366202921	8.399314869	8.232992944	8.207335579	8.462086987	8.474973536	8.33848557	8.580502698
55577	10.15539578	10.25556683	9.973495022	10.05188942	10.32939363	9.741919885	10.07823512	9.868670183	10.12469161	10.03888539	10.10166183	10.1210112	9.620068224	9.946247798	10.37685718	9.985567628	10.12467629	9.745244432	9.868797599	9.997379422	10.10954321	9.688715409	10.14315566	9.738649521	9.693985629	9.467284445	9.55834721	9.30037099	9.503122392	9.149729481	9.603142386	9.562911993	9.485426273	9.15768054	9.428865281	9.522846554	9.494736364	9.560527045	9.235893058	9.210452214	9.203653606	9.660955168	10.24469856	9.81115552	9.62336245	9.67169087	10.35575182	9.984697009	10.42252413
55576	5.000443946	5.163424918	5.27819005	5.599136059	5.230423115	5.547996282	5.444357561	5.425578612	5.65354979	5.532481607	5.594589489	5.586744387	5.603454849	5.12058878	5.24056699	5.290904234	5.367986937	5.300854103	5.462778708	5.69912719	5.376990406	5.281545722	5.17116263	5.363367568	5.510002988	5.735202771	5.728665846	5.369580055	5.659514225	5.604193239	5.579571451	5.651093715	5.674670586	5.801574396	5.799025902	5.682567694	5.783278675	5.567509875	5.723330039	5.597030683	5.679124013	5.287981783	5.434275974	5.662791618	5.749053007	5.698965675	5.127786749	5.496998326	5.440624993
3641	6.777289681	9.044331274	9.434428832	5.613167876	5.549634738	7.815507283	5.835577882	5.452799089	6.159731145	6.363187045	8.474713474	5.771359872	6.288933614	7.165773057	6.899372231	5.811016949	5.742346402	5.763539345	5.526341381	5.748752202	6.100553309	5.43861801	8.787553642	5.41482142	5.314646621	5.387231576	5.792381362	5.177443139	5.577869845	5.343526883	5.826766412	6.165893593	5.559916632	6.323639714	6.550134589	6.175566607	5.298204272	5.511647102	5.129477358	5.382512956	5.461162761	5.813625518	5.600828832	5.618318723	5.75098299	5.473009997	5.572361227	5.753793147	5.471892781
3642	3.900327742	3.746417733	3.712994528	4.066626843	4.069380051	3.909856114	3.982780948	3.887349293	3.877141914	3.886362223	3.925510892	4.063942522	4.045905492	3.956641512	3.973264275	3.869499	4.034700881	3.716475569	4.021086751	3.988722346	4.003313625	3.986553929	3.859312171	3.980363652	4.002673381	3.965133	3.879997962	3.964999745	3.866387952	3.963404906	3.994047875	3.861232035	3.988605603	4.033378233	4.256309424	4.089850207	3.993516293	4.001077704	4.148617937	3.943524928	3.980363652	3.812448919	3.994165471	3.959059159	3.896484957	3.919835124	3.795987467	4.097132373	4.121832478
4973	4.815249753	4.808257372	4.094563223	5.303047845	5.390655844	4.757717231	4.52708675	3.951586493	4.341768506	5.20187874	4.091295441	3.979290554	4.028881951	4.799318665	6.443176005	4.279783584	4.469550336	4.740469272	4.946378799	4.173978577	4.239302734	4.079525676	4.427221028	4.538010307	4.278806013	4.394884559	4.351106201	4.585885708	5.013160275	4.348057953	5.147717475	4.774065942	4.331683539	4.044679281	4.447663054	4.127514063	4.759689708	3.96646751	4.184407597	4.844341543	5.094526542	3.765088579	3.874252757	3.954299656	4.058979227	4.051135083	7.254078528	4.341242222	7.49970193
9	8.336135073	8.478170969	8.326442559	8.973658487	8.535574998	8.23593394	7.988760736	8.382288981	8.046874868	8.307372316	8.491243196	8.855637265	8.779295867	8.619856485	8.631656423	8.247361933	8.219866754	8.375259336	8.810550548	8.307002051	8.532118785	7.917675617	8.29627288	8.995889732	8.05251733	8.379276753	8.339599324	8.251812244	8.200835779	8.420271353	8.510309561	8.351276503	8.414247046	8.121393736	8.103733384	8.681433418	8.035944131	8.33543746	8.352512154	8.020077988	8.184038132	8.498957039	8.824568733	8.209959686	8.192948809	8.733804922	8.910779803	8.175846308	8.552561823
3643	6.999265454	7.342009769	7.364756947	7.931630526	7.023424138	7.709920847	7.326344148	7.481952886	7.634436276	7.646239332	7.20264706	7.877124956	7.488229937	7.742222342	7.495820752	7.854330351	7.670639828	7.731846839	7.928354139	7.634993467	7.351040969	7.65201284	7.413746784	8.05676239	7.945748534	7.787826778	7.784513532	7.632824373	7.970006849	7.880215528	7.794990589	8.024709447	8.049747265	7.977741498	7.714720976	7.764839334	7.601509087	7.725459917	7.686315986	7.835041895	7.805820349	7.405517838	8.017708136	7.452150221	7.538304365	7.837116032	8.09700758	7.412764045	7.247553764
4974	5.401805015	4.887790005	4.977711935	5.150710494	5.409358301	5.319117687	5.540799854	5.230472205	5.417024661	5.307692119	5.482003842	5.426963479	5.538983796	5.11149548	5.350427758	5.330531384	5.035765782	5.398612045	5.585111879	5.445344254	5.313614289	5.390129097	5.316901177	5.138969725	5.078247829	5.64288177	5.332633096	5.431465617	5.287864363	5.528143202	5.395265328	5.415256285	5.395377386	5.811424625	5.923720112	5.515624404	5.707028969	5.538941531	5.473471896	5.366537637	5.332419489	5.388758391	5.123120736	5.540251802	5.735146178	5.530263496	5.440437137	5.348315854	5.330043727
4975	4.550219828	4.450469128	4.471605305	4.31398006	4.186002992	4.623254159	4.590714355	4.41840625	4.812824145	4.414377751	4.561512742	4.541467426	4.502530832	4.39254779	4.48795843	4.285475985	4.547418016	4.720041724	4.578183116	4.739697394	4.368334607	4.490809639	4.306159316	4.229017813	4.414777105	4.524474665	4.635907391	4.48867026	4.414377751	4.705967662	4.437816318	4.597006061	4.26173317	4.654619128	4.597374753	4.657848826	4.535515657	4.531895687	4.542144562	4.710254158	4.663578194	4.539773961	4.511508067	4.650793731	4.852253361	4.592265297	4.408725526	4.586303652	4.442235769
3645	5.031246344	5.174472089	4.856116962	5.008067164	4.678690538	5.315097996	5.044073662	5.098111916	5.245300733	5.080747362	5.114701264	5.239353036	4.985027148	4.822831251	5.167827001	4.911546467	4.978079693	5.161450627	5.134272346	5.129732756	4.994353425	5.111547891	5.265006535	4.915876496	4.990884555	4.961874559	5.325656427	4.954838321	5.035397509	5.159277749	5.064476533	5.347894064	5.059006362	5.105002159	5.149234293	5.179419884	4.98641435	5.048417068	5.089604711	5.200593182	5.078841956	4.879234864	5.041871022	4.98225658	5.0681278	5.222798674	4.958025747	5.051064077	5.06139015
4976	8.39496621	8.259053329	8.80143516	8.381941683	8.176654577	7.96795108	8.223359526	8.721722939	8.282788464	8.042592583	8.655653418	8.097367625	8.238657149	8.548827652	8.281046698	8.426437623	8.211216666	8.304315349	8.582773615	8.462968856	8.204829161	8.39649121	8.409466117	8.615371642	8.701962973	8.477573852	8.424542569	8.545612506	8.646241334	8.443231134	8.605598907	8.558764074	8.632711659	8.486767802	8.382362292	8.574059924	8.343932702	8.633976156	8.363179386	8.525843358	8.642423485	8.433925497	8.495070213	8.270092439	8.560873427	8.666265142	8.321825598	8.442063554	8.180139741
3646	10.59509827	11.23555253	10.80499262	10.71026457	11.79093262	10.8897354	10.60194236	11.08447442	11.25900458	11.01680313	11.24257685	10.73956356	10.72057413	11.34143423	10.61244236	10.89545453	11.01745606	10.4076383	11.01590083	11.37783671	11.20351934	10.62296862	11.24260891	11.10842513	11.18487323	10.15901941	10.5371483	10.63835729	11.31320214	10.30589414	11.2131031	10.6529786	11.12135594	10.37226477	9.93251878	10.06565028	10.21935564	10.83654013	10.32555425	10.65458365	10.54926787	10.65050654	11.19377677	10.39283887	10.8134115	10.40624177	11.44675953	10.73988644	11.4632102
2319	8.65532747	8.895438051	8.686536092	8.584972311	8.581667648	7.95620159	8.570034226	8.494806119	8.470802511	8.426179116	8.725063261	8.603020866	8.474435245	8.398954183	8.861899561	8.40406065	8.980748479	8.351637656	8.263584643	8.706977296	8.796508708	8.713960253	8.519222109	8.437865765	8.76434587	8.189413448	8.640547235	8.32539912	8.400060024	8.211795748	8.45747012	8.400987532	8.438814181	8.367921817	8.472622461	8.459861699	8.607245772	8.532606473	8.306001815	8.407737075	8.439347908	8.378654539	8.569802782	8.429517525	8.292255358	8.406789896	8.486488795	8.481780683	8.331884226
4978	5.871985766	6.04682263	6.361171235	5.774192346	5.462478635	5.72808908	5.788473425	5.648277573	5.47957178	5.384861078	6.332733009	5.949363892	5.841537422	5.50863208	5.272989817	5.493712555	5.881088514	5.83945503	6.158140533	6.492695571	5.450344519	5.726984046	6.246961947	5.668255404	6.714663344	5.914381439	6.289685686	7.463993555	6.719741416	6.106482369	6.064882306	5.674525639	5.916072221	6.355772729	5.832446262	6.228310985	5.70427147	6.284061762	6.775465833	5.977002434	6.889150549	5.862503028	6.542731827	6.375913545	6.807656602	6.277073181	6.734457238	6.072894376	6.36074356
2318	8.078310714	8.062337918	8.691259791	8.20415642	8.330303287	7.504307996	8.04402481	8.804213597	8.731526402	8.446046276	8.629272206	7.246658409	8.244167681	8.450172095	8.395817604	9.501654684	8.676515321	8.506632143	7.788037864	8.284841075	8.771753775	8.291189883	9.245213124	8.558289245	8.202450445	7.844625576	8.087226977	7.629825741	7.397737528	8.199572248	7.931584023	8.857371454	8.313653133	7.720220858	8.33786041	8.481374432	8.112394865	8.203604711	7.527942814	7.754757476	7.544262818	8.231802094	7.736317722	8.093386978	7.966966256	7.803969883	7.821807207	8.956132505	8.560188589
4990	4.60054317	4.557424142	4.496818039	4.543289391	4.601262589	4.670074904	4.632826186	4.732253069	4.577753775	4.787508784	4.683198569	4.619314403	4.707593204	4.699779854	4.841643567	4.880523359	4.664356921	4.665085869	4.805093409	4.761150588	4.416742165	4.77591298	4.722772853	4.922301305	4.765945552	4.999393693	4.852186315	4.713020542	4.608359682	4.711685736	4.945874379	4.908661931	4.515220368	4.715115949	4.758237719	4.950733315	4.8049288	4.657449447	4.785771012	4.650786461	4.842136996	4.844750133	4.518990441	4.736155274	4.736194356	4.872552985	4.558038295	4.969278926	4.47821732
3660	7.140982328	7.235653806	7.496547526	7.639437523	7.214441211	8.134251771	7.466512179	7.270100712	7.444910774	7.432177129	7.7338206	7.589747447	7.138689054	7.27570249	7.380749224	7.407435595	7.606484394	6.998240832	7.18827807	7.766822723	7.91245091	7.413661665	7.330525853	7.244006374	7.415930525	7.042384976	7.164125848	7.105083361	7.396946578	7.13066539	7.60013984	7.195442524	7.498597383	6.771813391	6.653586216	7.044842877	6.950886012	6.997347925	6.562426804	6.4712303	6.469403432	7.082611338	7.362588453	7.157699303	7.155676873	7.2492669	7.363206944	7.189495457	7.362996893
4991	6.484916088	6.10774119	6.381463822	6.281974605	6.376032598	6.220210348	6.58674057	6.169524282	6.296686673	6.526972077	6.429062176	6.531244024	6.41684473	6.110814768	6.484643073	6.154197396	6.064491866	6.534746413	6.088196767	6.506317436	6.153992206	6.636718679	5.7827503	6.430202259	6.465423336	6.618031127	6.443508701	6.404860826	6.41164461	6.89443159	6.464271231	6.999849836	6.263727727	6.837011428	6.954550751	6.765153902	6.619486403	6.519881515	6.755822528	6.878705886	7.031763157	6.701243262	6.393694297	6.73575878	6.680921629	6.696383255	6.308201814	6.425327905	6.218199359
3661	8.161924626	8.436253112	8.201560831	8.021216611	8.151829987	7.989309651	7.96268326	7.875602136	8.08795891	7.955512493	7.978052836	8.107478202	7.570601364	7.887077629	8.160679515	7.974214794	8.036557247	7.927942495	7.639767114	8.42634105	8.233544777	7.956781047	8.140704531	7.975840979	7.977475244	7.721575044	7.858330607	7.893346336	7.884217074	7.497819971	7.899243588	8.23910548	7.948158148	7.580519548	7.67783471	7.674609962	7.889034502	7.842048722	7.257116512	7.339520652	7.366111063	7.931909611	7.978219993	7.921401588	7.552433454	7.644567717	7.926928891	7.800206007	7.919837934
4992	6.276873156	6.109984464	6.445864226	6.277947976	6.303663069	6.597872745	6.287168925	6.253980437	6.443959204	6.508572776	6.502465285	6.46166699	6.354446175	6.399372616	5.928759654	6.321853611	6.42866083	6.563514474	6.313654761	6.611650314	6.390324273	6.457789498	6.382203035	6.380054024	6.362274625	6.413540458	6.577785644	6.476104969	6.355181881	6.622944233	6.313891689	6.708641357	6.578269194	6.754086711	6.637145047	6.613285961	6.64795531	6.519321653	6.471080665	6.566621898	6.36296576	6.306557436	6.391654369	6.455089255	6.533627914	6.749664032	6.525460116	6.54124656	6.399307797
3662	4.938798001	4.912236348	4.905234877	5.054520488	5.095737336	4.860381121	5.065004057	4.898300572	4.938675759	4.948606349	5.048992727	5.031521011	4.947088762	4.744202562	5.108233011	4.891490431	5.001193218	4.973453857	4.914514407	5.168810698	4.926913956	4.95465969	4.845914195	4.859282474	4.90585413	5.055972226	5.025766062	4.989447781	4.947193417	5.08966535	4.951768245	5.130015115	4.915523068	5.055335983	5.099733625	5.173549988	5.134691395	5.111904277	4.901721284	5.05624902	5.070380087	4.963179694	4.938047032	5.060087501	5.15125784	5.030696994	4.945276296	4.852576963	4.956060958
4993	5.358637928	5.437993363	5.90652186	5.681339861	5.783051847	5.79843904	5.73842161	5.787736541	5.763312775	5.931167797	5.904701649	6.030909151	5.98049726	5.619096143	5.586553542	5.835197473	5.562762626	5.672326718	5.748691896	5.820313982	5.956202657	5.727499858	5.678326054	5.545099333	5.7351509	5.866667162	5.935463453	5.767519969	5.73724637	5.831873652	5.951615563	6.034028117	5.854550143	6.379658691	5.806415098	6.006293545	5.962581712	5.957099555	6.107701811	5.818161002	5.941011921	5.545139704	5.767155944	6.102001429	6.023440519	5.872963745	5.454341329	5.896021827	5.4383264
1000	7.244848115	7.4448125	6.70576973	7.212245345	8.234614501	7.134544982	7.269452046	6.924240544	6.247758428	7.202958002	6.717212398	7.08895137	7.182739626	7.105908683	7.640921766	7.288433625	6.580500672	6.69654122	7.271071835	6.488245639	7.071537127	6.495720385	7.268591385	7.110929642	7.131693555	7.118390792	6.992710016	6.950679588	6.930939132	6.510107792	6.995557226	6.525525699	6.829689735	6.932815896	6.771319621	6.523516503	7.156607834	6.47824113	7.239301003	6.780143508	6.73539406	7.060765778	7.325552007	6.573768645	6.665409528	7.410320929	7.176128484	6.369417216	8.341574966
2331	7.722198676	8.448758691	7.422057654	6.684906036	8.371174874	8.019846909	8.206194207	6.871861263	6.965066687	7.063990014	6.673215219	6.620240586	7.677882618	7.091051939	7.669440365	6.957884396	6.920787762	6.442338686	6.905741998	6.752175	6.968516729	6.677420612	7.025529745	7.165373731	7.116841376	6.419496222	6.70439186	6.554941201	6.800302785	6.448342975	7.169941756	6.725920711	6.740884673	6.656737174	6.531923428	6.658914887	7.537129166	6.51772969	6.446398974	6.92199228	6.701189958	7.066014258	7.136869483	6.794788462	6.396701806	6.861124484	6.721545019	6.915395174	7.548143517
2330	6.463466737	6.980745881	6.575842446	7.263788582	5.990253341	7.114468101	6.263232071	6.664230915	6.490534978	7.061343568	6.429403125	7.475808052	7.569191845	6.865912399	6.713223275	6.941316606	6.460327943	6.782634749	6.908834623	6.222259955	6.407893563	6.214455484	6.575802458	6.934896115	6.892783283	6.677167183	6.978022046	6.492370731	6.969170799	6.838139396	6.908239656	6.691682758	6.951337767	6.734918661	6.571967355	6.701537757	6.357632479	6.506716431	6.643199426	6.796653562	6.653107306	6.766255992	6.993903228	6.297658352	7.040205284	6.665341263	6.383685747	6.36304875	5.83148791
2328	7.09397532	7.837004766	5.850819846	5.632097943	7.85509166	6.293217583	8.172191644	5.307315779	4.087109618	6.555044071	4.979487022	4.877012413	5.008490739	6.039028435	5.685512665	4.617218725	6.291567822	4.433514257	5.773444572	4.369382864	6.595517579	5.491529568	4.650635894	5.052155657	6.553053817	5.220136432	5.776179442	6.038792453	6.387167715	5.025413362	5.423524928	5.448027879	5.735444041	5.367217183	4.085847367	4.431642197	6.60052838	5.886397724	4.872820627	5.144067946	5.866301458	4.594331125	5.27051869	5.283038689	4.687147307	5.429333613	4.075118733	5.42690117	6.668648323
100862671	6.887704046	6.728388372	7.026123229	7.124142978	6.998211829	6.826578381	7.269619866	6.695234538	6.891632467	6.918896154	7.222615414	7.03053412	7.101059432	6.829286464	7.14375106	6.71194967	6.653022383	7.052233362	6.905738761	7.163272465	6.992569291	7.047119535	6.748589657	6.786449386	6.811714553	6.921862593	6.836627743	6.818179434	6.845128964	7.142719743	6.922528565	7.030468922	6.878855309	6.913059227	7.195971428	7.007495479	7.140470736	6.985177199	6.820729517	6.714619598	6.933642376	6.846520588	6.819059941	6.776072821	7.224462057	6.928176297	6.75974866	6.954745952	6.874180997
2327	7.81557477	6.959004988	6.906184979	6.845133252	6.562080378	6.968863829	7.630674793	5.996769613	5.556014249	7.163856414	6.948601138	6.999841419	6.634466817	7.392654439	7.419896665	5.598043227	6.976261789	6.229909736	6.899393133	5.670413093	8.627865766	7.103922382	5.196239083	6.803939686	7.421052943	6.950100095	7.195992479	6.754232544	6.762557328	6.139509296	6.13474995	6.525780938	6.82736893	6.327329655	5.88106545	6.416479449	6.998733425	6.8780065	7.525702718	6.685501379	6.64883243	6.754446431	7.041185384	6.454403307	5.887506985	7.201029948	5.328980852	8.330001053	7.248090455
55585	10.1609033	10.31675771	10.55840886	10.24854267	9.597220277	10.13653422	9.832016687	10.43253408	10.34242458	10.32088054	10.39275354	10.22522824	10.06452436	10.31652498	10.05860655	10.66917151	10.49834219	10.93511159	10.47763086	10.83228649	10.43714108	10.22493138	10.64564642	10.57992918	10.43538083	10.19615909	10.40809634	10.31129674	10.38390479	10.30653588	10.65723386	10.42333382	10.43246857	10.0933808	10.37031104	10.4583342	10.07278248	10.29535207	9.910178486	10.09116565	10.07639948	10.15126281	10.45318418	10.42440865	10.44268432	10.19058674	10.36557663	10.57791032	10.27200483
81875	8.225725079	8.335535818	8.30804671	8.190983437	8.334944791	8.762689556	8.176405152	8.246574701	8.39901382	8.460563757	8.579319614	8.363071508	8.013818083	8.465758813	8.222114818	8.358481151	8.393631092	8.220039863	8.28362032	8.552195405	8.462237967	8.196001044	8.26521092	8.261566321	8.098541366	8.160543928	7.940009237	8.010889877	8.018835643	8.087258792	8.217610197	8.230954312	8.221258513	7.867637126	8.128766561	8.181599203	7.936076313	8.240437981	7.903117723	7.75694108	7.882860638	8.075753409	8.351626002	8.379417059	8.149130544	8.202168132	8.387492757	8.191390784	8.618008032
2326	9.910301265	10.9282127	8.538713376	12.1297739	8.911898325	8.969943749	10.76755477	10.84424327	8.268035824	11.12068199	7.20922786	11.89869643	10.88912889	10.88631407	10.37482984	10.78036418	10.37028558	10.38203572	11.99728	8.191821647	9.411617385	10.04905315	9.554771259	11.59174083	10.62138456	11.35626102	10.29535614	10.87243743	10.64531435	9.466347438	11.01035965	9.773673107	11.15786087	11.08670491	10.40898787	9.455249008	10.44538407	10.22836508	11.02948398	10.23852831	10.06359353	10.24573248	12.25165209	9.861379815	9.8806291	11.55557007	8.646004701	9.262712767	9.132191177
55584	4.820126853	4.648763241	5.030012299	4.710716226	4.826642963	5.037144565	4.79966065	5.056633583	4.920755381	4.93953714	5.150392044	4.963318788	5.105532006	4.514742387	4.587865573	4.821386875	5.003608676	4.936640701	4.657222612	5.020137227	4.780635916	4.812546229	4.798458999	4.846408769	4.736953733	5.000428801	5.096177102	4.891131696	4.887277613	5.065573183	4.930546146	4.963211314	5.017746335	5.275382463	5.187878278	5.154963374	5.013453983	5.039186987	5.091297942	4.862614275	4.881033687	4.925112443	4.767982985	5.037554579	5.086773073	4.927458999	4.772512158	4.664224224	4.893576918
81876	8.894759026	9.334363053	9.313115097	8.736135401	8.225234579	8.839532546	8.924771672	9.230080629	9.313832298	9.29497446	9.416914506	9.212793047	8.868211122	9.049954395	8.918145775	8.868459041	9.273197482	8.737766947	8.680575945	9.532270896	9.38350811	8.65730666	8.780237763	9.285171401	8.540583532	8.912268361	8.665617146	8.677012874	8.732354739	8.450594703	9.078860535	8.950707926	8.518221109	8.858259654	9.293014454	8.94459942	8.961241831	8.806181897	8.511016155	8.713961566	8.807327279	8.981858025	8.996941163	8.975511452	8.799992867	8.444318024	8.61054056	9.20511513	9.09713331
2324	6.740738785	6.249287912	7.103490938	6.525692184	5.541308905	6.415723779	6.36722218	6.867984153	7.110769897	6.718311143	6.934706241	6.680487582	6.485305384	7.084600048	6.406910731	6.62548158	7.314336597	6.680731647	6.271360057	6.900704378	7.270030687	7.067858708	7.115012581	6.699446227	6.826580512	6.747169202	6.566420121	6.757473621	6.663064808	6.452246739	6.738241174	6.941752278	6.822308561	6.527412906	6.531912629	6.698608482	6.139484743	6.633793907	5.861510628	6.292402992	6.245421679	6.822793924	6.529890862	6.857517467	6.694302484	6.26234581	6.516254391	6.99631197	6.644527942
81870	3.71654846	3.926615694	3.946736701	3.780884811	3.989732113	3.801464046	3.908563632	3.840853102	3.997429208	3.857397635	3.890108993	3.968281977	3.708896876	3.822290401	3.865459846	3.874987942	3.793350065	3.819659326	3.883857814	3.92149494	3.70675507	3.887145316	3.755981903	3.903915706	3.633505459	3.847910325	3.866005149	4.031770893	4.000706805	4.007942412	3.887970399	3.800800898	3.945099879	3.946185938	4.161263836	4.087496158	3.990052884	3.827456422	3.78970349	4.040431228	3.907309507	3.883463829	3.83238075	3.953291742	3.887583279	3.919151123	3.736973426	3.795374651	3.869493221
2323	5.238105473	5.599520104	5.382646005	5.573813654	5.014904785	4.873522297	5.331667858	4.83735499	5.576709749	5.133652996	5.272097721	5.328894925	4.830989769	4.883059654	5.002357449	5.065973669	5.85908387	5.089503523	5.038460191	5.225236139	5.478016841	5.205536945	5.345273006	5.162766084	5.244205784	4.994273927	5.157876712	4.866257146	5.007367639	4.968901164	5.022740976	4.950713776	5.109696382	4.885575011	4.827970522	4.809702057	4.939645353	4.985698047	4.746847049	5.098955509	4.860279275	4.894293389	5.227626577	5.091139794	4.835825848	5.049157625	5.288142347	5.133956093	5.416376522
55589	5.690414443	5.596691798	5.573533861	5.406938572	5.730583625	5.449530436	5.786441234	5.685599148	5.500753054	5.611492344	5.538909572	5.303517781	5.424988892	5.669433809	5.672939177	5.667622356	5.448225497	5.401150954	5.544724979	5.454944149	5.559716192	5.333464375	5.644532148	5.50785709	5.593486394	5.391981941	5.442189448	5.420831772	5.456467558	5.339254452	5.440532697	5.418271853	5.519889882	5.482642751	5.425690707	5.38027825	5.578258069	5.397510239	5.341616448	5.369378121	5.371617434	5.603289453	5.49858279	5.390132178	5.683406349	5.478999505	6.363150952	5.893626239	6.196171464
171558	7.156457962	7.353210033	7.205053858	7.798455919	7.118745359	7.264929634	7.24485411	7.180380054	7.371604983	7.425620227	7.077267338	7.697665914	7.230752654	7.417091047	7.310609305	7.278841046	7.358556263	7.262064529	7.205560944	7.290712981	7.302453112	7.380764769	7.246058908	7.430149971	7.181027985	7.432722554	7.308310105	7.380307759	7.54186392	7.165641987	7.357969956	7.710833832	7.219576636	7.512083816	7.447630353	7.588635059	7.489149305	7.372556781	7.089039009	7.362529895	7.291228535	7.156480887	7.371640883	7.147754312	7.261012688	7.543801622	7.477141537	7.423809883	7.297420273
2322	6.023076241	6.695074615	5.762975481	6.060952173	6.10759278	5.643423795	6.574545037	6.001634636	6.144977164	6.450936903	6.001816362	5.951359354	6.466508861	6.192466494	6.540680772	5.635166295	6.052306878	5.914282206	5.826699423	6.160013579	6.102266171	6.012912082	5.510183418	6.07282584	6.002313421	6.182103275	6.425511422	6.909070238	6.450785978	6.260170267	6.106483984	6.180522974	6.034499852	6.267042961	6.518018708	6.537044089	5.784664844	6.35482868	6.900462025	6.307616377	6.446879718	6.012149692	5.691601816	6.071062011	6.420419836	6.590856867	6.674326298	6.025674121	6.079938298
2321	7.749995429	7.3663338	8.362796525	7.754085975	6.660288841	7.371584913	7.269519944	8.439144479	8.472834942	7.884775075	8.152254093	8.233905423	7.475364226	8.238576041	7.981019041	7.262607371	8.66615572	7.735488527	7.435377979	7.904669076	8.451190064	8.340693957	8.029567485	7.922563121	8.201537661	7.976124103	8.072921131	8.08996502	8.044335568	7.847844247	7.950133839	8.062016694	8.369669515	8.109127896	7.677178559	8.262060991	7.404649388	8.668900191	8.044670789	8.123576743	8.003701435	7.704537539	8.112607729	8.132522855	6.837532462	7.647250586	7.834547846	8.503289446	8.503501518
81873	9.774438409	9.918192234	10.20146199	9.98929389	9.502647499	9.927818083	9.430116508	9.917080306	10.08188096	10.31818389	10.08643367	9.851561226	9.551155149	9.990091142	9.696441538	9.798680903	9.805242855	9.738314205	9.652344912	9.748624967	10.11056688	9.706114431	10.0560185	9.729444492	9.529493521	9.328741839	9.53874951	9.425481122	9.568006346	9.410386299	9.770469427	9.550886845	9.5308253	9.496101606	9.597389284	9.566476324	9.301113379	9.588995466	9.146041414	9.447529077	9.338746249	9.765090469	9.546937971	9.730330229	9.447420661	9.366941376	10.12079195	9.792604587	10.23697632
3652	6.123339025	5.081520022	6.471851534	5.626474523	5.851597254	6.429092411	5.75388443	6.238625656	5.277989401	6.403779098	6.357512061	6.179231001	5.78097237	6.532820462	5.751488453	6.360509899	6.305594027	6.428245305	5.725210301	6.307091329	5.893966059	6.10893073	6.099571746	6.147555076	6.062492733	5.944882627	5.797372309	5.922835904	6.192099967	6.521151265	6.494589871	6.313115412	6.290146135	6.15052245	6.287841937	6.099452095	5.977520087	6.416024748	6.191086326	6.321726336	6.178610794	6.449439542	6.329908206	6.582863703	6.320233355	5.625330278	6.140790749	6.308868439	5.756785169
3653	7.84144469	7.528683141	7.938181523	7.362172854	7.835935064	7.594898241	7.542422085	7.566733911	7.547641551	7.092364999	7.679969616	7.392949792	7.944949107	7.270967959	7.350011725	7.615957278	7.106418677	7.705727251	7.634078755	7.908491318	7.89816603	7.441085078	7.531595081	7.542910879	7.765125748	7.570555745	7.791552505	7.546417625	7.712303637	7.688552083	7.676868442	7.910284042	7.96469742	7.524414153	7.60104196	8.230591676	7.69833305	7.90714645	7.682446153	7.62926034	7.930767323	7.622288074	7.320255955	7.616871105	7.892416611	7.317248631	7.466611493	7.452689217	7.372778875
3654	9.221415801	10.01330849	9.343279438	9.812760473	9.447814884	10.13938637	9.315053477	9.614403844	9.493465837	10.04189711	9.630391378	9.550337839	9.097956252	9.404894475	9.488076734	9.479130019	9.581025763	9.093996123	9.274895117	9.0277162	9.467614528	9.152293234	9.923897937	9.557356936	9.070038951	9.053645975	9.000113202	9.021918207	9.141494276	9.037085626	9.373543592	9.018799286	9.139926908	8.766971119	9.315374585	9.019489107	9.265590332	8.868502982	8.54691357	9.013376287	8.681748887	9.025586638	9.493473091	8.898697908	8.999295911	8.946844759	9.618000283	8.988552114	10.32206037
4985	5.290595739	5.175508282	5.377990416	5.160335355	5.320311009	5.343094151	5.381838665	5.558719382	5.636372333	5.25788126	5.364725853	5.353740128	5.223497525	5.329040988	5.14088884	4.955241409	5.363092616	5.391169507	5.284967704	5.589807591	5.4332153	5.346557853	5.396380599	5.639071118	5.235421327	5.457978017	5.446430051	5.41835036	5.347909158	5.090160962	5.355798943	5.540622766	5.377292445	4.9871848	5.421398185	5.495073243	5.604379341	5.46909961	5.100661126	5.292361962	5.29062616	5.297795407	5.403371636	5.273457772	5.541782176	5.573091924	5.249334378	5.532699803	5.51282691
3655	7.988212903	7.838715668	8.069274623	8.433242442	7.955055584	7.739937522	8.049499291	8.065041407	7.807065804	7.945677031	8.2420657	8.544660148	8.358841043	8.541902952	8.172806304	7.904421198	7.473915827	8.126361742	8.362820753	7.505509891	8.34472643	8.079366117	8.158465838	7.843751384	7.924190832	7.989220342	8.530978872	8.358412589	8.394901431	8.263624485	8.439593274	8.036891791	8.340418085	8.157242401	7.837028743	8.348370544	7.95617726	8.319499721	8.502607751	8.198880588	8.368366184	8.319719246	8.260290155	7.718065546	7.496342075	8.669967804	9.355745984	7.848819977	7.626013982
4986	4.939427397	4.870947435	4.902637696	4.741605414	4.875442739	4.852470037	4.947356723	4.770883866	5.010453563	4.793440215	4.948853798	4.926394703	5.055819336	4.740875133	4.885555975	4.72415856	4.905894666	4.96362428	4.818530769	4.873868355	4.684762466	4.994147419	4.685419295	4.858566346	4.757255548	5.023291447	4.934588527	4.855343871	4.762745881	5.126856799	4.906283086	5.0837008	4.913175866	4.871737322	5.184378676	5.036585691	4.911000152	4.956850313	4.943635932	4.94885825	4.824324125	4.747116492	4.823151648	4.895830738	5.042436782	4.871277091	4.841726318	4.863126706	4.8983194
374291	8.64430837	10.35575532	9.716846683	10.74742589	8.540917197	9.564742937	8.776031855	9.528249995	10.1498065	10.09796817	9.403728872	9.519985982	9.093147569	10.04509524	9.299167216	10.09598897	10.30763633	9.538895161	10.85487075	9.361616266	9.005277366	8.866161588	9.401127368	10.19536853	9.671373505	9.61292879	9.087964665	9.192336726	9.796624623	8.524396529	9.991535058	9.537283457	9.894208869	9.201497586	8.94343222	8.784776054	9.179430336	8.759566892	8.465370611	8.681623945	9.020970087	8.762923741	11.03356088	8.773697765	9.273215796	9.537336136	8.760977063	9.033595157	9.412051702
4987	5.433759687	5.546099713	5.365009858	5.650973178	5.318287924	5.333582841	5.505268685	5.265801003	5.645739989	5.557007019	5.732284737	5.582827091	5.606338924	5.401093183	5.385642569	5.394852066	5.601137116	5.633891153	5.41181453	5.67078687	5.527795569	5.591226343	5.53698431	5.694714307	5.498900314	5.699987296	5.724569667	5.707478476	5.595353476	5.591170102	5.518629712	5.793241237	5.514327106	5.671285865	5.532874676	5.719186915	5.630182634	5.692086179	5.69455454	5.475989548	5.447061911	5.255013021	5.362021921	5.644161126	5.711600573	5.688908819	5.488091135	5.588186617	5.320514797
4988	4.396413973	4.493300072	4.46589768	4.460696465	4.434774299	4.452722361	4.52156413	4.56527336	4.518760721	4.423051834	4.596240022	4.501332264	4.568798556	4.319404033	4.440364395	4.414206751	4.409988035	4.572445618	4.330172363	4.553639533	4.327086424	4.593264194	4.522109541	4.3741121	4.44206473	4.50380648	4.644274133	4.467050798	4.517560333	4.728390498	4.449563254	4.620296893	4.467049572	4.675356965	4.722169171	4.689295005	4.595214803	4.597329439	4.571024205	4.483189871	4.497448009	4.519556407	4.374187047	4.604384601	4.621018987	4.456888522	4.352136583	4.422931377	4.502489156
3658	5.499489153	5.675261167	5.633839628	5.602134082	5.802339265	5.803845686	5.469247821	5.778716229	5.710393241	5.720199239	5.790361776	5.444111687	5.562000657	5.728636603	5.484985112	5.76665478	5.492147984	5.443991754	5.708362505	5.676241685	5.761206091	5.644095667	5.763349171	5.650564894	6.033523248	5.591454975	5.821146639	5.915275356	5.654955085	5.59213244	5.908400127	5.683908958	5.96828534	5.832771878	5.63198173	5.725803214	5.609794986	5.834406944	5.855743486	5.848742403	5.739512294	5.788461308	5.711383954	5.489401896	5.77083029	5.659082131	5.708675404	5.703769189	5.657540917
2329	8.641307248	9.354844916	8.57781562	10.56310257	8.580487972	8.804873389	9.195462784	9.372420168	8.300253019	9.034908879	8.243144028	9.716343081	9.65664006	9.597752617	9.293086706	9.05151734	8.928024351	9.374981261	10.19117251	8.685372696	8.563596795	8.925309297	8.208209718	9.970967878	8.961881843	9.859209293	9.05277001	9.607466664	9.115590102	8.55165642	9.258121181	8.840392522	9.333258675	9.916864612	9.138008555	8.914171977	9.147272855	9.271564454	9.858636165	9.298082821	9.043743565	9.250379408	9.922908671	9.039089361	9.102417652	9.74428691	8.246781629	8.838038763	7.909394243
3659	9.110990768	9.220783786	9.538211753	9.342541966	8.910271433	8.813657465	8.919194384	9.54379637	9.852686867	9.43066615	10.18833007	9.732802354	8.403146919	9.449672866	9.533873225	9.045952539	9.741832137	9.447608177	8.660834926	9.79188419	10.11052071	9.504156113	9.655642613	8.178636987	8.965720272	8.082753352	8.091080773	8.306856155	8.48540935	8.327837217	8.605904221	8.586213914	8.751769261	8.169304298	8.967548946	8.334764566	7.93164173	8.151332682	8.27907513	8.416439787	7.940079664	9.061917965	9.264606682	8.798495954	8.535941842	8.682110608	9.102197958	9.703578725	9.401686702
3670	4.197582239	4.269325051	4.548774388	4.410547851	4.255102892	4.523306397	4.40127864	4.272367063	4.725679878	4.421231491	4.488326204	4.54597908	4.456711265	4.495588921	4.325024861	4.49535997	4.523997336	4.295225646	4.504159398	4.567545042	4.467695793	4.46284818	4.45404176	4.295247765	4.331068968	4.191825372	4.464366235	4.383643021	4.545545488	4.455690381	4.689614951	4.611254177	4.457398038	4.643771493	4.595502855	4.651512949	4.578593641	4.397772947	4.313116516	4.539091585	4.371456285	4.462276988	4.607509071	4.676319751	4.691267003	4.466243856	4.316107817	4.3047998	4.780080316
3671	6.206059814	7.447017421	5.413898815	5.742274773	7.772068644	6.595982687	7.807373652	5.660057257	5.583935671	5.70695186	5.318718752	5.620879293	5.730027428	5.474174106	5.915837084	5.467685623	5.709061071	5.504198912	5.517511447	5.354445194	5.791685323	5.417861106	4.994945058	5.627403821	5.628683314	5.60829503	5.486552876	5.858757562	5.921699908	5.641190468	5.707011247	5.698841381	5.878733102	5.565017597	5.44538233	5.713528096	5.964485908	5.667409447	5.479732188	5.674297861	5.627949629	5.452780928	6.128555037	5.505928023	5.508890463	5.583409965	5.134542465	5.398188965	6.947062509
3673	8.457878245	8.779336537	7.925745765	7.5775052	8.86770805	7.09697502	8.305843276	7.541362417	8.023327843	7.682375472	8.034335185	7.592691585	8.213436034	8.139762996	8.528411423	7.716938853	7.345418269	7.438621806	8.380006477	7.927168697	7.960725128	7.86305656	7.848934656	7.666728649	7.991179167	7.88539273	7.98729804	7.868506115	8.152814463	7.910105439	7.889459065	7.316771579	8.04203649	8.022906259	7.939158669	7.960090992	8.322558913	8.064769404	7.803343889	7.869031187	7.978640527	8.055980921	7.818989637	7.783659635	7.351113603	7.898636959	8.465161863	7.666437692	9.433638844
1010	8.112777658	6.242056723	9.246238265	5.170856271	5.228479236	8.100851827	5.616649224	3.636952795	5.386695569	4.995535669	6.862109778	3.736060522	6.951206548	6.359411588	6.49422302	6.801483595	4.515160892	4.349854175	4.744596412	3.87375398	7.737710936	5.578162421	7.131632638	4.63213045	3.974258938	4.867554316	3.680499071	4.147260455	4.854584103	4.216982857	5.165540916	4.428714186	4.74650945	4.601608481	6.948012512	3.937864354	5.03684226	4.688863957	3.898212843	4.707482506	3.975187923	6.504612528	3.875774812	5.017740177	3.984619644	3.887238895	5.26230464	7.805372425	6.10894952
81856	6.356474084	6.429215853	6.90775725	6.24608963	7.046465115	7.010591108	6.728226105	6.625979729	6.662383202	6.908528097	6.768681196	7.167493554	6.444054427	6.993079261	6.695326756	6.91878716	6.586673197	6.319862276	6.92133704	7.051247792	6.69137853	6.98119756	7.148358693	6.674401491	6.913288365	6.909029034	6.374128674	7.010740863	7.161712185	6.841333207	6.803654839	7.1784379	7.113687489	6.79623345	6.660988566	6.435120198	6.913825282	6.712011711	6.497231499	6.356245253	6.59300646	6.518458726	6.788046773	6.506147713	6.816970926	6.613253614	6.522062238	6.634408857	6.630797434
55592	5.356771076	5.297930541	5.283338949	5.913077814	5.155936917	4.994582848	5.157683259	5.305003927	5.103389119	5.377917876	4.883803677	5.259366602	5.234203714	5.148087891	5.328681954	5.543862991	4.967872227	5.412298869	5.384637716	5.272096722	5.290127247	5.186558585	5.018515188	5.385137848	5.25054422	5.227766767	5.101778734	5.234329594	5.273710242	5.183208138	5.399471433	5.369557651	5.272600425	5.118463572	5.176891824	5.305574812	5.221798284	5.350269341	5.114659495	5.073635551	4.959497337	5.2612521	5.488014117	5.404286617	5.579694115	5.443538617	5.169709256	5.001531304	4.827262559
81857	8.39269722	8.843581565	8.867011648	8.91052488	8.004644777	8.801188814	8.235818099	8.658150492	8.931663186	8.667331803	8.799537568	8.295016316	8.355401262	8.743569565	8.394876369	9.048578472	8.946871355	8.127758779	8.958511915	8.849757581	8.831953971	8.455891488	9.111152513	9.06756353	8.578336413	8.466252006	8.202902159	8.369110911	8.553869254	8.271049322	8.929701335	8.821799167	8.691325485	8.294114592	8.504529976	8.599436407	8.544405847	8.310301685	7.774725194	7.941713863	7.911531519	8.285879424	8.804658112	8.150867106	8.400655162	8.237694923	8.385474958	8.35871415	8.568190906
81858	8.180248334	8.545871845	8.569718524	8.225410511	7.470250406	8.204430879	7.924289619	8.397659887	8.910486746	8.481098639	8.396296169	8.378095725	7.957050462	8.356800799	8.113484106	8.747961582	8.670101758	8.041958668	8.370273124	8.065793782	8.309460201	8.069334863	8.704826176	8.554721437	8.261886687	8.488346605	8.080883481	8.208495294	8.325868937	8.004154088	8.391755646	8.440497555	8.187700894	7.986789326	8.156067467	8.101540892	8.188279927	8.012178293	7.684540636	8.17778463	8.042767305	8.162456159	8.303789827	7.96251794	7.967021541	7.902044323	8.211280407	8.538719971	8.337688351
1008	7.050809335	4.657383534	8.005411087	4.818365153	5.334861685	6.632040375	5.814366551	6.928814281	7.875032899	5.168048324	6.521381708	6.814215454	6.198463569	6.702804513	5.606400203	7.726003736	6.419038342	7.121733227	6.906298115	6.72394843	7.529509484	6.476455064	6.846422904	6.846691133	5.797059981	7.891459637	6.675971623	7.275483653	6.977113076	7.366070363	7.519218	6.792348048	7.781295625	7.687888366	7.057590758	6.53625762	6.212692951	6.727816317	7.498015451	7.350150729	7.433506648	8.656407059	6.524627996	7.98706414	8.103882115	6.979042051	6.29576698	8.317625935	7.322650027
2339	10.08756966	10.56913994	10.68346646	10.36673367	10.05879188	10.59357647	10.06703194	10.62170408	10.76701634	10.64128779	10.84677745	10.41132333	10.2296867	10.729079	10.14396221	10.75284507	10.65134202	10.43436327	10.66920619	10.82619073	10.66670427	10.3326586	10.78101596	10.48852405	10.4639906	10.00040441	10.42129313	10.20133141	10.47284705	10.19843933	10.48876977	10.32537929	10.55888046	9.983324964	10.2302653	10.3062793	10.08564045	10.3780409	9.862180341	10.05110861	10.15516325	10.26876764	10.53072594	10.40679421	10.53095184	10.10231977	10.4700919	10.39441706	10.64051173
1007	4.969148561	5.032435937	4.97214037	5.715780359	4.812259726	4.866710614	4.894976532	4.656419615	4.7450063	5.748319256	4.743590453	5.977982049	5.662682516	4.965239899	4.966045479	4.996300163	5.181022127	5.193928696	5.085452262	4.999763994	4.69505347	4.69935209	4.742200632	5.637179315	4.880633403	5.27632373	5.019463186	5.259778767	5.096072032	5.361625039	5.641213892	5.061084204	5.50003035	5.496025628	5.28878844	5.094091278	5.161837033	5.11490688	5.245806012	5.220090592	4.97171489	4.901316723	5.886694172	4.752867859	4.998694572	5.343295875	4.754029984	4.708688735	4.815822927
55596	8.251420087	8.530951407	8.441830875	8.442598578	8.811077233	8.714602674	8.47057973	9.098405001	8.81974691	8.5002161	8.46370195	8.38250702	8.301687111	8.816170378	8.429365312	8.589468839	8.187876632	8.248514837	8.684952364	8.994577154	8.781136628	8.392520219	8.615523102	8.329497895	8.544696171	8.125572768	8.051325792	8.212504594	8.512669804	8.080679978	8.4494471	8.326741031	8.504864253	8.28827655	7.915216481	8.282709791	8.017793751	8.486650648	7.825083777	7.873948551	7.752028442	8.233182459	8.732727911	8.446887343	8.2387415	8.447508352	8.543288404	8.330410106	8.539976944
1006	4.592688453	4.749386392	4.279371568	4.63873437	4.537354199	4.519009976	4.591236939	4.55348549	4.674028435	4.528377639	4.637355843	4.734159999	4.683232088	4.496647206	4.652244267	4.610881593	4.809241288	4.638969482	4.481240549	4.640039964	4.669475931	4.700335297	4.391214489	4.708824213	4.638737647	4.667198447	4.652808765	4.641148567	4.595352394	4.69174327	4.706336462	4.778242672	4.570318142	4.805569109	4.89236878	4.740307195	4.739757508	4.698003399	4.771316772	4.609586521	4.721693616	4.871111545	4.637546532	4.539155634	4.766484869	4.654126842	4.568902254	4.608328475	4.525722565
1005	5.052081696	4.976184064	5.123648261	5.035240291	5.458529691	5.079827618	5.318276408	5.171307962	5.177992394	5.188538141	5.04443183	5.31488262	5.42546323	5.167489457	5.167578539	4.93769631	5.115087377	5.310623987	5.083615781	5.025624368	4.9951974	5.391461933	5.145421477	5.223724256	5.36981532	5.350481379	5.282666059	5.436298669	5.260291295	5.333588286	5.279280383	5.376082216	5.236017645	5.411095159	5.650403609	5.239077182	5.462612958	5.30597923	5.292409954	5.6942068	5.689159884	5.094285431	5.248865018	5.646613618	5.59124043	5.501502669	4.828055092	5.12165442	5.207928246
1004	7.40219664	7.567838823	6.030304102	5.804724947	8.263864886	6.081555636	6.883868812	6.097418701	5.088888571	6.81714351	5.386081689	6.081988829	6.113213765	5.939054557	7.276831059	6.63565132	5.394886153	5.191561738	6.466862754	5.0544772	5.895109228	5.432665759	6.531687368	5.901878769	6.950127078	5.913993086	5.979897115	5.979323928	5.61156663	5.208144362	5.783441556	5.137255158	5.945506667	5.691031329	5.705734464	5.35766669	6.248402057	5.268073273	6.044973536	5.894596123	5.687000548	6.551898066	6.827601014	5.492228024	5.876772403	5.890360881	7.083869639	5.682815458	8.070690297
2335	8.594395676	9.56741114	8.651815922	8.54164471	9.530402113	9.08374356	9.163270596	8.104982823	8.400773203	7.816274743	8.429517822	8.212851711	7.991027846	8.812035051	9.061817937	7.645226708	7.83387215	7.230471837	7.635795801	7.552103727	9.076241135	8.172032546	8.860258918	7.193470527	7.409277662	7.138056162	7.315421242	7.369841098	7.298517485	7.085780432	7.437234557	7.227034807	7.28514714	7.679325186	7.039821842	7.411849079	7.71321998	7.277746941	7.153365303	7.496462758	7.413386756	7.38854812	9.093829112	7.95038326	6.942792077	7.42523123	9.982790336	7.271416262	11.05887177
1003	9.247868295	8.873887731	9.636456194	9.376908945	8.191810392	8.548606286	8.924557128	9.517894291	9.891921302	8.233227186	9.683183549	9.34404096	8.18261668	9.570851869	9.159768576	8.345243289	10.1575264	8.588257184	7.820678182	8.902898815	10.1308208	9.654067177	9.423694725	8.71916838	9.17572334	8.75484701	9.261562236	8.734762025	9.221560403	8.4339797	9.03534431	8.568643983	8.995028678	8.809675267	8.329043292	9.267040477	7.91367367	9.324522111	8.683515508	8.789423183	8.74931271	8.856477893	9.014255633	8.691002467	6.972204039	8.82197244	9.854880355	9.127452414	9.724754093
2334	5.134414662	4.769731898	4.813221938	5.028063508	5.048053802	4.954090183	5.061255195	4.855161908	4.891506816	4.985317355	5.19928278	5.103888153	5.099051958	4.724401313	5.016864429	4.82368823	5.033008471	5.128866728	4.834548695	5.04275802	4.978355749	5.185710554	4.806078509	5.012794893	5.016988046	5.171994525	5.16993531	5.098523664	5.084311554	5.152645822	5.021564698	5.281291539	5.068272635	5.07958786	5.218377344	5.246984698	5.355733301	5.240171086	5.206851505	5.234500989	5.075171429	5.103638469	4.96225894	5.22982122	5.127647473	5.179169801	4.960662633	4.990148473	4.910489682
1002	5.324263292	5.975567568	5.130460444	5.253165777	5.995798169	5.50305974	5.481363782	5.287731796	5.227185684	5.253947703	5.274779394	5.510705574	5.441289211	5.255536604	5.832221817	5.180704796	5.317960288	5.307572663	5.260761055	5.424343309	5.48900819	5.433045747	5.262844788	5.299031307	5.236212677	5.428399566	5.319030331	5.198047961	5.353666749	5.456119503	5.428011692	5.565886812	5.19233284	5.305823373	5.456235184	5.37316314	5.380486351	5.342580836	5.176107718	5.393406762	5.323703435	5.138783687	5.073014962	5.450760375	5.353208407	5.569820418	5.163739048	5.120971552	5.535239615
1001	7.629866469	8.676224684	6.230257635	7.644841594	8.262888157	7.651737245	7.979630342	6.59984896	6.515184931	7.993445777	6.737836034	6.125730046	7.775269104	6.851971185	7.650719482	7.173400424	7.02545924	7.037852141	6.955443748	6.598753393	7.042598621	6.753059379	6.76507863	6.772585749	7.207728282	6.766231652	6.652056629	6.774683345	6.543349488	7.006028975	6.86459267	6.515450572	6.510860416	6.849539241	6.726570857	6.568070593	7.710495714	6.508896584	6.468048596	6.482683767	6.594071808	6.574435109	6.843826434	6.755986931	6.682978373	7.253766382	7.104041753	7.048225791	7.626567827
171546	9.01616674	9.179653319	9.326428766	9.170313486	9.018896434	9.142135946	8.841942011	9.148426452	9.358091385	9.063104559	9.466094402	8.973198932	8.832528851	9.458858778	8.903592123	9.278605893	8.962781253	8.948285456	9.069755835	9.038617527	9.400424938	8.988285892	9.194002183	8.917420459	9.125120129	8.643026863	8.97011171	9.061955217	9.045385384	9.002821844	9.39184452	9.055725172	9.243228538	8.860695934	8.95244467	9.041665024	8.720790858	8.854611573	8.702908127	8.848104387	8.940779294	9.073273253	9.034909713	8.975919895	8.81048784	8.726889373	8.927755743	9.042843097	9.250927417
2332	9.412090638	9.696044978	9.40740773	9.578878995	9.150048684	9.277007563	9.152935063	9.917211571	9.481917566	9.213677023	9.519728459	9.323474171	9.036930932	9.64122031	9.175658524	9.744115256	9.205216513	9.018864828	9.874532047	9.59948593	9.453284305	9.315986579	9.344088618	9.878061887	9.749195932	9.395533062	9.387907794	9.568022157	9.734500233	9.42737967	9.870799141	9.755831913	9.867344314	9.545964715	9.216480497	9.611369843	9.4226354	9.712288234	9.59481075	9.533230729	9.604742624	9.460379458	9.814871944	8.95034205	9.358810186	9.269297596	9.427644948	9.389824903	9.31468082
3663	6.627433265	6.62641668	6.524007123	6.979395533	6.773366559	6.355412007	6.695561997	6.390852424	6.461760371	6.572035331	6.406813886	6.625479584	6.643652733	6.401655414	6.662828637	6.690883615	6.814021812	6.816230242	6.468169096	6.619660206	6.718061246	6.571534708	6.654943279	6.703934105	6.580462722	6.580330157	6.460275158	6.262795598	6.502861816	6.460229292	6.476823277	6.598623105	6.512588684	6.501986077	6.842012569	6.635058039	6.84759045	6.594605436	6.383982081	6.405590624	6.541246719	6.651163615	6.971247821	6.48258427	6.735593163	6.6320525	7.155773513	6.635755761	6.940714999
4994	4.406420253	4.366694419	4.66179818	4.36775673	4.344000325	4.443081734	4.434694482	4.379844598	4.693818038	4.43875664	4.365337902	4.569944512	4.553385733	4.455704987	4.483066036	4.462241533	4.427093691	4.35198231	4.465583938	4.511551312	4.61623257	4.506777853	4.522435032	4.438636889	4.528816833	4.665813107	4.448590253	4.453724592	4.592039147	4.534651875	4.56955724	4.881952228	4.495209055	4.701161776	4.856421723	4.659441209	4.457213369	4.544304497	4.720933181	4.568012905	4.623195825	4.553487549	4.344502195	4.486172727	4.543142533	4.486359929	4.510291562	4.506528676	4.454579629
3664	7.968184128	8.897942411	7.679760845	8.536691942	8.259199231	8.2649932	8.452842122	7.622271688	7.814225716	8.688880051	7.617497852	7.677653156	8.403468182	8.121813571	7.77580707	8.0062763	7.704996435	7.845350049	8.311936352	8.073072196	7.672669005	8.19659648	7.553773119	7.625332334	8.043684732	8.114200331	7.932427254	8.103063977	8.421397779	7.886964815	7.982988378	7.690310036	8.143743515	7.643723652	7.738140912	7.616927514	8.299889179	7.498553158	7.939611706	7.58340577	7.996545728	7.776206675	8.161674053	7.86464441	7.462667245	8.20338536	7.517612935	7.269281899	7.788183482
4995	4.43790119	4.528342729	4.438265982	4.869118862	4.335581862	4.453680459	4.326581552	4.37828527	4.70160605	4.520080843	4.465953318	4.427663031	4.289748891	4.501454034	4.552222796	4.476270391	4.429252344	4.567940158	4.462992929	4.591695916	4.366027321	4.486593988	4.356764288	4.641121951	4.415524182	4.340275101	4.348623415	4.349726151	4.598735729	4.418087044	4.552390333	4.526539747	4.379334575	4.403507051	4.416508692	4.449550537	4.408052667	4.412243135	4.345674181	4.290265952	4.406935426	4.362958757	4.367209757	4.202402817	4.427401605	4.582158274	4.47117953	4.364441205	4.308422519
3665	7.439118719	8.397072733	8.147917114	8.573872653	7.597648562	6.824201825	7.595858152	7.61748396	8.982766654	7.573710777	8.05501383	7.983126047	6.587516233	8.758140914	8.074441711	7.656566256	8.66992327	7.518676196	7.618846546	7.50445918	8.643806461	7.698852608	8.34569226	7.416029934	7.184377766	6.775784978	7.66178086	6.447486753	7.749487169	6.804047471	7.08473239	7.113492164	7.102834247	6.485769117	7.539583693	6.510952359	7.202659074	6.527298782	6.319015661	6.629082007	6.331120015	7.395108484	7.74940577	7.463055379	6.482977842	6.89082668	7.767246119	7.823206775	8.704917086
3667	7.011670514	7.096580699	7.895896553	6.596480583	8.04691577	7.294679365	7.979095547	6.709302568	8.44339871	7.170885912	7.011550956	6.31104715	6.997487131	7.639841877	7.263985767	6.591212542	6.539995112	6.842361523	6.853823024	6.334890707	7.940636881	7.193982408	7.383402245	7.155160289	6.919606912	7.176315653	6.907753198	7.158622822	7.555733835	6.952875694	7.465804934	6.866890479	7.242600658	6.945074107	6.850244481	6.760173417	6.761056575	6.832127742	6.70977147	6.458847927	6.769095964	6.888564551	7.000152572	7.429706273	6.206752403	6.663378373	6.344473432	6.134525786	7.485318362
4998	4.53365727	4.35834139	4.227344411	4.629685957	4.398526526	4.500187797	4.366359778	4.373903263	4.524021475	4.454415116	4.416297586	4.781495465	4.530561464	4.447063073	4.356468124	4.270772019	4.560141181	4.430283208	4.499171649	4.519759131	4.476083637	4.552429099	4.507487382	4.839431578	4.392170657	4.569802758	4.566988966	4.377772063	4.392952228	4.3631008	4.682974731	4.451297312	4.470502862	4.686628443	4.446971635	4.618820127	4.464296891	4.505769038	4.813481309	4.372871118	4.519862444	4.652452419	4.798301867	4.388292204	4.465745412	4.568188876	5.062911798	4.389579838	4.964981965
158586	4.821851348	4.885381345	5.118592422	4.799463101	4.918596775	4.792719734	4.977978031	5.100754647	4.911920968	5.123389813	4.954812569	4.807730166	4.938619174	5.080795599	4.899428338	5.178804641	4.948462694	4.822459397	5.105529983	5.253087312	4.945113735	4.780790043	4.980030105	4.950764862	5.161755484	4.914718176	4.96601511	5.021399662	4.981591918	4.965447828	5.069927968	5.025507522	5.055008438	4.728491628	4.943738666	5.169135204	4.955307696	4.953955365	4.78716409	4.804361311	4.880820115	5.098497254	5.004011624	5.068738844	4.940537649	4.93922857	4.815881275	4.910424363	4.900911957
4999	6.340655051	6.789022603	6.638348787	6.685505751	7.289955705	5.838926465	6.211695238	6.260712008	6.306699249	6.821840166	6.792541184	6.526546419	6.719342412	6.506713195	6.441092284	6.67598429	6.85043391	6.747988557	6.351926717	6.700474289	6.788054712	6.64674308	6.709647338	6.078581075	6.720345719	6.442320996	6.497624957	6.549829316	6.395427916	6.477307574	6.606630349	6.034503411	6.401437339	6.420214946	6.358551004	6.468633154	6.528555014	6.453306343	6.247411397	6.216758214	6.322161544	6.6009018	6.887981835	6.500904637	6.694264183	6.857286391	6.578740989	6.609242224	6.310338794
3669	7.766449253	8.073003706	7.900327123	8.181911944	8.353457638	7.694323896	8.045344619	7.560233654	9.201639947	7.889343288	8.263365192	8.040072492	7.030693801	8.329586935	8.26122953	6.853219682	7.927193736	7.668782382	7.134695528	7.46136862	8.469233537	7.77633399	7.972495058	7.116525824	6.607729387	6.28854696	7.458810627	6.5667124	7.149612261	6.325184551	6.804720529	7.494060806	6.991204879	6.823350953	6.936188547	6.552072893	7.610703669	6.946130486	6.745656545	6.492613201	6.39006552	6.962815728	7.716035625	7.797230804	5.929968388	6.755012833	9.461496464	7.61104146	8.40292186
1009	7.679361959	8.18440263	7.281197245	6.221943835	8.767959769	7.766324628	8.154204838	7.056730099	7.02180411	6.66429961	6.841319626	6.477687071	7.045042436	7.56816816	7.973307357	6.753629178	6.482648178	6.724961276	6.54546224	6.573611766	7.648076689	6.64738599	7.521979053	6.595305858	7.274876964	6.413043838	6.33611023	7.075986896	6.982061699	6.186514596	6.356088857	6.138243042	6.829873862	6.763195555	5.736091407	6.032717839	6.637014573	6.443451135	6.434025282	6.670737964	7.230815001	7.122433755	7.515852832	7.298183364	6.791074379	6.867841461	7.073698699	6.358665764	9.402155895
3680	6.053018034	5.911020231	5.889969862	6.087212548	6.098014595	5.490482896	6.474295832	5.505395766	5.573553129	6.056812058	5.699827985	5.784902534	5.709581752	5.698673836	5.844345231	5.430862813	6.156262943	5.54193931	5.886954193	5.994032316	6.001687265	5.773045061	5.776257059	6.04887755	6.260258755	5.8580878	5.978045281	6.183777883	5.833067368	6.033559288	6.177545003	6.120333218	5.816913135	6.080341208	6.032813774	6.047945332	5.961702439	5.624912881	6.118149115	6.011971422	6.083756456	6.164220224	6.252119285	6.084648395	6.103677915	6.140927185	6.636015512	6.06910603	5.857557929
3682	9.632181911	9.876581626	9.929855951	9.775163899	9.679658504	9.595319885	9.479686827	9.713248399	9.810983293	10.03249529	9.78538129	9.45638528	9.45771849	9.673747246	9.755472317	9.907533729	9.711849509	9.665406531	9.87470896	9.623915252	9.667204124	9.386379307	9.862291594	9.841166958	9.413275988	9.266183659	9.285700496	9.199018074	9.479727616	9.250525609	9.395346578	9.504615586	9.415189062	9.044706123	9.411070672	9.501506923	9.198970062	9.350154782	8.885181502	8.777341253	9.047729852	9.460622964	9.797586133	9.525710008	9.575671688	9.371274044	9.907701304	9.512423283	10.07994033
3683	6.042237849	5.78341395	5.096706212	5.419051464	5.615412685	5.044277403	5.665564416	5.405117859	5.629551413	5.357869862	5.80989677	5.413013435	4.875305313	5.351882424	6.280755629	5.237993454	5.344819391	5.305024886	4.826237604	5.578964511	5.800935233	5.846086012	5.415789693	4.794221437	4.939311641	4.871133451	5.204881855	4.92603265	5.054860988	4.885058929	5.100617442	4.8578912	4.921107154	4.829732806	5.031716117	4.874067982	5.018450678	5.045634186	5.02394432	4.947107017	5.087356383	5.071093926	4.978491852	5.040062561	4.919944548	5.083469607	6.089908881	6.0658399	6.049671858
3684	7.868693233	8.117482518	6.322258633	7.685535565	8.067431976	5.674863546	8.024362395	6.872030678	7.107106175	6.699986909	7.265747775	6.51368633	6.448487388	6.949441202	8.118755145	6.341786291	6.751312509	6.62464375	5.994619775	6.831835161	7.086662146	6.935421597	6.854431444	6.618148037	5.694779339	6.087488447	6.295094281	5.850949584	6.581577411	5.733325077	6.3854373	7.117750807	6.363074466	6.184625255	5.852962567	6.033318266	6.962644875	5.780024146	5.456394699	5.783338631	6.372140701	6.287168333	6.26541518	6.330554829	5.691362647	6.127952619	8.879172442	7.287475242	9.005773159
1022	8.794790507	9.142972891	8.588488567	9.227768617	8.774409351	9.299065732	8.318134459	8.800401578	8.578141713	9.004892801	8.680941059	8.993757666	8.535452712	9.004593953	8.719959739	8.853489346	8.69483188	8.708058646	8.95406376	8.770965075	8.684424619	8.307641608	8.841153172	8.84515774	8.477221299	8.222277383	8.324566701	8.107199834	8.3879065	8.19627279	8.521004503	8.01437555	8.494183567	8.073874868	8.17866349	8.495236822	8.198613449	8.271887021	8.306802268	8.115757263	8.324441687	8.686850415	9.07350341	8.662325132	8.492505342	8.710026113	8.897064919	8.569049851	9.007322012
2353	9.183986663	8.618984267	8.620424578	8.189600435	7.817557728	7.692353069	8.426696824	9.272538426	9.364679159	8.819871546	9.194280329	5.549232787	7.818584919	9.323004848	9.918438457	9.037179044	10.58272582	7.29218749	7.348940645	7.902444951	8.425003861	8.454634176	9.948996988	10.90069193	11.1297754	7.995502011	7.266262124	10.2197337	9.42043888	7.34226483	8.807488275	11.18275254	11.35671034	6.736797899	9.186954614	6.413192142	10.75988169	7.782626641	8.296357419	7.461413035	7.667293612	8.414190552	6.68840709	6.380577699	5.83367684	5.983601205	8.81903924	8.205016141	9.639162077
1021	6.068665545	5.971225583	6.597067884	5.671300279	5.849273835	6.286892619	5.76360047	6.189460275	5.948986229	5.700042606	6.257492402	5.587537642	5.963884066	6.289837294	5.848956306	6.460523656	5.989535957	6.018471284	5.820764738	5.598129049	5.903085936	5.986395764	6.300644384	5.859581366	5.842886459	5.713961572	5.971059924	5.581081274	5.7312296	5.854727205	5.888871991	5.925101703	5.928749849	5.805535962	5.820992274	5.709112331	5.699903827	5.767720778	5.544604366	5.942672411	5.834121152	6.230975261	5.8939023	5.861801275	6.051578093	5.91582094	5.929132336	6.143622258	6.015056811
2352	6.399719917	7.772119208	5.347661177	6.55248671	6.250730129	6.341720204	6.27257424	6.364677946	6.197497043	6.833353843	6.730374931	6.292378731	6.543216257	6.555179298	7.471954206	6.42469894	6.425836907	6.416374851	6.240755697	6.179408742	5.918792839	6.418843436	5.816713108	5.963942047	6.146159868	6.457248761	6.189125475	6.106963903	6.794671782	6.217635572	6.853757979	6.611856541	6.778461987	6.326525093	6.200914266	6.06669422	6.808250336	6.167561616	5.924833861	6.297280482	6.353072232	6.54629256	6.038312166	5.924933676	6.187352634	6.366981746	6.100893818	6.142554583	6.212345789
1020	8.515053275	8.769838791	8.552317372	9.039843035	8.660349929	8.01848688	8.172481818	8.439509646	8.293205638	8.887954346	8.270451328	8.308420193	8.219831796	8.550925194	8.866878997	8.304567855	8.538157815	8.430410795	8.40915535	8.009109293	8.427165177	8.260979077	8.487069831	8.488770742	8.100846898	8.398268732	8.104430373	8.085615271	8.28170635	8.164253875	8.320826413	7.742188356	8.167600074	8.16609368	7.995394847	7.98622845	7.951690843	8.033306499	7.89834789	7.932282986	7.941385992	8.229587895	8.529911483	8.054369229	8.059792472	8.382739607	8.611897967	8.094963807	8.823041277
2350	8.539298613	8.601629286	6.982399625	8.659439828	8.753465637	7.709608945	9.014327768	7.329171217	6.938708943	7.733188065	6.992771519	7.390269212	7.197661861	7.439497818	7.887139817	6.936988437	7.214068823	7.518585783	7.488325151	7.015187609	7.446202281	7.271916819	7.508103093	7.140091989	7.277497979	7.474072662	7.225711103	7.235011818	7.312223467	7.155256757	7.130921199	7.16929617	7.049040242	7.213854626	7.602334103	7.206046089	7.764857222	7.14407307	6.942465645	7.222068664	7.146598587	7.225391757	7.348584919	7.015278067	7.37237343	7.355761925	9.465597476	7.355575944	8.675133765
79571	7.879780853	8.101996425	8.244533761	8.296609563	8.218643424	8.194280399	8.140184722	8.292074894	8.444290285	8.278294015	8.133071	8.45886958	7.947071189	8.015952903	8.049646753	8.278564174	8.371777442	8.08382362	7.945543926	8.422264978	8.259545786	8.125322722	8.844110303	8.29673228	8.237324173	7.947759923	8.030968527	7.915565471	7.951154351	7.726966281	8.147897585	8.091640266	8.142438268	7.843382503	8.071024113	8.042036406	7.653316779	8.058075972	7.815316536	7.682305845	7.843289229	8.088571281	7.949621223	8.034096467	8.075225275	7.991178878	8.041159622	7.868735433	8.264186988
79570	5.670127405	5.583904747	5.786688229	5.759210558	5.556864268	5.604227662	5.665101983	5.38938898	5.74713958	5.900252571	5.737451428	5.965019428	5.90230151	5.349763829	5.647506663	5.715610071	5.676199454	5.826985574	5.738028381	5.895646594	5.776511589	5.94727549	5.352696187	5.815362225	5.584964805	5.903964362	5.766335501	5.570200442	5.637667913	5.865126528	5.87546133	5.971285858	5.638337108	5.91451895	5.90336791	5.96389577	5.871523046	5.764558094	5.590463848	5.805789477	5.773045059	5.759658381	5.694773659	5.834112978	5.793523467	5.990678657	5.720868238	5.687061466	5.622125233
79573	7.697626344	8.034925097	8.107697089	7.27922783	8.067882534	7.297014363	7.611486087	7.855698502	8.019693314	7.609167658	8.10099369	7.453890697	7.594110431	7.545148338	7.748681885	8.018428704	7.173589945	7.578785309	7.344351769	7.829473873	8.114903637	7.588646453	7.980442957	7.258186782	7.523951211	7.155635102	7.209593157	7.192993864	7.365546243	7.401425899	7.672759085	7.529684058	7.492094146	7.058551081	7.219183138	7.414170961	7.20027294	7.348212824	6.976460173	6.972460197	7.254497126	7.660572887	7.250642422	7.434569697	7.496502238	7.356811834	8.196145409	7.669134595	7.706021018
79572	8.19337882	8.429775661	8.368258005	8.277758054	8.375470099	7.77256353	8.187367942	8.162982132	8.146136372	7.65744988	8.446880374	8.156453174	7.567245148	8.263074493	7.858251501	7.924327029	7.517444524	7.438662024	8.133557166	8.14204782	8.183813884	7.96369094	8.805313054	7.255401348	8.067771915	7.432215989	7.953396075	7.961644586	7.88624199	7.531410376	7.861025207	7.54472754	8.029869981	7.356983824	7.552962127	7.608635644	7.628468453	7.842754321	7.98390428	7.955820622	7.60850782	8.114067592	8.250576325	8.196951179	7.602907255	7.788261862	8.26686201	7.648448044	9.013874734
1019	10.05089794	10.64254557	10.25742121	10.57032274	10.32649721	10.61029556	10.11808037	10.26455706	10.42470256	10.44376079	10.13682585	10.49892898	9.943875326	10.48887729	10.31167632	10.41564546	10.57823353	10.11971181	10.58681084	10.36997514	10.32904125	9.928413173	10.55888642	10.47123212	10.26391969	10.13699521	9.877752283	10.03898243	10.27888746	9.703307138	10.49673933	10.04476145	10.34024508	9.777495604	9.980900373	9.930606818	9.890807188	9.911789238	9.812445748	9.770287871	9.914808635	10.05303893	10.74872307	10.11403527	10.21433487	10.15963377	10.03860695	9.864173392	10.70011128
79575	5.902395314	5.746199938	5.722752654	5.785499245	5.957064469	5.588371157	5.734263895	5.662552827	5.832775522	5.711971649	5.872533373	5.507910568	6.081054193	5.543058024	5.882466001	5.986274916	5.707995833	5.906768544	5.918530502	6.016617311	5.773354181	5.98275096	5.880076678	5.919261569	6.023092444	6.053813166	5.823972611	6.169713593	5.64058133	6.051297482	5.801706901	5.670934192	5.592652973	5.874945643	5.882466001	5.93006621	5.664257576	5.878830393	5.976232402	5.861242505	5.873779658	6.261838601	5.639030479	6.072271108	6.000274103	6.452041547	6.064877559	5.868842028	5.643197902
79574	5.912800353	6.065369168	6.182353035	5.87330389	5.945328107	6.181233513	6.022950633	5.883595595	6.173035265	6.079545856	5.992654186	6.228324027	6.124737359	5.896105634	5.925328528	5.954186124	6.176524786	6.173152259	5.763387289	6.107734771	6.124443654	6.023821247	6.140086979	6.080714415	5.960827082	6.078820937	6.085732958	6.265600872	6.185231943	6.26412027	6.378242645	6.191428016	6.352505462	6.450718516	6.230448736	6.226608376	6.235358048	6.219386898	6.046722532	6.409758703	6.369535812	6.107673857	6.031523934	6.403884786	6.326116031	6.17384878	6.168196214	6.179937762	5.846299998
1017	7.701662151	7.804248451	8.100812552	7.446080278	7.890775088	7.955569634	7.737098305	8.225671593	7.949192187	7.560798466	7.940926216	7.467181344	8.278263061	7.73939353	7.863184892	7.984215567	7.652310028	7.982405025	7.242075899	7.601663395	7.977467853	7.775654993	8.003970527	7.538659142	7.796722475	7.567795108	7.784144732	7.629390691	7.48316601	7.89599787	7.484380147	7.553613701	7.581459607	7.193422233	7.842158346	7.579135001	7.705093145	7.658173017	7.750270723	7.621893869	7.534584619	8.031646355	7.499927717	7.867937762	7.777811908	7.451346677	7.889428314	7.904489206	7.589210226
2348	9.886971052	11.1849169	11.26420172	12.02016235	8.848196012	10.54521075	10.49738909	10.13886773	9.631953432	10.95681242	9.643018079	10.94662288	10.86381803	10.54686685	10.21210558	11.03944074	10.4284789	10.27196314	11.01280035	9.427774894	9.519963068	9.72637286	9.618314788	11.04842444	10.59871052	10.78471437	10.51101761	10.61824436	10.55351527	10.01932636	10.76233029	10.14347306	10.81608112	10.81249493	10.53123433	9.764797073	10.68004595	9.615176816	10.64055949	10.07604969	10.16703102	9.763374515	11.42418733	9.646180717	10.05349352	10.99412049	9.524467625	9.497037715	8.796785561
79577	8.449246179	8.13785738	8.725654765	7.775477048	8.365867632	7.831670765	8.000238555	8.733891604	8.445677029	8.022462229	8.743252382	8.057409586	8.01135297	8.271487646	8.043367583	8.438383776	8.242644931	8.172713631	8.444981918	8.702946674	8.526524655	8.346479859	8.358881243	8.273971929	8.55581288	8.061517724	8.243487527	8.145003701	8.295579633	8.281986509	8.346025443	8.298095946	8.544354086	7.882364443	8.097059241	8.371591074	7.869673647	8.298829556	8.186981079	8.212532594	8.205952209	8.270146334	8.193014422	8.245409977	8.342038424	8.128374501	8.115549108	8.521338643	8.168106814
1016	5.772638415	5.33149041	5.460879657	5.80490127	5.411772566	5.905846006	5.529037751	5.409557144	5.657260771	5.696449829	5.750823958	5.641174868	5.960538497	5.149989164	5.463562114	5.48596781	5.85316123	5.611651344	5.212449571	5.549166025	5.515601666	5.463633544	5.112426691	5.423114913	5.573967237	5.702440479	5.728257041	5.470247803	5.593048069	5.588017568	5.6941623	5.954738323	5.521708823	5.576580285	5.751493647	5.701531718	5.772896346	5.719685083	5.837904589	5.52082244	5.601730219	5.799992768	5.185471102	5.8137102	5.832429508	5.715291212	5.435449153	5.688876021	5.274967323
1015	6.000410805	5.753143667	6.159380941	6.538058618	6.90806725	7.108357674	5.851515307	6.951751479	6.238803168	6.327932677	6.014852907	6.243534653	6.629924667	6.611951499	6.600504533	7.678048193	6.587611063	6.306770542	6.618084115	6.729517922	7.162464484	6.260254158	6.684128308	6.666159435	6.382793533	7.116661192	6.906213347	6.530170476	7.278224394	6.025818429	6.632574312	6.372570784	6.293937697	6.027635954	6.502119368	5.89913749	6.655612936	6.281224108	6.367732475	6.72161148	6.705804448	6.685231868	6.330884898	6.328032722	6.43631889	7.190397174	6.035335424	6.819403953	5.321595468
2346	6.403053992	6.253455631	5.844072436	8.649460799	5.464852901	6.313016888	7.545204974	6.979703732	5.143128292	6.706588528	5.884814096	7.2960317	6.196246994	7.476041673	6.109604634	7.341445586	5.529792361	6.7611539	7.732244743	4.94309414	5.112421131	6.259756891	5.376876411	7.585723146	6.819525449	7.327767088	6.480635857	6.923542276	6.92382856	6.553561056	6.681219937	5.234321233	7.065173206	7.027271359	6.687187924	6.139978838	6.743910097	5.942178449	7.233116846	6.888473075	6.950118174	6.154167372	8.54159639	5.824052566	6.257691645	7.402241821	5.752834744	6.054900332	5.378086421
81892	9.973348591	10.43536629	10.09736263	10.44365061	9.808741753	10.26138338	9.674986905	10.10859243	10.29019843	10.39646855	10.18048828	10.10058424	9.736945524	10.33134419	9.81472209	10.45830538	10.31218396	9.799783365	10.39452559	10.14086327	10.34707129	9.873432429	10.36502558	10.42972803	10.16548853	9.991913237	9.929917699	9.850999356	9.930187879	9.627256143	10.19553365	9.992819748	10.26119911	9.847585079	9.705418289	9.688822521	9.693965007	9.780386341	9.562556462	9.978237002	9.647305307	9.851401686	10.24471005	9.745954432	9.787775388	9.893935737	10.16326187	9.92820845	10.34859401
1014	8.726102846	10.46084318	6.535366883	10.62412217	8.670455957	9.234972204	9.37365782	8.222622781	7.363892319	10.17044439	6.404797659	9.264628199	10.00097133	9.727269977	8.794563685	9.51345305	9.162545212	8.358306437	10.68095829	7.766202994	8.46970504	9.194137548	8.063617921	9.700599934	9.505881365	10.05011301	8.86077964	9.257745466	10.72964793	9.009300633	10.05586275	9.391572974	10.44335624	9.382609939	8.560695832	7.628581971	10.02635433	8.017737627	8.741161299	8.540798037	8.91749327	8.416257194	10.27330146	7.493440262	7.774323904	9.678255511	8.162473019	8.016173335	8.491594907
1013	5.261852496	5.006072524	5.033280056	5.222366042	5.182775504	4.987427398	4.948564634	5.329752046	5.157088173	5.19706591	5.183928998	5.181192754	5.066542715	5.06844402	4.977348516	5.129845557	5.416549951	5.168479953	5.126355605	5.221676273	5.112605637	5.071845735	5.224945039	5.255865443	5.072402778	5.374701818	5.204671264	5.278622126	5.265577575	5.234899599	5.328436514	5.440258842	5.159845774	5.292685043	5.363675764	5.318591664	5.45405305	5.188461913	5.194027634	5.20785512	5.116331682	5.212212718	5.300683237	5.184332548	5.131961537	5.411088824	5.171640855	5.199554978	5.126978923
81894	7.994597096	8.491517295	8.492819844	8.77603049	7.691042432	8.404662536	8.021934741	8.312179527	8.64950737	8.374413788	8.160369025	8.324707342	7.961468595	8.451307448	8.343980866	8.636980552	8.860808389	8.30859004	8.57835938	8.518647028	8.560416542	8.201799915	8.521585969	8.846512943	8.548655902	8.456998786	8.457071671	8.238429558	8.755744639	8.326748316	8.615335191	8.701083148	8.461575223	8.408613784	8.359707542	8.487638904	8.342810042	8.528884706	8.216364575	8.268438394	8.243068766	8.179736547	8.686965813	8.335294572	8.246596306	8.238248594	8.182868221	8.388930758	8.390633956
1012	8.136282924	8.747737202	10.24118848	8.292838892	7.728445823	8.947198976	8.555846534	9.460115405	10.72549519	8.08333937	9.940325644	9.221058918	8.212095661	9.861725575	7.862884995	8.367326909	10.44926148	8.705314614	7.010430326	9.79206345	10.30189353	9.742051675	9.274657201	8.890977644	9.663478621	9.002681298	9.858155747	9.313492792	9.67708486	8.988874227	9.01796568	9.102935113	9.761229462	9.041163418	8.43852874	10.05116723	6.912014093	10.167374	8.783211761	9.188746169	8.949284576	8.687817228	9.004885704	9.223109897	7.141120266	9.12472606	8.430699518	9.64638198	9.216240455
3674	5.648806834	5.505541844	5.773055414	5.75659525	5.604276679	5.707059658	5.779032212	5.593789646	5.918275235	6.019310791	6.176536306	5.734620511	5.641106758	5.750491004	5.655627897	5.552898372	5.67385675	6.141989715	5.495842884	5.8067848	5.899740474	5.659789405	5.730561549	5.662496306	5.465509106	5.591088564	5.661779798	5.647777626	5.701327572	5.583718577	5.643704483	5.91247806	5.5644273	5.617610025	5.646504515	5.632332446	5.89165246	5.800623499	5.579576441	5.476814281	5.591018841	5.578636238	5.655081489	5.659171355	5.764167132	5.704590229	6.073733477	6.080938631	5.653545443
3675	10.54373683	10.72975003	11.31814311	10.17055327	9.789472131	11.08500056	10.01249505	10.49084255	10.67852275	9.796028988	10.61501447	9.925601988	10.04070836	10.51452776	10.37064714	10.96616238	10.8149571	10.35685894	10.69572809	10.69380309	10.74768523	10.2712305	11.2468815	10.60953637	10.70963187	10.41095895	10.49429743	9.939321865	10.59548973	10.5260957	10.87588168	10.97442772	10.8091254	10.16423343	10.45399051	10.46036539	10.2518559	10.52308925	9.601222882	10.13400885	10.07473569	10.22613747	10.74540249	10.0436392	10.45067775	9.835982974	10.32726771	10.69726328	10.87729525
3676	5.379326341	5.132825335	4.732673062	4.750734264	6.130367418	4.550873513	6.064570157	4.713202576	4.829431653	4.47382592	5.189213294	4.665318194	4.486352781	4.768388195	5.151799106	4.579074698	4.621761168	4.676084584	4.440114833	4.767260778	4.995663965	5.146543011	4.579830082	4.296999772	4.52612017	4.443522686	4.563410268	4.580668486	4.305638854	4.439917677	4.283297013	4.295240062	4.417347572	4.517517645	4.332854711	4.431634562	4.506187132	4.311991012	4.441747909	4.518844598	4.519442801	4.483857648	4.399100393	4.542254417	4.548959831	4.541153607	5.991601345	5.315408792	6.07395702
81890	7.679698006	7.775091245	7.057386694	8.300984663	7.525619227	7.54394513	7.783453678	7.669316011	7.375768182	8.037200676	6.822606771	8.375813506	7.810936868	7.516047541	7.383038934	7.780283718	7.293427685	7.257821093	7.67047282	7.622160282	7.665672427	7.890346922	8.03278653	8.031641193	8.018331138	7.593310517	7.508438382	7.667926181	7.848269011	7.277999086	7.784352686	7.564483713	7.678932961	7.25636618	7.172827198	7.094680451	7.748175433	7.209822472	7.379919692	7.52025128	7.391063467	7.546418514	8.152844226	7.454778955	7.827667289	7.971074426	7.431236732	7.62057717	7.727056941
3678	8.10990918	8.294451035	8.417833971	8.329063679	7.913782596	7.892271905	8.136179556	8.193030819	8.346360335	7.75462881	8.279669299	8.154083061	7.699024776	8.19333068	8.246045649	7.834566021	8.751777596	7.899828077	7.678782185	8.024694482	8.624557631	8.374402972	8.384670187	7.79507316	7.986631905	7.776044788	7.808390356	7.787994752	7.904177402	7.692703151	8.080059525	7.75394088	7.923969421	7.787568906	7.887852935	7.982669965	7.837118876	7.967106843	7.508098796	7.792942095	7.625008633	7.961506581	8.074987062	7.771842508	7.325961783	7.853117878	8.778712455	8.19500469	9.224024496
3679	6.886334668	7.623211733	7.720999882	7.3700279	7.213067949	6.894274327	7.466059113	6.348665127	6.934513535	6.355774331	7.059157555	7.236250728	6.884920753	6.827910438	7.191578924	7.247598698	7.320868497	7.053407351	7.050163586	7.223888405	7.191731485	6.838413852	7.335616933	6.964017317	7.031262355	6.438231581	6.80157183	6.782246982	7.007861058	6.511689612	6.995140689	7.136284676	6.4384531	6.555805214	6.813558413	6.838882298	6.914936928	6.439913643	6.63310844	6.671485451	6.715176809	6.857158922	7.455217071	7.100151276	6.835567368	6.838645445	6.620255075	6.542015923	7.052049447
3690	7.640371631	7.26485777	7.642135153	6.796920032	7.750182681	7.635781894	7.265772195	7.509992368	7.44800801	7.283153034	7.629569935	6.794003197	7.266202912	7.700233424	7.669033602	7.876195964	7.224942967	7.15573894	7.074808449	7.441488956	7.470454562	7.188659916	7.945656557	7.280606155	7.296093915	6.837087837	7.385205181	7.086152545	6.692731817	7.158320194	7.229348387	7.348151015	7.225388453	7.066255935	7.338780718	7.323153334	7.433531903	7.141949168	7.048851827	7.41773563	7.135921031	7.661083612	6.844558889	7.252032308	7.425095519	6.852871066	7.350095918	7.874306217	7.076058895
3691	4.744032704	4.811017119	4.658737301	4.725107866	4.776578416	4.970702831	4.877673159	4.690597726	4.577986009	4.829448775	4.632914531	4.75573106	4.647640613	4.547596747	4.659758427	4.700933119	4.853363225	4.696753175	4.841252659	4.595217276	4.6405321	4.693290219	4.609614667	4.867330625	4.49947695	4.848070558	4.681148139	4.73999556	4.773796571	4.756558798	4.608465392	4.762802152	4.620735573	4.845357932	4.73756624	4.805408324	4.84748189	4.748285428	4.724513197	4.714383611	4.731006184	4.750726036	4.84440913	4.648284406	4.652378583	4.823724404	4.632844599	4.557762056	4.734876987
100506603	6.112078126	6.499080182	6.594620115	6.755052102	6.196171264	6.534851086	6.359112133	6.511499021	6.69843619	6.428034218	6.564388637	6.858843541	6.366221164	6.615910725	6.813105833	6.482423267	6.645334007	6.5492175	6.16469295	6.481454147	6.480485028	6.387143732	6.393556423	6.68083764	6.468907043	6.30042286	6.279445438	6.412099984	6.603618868	6.625426123	6.562471672	6.575372944	6.565651376	6.547721357	6.49146023	6.602197702	6.284308338	6.515938688	6.396273175	6.365164224	6.416416526	6.364095426	6.605105296	6.429918676	6.18561975	6.318658691	6.37779515	6.55495916	6.533923352
3692	10.30804586	10.96022881	10.93604585	11.42248593	10.07545839	10.7636835	10.06704082	10.63770619	10.72705267	10.97698761	10.62375974	10.84260241	10.17260711	10.69300668	10.50889979	10.96239197	10.72089506	10.54593914	10.80206784	10.73280312	10.32586653	10.02410219	10.87370598	10.75082289	10.68477765	10.26916663	10.12555762	10.13742931	10.79336699	9.995974594	10.72387008	10.42372038	10.51509588	10.1709183	10.32495639	10.2246595	10.36284714	10.07926169	9.777544505	9.738781662	10.01097397	10.0551134	11.12040833	10.18675886	10.30167138	10.63181679	10.14394452	9.912293137	10.31239497
3693	11.05383912	11.5541123	11.73530365	11.30454065	11.1960413	11.81190712	11.31916027	11.26229664	11.687553	11.50051147	11.75408015	11.64056811	11.17071788	11.65216716	11.17617273	11.6204471	11.73887434	11.51254107	11.7151109	11.97708729	11.6028691	11.15122149	11.64466224	11.57513476	11.62183416	11.0179646	11.48186089	11.33616078	11.65310735	11.5843216	12.02508577	11.78152381	11.66587518	11.61568725	11.60514782	11.92300437	11.49915316	11.72288434	10.8625994	11.18414228	11.28866284	11.25324803	11.50300432	11.44450265	11.81675556	11.04970994	11.5473024	11.60702461	11.76592946
3694	6.093124692	7.6796628	4.550030682	4.650803821	6.776825161	4.866493679	6.139808306	4.654161948	4.689829638	5.533153174	4.852085458	4.449905527	6.412263764	5.050658542	5.987296651	4.828148324	4.703019143	4.651434105	5.124120714	4.523844172	5.310032167	4.638902923	5.074950898	4.686166838	5.662483306	4.580564597	4.416557707	4.587559829	4.78687772	4.598148566	4.93568125	4.707555045	4.69739312	4.616168756	4.816098633	4.488666321	5.044527618	4.441662291	4.470609544	4.732313527	4.461682035	5.140910759	4.687067207	4.625084096	4.691863581	4.530265302	5.538895941	4.651519324	6.217345291
3695	6.857850964	6.859778342	6.159121413	6.93024904	6.463329162	6.404349321	6.709818386	6.475868424	5.924274161	6.635502109	5.78454149	6.363087707	6.483653119	6.100164851	6.77121455	6.068992395	6.555098996	6.677065139	6.557267141	5.992856776	6.202908233	6.238109704	5.895195482	6.740530981	6.109741177	6.595081523	6.21550718	6.447613466	6.44360492	6.236912197	6.503096212	6.481140489	6.213348243	6.430792283	6.384556473	6.23841695	6.322892446	6.451805259	6.521773866	6.08098935	6.56211713	6.463111105	6.880318246	5.961287448	6.054236846	6.988463806	6.439452841	6.424829628	6.903017688
1033	5.764008374	5.830816631	5.421072076	5.858897852	6.261952629	5.755551519	5.379508378	5.841137912	5.465222384	5.545120073	5.68840222	5.627617904	5.265492548	6.479905957	5.860127167	5.284745494	5.57771024	5.496844451	5.260191078	5.381269747	5.8238315	5.390189595	6.210823593	5.103660338	5.185133492	5.345853303	5.241650177	5.111303637	5.267185489	5.344960662	5.25864664	5.142024526	5.270800506	5.494519937	5.176049723	5.399959184	5.298758504	5.48081683	5.151067043	5.20841538	5.204120993	6.717244358	5.327348678	5.287478611	5.140741854	5.229214297	7.213696359	5.449535863	6.023603016
1032	6.455134065	6.349618528	6.536633994	6.788831017	6.056849782	6.463175827	6.178056546	6.302354034	6.662931384	6.531871132	6.546886738	6.38265216	6.161557136	6.460660433	6.833889237	6.37111876	6.513036821	6.399365422	6.107878215	6.691972605	6.324835047	6.54352703	6.572975733	6.447485083	6.268988722	6.290228034	6.632206181	6.030674351	6.255424947	6.318331461	6.443473642	6.38046377	6.019068383	6.301868059	6.271393079	6.494667671	6.40863422	6.501503681	6.226701702	6.532326891	6.559930274	6.559003291	6.450631689	6.395802	6.052892591	6.3174385	6.578387491	6.611085269	5.981856116
1031	7.26729729	7.69357321	7.608304858	7.622370569	8.241290362	7.413201003	7.540011062	7.443857735	7.145384465	6.980228197	7.492084349	7.220273668	6.925173428	7.682455042	7.709032164	6.870271236	7.396460548	7.036323713	6.976958205	6.97340531	7.778545556	7.092651091	7.415392523	7.371471631	7.065196749	7.177133144	6.919859718	6.891505508	6.957824858	6.92428301	7.007338023	6.604306382	7.027343742	7.094366492	6.67870448	7.156124004	6.96174346	7.095320641	6.883034484	7.097278391	7.147651018	7.544033239	7.250632393	6.985578882	6.584533038	7.031125712	7.769763574	7.039153388	7.60630195
1030	4.672202271	5.088337451	4.561647108	4.756657895	4.932685675	4.417843006	4.647772598	4.402363842	4.387111642	4.386655921	4.55266008	4.478124015	4.289675665	4.312834044	4.834868658	4.424734693	4.538300224	4.161784377	4.312289209	4.29317365	4.558131431	4.419145543	4.532637566	4.350087615	4.350825999	4.251552823	4.225103791	4.1637026	4.254443305	4.093871207	4.242529777	4.295231526	4.278994634	4.226343311	4.287147725	4.296989448	4.346622284	4.233616061	4.222604764	4.254924799	4.304400742	4.419164254	4.759363336	4.191910579	4.274595863	4.301940292	4.531965812	4.287856321	5.439287355
285527	7.663245615	7.468579356	7.960364347	7.606948886	7.554516286	7.339059321	7.475371181	7.971563564	7.842919334	7.320869896	7.73767632	7.535641174	7.299357838	7.965675124	7.622416575	7.63181754	7.99456014	7.778385184	7.65087967	7.678551091	7.807230622	7.788858355	7.693610633	7.706216604	7.776837105	7.655619675	7.795033681	7.670611638	7.802566054	7.612338429	7.615236331	7.657363379	7.801730506	7.523351409	7.382442033	7.593656624	7.267009412	7.98444083	7.597627005	7.694296561	7.581415504	7.946085204	7.643317769	7.543078937	7.47903397	7.815434948	7.879347643	8.123205087	8.003495085
729799	4.623347898	4.896528017	4.943638186	4.703569742	4.967038013	5.53302434	4.834882713	4.633876429	5.158162695	5.251587342	4.93694213	5.217197492	4.587068257	5.10803582	5.065549697	4.8458757	5.644966385	5.063416444	5.110589538	4.600405068	4.760308141	4.92584066	4.975568106	4.689997046	4.866909771	5.163164141	4.809408	4.928947509	5.170805174	4.624558315	4.829600985	5.040159196	5.15503777	4.78666871	4.742047508	4.668242594	4.749440575	4.719351449	4.635033888	4.663357024	4.620913379	4.618101765	4.840820907	5.090179008	4.955726426	4.728000283	4.621184905	4.576784676	4.765644815
1029	5.184778455	5.398705593	5.078925583	5.544330493	5.784447934	5.091050829	5.150926248	5.125875933	4.979544459	4.92970843	5.053664052	5.092188871	5.020818634	4.937471169	5.672000784	4.945784881	5.031173499	4.951387681	4.922946026	5.040141466	5.089773373	5.158421365	5.076146619	5.025535238	4.904111947	5.027782634	5.066677218	4.871988417	5.047747076	5.021897936	5.042316225	5.008825641	4.823126192	4.984099924	5.016303869	5.022594853	5.117039806	5.167792615	5.013669893	5.102862901	4.999618251	5.175324496	4.945619131	4.976198001	4.909674838	5.123890974	5.125347605	5.062902149	4.996489997
1028	11.71167688	12.2492076	13.17763027	12.16605767	10.44833882	13.27512087	11.77736295	11.79765379	13.05369908	12.6826539	12.61022434	12.0897497	12.08872375	12.78036441	11.91556015	12.46673844	12.5676172	12.28406631	12.76818994	12.1276168	12.45681815	12.38105152	12.70386745	12.66140306	12.03475491	12.24754611	12.14397363	12.12658162	12.47467904	12.45665301	12.76354728	12.80324373	12.46862364	12.3067068	12.50576582	12.09055061	12.12350578	12.07275379	11.2578268	12.01781357	11.79939112	11.90907724	12.1327245	11.7795833	12.28162873	11.59528248	11.9488563	12.41980902	11.62762486
2359	7.252988439	7.250857478	5.686265509	6.372229425	7.559845889	6.315480642	7.457386336	6.229637607	6.120986496	5.962027114	6.147934699	5.719999738	5.666789514	6.074032048	7.775931799	5.057611529	5.881224407	5.514465514	5.691518778	5.482392186	6.268913096	5.770579917	6.467451215	5.3087224	5.40848974	5.671021412	5.783060099	5.773633494	5.55007284	5.521915869	5.241913974	5.518429215	5.360837345	5.539808313	5.652672773	5.600287111	5.316196612	5.566101417	5.701896181	5.365168919	5.620707256	5.602525472	5.325318295	5.552507493	5.375467921	5.542036248	8.773250243	6.562568623	8.577427555
81887	8.280681517	9.133890676	8.871204578	9.451451408	8.362611798	9.038141744	8.411030185	8.776765474	9.058386915	8.742978236	8.510566418	9.015691994	8.044436465	8.807772128	8.506341087	9.170718142	9.313878524	8.750853228	8.795888386	9.008263667	8.553780918	8.551900966	8.628411352	8.560822328	8.72638884	8.488338768	8.358599251	8.218587151	8.859540809	8.194523742	8.879322397	8.627835467	8.66777792	8.075944743	8.044830953	8.38277222	8.338175161	8.64769125	7.977311561	8.21429321	8.345515417	8.118847785	9.011999697	8.465886111	8.572625937	8.752306444	7.971445388	8.01642681	8.700845904
1027	10.22368826	10.37428394	11.30611959	10.34260091	10.32720988	11.08853853	10.38892426	11.39264565	11.28855519	11.05332916	11.23526183	10.94640063	10.82330715	11.02678093	10.2457579	11.34674873	10.74457112	10.68230756	11.18380724	11.56926737	10.82483712	10.81657062	10.86773124	10.8947495	11.10414776	10.48216872	10.74799145	10.89862343	11.10717047	11.01735817	11.2971928	11.43873786	11.30257419	10.94829353	10.71507532	11.46382421	10.91049161	11.26816764	10.6712202	10.90814743	10.76888358	11.1623745	10.9150675	11.10660025	11.19548131	10.54632061	10.89313943	11.18690886	10.31822014
146542	6.174116785	6.570915703	6.619219208	6.830288481	6.152763358	6.948714009	6.321856011	6.561373395	6.784098811	6.6287159	6.561967775	6.517390922	6.35927157	6.749075769	6.549936638	6.88234567	6.849635774	6.616092259	6.931675895	6.483141526	6.446384282	6.304880715	6.47665455	6.644901745	6.645473141	6.665381987	6.393536117	6.369879408	6.597303439	6.40383883	6.656535597	6.608615908	6.620705391	6.483324917	6.499178752	6.530338255	6.476977651	6.477715113	6.269290287	6.437933925	6.358897553	6.414655843	6.761321775	6.30301792	6.614079625	6.534405351	6.574227806	6.567084318	6.582169691
2358	5.472467136	5.415851218	5.579156734	5.627584585	5.482562273	5.381281312	5.443649266	5.500603704	5.918798147	5.774041703	6.198505236	5.571950804	5.544872739	5.607335053	6.624870773	5.247925659	5.408865695	5.612193327	5.304153505	5.795212528	5.701884406	5.611927571	5.472245241	5.633732864	5.375006923	5.596914511	5.764460546	5.39040604	5.413466025	5.429565611	5.445871599	6.472558736	5.397207225	5.56893192	5.55617399	5.491609016	6.645503891	5.741669679	5.330460621	5.44677363	5.534278632	5.403374232	5.353578075	5.383904408	5.52061667	5.314819828	6.166375112	6.029787863	5.98923714
81888	8.069963112	8.649831584	8.261888644	8.513593715	7.877918906	8.624941312	8.115482612	8.428641123	8.562205379	8.66209833	8.239941995	8.4442944	8.152105555	8.252390631	8.073267624	8.652698699	8.610030059	8.138242744	8.549706876	8.385678131	8.585520488	8.127147932	8.431479217	8.613959232	8.335118136	8.283327293	8.191076005	8.186787549	8.281010864	8.042157917	8.401027548	8.391020671	8.430197946	8.232543239	8.076596765	8.160917666	8.35849282	8.091942129	7.974188327	8.315448019	8.024338167	8.407951106	8.657274184	8.089099268	8.202926426	8.632680217	7.876787908	8.257586163	8.250058455
1026	10.16893418	10.17298046	9.923848795	9.430069022	9.792167296	10.02374662	9.962081665	9.325852827	10.17246068	9.910222996	10.18229964	9.29722519	9.006419685	10.30376438	10.60058844	9.566847336	9.445483416	8.811843233	9.545159092	8.978526599	9.960103389	9.406020353	10.49418553	10.23428024	9.558833494	10.05249903	9.801485087	9.31625805	9.751542448	10.03910914	9.777744672	10.4709713	9.558800289	9.916459216	10.29950197	9.858052974	9.644463972	9.820465032	9.072642253	9.368607039	9.632971359	9.302688214	8.895605953	8.823212483	8.517053966	8.888777024	9.686677061	9.122472055	10.5537033
2357	6.909351202	7.331647814	6.999631798	7.939097351	6.9523638	7.433941406	7.301183406	7.065602894	8.208854929	7.518255375	8.111620981	6.723234314	6.672746544	7.477312538	8.636765192	6.580376025	6.951705145	6.808691061	7.009194074	7.29333501	7.152347214	6.835354445	6.835335196	7.435579551	6.619045286	6.709099234	7.23109744	6.459126224	7.056844389	6.564875996	6.968925861	8.922308711	6.63487541	7.511812437	7.151728287	6.913762448	8.75027338	6.988771559	6.128408666	6.684241201	6.888046552	6.32633991	6.000658176	6.628643297	6.387463517	6.542760708	8.76514348	7.499472572	8.366461463
79568	9.429682106	10.0485812	9.437803826	10.49706078	9.466748072	9.297990481	9.251273273	9.767598307	9.413337108	10.1063226	9.692333275	10.28890938	9.701113223	9.780380778	9.605821402	9.985910571	9.758214603	9.471409233	10.24221695	9.674292617	9.654204121	9.365657845	9.762771373	10.29387951	9.768877232	9.721214511	9.57697748	9.709066193	9.942984304	9.365036121	9.805967729	9.625591435	10.01853707	9.613830754	9.544673432	9.61600325	9.583749672	9.54185369	9.553516346	9.306884253	9.450339974	9.55576135	10.32237377	9.363535013	9.392198666	9.99094483	9.416009541	9.267268279	9.375040117
1025	6.792591044	6.654364583	7.109460994	6.570281567	6.238621005	7.024537626	6.426352892	7.015641568	7.288589458	7.258832188	6.748662743	6.87456736	6.298781017	7.182832021	6.452493606	7.108305743	7.152635547	7.23027104	6.817181799	7.049538853	7.300973401	7.108001553	7.501077721	6.713580985	7.01472711	6.758619858	6.437734894	6.555602337	6.870000224	7.130608254	6.864150473	7.375898778	6.896695628	6.535549859	6.448647274	6.716946098	6.458010504	7.039183533	6.195003265	6.675020032	6.348059546	6.941802141	6.61479492	6.944906002	6.790101477	6.548994726	7.018552044	6.889561522	6.771714648
2356	8.341823204	8.549273559	8.411129922	7.965300955	8.368670278	9.099974712	8.230781549	8.506541213	8.553014978	8.263396895	8.236577798	8.184886114	8.47165872	8.147889143	8.089370684	8.486659867	8.281047295	8.371332053	8.316780541	7.750837622	8.332567061	8.185041245	8.593029868	8.626764275	8.595534816	8.381111889	8.317140907	8.082513815	8.326456743	8.297630355	8.446030503	8.563337415	8.343236653	8.278550504	8.691744257	8.406877802	8.420119014	8.004816979	7.965430929	8.170885659	7.994263031	8.291999351	8.270403141	8.162469177	8.708399642	7.967067181	8.46932049	8.277408981	8.846234354
79567	11.86737096	11.99868781	12.78557389	12.40710375	10.7125394	12.95921727	11.78713614	12.82443344	12.95221797	12.88797077	12.70049735	12.34171606	12.24329939	12.89984545	11.86435289	13.00994911	12.77486663	12.40039649	12.36470937	12.51267085	12.66129373	12.35289181	13.0675234	12.63470033	12.34371161	12.07743612	11.76146805	11.60754118	12.17124033	12.19930113	12.6969448	12.66984306	12.56398446	11.85129377	12.30761979	12.23436443	12.16442308	11.93595434	11.20022571	11.67663917	11.4433069	12.29597108	12.08685652	12.01147472	12.01719219	11.60624723	11.82760655	12.35474091	12.22592247
1024	6.660024913	6.606690741	6.288133559	6.325551692	6.668179336	6.773235597	6.492405066	6.47601492	6.146914066	6.871513648	6.581341671	6.315551268	6.167058406	6.500336818	6.353777276	6.412361162	6.29785023	6.138681763	6.785430547	6.308928955	6.252860126	6.272633088	6.391070509	6.142867514	6.415158015	6.280378994	6.117883831	6.40823972	6.238284833	6.307305613	6.464743277	6.089412121	6.431293909	6.154647259	6.0615564	6.201611216	5.863517628	6.316561501	6.170167409	6.09357864	6.266515546	6.11283416	6.379020531	6.286930488	6.312201878	6.372495725	6.739154619	6.309425409	6.449326681
2355	6.792262833	7.045758085	6.85017514	6.559816024	7.361910349	6.90945539	6.64444184	6.666709745	7.082594191	6.768179709	6.801910926	6.178246028	6.60540823	6.882833743	7.020036022	6.840144416	6.561961228	6.330638306	6.501008814	6.643587953	7.060615184	6.662241354	7.254949963	7.160218399	7.393089722	7.263316267	6.924911497	6.911330058	7.110087874	6.817861549	7.147659185	7.262222509	7.001761101	6.354704005	7.433331874	6.676889433	6.84235308	7.028033004	6.654180846	6.432211495	6.493465122	6.548865406	6.412841296	6.450799633	6.244107554	6.309424312	6.827204312	6.516294951	7.39069801
2354	7.506386801	6.049332023	6.80892397	6.411937769	6.465333732	7.259118435	6.540406391	6.268137452	6.726626476	7.020065306	7.043411889	6.303864441	6.471234476	6.492558413	7.106005545	6.100987238	8.666159643	6.304327123	5.877673448	7.346555882	6.591677599	6.685072698	7.040349962	10.2001628	10.7373592	8.672350373	7.321846786	9.734272884	8.866266681	7.650228675	7.397192918	10.61634007	10.20618626	6.800154883	12.16074217	7.118663684	8.364894469	6.794474104	7.25053522	6.1482576	6.964870317	6.610058483	6.079852772	6.266888294	6.730937296	6.332766816	6.284453293	6.252662967	6.621480412
3685	11.78459234	12.67108202	12.8844819	12.23301058	12.23939184	12.6884291	12.2388996	12.61190575	12.68062479	12.57268429	12.8854108	11.78939434	12.57394025	12.68238974	12.38709846	12.69456326	12.35987854	12.49092367	12.61846493	12.51161918	12.88206752	12.51464149	12.81712205	12.07406189	12.71343026	11.95032454	12.02588135	12.11288413	12.69943763	12.55692029	12.7356955	12.80561787	12.91710549	12.38365155	12.45298654	12.87156204	12.34910894	12.71072101	11.80301808	12.28860258	12.03877768	12.18680044	12.50409471	12.43304305	12.61044312	11.89634532	12.31325975	12.26510667	12.70557703
3687	7.051040243	7.080707513	6.387483365	6.89486358	6.962352924	6.590374735	7.202719233	6.656021469	6.793256817	6.314847624	7.053782676	6.665280221	6.388169454	6.537456415	7.305431367	6.331444019	6.929611326	6.855003967	6.237205125	6.66817923	7.024081399	6.728013333	6.968599837	6.428969819	6.337986894	6.279369257	6.377800006	6.328587847	6.489622045	6.299141088	6.361411123	7.006454016	6.202430161	6.504198171	6.572006481	6.536617545	6.930388956	6.590595635	6.256699022	6.495318947	6.429351235	6.503614408	6.211537278	6.496311042	6.355575694	6.732771236	7.690590205	7.49402609	7.55379393
3689	8.841098059	8.283682806	7.180189591	8.095338951	9.003021127	7.520266271	8.638711865	7.527099651	7.760776536	7.154913351	8.34664663	7.320961853	6.516594781	7.704671884	9.115964612	7.113210104	7.461170148	7.178867671	6.466504188	7.8420249	8.044173471	7.891948631	7.309009095	6.681341175	6.466706984	6.15012485	6.799822401	6.591479252	6.565040815	6.703586904	6.45322496	7.133741774	6.598764829	6.722510445	6.368955794	6.483799911	7.293873839	6.574950557	6.159146937	6.330521132	6.697735433	6.821115136	6.793610988	6.756810124	6.421008385	6.777186059	10.3151116	8.561594387	10.02817153
1044	7.168239555	6.911175483	7.163643472	7.121466224	7.141493596	6.923699051	7.203522283	6.747302138	6.753772195	6.974082093	7.111390339	7.083566467	7.182195678	6.808901424	7.197386334	6.985824589	7.221292762	7.184006686	6.684618949	7.178325726	7.007660273	7.208524045	6.997239767	7.125642671	7.124913003	7.350839948	7.203129535	7.270029702	6.90176233	7.498102063	7.155549134	6.976285989	7.086070948	7.386440043	7.357480645	7.186618712	7.309621302	7.363074758	7.525225188	7.479465109	7.340195868	7.457457514	6.77690027	7.415422838	7.316882938	7.637681477	7.0465407	7.397654631	7.109480886
1043	7.327445133	8.616670876	7.497690155	8.255624966	8.391280739	8.433470486	8.211366023	7.220429296	7.771243965	7.417376673	8.585718792	7.804869406	6.475438173	7.820295292	8.868495537	6.934855126	7.540300027	6.908831752	6.668444316	7.728028835	7.441435578	7.046374472	7.757428524	5.887187472	5.914875479	5.640151564	6.040109204	6.082942643	5.613104474	5.386089473	5.41997919	6.410068332	6.509927378	6.395077384	6.071857315	5.469164888	6.387374634	6.039337663	5.998133247	6.141784623	5.952820042	8.913915424	6.232999063	6.911733416	6.1032753	6.981947632	8.590200136	8.36757136	8.172144493
79591	7.292407279	7.662036163	7.402304058	7.656202572	7.096920822	7.388439859	7.145190726	7.386745043	7.635733143	7.254413743	7.483527288	7.688924014	7.105172792	7.459807813	7.330840356	7.564123084	7.858910289	7.332485048	7.567360864	7.673433561	7.628533645	7.338649164	7.600007164	7.667287688	7.533799447	7.22162565	7.242541706	7.155706924	7.388687327	7.215474208	7.504575303	7.389632441	7.559773603	7.005292432	7.072380679	7.462831701	7.143524127	7.380733657	7.054252742	7.105988579	6.94814373	7.323583939	7.609421125	7.320771421	7.287462615	7.398638665	7.377228148	7.267061668	7.47165747
1041	5.886648794	5.663590441	5.949336382	5.754246137	6.167239808	5.887921536	6.172270529	5.576911489	6.015732025	6.010664865	5.932219572	6.303717584	6.172052882	5.67856955	5.866731209	5.710992027	5.828247689	6.035175948	6.024003201	6.178145498	5.856918115	5.995800988	5.714233361	5.887904067	5.802612956	6.129984595	6.285020577	5.96828268	6.179621858	6.289609857	5.927042744	6.198307714	5.977356638	6.319351475	6.319646741	6.059272765	6.469040923	5.988653849	5.905988137	6.284281666	6.259721301	5.92391247	5.857623375	5.939090962	6.354335718	6.24761756	5.636701532	5.788010942	5.689381798
79590	10.21861987	11.58848699	11.02932842	11.7414503	10.78430569	11.31241877	10.39854286	10.99618807	11.52445333	11.79182888	11.10963995	11.49411803	10.81486311	11.34711034	11.03423601	11.67586291	11.61738818	10.83598375	11.68247753	11.1059816	11.0242453	10.55689308	11.25810218	11.4338478	11.09946628	10.73383422	10.45097889	10.37282934	10.64958201	10.19412638	11.2316618	10.63995726	11.17944957	10.49806602	10.44731469	10.56709904	10.75440691	10.41110519	10.31905268	10.08418812	10.27802926	10.21111796	11.87288863	10.60182733	10.86107404	10.89227046	10.21670217	10.38255819	11.48956912
1040	6.550427471	6.618863948	7.109075501	6.339356267	6.509871458	6.98903838	6.035797693	6.949092353	6.97990176	7.604419366	6.917766823	6.312451764	7.317822297	7.057118795	6.722935732	7.327558641	6.902121564	7.077599789	7.209647127	6.962176612	6.500146944	6.758607598	7.03520641	7.273765852	6.979550732	7.50968153	7.373334472	7.250339319	7.117304279	7.439237986	7.361914135	7.346707292	7.040756207	7.587706216	7.606559033	7.647930812	7.109943214	6.96258186	6.85597449	6.994457632	7.326254577	7.109478989	6.285437639	6.884685667	7.116439401	6.620769221	6.946809592	7.195439379	5.941191732
146562	5.343561758	5.110525538	5.634214264	5.642357172	5.314471048	5.736380777	5.645378542	5.76364406	5.804847638	5.657292848	5.559453747	5.738471803	5.47331768	5.489668765	5.112496756	5.676527587	5.497660347	5.649268489	5.621348556	5.871946752	5.488659921	5.473887628	5.601067544	5.529098336	5.698429913	5.61949185	5.71215945	5.521259703	5.683745139	5.573443935	5.77323115	5.772777413	5.350976493	5.588007742	5.806030629	5.599631806	5.849731119	5.613659173	5.664588453	5.795596379	5.552072926	5.644012412	5.524406174	5.616195097	5.708688762	5.621953934	5.119242667	5.401590812	5.400059425
79595	8.364894232	8.587861045	8.690613226	8.883981115	8.068023927	8.493704591	8.169397256	8.604182371	8.578558841	8.680835591	8.636438461	8.5348736	8.29388916	8.553258377	8.341924523	8.660754723	8.900676638	8.673010646	8.637314425	9.1141766	8.93321679	8.53752269	8.719106505	8.717153413	8.751537934	8.488247427	8.533426296	8.541584583	8.631162516	8.336716355	8.850940945	8.904454748	8.663567745	8.189313856	8.226049499	8.58398952	8.409511847	8.622943691	8.034724426	8.274384864	8.223194746	8.514218567	8.640881643	8.506276899	8.567067936	8.667708403	8.571548549	8.517039168	8.30603147
79594	9.703962791	9.419382514	9.771967596	9.421388209	9.298281534	9.688226665	9.774208	9.470241244	9.915572588	9.612800514	9.883895984	9.59906358	9.785254595	9.895401068	9.678170332	9.938095865	9.543425919	9.77022679	9.747149909	9.987602142	9.465530955	9.667018995	10.10373318	9.108617905	9.323539314	9.482113977	9.586309468	9.30223073	9.646568833	9.299253685	9.548846959	9.413348676	9.350318057	8.959327897	9.460701914	9.408588385	9.40204512	9.338757949	9.154546342	9.425750901	9.248361679	9.547438449	9.540406895	9.80509496	9.89190702	9.438300186	9.169523249	9.579317911	9.454406296
79596	8.202058869	7.560304081	8.24932275	7.160501476	8.195086536	7.999604362	7.976374086	8.193898198	7.898520095	7.485706814	8.462877254	7.640998189	7.914651002	7.993481896	7.405443184	8.009701844	7.88159793	8.118660726	8.040592385	8.654914083	8.325844885	7.942658442	7.947794263	7.488090225	8.120170446	7.648072808	8.012281503	8.146756596	7.702166628	8.079709067	7.941966811	7.816777772	8.122398078	7.869147416	7.68475382	8.434512611	7.883129443	8.457379724	7.825171894	7.899020201	8.293932307	8.635931009	7.858063069	8.178988265	8.540837745	7.790239376	8.216188557	8.427084906	7.918344059
1039	10.31029951	10.62280212	10.87777229	10.25629201	10.03170541	10.82089727	10.32503923	10.30851038	10.48226226	10.12132332	10.58844231	10.52172911	9.972612514	10.76077108	10.32476773	10.94488979	10.6935061	9.985516144	10.05531894	9.966986171	10.61142666	10.41679225	10.96389835	10.33842841	10.60211122	9.925142534	9.819698947	9.621509967	9.938123584	9.644784585	10.42122138	9.898089472	10.44578944	9.608718457	10.41665585	9.732059566	10.10464579	9.921346424	9.336307249	9.522279479	9.494553427	10.27510389	10.35475793	10.21173144	9.785917114	9.872789462	9.879421281	10.21324925	10.35764992
1038	3.939921349	3.794743332	3.927207466	4.399333097	3.901016634	4.178464222	3.908831171	3.755471238	4.084476367	4.178321428	3.907601725	4.150858203	3.932775223	4.161947401	3.889840396	4.045801351	4.322139048	3.969673263	4.156213865	4.414223014	3.74046634	3.95425229	4.098895311	3.868705184	3.990435613	4.13221411	4.013301784	3.65206513	3.916218124	3.774560093	4.050567103	4.05489968	3.891328048	3.929259535	3.901366059	4.001871906	3.789118994	4.036180213	3.858818466	3.84551189	4.1076629	3.943060928	4.200126521	3.884846311	3.988973933	3.914296748	3.869646687	3.972218995	4.098848267
79598	4.988356319	5.241007433	5.428456328	4.884469908	5.201757051	5.42580849	5.061183495	5.314670857	5.359874384	4.917499801	5.274203052	5.10901021	5.287305255	5.185001135	4.948326325	5.169143198	4.849022807	5.165788916	5.142935857	5.457658111	5.469709026	5.182897716	5.28678737	5.09334062	5.271260984	4.872766479	5.213270217	5.000188871	5.022422861	5.176450715	4.973424536	4.880683018	5.342674458	4.998471277	5.01607114	5.170145882	5.038401994	5.294936401	5.111011454	5.032573302	5.06121446	5.310764681	5.197442148	5.398096239	5.370277376	5.056476109	5.139360641	5.384348488	5.200349917
1036	7.506123911	7.590643495	6.969922323	7.237336169	6.75284086	6.977790584	7.405502132	6.860934777	7.763672176	6.741851425	7.055282657	8.002569108	6.419962264	7.077650994	7.054299239	5.769707186	7.077309194	6.283788773	5.681048448	7.18146114	7.848910633	7.421917201	6.875339499	6.974780028	6.433736275	5.303896536	6.586133232	6.763034094	5.867982076	5.539741551	5.580596624	5.290098092	6.627590362	6.636243047	5.655662998	6.612752317	6.738928522	6.476442815	6.350211078	6.53641553	5.738855494	6.36726881	6.730760469	7.562826567	6.064314505	6.756715875	6.138227535	6.479490014	7.08446712
3696	7.288370441	7.008979927	7.375085046	6.409337827	6.372529173	7.273010698	6.430584233	7.038951096	7.243538272	6.701587903	7.413855763	6.323597878	6.866277408	6.903781125	6.803869967	7.238785572	6.888673615	6.907832263	6.947366105	6.766881514	6.865736234	6.962176542	7.271838064	6.731487189	7.031687483	6.369332227	7.103025321	6.50987005	6.500244544	6.889986688	6.784426827	7.191900126	6.873088062	7.059681029	7.319052233	7.069503148	6.892251954	6.861448188	6.369457567	7.220401359	6.783636769	7.372616985	6.370783083	6.837465433	7.131492023	6.372148534	6.829505857	7.415051866	6.375543375
3697	4.726048514	4.373826393	4.68553592	4.635439077	4.505557595	4.623947981	4.82639977	4.861596147	4.975074373	4.795878568	4.810824112	4.760846217	4.584129942	4.581350416	4.583588817	4.551380998	4.747793801	4.566121616	4.776883695	4.885124137	4.604234647	4.988152464	4.557237672	4.781362734	4.739903822	4.981398153	4.961217184	4.765600648	4.723228017	4.891292367	4.760371976	4.96330895	4.794452824	4.716291716	4.803703218	4.63815423	4.865656728	4.693993973	4.880882891	4.700939446	4.568333646	4.50846578	4.428213327	5.071001157	4.836444707	4.742463538	4.815503944	4.587556564	4.930137411
3698	7.237376377	8.575262548	6.411583198	7.014379227	8.371032312	7.096618786	6.857706708	5.856429904	5.865693213	6.185198843	6.184306827	6.455566744	7.406726466	7.400311041	10.05242937	6.041085342	6.082710276	5.817581186	6.009884686	5.729975535	7.615546927	6.401866559	6.948769645	6.401445153	6.282612805	7.871560201	6.621811027	6.183797024	6.632622112	6.69694468	6.471015416	6.640000021	5.924984643	5.915194149	6.144692066	6.217961404	7.292632679	6.028811329	6.119943046	6.976069917	6.478426155	6.967254088	6.078261055	6.494625859	6.057159444	6.515377577	6.39612253	5.605337557	5.460592405
3699	7.502465957	7.543723898	8.467972227	7.049407254	6.786600122	7.360110067	7.403595613	6.093565662	7.233204047	6.535777525	7.275011141	6.190367958	6.963681671	6.562070609	7.354266092	6.675040251	6.861025151	6.962760911	6.011575209	6.071719857	7.438344379	7.103936714	7.1258413	6.351396351	6.515008843	5.903906258	6.406488537	5.693973338	5.707647007	5.93003651	5.963773597	5.713161935	5.874547071	6.20800415	6.740252687	5.744663066	6.609856895	5.941134021	5.192244587	5.571438628	6.071438463	6.013961313	5.75820953	6.362312858	6.12751933	5.79338492	6.337106468	6.514244736	7.012178788
92552	4.435811706	4.180018025	4.180201479	4.303259579	4.303259579	4.369315196	4.340972638	4.259624117	4.258715559	4.445250417	4.096474774	4.345502662	4.24674599	4.168857018	4.296803634	4.008373007	4.195383399	4.466644796	4.265962094	4.301985588	4.315192285	4.267375594	4.114234034	4.133511726	4.159178047	4.381542468	4.507493165	4.461767495	4.161732805	4.600082037	4.197286385	4.415683634	4.147732153	4.290769421	4.507640558	4.502791919	4.424545419	4.389609216	4.71745387	4.458649748	4.502097858	4.198220077	4.210710109	4.434020159	4.252640053	4.535616472	4.304359535	4.334461861	4.097767111
92558	6.346940439	6.33791978	6.000632781	6.372431203	6.173907562	5.995605961	6.366199277	6.052458104	6.158768855	6.507682623	5.91845382	6.585206199	6.540589306	6.340219816	6.796113851	6.38778683	6.234119694	6.392243373	6.409060027	6.146165185	6.146524248	6.302180735	6.201943136	6.483102523	6.586278719	6.636563634	6.518469648	6.436239037	6.360943368	6.331122017	6.325395717	6.326527177	6.472853035	6.511337707	6.44232631	6.313497719	6.574599033	6.307875556	6.278147443	6.381587892	6.317751089	6.374577406	6.665211709	6.230136054	6.474289626	6.873147788	6.132328877	6.187436675	5.829177938
1054	7.001417377	6.684268004	6.618001993	7.126436288	6.404447262	5.985032936	6.558768681	6.884406739	6.855234903	6.665000596	6.513153695	6.529020387	6.279319122	6.870184914	6.928766233	6.44466613	6.525687841	6.25906735	6.494383297	6.54630118	7.144712636	6.425342829	7.201057756	6.41210083	6.569162891	6.239496312	6.257041454	6.102123247	6.296469277	6.111261008	6.58416746	6.270839344	6.409489857	6.171147785	6.252517561	6.400384855	5.662328556	6.490542173	6.233753613	6.165132284	6.013313955	6.325934551	6.928277656	6.388085298	5.735475345	6.33291948	6.939242095	6.648399574	7.201298052
1053	5.453694259	5.511964245	5.493137916	5.750128381	5.386631002	5.330449157	5.553145269	5.370447842	5.361512109	5.46417716	5.538238071	5.246862915	5.283046406	5.269911789	6.138968861	5.446395362	5.564966055	5.514414704	5.42426576	5.587491129	5.56883022	5.733528028	5.303740376	5.573000035	5.481447907	5.745731719	5.502167512	5.55334901	5.615817838	5.344813095	5.634327266	5.857019786	5.311110489	5.490285856	5.730634319	5.505893765	5.551886762	5.439438849	5.52786369	5.423963525	5.56233459	5.265836279	5.648232276	5.040555684	5.542630565	5.778763151	5.645467497	5.489915027	5.579460949
1052	8.892785809	10.27677287	9.2229499	9.888405771	9.746214374	10.53288148	9.30243929	9.597321819	10.43993573	9.766060251	8.977048732	8.998380721	8.812774958	10.05353475	10.01993401	9.902932164	9.993351605	8.257366528	10.37290145	9.081121748	9.573304462	9.011393109	10.35693878	11.48742284	10.89601838	10.43799781	9.980851107	9.945001616	10.80910995	9.743582186	10.90621874	10.80952422	10.83635971	9.965625444	9.858356666	9.759267899	10.29699416	10.55762395	9.514405046	9.677581653	9.691424957	9.080908471	9.385250696	8.479179028	8.235574995	8.837175106	9.784786899	9.3283804	11.02411709
1051	9.932154442	10.60317	10.15174535	10.0768921	10.21050855	10.92213521	10.12445584	10.00706193	11.62007969	10.39377561	10.53254849	9.913525893	9.557923494	10.58471841	11.11076081	9.905494927	10.42943993	9.048796946	10.45057011	10.1865351	10.95769426	10.10445527	10.63669033	11.69968646	10.80690867	10.96905639	11.08343926	10.90623276	10.88331344	10.805098	11.19987216	11.70736502	11.17431214	10.94992646	10.95832592	11.10997694	10.80306995	11.02979323	10.40222571	10.26490834	10.3761586	9.123594135	9.166648837	9.479514294	8.347204068	8.894732151	10.89949983	10.03344824	12.04819224
79582	6.646693817	7.063607652	6.845339209	6.847236842	6.629202275	7.009329338	6.732920856	7.163216449	7.320204142	7.140817133	7.169047337	6.706885436	7.056691457	7.26167457	6.568187533	7.22828702	6.972398421	7.295935112	6.992095796	7.174435238	6.882563966	6.882118191	6.997735161	7.098059666	7.462690222	7.091672023	6.879521208	7.029478199	7.286203322	7.266253928	7.342650003	7.158823366	7.419689434	7.039408544	7.179444758	7.161742848	7.121939127	7.217318571	6.903713049	6.966122997	7.114891131	7.0274449	7.293040971	7.155558016	7.312184302	6.675243975	6.925532668	7.204077668	6.343191557
1050	8.087214386	8.095630647	7.376347683	7.88743491	7.56410419	6.846478837	7.833905894	7.23473238	7.797135786	7.622679515	7.84433232	7.8064768	7.350047231	7.494162718	8.198368007	6.851493945	7.765191354	7.323074688	7.14225904	7.597633383	7.731284141	8.099309663	7.523312837	7.015850678	6.49405643	6.762782554	6.354607332	6.440135377	6.469035824	6.327359716	6.702070253	6.296563474	7.03847148	6.457694283	6.204752425	6.739467661	6.771194046	6.531411831	6.522435162	6.213677452	6.387771637	6.448033183	7.603102535	7.53362436	6.627019569	7.778729307	8.296240152	7.777367841	8.321781525
79581	7.927384523	8.013837258	8.125283341	7.778246099	7.685624142	8.104562018	7.683692752	7.675656177	7.860090818	8.009258839	7.898197143	7.665508262	7.470214514	7.759188805	8.054452378	7.867023754	8.071971667	7.564796524	7.472728922	7.539693764	7.896411659	7.53485609	8.361441306	7.400863817	7.442001898	7.260655661	7.122938398	7.179827867	7.283739283	7.278532407	7.567829553	7.418342852	7.358107677	7.173138116	7.479600055	7.321599365	7.566796521	7.209969781	6.929901591	7.076619763	7.079623406	7.634677163	7.733845575	7.537298311	7.408336133	7.278216825	7.893454811	7.665632705	8.387221253
79583	7.083930569	7.432610848	7.861866192	7.093527537	7.032166815	8.30944508	7.056816052	7.564612528	7.552208525	7.413605627	7.746471985	7.265444419	7.235507607	7.522686182	6.953667795	7.937330643	7.751942677	7.262695077	7.798771414	7.978449332	7.55396589	7.40550225	7.730360985	7.898841816	7.776225368	7.302559369	7.438262757	7.411089346	7.502260576	7.359082115	7.649510223	7.698523806	7.892640912	6.892719047	7.643511723	7.63624564	7.349447155	7.454961596	7.078293733	7.382222954	7.388004009	7.374662329	7.557861771	7.517596572	7.726550862	7.169352095	7.114885667	7.40920336	7.152883964
79586	8.347456213	8.088034023	8.715603283	7.970025666	7.702500891	8.317073584	8.042907965	7.674480436	7.860666376	7.54796285	8.424289128	7.410816578	7.906556203	7.692926768	8.414826938	8.810379799	7.90016829	8.133536904	7.723079972	7.959852434	8.218874761	8.025027875	8.499357654	8.591984826	7.781951678	8.169706384	8.380422321	7.81344986	7.611772614	8.374247891	8.065167698	8.246905041	8.000282848	7.869386441	8.247261836	7.909853712	8.080448871	8.033407309	8.11034926	7.540544513	8.014520266	8.450309987	7.937454314	7.985977214	8.066754359	7.832722198	8.069474487	8.348193516	7.867716766
79585	6.633342134	6.754603175	6.546205183	6.606653303	6.460914283	6.494927466	6.598775188	6.681005523	6.783841829	6.608194228	6.526888419	6.283490099	6.239663279	6.710362165	6.74753301	6.326854559	6.5681018	6.415424446	6.272713591	6.135842648	6.466641127	6.421108372	6.901376542	6.257909748	5.945447444	6.344027734	6.188160458	6.215402477	6.178558679	6.155049052	6.158857394	6.102491754	6.328957772	6.190498209	6.255037462	6.451169923	6.334704382	6.487889946	6.341281874	5.987757727	6.037441698	6.51064828	6.350200198	6.476242153	6.392388922	6.418180501	6.928932718	6.480727603	6.588053067
79587	8.888143488	8.687991688	8.481164972	9.198068657	8.629207493	8.975836429	8.450603478	8.20014604	8.75261618	8.81917462	8.606814657	8.447414171	8.428341869	8.690886026	8.546711817	8.993854015	8.894547599	8.505731	8.73204324	8.708929013	8.734123192	8.432664326	8.705657855	8.622667687	8.504127789	8.24688958	8.246321467	8.030118989	8.602844613	7.778364362	8.658188549	8.697317766	8.659204874	7.979452974	7.981584353	8.056784613	8.288543264	8.149423158	7.262016022	7.601943413	7.698732669	8.130827123	9.01113978	8.425820862	8.244775977	8.585256316	7.977011641	8.495122228	9.19173132
1048	5.599328044	5.578092794	5.599163889	5.723548256	5.507177838	5.627290372	5.738648617	5.423631738	5.962718992	5.70020166	5.631175094	5.675694065	5.606504348	5.652825908	5.431280739	5.502270344	5.631941872	5.526045165	5.778877515	6.170413128	5.486408351	5.646930224	5.561204003	5.542021779	5.290807829	5.691101695	5.666805253	5.436627875	5.626485429	5.64901425	5.682782404	5.944467242	5.500944069	5.668079492	5.717498726	5.636649573	5.667858484	5.599548653	5.490935514	5.736390929	5.471729643	5.297031031	5.40024012	5.620974382	5.932057397	5.682446289	5.241827545	5.58470217	5.457689728
1047	5.266537576	5.404962102	5.448402176	4.948775505	6.120418573	5.156362528	4.77974468	5.073931045	4.153996022	4.444909765	5.25109938	4.601270165	5.077422484	4.768036613	5.865271606	4.913062777	4.524828456	4.738347195	4.668605697	5.319722801	5.316967323	4.2886806	5.647738541	5.076344838	5.679719288	4.210389483	5.104730229	4.919973218	5.100187313	4.833760264	5.347927602	4.885604674	4.745722572	4.436471594	4.549086125	5.240140526	5.477624198	4.860119785	4.933003531	5.011130332	5.336363522	5.802179609	4.989727614	5.436208056	5.385155249	4.981217789	5.036055522	5.019948491	4.53273214
79589	8.415465162	9.58785987	7.972064625	8.981623156	10.08020284	8.074028728	8.933757304	8.502677299	6.47988461	9.236573595	6.883752769	9.26490685	8.617209083	8.508566882	9.032922075	8.896778022	7.837550894	7.425521235	9.60126453	7.263587447	8.082344857	7.764225378	8.221401573	8.887494398	9.010755162	8.705113441	8.499717567	8.8045571	8.921920121	7.905565217	9.103226541	7.439439896	8.872074329	9.143412079	8.393616947	8.029130351	9.239392106	7.991306645	9.11864893	8.398256653	8.631411986	8.208479685	9.222908258	7.352014349	7.995910664	8.865173694	7.968553686	7.385858023	8.430522712
1046	5.027264276	4.964583756	5.05920578	5.32434834	5.208211388	5.249902417	5.023207028	5.420621676	5.212441382	5.478094023	5.296752995	5.34944754	5.233824751	4.919219483	5.000127501	5.156166953	5.215526574	5.189404038	5.129330692	5.40553893	5.172200428	5.250853405	5.093506354	5.457602757	5.163977151	5.449117478	5.331439606	5.216774415	5.256370354	5.322022581	5.453894758	5.398950586	5.30350086	5.389819837	5.477274344	5.272936382	5.439434286	5.201660058	5.080196599	5.119599067	5.150652857	4.909421483	5.014877832	5.2850276	5.526657486	5.086664177	5.019536343	5.096698372	4.961586017
1045	5.730767347	5.172119048	5.398707465	5.635901108	5.528864942	5.392870515	5.830152426	5.669407609	5.725917464	5.506261431	5.355980462	5.549674699	5.464574057	5.431423805	5.238374206	5.432978412	5.58604886	5.726959884	5.325961987	5.527253959	5.373906045	5.515364183	5.303805565	5.778902984	5.392020331	5.772422626	5.644066292	5.624039145	5.582202526	5.645006067	5.661406928	6.056701932	5.163881238	5.645076886	6.128360821	6.041366597	5.860939747	5.777767854	5.523722593	5.859797784	5.596794671	5.85351045	5.526741259	5.738555378	5.624377515	5.64182089	5.561314197	5.046794217	5.14224108
50700	5.383899684	5.230625468	5.288526228	5.550029717	5.406899966	5.763025472	5.372876698	5.297255636	5.744149899	5.588149956	5.706419142	5.718515318	5.647927725	5.402841193	5.297469063	5.246484257	5.559541254	5.433442685	5.466812256	5.747378469	5.560222733	5.834625395	5.655252974	5.621823041	5.692622458	5.65286954	5.630673466	5.537894999	5.675651265	5.614389504	5.772831247	5.824555508	5.698607146	5.643023246	5.745612806	5.66575489	5.715577704	5.598757464	5.821575571	5.531248884	5.63058316	5.475216205	5.530237413	5.630615991	5.740277352	5.567891686	5.228332907	5.517035238	5.375041332
2395	6.188124962	6.357433431	6.235801777	6.125593151	5.825746403	6.830927574	5.947900385	6.266770694	6.107543109	6.360102303	6.172399149	6.277421333	5.93185153	6.128614358	6.076420882	6.411901777	5.938345509	5.921384116	6.219478066	5.942677441	6.261499498	5.981918989	6.293480364	6.336513428	6.109028939	6.024378	6.010229578	5.999855601	6.072764263	6.087040601	6.028184714	6.11742036	5.994054575	6.007744732	5.744050992	6.072850045	5.984384664	6.200270645	6.102320504	5.910260135	5.889183639	6.162625044	6.404830758	6.348382256	5.990068017	6.038141188	6.093993249	6.013563897	6.274824176
1063	5.703613228	5.432224548	5.06787979	5.291300225	6.086813556	5.760893321	5.489859033	5.517927508	5.150726199	5.336985568	5.276196071	5.074227624	5.22340693	5.876920767	5.484035316	5.182598895	5.236941101	5.129705026	5.000096141	5.414576722	5.603901272	5.258466173	5.64898294	5.140234223	4.882204543	5.134793144	5.1780677	5.095136081	5.161983484	5.305566275	5.003267835	4.974578876	5.204643933	5.184207084	5.30231716	5.24698123	5.216839132	5.30912993	5.115332744	5.28396023	5.216391168	6.154554786	5.024525702	5.257668214	5.225859174	5.083877376	6.594925172	5.423632037	6.265486789
1062	5.948225124	5.125371272	5.754379232	5.677092096	5.736142836	4.915236392	5.52360827	5.493765481	5.614393736	5.188030196	5.904976918	4.936847463	5.785089968	5.57627891	5.514363779	5.676795948	5.324172476	5.51638826	5.036056064	5.500406415	5.692314169	5.21903334	5.459832562	5.351211789	5.050656878	5.577549945	5.265653848	4.946371228	5.248925669	5.37493857	5.302374169	5.114452008	5.12199059	5.278082384	5.518865775	5.146300234	5.780645071	5.400949775	5.335741424	5.356362703	5.263750458	5.877314583	4.634010606	5.285328332	5.263750458	4.951183171	6.909474269	5.317970179	5.757914102
1060	7.938198969	7.468926911	8.193038145	7.322947801	7.701476689	8.26333424	7.588430755	8.280674469	8.127621274	7.747551031	8.585033644	7.890054998	8.080043383	7.866471876	7.374133037	8.388941838	8.315441594	8.380079272	7.849632658	8.504839414	8.124878301	7.956576903	7.835197222	8.121859678	8.313757357	8.287391971	8.320477127	8.203938193	8.529600952	7.997819084	8.313274934	8.272403826	8.041169765	7.896153131	7.63820271	8.308654677	7.631745473	8.803578329	7.819042144	8.104373053	8.345684986	8.306142761	8.135890169	8.045507357	8.597788464	8.151777527	8.16716788	8.316643617	7.226374736
11108	9.275178868	9.50041993	9.697306567	9.591295943	9.0632433	9.502316742	9.036292967	9.713411738	9.785988426	9.583109207	9.731932304	9.67437629	9.327814283	9.898227813	9.218087318	9.904924997	9.748371392	9.638334665	9.816524156	9.855937092	9.53766526	9.449413508	9.806009647	9.732769101	9.601602135	9.586084061	9.369077697	9.403604042	9.759004924	9.455217445	9.71929065	9.644842264	9.782761738	9.343825725	9.559680903	9.545621352	9.348747068	9.574623457	9.260789386	9.3356175	9.374389608	9.631867329	9.612345974	9.451866063	9.577841237	9.574427222	9.495213765	9.707663051	9.545403648
11107	6.227954742	5.732912293	6.437406746	5.580952754	5.434752556	6.269882529	6.006271036	6.563415833	6.537757285	6.208738629	6.56637075	6.241673347	5.998846678	6.250964659	5.377928584	6.606830197	6.471379123	6.655342922	6.514383324	6.781284807	6.214031339	6.307340053	6.625127079	6.188874485	6.798750557	5.828483352	6.350788676	6.865056622	6.469323735	6.645344256	6.581331809	6.504343439	6.350816286	6.264169454	6.299657027	6.67451464	6.338588536	6.862334964	6.36245548	6.387329138	6.512365735	6.998066113	6.121422035	6.803257143	6.91236672	6.027623754	6.105960331	6.61306179	5.932399692
1059	6.923153829	6.747727158	6.678212685	6.624925308	6.512763724	6.86148298	6.503971895	6.728257523	6.864896135	6.459453649	6.921417823	6.912701915	6.733448918	6.567971941	6.728300788	6.314374331	6.530977726	6.690528649	6.462853479	7.00526651	7.147779102	6.814512	7.0512814	6.714175456	6.683925372	6.661456828	6.703711458	6.803685498	6.548205676	6.493852232	6.79957657	6.636631487	6.784402836	6.50201547	6.444985621	6.896135944	6.494220987	6.714680177	6.562092438	6.24153666	6.407875385	6.503625157	6.477836314	6.538604335	6.522350037	6.280332218	6.696431071	6.678018107	7.069598084
1058	5.216276631	5.051834161	4.710079141	4.854885172	5.431093864	4.749229254	5.041290031	5.084053866	4.827671837	5.071116349	5.193534227	5.02032541	4.939239941	5.320133162	5.232564856	4.762214752	4.76908801	4.844509125	4.720867205	5.032801112	5.146144801	5.07252958	5.367586155	4.638706587	4.83337818	4.921167055	4.925674233	4.720221951	4.918015186	5.042534263	4.698291105	4.884154121	4.789827991	4.876275894	5.128481235	5.092090876	4.973629727	4.915751065	4.780018453	4.851033207	4.771959079	5.80537002	4.811105986	4.832883753	4.884461881	4.777500143	6.467265767	4.990637576	5.374024075
114112	8.614753613	8.393101436	8.450985123	8.345407158	7.355692038	8.036823528	8.075138155	8.208369637	8.204121426	8.218477282	8.099757952	7.127805045	8.217738793	8.072415103	8.174419539	8.357095313	7.718550831	8.104574475	8.202331509	8.190193064	7.999523161	7.868367506	7.942131792	8.300883829	8.064984487	8.073350895	7.840418962	7.862044606	8.015250073	8.339401279	8.056962944	7.859146353	8.195467249	7.863388278	8.134130132	8.152317999	8.012105704	8.154884578	7.735410283	7.562769091	7.744771061	8.13610794	8.295186882	7.983977452	8.263995504	8.201542921	8.02966754	7.993061879	8.458610781
1056	5.571112447	5.982801276	5.664363445	6.286969084	5.393351366	6.269098276	5.317691898	5.370668534	5.335268916	5.912031639	5.208873524	5.820703906	5.720988259	6.02243097	5.507788577	6.304323111	6.338156383	6.084807283	7.775673163	5.439712352	5.450959022	5.948880298	5.526085561	6.227348727	5.486389356	6.537631671	5.735321048	5.958204758	7.547833591	5.979171093	6.588172112	6.401797652	6.741865634	6.194086698	5.732274871	5.712883096	6.817455833	5.602250017	5.332167336	6.215915782	6.157022913	5.279909707	5.929466888	5.562022657	5.49361638	5.947276926	5.325262026	5.148076814	5.295259823
11100	7.825948407	7.944507367	7.902366827	7.777088066	7.730300959	8.364613274	7.706589462	7.995813064	8.083367347	7.800778752	7.855417879	7.81800956	7.677807732	7.878282321	7.889157605	7.976345144	7.921685887	7.695139269	7.747354485	7.963108567	8.173872013	7.852592595	7.982216513	7.987094783	7.867444407	7.828880401	7.636435429	7.764857817	7.660554607	7.674076551	7.935525579	8.070763743	7.940080785	7.776420563	7.590262492	7.871828224	7.769533687	7.898682397	7.438376179	7.400374179	7.542397913	7.659963972	7.810509581	7.639532554	7.680811215	7.685752644	7.958012615	7.735292959	7.983278888
85377	8.514793593	8.538199619	8.789249642	8.62887583	8.189092071	8.880641546	8.394133952	8.638519612	8.917601994	8.630703593	8.752298946	8.76367997	8.063502634	8.636048473	8.383882878	8.364202156	9.22618412	8.196716391	8.126260496	8.380057443	9.050110432	8.475461404	9.04764422	8.23538913	8.096993859	8.018122632	7.98133155	7.853352531	8.206080277	7.912214778	8.436067377	8.011832927	8.490761558	7.975643858	7.968636383	8.126097404	7.927095082	8.200186408	7.527001736	7.8492643	7.599510432	8.133636931	8.570224766	8.314391722	7.918900236	8.003156533	8.765776572	8.384184947	9.175293254
11102	7.322778518	7.234327118	7.520064131	7.605082037	7.591877691	7.784682713	7.462623053	7.378601241	7.429143038	8.034160158	7.772960832	8.078922908	7.36488956	7.706961614	7.416081157	7.782810054	7.787369895	7.901598715	7.903652292	7.57704729	7.237318473	7.504596649	7.303157219	8.04494402	7.678538699	8.015350118	7.579694693	7.876229188	8.105780267	7.884697878	7.714941604	7.420795081	7.645624634	7.68186096	7.633383822	7.33928785	7.621994288	7.48363001	7.631709614	7.337007061	7.728729498	7.519968605	8.053505355	7.667083919	7.900915352	7.840384875	7.367618248	7.394646761	7.286224389
11104	8.538637191	8.69933991	8.335760968	8.614316812	8.46258496	8.320316168	8.11278385	8.358363753	8.322811687	8.450026844	8.422528998	8.60401853	8.170665797	8.563690229	8.130932976	8.461339647	8.658712229	8.236150223	8.346052628	8.62899214	8.423104706	8.398288738	8.720426457	8.102224388	8.359547203	7.763171659	8.075976399	8.192099868	8.175692982	7.939056757	8.386524099	8.017150039	8.350954159	7.96623098	7.664505239	8.058419209	7.90039606	8.288063739	8.179988936	8.109018547	8.168744403	8.354530107	8.636984337	8.272416464	8.163626862	8.291468247	8.682523685	8.373918037	8.45028735
11103	8.103996706	7.967388526	8.169965794	7.986759748	8.271105951	7.439507958	7.684190979	8.254491883	8.152451569	8.125767	8.482451952	8.194444193	7.773020525	8.478896194	7.52817498	8.127328466	8.263219499	8.200236833	8.356002484	8.683110325	8.200737374	8.257784453	8.724705278	8.086711622	8.161798004	7.825159807	7.79022777	8.005021377	8.213622884	7.762314054	8.158495341	8.257123793	8.392348502	7.925944779	7.64654529	7.874598299	7.600467191	8.223591963	7.907563963	7.808353002	7.910691823	8.195394522	8.176473394	8.030209699	8.059072006	8.164611606	7.983947239	8.086804744	8.512772293
25759	7.187389959	8.080929609	7.694519987	7.680870853	7.013376378	7.352678935	7.647091444	7.092037423	8.443773579	7.374862334	7.739786744	7.649533998	6.796066047	7.502788993	7.654247208	7.588163029	8.065501003	7.348125622	7.298286394	7.30030126	8.391489681	7.568886899	8.23876589	7.17872942	7.230230026	7.070539687	7.153421128	6.628661483	7.192959605	6.659942993	7.153142866	7.313857251	7.329417174	7.024736103	6.633930992	7.129374116	7.067000299	6.984990886	6.538266535	7.069510386	7.07560984	7.345137152	7.554872469	7.523152789	6.631096518	7.197153954	7.373369791	7.163397446	7.696861223
1075	10.86717247	10.79422447	9.743644766	10.27842932	12.16301485	10.77889235	10.4846757	9.794899901	9.235587403	10.1391225	9.321158557	9.723041796	9.941385	11.03110512	11.57899451	10.40088825	9.827619713	9.117967215	10.45867581	9.384198509	10.1742186	9.414369728	10.93096372	9.6348685	10.33015711	9.27856626	9.775310752	9.39278542	9.655992139	8.428039785	9.86537063	8.18999312	9.317153564	9.026616149	8.854887061	7.748512819	9.978172892	8.903656906	9.539745211	9.666750289	9.537925478	10.06925918	10.77679708	8.898989831	9.836395851	9.654979437	11.17730203	9.088013786	11.10591661
1071	8.228615802	6.558497297	7.838722649	8.179644494	6.822372295	7.443182102	7.273485147	8.423298343	8.87578929	7.355138032	8.194922015	8.813869352	6.944393727	8.182818514	7.874651428	7.035501164	9.222435866	7.854119244	7.339578074	7.395678851	8.888097923	8.544597321	8.061851726	7.736029335	7.955815368	7.488976651	8.03787403	8.80100553	8.379656288	7.026325983	8.392573618	7.997817737	8.170129254	8.094043675	6.992062128	8.309305332	7.223672043	8.933116115	7.983741039	8.459277286	7.759787513	8.019204373	8.303788681	7.415300195	7.104007898	7.804400867	9.508711803	8.386367784	7.903820703
25758	4.588121659	4.353195282	4.575433265	4.541199286	4.586590597	4.470754094	4.710939383	4.302725749	4.760907067	4.462238251	4.500280848	4.520777646	4.467949935	4.439137817	4.469201383	4.425956736	4.520078114	4.772491251	4.484994883	4.56307677	4.425462823	4.609747483	4.255631089	4.449573282	4.402747984	4.524185857	4.534029083	4.538456776	4.690105567	4.707404257	4.454168573	4.527498635	4.517637238	4.605742746	4.674138679	4.697997094	4.713759421	4.588160842	4.65965237	4.587018549	4.501168872	4.473112579	4.488732035	4.453046149	4.647694129	4.711988859	4.413128415	4.405482373	4.356309879
1070	9.429310621	9.573476969	9.853805843	9.263738566	9.289413656	9.925882489	9.200178684	9.914674259	9.656061715	9.507659104	10.03021215	9.219260165	9.447334006	9.694586915	9.287418595	9.944478402	9.391996402	9.677890126	9.534198512	10.34285381	9.747568273	9.666451067	9.626763128	9.697123185	9.847787696	9.116141466	9.500391604	9.359330688	9.599517389	9.489566186	9.475557851	9.650935607	9.9096296	9.284318551	9.237358197	9.752968296	9.336039113	9.755628933	9.242353558	9.374693173	9.461070007	9.720211074	9.520726756	9.754259472	9.943636651	9.463666119	9.760976611	9.767935862	8.984070148
11119	7.94621369	8.236045609	8.190643056	8.522452883	7.850263278	8.055953361	8.096949339	8.769609399	8.875015171	8.288183641	8.994593601	8.739446368	7.924871303	8.098745403	8.329486389	8.426707401	8.821097491	8.533427272	8.279631832	8.291382194	8.836379823	8.505756251	8.484793639	8.173530551	8.259778238	8.08486355	8.068203646	7.753238696	8.359436072	8.052790204	8.04395411	8.024314236	8.261500066	8.142063611	7.969327895	7.822344161	7.810348496	8.210269782	8.104795384	7.806725749	7.795326502	8.172328936	8.389610526	8.400759167	7.870423304	8.325280928	8.035728203	8.155263328	8.569508742
11118	8.926590001	8.591498673	8.667203103	8.782666816	8.305006162	7.813700319	8.24798608	8.676057594	8.509932556	8.104818209	9.237935872	9.643201325	8.091669323	8.904211405	8.910320126	8.907903603	8.819324213	9.391142789	8.257664951	8.920856779	9.012141618	9.256596942	9.644827104	8.655326598	8.046618215	8.567552495	7.687583364	7.725003178	8.884037446	8.359749189	7.537221775	8.102169397	9.238468265	8.568344205	8.274871674	7.803292079	7.671799978	8.8751387	8.061658249	7.238326302	7.895347489	8.884783507	8.394179539	8.889342198	7.38126945	8.511120177	8.697297631	8.929896438	9.299606785
1069	11.07181479	11.68535183	11.43807144	11.42025871	11.3316146	11.77542767	11.16189826	11.31423268	11.33847377	11.68916817	11.39367229	11.38375096	11.33332483	11.47928985	11.45127179	11.68501433	11.42293514	11.2205498	11.71106059	11.51364492	11.43907769	11.15389359	11.58091979	11.67435969	11.75511726	11.27944796	11.31741908	11.30753436	11.43168975	11.19512036	11.5567645	11.55312367	11.5451965	11.24032249	11.2298397	11.31802075	11.36097802	11.35500412	11.04427648	11.08481104	11.16446436	11.25139393	11.59192074	11.29083766	11.48784362	11.30216528	11.24063842	11.16594057	11.05748592
1068	6.074489298	5.808112908	5.992585673	5.805476329	6.143883246	6.252886799	6.22084493	5.970256254	5.734137161	5.981304846	6.168984935	6.146852621	6.271862075	5.759032649	5.93244507	5.861062473	5.952715748	5.987279532	6.082546577	6.195735011	5.862762104	6.122008164	5.979557135	5.970635232	5.861525805	6.366788523	6.217814463	6.298621065	6.068912277	6.482965891	6.210172997	6.226723018	6.215985089	6.671979521	6.520551006	6.485060128	6.17455776	6.013055191	6.459729131	6.43919251	6.283372758	6.074614106	5.975720506	6.494674015	6.57038922	6.167769924	6.10185145	6.145496995	5.890107417
11113	7.245305131	8.218096859	6.82695333	7.84798128	7.652855719	7.59961681	7.808201105	7.028263134	6.833816958	8.24335177	7.074959167	7.719876625	7.999085086	7.615523127	7.155440647	7.330148974	7.384376126	7.230297549	7.723033143	6.902767701	7.621867821	7.216492362	7.283716343	7.706887773	7.321804153	7.500131473	7.02381879	7.24176699	7.715238359	7.407836678	7.3716999	7.207145183	7.703606041	7.785725056	7.400908949	7.188327404	7.819609492	7.196889676	6.87832004	7.301700174	7.13852667	7.558696868	7.36457876	6.916538288	6.91298002	7.341988276	7.825722393	6.939907919	7.545834647
56829	7.93622775	8.275178811	8.267527582	7.857115984	8.127553281	8.752213173	7.986294378	8.03198765	8.21996096	8.112040492	8.326885449	8.167676206	7.813952863	8.393037761	8.166186519	8.340245019	8.567193088	7.962278786	8.239508082	8.135667507	8.229500073	8.17858703	8.126720701	8.125035863	8.035741736	7.89834322	7.821902828	7.826305783	8.196275211	7.940043511	8.246056103	8.240853249	8.15085736	7.659585085	7.820819442	7.687445078	7.778879458	7.807566635	7.377401742	7.409788604	7.471366369	7.888743756	8.049716591	7.850157821	7.785793869	7.937555847	8.080860606	7.872261574	8.379037585
85363	5.714494694	6.047724043	6.274185569	5.626486413	6.042577551	6.581571634	6.005638959	6.011626316	6.705279107	6.144492351	6.490160308	6.346813897	6.016664317	5.638712161	5.898907242	6.038203404	5.969700904	5.960141258	6.18590061	6.122519888	6.601630688	6.077801533	6.601125138	5.602172137	5.818287869	5.440315713	5.677575936	5.723002748	6.003799429	5.880256419	6.266235743	5.923155593	6.199353526	5.811650931	6.090083734	5.869463519	5.633572729	5.747320822	5.694727212	5.778730757	5.381205496	5.812949037	6.09054648	6.108530823	5.98870224	5.43173942	5.657404952	5.839099822	6.146956619
11117	6.334500121	6.926373654	6.486717754	5.881785443	6.521103224	6.779174026	6.778674291	5.896293953	5.962785189	5.8797845	6.179937145	5.311040267	5.782725902	5.834638511	5.7581011	6.069877496	5.696195346	5.876724231	5.9265839	5.822159737	6.23636552	5.926191946	6.353067177	5.848234217	6.033209674	4.947664101	6.041982051	6.023869375	5.194000671	6.491339319	6.089989062	5.767320652	5.463940049	5.158060412	5.910277139	5.389242849	6.211312413	5.888012904	5.344337592	5.628904684	5.320800636	5.708843644	5.945518913	5.756947184	5.639170142	5.436448067	5.915131466	6.185429636	6.841300237
85360	7.490475747	7.351083745	7.943659823	7.450148782	7.2720423	7.546460872	7.472509851	7.616362642	7.851174184	7.652798038	7.658992859	7.715266151	7.762701847	7.358992126	7.69476378	7.291578924	7.65438862	7.842215912	7.337036454	8.17746474	7.746882644	7.668155064	7.628504693	7.768712656	7.568944679	7.80895974	7.851871586	7.739836416	7.863563083	7.752951528	7.842359782	7.856200131	7.64250106	7.600398386	7.978077925	8.057166468	7.880839254	8.073786536	7.46738401	7.918561579	7.934722712	7.397655996	7.621280578	7.597436615	7.520069348	7.821452807	7.616672447	7.990061336	7.413383506
11116	7.091511811	7.435638738	7.014136675	7.459376944	7.253537653	7.587292331	6.930038164	7.245935761	7.225516432	7.234268064	6.709211868	7.24141229	7.134498333	7.250248515	7.120975108	7.269248494	6.82078037	6.963009254	7.430531908	7.094132006	7.18869334	6.778459807	7.380302426	7.443714874	7.180105516	7.088320134	6.691323416	6.888389961	7.059920872	6.648805181	7.153353735	6.981789668	7.179902227	6.773059462	6.897893051	6.765186625	6.781576482	6.898627264	6.929138631	6.672625751	6.803859008	7.270587954	7.536176589	6.976291126	6.908674587	7.317856595	7.074687947	6.715210212	7.3483944
1080	4.636022899	5.125838411	4.498867032	4.702001716	5.238292761	4.486324043	4.871240199	4.468031966	4.379585612	4.699842737	4.534024693	4.409059005	4.560576544	4.67086682	4.551455985	4.583024805	4.44563997	4.659115915	4.963199794	4.623278613	4.324322749	4.558597573	4.384405273	4.507429083	4.800301941	4.506528104	4.39061924	4.474632603	4.752874706	4.619401715	4.544836547	4.60833324	4.635984592	4.536551199	4.487027232	4.6706913	4.501517575	4.532026135	4.52887179	4.688442467	4.744364463	4.604517782	4.55115864	4.628262849	4.477799023	4.63997952	4.687172912	4.576350769	4.823198347
84061	8.329841417	8.342632071	9.377324546	7.996279049	8.303938522	9.561626223	8.542672989	8.904326207	9.133023229	9.010925612	9.454774412	8.907772784	8.821139176	9.134837462	8.274399016	9.209735771	8.75641966	8.710213324	8.792011167	8.985636726	9.02685728	8.835092349	9.060900542	8.801695142	8.679238014	8.272531068	8.571282942	8.746689312	9.033874041	8.888128097	8.91286515	9.099713073	9.278514861	8.75188603	8.926786777	8.697466137	8.643932876	8.724771536	8.160971257	8.367020824	8.401374205	8.467835368	8.526707648	8.630616519	8.848944075	8.165194455	8.368923271	8.628897623	8.561760997
84060	5.866833819	5.801523261	6.161530249	6.024725062	5.762734917	5.842203309	5.800101092	6.082141562	6.463626041	5.855204438	6.412069516	6.39540798	6.011375583	6.29128663	6.08209138	6.224815453	6.146950577	5.825601793	6.240331506	6.622422331	6.34173281	6.118217645	6.222800427	6.121359776	6.315676692	5.85828903	6.046913839	6.045962248	5.748508104	6.021145699	6.013140326	6.122496735	6.078832188	5.673091171	5.767968515	6.069524907	5.627207599	6.007022341	5.74232627	5.72924561	5.975194348	6.114352641	5.944395637	6.300669784	6.265875846	5.974820217	5.845537565	6.072969765	5.80349198
1088	3.756176203	3.968570236	3.774693569	3.773948674	3.781627811	3.85477417	4.74074438	3.88104806	3.992332783	3.770639235	4.011011031	3.924877013	4.097092231	4.04051338	7.443601258	3.884906705	3.817794207	3.881007418	5.700598367	3.785600591	3.763022908	3.753262513	3.775232729	3.732626561	3.789145773	3.981450379	3.78307442	3.731541045	3.743653066	3.815322081	4.027333206	3.795417231	3.863245689	3.935800348	3.825978038	3.917114123	3.884770808	3.812786876	3.776033151	3.839302445	3.867727297	3.790816286	4.196559773	3.819341189	3.81966403	3.84304505	6.049615602	3.841744216	3.784229187
1087	4.413474387	4.28508813	4.457618957	4.654684199	4.426273921	4.502233379	4.715173066	4.438562959	4.63524488	4.633541046	4.54068981	4.595119793	4.534025857	4.466664784	4.387330415	4.556541865	4.686596176	4.635627225	4.527575038	4.700759707	4.57862859	4.616983405	4.49787058	4.523394099	4.557702634	4.677017729	4.611057887	4.594927618	4.548457455	4.581225122	4.539769106	4.725896193	4.615739687	4.542773915	4.749435649	4.678708969	4.724749122	4.559794635	4.52570688	4.653690409	4.577463441	4.490262466	4.587935149	4.561575274	4.684146111	4.527635777	4.543707669	4.403255073	4.495685786
1084	6.148916032	5.765214813	5.499346161	6.141247068	5.92444797	5.74610889	5.893925131	5.64538352	6.019170333	6.033189028	6.070246682	5.923879803	5.920937607	5.879750602	6.291505972	5.769453914	6.052198872	5.897046732	5.822048007	6.246165558	5.91958099	5.905153399	5.744347559	5.895360511	5.79699813	6.126381669	6.139106203	5.882923241	5.897676418	5.914480682	5.920817818	6.382141855	5.830087657	5.988794657	6.176381194	6.046485001	6.44205619	5.958380624	6.114360928	6.048334919	6.013787791	6.089760436	5.876674178	5.91447615	6.063603992	6.069451729	5.99947224	5.958956136	5.995805486
1081	5.178531671	4.684437805	5.087583994	5.374531596	5.6207123	6.240653255	5.170753821	4.920118116	5.251421335	5.465039767	5.215836763	5.644385758	7.380573961	5.545862345	4.916784823	4.931177874	4.973478509	5.029445898	5.392865979	5.206467795	5.168745704	5.282627291	4.893133403	5.518622505	5.403521983	5.331488308	5.887816971	6.039603209	5.779448777	5.392351468	6.763512337	6.275007554	5.495608311	6.226443589	5.716113185	5.472786883	5.715972686	5.523154392	5.897295369	6.315827948	5.912140471	5.28052828	5.039021326	5.358943368	5.207233506	5.392851033	4.99831	5.021579873	4.851574325
56833	7.031233209	7.825946514	7.484074862	7.388760235	7.140750356	7.814258554	7.560420612	8.049125751	8.658225183	8.830988479	8.468795359	7.817574881	7.723800758	8.859391735	7.61680722	7.887764872	7.607136972	7.359567839	8.71739466	8.264639414	8.963167376	7.623007507	8.409242881	7.669228036	7.505683077	7.593837137	7.374801782	7.998748182	7.687931697	7.927602791	7.792222627	7.975028296	7.454884031	7.466329178	7.122789079	8.292717444	6.860242256	7.510455852	8.007645103	7.600999999	8.245081744	7.739788753	6.914735346	7.263153877	7.206474393	6.468534904	9.292453368	8.036493054	9.395091764
55501	8.569289569	8.538872683	8.859123857	8.659684474	8.069992266	8.934363702	8.386197397	8.81404866	9.285679307	9.089696742	8.798832105	8.864709294	8.054968363	9.226596721	8.498862115	9.06612164	9.435656663	8.755102508	9.001380498	9.189839933	9.038496863	9.057768611	9.066481086	8.807270362	9.045110159	8.844570742	8.505533173	8.833993662	8.830839235	8.842695568	9.237614663	9.328557626	9.399323912	8.812187211	8.468930204	8.927368058	8.455998401	8.852628489	8.171850941	8.98821821	9.025651308	8.577786429	8.67615695	8.796573843	8.594954582	8.485914921	8.728953794	8.995190053	8.654343627
55500	7.019506727	6.603778474	6.682874182	6.197843251	7.138767088	6.525929207	6.546046165	6.403454391	6.476429121	6.536931039	6.744872364	6.371326517	6.880518684	6.644694849	6.596449992	6.870495767	6.081804464	6.588347379	6.843259646	6.51471117	6.535911117	6.366292609	6.417127236	6.375116084	6.839759981	6.252463445	6.751216053	6.708464985	6.908698492	6.681916162	6.50950504	6.543547497	6.633024418	6.483142992	6.4554937	6.594129594	6.983841583	6.671758702	6.608515628	6.681338361	6.710356987	6.715176658	6.599708452	6.311059778	6.68899519	6.37583447	7.057462897	6.564944808	6.418113675
55506	9.08346894	9.20390734	8.804465103	8.609098214	9.279577037	9.150645127	8.723917819	8.978267577	8.784156801	8.661609441	8.872830425	8.774784736	8.811946235	8.782036634	9.000075507	8.868637858	8.782630659	8.668048981	8.824023911	8.648149523	8.811300372	8.799693654	8.613790888	8.674476561	8.613373017	8.473754747	8.421532215	8.664473165	8.564724282	8.465342721	8.55165879	8.585123006	8.909969135	8.321483806	8.546831852	8.615484962	8.694644359	8.456578408	8.258883836	8.47634086	8.636332654	8.895280286	8.710333285	8.90023594	8.650396392	9.008424931	8.568594718	8.866525378	8.700913107
55505	10.45891139	11.1606707	11.02716917	11.18995604	10.45960303	11.04205053	10.28109905	10.66803728	10.86260746	10.99161533	10.80231765	10.76973665	10.36366972	10.98305519	10.84912668	10.94903789	10.90722435	10.49587306	11.09608079	10.45146614	10.85959151	10.41487688	11.01230654	11.05536837	10.48706738	10.5481839	10.21143137	10.12146515	10.54925444	10.06498656	10.693925	10.33785479	10.51534976	10.42352206	10.4108868	10.19946075	10.26320246	10.02696567	9.890750417	10.2056719	10.02702568	10.41219414	11.05362785	10.24727234	10.27652796	10.39909657	10.7059975	10.44006761	11.24207371
55503	5.792367277	6.170978096	5.374866866	6.539370717	5.748006483	5.706633933	5.836296047	5.922373898	5.674513537	6.192726312	5.5087369	5.99989339	5.817871854	6.016528214	6.060299274	5.841413848	5.823606254	5.715162823	6.092166242	6.028993199	6.004069854	5.81514987	5.696193231	6.197120948	6.015989633	6.178729639	5.741232776	6.038010223	6.300926087	5.795316376	6.228283233	6.112452103	5.847193187	6.00701523	5.832545092	5.872208942	6.050421132	5.957254184	5.745602569	5.820327516	6.060760835	5.920819318	6.035785749	5.548414151	5.580988898	6.062168712	5.650244575	5.839101756	5.780805171
56834	6.765926525	6.515980566	6.688809943	6.697530202	6.833539431	6.845011341	6.832711638	6.56856518	6.925009138	6.815211147	7.026746229	7.017935894	7.176216281	6.562128881	6.802767591	6.730471481	6.753669108	6.812809175	6.718035277	7.123078395	6.942347033	6.820521249	6.628760523	6.76224214	6.737076817	6.868038768	7.189355113	6.847092023	6.908059165	6.905623393	6.798379684	7.039530267	6.807302839	6.797102203	6.876677387	6.924282844	6.98975809	6.855888405	6.818511456	6.716381704	6.762954434	6.823271678	6.682599328	6.771554104	7.033222206	6.72157814	6.641756961	6.69177976	6.49860677
55509	7.227054367	7.480847093	7.051972453	7.245072787	6.984046412	7.755480255	7.41433069	6.98111625	7.471115751	7.48613301	7.344433574	7.190689579	6.628278249	7.893595924	7.065746227	6.952743393	6.685914048	6.760154525	6.862340844	6.98653696	7.374164433	7.155875093	7.572380811	6.983518081	6.822872563	6.916333535	6.734762772	6.905273899	6.710193036	6.78538647	7.063240076	6.95641313	6.820915918	7.088774798	7.085093345	6.83578036	6.982873719	6.685209914	6.722020281	6.786333296	6.767768549	7.13015229	6.822118844	6.905929365	6.502802189	6.931754126	7.204194688	7.016472111	7.355481592
55508	8.959282271	9.062673071	8.907294183	9.250443307	9.051349154	9.338211205	9.080511797	9.234131648	9.270666635	9.4101813	9.197667167	9.428327197	8.900655634	9.515899986	9.117381084	9.327134096	8.844114535	8.876541578	9.193890417	9.053937535	8.990570606	9.009084331	9.045373176	9.265991699	8.990320177	9.00616399	9.004899118	8.936868828	9.380671737	8.992421115	9.145420649	9.078765588	9.261651266	9.078960561	8.977728	9.230633107	9.130258226	9.215674256	9.162483998	8.867838175	8.914168368	8.983955746	9.494430905	9.122451578	9.371569809	9.291062515	9.5422882	8.879045054	9.127567712
84065	9.271260086	9.628451059	9.889378041	10.07493614	8.903154905	9.735049721	9.258270402	9.485033017	9.935836338	9.860538927	9.675541793	9.678581754	9.294928298	9.575555745	9.510253439	10.03118673	9.999224221	9.602518994	9.807930127	9.717335985	9.551479923	9.264925792	9.790816011	9.894386889	9.570161246	9.342420804	9.385100253	9.206634801	9.691379255	9.151733984	9.64391414	9.703923035	9.502305209	9.15088507	9.555204748	9.265658329	9.397876717	9.365479962	8.68428209	9.048695364	9.067225309	9.241389758	9.965163371	9.353120316	9.653360053	9.305386591	8.878059496	9.31275624	9.434676535
55507	6.043099734	5.610960617	6.069686889	6.014781354	6.013826941	6.088289915	6.020217677	5.770912398	6.08098819	6.261337422	6.291140824	6.149300013	6.297810578	5.934732027	5.961736581	6.178458703	5.962719422	6.05518899	6.067826682	6.401415107	6.142642685	6.203632768	6.084657783	6.150067351	6.057566813	6.265809499	6.477930239	6.338599809	6.331997174	6.250445716	6.315880282	6.587281571	6.08857756	6.376856987	6.616418206	6.448636258	6.461259803	6.277448283	6.34643152	6.06876783	6.202984699	6.152665215	6.038565107	6.199631376	6.522863674	6.26234927	5.766350228	6.083607639	6.209881834
9810	7.940420555	8.224299242	8.421520789	8.523820727	7.853217171	8.262123026	8.16648554	8.113751853	8.487958201	8.522298939	8.26699162	8.429773343	8.349741404	8.188688228	8.144094525	8.541753929	8.460170745	8.079898819	8.332859517	8.440773415	8.21815226	8.198693671	8.498209426	8.495688901	8.22152401	8.27759023	7.996766344	7.982454926	8.326528659	8.160888489	8.41471095	8.218290539	8.364977576	7.880368162	8.281504236	8.032372529	8.023603287	7.896707454	7.668705029	7.808220462	7.848548391	8.077683806	8.407902603	7.970026026	8.217248318	8.202328288	7.981834798	8.154233396	8.230262107
9811	7.313978921	7.399037173	7.418955477	7.451086458	7.506366637	7.575510242	7.363695783	7.47853044	7.779912363	7.493422692	7.241856667	7.405684987	7.245991331	7.472291586	7.622156958	7.465858793	7.737161873	7.100695749	7.270467305	7.291736251	7.41311892	7.029031909	7.483048201	7.316645054	7.152526729	7.234333066	7.167482741	6.993494933	7.140283631	7.141573915	7.291115474	7.191060053	7.026785666	7.057110033	7.216199438	7.270549561	7.226106944	7.173166503	6.996830768	7.031904619	7.112799382	7.033285991	7.431426119	7.232138592	7.240093394	7.22927664	7.405572786	7.276810779	7.35644245
55512	5.310075987	5.550736107	5.449898381	5.301043026	5.219903681	5.044680565	5.348786106	5.334031558	5.3528156	5.320579282	5.122722735	5.26755224	5.164325567	5.119747739	5.156085946	5.090695377	5.382209859	5.366586943	5.259545902	5.201230917	5.064211924	5.239542862	5.058954542	5.378273933	5.28757365	5.301001125	5.372327343	5.268964828	5.337402344	5.172430511	5.059608702	5.539116085	5.107234931	5.181687041	5.399085028	5.418852062	5.443357254	5.349363331	5.538538049	5.305853521	5.421584938	5.323905351	5.256676701	5.346966418	5.246273595	5.619472934	5.132145663	5.41301658	5.30725666
55511	4.170564619	4.173260489	4.072159201	4.114670719	4.045414889	4.203945958	4.129956108	4.082246111	4.041360757	4.113956954	3.994993143	4.234289755	4.257599344	3.956384511	4.030986961	4.217437962	3.881969329	4.223317904	4.251055951	4.232702464	3.98520021	3.98826734	4.156640255	4.049390014	4.082970098	4.277836258	4.259308899	4.24719543	4.057749039	4.205455145	3.775593232	4.032984812	4.185374797	4.388773507	4.117326414	4.125309233	4.296524423	4.103803527	4.386261071	4.19433917	4.019658205	4.235951635	4.098269918	4.11197114	4.040874908	4.150119094	4.137233305	4.108548563	3.977205694
1089	6.238579837	6.473711385	6.144883705	6.489274108	6.357701509	6.103601082	6.424983845	6.07196156	6.85601757	6.525596643	6.378240653	6.495443129	6.408255408	6.332011438	6.777769533	6.224061746	6.446049665	6.570854027	6.488167272	6.294298796	6.360039434	6.557141535	6.4853866	6.446609652	6.289559842	6.565090844	6.265760345	6.216017216	6.323949697	6.462756971	6.395114551	6.860463577	6.298246223	6.57800148	6.579524093	6.543353505	6.824487503	6.315017607	6.350784347	6.348936506	6.396683295	6.43237134	6.347285567	6.252260233	6.472275833	6.258217002	6.454197968	6.418580317	6.249924042
55510	4.313761154	4.114641118	3.922219108	3.987709659	4.247760789	3.799049333	4.836852202	5.162463153	4.810494472	4.223443687	4.58226744	4.143818646	4.075620636	4.055537462	4.340335241	4.520696641	3.971477092	4.368981742	4.33387118	3.869046082	3.914293236	4.057999491	3.985363864	4.235034734	3.98090613	3.927572915	4.05753522	4.085359582	4.056345264	4.17115969	4.088620553	3.967671121	4.264019711	4.358930495	4.201713737	4.280050578	4.058995043	4.36892071	4.371060396	4.404967348	4.112947898	4.375653788	4.276204885	3.986715994	3.949897956	4.052088361	5.228041432	4.327599544	4.179525869
9804	11.18851241	11.33879128	11.38635958	10.99884872	11.38352651	11.77357238	10.95363246	11.1139135	11.3275328	11.15687208	11.68906221	11.35987695	11.17615618	11.47866772	10.89520205	11.52630964	11.29462186	11.04904441	11.41679397	12.03302836	11.61539245	10.98549248	11.28780991	11.26853182	11.63431034	10.99670171	11.29513249	11.25720996	11.70689692	11.16063888	11.7354261	11.41332912	11.45090922	10.90024927	11.17204626	11.56776421	11.31430453	11.3906695	11.07840835	11.173723	11.20561407	11.09103344	11.49888275	10.83329018	11.4044538	11.00720708	11.11708314	11.07581465	11.1076775
55515	5.768581112	5.240538338	5.474317833	5.751002414	5.455222137	5.47607549	5.769535354	5.352479354	5.763057348	5.526780581	5.505855965	5.60564101	5.678320857	5.313478224	5.517142974	5.343007268	5.829161838	5.594440118	5.785093192	5.77872117	5.397656309	5.61739898	5.366232353	5.688199301	5.484334428	6.108112593	5.767001493	5.638341539	5.605350164	5.908223085	5.807164696	5.871749051	5.65863206	5.753776067	5.916668334	6.029880308	5.92326758	5.65541676	5.575025575	5.846520569	5.685103474	5.886232426	5.636240825	5.687187173	5.558057116	5.999534199	5.197680891	5.693569239	5.551064073
9801	6.773511879	6.793144505	6.947000621	6.551297008	7.028812346	7.03740305	6.520685983	6.854073806	6.920278644	6.954546961	7.182457466	7.051939767	7.163552925	7.314126404	6.636119609	7.41522534	6.308003331	5.907530401	6.994253694	6.524299021	6.522448094	6.800229288	7.120450877	7.087057611	7.039810683	6.79637738	5.872542921	6.779880158	6.695476504	6.947625155	6.947120273	6.580149297	6.706009886	6.950804414	6.592173047	6.667392531	6.718610582	6.74366463	7.166349508	6.89626393	7.001467446	7.093965423	7.087395146	6.74902617	6.923492448	6.761091223	6.759511903	7.09165964	6.957621393
9802	11.82235867	12.14265229	12.27698623	12.09093399	11.93400127	12.1260579	11.94401688	12.30221952	12.24410241	12.27904928	12.34621807	12.28338677	12.07816577	12.28941897	11.97671094	12.28395739	12.21185656	12.12993987	12.28919389	12.32719499	12.30149203	12.1303534	12.17198259	12.27539203	12.34391979	11.9215178	11.98436614	11.98529361	12.33562954	12.05561245	12.26221284	12.29028647	12.28971879	12.05170882	12.13409637	12.27475844	12.10741533	12.25443771	11.77822765	11.93655639	11.88307152	11.90137511	12.23755098	12.01263478	12.22485473	11.85489258	12.09480174	12.05187711	11.89946795
9807	8.90093493	9.122241436	9.262006905	9.111385528	8.699602114	8.949478789	8.972827475	9.48205877	9.295618848	9.112027083	9.084253388	8.960227564	8.992077498	9.243001499	8.907041873	9.385146718	9.337083932	9.13502948	9.147270123	9.350436285	9.475433955	9.083600454	9.659170719	9.269313206	9.227692079	8.91962159	8.896661776	8.76385291	9.110397104	8.875820854	9.14385608	9.243189734	9.122562465	8.725666962	8.872433945	9.096758299	8.871120194	9.147284522	8.64783305	8.955901826	8.781874002	9.100983266	9.204147055	9.080716363	9.147047521	8.98369348	9.049468661	9.120144448	9.15584853
9808	3.935737215	3.949482867	4.147312127	4.106778527	3.875164348	3.918909113	3.954817949	3.858077032	4.084531315	4.113680078	4.19310125	3.926120971	3.936260468	4.07634516	3.904773356	3.858422381	4.050985903	4.173645231	3.809762344	4.001525485	3.967041023	4.072033295	3.916518431	4.1660819	3.895728094	3.954079874	3.981757368	4.065059908	4.004103938	4.129987614	3.942520225	4.219821285	4.075298192	4.077776583	4.058320358	4.059158278	3.839406868	4.03482297	3.928820796	4.10136275	3.908619941	3.787269424	4.279814085	3.837434934	3.996583781	3.99358409	3.84682384	4.170261676	4.176113947
9805	10.21809669	9.923059082	10.00046424	9.972566697	9.599344733	10.91157232	9.834120308	10.17096187	9.745840253	10.21435173	10.25514936	9.500903073	9.536420771	9.919215259	9.730202111	10.43141912	9.784266326	9.83627388	9.736133636	10.29018773	10.06336807	9.896581114	10.24287561	10.16398793	9.836111071	9.53631351	9.622444996	9.414226354	9.857029339	10.11797465	10.21401918	10.27010923	9.825652088	9.692350297	9.888436589	9.943511746	9.883277865	9.879429191	9.289520982	9.680348775	9.496357509	10.22300718	9.845234327	9.915828617	9.561762928	9.465405517	9.701989415	10.02788685	9.238841128
56848	7.793477017	7.535587212	7.879341561	8.55848058	7.427600785	7.905828105	7.694434488	7.95374881	7.540063664	8.385105527	7.441691274	8.359814849	7.971847641	7.741278688	7.810833235	8.058086303	8.18355948	7.871156256	7.950363572	7.796298822	7.994646045	7.880622774	7.839638668	8.429894061	7.941094537	8.315287812	7.848625793	8.021408397	7.867617041	7.91957432	8.125678521	7.981511417	8.078737385	7.880084715	8.012780941	7.932125032	7.868963478	7.669533612	7.644012177	7.834525151	7.736133044	8.064693402	8.182710643	7.63070382	7.894234761	8.140961776	7.923254539	7.890513917	7.706709895
9806	10.96140818	11.11658381	11.84284701	11.10614789	10.21042181	11.43278859	10.80508307	11.39778003	11.5339658	11.32373601	11.54166561	10.90313455	11.34347962	11.21289413	11.1105334	11.65015317	11.23209852	11.43743298	10.99373414	11.68228982	11.4625118	11.21302768	11.45700094	11.36748276	11.23248362	11.10176597	11.35842595	10.90499312	11.22988093	11.34279249	11.37998873	11.60871213	11.32829251	10.9497165	11.42708368	11.45532865	11.19182562	11.44663044	10.54921207	10.77537695	10.7066852	11.06466893	11.1219942	11.07741092	11.37135332	10.87444954	10.83595865	11.42800187	10.93072563
9821	8.634767976	8.606754404	9.044647494	8.199599373	8.616041714	8.089523647	8.429354151	9.019494826	8.757199255	8.326748831	9.16353566	8.237723119	8.697725417	9.032777662	8.500370037	8.864971122	8.304040604	8.667171356	9.187371486	8.978609554	8.777953341	8.866819751	8.847647426	8.750585288	9.268029955	8.61044662	8.861030598	8.914270758	9.03022	8.735530848	8.848356479	9.014119405	9.235017502	8.810461753	8.749350947	9.079049639	8.665605461	8.947549897	8.601207743	8.677496881	8.763322159	8.85393231	8.648500122	8.569101268	8.997465765	8.518498109	8.783234043	8.940093835	8.562312146
9820	7.664605211	7.454840399	7.658436667	7.674392353	7.541586819	7.383550934	7.566641559	7.37369874	7.448899	7.723182483	7.264433919	7.632542975	7.443734846	7.415940016	7.929334715	7.821267878	7.457861218	7.536215492	7.582560558	7.619414054	7.644031359	7.595234862	7.639371204	7.648541316	7.608587695	7.662150226	7.537909875	7.428872224	7.726675441	7.630548454	7.81668127	7.807042062	7.424872729	7.312743683	7.669686528	7.530742385	7.821444089	7.491803676	7.088246485	7.300490594	7.345441878	7.452040225	7.768458995	7.357796504	7.658718544	7.430090164	7.597729534	7.538653658	7.613596442
55520	5.435125209	5.397151489	5.270063104	5.432437184	5.154120414	4.846218951	5.099640592	5.517251968	5.509955628	5.539690015	5.319533856	4.922316481	5.256385455	5.497526708	5.303783663	5.76330877	5.585443501	5.419380029	5.254981536	5.626478774	5.43185527	5.332702634	5.530445071	5.769207375	5.535068443	5.225738693	5.439624181	5.444803601	5.508427444	5.37452698	5.284164417	5.18924851	5.566656828	5.056903731	5.236808558	5.408267016	5.198831166	5.558208174	5.162801289	5.416871845	5.212044088	5.450786672	5.601204145	5.429705925	5.485150352	5.392371954	5.559607445	5.558152407	5.223050289
55521	4.917741525	4.566886803	4.177689073	4.381473007	4.443555165	4.310968181	4.718078632	4.806358681	4.188502815	4.46201263	4.45641585	4.234711502	4.294412071	4.615330634	4.488403679	4.368646288	4.375215944	4.268701825	4.772057089	4.803956085	4.319190893	4.405093844	4.209918777	4.132355708	4.3252287	4.424519962	4.373152446	4.311834367	4.293258736	4.368596676	4.276035401	4.260006161	4.12550897	4.315456102	4.323204736	4.13407481	4.258483297	4.444081901	4.371367322	4.265905393	4.287129089	4.611476097	4.16489138	4.488258117	4.402819031	4.531237282	4.538448249	4.738200138	4.810381106
56851	11.11788594	11.61902265	11.77014887	11.49357428	11.0380984	11.83555027	10.9729277	11.38175432	11.64156557	11.80341916	11.79749425	11.50010964	11.26838009	11.57464296	11.27811054	11.77689067	11.5207127	11.41486801	11.20544746	11.60491447	11.63717775	11.14802928	11.54467565	11.38674434	11.16388656	10.86123338	11.10130585	10.8569128	11.28264395	11.01052385	11.27585139	11.35754349	11.32156246	10.91033277	11.18332573	11.3417595	11.12860252	11.09677402	10.57385652	10.70594589	10.82180252	11.1030278	11.37637243	11.27850997	11.19733517	10.92466365	11.06093149	11.07772331	11.27531056
9814	5.683690376	6.434610579	6.340648256	6.385006565	5.830071696	6.62827773	5.893070979	6.185426621	6.560090479	6.124529878	5.744423945	5.985028277	5.709152059	6.191658354	5.990360176	6.39501514	6.415156823	6.15600866	6.500888336	6.157998343	6.284594584	6.325341856	6.458570171	6.442064034	6.419102149	6.126123505	5.992128752	5.962876503	6.402851703	6.024044148	6.316438346	6.32775391	6.149758905	5.832513249	6.011386379	5.876286621	5.848756243	6.035210124	5.623616171	5.953739485	5.845687942	6.115744359	6.379201042	5.942795598	6.123311841	5.942399639	6.071020302	5.95559457	6.354728661
9815	6.880928256	6.610499166	6.578763108	6.620931122	6.594743192	6.623955546	6.562707983	6.653481233	6.549054309	6.30618269	6.591817319	6.562151588	6.241040591	6.587580553	6.774016118	6.617909193	6.837464931	6.415382534	6.467623681	6.666491713	6.827951603	6.540908595	6.632708521	6.443188467	6.533872627	6.281656605	6.333553606	6.325560234	6.3396751	6.25422802	6.405646155	6.48239192	6.436450073	6.222683568	6.202385994	6.430720181	6.329678194	6.470157884	6.236909407	6.139487146	6.422769397	6.637816182	6.605345709	6.323040715	6.331137229	6.497688529	6.994427677	6.655732942	6.994144052
55526	7.782872766	7.751343006	7.521668263	9.341553114	7.629907709	7.741358581	7.72591524	8.138444505	6.952517982	8.831206853	7.212696492	9.635684395	8.287573873	8.203380939	8.10844379	8.381932123	8.233111575	7.799703708	8.528940685	7.717026472	7.493763322	7.796657195	7.783097903	9.163176085	8.397155041	8.848406793	8.093243252	8.525554976	8.857065136	8.105682269	8.49923545	8.20529932	8.720694381	8.829230122	8.224966382	7.973555074	7.799948956	8.06437706	8.242906129	8.096290014	8.010206347	7.796980818	9.541710955	7.324155826	7.627135326	9.004421491	7.721053055	7.243789051	7.347665418
9812	7.394741072	7.337281495	7.579856522	7.620405609	6.872448594	7.149263042	7.259275943	7.497375267	7.64146812	7.180810508	7.536016944	7.376619673	7.023063237	7.607160243	7.395866236	7.484807161	7.656260003	7.236353462	7.468153003	7.322260109	7.510572094	7.303591353	7.663475742	7.467543286	7.226159541	7.21992092	6.938308692	6.904760962	7.173458422	7.126897913	7.299637329	7.220691086	7.313596679	7.148066966	6.989223129	7.165330774	7.084081302	7.231791079	6.997743631	6.973380581	6.889344002	7.300104664	7.737306517	7.566744652	7.218075956	7.259627649	7.285975064	7.282204316	7.306097037
9813	8.871799414	8.923623658	9.141566469	8.99854954	8.761043696	8.671370186	8.704539794	9.090400967	9.023539812	8.853756974	9.024731207	8.932718676	8.835298642	9.158564437	8.761135176	8.962620841	9.153011298	8.855055116	9.306821352	8.981958773	9.038350762	9.060908667	8.990589447	8.861397692	9.216457817	8.768406225	9.074436435	8.967415541	9.077010677	8.870702551	9.156348609	8.814119225	9.188119216	8.923684944	8.96135616	8.990019323	8.630883164	8.995505721	8.940474384	8.940168781	9.039642498	8.878965845	8.91922832	8.850260527	9.012703829	8.880946893	9.393032813	9.14299498	8.94266031
9819	4.711943288	5.018591039	5.148726765	4.99208891	5.063562894	5.180395997	4.987372055	4.737047022	4.944046114	5.075003668	4.990021638	4.91876987	4.947730292	5.09140171	5.003970462	5.286858365	5.006165903	4.92084904	5.248839531	4.947188722	5.081379188	5.10731392	5.107879759	5.194076228	5.167075058	5.459638388	5.004282411	5.259217055	5.441408267	5.386645211	5.438681873	5.200678418	5.241943214	4.861042778	5.481131364	4.900120036	5.272277025	4.83127436	4.92472592	4.885551172	4.974614635	4.680972811	4.993887387	4.936317427	5.108640157	5.096687334	4.784978469	4.800811171	4.766097043
9816	7.172668096	7.007593157	7.164177471	7.091076077	7.045727129	6.390658541	7.132325418	7.309605775	7.42032732	6.985744478	7.057629192	6.957971582	6.971056533	7.136301876	6.947463895	6.887058498	6.977655661	7.185398151	7.238900596	6.43799366	7.207000063	6.959768002	7.182866472	6.764511814	6.954927153	6.840338967	6.926835986	6.962342557	6.952100714	6.879298116	6.947579659	7.108795168	6.973404174	6.779752074	7.111815168	6.926472655	6.832220425	6.688221991	6.52621334	6.787196837	6.872515594	7.077991532	7.168243934	7.004577581	7.196837512	6.87644466	7.117216483	7.278845331	7.754139991
9817	9.258865617	9.5629265	9.460128978	9.950468308	8.938967536	9.706364271	9.041885002	9.496149624	9.713947424	9.972403152	9.609804556	9.924348599	9.279135807	9.569477909	9.240239221	9.708493477	9.890264651	9.197069686	9.133593428	10.0174185	9.878994615	9.381822753	9.836239552	9.476956552	9.241347649	8.886124397	8.885006711	8.808151927	9.063829728	8.826621726	9.483124184	9.122443881	9.407777596	8.620540053	8.835854976	9.131075489	9.131627386	9.22335361	8.427323578	8.798231349	8.689825622	9.193542737	9.660088482	9.466224083	9.075533652	9.057112989	9.607083236	9.199894607	9.596308368
8501	5.988441383	6.446229827	5.967779142	6.360996021	6.217432155	6.638955411	6.347425282	6.298210947	6.39664903	6.147401494	6.436980379	6.24381821	5.915379163	6.187037747	6.135161046	6.422138344	6.367736509	6.336923914	6.157571763	6.42532191	6.334825772	6.29825679	6.182985498	6.153038647	6.30097655	6.599074402	6.225737073	6.368322675	7.057045415	6.348440574	6.983611239	6.739796708	6.54379679	6.525794351	6.028573616	6.11678843	6.621730704	6.34017215	6.053403035	6.552649063	6.519590885	5.897749431	6.229373946	6.316780735	6.218841423	6.180364826	6.531607942	6.115787533	6.19104279
9832	5.892208979	5.620798201	6.648946872	5.632323699	4.807630896	6.773866513	5.190086029	6.166840449	6.330738975	6.179904469	6.224437952	5.58909039	6.180806921	5.854940189	5.416571663	6.069554003	6.62502265	6.121006746	5.649114748	6.573964696	6.337529959	6.139216649	6.518137538	6.62067658	6.555341073	5.068577054	5.642114118	6.148214265	5.476234182	6.371040631	5.965709475	6.380488189	5.988275304	5.842291923	5.858911426	6.042372825	5.985091448	5.359239994	5.402275955	5.389361707	6.225453198	6.045483097	5.456762645	5.769791599	6.105632831	5.186263013	5.893667842	6.341865886	5.62392817
8502	7.585064096	7.565862505	8.030760859	7.879605745	7.029959296	8.127682216	7.244354754	8.067516769	7.809699132	7.950524191	7.430683241	8.187376417	7.484018358	8.071703411	7.32505777	8.324955468	8.500242355	8.107391919	8.174491971	8.033476786	7.502268442	7.763708765	8.027227651	8.501976386	8.291043741	8.17623812	7.907121943	8.100503412	8.207251872	8.104233437	8.213778693	8.54760746	8.330847087	8.415986658	7.886930407	8.330156117	7.79097417	8.732397437	7.931125846	8.589696478	8.394847569	8.06802176	8.484697695	7.789866304	7.822001996	8.05440586	7.99957882	8.241082715	7.746246461
9833	6.936430388	6.419369148	5.797157551	6.020988035	7.314116948	5.227676381	6.153305441	6.277193231	6.264995644	6.251355259	6.643639923	6.053398103	5.768914008	7.163795511	6.368434097	5.742594888	5.505445252	5.911749934	5.680220748	6.122211569	6.365456206	5.577670799	7.506680547	5.829528271	5.645812373	5.653370769	5.596460186	5.645549062	5.70116091	5.465691505	5.333557441	5.354914256	5.439736232	5.873842687	5.591092912	5.496549362	5.256832059	5.741698427	5.085083619	5.727855868	5.53627132	6.962188005	5.937982212	5.47868173	6.524802583	5.664449253	7.8748271	5.822346855	7.830215416
9830	7.528938588	7.455134611	6.964793116	7.920964698	7.368060287	7.494058177	7.288782321	7.464826998	7.264477351	7.719010077	7.425773769	7.85810057	7.060530726	7.669193063	7.529066532	7.37216238	7.213017571	7.002869063	7.717173868	6.548753668	7.361759273	7.252116594	7.5594334	7.554231384	6.901769615	7.143830702	7.477745408	7.184250825	7.281719081	7.321630344	7.185008201	6.586157821	7.008866718	7.660417781	7.417683146	6.96846174	7.178348884	7.372525703	7.437893638	7.40188125	7.400112086	7.38750401	7.63429591	6.60048307	7.23767212	7.582867657	8.109137819	7.409191745	8.281543721
8500	6.783559048	6.403125938	6.765874835	6.476491412	6.397083864	6.478651104	6.481810371	6.932855591	6.722216267	6.484128821	6.916209006	6.655043015	6.450896578	6.841649241	6.755707332	6.938035742	6.668893485	6.689474967	6.659550399	6.786686063	6.68615339	6.708600554	6.920951776	6.69366141	6.871067633	6.373843048	6.594610329	6.661012611	6.655991552	6.603188559	6.870249545	6.593924176	6.718182975	6.410108657	6.499852663	6.764754478	6.540377653	6.729552424	6.757239104	6.716856773	6.841155884	6.680297354	6.888353417	6.540171081	6.669630095	6.379137769	6.696755411	6.694823853	6.933314334
202	8.222055564	9.192757127	7.867542495	9.260079823	8.607804869	7.176908083	8.612425885	8.085610359	7.549368654	8.446423417	7.776313601	8.786051443	8.600153517	8.322797733	8.900851045	8.406462231	8.171311342	7.932972345	8.706412873	7.232825679	8.459756233	8.167759659	7.922530498	8.307105215	8.150114466	8.277186819	8.109389772	8.177799187	8.830161001	7.899277949	8.285125943	7.668862613	8.675177703	8.010602385	7.403310381	7.338478805	8.086153338	7.927365064	8.257190852	7.833572423	7.785033049	7.955353137	8.962110915	7.47435228	7.278849896	8.713096095	9.472532767	7.791280513	9.2448553
203	8.815104463	9.19354802	9.307877947	8.908806422	8.122541355	9.053077165	8.549722407	8.918239179	9.266545733	8.877695316	9.012687062	8.789917135	8.253774432	8.677182097	8.59967613	8.851145442	8.94399524	8.744286725	8.364238331	8.578331392	8.842351745	8.624771837	9.198236259	8.630740957	8.413972789	8.079470829	8.270044433	8.272941637	8.354765593	8.168927545	8.650358205	8.654288431	8.49736339	8.011224388	8.275785955	8.379658885	8.386894364	8.393859598	7.726675502	8.010941877	8.142302244	8.542845929	8.463818378	8.797076228	8.392875118	8.277775636	8.556856967	8.403149543	8.787075113
204	7.765867006	7.977667816	8.042300012	8.235820719	7.860058558	8.15294066	7.92580745	7.885851567	7.749873005	8.0475158	7.938987354	8.097682829	7.894998383	7.9039507	7.826427723	8.202877364	7.653543155	7.901652829	7.964199491	7.885816623	7.741326235	7.562597144	7.678528736	8.03426023	8.111000664	7.909258823	8.121200098	7.740362591	8.047171695	7.802655495	7.949285426	7.725715549	7.912164167	7.354655761	7.848196574	7.940373535	7.764349982	7.696099506	7.66239469	7.703041143	7.487048636	7.832153518	8.254656504	7.668754109	8.114359208	8.287099206	7.59676949	7.817659391	7.836536882
55532	4.23695638	4.023460346	4.250002288	3.991906803	4.302933885	3.892264066	4.219566826	4.097490566	4.121125331	4.060948847	4.007563158	4.28648208	4.793034772	3.771557184	4.198240254	4.223934513	4.13288302	4.595308282	4.031121873	4.302879927	3.944823707	4.32969706	3.993511355	4.175773577	3.996013034	4.635933425	4.371334436	4.301019022	4.121477283	4.474720153	4.189185955	3.82014602	3.969742363	4.260984668	4.509837432	4.42563909	4.223324152	4.611215233	4.955205975	4.427938102	4.240738231	4.258366507	3.996237648	4.739736009	4.665931752	4.590607043	4.230610766	4.603471918	4.006571584
55539	5.844104833	5.591561985	6.142994152	6.544782031	5.932384827	5.844585841	5.652897542	5.630027814	5.795788409	5.640281347	5.573259787	5.816409755	5.720789467	5.488584949	6.027255053	5.700398809	5.815524899	6.049804245	5.915423475	5.563547002	5.757392349	5.999149469	5.869486214	6.033720662	5.86077324	6.230251552	6.094723673	6.301005487	5.761962956	5.987425201	6.004833708	6.079717289	5.681902505	6.091698918	6.040662299	6.060751598	6.3018741	5.768268663	5.962045255	5.958582102	5.775937538	6.013204042	6.069648711	5.899438796	5.755424933	6.230709109	5.758544706	6.302180878	5.529427539
9825	7.289629126	7.453525142	7.527601839	7.716387146	7.193289313	7.032294654	7.310213648	7.811219937	7.719195062	7.392321534	7.522016087	7.181829481	7.409972528	7.550827866	7.467773177	7.869398755	7.818167228	7.441723719	7.823463803	7.707124515	7.591356342	7.581378416	7.546337184	7.274868294	7.529154524	7.56587384	7.346183541	7.364506599	7.524998918	7.592121064	7.424460465	7.490794821	7.270534001	7.215008231	7.446962247	7.648571354	7.272801659	7.600283031	7.210168562	7.082834124	7.45425561	7.778465722	7.709195166	7.447369196	7.513708247	7.537918343	7.30344739	7.609083537	7.285448197
207	9.181212375	9.322623055	9.688252662	9.358328835	9.33894543	9.55671119	9.312909127	9.308207947	9.599247939	9.398606331	9.457910173	9.531510479	9.065033165	9.424329403	9.3800125	9.417532172	9.578070643	9.413033438	9.029789444	9.622855333	9.719742948	9.553188786	9.648205758	9.64240448	9.370202106	9.121655735	9.313434384	9.249922716	9.438345775	9.316232309	9.487829791	9.449969702	9.34420255	8.933310781	9.138321264	9.321493971	9.276186515	9.241450243	8.837333406	8.93064014	9.012048416	9.093447243	9.269194136	9.184650925	9.101779033	9.066556191	9.254260221	9.154302081	9.405343279
54207	4.758280821	5.014440079	4.816916553	5.446706185	4.80018133	4.742247653	4.735554655	4.9310188	4.623826803	4.896798572	5.005177185	5.917751851	5.324449637	4.766124761	4.935279357	5.027563159	5.01569498	5.058498628	5.160766458	5.224605513	4.709139885	4.882119397	4.750156338	5.452396375	5.033577271	5.17104049	5.191733055	5.253137703	5.125904764	5.064574213	5.039622723	4.914620412	5.430082895	5.124929549	5.181211741	5.017362104	4.975946711	4.976599705	5.095320767	5.083536575	5.018306294	4.997920085	5.751238501	4.887704934	4.938514868	5.514345169	5.142349975	4.732052223	4.697997411
9826	6.554821763	6.446191864	6.76612095	6.642195099	6.07583486	6.461274348	6.406225786	6.751241702	6.856211934	6.575653266	6.713814965	6.481369328	6.492950347	6.614298442	6.507827589	6.793002183	6.59929794	6.838085754	6.449144703	6.835783665	6.801423974	6.642009941	6.862892218	6.71271425	6.615134984	6.461623357	6.629088274	6.537611268	6.605718478	6.697886793	6.70319627	6.641662381	6.850327257	6.377362162	6.469920924	6.72217439	6.394951164	6.584179607	6.220779275	6.523452862	6.397963439	6.554556979	6.707956884	6.515392365	6.697554116	6.384141113	6.569580987	6.666384604	6.767201543
208	5.710110616	5.774657228	6.058282875	5.843600224	5.402816277	5.824414882	5.69218248	6.039299734	6.010526714	6.049881689	6.025867401	5.846511782	5.872024351	5.988738721	5.694581186	6.038345425	5.888086181	5.920586677	5.788206886	6.059636082	5.978926991	5.789406165	5.989223574	6.051746931	5.906675142	5.975786019	5.864682084	5.897374573	5.878055274	6.129424187	6.042871609	6.326565412	6.018994068	5.94571108	6.045139588	6.072735012	5.935351118	6.047981486	5.591726141	5.786107777	5.757484782	5.888889469	5.71511333	5.8096436	6.023919917	5.765692307	5.866862725	5.955999536	5.705642463
9823	9.486947445	9.935198308	9.981493248	9.271825039	9.915835609	9.399094368	8.780270723	9.27267049	9.375411839	8.349168017	9.276686675	8.671913629	9.095444299	9.445719189	9.410865974	9.716833414	9.265818206	9.059092401	10.12525167	9.469374392	9.58744703	9.112971137	9.523496305	9.919452304	9.7804331	9.462302835	9.920229204	9.721117074	10.01312998	9.5949821	9.76407657	9.711848765	9.866249607	9.54201226	9.785039968	9.829686838	9.577182807	9.482923721	9.241426655	9.7599948	9.745400758	9.360232046	9.41188663	9.308410393	9.689101835	9.503661127	9.811562899	9.553585627	9.787595231
54205	10.04134216	9.833421536	9.692002944	10.14992401	9.368543144	9.663497103	9.415486895	10.26276939	9.909500229	10.03411223	9.867198585	9.73847132	9.58009192	10.16578983	9.572599144	9.89084494	9.793428313	9.645345333	9.907997708	9.55096419	9.860878715	10.01819967	9.818025432	9.745770835	9.677177705	9.795405028	9.608876333	9.929077032	10.31478999	9.905388517	9.937652552	9.679788079	10.03477549	9.637324772	9.777189966	9.564438748	9.569567019	9.827600512	9.533132401	9.613692314	9.882197806	9.931082859	9.726483185	9.885079775	9.914806103	9.589755838	9.460465846	9.841909471	10.20435569
84079	8.923563007	9.242635845	9.690784192	9.260738432	8.718000126	9.285768115	9.222241396	9.505134854	9.73043163	9.390330987	9.233432152	9.185532894	9.013439917	9.589668507	8.842782256	9.795867796	9.38929901	9.201725233	9.351600506	9.673672342	9.36139584	9.205198184	9.680522526	9.145554735	9.411320331	9.004497285	9.152848423	8.875831021	9.131388846	9.097784272	9.086946243	9.158120319	9.823386282	8.728549185	9.006457047	9.228147104	8.807788717	9.410984186	8.795316098	8.730119228	8.986904684	9.213210718	9.421223735	9.078301202	9.481155152	9.21863565	9.208880427	9.128326869	8.83556175
9824	4.131226676	4.053710261	3.864988802	4.066171833	4.577611318	4.115519645	4.040495126	4.220074859	4.110395743	3.972181668	4.034571008	3.987856576	3.945890996	4.169011977	4.080280045	4.269595001	4.0702571	4.004343714	4.162531697	4.139821071	4.26174333	4.131729153	4.013991396	3.917781988	4.091268641	3.954062813	4.19166121	3.943560612	4.023110572	3.899103956	3.960810623	3.840513069	3.857905228	4.07365151	3.881785868	4.105251406	3.998814494	4.105985196	3.906821412	4.06659762	3.884110861	4.177449335	3.990048761	3.968021077	4.092975864	4.079432124	4.465824564	4.19071429	4.355127467
9829	7.51487363	7.186342399	7.555508775	7.222521937	7.328177308	6.729542726	7.030088964	7.376332664	6.940016062	7.220535366	7.684077067	7.107435675	7.496517684	7.225502257	7.49576095	7.718726749	6.920681736	7.45601235	7.529618949	7.300714729	7.176983245	7.285706699	7.222047216	7.822765643	7.561103592	7.458452519	7.511342316	7.252016968	7.15338893	7.591711451	7.413546887	7.383766441	7.370959719	7.346164312	7.813361592	7.447861449	7.793173011	7.176632631	7.186106886	7.23900235	7.286750557	7.37609268	7.422129256	7.069553745	7.368182816	7.442115414	7.24686841	7.570423958	6.848293531
54209	6.942501112	6.639344396	6.324253328	6.634891345	7.012713854	6.501138768	6.676637326	6.370567575	6.616525666	6.376513143	6.478912824	6.590478277	6.426143437	6.410184736	7.431426739	6.437529197	6.501506826	6.545337007	6.542700368	6.62747501	6.599524456	6.419244079	6.688883535	6.534676076	6.422433629	6.531854002	6.50682586	6.234381225	6.435566129	6.457978472	6.593932687	6.576441592	6.440618853	6.471476652	6.76290625	6.58140123	6.592049535	6.429663395	6.413899975	6.425402932	6.312252123	6.19904318	6.244090444	6.501573094	6.724524581	6.471497711	8.298695012	6.587057832	8.843071529
9828	9.343784344	9.644761154	9.677695028	9.471421741	8.784818404	9.736992713	9.146828079	9.660682978	9.826049792	9.34423533	9.406914323	9.333390088	9.280141689	9.537382605	9.143827129	9.609562893	9.813799953	9.422782359	9.333630764	9.750346506	9.742459669	9.699887943	9.762337064	9.728631749	9.548625608	9.409008039	9.358970807	9.070698777	9.563865367	9.330271335	9.709548271	9.864011169	9.7267589	9.161201234	9.368176347	9.390208867	9.411965865	9.420285774	8.85766907	9.133846895	9.168034612	9.371126777	9.372100809	9.530652274	9.448968399	9.321908264	9.165014445	9.555171374	9.542091645
9840	4.41282866	4.560117191	4.500515896	4.577033385	4.820151578	4.456383309	4.993317543	4.396204448	4.917286322	4.632711781	4.685203362	4.658943634	4.491241758	4.328237956	4.608764727	4.268372939	4.534661427	4.471538182	4.561913135	4.645325977	4.691264249	4.56359872	4.43339083	4.430735229	4.434901837	4.771710517	4.621020924	4.510097746	4.618115538	4.490515147	4.622537596	4.647542519	4.280513489	4.555612839	4.86653321	4.586339072	4.744336572	4.66800927	4.641509364	4.545166562	4.517303798	4.574551799	4.385378013	4.612078954	4.799757768	4.63827445	4.426923568	4.459582073	4.487701221
8512	4.688670233	5.106401575	5.41992464	4.911512498	5.151949877	4.687039287	5.145267983	4.612750165	5.20035806	4.852292598	5.030807739	5.054690388	5.380827367	4.78509109	5.012815594	4.652382807	5.498749611	5.340967761	5.046321954	4.88653145	5.090542226	4.716158122	5.220043176	5.087614839	4.524405917	5.061931455	4.66569342	4.904681963	5.146027906	4.508421637	4.865141153	5.205664893	5.08125237	5.164518401	4.87028285	4.67433396	5.219363206	5.234291797	4.663159555	5.1793961	5.313052676	5.085962628	5.008886097	5.274237448	4.885408006	4.977141021	4.795867871	5.412693662	4.733566656
9843	7.984683066	8.588323417	7.681296357	7.938932531	8.109028039	6.816913585	8.400274552	8.038008633	8.145716346	7.633125497	7.772155016	7.084446214	7.224428703	8.177530263	7.322881029	6.336960054	8.532705546	6.989475287	7.237292416	7.664551868	8.434886256	8.074152409	7.094276025	7.290323177	7.416139096	6.140842439	7.057303085	7.280795907	6.926484182	6.717135645	7.478236349	6.970024959	6.672936328	7.433413632	6.756153186	6.791210299	7.066800434	7.995297864	6.970864431	7.369653197	7.357750295	6.949426078	7.590748199	8.043471288	6.165655448	7.217590462	6.615327494	7.569941498	8.535985207
8513	4.818472663	4.75096388	4.455273389	5.020791526	4.695469014	4.55423415	5.131319971	4.686327023	4.750102759	4.767385616	4.586707198	4.96859172	4.954529653	4.490078823	4.791211873	4.770826246	4.733705907	4.907164989	4.880960009	4.705890181	4.749699789	5.078355792	4.904462774	4.744154236	4.691544816	5.080391511	5.009396809	4.756194012	4.897470833	5.025357051	4.643249315	4.591452261	4.864817251	5.03930271	5.348159739	5.358321584	5.180639733	5.142184628	5.015139642	5.066315397	5.163262915	4.750405223	4.681680287	4.849155871	5.026822832	4.878844528	4.341780918	4.869651487	4.585780239
9844	7.327428396	7.030521384	7.38447316	7.289753603	6.982802629	7.021908708	7.149844775	7.1252309	7.788670349	7.368241208	7.519620102	7.617720641	7.219869474	7.302040637	7.872786085	6.538157877	8.001194955	7.135820774	6.121057463	7.460457197	8.116338231	7.677330844	6.930935728	6.827691023	7.262048967	7.115028864	7.182605563	7.060636719	6.854674645	6.888422742	7.21894709	6.902253919	7.110347435	7.173137449	6.815455566	7.418329851	6.392775116	7.497813571	6.725754527	6.825025953	6.972273626	6.697446952	6.873336117	7.27156439	6.103861847	6.992516057	7.821489009	7.460268961	7.297954898
9841	6.321173036	6.627792822	6.323983319	6.357419165	6.464289708	6.342185069	6.120791256	6.496840502	6.117138259	6.549921878	6.147463057	6.224937187	6.223489495	6.378047649	6.69947473	6.663444317	6.765360035	5.996037689	6.509190517	6.133811675	6.106294472	6.192121986	6.27961382	6.466796586	6.393015344	6.081893176	5.942973963	6.194753001	6.385722341	6.219804947	6.308196124	6.310711606	6.265237203	6.228388751	6.224959818	6.217877866	6.009024253	6.138307061	6.054363653	6.113685922	5.957012916	6.205784558	6.389709073	6.121312351	6.13797658	6.145058506	6.164257823	6.201451395	6.416055158
9842	8.750873556	9.002846059	9.410417719	8.948563683	8.555135536	8.79818905	8.609111477	9.074348014	9.127777443	8.819700108	9.200239171	8.762403127	8.573355658	8.85336996	9.009221298	9.059820447	9.238512189	9.047920797	8.968163609	9.122699514	9.017502608	8.951048062	9.262337252	9.026097385	8.922427294	8.958853488	8.756548935	8.51059397	8.851726065	8.634669349	8.975335419	9.006590587	9.110329266	8.44811941	8.647341465	8.927828842	8.549428716	8.845090891	8.12641827	8.693363016	8.696926931	8.818779027	9.01837174	8.866111579	8.7856033	8.592817937	9.037511161	8.98248014	9.128665979
210	6.920490503	6.929332216	6.913028368	7.946614417	6.637475572	6.886087846	6.970880268	7.260987944	6.914634989	8.012243204	6.843392629	7.82408975	6.906198272	7.259006286	6.942866002	7.356605459	7.318022486	6.926213357	7.753589586	7.188979707	6.93093233	6.957548984	7.107893513	7.588798543	7.321681227	7.415525114	7.173113794	7.333591095	7.177199282	6.923634961	7.256592488	7.021499874	7.538408388	7.378278416	7.175039117	7.194173051	7.186123967	7.253768611	7.463441665	7.140598502	7.133583668	6.903434272	8.171781968	6.99272881	6.947127077	7.730483739	6.846653286	6.703230637	6.955665383
54210	6.650215742	6.571021353	6.32268048	6.646924474	6.776308192	6.374263562	6.50460925	6.082375659	6.745571507	6.738743915	6.577486906	6.432488761	6.390187405	6.344580055	7.57742649	6.049827523	6.46620752	6.312602415	6.016975921	6.602135488	6.488590274	6.347018691	6.433917738	6.512437361	6.07574735	6.264092278	6.40846878	6.181261346	6.490428719	6.250467659	6.270000892	8.056482962	6.292771312	6.488272945	6.520719134	6.312369636	8.523415233	6.386991419	6.365397328	6.115754856	6.314026526	6.011073488	5.792338688	6.272805198	5.937665651	6.101919675	7.640920342	6.555683748	8.110805259
81831	8.451813107	7.368274844	8.626998684	7.872807943	7.307647141	7.993462886	7.332997755	8.891549882	9.04125313	7.610322649	8.753604714	7.534947425	7.826749017	8.991792477	7.807242287	6.240519757	8.286031527	7.708483977	6.381207924	8.051117122	8.809416796	7.544326538	8.022344651	7.066029095	7.13658474	6.804218103	7.137131807	7.04141567	6.750550971	6.143642556	6.900156985	6.31215047	7.369111059	6.280823973	7.289386187	7.041874169	6.773204442	7.79147697	6.542853936	7.336503903	6.700767316	7.772910394	7.272062728	7.668165924	6.403165347	7.671926548	11.36265343	8.372898488	9.136046679
211	8.946051055	9.567479777	9.225415712	9.446946626	8.848038089	9.712954234	8.987282643	8.987316067	9.084119311	9.574073147	9.038692973	9.271295752	9.035370357	9.279568096	9.012231924	9.321053998	9.246727626	8.732671372	9.428227929	9.151138284	9.151504428	8.999599776	9.387248125	8.893468484	8.772421298	8.82218096	8.594332999	8.618657501	9.08747441	8.725901809	9.287357543	8.695588783	9.091377332	8.721974061	8.505019187	8.673953856	8.652258013	8.417727021	8.480999007	8.436609053	8.695460978	8.669774896	9.289156599	8.925399779	8.70005	8.753732004	9.406959116	8.758648075	9.727814193
55540	9.988178337	9.42067281	7.9640354	11.13644366	8.035765096	6.566292943	8.899865103	8.733666795	6.999924901	11.68401411	6.247565993	11.2797636	9.810552181	9.219272681	10.58559462	9.404579681	8.96953307	8.431688804	10.10618545	7.421852773	7.673348163	8.638766032	7.980994653	9.61484946	9.463191762	9.679812434	9.551242303	9.201116614	8.687410841	8.95288159	9.144467192	8.429703456	9.386266014	9.240156207	8.402927353	8.453380106	8.845187386	8.323568507	9.505705933	8.997206607	8.872156373	9.458100196	11.00271165	8.094196565	8.885513372	10.17506313	8.801978207	7.771308091	8.188702625
212	6.249467648	5.890273289	5.91495982	6.06817006	6.317600305	5.847650683	6.260683051	6.470880079	6.132206824	6.225762131	6.265987515	5.974457967	6.6113579	5.689829305	6.245475355	5.779836263	6.655018789	6.07776475	6.95741803	6.11826489	6.407444971	6.027611369	5.885107146	6.045389288	5.886643181	5.954615991	6.094437056	5.860848237	5.925672805	6.096356826	5.86029713	7.029180969	5.758801852	6.144661333	6.131634931	5.982968358	6.583072783	6.207855683	6.461565228	6.099566489	6.041610672	6.089805758	5.821215662	6.83632407	6.729560071	6.21797964	5.897188301	6.047502382	5.838093
81833	4.245686666	4.046665901	3.959255277	4.439390633	4.094356802	4.189981998	4.197164916	4.302281201	4.219021601	4.278171649	4.256790963	4.219894246	4.526899724	4.159072896	4.197491684	4.0487104	4.193391566	4.291176732	4.1518512	4.237420743	4.161297636	4.251075639	4.082600878	4.071520833	4.33532608	4.187380384	4.184611025	4.1155578	4.383886565	4.293308282	4.276941423	4.251075639	4.086067667	4.270962508	4.529450292	4.272931985	4.600155675	4.279978795	4.051707943	4.262377524	4.251373403	4.277334841	4.056624369	4.292269791	4.728748804	4.302281201	4.022323065	4.531361421	4.184964274
213	4.853951401	5.185132972	6.113921333	9.067435558	5.277364535	6.041811399	6.810605392	7.931874326	4.712840783	7.132977739	4.965391943	8.678834101	6.270243921	6.784957292	6.625346356	8.362716	7.112197482	7.747307251	9.735098845	4.863622461	5.347313677	6.946380202	5.602894023	10.4287821	7.175352214	7.426258369	8.43762475	8.769249298	10.01243993	8.715888406	8.908061227	6.580781242	8.951684825	9.589864732	6.671603588	7.736926647	8.545401783	7.754077444	8.998760084	9.432506244	10.3212328	7.241315076	7.005029623	5.99890553	5.931463805	6.476279614	5.37349914	6.454589961	6.45052351
214	8.842583116	8.754228772	9.048428832	8.73625449	9.053776055	8.796279324	8.601617123	9.387740691	8.934678776	8.767747908	8.746276677	8.179395638	8.639840376	9.082720179	8.975288888	9.360205545	8.3979966	8.980484042	8.990139676	8.90467772	8.698018053	8.30292464	8.951913501	9.087062632	8.979332306	8.859567673	8.746210474	9.12618555	8.885143154	9.202398383	9.11723756	9.036208892	8.933599508	8.702773899	8.820709441	9.021447153	8.526463434	9.001283473	9.093367436	8.790289352	9.121381816	8.89877525	9.116833559	8.846112812	8.742990014	8.804781939	9.671616058	9.125730153	9.947700107
215	8.025432559	7.177169362	7.654005033	6.829062632	8.051820115	7.951118713	7.755903536	7.231893514	7.874338009	7.698023041	7.706480787	7.646962615	8.072186995	7.274617662	7.993581846	7.692336311	7.365678856	8.365613218	6.894208017	7.998699323	7.46672295	7.691023858	7.443042049	7.405410344	7.663623909	7.678472886	8.120242218	8.370062916	7.315136765	8.617517682	7.424385403	7.74539217	7.755554233	8.406829531	8.130098328	7.711357151	8.213940258	7.61720779	7.872170439	7.930575778	8.244588966	7.731432886	7.288973779	7.534299803	8.073235879	7.691150412	7.475350873	7.529075377	7.417942654
55544	6.992942686	6.476162808	6.318006249	6.826775958	6.635157604	7.665877448	6.500719167	6.568240671	6.279995457	6.457772064	6.565385136	6.668842287	6.762309032	6.260668527	6.34994226	6.953735067	6.442327489	6.655282513	6.288729585	6.085403047	6.747279449	6.626782779	6.87444117	7.301320456	6.8073855	7.007665313	7.095669289	6.961100722	6.644779006	7.068508413	6.988637525	7.17783664	6.5939577	6.780432567	7.269648379	6.945598165	7.044719325	7.312441956	6.457428972	6.8539535	6.893825937	6.849695074	6.424135672	6.277526881	6.69330634	6.886765371	7.045121181	6.997456078	6.642313581
216	9.48125863	10.99402999	8.576445317	10.52933265	9.874521542	9.359390768	9.983771991	8.670122248	8.196484941	10.38743223	8.464266288	10.2327703	9.786450168	9.572809838	9.572791284	9.557234549	8.882817379	8.482010838	10.40664853	9.457603081	9.594942685	8.828198839	9.190763077	9.002581746	9.375104645	9.119938764	8.87539978	9.355833158	9.859164685	8.381761424	9.275066114	7.927689651	9.883574486	8.792876415	8.016234169	8.154559445	9.601131347	8.338052241	9.369891618	8.956173323	8.917148211	8.885454096	10.16543043	8.922923942	8.276618871	9.354991613	8.467712848	7.874688511	8.212539466
54212	4.320774685	4.084192065	4.214722644	4.496030713	4.314922666	4.238738492	4.217678212	4.297117679	4.345384624	4.318794743	4.317067379	4.443828027	4.341968767	3.978077231	4.420670928	4.116209051	4.138392313	4.400602295	4.26192317	4.608260457	4.145427457	4.530575999	4.13425181	4.233710571	4.120121434	4.483766517	4.328691686	4.372891697	4.49330277	4.475343375	4.461682703	4.348298161	4.235471652	4.609178704	4.506984015	4.381705576	4.499593135	4.479688455	4.324768687	4.348981794	4.397933219	4.276564139	4.218733428	4.389775953	4.294540821	4.421680669	4.296334119	4.461044157	4.301769517
217	11.04234656	12.43743252	11.08668524	13.00886565	11.4651297	11.72273794	11.61417459	11.99623756	11.24486069	12.22729065	11.16281656	12.98808966	11.93125484	12.22172765	11.81175217	12.389385	12.35621695	11.57350267	12.34607385	11.95381602	11.63315376	11.54856196	11.65435196	12.46113229	12.29496158	11.97360991	12.04224934	12.31532551	12.4920382	11.80493418	12.45534075	12.04211969	12.55583274	12.20713482	11.71552761	11.79971674	12.02684356	11.84735739	12.13241949	11.9763605	11.95343573	11.49146178	12.78324734	11.41195326	11.73723028	12.46240806	11.82555031	11.26930724	11.67851923
8505	8.456996464	8.341434594	8.425526585	8.40018377	8.447256156	8.908177992	8.759606392	8.546766601	8.20429477	8.611728706	8.302553883	8.662379836	8.578121498	8.400864883	8.259758024	8.454812927	7.921372997	8.44469306	8.7400422	8.448679039	8.387660798	8.456127854	8.513848699	8.626561003	8.512456661	8.428855423	8.218298413	8.444777016	8.299029228	8.805859021	8.413677339	8.255036739	8.569233576	8.646131804	8.444732963	8.640060025	8.559806305	8.454789095	8.574297636	8.667837304	8.378375597	8.489794745	8.93097843	8.374649539	8.701166005	8.539608714	8.09814619	8.394370119	8.056134342
9836	9.145580707	9.036495427	8.986658597	8.463637831	8.801026948	8.9724434	8.64566086	9.139477457	8.889781396	8.798491629	9.086340432	8.292922109	8.747359425	9.016600581	8.51278073	9.228571402	8.865700156	8.676685861	8.991808499	9.006717163	9.108044542	8.638421388	9.289803264	8.659892619	8.804172032	8.54323463	8.791301498	8.773408749	8.790364634	8.769923753	8.908840204	8.688912913	8.882718456	8.624259993	8.814698468	8.705546624	8.541593048	8.493953018	8.435264224	8.738912136	8.475796787	9.236844264	8.674521156	8.753682658	8.786588701	8.54290527	8.528612648	9.013531299	9.091658776
218	5.220016657	5.275786308	4.96709069	5.166025296	5.092660335	5.114890335	5.117553647	5.37903295	5.044761967	5.545936506	5.128503098	5.705290176	4.96144258	5.069542422	5.516500017	4.863121359	5.201174633	5.25665669	5.318335526	4.925372172	5.36093002	5.232740947	5.452282023	5.603655244	5.299539782	5.419993826	5.1649079	5.144965606	5.254105376	5.477577695	5.168293141	5.445536645	5.113280445	5.064608085	5.385501156	5.203630896	5.213437319	5.367453116	5.153545912	5.34244777	5.128987616	5.25441873	5.531765847	5.041338019	5.247848025	5.372968702	5.02309908	5.007840887	5.234731968
8506	7.287775651	7.67377545	7.27871636	6.982801354	7.443044186	7.064250557	7.376901778	7.289067861	7.130570722	6.775166693	7.390767175	7.52232941	7.01945606	7.260059625	7.381781444	6.953425733	7.134348814	6.742938698	6.873608748	7.018981301	7.459187416	7.162664583	7.642151871	6.471820984	6.641233682	6.823160308	6.812666126	6.897540898	6.907205127	7.017907516	6.644751679	7.043440874	6.95218272	7.069095426	6.806956133	6.908152741	6.971929242	6.912083405	6.723743678	6.895628451	6.583404348	6.866355116	6.955300853	7.178833174	7.018441207	7.137430527	7.004007143	6.644279386	7.19101928
9837	6.934453114	7.192031207	5.707377143	6.430161555	7.431009689	7.533206025	6.518517275	6.347718835	5.606562984	6.637849855	5.848919766	5.968270056	6.137110353	6.507327296	6.897609762	6.328122194	6.01558539	5.158383267	6.529337011	5.831284247	6.24991425	5.546927077	6.576393894	6.201269351	6.158598821	5.731128082	5.940189884	5.758813922	6.140112683	5.707940564	5.921541075	5.499487743	5.874869533	5.76794162	5.594684611	5.533327276	6.136763396	5.713232757	5.79026264	5.672300336	5.751559193	6.641102325	6.541832739	5.351542152	5.846367445	5.822999425	7.175376367	5.962752051	7.335385941
219	6.4435615	6.881231442	6.082376476	8.08426115	6.680157347	5.779305068	6.95008006	6.874240872	6.094490118	7.261359953	6.77425738	6.743012076	7.214857706	7.080487544	7.144624451	7.136705202	6.284296654	6.594652507	7.194608633	6.227964222	6.340415438	6.378188249	7.211666505	7.280429946	7.549469419	7.385675926	7.45370642	7.215627369	6.719984085	6.518475924	6.916369586	6.275017742	6.934338939	6.769182167	6.817057051	6.627057075	6.871391801	6.377646164	7.695681979	7.060607996	6.618638543	6.92764147	8.273675584	6.265413989	6.73615766	7.507482625	6.318543716	6.637638936	6.466228354
8503	7.732120856	7.957254591	8.684299117	8.600859949	7.109413904	6.907162461	7.803113801	8.471899446	8.41020153	7.440348804	8.504686486	8.142873402	7.420659509	8.231072467	8.101526275	7.538163711	8.473441658	7.622341662	7.51483153	7.962487145	8.92428512	8.521368235	8.648213327	7.621975864	7.712128376	7.613213371	7.591118343	7.875118075	7.598696432	7.463074845	7.957613696	7.863670771	7.766095464	7.675301452	7.775040084	8.033798076	6.782634476	7.725947982	7.830639738	8.118238316	7.546025642	7.522579414	8.247743066	7.838208797	7.23607123	7.81371071	7.273016427	7.721617599	7.945003864
9834	4.675092185	4.853356083	4.890769453	5.101689429	6.401339622	4.791784709	5.36427232	4.976891203	4.980090438	5.070084638	5.080155887	4.963696696	4.800443307	4.949938791	4.925764996	4.677476484	4.996010763	4.987560403	4.734140263	5.127263719	4.955500292	5.150410121	4.717227139	4.868181489	4.899956396	5.073433119	5.008661253	5.024377241	5.018860865	4.957171895	5.009395744	5.070826348	4.961588969	5.02477705	5.109457598	4.983411259	5.188425258	5.03735598	5.113187713	4.825882921	5.015277941	4.850094864	4.873873203	5.255172013	5.137704778	4.965682046	4.941736428	4.993999524	5.109767757
8504	8.321778848	8.366265998	8.399930979	8.585768622	8.330591817	7.683274633	8.14782327	8.397108509	8.145481909	8.338441906	8.427789753	8.483065315	8.569431859	8.227776283	8.210898948	8.619550995	8.280809022	8.131630708	8.708741906	8.136903329	8.258321154	8.017981339	8.267802709	8.718707365	8.53356702	8.366293953	8.49749327	8.626863959	8.664228281	8.142182837	8.339523009	8.405882708	8.698403978	8.171736931	8.449059643	8.278035977	8.431181259	8.472813346	8.212211673	8.365507159	8.272578925	8.354313917	8.630719239	7.939151039	8.528896617	8.374096823	8.351386909	7.919756778	7.825942852
8509	7.976702228	8.490190118	8.289028063	8.280336596	8.148668352	7.92208891	8.376216658	8.071888759	8.454774107	8.192559696	8.392292072	8.263624705	8.072392004	8.268127583	8.250734484	8.084984187	8.537629847	8.304844609	8.342443794	8.663774316	8.606034943	8.420629093	8.447275005	8.075947745	8.300896697	8.209325178	8.071789136	8.191689372	8.335720962	8.097186153	8.300777017	7.896640065	8.30454398	8.028234989	8.282604307	8.247884231	8.163830306	7.964710935	7.609879213	7.881940493	8.003041597	8.032573045	8.33424613	8.263709858	8.449029839	8.233585982	8.684957391	8.001025294	8.847751961
8507	9.09582492	7.868786019	9.443188779	7.004447859	8.157043582	8.316541829	8.289527638	7.9865066	7.464348592	7.034522034	8.995419568	8.61529657	7.741259241	7.925208718	7.784776634	7.749781088	8.40780236	9.11866235	7.617013705	8.112672606	7.908454067	8.772360974	8.723839174	7.197251306	7.384100084	6.868608011	7.51895272	6.951870343	7.070916168	7.296123981	6.741811514	7.001039103	8.031834886	7.536562857	7.644450405	6.639659036	6.727484002	8.009092643	7.351552528	7.911529179	7.534241894	8.348435113	7.983595619	8.39374118	9.031192966	7.34944668	7.858546459	8.524632083	7.369179794
8508	8.630663204	8.638615509	8.190492691	9.288880744	8.28025536	8.381528967	8.418352316	8.605627998	8.28213341	8.830155166	8.226027221	9.056136018	8.722736502	8.39246072	8.612880746	8.734971832	8.393658243	8.602044045	8.722192649	8.399894462	8.355446886	8.29149927	8.312225435	9.093957441	8.660061447	8.907275903	8.727303822	8.691203988	8.857352668	8.636426511	8.895365252	8.760323352	8.695301808	8.847722178	8.746489348	8.753292871	8.887864655	8.488698895	8.680614622	8.523009332	8.654084304	8.545623145	9.032041719	8.499979608	8.629331518	9.014770767	8.112563021	8.285905237	8.251932876
9839	6.817101618	6.854092701	7.030355161	6.287619232	6.564573586	6.493471753	7.26750186	7.154867647	7.387251636	6.412783794	7.44786246	6.73712849	6.10085594	7.344502314	6.389131066	6.456515606	6.898671061	6.504653337	6.534921288	7.596151612	7.376391385	7.053791371	6.911633836	6.733543927	6.643265947	6.304353695	6.472308675	6.482608052	6.59110504	6.447842943	6.669978724	7.028825018	6.688962885	6.255575434	6.281244624	6.810448051	6.466348378	6.908619581	6.215392696	6.212525196	6.409076454	6.810050413	6.418620503	6.88267157	6.792365179	6.527994167	6.909663852	6.841051928	7.526685662
8520	9.544751169	9.652163121	9.519043579	9.141756825	9.339594842	8.712699685	8.896073724	9.785892368	9.513236871	9.518881005	9.723174354	9.000962322	9.067254235	9.700892291	9.536131462	9.680546271	9.466716548	9.203059094	9.206701228	9.639861775	9.662657785	9.199548761	9.517707311	9.349855767	9.591918738	8.957849386	9.203735923	9.2970112	9.457796271	8.913846762	9.437984327	9.046645753	9.477106143	8.803669957	8.858681111	8.986189693	8.910412464	9.394055584	8.613487146	8.750550125	9.090461546	9.593069895	9.304150589	9.308180402	9.303614527	9.191838747	9.634671782	9.409361077	9.347549084
9851	8.310003227	8.639492934	8.471072734	8.276943227	8.816285393	8.236665272	8.034482184	8.2763026	8.23733388	7.864208199	8.025301713	7.54026654	8.198859361	8.307298248	8.418939041	8.825558712	8.82361852	8.281700822	8.472189706	8.723878114	8.464112713	8.101676667	8.92071374	8.240767528	8.382561585	7.802189143	8.224408299	8.154712394	8.117468241	8.126875058	8.304362069	8.000872281	8.358966175	7.581669716	7.830106272	8.290997109	8.110189542	8.019495048	7.589109523	7.935227204	7.922154369	8.662904938	8.478461364	8.005217862	8.397257067	8.001124883	8.406084708	8.101598767	8.641050951
9854	7.641339729	7.591998552	7.958802238	8.132800998	7.719092523	7.612139646	7.897998287	7.840981438	7.815270782	7.666308907	8.069564606	8.118941248	7.625254735	7.791009837	7.783253766	7.895665371	7.965567911	8.052792943	7.56926212	7.887398598	8.034377538	7.997224724	8.178921853	7.698928242	7.436393032	7.657741185	7.476538652	7.271158777	7.42703911	7.735694546	7.924572356	7.631357736	7.585390868	7.683542324	7.791334379	7.679622228	7.521640177	7.546688316	7.205484774	7.307712021	7.375702313	7.322183384	7.751451109	7.746169803	7.715646603	7.60828728	7.743900249	7.685208727	7.983940042
9855	7.095151672	7.521134909	7.665172872	8.026798358	6.817346144	7.490512731	7.241159208	7.636374926	7.978711372	7.494125859	7.604069104	7.486387564	7.298064027	7.425335357	7.348776856	7.85633126	8.126668696	7.678057657	7.505477166	7.516639072	7.577743338	7.49150126	8.05696945	7.742509969	7.109898677	7.288332419	7.27029365	7.030562396	7.352555021	7.391538748	7.564053164	7.471922662	7.558413459	7.157022629	7.202233961	7.224075881	7.246864817	7.196407078	7.039011796	7.016917906	7.000581828	7.583625353	7.547498871	7.413522692	7.177328077	7.251582647	7.18969889	7.445266025	7.245047659
8521	4.459413722	4.917695052	4.592264593	4.66991666	4.381324513	4.438517965	4.650313676	4.447764752	4.491731273	4.540123175	4.366122724	4.559241171	6.279453552	4.379196069	4.572058041	4.410658048	4.381374545	4.72874547	4.740085447	4.493295464	4.366749134	4.579488371	4.394376442	4.668495097	4.394919131	4.656659509	4.510624604	4.762292731	4.510536243	4.962286053	4.539806872	4.773509076	5.068071249	4.660257355	4.569189929	4.611440978	4.754774341	4.580937641	4.62089945	4.839046526	4.475606259	4.736196768	4.528598425	4.577180352	4.712958852	4.874403976	4.267767752	4.584528259	4.543736705
9852	7.59574858	7.941113866	8.017338856	8.030309618	8.151243765	7.517955868	7.984009709	8.222194931	8.071608912	8.029330406	7.876406836	8.054593205	7.92522224	8.170764623	7.877239821	8.36090706	8.014115365	8.271451505	8.291474672	8.47853617	8.069017084	8.258123394	8.24387321	8.165778721	8.139159199	8.17872107	7.77213318	8.15507506	8.360375218	8.10987201	8.16046619	8.313572684	8.192392822	7.757675118	8.061480684	8.134770686	8.068678451	7.961700821	7.641493728	7.645707554	7.897229182	8.010881005	8.109291748	8.262273931	8.102254485	8.424224676	7.73882437	7.82144473	7.330576402
8522	6.580600641	6.061451073	6.040835513	5.9236567	6.849777837	6.25290699	6.369330581	5.815716027	6.068060387	5.958077172	6.511894341	5.721847345	6.179920042	6.492264698	6.291650103	6.162932694	6.068353733	6.554596922	5.819070181	5.895197622	6.315342148	6.139908274	6.145461622	5.603188744	5.56406897	6.150615685	5.941176329	6.255499995	6.063221656	6.049369912	5.649781545	5.871795559	5.894530001	6.300429079	6.411296217	6.201300139	6.180391117	5.812111748	5.998452658	6.029033908	6.396636614	5.763125195	5.992058897	5.953642827	6.068665075	6.193403177	6.679624402	6.456700518	6.62121426
9853	8.843766531	9.049427236	9.70023977	9.329067109	8.227129684	9.397498919	8.818782797	9.095941632	9.581058291	8.8527757	9.42896673	8.678340309	8.965672399	9.447267716	8.845829752	9.616209594	9.521396534	9.112083115	8.818727602	9.191349266	9.172473848	9.031727183	9.706932577	9.229598271	8.8950357	8.88729668	8.880543238	8.240299529	8.822204329	8.829225333	9.132940483	9.180778212	9.284289263	8.475100243	8.909679144	8.720011256	8.946824577	8.679849504	8.069609769	8.532269395	8.196128689	9.063926953	8.682727553	9.0195587	8.788844801	8.600408606	8.614423782	9.272565543	8.709353902
220	6.943803216	7.042825016	5.410811069	5.020832212	7.428793614	5.56595547	6.782009074	5.81846335	4.66281257	5.618907895	4.7941775	5.382983633	5.591378737	5.216490197	5.849222488	4.694969598	4.817278556	5.113654556	5.809020926	4.923468082	4.785387246	5.193604809	5.284283967	5.014403072	5.132486728	5.55725722	5.013023783	5.653222158	6.144070513	5.070752652	5.704463949	5.258174484	5.613534846	5.266678647	5.188448483	5.03022227	5.768088511	5.006964977	5.403797063	5.175472618	5.734646026	5.511553988	5.134550718	4.969518678	5.17816585	5.369826971	5.004050182	5.250397195	5.836450321
221	7.897494266	7.801496384	8.0457636	7.972421258	7.622031239	8.113650364	7.766400498	7.518438027	8.023484448	7.903954285	8.011045814	8.314695037	7.847478398	8.336518595	8.063150685	8.243605118	7.835242995	7.760146643	7.905396424	8.166130954	8.013232801	7.825369566	8.420999411	8.256707043	8.401766864	8.216726547	8.355257699	7.930886724	8.029737397	8.183342963	8.522066594	8.589082238	8.211989078	8.066493188	8.169238727	8.011462487	8.219621047	8.029076443	7.498916251	7.943044059	8.230326308	8.175157746	8.051393364	7.733043313	8.287394405	8.029315213	7.971585018	8.025496804	7.66970926
54221	5.224538112	4.95941902	4.956294954	4.595802314	4.960484366	5.954467388	4.618816643	4.641271899	4.678112394	4.636911856	4.54204738	4.485380947	4.733525123	4.498644988	4.747835221	4.769621577	4.850187682	4.788035106	4.379958858	4.401400316	4.71314698	4.627553912	4.866332542	4.541262752	4.500111255	4.64372375	4.778919552	4.49658306	4.338715275	4.626329013	4.565732735	4.739783753	4.388360836	4.638961478	4.620824419	4.490180963	4.542146859	4.560856058	4.569563159	4.370752038	4.721537667	4.749357554	4.380362484	4.635689319	4.607344551	4.631853451	4.505188543	4.566748772	4.578867785
56886	6.956020127	7.008314278	7.189804022	6.90280157	6.699079997	6.728808307	6.851079175	7.051662714	6.981338666	6.605443488	7.14251407	6.668072073	6.853330371	7.014244318	7.031389797	6.850742889	6.949723247	6.904475753	6.851123247	6.786878526	7.000754751	6.948158709	6.955194767	6.551516259	6.782161512	6.803360142	6.770906961	6.796167218	6.806483761	6.728960253	6.653844659	6.742528508	6.972786612	6.785574446	6.764846521	6.89885736	6.621375798	6.781505787	6.638088943	6.592292976	6.77904221	7.005388046	6.829558796	6.641239433	6.58847004	6.913345986	7.007144571	7.163503142	7.313155276
222	4.258946072	4.395179949	4.391410853	4.697184384	4.296440184	4.565032575	4.429460456	4.311806704	4.511675987	4.412693681	4.447716436	4.506680544	4.450149	4.441274517	4.463719294	4.496020186	4.541258312	4.456719353	4.549264854	4.605532997	4.240495947	4.423695423	4.384077348	4.492904207	4.440934856	4.360848316	4.337341546	4.354132247	4.467760724	4.467946112	4.514793091	4.421782569	4.28589477	4.481655614	4.551506449	4.318027412	4.526830223	4.566993469	4.373313976	4.337479887	4.545553241	4.454619313	4.384703103	4.343133301	4.302457219	4.505459143	4.323487508	4.360547506	4.323690973
171586	9.126129172	9.076688127	9.513922781	8.858195443	9.015332728	9.917585151	9.4898011	8.926961531	9.333492007	9.14637193	9.495509342	8.852435361	9.017036926	9.314362719	8.630516268	9.145217826	8.815190466	8.773911789	9.235331008	9.269729853	9.419153237	8.856579737	9.085896058	9.306365318	9.072484254	8.801772574	8.807477237	9.217827982	9.116858936	9.005721364	9.28413413	9.559231763	9.246412979	8.812894457	8.755180686	9.001728061	9.035064009	9.215848906	8.960572479	8.882209042	9.008508402	9.026561524	9.202596284	8.688861644	9.443934193	8.528983747	9.304118582	9.11686901	9.122226561
223	11.59829993	11.94815948	11.97484365	12.59087291	11.62429198	12.30840992	11.76811094	12.20866315	11.89251463	12.65118652	12.09919358	12.71763616	11.93957036	12.40924605	11.78363416	12.38229422	12.35729886	11.69697823	12.54864454	12.47051886	12.11732448	11.86965122	12.24014164	12.62209315	12.32977941	12.01675245	11.7328267	11.87785382	12.63518712	11.89188	12.38946849	12.39095673	12.49042117	12.03780324	11.80665597	12.14728959	11.93966235	12.24952337	11.85535511	11.8578822	11.6538881	11.67875566	12.53405828	11.7136173	12.02089374	12.02677358	12.10366876	11.80415173	11.9265652
56888	9.916624311	9.918943921	10.22591744	9.689837467	9.600488702	10.32046548	9.694233439	10.19228102	9.991551102	9.844158302	10.10375725	9.762086585	9.821036074	10.00047224	9.882626359	10.08484264	9.895700936	9.930918718	9.993405027	10.18652319	10.15713789	9.981197567	10.15329609	10.19485215	10.12692141	10.01504898	9.956873569	10.05257525	10.16521977	10.03267301	10.19133644	10.11636788	10.1163466	9.913335361	9.984393243	10.0226565	9.849595274	10.16231461	9.823837927	9.900830722	10.02505354	9.965061385	9.896669204	9.922664923	9.933196668	9.804465593	9.985605267	10.03425189	9.843486632
224	9.313666992	9.895495339	9.465798023	11.03947355	9.407761044	9.74062943	9.769586071	9.832953299	9.298817241	10.49796328	9.445055041	10.74638188	9.79012475	10.00874901	9.700472978	10.39963571	9.975407463	9.854767897	10.57737928	9.926737247	9.537730353	9.724327773	9.546875496	10.6278188	10.25633832	10.43043264	10.20173372	10.10749551	10.51917548	9.84505579	10.04116179	9.656083078	10.14053246	10.38189773	10.08942783	9.923665733	9.920929253	9.937007869	10.38647029	10.00063048	10.08584146	9.749161817	10.62214992	9.547890087	9.839157423	10.5391756	9.402923566	9.383696691	9.204996398
225	3.894761483	3.63856489	3.792494858	3.989282578	3.904595755	3.840781434	4.003747762	3.805886476	3.912331407	4.025528568	3.909912146	3.98180705	3.885104585	4.01733029	3.873148931	3.958648046	3.985385639	4.078151946	3.969236836	3.734067343	3.705143347	3.882228455	3.8555061	4.114897429	3.768800497	3.886936674	3.762556667	3.911566854	3.930129527	3.929685726	4.057428356	3.968799759	3.93142422	3.857552728	3.81195503	3.907689614	3.893879948	3.862785972	3.946878684	3.989864135	4.044939109	3.937911794	3.831841788	4.003957093	3.971555154	3.914459992	3.843870003	3.893988657	4.048903842
55556	8.440252502	8.99252748	8.737884343	9.44267131	8.466151291	8.842801602	8.494128457	8.710465757	8.436442119	9.169374183	8.261463198	9.516106147	8.58655281	8.965494629	8.479725778	8.920164152	8.916328968	8.385705811	9.05874042	8.475587078	8.353067208	8.233583125	8.780177813	9.080104887	8.653357875	8.931909217	8.38166936	8.696620637	9.016551132	8.453863766	8.882355757	8.389118053	8.671239143	8.650254013	8.602236647	8.417037142	8.664470872	8.358953333	8.235298473	8.156722344	8.127024125	8.418124149	9.217387889	8.495866642	8.574038875	8.886850711	8.186330409	7.961634444	8.421004543
56882	8.930581454	9.626208027	9.76828583	9.386550625	9.448214337	9.145058224	8.95585695	9.220820697	9.624569687	9.159802139	9.494934073	9.343359069	8.876937029	9.487039285	9.488592452	9.310513718	9.579732921	9.088994091	9.118845841	9.456469274	9.905366347	9.269043994	9.745272017	9.151482535	9.015029303	8.769743516	8.615946917	9.009483845	9.076582739	8.289078124	8.944687169	9.386435149	9.172874914	8.542076144	8.937657059	8.73812138	8.990380495	8.828993284	7.875530224	7.996446988	7.909928251	8.842491007	9.226678811	9.013200136	8.425423281	8.76973223	9.591355272	9.12178167	9.571552871
226	11.64429566	12.85401651	12.46135994	12.54552085	11.78413544	12.26652314	11.66345862	12.04064565	12.41413344	12.48594066	12.27459796	12.02821699	11.8009305	12.19870377	11.88444301	12.61553019	12.41637491	11.76169735	12.50781514	12.03909168	12.155548	11.69938519	12.52774831	12.29888376	12.19960907	11.6606214	11.62721157	11.59133462	12.30569385	11.43302732	12.29197981	11.82796815	12.29275434	11.95442773	11.7328841	11.82348464	11.8997075	11.40729547	11.09964375	11.5154149	11.53522584	11.61531391	12.25179219	11.5936293	11.69581372	11.58172186	11.98823779	11.77059007	12.53281175
55554	4.881299813	4.874100489	4.784708583	4.879325566	5.000477304	5.002279732	5.065767902	5.036056195	5.003861743	5.028430997	5.04610126	5.25314042	5.061798732	5.033732099	4.796628046	4.906633523	4.977264558	5.25338379	5.103652858	5.277475227	4.803175914	5.097938707	4.827312461	4.804696375	4.952030483	5.062144767	5.095898825	5.015698925	5.159347059	5.129981358	5.027787146	5.195132385	4.969343933	5.060543291	5.154095707	5.092210994	4.945919002	4.972178024	4.999108369	5.199149322	5.031601548	5.013974126	4.857149235	4.996788541	5.009201474	5.147616558	4.92170384	4.953973864	4.949248862
8516	7.923211242	7.023617048	7.644388013	7.791609627	6.796711156	7.223140607	7.059839987	8.140013199	7.401902222	7.195522527	7.667754284	8.330319536	7.116654264	7.993287496	7.651341925	6.453153505	8.203765382	7.971251088	6.860260378	7.5432979	7.569135559	7.93853792	7.655690172	6.804567423	7.078703235	7.368063701	7.162906357	7.264768577	7.101540643	7.093289494	6.897614728	7.298947966	7.380473438	8.235055005	6.979247374	7.464504411	7.050560233	8.409527825	7.851640271	8.102064005	7.634419267	7.610610861	7.178297215	7.843520536	7.046107873	7.392204452	7.346151274	8.27537479	7.974455112
9847	9.561686179	10.09977816	9.636971093	10.12916797	9.611247321	9.200667318	9.807070735	10.10282946	9.842584707	9.731322111	9.781763626	9.485186653	9.554142137	10.13714688	9.784491487	10.18495442	9.728984519	9.709193297	10.02166705	10.15212767	10.00260717	9.67408719	9.433188882	9.971027934	9.994757203	9.591933111	9.618736802	9.984936649	10.24670438	9.387527563	9.854530652	9.997252924	10.07256985	9.6418282	9.316103546	9.788138196	9.637695376	10.08847586	9.300948659	9.273530256	9.66354438	9.702107321	10.24718053	9.724330072	9.682399688	9.717064357	9.798718012	9.746363981	9.766415976
229	10.51955449	11.985082	10.54702263	13.36754853	9.908005064	11.39255005	11.92733133	12.30909392	10.23887377	12.32534746	9.670437819	13.48594295	11.9029325	12.36804025	11.64206687	12.68204204	12.5564598	11.99759851	13.21644049	11.31090479	10.94660727	11.79789011	10.85693313	13.19773842	12.72128418	12.58019137	12.3942784	12.50400942	12.82966966	12.31221132	13.17069756	12.28812891	12.94200899	12.63415704	12.37088143	12.28119115	12.35122525	12.20207984	12.44509733	12.51721178	12.10860465	11.59098928	13.50176966	10.51717547	11.90374582	12.66114096	10.62214568	11.01697848	10.63551492
9848	5.302025119	5.641698136	5.384821556	6.044932781	5.275356029	5.187485908	5.420021743	5.33962424	5.128394444	5.583840971	5.113175332	5.741789966	5.544474648	5.547054801	5.265122522	5.541206652	5.085282545	5.160282013	5.810020892	5.306896153	4.982554536	5.42133275	5.174223659	5.609946609	5.395571471	5.588751204	5.450232808	5.484959011	5.526586345	5.660346017	5.601218922	5.141668057	5.620186206	5.640713166	5.367153806	5.210719405	5.595682264	5.226743041	5.632002499	5.443134134	5.445585851	5.694482451	5.834906025	5.196237086	5.479958504	5.571459602	5.337455714	5.34243556	5.400566835
55559	7.38807508	8.073937333	8.176752748	8.227519671	6.79608437	7.551014561	7.380970912	6.880718084	7.459925886	6.55467967	6.772173212	7.372397797	6.505492007	7.180511914	7.109798433	7.33138219	7.609445769	6.980107345	6.92751544	7.002164955	7.483468113	6.777012566	7.479947198	7.410264338	7.168264362	6.678230211	6.565348599	6.849423175	7.19669472	6.726031515	6.796117679	7.400393189	7.282479671	6.547368273	6.683268619	7.010080456	6.863640626	6.828214622	6.63281675	6.47682544	6.775414518	6.760954481	7.667976869	7.1257963	7.273266235	6.741164045	7.019951139	7.107615792	7.364934202
8514	6.086969661	6.351295201	6.09048001	7.0387417	6.163355994	6.310964047	6.42064369	6.220223906	6.367256918	6.307041346	6.228348396	6.831306852	6.229446931	6.348792264	6.550635898	6.385737526	6.596761569	6.273768305	6.481482461	6.250043191	6.437674983	6.299778831	6.38149251	6.548161535	6.273835447	6.625521944	6.288196088	6.210646141	6.518218674	6.342422675	6.597566942	6.385466787	6.404026309	6.286777869	6.388523966	6.163204513	6.263408585	6.148420196	6.623409811	6.133923748	6.187578327	6.09181455	6.802015475	6.160521873	6.157949819	6.825615774	6.707312159	6.249766767	6.660206686
55558	7.124852672	6.748796276	7.236444821	6.64144749	6.673865181	7.0509396	6.854973163	6.749416274	6.855652225	6.375095638	6.598148797	6.459050435	6.564263029	6.497922994	6.870115356	6.106539505	6.863163595	6.861120507	6.453205542	6.834270001	6.928777368	6.885133204	6.972306822	6.739096774	7.082719438	6.666742157	6.940692779	6.700671914	6.707884335	7.093465979	6.937257508	7.064222029	6.883089255	6.60993584	6.789507832	7.050989782	6.606323829	6.78593301	6.60843551	6.486359772	6.462031095	6.934170863	6.660480104	6.896066749	6.927003058	6.746705432	6.950983674	6.850546653	6.981807789
8515	6.761827531	6.832009795	7.418067185	6.592084566	7.027434801	7.807962337	7.48328813	6.644033605	7.333238263	7.58713156	6.903451739	7.088672447	7.083853091	7.46347321	7.344551334	6.596768991	7.237000927	6.989365495	6.843044581	6.688201722	7.521072166	7.048113237	7.36981992	6.60587243	6.872836806	6.759420558	6.656174442	6.696286341	6.822836814	6.793210381	7.155787943	7.016330706	6.592986402	6.964731312	6.874918255	7.339380491	6.737185538	6.906272298	6.53857412	6.548527176	6.889854008	6.703064463	6.717860076	6.718915707	6.526503205	6.405959683	8.585527234	6.651755712	7.837866184
9846	9.22201652	9.133221094	9.643083909	8.975384913	8.577266908	9.085999362	8.795189238	9.470811818	9.520821564	9.100479617	9.75334552	9.20961959	8.976260861	9.173870856	8.84016895	9.697334528	9.462091751	9.605757523	8.949674509	9.582687418	9.446084173	9.283226298	9.420852949	9.378493744	9.234682046	9.080680609	9.19497886	8.917170223	9.466537257	9.239842877	9.396293676	9.528774778	9.358891227	9.224107888	9.62198128	9.414533843	9.282118691	9.129734008	8.46029341	9.080599886	9.126360567	8.966469083	8.992638949	9.216007495	9.48622007	8.905543832	9.323237997	9.304689321	8.803032086
56889	10.48238614	10.81174963	11.14536799	10.6335171	10.60451529	10.70414699	10.49017227	10.88733732	10.97351206	10.62880249	11.01176331	10.55085213	10.50079418	11.05234293	10.50185375	11.09682886	10.78689508	10.68390252	10.79184581	10.91697271	11.01930204	10.73555799	10.97710821	10.83581918	11.08754533	10.4971712	10.81464721	10.69757299	11.1160479	10.64145694	11.03632536	10.98549108	11.14967355	10.54683895	10.60267764	10.89653647	10.50455353	10.77191821	10.41345933	10.54080574	10.63170983	10.72173763	10.86487314	10.62404693	10.82726084	10.616817	10.68907734	10.86833327	10.6975706
8518	7.22958047	7.739640191	7.758264066	7.692013196	7.27745415	7.368288114	7.219483644	7.650078852	7.746688121	7.544078272	7.558743038	7.439856553	7.228397147	7.763180956	7.437747883	7.808041105	7.668273475	7.393995239	7.686365039	7.521444419	7.836404614	7.471624316	7.836654188	7.408829256	7.483791785	7.133672895	7.13963213	7.22842613	7.376258092	7.201892229	7.515246107	7.404093061	7.57548305	7.12328203	7.109848502	7.269465985	6.982914208	7.342571625	6.893007579	7.053887557	7.006815306	7.444594932	7.52492057	7.43859741	7.294332946	7.358648986	7.270938125	7.575655215	7.68983229
9849	6.035015278	5.853740834	6.61023371	5.530963059	6.490886519	5.7744047	6.263874992	6.154398015	6.211807985	5.711524807	6.184601069	6.018206963	6.428896587	6.329088759	6.213754498	6.073752148	5.735540152	6.756164206	6.461725471	6.659627683	6.275266229	6.139338358	6.061957039	6.135219881	6.459957151	6.034634069	6.009561356	6.339737228	6.668424783	6.272610924	5.954045971	6.558118548	6.510857438	5.939386566	6.250404987	6.348838064	6.203464302	6.486131256	5.881731613	5.890527219	5.901000551	6.177861536	6.300033242	6.565890932	6.705667122	6.253580661	6.341806191	6.127390322	5.786111727
8519	11.22927191	12.58139605	11.89413813	12.05866249	11.89646436	11.90055569	11.58928804	11.63302913	12.75665653	11.54684364	12.17313797	11.94694736	10.43191717	12.52782138	11.84314372	11.27598196	12.46141053	11.09109851	11.14194691	11.57460035	12.13321588	11.760552	12.01092321	11.67694557	11.13506716	10.64065918	11.74034395	10.90622091	12.2283498	10.22218381	11.2804994	11.11337847	10.9524171	11.09965467	11.14133368	10.41510812	11.05916269	11.20040195	10.84071439	11.23234725	10.96996346	10.49982656	11.16327701	11.56631938	10.10766907	11.29953454	11.95957377	11.8978117	12.29952605
8530	7.935750031	7.963164055	7.386438841	8.106434699	7.419990184	7.748121517	7.848292282	7.21492635	8.106803419	7.912677918	7.593774043	7.798849163	7.054277974	7.280275964	8.083895846	7.122808415	7.679981515	7.846011285	7.127909973	7.646990044	7.757928787	7.411554354	6.831079429	7.041542428	6.571378749	6.711751006	6.617578867	6.613033446	7.032055499	6.562860103	6.559011355	7.37700861	6.864297093	7.021287845	6.887148322	6.81126806	7.361579937	7.21004049	6.829642773	6.562933809	6.745236684	6.898336243	7.173851437	7.079220726	6.864882822	7.052669632	7.916982718	8.074519987	7.940758647
9861	11.21298148	11.27819896	11.47895286	11.13313768	10.88954728	11.33282326	10.66869155	11.67596608	11.53465635	11.38653858	11.62244631	10.84382364	11.07505582	11.52548285	11.12601015	11.57913509	11.2783488	11.16372	11.30800865	11.23504452	11.32088299	11.15233255	11.63217524	11.38162341	11.37363897	10.80861549	11.05469762	11.01939699	11.16202321	10.85453549	11.35452073	11.4303331	11.39526531	10.84155008	11.03213911	11.09675295	10.96421366	11.1156114	10.56293065	10.78903541	10.72223032	11.43341218	11.25293827	10.99114201	11.27212646	10.92265583	11.27234497	11.45377605	11.26805425
8531	10.69680461	11.34325349	11.24438614	10.79457239	10.76458041	11.39195278	10.5325777	11.05234351	11.2579271	10.93170746	11.3056059	10.88030509	10.61766094	11.42922632	11.03690236	11.25844234	11.24378257	10.47983153	11.53525349	11.0419188	10.831577	10.60658707	11.49850332	11.12251214	11.2530031	10.63886279	10.39202376	10.93119443	10.99080543	10.7289161	11.16582146	11.26345549	11.26200162	10.79206441	10.88137974	10.77001413	10.62914147	10.56701029	10.47236343	10.50188336	10.43598449	10.85193155	10.88391128	10.57530692	10.88404144	10.48671598	10.96033926	10.62482174	11.45314718
9862	8.393782393	8.752250164	8.938566787	8.851891625	8.252246002	8.70406139	8.291810814	8.529578243	8.547392503	8.632318764	8.603762785	8.696721973	8.312535204	8.712623336	8.486283247	8.757573304	8.718005526	8.295070855	8.380339286	8.26584516	8.757076703	8.327016854	9.040012101	8.684343886	8.537189946	8.325991382	8.116388485	8.144425263	8.527849878	8.193438383	8.633457733	8.51610938	8.709337359	8.225378368	7.58955008	8.287393746	8.364578054	8.1481328	7.74516965	8.043122083	8.002667692	8.291567608	8.738640501	8.344357999	8.168485185	8.280312086	8.375644928	8.339858342	8.883536254
11061	5.190591543	4.642057233	5.243368392	5.157771166	5.245499786	5.173566346	5.057879029	4.933880785	4.838660125	5.245304686	5.322346757	5.542503251	5.041432584	5.195885827	4.882132322	5.148093	5.345636394	5.123252112	5.121090219	5.139647243	5.277964926	5.133240056	5.075144348	5.20061786	5.0683778	5.231236861	5.418559867	5.475761074	5.392705154	5.298235069	5.151190201	5.775510613	5.391415403	5.1968858	5.490014974	5.240597238	5.018081003	5.084896224	4.848793834	5.094977175	5.231236861	5.026624226	5.251356624	5.52553942	4.984079272	5.462972319	4.94673331	5.099588249	4.980847228
7200	5.706356688	5.434625893	5.949232631	5.525319224	5.996815992	6.117931462	5.811811454	5.641403679	5.723553121	6.096115291	6.107169747	6.484128314	5.949299568	5.472024053	5.90235008	5.614460326	5.595163477	5.931920624	5.789844623	5.929840032	5.794341544	5.831637408	5.632684248	5.72593283	5.891856267	5.777113572	5.858601518	6.080911627	5.895536893	6.044736381	5.961594281	6.191413214	5.841470898	5.983524788	6.4375632	6.170807777	6.117023057	6.00161069	5.599980415	6.002787258	5.849444238	5.971732387	5.620216702	6.137949025	6.22306373	6.06567132	5.900403996	5.904363306	5.676051276
11060	8.296882641	8.266134061	8.221007481	8.35063137	7.92353186	7.931835301	8.021543729	8.260713664	8.45723503	8.034109063	8.310421139	7.893762762	7.859553594	8.317993678	7.951533771	8.424229393	8.385717782	8.099411468	8.03426683	8.207038925	8.329622658	8.217325259	8.58381445	8.235603557	8.671158758	8.160020061	8.331180363	8.391428073	8.259412204	8.215342946	8.417550883	8.324471384	8.288992966	8.288117738	8.204135742	8.236729821	8.096914492	8.235442595	7.874995396	8.284656547	8.107664265	8.174454148	8.226998741	8.239610424	8.136013548	8.069396325	8.163656667	8.243438811	8.117618741
9860	6.009043506	6.104688759	6.051985574	6.315375404	6.218622227	6.211386879	6.138680847	6.024266109	6.700925052	6.356436229	6.35526986	6.327695111	6.102582041	5.948717889	6.012391107	6.271088414	6.483482254	6.053137318	6.171241923	6.254155658	6.226730756	6.218858431	6.087544164	6.251370628	6.157436796	6.137428863	6.20822624	6.204594378	6.297687237	6.170280689	6.289588994	6.379339883	6.282171945	6.313744633	6.117739968	6.173618154	6.208438715	6.322895777	6.094428419	6.226349716	6.236353039	6.055097516	6.30351257	6.346752294	6.381863076	6.337792721	6.056120886	6.283311754	6.348998296
11063	3.909448813	4.049931298	4.089437876	3.970565533	4.050397293	4.133398204	4.018217891	3.847557349	4.091383909	3.986015436	3.980045424	3.992383452	3.997972751	4.031143375	3.862508181	4.118543576	3.918447506	4.070572438	4.115430476	4.138941279	3.975523591	4.005176069	3.950939937	4.221325509	4.007387164	4.044019558	4.087914265	4.269113396	3.948184663	4.095973973	4.134447628	3.900680263	4.015774205	4.060164345	3.930385127	4.231740908	4.107931725	4.059576413	3.971043736	3.986905659	4.085426401	4.07630313	4.026314142	4.014490451	4.321693796	4.048321682	4.15946538	4.308284084	4.087467307
8534	6.898738542	6.833187946	7.993196177	6.908205148	5.839300567	7.116953056	6.17599109	6.827668217	6.757043306	6.736627563	7.475772119	7.280286513	6.956516567	6.731882653	6.344450592	7.347368822	7.128699808	7.343203745	6.851189666	7.490933765	7.114474895	7.135639015	6.901537036	7.138403586	7.437483539	6.826734082	7.174405343	6.68010815	7.379932561	7.623044218	7.264652897	7.681104066	7.302591144	7.024687593	7.296490065	7.65626499	6.523144834	6.942304836	6.366687409	7.07140749	7.234103015	7.06933078	6.761510077	7.141502453	8.1287487	6.632693161	7.747285242	6.949836479	6.474962544
9865	7.192925136	7.195421829	6.705457807	6.364506444	7.299285545	6.685682861	7.625878041	6.629709642	5.411315736	6.762592394	5.463196846	5.861301991	6.575442222	6.756768797	6.993428745	6.53073503	6.34014336	5.954661065	6.580813508	6.249911357	6.36792702	6.201925341	6.405719314	5.981121932	6.702368378	6.268524964	6.38787887	6.126519429	6.709827351	5.890954784	6.607112606	5.994164895	6.648429938	5.92384836	5.557238286	5.573166184	7.031947952	5.727552236	6.550450801	6.643433852	6.630461671	6.273802927	6.79334391	6.352963751	6.122478457	6.923784242	5.992444812	5.842480908	5.989169577
11062	6.808965334	6.412568687	6.45259514	7.052050914	6.650154199	6.717367731	6.517813996	6.575457239	6.41348878	6.76117847	6.601908904	6.712316403	6.793574145	6.653608058	6.450052722	6.813005382	6.68061844	6.546508133	6.953261379	6.386293783	6.370409357	6.589490615	6.750668074	6.943791149	6.683733199	6.660277591	6.432889995	6.618819629	6.78352306	6.681872186	6.673912054	6.557301739	6.600162087	6.656426099	6.548875168	6.685131782	6.676364262	6.489392758	6.676282013	6.467204267	6.693192106	6.789566019	6.943441424	6.55518421	6.605993636	6.859297158	6.443452736	6.508642658	6.362005795
7201	5.085161586	4.533811873	4.56632709	4.697802738	4.811092589	4.906726751	4.813218511	4.76628001	4.942881648	4.917438276	4.784133892	5.063636154	4.991812417	4.731802365	4.861434659	4.859784944	4.914669058	4.662747058	4.613269775	4.967553427	4.679054231	5.024508429	4.579431171	4.773794235	4.440996053	5.014519874	5.098997759	4.78065676	4.738700441	5.174303228	4.920744002	5.24612478	4.74158824	5.189963558	5.358037488	5.363083158	5.023524847	4.951060132	4.766050844	5.007849577	4.651905927	4.780022662	4.929985386	4.884151647	5.060183718	4.975956558	4.576889606	4.874343744	4.649665806
8535	5.904926345	5.983886214	6.304072467	5.978973516	6.106597465	5.955592165	5.985536019	6.037297024	6.132273295	6.298479422	6.251660993	6.192588141	5.822826555	6.148001289	5.957469235	6.076299682	6.270047853	5.910765494	5.848046277	6.211192791	6.374899327	6.3039521	6.258626123	6.018786788	5.880244711	5.718171643	5.697787833	5.764588279	5.968820154	5.881240115	5.94724936	5.979018265	5.933820965	5.765097322	5.881348525	6.010551231	5.855183711	5.710289106	5.452483959	5.719174524	5.436623197	5.636880458	5.690723248	6.020560714	5.977194709	5.910495371	5.792458175	5.812062822	5.73247714
9866	5.965235229	5.903912289	6.043495252	6.687293402	6.105151015	6.184334312	6.251016009	6.085232648	6.170553877	6.181157594	5.922373965	6.227493476	6.09563862	6.15224165	5.968761345	5.972676523	6.18453004	6.313930999	6.15872113	6.132977631	6.172188802	6.010448338	6.214817424	6.355049137	5.904221104	6.261385052	6.148700542	5.930518216	6.35440991	6.220217418	6.151170279	6.35902018	6.15829766	6.03259132	6.143118458	6.105486137	6.214740101	5.951474809	5.871828391	6.000246088	6.117583965	5.664507491	6.435254378	5.96107266	6.1835083	6.104162122	6.043132414	5.863280114	5.893085743
11065	8.180051672	7.786043508	7.269348058	7.909217052	8.931617083	8.037454898	7.884912315	7.871426522	7.645680795	8.176048128	7.991055843	7.702735794	7.734252717	8.291650975	8.216652346	7.465927924	7.234408793	7.627501678	7.160576007	7.938712615	8.197319804	7.640768192	8.389902678	6.719178273	7.303271798	7.342901388	7.452908503	7.350574921	7.481838387	7.497880486	7.515032307	7.516358555	7.315618067	7.748019824	7.764529059	7.780045447	7.374968243	7.74521295	6.809115483	7.297380126	7.309866609	8.726981462	6.979916842	7.271306914	7.342647592	7.659597356	9.522461138	7.431521788	8.640092094
7204	6.311989471	6.211985518	6.267767861	6.119175077	6.766959579	5.914755695	6.40265005	6.147650361	6.043632991	6.046337576	6.017203208	6.257537457	6.188899005	6.166984494	6.382956724	6.151829489	6.066224525	6.110060442	6.137614057	6.157343761	6.371572593	6.2232662	6.304707103	6.102738232	6.228431494	6.210502209	6.159311597	6.154044841	6.128747225	6.106417921	6.127521489	6.029592111	6.072139005	6.084873926	6.070357849	6.153193773	6.198445346	6.189992827	6.170178792	6.050395341	6.15185357	6.158752192	6.184105121	6.055866613	6.132220835	6.190764007	6.451034562	6.058774025	6.633455589
8532	6.650492853	7.215860014	6.358063906	6.620836868	7.137833594	6.621169314	7.017237144	6.245644095	5.990333035	6.393354065	5.711057304	6.379031136	6.562268544	6.299642578	6.894086321	7.476928008	6.291378584	6.276932081	6.639570475	6.651157239	6.578081857	6.411390367	7.078195024	7.040062265	7.170705403	7.029293709	7.163262649	6.876029186	6.734623843	6.314794346	7.001498332	6.528722093	6.387928614	6.320735851	6.60827392	6.640707352	7.636387476	6.416709948	6.484978617	6.55991132	6.941202449	6.920994995	6.680592625	6.285441203	6.997815322	7.217780327	6.588044025	5.946797859	6.730819179
9863	8.409111355	7.934288317	8.790130309	8.435345271	6.665276631	8.563839151	7.891444211	9.188408361	8.761417714	8.496165744	8.737687429	8.439540119	8.195079107	8.833454808	7.897831049	9.184372671	8.958743578	8.737718024	9.149474251	9.147486396	8.58117454	8.606655513	8.800911872	8.902627954	9.047611578	8.741086669	8.570765949	8.651789765	8.844191675	8.728380682	8.916933188	9.174987875	9.227278654	8.530479186	8.617821549	8.95955596	8.525702458	9.025183755	8.265059704	8.424785654	8.588789572	8.759427483	8.721772251	8.340049446	8.835719492	8.499888474	8.332678675	8.866908523	7.809945258
11064	6.636349659	6.160629336	6.429891517	6.062057136	6.319633153	6.286789811	6.310221609	6.240744096	6.216090597	6.048160301	6.012381518	6.131020495	5.779519169	6.176359739	6.495930175	5.749675082	6.422289921	6.297019949	6.153169492	6.019629963	5.948599643	6.481040991	5.965721346	5.830220969	6.003216645	5.897865306	6.235545601	5.864936814	5.94813975	6.080825017	5.952933065	6.221904026	6.024053745	6.051493371	5.951009544	5.913107116	5.914713738	6.357161932	6.157379642	6.013266494	6.145404187	6.397870033	6.21566054	6.280574886	5.862579768	6.181101929	6.720242454	6.398841865	6.724089451
63982	5.032768291	5.949380578	5.250901694	5.047317091	4.859662229	4.961263781	5.702051189	5.619516027	6.664639929	5.110170983	6.149545781	5.594239455	5.611873914	5.383825352	4.659451919	5.020261075	5.596369652	5.554558393	4.792349393	6.234676724	6.388585063	5.422806066	4.797299789	4.726618578	5.304772375	4.961091111	5.279216319	5.238466481	5.228392416	5.137675796	5.45822	5.321145008	5.400942408	5.447175168	5.092176213	5.20045949	5.142752678	5.386199263	4.965853575	5.278446381	5.327262415	4.732122602	5.460678996	6.968712199	5.680250067	5.992488352	4.741145389	5.046982301	5.861505001
7203	11.26888097	11.73416064	11.46567712	11.35274627	11.47256707	11.7387942	11.1531334	11.41548493	11.60983684	11.72510488	11.55280492	11.46852672	11.17846115	11.60490257	11.37368866	11.63988885	11.54436829	11.18986704	11.50375366	11.61083335	11.64977796	11.18452174	11.68447972	11.34160243	11.40130023	10.97362202	10.96309905	11.02868865	11.22808773	10.88536229	11.3937692	11.34091447	11.33902716	10.88873271	10.90028984	11.06593082	11.11108348	11.10346003	10.75601868	10.67109291	10.80785114	11.10267005	11.44447421	11.20740847	11.02489417	11.00713232	11.32499893	11.17253141	11.85956408
8533	9.153309381	9.197023129	9.204671678	9.162022957	8.87284468	8.909214881	8.715645535	9.494941893	9.245671214	9.389373249	9.478025849	8.847629125	8.851512495	9.260393193	9.090981562	9.577656259	9.075084714	9.04094959	9.383393826	9.433343616	9.224022089	8.854379306	9.413149443	9.400900601	9.00389442	8.824369718	8.885161358	9.00993411	8.936722821	8.597404614	9.181767412	9.037646892	9.070842555	8.510534604	8.907811296	8.910113458	8.487315337	8.961661031	8.42058649	8.526054983	8.751918843	9.220894168	9.118861583	9.204682778	9.261768696	9.081423055	9.365898553	9.151125795	9.353845324
23046	6.82409073	6.804162539	6.427399841	6.452367167	7.103490271	6.212549347	7.17244687	6.533662581	6.849220894	6.925708431	6.685983429	7.23667663	6.749325573	6.393520678	7.032174428	5.906140697	6.621631478	6.610462977	6.41294125	6.461616371	6.780163683	6.736688166	6.218041196	6.888066623	6.546709873	6.629960598	6.61405581	6.725111818	6.967147528	6.724562834	6.850222748	6.957156205	6.598695297	6.768142999	7.174349542	6.938117329	7.128869216	6.938500076	6.51313445	6.529472465	6.503412479	6.223311588	6.452866949	7.047857867	6.518671414	6.513777251	7.194714832	6.686477985	6.642025968
23047	8.113282788	7.987887277	8.430348872	8.110872907	8.371231558	8.045236729	8.210520548	8.898599759	8.413913981	7.748334	8.652318127	8.370719212	8.199138911	8.472833169	8.297163113	8.258111704	8.5398058	8.454003725	8.495152122	8.690271779	8.75958549	8.582494413	8.078433539	8.474731255	8.740713592	8.214740731	8.393432814	8.422950901	8.650635807	8.407774253	8.417468918	8.943744304	8.671917973	8.206038346	8.112271502	8.566712105	8.068161256	8.871672725	8.224527131	8.204518735	8.428545018	8.313516857	8.371384124	8.346157039	8.276093952	8.395378503	8.447954305	8.409178916	8.235377836
23048	9.907383417	9.653030512	10.25346891	9.807277857	9.801659991	10.40029991	9.780849536	10.06603943	10.07813313	10.02022954	10.16568732	10.10717997	9.46159477	10.15288859	9.61499413	9.945967994	10.32234142	9.968376142	10.01784501	10.40033161	10.22124357	10.08248995	10.35700396	9.957847704	10.16478197	9.465475475	9.632389994	9.913052123	10.12356676	9.84805568	9.979584072	10.28036785	10.20413331	9.665733441	9.665347331	9.945639571	9.698847719	10.20846244	9.400733756	9.887207372	9.556193471	10.00715199	10.05354431	9.99684512	10.04762413	9.587988497	10.08944581	10.05282909	10.13834046
23049	5.073807504	5.107307671	5.044277511	4.958509875	5.084815113	4.577198929	4.955707092	5.068832446	4.860232251	4.692084143	4.880405792	4.78986875	4.867563131	4.920461155	5.011004709	4.935654954	4.987910696	4.849973442	4.934785061	4.954232314	5.033800858	4.891591722	4.992695768	4.776118138	4.919752979	4.752749604	4.824202304	4.84204112	4.853878251	4.731998773	4.855160428	4.880530428	5.08306467	4.836567649	4.681346112	4.983424454	4.743524535	5.036563054	4.911009807	4.719039407	4.824099869	5.030512658	4.965234385	4.855245494	4.797867574	4.829412382	5.191869739	4.915153224	5.202994107
230	7.660458474	8.303175757	8.58231075	8.419549983	7.64355866	8.281279174	8.334884041	7.921481867	7.85565181	7.863879239	8.169074573	8.70990191	7.506228998	7.605982464	7.608154074	7.73786807	8.861842193	8.046608892	8.634734908	9.293664541	8.018152047	7.70069772	7.456430616	8.356727494	9.01859401	8.042926204	8.479396246	8.481190627	8.539682817	8.634478225	8.329216769	8.802291558	8.498638312	8.171321528	8.542081002	8.649033954	8.516101233	8.834331144	8.036752442	8.415570689	8.55165194	8.038759844	8.545168438	8.674720746	8.509739378	8.930676803	7.692164235	8.506919624	8.223382116
231	11.32006075	12.25752613	11.73602141	11.74085582	11.80770737	11.83888495	11.1874889	11.51934717	11.75834454	11.84524273	11.71326646	11.32073224	11.22261223	11.57384833	11.460364	11.37527582	11.74330336	11.08964147	11.5643423	11.34359275	11.73252957	11.21610322	12.07429734	11.52554764	11.40025986	10.69897298	11.02688138	10.886316	11.44860189	11.12806452	11.51706524	11.13061327	11.46275227	10.96324332	11.13130175	11.37956775	11.0227358	11.03206277	10.36274641	10.74084491	10.71945593	11.01985796	11.22049583	10.86878968	10.83467755	10.66640221	11.82563862	11.3466479	11.79339801
100289097	8.881367207	8.835258682	8.790174506	8.801887262	9.118567475	8.983950457	8.487437014	8.843277543	9.049237097	8.777589643	8.745262948	6.779124082	7.316222741	9.381719354	8.798748667	8.841018142	8.251440889	8.833381021	8.809855913	7.448618414	8.70037995	8.405789637	9.13227495	9.247893352	8.746484138	8.663572857	8.649564443	8.74056539	9.073735352	8.29893786	8.623104441	7.5419644	8.248801271	8.703864431	8.296970432	8.344030255	8.447249469	7.874127205	8.675308671	8.435958997	8.454408591	9.112061664	8.781214085	8.713097345	8.617816359	8.971451058	8.993274289	8.74114008	8.894974863
23040	4.069854926	4.141659687	3.978317704	4.179823125	3.933883443	4.058585582	4.161984228	4.046363392	4.055381139	4.037167729	3.955494787	4.233579935	4.043589232	4.001681495	4.133863458	3.953078568	4.199855196	4.054629995	4.026775435	4.091710651	4.106095393	4.073305659	3.944682355	4.158053173	4.048363102	4.149378659	4.149820782	3.817873782	4.068570752	4.015591705	4.078682342	4.094547119	4.09462434	4.076493848	4.123199767	4.054803465	4.030169864	4.039935893	4.065448732	4.097686537	4.082015378	4.008067155	4.069420529	4.009979394	4.293009185	4.163112841	4.0327322	3.979781522	3.985904381
23041	7.158345361	7.317722994	7.464276772	7.427110616	7.194150441	7.308705089	7.184026408	7.520075987	7.248791857	7.296012341	7.356059958	7.210831627	7.274104858	7.448607108	7.209034315	7.418015074	7.236822279	7.391023549	7.511374863	7.343202952	7.323953162	7.339108721	7.444380671	7.326957854	7.509345463	7.468516575	7.365550556	7.333259071	7.406625348	7.22374863	7.323312577	7.182410129	7.305260797	7.263142434	7.327008045	7.473689686	7.015603062	7.412921391	7.1759726	7.119135586	7.26885269	7.458552354	7.507597063	7.143407599	7.396674994	7.336371167	7.473880328	7.561293847	7.253564747
23042	9.832367824	9.714182133	9.878202575	10.28106655	9.885564492	9.825399307	9.559212006	9.884497636	9.813421924	9.460451232	9.747125851	10.2883386	9.958309012	9.925164541	9.454147355	10.01604234	9.915470701	9.7294266	9.969597509	10.19033958	9.743309612	9.501794481	10.04623265	10.15322496	9.894463673	9.564050535	9.87244104	9.877829873	10.02053108	9.889491391	10.19572984	10.03416717	10.11095768	9.757508754	9.82484252	10.13430383	9.842154144	9.652003792	9.908301283	9.782857397	9.977031208	9.680545185	10.19629519	9.320663122	9.816840403	9.867546931	9.723947994	9.656970253	9.900800918
23043	5.921747961	5.683399716	6.145139345	6.237905266	6.220291791	5.801598233	6.26204389	5.444006998	5.660541339	6.063970441	5.504229138	5.938153558	5.918675486	6.221090342	6.298231938	5.803341558	6.090410949	6.188890461	5.857639605	6.23834605	6.208001555	5.824922266	5.699334865	6.108785027	5.897814076	6.222375309	6.30313089	5.673900061	5.59247018	5.633347137	5.524076657	5.621702334	5.608183495	5.628792508	5.723757315	6.428230879	6.119771393	5.563709165	5.842853005	6.458109818	6.370976794	6.710955032	5.748005864	5.961472848	6.445586671	5.679901785	5.902752	6.255602695	5.871718363
238	5.484449299	5.157077448	5.414460097	5.455317456	5.291636929	5.197260865	5.314299316	5.210172319	5.360780753	5.437130157	5.550486943	5.525272402	5.164819649	5.195894139	5.109447778	5.256357546	5.401922804	5.428787499	5.224516365	5.458271998	5.384114223	5.446563482	5.373290082	5.383506837	5.280373614	5.450939467	5.344294669	5.282400954	5.487083909	5.463454728	5.256922635	5.617405783	5.330920376	5.248889774	5.531820258	5.388793917	5.321003356	5.410225407	5.168276592	5.245207847	5.179680792	5.232287235	5.236350631	5.469168073	5.485850865	5.346433107	5.062490902	5.157253358	5.309858347
11067	8.253923693	9.283561695	8.356221104	8.701485773	8.831090023	9.011522407	9.144230292	8.484587058	10.03188058	8.471180965	8.680692259	8.377818058	8.063529319	8.435140576	9.183181008	8.409670631	9.170152234	8.323852152	8.542928893	8.15636672	8.755343411	8.264870191	8.816673298	9.866823975	8.88404666	8.629398165	9.553918836	8.4812678	9.715078092	9.36997725	9.172001157	9.273490469	8.909362261	9.240003913	9.473512331	9.882249172	8.621415547	9.22266479	9.694946793	8.929538757	9.684032261	7.868142105	8.623908629	7.982981995	7.671470146	8.159375507	10.14838974	8.436823518	9.82436404
239	4.951081712	5.092219194	5.324696299	5.163529947	4.938479838	4.953702901	4.934165968	5.116399101	5.113620211	5.273212968	5.668271744	5.475365198	4.865873265	5.080901765	5.073897875	5.251324566	4.827335622	5.46827672	5.102447946	5.04497627	5.25647438	5.137730319	5.140778911	5.168506221	4.856787364	5.034738876	4.796424429	5.016078155	4.928897639	5.17891976	5.460717299	5.579860976	4.915243607	5.201394111	5.255142974	5.175535578	5.440334474	5.00210469	4.880585176	4.979848915	5.175114431	4.852602618	5.097725146	5.056833139	5.40302457	5.128437458	4.995111879	5.178927695	5.234221195
8527	8.835176897	8.680224273	9.037626365	8.924010707	8.705813599	9.421562271	9.08143481	8.82475223	9.288417546	9.041278229	8.935080757	9.001167468	8.805539423	9.391486678	8.672581112	8.981997266	8.909396809	8.795858266	8.400755253	8.529486532	9.151351548	8.799637314	9.247579753	8.616129611	8.451670634	8.41703175	8.379949187	8.460666809	8.347037158	8.649838182	8.791683849	9.148577195	8.69275083	8.678674088	8.84398657	8.688256805	8.713182311	8.541878373	8.252285526	8.350003946	8.460811164	8.969314399	8.398949763	8.535920095	8.758381227	8.334370939	9.133167579	8.930286276	9.433282179
9858	7.610613911	7.960230054	7.866610539	7.999142816	7.636270223	7.33808231	7.659041149	8.035976223	7.895681294	7.849873925	7.467633872	7.731356405	7.627954658	7.881820265	7.671825314	8.033331264	7.983853899	8.02173587	8.091463188	8.247558068	7.853054279	7.760639614	8.114393249	8.393896433	8.279287017	8.184961551	8.021456656	7.919461046	8.262632294	7.972641647	8.065578706	7.916603121	8.127225003	7.568854426	7.656195952	7.885887561	7.725174422	8.092817355	7.714133044	7.690654902	7.623422122	7.997557565	8.165006092	7.652283521	7.958991312	7.82458971	7.644623765	7.804305089	7.533627122
11066	8.594288779	8.790002157	8.966809618	8.830033934	8.066071226	9.446803352	8.174729092	8.908269182	9.261385861	9.043341333	9.006656072	8.914360769	8.444867359	9.05556691	8.39877904	9.164196383	8.970835385	8.970133545	8.659748378	8.914420073	8.73580419	8.527131436	9.127471736	8.570442126	8.547057197	8.394865066	8.559935952	8.319538049	8.597937582	8.278340578	8.825167117	8.669286099	8.772526595	8.179147427	8.331877162	8.570990828	8.159410386	8.633275018	8.07063723	8.324628992	8.199073876	8.670668065	8.963639942	8.882512509	8.678818696	8.425533216	8.494227583	8.813154878	8.387130116
50674	4.66581016	4.698723622	4.7583463	4.414771826	4.68412294	4.614390998	4.615237896	4.488455048	4.620711563	4.765343242	4.673000729	5.006025278	4.56081359	4.717168009	4.708700899	4.544946726	4.63863191	4.743073876	4.568383921	4.688895711	4.637281925	4.593822248	4.549889506	4.725098294	4.46828459	4.745135338	4.739824638	4.445919248	4.420400663	4.597206613	4.553773959	4.691026804	4.510098444	4.734618564	4.715126332	4.77593401	4.692601484	4.876351613	4.74678709	4.816837985	4.827891621	4.663782638	4.727320404	4.802903899	4.473822681	4.568383921	4.481848622	4.712637204	4.987491181
8528	5.667751211	5.883663037	5.817312074	6.825534426	5.988716443	5.742169596	6.113973183	5.596293299	5.924983265	5.876297087	5.838435782	6.38806652	6.000802026	5.770865157	5.956860961	6.183960827	6.039643443	5.99417251	6.324600157	5.997319555	5.657453464	6.074378027	5.961207498	6.137790894	5.925498236	6.013522635	6.15910358	6.107628005	6.048248913	5.883913747	5.873969148	5.396222927	5.52063224	6.131444827	5.682238444	5.708158858	6.061225336	5.855405486	6.286705327	5.839644292	6.048911556	5.848103523	6.447710197	5.796607339	5.672271074	6.31866137	5.431029899	5.955723984	5.567066882
11069	7.366805808	7.190351736	8.416615029	7.41206049	6.614954808	7.53790196	7.605397761	7.966117411	8.586909105	7.432851843	8.442253073	8.242283024	7.941854447	8.126503237	7.157168229	7.387157635	8.497924018	7.883506372	6.926942671	7.716217007	8.322933223	8.412796169	8.023251508	7.544332992	7.744575134	7.606377963	7.905052045	7.715431454	7.647792992	7.611680511	7.98411391	7.681436973	8.465380297	7.654703103	7.573438386	7.813691075	6.980479076	8.108819102	7.321371243	7.609562825	7.057211486	7.601828382	8.054944896	8.251782396	7.251558128	7.040805969	6.490156971	7.926514961	8.282494213
138046	7.463905739	8.365379312	5.916674144	9.635486078	6.799702858	9.045940174	8.238882954	7.243299386	7.042038348	7.702367581	6.673097079	7.784975793	8.274296994	7.91835526	6.763738283	8.496033641	8.306261792	8.109710637	8.157117966	6.696897325	6.904033217	7.388631169	7.096425072	8.944781245	7.906459991	8.799506992	8.021226617	8.347113182	8.529916741	7.929191479	8.391014099	7.172342181	8.106124269	8.430799453	8.331152596	7.704005099	8.939373794	7.500070584	8.230727397	7.57163726	7.762762344	7.389782279	9.070146242	6.983841471	7.654324721	8.81939488	7.020174457	6.957229222	5.887743777
8525	8.889492234	9.719655352	10.04012601	10.29706111	8.519317229	9.695146171	8.960519354	9.69419963	10.4873606	9.565493213	9.655877471	10.4273713	8.635659394	9.649929734	9.503241653	9.28461709	10.65222138	9.192005482	9.463008948	9.219606432	10.08332313	9.710571452	10.19934762	9.96195851	9.119847281	9.34212867	8.748878656	8.734569425	9.521779466	8.748955721	9.715313133	9.406952421	9.854151967	8.806650178	8.694239006	8.614708153	8.515694809	8.818553149	7.740726476	8.066929109	7.47250926	8.526499974	9.94905691	9.218616021	7.997020418	9.077043212	8.920332326	8.89526668	10.10087078
9856	5.030636279	4.822609468	5.414286531	4.750678254	4.845297007	4.959441024	4.61870514	4.697958309	4.842969332	4.746432781	4.781205607	4.800655304	4.679230624	4.44651664	4.900861481	4.780909612	4.530461153	4.678204758	4.784629593	5.293701205	4.686187437	5.380252242	4.920326746	5.085320733	4.818245701	4.864048928	4.842245324	4.668390603	4.859069138	5.346109262	5.008120707	5.333996242	4.797708974	4.884550225	4.898236496	5.459951553	5.075039318	5.035146864	4.781435134	5.059050702	5.159931451	4.841102794	4.504300872	4.984074689	5.136254043	5.052506004	5.286411374	5.490279984	4.771225495
11068	8.708738347	9.092053887	9.036991487	9.226443159	8.445953699	9.540219488	8.633107602	9.144872789	9.179836722	9.227610281	9.093811811	8.870420928	8.780534191	9.239588754	8.920608197	9.408244965	9.137117872	9.067785269	9.080423843	8.877911421	8.908889609	8.800799719	9.332243308	8.998538138	8.627482713	8.779978266	8.714034505	8.507349319	8.621572595	8.578513281	8.883528373	8.785840722	8.887949557	8.589305615	9.052294438	8.730860808	8.757826578	8.643416346	8.412683344	8.61061659	8.576049946	8.888922448	9.083991713	8.730178462	8.652720694	8.794741357	8.761494118	9.117633758	9.227400853
8526	4.572117492	4.636887111	4.89358742	4.636887111	4.287451917	4.686915691	4.840700086	4.70050635	4.937276095	4.436149407	4.82417032	4.99809724	4.542425232	4.647652459	4.563020009	4.504294027	5.279879389	4.800720184	4.373196766	4.738442463	4.933769478	4.901905776	4.852235498	4.675278517	4.722546952	4.597697788	4.822568797	4.629043387	4.700476811	4.684168322	4.722440258	4.731051213	4.922039081	4.631608527	4.469008902	4.724110251	4.585551919	5.150083	4.529689376	4.518811346	4.455050942	4.66789639	4.669134137	4.973382197	4.477015418	4.475153596	4.594770801	4.817505267	4.864720505
9857	6.880986517	6.677732341	7.268934028	6.750296624	7.178686184	7.013329355	6.986163214	7.316278797	7.242834805	7.30487563	7.204241261	7.359625242	6.834672259	7.562967365	7.116548625	6.974053774	7.384844524	7.270081306	7.286464529	7.350723766	6.996082157	7.310242453	7.309727438	6.830717173	7.018004326	7.208539077	6.974765858	7.159193492	7.423736164	7.27783958	7.103081577	7.443314057	7.260335493	7.183160074	7.062459825	7.119244495	6.895607848	7.316512265	6.898700562	6.956471427	6.996054948	6.975762508	7.172306702	7.043150455	7.069195898	7.17431856	7.307313442	7.235848981	7.189275047
8529	7.909089761	8.011145947	6.93765643	9.728385889	7.530637663	7.122405264	8.724477273	8.385463046	6.258327657	6.487472812	6.46759745	8.993931546	6.878397554	7.890983008	7.447073564	8.873877716	8.340696397	7.660119633	9.518421712	6.901239843	8.119756549	8.700204056	6.991646357	9.719073076	7.487118024	8.493540549	9.566774004	7.724141008	9.248973991	8.977974947	8.417789449	7.963771395	8.265921499	9.224023747	8.989276663	8.788348835	8.860932736	8.856496272	9.731182411	8.921401873	9.040665147	7.88789116	10.36355466	8.265379802	8.284558825	9.786849294	6.836260883	6.149307505	6.290252636
11070	7.175130441	7.948281128	7.796239718	7.923205376	7.206236131	7.930551844	7.288305782	7.760474936	8.041391982	8.285813931	7.843263374	7.321870616	7.283862566	7.734869284	7.629881753	8.077520215	7.869758348	7.409390994	7.940530095	7.808299482	7.755075833	7.635626121	8.321062224	8.146782325	7.965283456	7.75054069	7.539479887	7.563969038	7.867913996	7.454277529	8.212156374	7.83975431	7.969430002	7.459728844	7.462268867	7.431049891	7.517844926	7.535713618	6.921017258	7.592472368	7.246315689	7.680037696	7.987396403	7.460322703	7.501574401	7.342252346	7.463733317	7.541551179	7.786930349
8541	6.774855665	6.657716732	7.142285588	7.140194483	6.345783958	6.778920094	6.623893708	6.965931262	7.077725759	6.719242695	7.04235568	7.204781161	6.642745154	6.909070421	6.827231515	6.647848731	7.42604378	6.804474036	6.579079929	7.016159728	7.009026915	6.949018959	7.077503321	6.719284008	6.587034857	6.492463199	6.412512884	6.450355854	6.629639932	6.531771885	6.632981354	6.766999447	6.666257176	6.329353956	6.521447906	6.540261503	6.499867787	6.68580963	6.05957696	6.428723258	6.489372239	6.682283136	7.016230682	6.932925432	6.62689722	6.861705584	6.641255365	7.02633151	6.925058774
8542	10.66049067	10.39221096	10.76449027	9.651193523	10.00644321	10.03000515	10.12331737	10.19533158	10.78291166	10.15832578	11.1865094	9.412806462	9.848635508	10.14353433	10.28633239	10.11208025	9.700031729	10.66085277	9.536243773	10.67844327	10.92042431	10.43699603	10.3041277	9.929936208	10.10491496	9.634241594	10.19126491	10.00643049	9.797439717	10.69631579	10.05495195	10.10626408	9.779324666	10.02654735	10.24712516	9.785726576	10.02250229	10.23112778	9.614733272	9.865999638	9.874584438	10.15942902	9.893279074	9.744342135	10.0317064	9.574413955	10.35332396	10.8951129	9.82574376
9873	9.253412755	9.514646215	10.22122232	9.462623887	8.957220357	9.731614041	9.3089021	9.788095969	9.928534889	9.170774502	9.80868022	9.257345463	9.275903295	9.797345065	9.247898308	9.842397713	9.854671636	9.770984544	9.242141178	9.44183159	9.887435266	9.702609906	9.925228904	10.00790464	9.557800243	9.330207607	9.324745939	9.275024347	9.632103355	9.223565652	9.767744342	9.608721612	9.612092953	9.051449508	9.337267557	9.516642889	9.175094383	9.437461313	8.784308458	9.104379353	9.068203351	9.515700142	9.312487628	9.38766545	9.589622356	8.985953785	9.558463842	9.539033684	9.883100714
11072	9.418389845	9.624801612	9.604324223	9.83463792	8.908998651	10.27328208	9.419610866	10.51954765	9.588382107	10.02913529	10.36489461	9.690193694	9.836420007	9.987681276	9.44134078	10.11644952	10.03417392	9.959793799	9.264729551	10.29236533	9.845152869	9.492069845	10.50512036	10.09381365	9.885898484	9.211651829	9.36202801	9.253348893	9.439849404	9.418687195	9.704443473	9.717753118	10.02852823	8.996681642	10.45766215	9.763530512	9.472484973	9.350613835	8.56128938	9.186871077	9.149773702	9.89348602	9.871721352	9.853521058	10.19167463	9.468687738	9.696755617	9.596542218	9.743246451
9870	8.846470699	10.02237836	9.810837615	9.545753829	9.15521824	9.492197763	9.150970485	9.119606363	9.408902654	9.370721718	9.482993695	8.97802185	9.284648977	9.559179216	9.485823023	9.984172629	9.896141905	9.473159395	9.579951098	9.496290092	9.56322506	9.347206489	9.707832415	9.581609723	9.63784827	9.005957977	9.268316306	9.127188613	9.420411639	9.269432243	9.407007604	9.470832073	9.856387249	8.808369714	9.326712684	9.026762908	9.185173879	9.016040596	8.478698241	8.771122888	8.915909666	9.424527155	9.423562442	9.154836854	9.489919693	9.075719845	9.229192279	9.355241591	9.430601545
8540	7.967999782	7.699808134	7.534937201	7.16761422	7.662236398	6.873229046	7.527586819	7.736022629	7.460132184	7.378943338	7.708285065	7.653293134	7.534551902	7.661405614	7.748187912	7.49704461	7.165908829	7.308421241	7.695133882	7.308039161	7.381991553	7.319366149	7.36098611	7.181909967	7.778687064	6.967923122	7.438736855	7.421293542	7.398712969	7.146625483	7.225252384	7.180043143	7.536304345	7.237923108	7.262556147	7.010432737	7.226229452	7.351546769	7.209797377	7.172875797	7.394864276	7.576598985	7.599172478	7.156475744	7.519182529	7.392528488	7.680903845	7.55004472	8.054661859
9871	6.747586057	6.845320566	7.160155399	6.197632268	7.478739258	7.54950379	7.084163861	6.949670861	7.28862615	6.754350644	7.251191267	6.595879601	6.89876518	7.016036577	6.768029961	6.678663433	6.697810463	6.356354434	6.201440331	6.692766426	7.28022372	6.90648711	7.402170706	6.571894095	6.914327064	5.813372148	6.256431594	6.448562874	6.242648828	6.481718697	6.816464087	6.449400603	7.091270068	6.382254001	6.425418186	6.532633691	6.720184144	6.549279777	6.105967543	6.633313233	6.184385861	6.480538259	6.283450042	6.925539954	6.474744286	6.120427235	7.072620436	6.797185543	7.80331188
11074	4.556161031	4.53206586	4.455876582	4.563118642	4.548842993	4.545003223	4.564191142	4.521734864	4.579254625	4.562969345	4.520837837	4.613573767	4.604573709	4.390797897	4.491085611	4.573076304	4.450537063	4.480536504	4.428235802	4.666678865	4.573099543	4.629859943	4.659521897	4.491361533	4.53744293	4.540764824	4.422166864	4.557871862	4.610386242	4.536377695	4.504449745	4.456738335	4.558589988	4.537829027	4.525194765	4.486813437	4.543936733	4.683225806	4.501887289	4.585025843	4.431194321	4.584460492	4.607467496	4.498695431	4.574187788	4.685890518	4.545003223	4.620615866	4.53366483
8545	9.004290879	8.815444798	9.230814215	8.691786812	8.961480953	8.471384255	8.677656882	8.959131408	8.99021282	8.764295331	8.841542503	8.604905407	8.751089326	9.189664743	8.840419584	9.067074928	9.005755597	8.927514851	9.22710429	8.924606328	8.936785626	9.020215737	8.966464125	8.873964475	9.270325208	8.667664755	9.135650505	8.881234711	9.180092932	8.768292776	8.829593729	8.868181182	9.062553484	8.918799952	8.826300228	8.992619553	8.765924765	8.961360617	8.861607748	8.81357523	8.920445078	9.223059033	9.001078297	8.754188737	8.94884767	9.035383354	9.222401025	9.109688357	8.873154141
11073	8.141533555	8.518418248	8.44737717	8.18089592	8.303549032	7.976507421	8.169445803	8.513915754	8.264087676	8.221393393	8.448727529	7.913798793	8.080002596	8.690599805	8.430644677	8.789639003	8.112113932	8.412165518	8.174343816	8.177966083	8.345380223	8.319019502	8.341793832	8.430073284	8.72880984	8.049893417	8.320432357	8.264379982	8.527040904	8.099664695	8.427577785	8.247774091	8.346582499	8.033736241	7.964354373	8.489178796	8.00712364	8.266295259	7.79660643	7.749050887	8.054361316	8.498436008	8.515419778	8.126397068	8.237589106	8.244412612	8.763671354	8.289563968	8.264393836
8546	8.622240139	8.462030691	8.660830538	8.636847829	7.965958536	8.700435239	8.258078422	8.626162364	8.388784251	8.542919055	8.63397312	8.333618275	8.258630886	8.632610106	8.246191225	8.485448081	8.631169909	8.377824443	8.622626043	8.609184791	8.609594816	8.375331426	8.36096471	8.48067052	8.745567836	8.411658991	8.622896681	8.643679865	8.529055304	8.579566623	8.572166656	8.438991163	8.386334018	8.348016554	8.499438309	8.761464635	8.625622818	8.496458376	8.45604911	8.486918316	8.662754143	8.705584885	8.518497047	8.427561626	8.727811032	8.446094014	8.910208417	8.686605839	8.561055246
9877	8.648669983	9.134977467	9.212855752	9.130852983	8.859012612	8.879166543	8.823560798	9.323326528	9.678953121	9.004737233	9.064136421	9.306742815	8.595951805	9.384270071	8.705570965	9.241219333	9.114778403	9.272594145	9.310887845	9.558852451	9.496633704	9.348733159	9.381708377	8.594266201	9.244849582	8.6353502	8.867890428	8.66304896	9.248572882	8.900372922	9.119645468	9.153580666	9.591722919	8.690327308	8.813398707	9.240425344	8.907803381	9.496723253	8.635140643	8.861928757	8.906380184	8.904614404	9.314472715	8.962120197	8.983028544	8.826185007	9.146076249	8.94640735	9.517680234
11076	5.338872946	5.530043886	5.43326111	5.417068245	4.990975432	5.111221851	5.184740228	5.285808959	5.341225638	5.624944228	5.774213934	4.961642603	5.074112126	5.834603267	5.409329342	5.364382222	5.89226946	5.014040934	5.384357433	5.604420683	5.281495701	5.477032598	5.569569273	5.679442414	5.644582794	5.341835099	5.338697192	5.189608661	5.621286314	5.247692247	5.364454835	5.35046025	5.750422357	5.335278731	5.448328746	5.723401314	5.400520939	5.324749289	5.580633101	5.520468138	5.311737407	5.548394702	5.305606304	5.28279169	5.190007796	5.72405463	5.174644119	5.016445604	5.128689067
8543	6.230845416	6.457101816	6.332049014	6.370098508	6.394368997	6.641057162	6.270833943	6.488141043	6.528147137	6.230714145	6.33183079	6.57046719	5.989907233	6.23364926	6.057671208	6.250294969	6.697097566	6.322246559	5.983900899	6.860524476	6.407544015	6.303694862	6.393486285	6.446151963	6.246822556	6.230129099	5.977384478	6.068367587	6.200624725	6.058444543	6.349076145	6.267678399	6.089183651	5.952168995	5.910160395	5.96735389	5.999103206	6.218339877	5.822666446	6.076351729	5.946551093	6.01817078	6.412044347	6.653121351	6.028356365	6.237226891	6.233944635	6.212261843	6.434679662
9874	6.089430298	6.163446261	6.184415427	5.979429024	6.425052973	5.605114216	6.127384415	6.047447021	5.863769157	5.917029286	6.198316218	6.000133048	6.015395069	6.043590648	6.02887845	6.18771762	6.158530422	6.167120409	6.152106334	6.328458687	6.190740807	6.19456562	6.054520024	6.336607863	6.34076182	6.254085196	6.390856692	6.439960254	6.338015505	6.33537625	6.250319566	6.139484929	6.431565643	6.221423197	6.186643922	6.291501611	6.070372419	6.356256597	6.38338392	6.420820347	6.428036732	6.339402664	5.948957217	5.973101906	6.206555459	6.22479346	6.244689528	6.285291136	5.976077359
11075	4.446622679	4.89907617	4.273811713	4.569962885	4.684138281	4.555824084	4.776374721	4.350180666	4.402565181	4.398161784	4.436374006	4.447943071	4.506690712	4.288768839	4.404194851	4.390349165	4.434564629	4.420427237	4.274967465	4.443765779	4.301946879	4.330446471	4.136514693	4.376773497	4.324928333	4.42429907	4.506690747	4.278176681	4.365996415	4.472981987	4.35067709	4.520600177	4.402445216	4.422902382	4.553155262	4.50348643	4.414148959	4.490155444	4.367978142	4.453254764	4.425239551	4.375360881	4.223252795	4.369868606	4.422531505	4.391084913	4.311127931	4.367294028	4.312643616
8544	7.907460909	7.931220968	8.213093906	7.778555304	6.76466217	8.301323385	7.774601469	8.829751245	9.033443689	9.161353948	8.907578567	8.101420552	7.938721197	8.68246071	7.661102375	8.353024769	8.696657604	8.580135837	8.702583175	8.209327823	8.691390471	8.45652946	8.846430551	8.641150215	7.647222843	8.114633717	8.372935934	7.833539779	7.773773829	7.984908883	8.442542991	8.721139614	8.659769513	8.849588646	8.360220105	8.134394668	7.544059003	8.611431286	7.761016374	7.910239802	7.680820788	8.767775945	8.123433421	8.537524444	8.095361168	8.360579477	8.179051647	8.848694966	8.049284975
9875	5.975785747	5.93431971	6.248529407	6.052329237	6.201614877	5.482741941	6.182190203	6.341737367	6.280168506	6.022307373	5.968762414	6.632805555	6.093537934	6.083020445	6.303809402	6.088528069	6.131692197	6.103916965	6.239603274	5.897384232	6.066180956	6.048782863	5.937865485	5.92019109	5.854226271	6.064371988	6.099450119	6.020669169	6.086890961	5.952027744	5.738809135	6.011216718	5.986451082	6.010829417	5.839055218	6.244689111	6.109292169	6.128477983	6.006943595	5.890620837	5.678726415	5.996244977	6.158389235	6.031951901	6.118666562	6.215208838	5.940909608	6.041776107	6.29138225
23057	5.467576903	5.016823281	5.118210842	5.122134324	4.878073335	5.20001189	5.510159192	5.263743553	5.41179827	5.289783999	5.275079464	5.121764876	5.386834317	4.873104149	5.023828554	5.244990059	5.642321782	5.154328493	5.170162898	5.2613874	5.321934536	5.324969428	5.189384541	5.304363544	4.974553883	5.1580426	5.318847361	5.213124393	5.364435326	5.297621148	5.432147518	5.390594576	5.238371365	5.379204738	5.482591686	5.34319633	5.506804261	5.389975372	5.245653943	5.305219228	5.166659614	5.486872191	5.264665599	5.138819475	5.43619256	5.137943095	5.014317364	5.430559697	5.518470501
23059	7.162821616	7.214702054	7.269670098	7.192263118	6.781468768	7.607457486	6.845192036	7.308881731	7.38100725	7.315489937	7.176264431	7.194566076	6.8343245	7.27688029	7.104627925	7.788647775	7.230423018	7.247215922	7.17826193	7.322120996	7.209258721	7.168308277	7.400852499	7.34101163	7.125020062	7.25634556	7.014465272	7.184157597	7.22874109	7.077637444	7.291136023	7.359136077	7.385611498	6.975422874	7.078427289	7.097494993	7.102755287	7.225467854	6.82505467	7.1885357	7.049509015	7.195414174	7.467855188	7.278800792	7.042903654	7.162812499	7.077316435	7.251390242	7.026011608
240	6.867802656	7.913992872	6.11419955	6.372422202	7.153185627	6.827903354	6.625495848	5.931547622	6.308806544	5.919577424	6.221868141	5.397646681	5.692290279	6.473180285	7.381814138	6.004640496	5.912034482	5.37848221	5.914979055	5.651108505	6.279239699	5.685044505	6.477466553	5.713545944	5.86608285	5.329577742	5.382320539	5.361322036	5.312272382	4.867013048	5.431650801	5.896136108	5.338981549	5.107567514	5.084032786	5.17830232	6.168164888	5.161618117	5.13123076	5.297186721	5.375850894	6.319900613	5.511984776	5.449287329	5.239547545	5.139379142	7.643127034	6.19292878	7.745043431
241	6.792998548	7.739139195	6.236961081	6.775466244	7.633420334	6.253730971	7.064625921	5.898315486	6.669940416	6.330056319	6.388534169	5.851068253	5.888715642	6.561568937	8.076339888	5.944937045	5.757067744	5.66729067	6.189569556	6.277227578	6.439695376	5.826217576	6.038411606	6.662757187	5.907746383	6.043181859	6.15648185	6.006012523	6.467148613	5.711246729	6.496377618	7.598231938	6.12025064	6.452797861	6.248111037	6.155397342	7.097957217	6.086952847	5.743739241	5.792362193	6.263791355	5.63034926	5.896705407	5.431042321	5.92557669	6.00094987	8.369190773	6.390951092	8.374943542
242	4.588629753	4.45236099	4.602674186	4.926414524	4.626525107	4.580024601	4.651859143	4.909575933	4.915858313	4.663838999	4.636635977	4.876635499	4.763800147	4.574125116	4.596853898	4.731612784	4.837500785	4.562744716	4.783697534	4.743087248	4.567712579	4.659643169	4.33053907	4.770401244	4.439016215	4.803073282	4.621321079	4.648066815	4.988256104	4.591732355	4.869082036	4.725405659	4.563046106	5.049711934	4.95330472	4.781964695	4.825919318	4.608802661	4.623068429	4.629354549	4.652952587	4.443685857	4.555232106	4.742532448	4.779271346	4.88905999	4.54496539	4.688518526	4.472545198
138050	8.689183416	8.765697151	8.77844338	8.470329678	8.752785904	8.557956256	8.618640887	8.953191362	8.973445173	8.748938781	8.808848776	8.619763213	8.661966126	8.763300085	8.690785262	8.920271391	8.895966853	8.677729657	8.507195792	8.901238306	8.846906994	8.736718315	8.948589783	8.684008945	8.780781608	8.560359708	8.581782231	8.598456089	8.767263738	8.525360216	8.624062142	8.716242745	8.642255983	8.339686471	8.556256769	8.683437725	8.469394974	8.628045883	8.129202548	8.154721619	8.158030632	8.812849375	8.625368559	8.60945423	8.644113502	8.527411724	8.701809741	8.77598882	8.858470041
23051	6.842642161	7.315934562	6.810143225	7.316788663	7.015450672	6.910227758	6.71709968	6.886837272	6.971920895	7.454040987	6.439102168	6.873141185	6.745017779	7.124227728	7.36864662	7.08288795	7.016312937	6.617818697	7.147066565	6.741138371	7.043548921	6.707249002	6.720889012	7.119812341	7.006278161	7.323339618	7.007959956	7.160999607	7.122945308	6.801102098	7.355518454	6.777640401	6.841630434	7.312824559	6.938558341	7.061921465	6.928015465	6.834737731	7.020555609	7.045426592	7.068315909	6.554958135	7.049210154	6.454998512	6.451490038	7.143070245	6.964416428	6.650204103	6.603383557
245	6.156574708	5.866101932	5.730439465	6.082967295	5.931526639	6.127159085	6.107916297	5.660024923	5.913222285	6.040120515	5.826669728	6.095307588	6.459433827	5.601494766	5.953387708	5.781758465	5.931713015	5.91941996	6.039858438	6.045446949	6.143550648	5.932206858	5.954639378	6.058702195	5.890386911	5.902549747	6.349261884	5.934071519	6.076894152	6.244747447	6.087462801	6.056873638	5.545843133	6.268569059	6.553769345	6.538864732	6.161029419	6.006669032	6.437239827	6.558238172	6.147816926	6.08492993	5.954901918	6.045744728	6.16715354	6.072454279	5.871820327	6.060607974	5.899866228
23052	8.425609919	8.26871589	8.70724336	8.180254314	8.547237135	8.934315161	8.412554447	8.791956887	8.731870889	8.574921393	9.083728303	8.153732467	8.229994671	8.822877724	8.730149602	8.584601666	8.382527102	8.401491686	8.318501015	8.994368226	8.79176317	8.59488229	8.726253501	8.40167242	8.564970256	8.15766606	8.3860536	8.16258588	8.506110451	8.317531095	8.313435669	8.203185496	8.501385823	8.413605516	8.228492578	8.447281004	8.035160465	8.372031288	8.10734295	8.463038764	8.455915073	8.4509162	8.427460396	8.562280495	8.616923262	8.31882758	8.586565154	8.487824886	9.166861015
246	4.646211305	4.569090956	4.521691041	4.731496642	4.397688553	4.727372436	4.514782308	4.518117114	4.764888105	4.447343864	4.392194238	4.643681673	4.55945284	4.618334207	4.567979532	4.435659849	4.369979393	4.56686784	4.586621699	4.564839575	4.490841414	4.498821557	4.502032824	4.604414441	4.512262211	4.686356376	4.583817512	4.42031306	4.62817311	4.718990281	4.770379254	4.634578384	4.489933342	4.604392014	4.925001456	4.79275371	4.778118485	4.451781464	4.852303924	4.534862663	4.559711248	4.608185661	4.561036554	4.560699733	4.547974852	4.784356654	4.584969471	4.548908006	4.273947663
23053	6.480902719	7.03648446	7.008940402	7.17176093	6.407533011	6.657521557	6.606252272	6.810052713	7.146234901	6.878669006	6.526541552	6.870148495	6.538766167	7.081632982	6.737737575	7.191740103	7.276181028	6.716120314	6.986315633	6.768463448	7.048356421	6.746210049	7.083425745	7.259394447	7.00971352	7.030876985	6.715578899	6.624812639	6.956322302	6.577475597	6.869650256	6.993555175	7.120573753	6.609097983	6.737488701	6.59053172	6.764751581	6.633227107	6.281629674	6.690838408	6.512591862	6.559105351	6.877015502	6.625213268	6.626614419	6.84449827	6.794257781	6.791507728	6.995444681
247	5.678578122	5.443299802	5.686338785	5.903547181	5.37270628	5.763102255	5.665878902	5.442790095	5.532305538	5.664652567	5.60370427	5.997438915	5.704709938	5.247428099	5.627937002	5.446295968	5.588366723	5.6435605	5.640221656	5.665219031	5.717445576	5.567895485	5.656674156	5.637218371	5.604499656	5.747609972	5.955844565	5.653881149	5.890403592	5.921289111	5.580620623	5.920619143	5.752675006	5.994781746	5.923851174	6.022712354	6.013492224	5.695752333	5.651234021	5.722057501	5.881892786	5.380565868	5.723477461	5.622950624	5.803641442	5.766278537	5.987721118	5.400268077	5.761785256
23054	9.476570896	9.813250201	9.872052839	9.939078958	9.299429526	9.875154861	9.336091656	10.14407317	10.06465978	9.415125274	9.400174993	9.468294719	9.305926361	10.02813199	9.547203199	10.06016594	9.917773167	9.495095005	9.659416766	10.13502206	9.895445114	9.567296888	9.958130436	9.533766675	9.859780665	9.406259724	9.503805288	9.54105646	9.739252589	9.56037875	9.855735351	9.470859339	10.04149712	9.427636262	9.203181789	9.694359209	9.071476645	9.843278098	9.319076185	9.373669248	9.4215121	9.708333345	9.846131903	9.609901686	9.607735889	9.470059872	9.988778898	9.974336572	10.04414891
248	4.724599055	4.771922713	4.472677714	4.881481056	4.76550859	4.71923647	4.834160004	4.728455408	4.741076535	4.859494233	4.728682679	5.129542638	5.250050909	4.882435319	4.897413164	4.641512878	4.986669688	4.703152742	5.009370579	4.896908952	4.862965242	5.016793406	4.773440444	4.925160845	4.9863473	5.047878171	4.850991841	4.786152866	4.626756894	4.933500314	4.94856481	4.812400522	4.708441751	4.810015788	4.717315088	4.903970631	4.851177768	4.772107014	4.91543821	4.721994408	4.784702213	5.026910152	4.785748782	4.853330135	4.694674791	4.903634118	4.704344607	4.723621022	4.589312036
249	5.095598896	4.973105258	4.685734197	5.413443677	4.882487555	4.83913251	5.253292943	4.839614093	4.911853062	5.038853918	4.720321322	5.6386245	5.215004998	5.132591201	5.27933801	5.056484223	4.806380843	5.064738456	5.156454966	4.709689089	4.877740357	5.065584862	4.836613542	5.727871632	5.378163582	5.759783395	5.585727628	5.651089062	5.244543558	5.294984986	5.417518911	5.187700651	4.957961414	5.369424363	5.342156135	5.051927596	5.372066861	5.118897906	5.574362804	5.606695768	5.364509065	4.95342742	5.63630837	4.916270457	5.129056977	5.938425853	4.705778863	4.997595796	4.8205095
11078	9.245757906	9.513163077	9.731299909	9.685973882	9.206617328	9.847451134	9.320190863	9.48804199	9.959948822	9.54321372	9.656583076	9.650929617	9.167182734	9.815664994	9.356210459	9.607547806	9.867036157	9.379404177	9.500533067	9.568847537	9.748562698	9.526337794	10.11894359	9.661480735	9.493049383	9.26646205	9.24715508	9.261728777	9.382255704	9.098202592	9.551328182	9.272837356	9.479668252	9.269526802	9.165738546	9.283332886	9.197890596	9.314419237	8.835828134	9.022036922	9.044448769	9.114130604	9.488191395	9.354009277	9.168977504	9.262221022	9.476449673	9.289468242	9.794445204
8538	5.790539827	5.955104992	5.898167282	5.939738193	5.696686229	6.147190932	5.792079058	6.236885107	5.706818096	5.723263431	5.880033198	6.015161867	5.84936896	5.932230046	5.933359718	5.658664921	6.180665489	5.90596779	5.976053122	6.178726585	6.129055153	6.182025033	6.317385629	6.147078456	6.122216633	6.185127813	6.263122429	5.862191411	5.778124263	6.046051294	6.310352486	6.435129898	5.910019813	6.357281002	6.172067457	5.943879032	5.870160908	6.265048218	5.890463121	5.896231287	5.803039818	5.926255847	5.816213134	6.037273674	5.776074347	6.553830552	5.926907166	5.916317678	5.700239072
9869	7.591425705	7.71904457	7.893279565	7.951624289	7.735365406	7.488259929	7.665363897	7.762239293	8.094894968	7.837304883	7.837682273	7.731365069	7.555142571	7.773802132	7.764474307	7.880399829	8.195937069	7.757118256	7.705985018	7.935144166	8.029161903	7.674564253	7.900712154	7.818310026	7.79153806	7.466177707	7.565550135	7.464682009	7.570824988	7.449655206	7.864931863	7.685360752	7.779848114	7.551455803	7.298342253	7.73281951	7.470455552	7.739755598	7.388186408	7.318278461	7.346776494	7.645963166	7.994143489	7.736471139	7.697823735	7.6527185	7.928796247	7.58800579	7.931907508
7205	9.805289122	10.35997069	9.519980221	10.27588392	10.06001176	9.966135141	9.589851378	10.05774562	9.985272068	10.37847388	9.929960807	10.06413098	9.563517861	10.03559494	9.989509394	10.23869832	10.09689973	9.506149764	10.24804476	10.2442178	9.950151495	9.68270517	10.40535813	10.22082068	10.12823361	9.750651514	9.658136714	9.84490991	9.804251087	9.59070374	10.21825225	9.969430777	9.829655136	9.393644035	9.605011512	9.605417106	9.903784202	9.70882865	9.617536469	9.494656181	9.514653575	9.925033778	10.5129581	9.658193029	9.993943553	9.832337984	9.679413135	9.862004334	9.783584483
8539	6.688089436	6.783711214	7.130121451	6.655077525	6.911341947	6.717460558	6.515076009	7.117976133	7.194088375	7.170931518	7.146805922	7.157359994	6.792245157	7.516703974	6.856528787	6.973047456	6.923760491	7.621167932	6.821347445	6.906900188	6.809925917	7.193842117	7.070473851	6.863442692	6.67449593	6.826953697	6.813327156	6.802790494	7.213480702	6.924794931	6.825453289	7.074909868	6.944181045	7.351089802	7.038564794	6.892602231	6.591891544	7.292717323	6.733506767	6.952596855	6.987311198	7.135815609	7.053731817	6.968798937	7.191615454	6.643382515	6.782774288	7.027732911	7.568166306
8536	7.339748612	7.416086794	7.625231416	7.520936934	6.717963299	7.344869457	7.225016251	7.406712014	7.840640053	7.756527872	7.630431553	7.240686356	7.003433914	7.330315701	7.498224036	7.039511615	7.659701578	7.127967512	7.071619835	7.389856671	7.892523771	7.579690476	7.515398018	7.079065018	6.882664977	6.73846745	7.029632277	6.951903343	6.998901903	6.607918055	6.982941616	6.872470212	7.110044453	6.434300803	6.434361805	6.435700428	6.599838771	7.24803609	6.759721862	6.583168596	6.656058137	6.905708458	7.580377674	7.40981945	6.896951721	6.732943914	7.116210423	7.517104672	7.777944031
9867	9.787187995	9.606338188	10.13674896	9.024771905	9.657117578	9.537562759	9.756271078	9.937523193	9.840370221	9.220120952	10.37786775	9.725748483	9.954985405	10.01721091	9.511582981	10.14721729	9.611153159	9.614175224	9.559882933	10.32423369	10.21670184	9.944319018	9.852217943	9.963630405	10.62515832	9.599950056	10.102694	10.08804891	10.21950376	9.800843256	10.03593515	10.21480529	10.38550012	9.533353357	9.96397287	10.20037343	9.90081071	9.993110816	9.657209981	9.922237635	9.866538405	10.02660869	9.741791396	9.973046684	10.246535	10.04042956	9.729489852	10.14220509	9.470193167
11079	9.564632514	9.968391126	9.858546099	9.952189581	9.529430051	9.854679579	9.531478568	9.778398863	9.910771582	10.05610795	9.944068055	9.724326253	9.536216427	9.978319133	9.616257015	10.06671027	9.868641783	9.41754826	9.89497489	9.726474984	9.869038797	9.590951995	9.912271334	9.910168447	9.726328272	9.433230358	9.50254269	9.515618626	9.712122735	9.360952758	9.801632183	9.68230844	9.749302055	9.391413491	9.518567579	9.463648199	9.546957474	9.478102829	9.041401689	9.135779395	9.260786814	9.562229689	9.856265415	9.488164173	9.612978684	9.437901235	9.724611668	9.516107639	9.90844208
8537	5.376298817	5.153493545	4.865194463	5.1285727	5.255691232	4.861633144	5.195781221	4.658794719	5.154328796	4.778398453	4.743718743	4.914473615	4.944512127	5.033497022	5.005846147	4.969679287	5.026642576	5.120248598	4.852605653	4.988933974	4.825224426	4.991369495	4.811201574	4.901681458	5.137954443	5.08933703	4.728867778	4.771885166	4.961271241	5.141657988	4.869321867	5.153108545	5.022056273	4.785285996	4.969342381	5.064858438	5.105615557	4.854253571	4.889719445	4.865497598	5.099151615	4.951209343	5.082874295	4.959459063	5.077228118	5.13127048	5.095687161	5.021285194	5.014043962
9868	9.202166947	9.356373097	9.231102085	9.451831996	9.125292437	9.077127774	9.099847587	9.321862809	9.352201978	9.332383285	9.270282501	9.492283582	9.227762042	9.353738088	9.165504491	9.352292155	9.374924157	9.094025937	9.398791994	9.369409327	9.325167597	9.182247667	9.32084572	9.34174353	9.369085934	9.049437759	9.022657864	8.980756495	9.325121164	9.031376879	9.289482757	9.32670062	9.435539096	9.026328734	9.055762433	9.311990486	9.166910991	9.193535876	8.947049819	8.779751954	9.062923015	9.125731013	9.597630275	9.050098194	9.177698273	9.257639744	9.210803582	9.12133778	9.364990947
151011	8.574630154	7.607293121	8.437718019	7.120305699	7.875071418	8.065747506	7.884560105	8.687685222	8.244622531	7.964445692	8.505194568	7.703039026	8.103845726	8.545600598	7.7451765	8.372727121	7.318007186	8.119430971	8.25449669	8.21715238	8.47744679	8.200635667	8.207730894	7.990103166	8.680166476	8.122000926	8.632853275	8.671898371	8.55266088	8.366758099	8.31844791	8.491080752	8.414067632	8.299627272	8.342566941	8.794482466	8.066635218	8.436478644	8.702306083	8.519306508	8.803510368	8.682176457	7.70721291	8.052650308	8.436859503	7.712556044	8.428021896	8.678461632	8.081967742
7220	6.173058299	6.033756938	6.342028864	5.564141837	6.217907011	5.758061544	6.307067442	6.201350443	6.158687566	5.512187013	6.088879524	5.460152407	5.996206966	6.073540248	6.027778881	6.280201531	5.726188564	6.005071674	5.930720661	6.059800926	6.073227489	6.024330101	6.080068378	6.08835991	6.174923816	5.62772251	5.866662132	5.913407792	5.871386133	5.996276362	5.88886108	6.030781528	5.997803875	5.912484017	5.975158086	6.185333697	6.090550877	6.075380123	5.864361152	6.054853227	6.122880928	6.368451869	5.716794273	5.934505088	6.108250103	5.526992914	6.006472679	6.28507065	5.731582329
8552	6.330204817	6.031254104	6.302007648	6.170157505	6.235564666	6.468047288	6.412143	6.604110561	6.456669742	6.461371934	6.469213006	6.660770445	6.547373238	6.265525628	6.208771836	6.300501898	6.58195532	6.423895369	6.308328319	6.472528066	6.366584728	6.523814686	6.55937259	6.470064971	6.525158008	6.695538299	6.477672591	6.572958568	6.579910666	6.464906398	6.57029789	6.544045694	6.512796893	6.544474676	6.67603859	6.557567631	6.528646967	6.593005685	6.314084589	6.633252818	6.473292753	6.465871836	6.304412776	6.401076186	6.548104762	6.674619036	6.27755632	6.592644124	6.083244044
8553	7.605919035	8.43106639	7.299581425	7.791009033	7.960794336	7.502740047	7.686077814	7.451550579	7.411838682	7.68312508	7.614153521	7.694875115	7.913053317	7.423041358	8.054295673	7.490829848	7.353217577	6.992198844	7.811013388	6.841954178	7.272267735	7.074086599	8.138114388	7.740907923	8.73845931	7.523445284	7.16671215	7.943135951	7.742156341	7.272582755	8.239526168	7.728269183	7.826511102	7.330345678	8.582171886	6.967956044	7.679581499	7.058510956	7.418300599	6.990919887	7.097881377	6.883890969	8.191991263	6.792445959	6.791556298	7.717214514	7.387840644	6.837951272	8.410260375
7222	4.240435572	3.938216517	4.084025953	4.059427049	4.228943272	3.884907973	4.50374578	4.04418956	4.231010506	4.127862307	4.317600984	4.219857234	4.226429317	4.021761904	4.093927146	3.945174665	4.258099024	4.351907278	4.061977229	4.114662874	4.040784031	4.303114711	4.004605148	4.049199417	4.013728719	4.234301547	4.33950092	4.221026335	4.135916122	4.207669632	4.027363856	4.23822721	4.031917233	4.378883138	4.322244882	4.172091391	4.23433721	4.25445256	4.23179293	4.323500718	4.324991381	4.168558695	4.01188284	4.465614654	4.328698957	4.12686925	4.261286051	4.289557297	4.151004126
8550	7.738560063	8.262131704	7.879032341	8.13395927	7.672382202	8.568012855	7.686160779	7.821987415	8.120963599	7.669236266	7.809945137	7.408508631	7.351430251	7.946535627	7.866828903	8.146514337	8.068994974	7.741799762	7.855105868	7.667879268	7.986843045	7.749028855	8.021322819	7.898216717	8.047401512	7.508404203	7.82455662	7.693924704	7.616398519	7.442714327	7.984745791	7.524875223	7.975878427	7.553652007	7.662016652	7.655135421	7.471835315	7.542799607	7.33611518	7.665342744	7.691566087	7.774584144	7.997369186	7.435257613	7.62316653	7.525358552	7.999090457	7.603709928	8.066778682
9881	7.590939343	7.665588623	7.396741525	7.135110119	7.897883392	6.417159206	7.721877975	7.231984758	7.704232991	6.972759701	7.561176347	7.24573581	6.861064541	6.988516353	7.595128677	7.308850414	7.182656356	7.72791258	6.58955064	7.4950411	8.14936828	7.694722844	7.378488867	7.418150474	7.357935106	7.204789153	7.449453497	7.50352597	7.489053537	7.069290982	6.854975788	7.020987416	7.316578274	6.776676807	7.123467191	7.217319469	7.232383093	7.686789061	7.005482772	6.916883891	6.85660327	6.939426082	7.215700411	7.519115188	7.521246731	7.38619207	7.436280465	7.366100899	7.138711019
7221	5.55046582	6.053954172	5.877716454	5.831342164	5.710723936	6.105857663	5.985908327	5.912140047	5.965717783	5.923967235	6.036603491	6.049564035	5.771256319	5.963422697	5.580224358	5.697099581	5.851346738	5.92257266	5.837592191	6.082307478	5.983389283	5.908306074	5.793806031	5.879924561	5.662872576	5.831760248	5.976964243	5.609379977	5.88327456	5.881962513	6.001486024	6.133373874	5.781491572	5.600722959	5.994149803	5.991387742	6.141213544	6.030503144	5.832744075	6.124748727	5.935659506	5.848914826	5.834417828	5.899534372	6.2272933	5.840625092	5.835549435	6.070439301	5.971829622
9882	7.620573875	8.275798018	6.988795888	7.724977628	8.217697949	8.09467142	7.839004846	7.214273487	7.262959689	7.538249379	6.83550799	7.155451584	7.860322979	7.513947969	7.875697696	7.657395719	7.598879516	7.153079886	8.10532651	6.85491195	7.497224676	7.490876918	6.911021233	7.496407655	7.739934481	7.614542556	7.447428285	7.757840056	8.099262282	7.302514074	7.442634399	7.318663723	7.682203668	7.411615189	6.993967445	7.183860039	7.803488277	6.902401279	7.146969845	7.401569694	7.822123882	7.167469078	7.445787281	7.216443085	6.795358872	7.253268338	8.159948091	7.093543756	7.39624282
11041	10.84763716	11.07496171	11.97488529	11.0170475	10.40880017	11.57536521	10.98229165	11.46441809	11.55330366	11.50641869	12.03465494	11.36112615	11.53726489	11.32777876	10.9621364	11.91869276	11.62732358	11.60929073	11.47097773	12.21913774	11.60078574	11.1706486	11.33101193	11.61641638	11.53962704	11.23673157	11.53522297	11.37012548	11.53193253	11.7285152	11.62641816	11.96536632	11.73165464	11.2418198	11.6019633	11.92402505	11.41736513	11.67199769	10.92285719	11.16654756	11.35087871	11.32492865	11.62910206	11.55764433	11.83449665	11.26674712	11.09990902	11.56379732	10.36381541
7224	3.9772694	3.917897668	3.976426706	4.116538518	3.74996197	3.924522157	3.98586756	3.783517979	3.90751816	3.90820832	3.937783753	3.840495682	3.918521751	3.93042388	3.929745905	3.918562172	3.994035516	4.093709555	3.928975395	3.962608512	3.961635547	3.845228063	3.852266366	3.775865151	3.952624641	3.930107787	3.997219125	3.923588104	4.080829172	4.05731961	3.835695634	3.997856842	3.907958171	3.877608	3.960641572	4.000338403	4.139549849	3.934722902	4.031206377	3.938138487	4.135728999	3.965508955	4.022233093	3.894124568	3.955226554	3.886096211	3.994486199	4.024333038	3.955582655
8556	5.720837387	5.124678222	6.087219807	5.401264428	5.346074892	5.469106983	5.502015873	5.96334629	5.826416533	5.626450467	5.873458212	5.526204166	5.719337125	5.967697257	5.242285096	6.194846959	5.526807708	6.254574893	5.753620925	5.788757559	5.634164846	5.897035715	5.983900216	5.49130234	6.013335321	5.619806687	5.822243634	5.872926194	5.750364421	5.980056083	5.667758566	5.904320952	6.059119017	5.767341633	5.73845207	5.770994807	5.678312368	5.802591499	5.781847849	5.816864275	5.788209369	6.100874747	5.608990972	5.930430736	6.321506756	5.826020826	5.640136861	6.134952466	5.332768079
9887	6.875453757	6.719905167	7.062431515	7.051577084	6.725397148	6.800371675	6.909358912	7.250828842	7.104512541	7.188849807	7.075764558	7.230491625	7.008484672	6.739412884	7.034716531	7.044859727	7.284936548	6.591847332	6.869039339	7.140439217	7.098060748	7.211502071	7.18476271	7.074006837	6.905773059	6.982973744	7.082818585	6.969099715	7.137637055	6.888600847	6.990254285	7.14003814	7.093479643	7.18544831	6.936640697	7.040719386	7.111110591	7.136765586	6.954131536	6.98497516	7.000119085	6.854343061	7.043863777	6.978791874	7.077638131	6.994222239	6.807255605	7.087645744	6.827575513
11040	6.987746311	7.436816009	7.184382842	7.431121113	8.50947792	7.075956644	7.528556006	7.331718279	7.05740698	7.089111491	7.025251845	7.551626133	7.118158618	7.198083357	7.227731108	7.131205686	7.131906072	7.134630999	7.267527796	7.206258473	7.099154001	7.04123692	7.201884195	7.673496181	7.049391989	7.164123174	6.910749604	7.278178138	7.116084531	7.152437414	7.2061833	7.427691776	7.177040304	7.193831062	7.250386584	7.073080302	7.278374964	6.996081645	6.945045466	6.933573829	7.231038638	6.999437653	7.190845147	7.260406233	7.064725338	7.314893519	7.198352104	6.996243274	7.171135462
7223	4.988041732	5.053100183	4.761363278	4.989120522	5.094174157	5.127046838	5.483476066	4.766726116	5.194345471	4.696303194	5.004433272	4.843081466	4.815784385	5.066870004	4.738472566	4.892734818	4.984953313	5.109858649	4.644268601	5.070601696	4.725667228	5.03807685	5.033971426	4.685474931	4.907778866	4.634371214	4.995643732	4.766227607	4.532888752	4.648549794	4.501453225	4.87450573	5.135379048	4.811919362	4.64915917	5.202442468	4.679013519	5.288269192	4.803554764	4.761609267	4.886973433	4.782296046	4.920687188	5.213950722	4.673157024	4.913733457	4.701559674	5.05244529	4.995657314
8557	6.071546681	6.432168137	6.424963375	6.426807072	6.000073064	6.051139519	6.058811265	6.091259245	6.574227975	6.291272602	6.331783117	6.243994151	6.094122679	6.003233421	6.266458017	6.11043478	6.32901545	5.979046708	6.145615921	6.103790804	6.369219898	6.325986286	6.524629372	6.451341212	5.972722379	6.409135525	6.244388401	6.383657221	6.146195938	6.061270629	6.403570141	6.548490442	6.177944357	6.12796524	6.290221983	6.438682067	6.248328219	6.491209791	5.952516008	5.950221982	6.466089578	6.129552526	6.115248953	5.937699349	6.035100604	6.27314595	5.965837185	6.147451332	6.391207253
101927498	3.833205255	3.819766884	4.180253587	4.248073486	3.882946523	3.955718686	4.063211856	3.869187266	3.641433016	3.80062763	4.16995021	3.802563192	4.0041473	3.906953137	3.873393488	3.876662683	3.920443558	3.772846243	4.116980842	3.838322171	3.809769548	4.082176235	3.892536521	3.970021547	4.024797865	4.222561985	4.030373605	3.918188273	3.754194782	4.087346203	4.211171174	3.855856787	3.958862888	3.922663627	3.758043966	4.102555352	3.940552565	3.710801752	3.869421313	4.247990492	3.972775317	3.861985971	4.128832062	3.903674158	4.085704921	3.75326476	4.019313263	4.14819783	3.487911985
11043	8.230095566	8.099051662	8.431749573	7.937993809	7.85833439	7.669115906	8.140028212	8.695025917	8.546090499	8.090656655	8.263525802	8.12329138	8.128998418	8.45902705	8.203753311	8.442608508	8.446282396	8.358539764	8.372703302	8.556585078	8.475239785	8.408503003	8.501191524	8.538581423	8.427285409	8.321943547	8.557758794	8.41620154	8.222836855	8.560265081	8.323527702	8.413816805	8.44431946	8.291339928	8.342643242	8.606551821	8.292254215	8.627242213	8.193770831	8.488366244	8.346830333	8.542588807	8.29753937	8.483514479	8.48338015	8.275817496	8.402033577	8.596616207	8.237530773
7226	5.909761521	6.194675212	5.844251528	6.290065375	6.028137598	6.277258115	6.379621998	6.021129708	6.227057811	5.993030653	5.828900368	6.571410244	6.202624558	6.265111221	6.63555446	6.012731431	6.328568107	6.06217903	6.035771541	5.983848789	6.224752254	6.329287522	6.18396049	6.256490276	6.359397883	6.438429064	6.445346804	6.076541354	6.062987294	6.178043851	6.201145162	6.524748769	6.111046697	6.22001548	6.413356888	6.220563506	6.54146543	6.353597043	6.038073419	6.284701139	6.190562437	6.073918724	6.14665431	6.167911696	6.277258115	6.372874969	6.746070218	6.546571184	6.53863251
8554	8.077284966	7.694383466	8.351186082	7.880219738	8.02513183	8.562175801	7.877372148	8.367846009	8.419782431	8.614693427	8.561532448	8.65138534	7.921451043	8.470070175	8.169025131	8.293899891	8.353691318	8.271108592	8.508885088	8.562858333	8.288974367	8.379218633	8.22853864	8.514852366	8.280550686	8.316481683	8.289909305	8.599130199	8.469033092	8.525193305	8.486853684	8.881443404	8.458871079	8.544169825	8.47628571	8.619054574	8.044962233	8.642047666	8.25858599	8.381012788	8.526556189	8.130303497	8.064428771	8.127990509	8.291500959	8.082851781	8.275414943	8.240498782	8.153418243
9885	8.335388236	8.640606441	8.576644249	8.640716827	8.124666986	8.504203114	8.236293875	8.407123861	8.491164725	8.549174127	8.411491759	8.220027972	8.138645532	8.58843067	8.309269377	8.714115724	8.490791528	8.302555181	8.533928716	8.73487572	8.520397289	8.494664185	8.580313785	8.56316386	8.625707623	8.237205753	8.495697409	8.354468394	8.55727998	8.413752164	8.481448986	8.531995561	8.575037023	8.428399863	8.305229355	8.541708087	8.286596121	8.433190827	8.098677998	8.268367423	8.295196218	8.36847433	8.374464672	8.364636785	8.219584869	8.275375647	8.28955707	8.456396633	8.053398606
7225	8.489904849	6.980922295	8.569027947	6.959593477	6.241324978	8.765416215	7.704633384	7.842101955	8.469812814	6.720923151	7.697527642	6.511437615	7.688636951	7.8990321	6.307330583	8.322846243	6.930147439	7.979554182	6.964645634	6.979094446	8.396643664	7.545942078	7.975572827	6.869268889	6.514102982	6.248490849	5.662771935	6.874577783	6.418782388	6.946214424	7.055297378	7.657361201	6.719631968	6.097537186	6.248023623	6.359714946	6.97665754	6.945486989	6.679063029	7.02104635	6.428598268	7.956534493	6.859997811	7.51487743	7.111882181	6.294777691	6.830375076	8.266757813	7.042698874
8555	6.632410786	6.699781324	6.839118714	6.976552718	6.497652894	6.927277065	6.739300609	6.706237119	6.780209865	6.882236527	6.7611117	7.221916035	6.655217583	6.729422378	6.696244012	6.786778144	6.992642962	6.793412778	6.839646625	6.645544906	6.702144976	6.91368496	6.775345101	6.730430537	6.678418891	6.689099569	6.672940043	6.626760801	6.738173895	6.844728497	6.718688766	6.904636439	6.973147834	6.814159696	6.802901122	6.679763155	6.644730158	6.89605781	6.68874837	6.816238082	6.706640402	6.817046206	6.873835991	6.857482054	6.849310049	6.701037521	6.652852638	6.661374547	6.575502122
9886	8.83482946	9.483118071	8.888026297	9.530920062	8.555725568	8.656352929	9.032202353	9.184659936	9.028169016	9.691842147	8.967897617	9.722876635	8.483790893	9.444499613	8.613443175	8.941178883	9.584563603	8.3793327	9.297375981	8.186476627	9.022216434	8.912628364	8.911673266	8.77521258	8.469377804	8.757563531	8.193188427	8.385382919	8.455692367	8.248771038	8.817201096	7.469808782	8.932235364	8.685528278	8.183201057	8.412179331	8.144212681	8.154006546	8.667798709	7.925593274	7.96318645	8.441957018	9.444017298	8.629180366	7.79875259	8.87503517	8.456981102	8.353627462	9.008317878
23023	6.333235494	6.372472998	6.73550614	6.25515739	6.711984876	6.628391499	6.58742552	6.623967187	6.644817958	6.535500265	6.628135052	6.839480012	6.356344458	6.726875463	6.490835836	6.338740725	6.965107018	6.759550353	6.843806378	6.622592528	6.510501373	6.918464025	6.704797678	6.59248443	6.642931034	6.724548823	6.497161684	6.590391541	6.995734314	6.958061059	6.681281427	6.898158485	6.872751881	6.324517008	6.494312523	6.280964478	6.482765914	6.589995727	6.306131577	6.334243647	6.430780148	6.465881314	6.588754359	6.772944418	6.662906261	6.529107678	6.373543956	6.531872065	6.540396099
114049	9.366619777	10.40727601	10.11104588	10.1649178	9.828215877	10.15520343	9.311438628	9.791714928	10.16942542	10.35070384	9.838941442	10.06349055	9.499729328	10.02446302	9.668477682	10.10411931	10.16283766	9.847179587	9.949966132	9.630756842	10.10609854	9.46342193	10.2232883	9.907435726	9.70101749	9.334652411	9.348885205	9.371011972	9.687758684	9.125162967	9.922517067	9.424972265	9.738967367	9.281973882	9.218858445	9.182513085	9.44795321	9.253244713	9.129613394	9.042516925	9.237395062	9.339419773	9.96522291	9.63176185	9.402509073	9.353776326	9.026117039	9.379510696	9.799825203
23024	5.266328873	6.153040881	4.861273855	5.822026246	5.841861957	5.594473137	6.242073451	4.919340996	4.384197969	5.662286793	4.764358683	6.01241813	5.373823634	5.254687796	4.962801204	5.200379679	5.359995505	5.163170571	5.7877173	4.630724803	5.09646333	5.126086995	5.237401484	5.635854793	5.627547394	5.671866349	5.253730422	5.257195315	5.672802255	5.126596333	5.934947909	4.470094821	5.948829011	5.132551752	4.980936459	5.054835419	5.42173558	4.893766292	5.074390919	5.283366155	5.087456382	5.287497451	6.155770063	4.779862472	4.886260904	5.728510065	4.998334283	5.016323156	5.600593676
23025	5.798590843	5.566888295	5.481639448	5.78696065	5.529843387	5.620993664	5.687671019	5.837650621	5.586685645	5.422448531	5.525728255	5.722610159	5.530696689	5.491090452	5.658749095	5.55935799	5.467381178	5.752554206	5.51346342	5.575050026	5.3884471	5.719522841	5.537922695	5.794986618	5.629347668	5.845257812	5.627259593	5.711778226	5.775463826	5.628405363	5.475374675	5.83685656	5.59669858	5.887370784	5.771888032	5.736137374	5.595426083	5.786275284	5.737192762	5.601527224	5.620104637	5.481319522	5.652703402	5.602786618	5.523935414	5.601907381	5.427236704	5.467328263	5.399460172
23026	5.204636325	5.147487824	5.218385941	5.1750314	5.214584176	4.960839326	5.334564405	5.03933652	5.296656655	5.332407405	5.340351153	5.200218148	5.327779552	5.036571184	5.178800199	5.087764595	5.189162367	5.470447887	5.110682073	5.361350865	5.256043147	5.415733963	5.124614904	5.223952341	5.234237383	5.379367251	5.264188562	5.459494045	5.479049586	5.296367301	5.216483374	5.432863767	5.267784277	5.494639679	5.459567929	5.327429553	5.423478179	5.421132347	5.283069335	5.63034564	5.350879986	5.375080379	5.371481173	5.286207482	5.243986437	5.558769825	4.992739416	5.267087756	5.09721287
23028	8.436311136	9.163203784	8.657272695	9.058953797	9.073860085	8.568310149	8.475697575	8.709971412	8.696449182	8.928425147	8.691176483	8.844260591	8.630789004	8.899865147	8.745638526	8.883447934	9.085699971	8.591811437	9.242770761	9.234823719	8.992226947	8.838778182	8.904712308	9.061900821	9.401636795	8.487829311	8.609362167	8.719931191	9.055346282	8.310729156	8.705198514	8.508938373	8.890745076	7.765066348	8.15930789	8.557135352	8.564256283	8.350898556	7.965617095	8.378262327	8.364447224	8.429364924	9.30749968	8.460605712	8.764072009	8.728347725	8.79410999	8.562850598	8.729614096
250	4.933750537	4.983050967	4.983854029	5.011190651	4.749246426	4.889915723	5.048011545	5.005691071	4.950834222	5.121972212	5.077053326	5.094475776	5.189077604	4.835397851	5.053631422	4.875028748	5.031975677	4.787439767	5.034862753	5.21445138	5.060752173	5.306021587	5.297389748	5.256382254	5.219691317	5.346014539	5.478129066	5.181730326	4.929337142	5.20305958	4.982986496	5.271515544	5.151470074	5.167305958	5.315919628	5.133197805	5.396522771	4.864643609	4.949472894	5.223986683	5.258428169	5.238681924	4.735022253	5.075544799	4.945142717	5.39798596	4.883749837	5.204763892	4.571165629
9880	6.631740194	6.739635781	6.885760351	6.567396072	6.7060794	6.590463439	6.923446725	7.029551825	6.621916572	6.451779382	6.910190429	6.872730639	6.582976883	6.31797344	6.663755877	6.628743269	7.010786225	6.883908679	6.730350895	6.934135617	7.006925175	6.930039058	6.82091551	6.594046995	6.701464993	6.94003426	6.65413592	6.568308736	6.696358911	6.754124224	6.687869842	6.569195243	6.49568685	6.44691847	6.553153106	6.774811409	6.190922445	6.712947657	6.945546257	6.520869564	6.732953697	6.834327785	6.716761084	7.030918733	6.407720248	6.903948337	6.88827414	6.698704009	7.027139221
23029	5.091089082	5.33098417	5.125397131	5.263822181	5.220266861	5.080867682	4.924733471	5.304456167	5.263493012	5.323666215	5.120688971	5.262413128	5.031711202	5.246206612	4.995793767	5.147552724	5.152334841	5.13410558	5.054357834	5.301551156	5.421572838	5.045111828	5.411010025	5.29618303	5.136479637	5.000840402	4.981280269	5.206387985	5.121884963	4.935002824	5.413655034	5.0702079	5.191885641	4.922522478	4.861426413	4.8892395	4.729389504	5.090913555	5.035622702	5.084983311	5.063371724	5.131544346	5.273190853	5.161089564	5.101852033	5.147425669	5.335854287	5.089848868	5.154831579
251	5.864899954	5.841438355	5.700704923	6.047173012	5.669106361	5.889223633	5.968896588	5.864398786	5.812957373	6.033091999	5.719417328	6.198736431	6.074420375	5.522784209	5.811024138	5.823107002	6.178029614	6.013166088	5.842108699	5.809390643	5.832477981	6.094204702	5.653020646	6.155132529	6.045681299	6.380291386	6.043582747	6.021501155	6.083700968	5.991965053	5.960033684	6.34284373	5.958727427	6.075831192	6.246400521	6.092479759	5.801987663	5.998791034	6.306530687	5.953163022	5.98844675	6.011155544	6.096003034	5.860420757	6.04897057	6.120442449	5.803014505	5.637997499	5.477198154
257	4.6223934	4.685561442	4.537244793	4.786883326	4.577768843	4.755819141	4.558227959	4.89600892	4.733228143	4.416149617	4.71795156	4.711228589	4.557875596	4.697012851	4.711716659	4.370358583	4.730543021	4.836759418	4.664083167	4.744689162	4.749827537	4.784005817	4.53291213	4.742587388	4.584083924	4.917607357	4.813341951	4.67412396	4.56693773	4.653933879	4.647920821	4.84943172	4.500064416	4.930675712	4.748290223	4.895629618	4.921428987	4.634112783	4.531066596	4.708321555	4.913226409	4.727786543	5.163113272	4.94718234	4.811966289	4.833403857	4.479333355	4.321894977	4.375955874
23020	10.4673928	11.06577788	10.74954875	11.02148574	10.82360622	11.08326246	10.612969	11.00397895	11.03698649	10.91724668	10.79611621	11.09520988	10.67071329	11.0127054	10.71023018	11.03409572	11.11463994	10.67166235	10.82559843	11.01942397	11.1659176	10.79343579	10.99311893	10.78319641	10.7954566	10.52919775	10.48574467	10.62007043	11.03696986	10.4680008	11.08179169	10.90727007	10.97882792	10.54859179	10.49144832	10.77067999	10.66101955	10.76054849	10.29205385	10.36749701	10.39223008	10.55136473	11.00178131	10.58544379	10.55894803	10.48709094	10.75663402	10.51362467	11.1602705
258	5.351924838	4.759906391	5.107588829	5.021567722	5.098355482	5.29191724	5.340819288	5.249457386	5.33568422	5.073589599	5.413615379	5.581179859	5.689669156	4.848138167	4.806441559	5.037309444	5.067163289	5.307319289	4.939767242	5.168304001	5.135561777	5.577444056	4.997866624	5.106827249	5.015075491	5.391110916	5.468233975	5.4681683	5.409157047	5.776651402	5.26650279	5.56651431	5.337575729	5.564659017	5.919565216	5.873039177	5.544430282	5.431344278	5.508222323	5.560830625	5.459426243	5.35643334	4.931468122	5.581747212	5.713339916	5.455365147	5.215393205	5.354555152	5.077038884
259	5.85727328	6.395976493	5.439482534	6.787052015	5.751793882	6.195293387	6.354836302	5.667940284	5.388927223	7.74169492	5.603840469	5.944635166	6.455717105	5.969249678	6.499629081	5.825628973	6.602064715	5.914726129	8.473702594	5.91607691	5.430467421	6.325255128	5.405647458	6.192958173	6.409564234	6.051582976	6.25185693	6.108948735	6.393889838	5.790562616	6.4270461	6.264847768	6.637863883	6.244112934	6.041304465	5.832601164	7.594339734	6.033785331	6.058829543	6.391691077	5.851023408	5.990644924	6.07175534	6.001486656	5.890275721	6.211123787	5.954031698	5.539217521	5.849461476
23022	10.81142918	10.97327344	11.0714523	10.77682605	10.72974842	11.21803533	10.54719699	11.6690909	11.52484421	11.22922204	11.29544224	10.83022077	10.77348825	11.3019996	10.52712141	11.49498042	11.07542557	11.17198653	11.29228381	11.79726235	11.53011104	10.94497641	11.48295839	11.1730753	11.33111094	11.09927629	11.05598869	10.97742337	11.18806319	11.02780949	11.32038577	11.71783924	11.5299429	11.24106491	11.16553588	11.16931614	10.85640343	11.2088426	10.81104961	11.27800695	11.15859229	11.10564183	10.98166636	10.80903622	11.15967423	10.81276416	11.23161471	11.26906958	11.17961309
11045	6.487614815	6.354288694	6.524540703	6.471806441	5.689309526	6.56169838	5.898078965	6.517606761	6.83891031	6.307657529	6.944162612	6.904336019	6.178116716	6.519326506	5.824217491	6.032883897	6.398478088	6.311605726	5.858016503	6.583191031	6.704886215	6.49458653	6.301737816	6.20246806	6.021152974	6.10059972	6.024294196	5.947312895	5.978369678	6.011836537	6.075718055	6.178070424	6.265065911	6.259017675	6.28708169	6.45309482	6.466241483	6.286082667	6.213324878	5.783020349	6.048582488	5.939690015	6.093034953	6.699230927	5.88140822	6.358506589	5.767306293	6.079836518	5.800644498
8549	4.208179617	4.890108578	4.26098044	4.209358623	4.439848235	4.621688821	4.80005699	4.345992408	4.605511106	4.305558926	4.187129522	4.37626609	4.590307314	4.329795597	4.241741642	4.329047065	4.208192171	4.435949035	4.239099565	4.578685248	4.238254747	4.338967089	4.131999635	4.685464263	4.435729701	4.432912748	4.525233604	4.603389868	4.624284003	4.516768929	4.722902621	4.450172582	4.513685034	4.931735088	4.362877773	4.586517673	4.29446374	4.676676059	4.445467581	4.484249094	4.635624266	4.213523642	4.502801953	4.534664021	4.445356439	5.002257848	4.772665668	5.443389616	4.263133748
11044	9.681066396	9.802324676	9.943907454	9.623125548	9.65035749	9.720072704	9.521787275	10.07435292	9.814006701	9.325850579	9.710763387	9.715191649	9.274927763	9.823448163	9.591241934	9.820316887	10.17186199	9.817060512	9.541855196	10.19454443	10.05546694	9.792737461	10.18932751	9.507150285	9.770542454	9.459819709	9.554981089	9.617426083	9.852108802	9.560003912	9.720261702	9.642748398	9.663155544	9.586762074	9.522860735	9.813965548	9.129635992	9.838358523	9.281088088	9.352618151	9.605015358	9.849276161	9.614722465	9.796656375	9.473602971	9.602838106	9.923834535	9.874903881	10.12968612
7216	5.357228497	5.757274818	5.7368968	5.745298459	6.08838976	5.597869199	5.675192281	5.378194357	5.332369405	5.480432305	5.156014138	5.324452895	5.48840449	5.532680078	5.89295176	5.299533156	5.533624983	5.214658776	5.188789659	5.454107489	5.817210547	5.248150344	5.822584747	5.349518814	5.291456454	5.215645535	5.041288164	5.232259385	5.401136977	5.069136121	5.507627875	5.261540171	5.331942784	5.105225393	5.158088338	5.227339453	5.284263923	5.407645939	4.767203859	4.908224142	5.259333797	5.44316626	5.435640664	5.508199798	5.412820852	5.279169154	5.673798236	5.182175157	5.90699767
11047	8.907143811	9.242506954	9.382127811	9.494154576	8.614601258	9.242412766	8.518649133	9.233389634	9.502513278	9.247214949	9.340056742	9.218071714	8.823922623	9.121827547	9.155674807	9.338429825	9.383954329	9.046217079	9.151969179	9.026948112	9.304104765	9.039410394	9.586674582	9.243270204	9.054195741	8.778780237	8.882143107	8.834193451	8.897897581	8.611000422	9.14050731	8.959028265	9.113150654	8.55151935	8.756637049	8.578014472	8.697411496	8.707054982	8.397831894	8.582885544	8.646252455	8.973467703	9.17880647	8.65490566	8.742444237	8.778984404	9.115164434	8.998304004	9.581930237
8547	11.56176148	11.93948929	11.64184391	11.88785748	8.530937304	11.56014547	11.74149159	11.6522962	12.99863829	12.93210817	12.42508653	11.53528989	10.95259107	12.37802029	12.32052856	11.50709456	12.98701332	12.16562794	11.99757771	11.45208887	13.12118908	12.01692816	12.62525084	11.8225921	11.57532144	11.64884041	11.04427602	11.95919642	11.47726838	12.37636348	12.45039245	11.58035111	11.84381081	11.90640678	10.93553672	12.33022097	10.73698523	12.06290439	12.17010594	9.72178522	11.06324428	10.20202754	12.29995628	11.48046503	6.987861594	11.68681534	12.09505206	12.41192617	12.8182942
9878	8.037343419	7.991186135	8.347649096	8.208351575	7.846364511	8.182456857	7.85260187	8.38951433	8.580819312	8.121591907	8.449267549	8.124779526	7.953780037	8.297646586	7.955292289	8.511696669	8.348318216	8.245551	8.078165852	8.572895301	8.299124901	8.098063441	8.40821522	8.235952669	8.253846593	7.973429077	8.145068479	8.054840366	8.151070695	8.183245901	8.244664793	8.185768441	8.1982599	7.940793453	8.105160462	8.289974486	7.962129863	8.302504051	7.999030137	8.117092635	8.000815287	8.252043699	8.229161233	8.185500466	8.165066231	8.143448662	8.13631781	8.256335877	7.924552681
11046	8.220688787	8.26603495	8.238074679	8.436642995	7.881343095	8.175810161	8.024194863	8.398108647	8.330122295	8.802300791	8.454551502	8.438515551	8.087417687	8.456670192	8.208874134	8.555972429	8.37512777	8.160376189	8.335190356	8.296631715	8.217828334	8.066414741	8.402183745	8.446653313	8.159269585	8.038068776	7.904898496	7.907669344	8.054959815	7.998456057	8.25842827	8.075992756	8.285697218	8.02596672	8.077194443	8.065886533	8.147299755	8.021804673	7.809754254	7.754346602	7.755575675	8.188217206	8.457937188	8.062602458	8.12246043	7.884806864	8.131658863	8.106556554	8.010616685
9879	9.104864668	9.442508961	9.489989354	9.467603826	9.46080477	9.261608357	9.15452903	9.662068223	9.62564541	9.388262093	9.472716432	9.186945744	9.113514922	9.604917214	9.33553454	9.462180347	9.435080685	9.263251473	9.548026289	9.653311912	9.596345925	9.363447608	9.474192405	9.374045807	9.577754933	9.222839261	9.302259196	9.396532649	9.637198397	9.086022798	9.627241796	9.372505243	9.50256824	9.236761463	9.058250774	9.405409921	9.287465939	9.488595645	9.195182164	9.177024033	9.467505555	9.292737146	9.40531083	9.275976807	9.240485501	9.418604364	9.659428613	9.310221907	9.524536572
8563	8.484224856	9.604495707	8.805696587	9.280575708	8.668250507	9.106410164	8.626897082	8.745931672	9.347587179	9.168185438	9.013793839	8.853716036	8.216834137	9.116073496	8.8280307	8.911854205	9.18933323	8.17107545	9.009771104	8.798884304	8.967542181	8.677504791	8.796933534	8.955111762	8.815953982	8.536052914	8.422163302	8.382896415	8.751720004	8.171484283	8.833226101	8.622157914	8.701476399	8.49176172	8.063771494	8.630920514	8.379837901	8.538397162	8.101881548	8.274837377	8.21592394	8.536735908	8.880510132	8.404575501	8.179234826	8.630514575	8.931496252	8.408028079	9.246340801
9894	6.895680173	7.198361369	6.97218615	6.967798088	6.641046657	7.329943905	6.563427683	6.909447089	7.288766889	7.012011096	6.846314053	6.852416262	6.631985434	6.960869869	6.805370877	6.921399695	7.187844711	6.847161961	6.380338074	6.865836829	7.050261476	6.976304137	7.270842917	7.035709207	6.661231041	6.776628812	6.628279547	6.384169425	6.782699631	6.629497876	7.116752787	6.893608439	6.64954181	6.645024528	6.755612971	6.694137875	6.589384027	6.540733888	6.49940944	6.314108971	6.47307049	6.953417327	6.880884425	6.592988578	6.743057674	6.704601322	6.682978576	6.796850631	7.263694588
8564	8.485638823	7.347001469	7.191801402	9.914907145	8.23615201	6.90808882	7.83093317	8.298712274	6.884509212	8.097571073	7.57954541	9.532842909	8.567811948	8.556067705	8.930041381	8.547898031	8.176324891	8.814204351	9.438293144	7.437426312	7.323513714	7.871234488	7.827532832	8.984683816	8.516395696	8.683495259	8.72342368	8.566954076	8.851879038	7.631784478	8.300520464	7.534394644	8.703948791	8.664300689	8.264194569	7.504732176	8.068413931	7.860153172	8.964277669	7.971272668	7.866885851	8.189572641	10.18631265	7.012431796	8.473378434	9.830671159	7.921899144	7.525883595	7.689970542
9895	8.258143953	8.454980519	8.840532246	8.507912359	8.034285898	8.7790821	8.230321057	8.509225999	8.697103754	8.55728588	8.640213251	8.682346734	8.274663083	8.602261033	8.344674904	8.691635293	8.941059182	8.541036226	8.442058759	8.713808284	8.554626492	8.529503142	8.776176814	8.583632148	8.454444896	8.226511134	8.395954597	8.142859735	8.49793158	8.291763427	8.501371554	8.506063687	8.543228797	8.239589432	8.302135735	8.468644463	8.191909731	8.387068117	7.810291684	8.17058706	8.153626307	8.332984898	8.504505672	8.399013219	8.458857685	8.161172975	8.352684694	8.466404125	8.553341632
9892	4.35928812	4.456254699	4.421044902	4.542214249	5.125786864	4.880975574	5.128035675	4.273159698	4.460251583	4.39299873	4.779568771	4.315356056	4.392008169	4.222425267	4.960242025	4.462369895	4.586205251	4.354005903	4.188534433	4.486861265	4.674194002	4.679046382	4.924936336	4.526625548	4.422667006	4.304934398	4.495624844	4.277658674	4.356471972	4.437890808	4.261900941	4.646023494	4.50187698	4.360132885	4.508664056	4.453398674	5.21256158	4.445520295	4.228878702	4.480678377	4.321152158	4.21314079	4.295489961	4.484066999	4.408890261	4.272862638	4.272623661	4.372933364	4.418579065
8562	10.30110759	10.18876464	10.09809529	9.691503768	10.49119079	10.01088722	9.770749297	10.28491123	10.03057414	9.723589316	10.25944656	9.757302585	10.00835293	10.110918	10.06514087	10.06909968	9.711435966	9.849483811	9.88719056	10.28510302	10.17299243	10.02713635	9.983574485	10.08292781	10.13348113	9.789335176	9.993788986	9.951584574	10.25789172	9.783291413	9.856014516	10.16744648	10.22834292	9.542053551	9.806548253	9.988709289	9.979350362	9.996940811	9.753927176	9.563717402	9.817712343	10.20459292	9.989836707	9.760740377	10.09398632	9.973966867	10.250532	9.996081965	10.23934651
11052	7.659800962	7.634543619	7.882287009	7.302414101	8.107291466	6.799530116	7.460683293	7.86207078	7.758192544	7.074638982	7.759044675	7.239255685	7.664923386	7.670194392	7.557511457	7.985964195	7.611968015	7.587301175	7.836072473	7.97594304	7.885869801	7.710438267	7.742451589	7.663607906	7.86745007	7.518373816	7.830071648	7.725999634	7.831931604	7.668409143	7.620537512	7.58956565	7.803428559	7.023081392	7.295406105	7.598684941	7.472075006	7.594345447	7.335030478	7.342050921	7.314072714	7.838493208	7.722359196	7.473403941	7.833887836	7.716015023	7.706386812	7.605781876	7.453681692
8567	8.6359104	8.778176977	8.72076592	8.908882069	8.266207338	8.605233963	8.574432476	8.758263114	8.999575258	8.55147208	8.764577663	8.834172138	8.538171359	8.65394257	8.488167609	8.83906916	9.139698653	8.862683501	8.524205338	9.074793048	8.905612219	8.761307696	8.85515763	8.775046897	8.764623704	8.53819592	8.759563713	8.49182487	8.662944825	8.699239308	8.919186841	8.815997034	8.812032795	8.460158056	8.459344595	8.771137528	8.482240841	8.885932865	8.160151772	8.443114109	8.359214583	8.784391832	8.929464215	8.584180121	8.751700718	8.676930228	8.979432957	8.879921735	8.723649722
9898	7.728417738	7.806596857	7.708093577	7.688716828	7.744420451	7.344952218	7.753062049	7.871556325	7.841355329	7.860585605	7.984172182	7.802827524	7.686023632	7.746178679	7.873674417	7.856674037	7.926746818	7.79916006	7.682740907	7.958319335	8.006479066	7.947264152	7.987784871	7.805753713	7.662479615	7.748053286	7.786668054	7.654570555	7.750333126	7.635662798	7.716331623	7.6669182	7.683467678	7.451631294	7.642055104	7.729138049	7.593807808	7.731323427	7.461571821	7.38031207	7.461215593	7.734334499	7.804223644	7.609689334	7.773470312	7.658993187	7.811255367	7.839693877	8.042069339
11051	6.992569197	6.894723758	6.799167303	6.565263182	6.847402134	6.280349959	6.579909605	6.803370809	6.632820118	6.430131566	6.772395112	6.422778414	6.645856375	6.795758936	6.87713168	7.008451643	6.762121761	6.52111128	6.914450962	6.798402808	6.914646258	6.611866672	6.658599363	6.877918123	7.15595326	6.679257642	7.049138181	7.076548555	6.742939042	6.593587038	6.732043472	6.515769326	6.884718502	6.573833265	6.631892485	6.660783455	6.498382976	6.820985155	6.941999887	6.815602294	6.999064017	6.808642898	6.82845417	6.468317702	6.676580301	6.799089156	7.142106663	6.919516291	6.8184681
8568	7.571034583	7.809780692	7.458287397	8.354455981	7.606649069	7.479854391	7.365531329	7.562814655	7.495045864	7.556793598	7.371921867	7.735193801	7.279770288	7.63193538	7.641532555	7.713897718	7.46928825	7.460959875	7.480052555	7.55297208	7.596718101	7.184007126	7.583557871	7.662474027	7.297980581	7.471897487	7.153328789	7.490691836	7.531119527	7.087759505	7.558346515	7.421581866	7.296059744	7.087759505	7.420393987	7.35158808	7.389607502	7.421201299	7.378261147	7.118674084	7.581167159	7.307687442	7.866311873	7.197890124	7.172275797	7.452600274	7.306426738	7.351534243	7.783522096
9899	6.404694404	5.769304932	6.164694171	6.106261442	6.239270553	6.148725621	6.174228618	5.652920869	6.091900976	5.877894008	6.24446568	6.312687595	6.015119141	5.732598951	5.613920176	5.73637663	6.496235727	6.405658859	5.688770036	6.050227167	5.998228063	5.921841786	5.505251796	5.769367463	5.533320755	5.946056287	6.346200561	5.394256903	5.423953117	5.964949568	5.687907114	6.235722965	4.888313159	6.365015251	6.169908691	6.153532466	6.042717188	6.124169982	5.809229036	6.460694853	5.911979734	6.028507865	5.77185191	6.53321085	6.062171822	6.025486366	6.127571965	5.775615322	6.196240309
11054	6.855560023	6.920562	6.929909849	7.216684485	6.69607762	7.154855159	6.849470407	6.898325378	7.218175742	7.126744059	7.0933935	7.10527222	6.942776221	6.91483897	6.932175838	7.017281746	7.336406332	7.031808373	6.827860291	7.036207144	7.02744394	6.969837412	7.204032331	7.049885868	6.985320882	6.924659208	6.861276385	6.732996089	6.952728874	6.765649419	7.043400909	7.135541912	6.816601292	6.747706035	6.723113777	6.907055697	7.002559032	6.923230216	6.740407954	6.619636409	6.838506064	6.818083401	7.08984594	6.776977608	6.743215809	7.044851655	6.664169569	6.873364089	7.144637312
8565	10.04920721	10.40302719	10.22416632	10.49343341	10.15365695	10.66899607	10.0956734	10.28249929	10.63631449	10.44247339	10.35919536	10.21698741	9.901231816	10.4158779	10.1777295	10.29164385	10.53396965	9.998100936	10.19680638	10.21461724	10.36021723	9.963343513	10.56834405	10.04612259	10.0150995	9.783372872	9.780483934	9.809648491	9.785639441	9.635037399	10.16305302	9.827669585	10.08998987	9.562642877	9.776525594	9.839524261	9.848467148	9.778830158	9.625818568	9.504347235	9.624723953	9.959680599	10.47981095	10.00300612	9.911441573	9.972249856	10.18588024	10.02654299	10.94217003
9896	9.658508293	10.02938012	10.0451518	9.771614868	9.439515963	10.3264498	9.364499603	9.756458663	9.727331043	9.775386596	9.640593354	9.547959473	9.312505216	9.684161442	9.593836125	9.862587584	9.956128303	9.653615134	9.917892806	9.734399428	9.741373534	9.595971255	9.826269471	9.621710896	9.668689167	9.388328063	9.358374642	9.326658562	9.583256311	9.455672131	9.688822958	9.563285941	9.759589407	9.342310768	9.430183685	9.572270717	9.392365944	9.438360038	9.174412016	9.066163447	9.245522801	9.458861498	9.68144038	9.576715543	9.523949905	9.400715568	9.824704679	9.7466537	9.684266189
8566	8.983060112	9.354704059	8.960142511	9.249003425	9.284362654	9.258263549	8.926547383	9.018709265	8.761062565	9.331003794	8.981648563	8.958312486	9.008505392	9.125776848	9.618209289	9.359576565	8.846830382	9.047690688	9.252608172	9.03709658	9.097922032	8.726219807	9.378295729	9.210607902	9.051742775	8.980411937	8.831251829	9.045410767	8.986944452	8.714302926	9.164989462	8.888611414	8.978324595	8.70946718	8.7621382	8.846504608	8.958494548	8.724781468	8.631623498	8.607525977	8.701292522	8.759454688	9.380734266	8.817356687	8.957850243	9.064016137	9.155205048	8.917672051	9.320751191
9897	9.570658368	9.47446891	9.885798304	9.317165343	9.442571547	9.501727912	9.359815028	9.686173608	9.744064751	9.500281591	9.958733212	9.667458422	9.332204301	9.66250146	9.459146608	9.882642747	9.792684234	9.434354485	9.829979524	9.503270202	9.715093983	9.53114233	9.929468592	9.597432265	9.952927422	9.418238377	9.621160485	9.731281212	9.712586521	9.504631558	9.671752472	9.49019207	9.921741286	9.471879865	9.577722739	9.688836271	9.112656644	9.658023074	9.328972099	9.289768375	9.360040631	9.797935036	9.709289342	9.470605351	9.508728278	9.537555347	9.690639819	9.629801916	9.904106996
23034	6.140356847	6.00566582	6.094079219	5.957476767	6.189867154	6.022944027	6.15700041	6.047499308	6.181081255	5.906335578	6.050132418	5.728924038	6.155761302	5.888433959	6.273471015	6.262986899	5.997220817	6.377025845	5.882921726	5.9817106	6.054491294	6.233379114	6.295955553	6.033832418	6.06759936	6.028342721	6.076221247	6.024584214	5.748670444	6.060744647	5.893720381	5.804634773	5.743422282	5.788314712	5.978227352	5.643846502	5.777920398	5.81045127	5.706416557	5.809019298	5.781914496	6.05103624	6.207526901	5.806210006	6.113786618	5.955794672	5.906983479	6.058656909	6.245267994
23035	8.565283474	8.500120779	8.574056857	8.693467881	8.412247522	7.489659224	8.547009503	8.791786596	8.555925123	8.537248974	8.681303429	8.072789535	8.584426042	8.649826581	8.642286558	8.938065024	8.538090502	8.6592614	8.709155251	9.247853981	9.048252395	8.516633557	9.066803388	8.487210177	8.848366515	8.270562663	8.581066531	8.391239068	8.584980923	8.513203486	8.884059005	8.455196644	8.660849866	8.096285735	8.336513505	8.551286946	8.020660602	8.660359892	8.098493533	8.259859397	8.29781787	8.934236189	8.581217029	8.600449999	8.764003996	8.70099043	8.800419394	8.569983652	8.707595283
23036	5.575973449	5.601403278	5.996090074	5.281883644	6.427678791	5.797956693	6.098948415	5.874314552	5.889832314	5.944473504	6.306299021	5.853857473	5.962823526	6.190558996	5.959308585	6.21130756	6.134070889	6.32054959	6.38507632	6.33682554	5.8380041	6.266850559	5.907876582	6.031484952	6.427689039	6.208041594	5.933407452	6.328906651	6.396836919	6.566835481	6.010275273	6.423756603	6.342488977	5.72619044	5.791782281	5.66939388	5.949403192	6.093711721	5.780686475	5.768800361	5.864047211	5.770691132	6.107574657	6.113301187	6.229655867	5.982481824	5.675625004	5.664367611	5.398670174
23037	7.076913411	7.209814927	7.731749808	7.531136252	6.640715808	7.277138952	6.708097561	7.717909236	7.513876922	7.648980175	7.134640638	7.788394186	7.122815994	7.493269981	7.156634783	7.430151226	7.559361421	7.405208519	7.592353738	6.776199342	7.349568461	7.883507133	7.35717687	7.564824206	7.267368407	7.695198765	7.33135864	7.68937057	8.020346996	7.024040208	7.394774268	7.212311748	7.829369069	8.019069601	7.449991817	7.763687703	6.798082184	7.426844604	7.670388512	7.463443319	7.533963503	7.315556499	7.429624402	7.210804832	7.305328758	7.396088855	7.237195182	7.432895013	6.922516516
23038	7.585809112	7.778950485	7.823574154	7.997094709	7.432458332	7.99645178	7.692768687	7.989587731	8.155623055	7.969801751	7.912220342	7.933445746	7.829511343	7.786600974	7.610246847	7.927859076	8.122556257	7.811603873	7.952165589	8.164355032	7.895500111	7.874243	7.900016573	8.064212512	7.983736831	7.918737672	7.759316928	7.749612335	7.999598717	7.930126906	8.101252253	8.242813339	8.136901837	7.925328444	7.967213643	8.140249885	8.027419391	8.117680405	7.737498188	7.801009103	7.707628108	7.783395441	7.874066679	7.948445607	7.949919256	7.877685953	7.591330943	7.799597501	7.888937986
9890	4.769696037	5.101851846	4.757682871	4.430375521	4.509990233	4.414555403	4.593867735	4.353300219	4.288289059	4.443782574	4.390723012	4.90125185	4.286984396	4.509477247	4.410380032	4.571517834	4.374710011	4.553785566	4.899317428	4.423548858	4.423550336	4.488658435	4.26596304	4.38710543	4.68524289	4.512376388	4.505015266	4.869478172	4.504217732	4.286721357	4.594061343	4.386856227	4.515244737	4.558997944	4.580616115	4.426709069	4.477166808	4.22870062	4.360099294	4.45417429	4.225016068	4.347144036	5.311498075	4.425644931	4.529982309	4.517216942	4.090559153	4.549859062	4.468729895
23039	7.818370537	7.724416399	7.991395491	8.220272144	7.796160034	7.827726825	7.829585836	8.294674986	8.037806916	7.813663954	8.130482507	8.47042128	8.195794523	8.073496603	8.012459526	8.339381136	8.330853062	8.086094566	8.078024614	8.414492089	8.223821426	8.167639053	8.025071406	8.443331999	8.4265267	8.152617068	8.414511941	8.361693239	8.355290729	8.201654549	8.237437397	8.129697617	8.38948188	7.985621971	8.044749021	8.211668139	7.893553948	8.151248748	8.32381222	8.258502338	8.141528068	8.211877005	8.399447396	8.133692157	8.2445252	8.646304687	7.962750831	8.285384594	7.977383582
8560	8.468191759	9.190369206	8.386345805	8.225602358	9.045300997	8.677695725	8.483420752	8.556538299	8.229641485	8.558224956	8.604884437	8.127227642	8.124630098	8.456120054	8.569557824	8.429501183	8.078994482	7.954672313	8.510945943	8.015991811	8.469580282	8.192801821	8.498524734	8.470355518	8.368265122	8.103418157	8.233656407	8.295944641	7.978074501	8.175287357	8.370485666	8.046341587	8.261818625	7.836381086	8.029912706	8.089981729	8.348251229	8.063404417	8.168795547	7.981135985	8.099957356	8.373168239	8.410948539	8.248138054	7.943865002	7.969746224	8.84306734	8.129578628	8.896801792
9891	8.371957472	9.286511136	8.416637111	8.498127927	9.0368628	8.960381427	8.798276221	8.279811624	8.292082877	8.224484612	8.556884657	8.336040852	7.730834493	8.439246037	9.092581478	7.696427678	8.863115559	8.19244441	8.563493357	8.911791281	9.054088393	8.582710765	8.472892192	8.569118542	8.251133911	8.470951742	8.24136239	8.640139051	7.820743348	8.694810773	8.242139563	8.528880303	7.938570428	8.345454039	8.076647229	8.211653878	7.755091658	8.209687166	8.436613275	8.586754025	8.384246877	7.755932547	8.638322979	8.659736516	7.60724532	8.39584882	10.05745959	7.878609741	9.154008073
262	9.358369444	9.372686861	9.474572329	8.763999071	9.498556309	8.982399666	9.29782218	9.1656215	8.864694907	9.348396096	9.126739147	9.082293664	9.266585674	8.996281864	9.284148231	9.174889911	8.852785771	8.940545677	9.515642225	9.283319655	9.072499235	8.828463973	9.137844078	8.538201166	8.929990303	8.856936372	8.841682672	9.090301228	9.271933379	8.851780534	9.19823999	8.73846073	9.007731549	8.693399766	8.995451435	8.763813239	8.741107758	8.702318704	9.048702823	8.709248969	9.023682184	9.040676989	9.116127164	8.90083898	8.96732799	9.015298828	9.394428438	9.219559628	9.63182701
265	3.633534361	4.00568957	3.796969729	3.662099756	3.598091126	3.798318398	3.89054108	3.656023711	3.773169362	3.798170416	3.955648135	4.080675629	3.798022433	3.960337956	3.853475619	3.709534065	3.910710199	3.969674774	4.025794234	3.901761784	3.976042495	3.525023512	3.85895133	3.806070636	3.752864962	3.724672488	3.717421114	3.826206216	3.708573934	3.639604944	3.807736787	3.879366601	3.731241679	3.864723335	4.038932963	3.681550826	3.860535288	3.735266546	3.806613613	3.621131353	3.819591938	3.798170416	3.937546906	3.731343917	3.965879942	3.762645037	3.604029812	3.874368063	3.785511661
266	4.494946728	4.394377085	4.081503739	4.245863418	4.157036167	4.281700713	4.168804316	4.708118471	4.24278552	4.283558948	4.54212453	4.058552218	4.166835577	4.171633387	4.339105577	4.473428307	4.466948372	4.086375808	4.269424062	4.39028803	4.374519168	4.591036288	4.608808884	4.610668432	4.425072105	4.431373646	4.290074145	4.478935896	4.54659151	4.282784802	4.54818028	4.281402899	4.344528306	4.449116605	4.247017819	4.486355815	4.516283033	4.26160219	4.449555773	4.336947586	4.326039563	4.281213653	4.148350965	4.220548148	4.148172313	4.498691621	4.476311815	4.301649091	4.049012784
267	8.292370134	9.153532029	9.017724348	8.997403423	8.876059205	8.695065358	8.696147585	8.224611451	8.798073354	8.881985405	8.401656848	8.218750047	8.443081342	8.89776556	8.806932031	9.458098719	8.597684826	9.048532132	9.047353572	9.038745621	9.040450835	8.014963691	8.605024556	9.129813239	9.187886385	9.255966182	8.936921652	9.317926627	8.419401445	8.947552694	8.602777855	9.412013581	8.965258889	9.092730425	9.117934297	8.856291515	8.732976704	8.75872981	8.545375901	8.622471141	8.32715754	8.378640117	9.273894179	8.732125461	8.987359719	8.076987792	8.13164759	8.462116038	7.770168738
114044	4.095293106	4.213171937	4.270082909	4.365781445	4.385150998	4.065646367	4.280771022	4.187736634	4.320626416	4.687870473	4.277414651	4.200195326	4.404535592	4.261341273	4.103730377	4.267154609	4.17652194	4.357273882	4.286503972	4.420736229	4.073535555	4.259859092	4.447991332	4.533370076	4.178310359	4.389311089	4.264805026	4.573495733	4.880529061	4.33922309	4.277217508	4.6841665	4.26160904	4.24073585	4.307882836	4.329567056	4.368121155	4.228257242	4.234894318	4.228358982	4.388261807	4.193148901	4.194603	4.393090616	4.242339317	4.364055377	4.181669916	4.111960934	4.060267638
23030	6.915010703	7.220351124	7.148458677	7.193178458	6.86701851	7.140870101	7.05868663	7.226152008	7.319530578	7.293721197	7.083714669	7.002653564	6.854641946	7.189778854	7.10743134	7.13951941	7.433999539	7.062972704	7.093155968	7.382661988	7.167004746	7.164831346	7.289842975	7.363591973	7.014980266	7.161474577	6.92438722	7.063925995	7.176026284	7.081345813	7.265354392	7.451448881	7.046552901	7.096851355	7.082307793	7.285113759	7.152491495	7.089259153	6.923140754	6.988491096	7.017289516	6.899962338	7.235053434	6.940424127	6.945861884	7.013831035	7.025763146	6.932681462	7.205243273
268	5.517490366	6.015241605	5.807478473	5.803646611	6.175406932	5.785376671	5.931835264	5.841617828	6.209865152	6.040463507	5.91496411	6.039251082	5.684110055	5.961903081	6.015720591	6.260404011	6.151187472	5.636185983	5.638965771	6.300923718	5.958432307	5.934770946	5.872583133	5.881784075	5.660793251	5.666401039	5.742589934	5.666311773	5.742938627	5.941492411	5.663806931	6.109107499	5.526416019	5.988290983	5.946165403	5.873168899	5.827546401	5.873944987	5.894325906	5.888597023	5.811386738	5.970143841	6.082772206	5.680635625	6.059354623	5.808650764	5.703888092	5.712627492	6.24980497
23031	7.082383961	7.535120099	7.219307462	7.684998548	6.904085422	6.446404554	7.22921324	7.276954911	7.112370392	7.056629259	6.958095825	7.610998044	6.647785107	7.242993259	7.512555342	6.947658415	7.443497029	7.009234266	7.38830101	6.96233661	7.211726181	7.113491809	6.996605512	7.205906619	7.107235846	7.214023816	6.837203179	6.846919298	7.017323471	6.554817629	7.081059716	7.027492524	7.023843403	7.017861038	6.717739385	6.975543408	6.918325534	7.123714052	6.740269121	6.638032929	6.676998356	6.771603464	7.479966268	6.716668603	6.733190789	7.223944746	6.908765313	6.948351497	7.20483803
253143	6.505295082	6.606210241	6.908099438	6.778790815	6.388284257	6.553665208	6.524331895	6.901249728	6.62220864	6.417472196	6.439220345	6.30973767	6.302948199	6.578860816	6.49065496	6.693610202	7.00754869	6.462964656	6.666789093	6.778100251	6.800381617	6.621214708	6.723515602	6.465889395	6.438214857	6.2932519	6.413110551	6.436805467	6.578717245	6.304206329	6.352517917	6.349396782	6.594798506	6.401674324	6.33306888	6.697221046	6.234803553	6.679854194	6.361518979	6.304930486	6.355688542	6.576657239	6.770786819	6.394546285	6.491595907	6.606659824	6.877105474	6.786882385	6.86450136
269	6.191234768	6.037610638	6.071348909	6.309907954	5.938650557	6.446222665	6.285135625	6.070870277	6.358409847	6.192144214	6.245234359	6.339625533	6.725477761	5.821347344	6.248406208	6.048278605	6.35562072	6.37095274	6.239161749	6.406495314	6.126993508	6.265780577	6.133479229	6.259517682	6.09705963	6.250794395	6.492707218	6.444920875	6.424956067	6.539158529	6.497390899	6.425956912	6.447727675	6.8175268	6.836784215	6.740906835	6.324057496	6.620824178	6.991171228	6.43095921	6.52255419	6.323783158	6.361828803	6.306214818	6.663505171	6.691976661	6.004834833	6.206327444	6.12666063
23032	9.308924552	9.27701653	9.774075646	8.965111276	9.515410203	9.270499358	9.299813814	9.715630206	9.687003542	9.598210452	9.975084022	9.384128689	9.441884179	9.794840551	9.335066291	9.636648652	9.46058927	9.422339074	9.458745623	9.778681689	9.709841695	9.600872447	9.730863716	9.229058014	9.739842047	9.098522925	9.428268873	9.408839587	9.551098836	9.235903725	9.338543148	9.443111565	9.68607354	9.23956519	9.197559946	9.683956139	9.24458311	9.65807068	9.141959359	9.283193666	9.318008416	9.485260992	9.437099994	9.368610805	9.551040495	9.391951866	9.481413326	9.569488416	9.296425251
23033	5.913109187	6.11507882	6.204694608	6.052831252	5.96098312	5.952736136	5.838062906	6.001012345	5.990616226	5.772650707	5.805067333	5.751107383	6.013148701	5.958298024	5.793368504	6.086078108	6.057197697	5.976927594	6.070034317	5.823363896	5.97980211	5.898350455	5.93699981	6.062774668	6.202943613	5.873209442	5.965965024	6.009665503	6.177250083	6.103754219	6.119623951	6.142152815	5.9579675	6.013783913	5.941585801	6.109579282	5.861094901	6.130969847	5.801920365	5.802297669	5.923344903	6.020549711	6.062549319	6.088439113	6.101219906	5.90328762	5.825215296	5.857033998	5.935743451
11056	8.03201323	7.783423711	7.453364966	7.265414326	7.829882042	7.170594594	7.608192469	7.800032775	7.602134736	7.81050141	7.64719025	7.786596417	7.740262064	7.491254326	7.724920154	7.414655414	7.461132548	7.765278307	7.363294641	7.785049247	7.576671092	7.398358631	7.593238362	7.318495797	7.307734865	7.137954511	7.213743632	7.372589095	7.241163776	7.309807908	7.281886283	6.968452058	7.510685072	7.222695106	7.260914144	7.48975805	7.003393126	7.387592001	7.336924271	7.150676028	7.27867211	7.66456817	7.516532806	7.633171999	7.451967036	7.347352304	7.689743279	7.531475184	8.039357501
11055	4.759097698	4.750276416	4.746471247	4.512466743	4.731650483	4.67503808	4.99482442	4.635249804	4.998090269	4.933684535	5.06369976	4.624270319	5.086563634	4.607339054	5.014323128	4.862076068	4.796305847	5.07231303	4.689567879	5.418694269	4.677701274	4.933907375	4.925921602	4.832596539	4.778153964	5.187294647	5.027897957	5.065287496	4.737827815	5.023994191	4.77282092	5.032331624	4.713987804	5.084638774	4.958596227	4.752833984	5.003145607	4.986960591	4.990729081	5.034464104	4.883107515	4.796623053	4.504030634	4.76245038	5.18628589	4.89412858	4.64285751	4.849723116	4.789544617
7227	6.552916566	6.227629768	6.53619331	6.557238959	7.394402495	6.833430046	6.526918804	6.194765153	6.140288136	6.441076809	6.562735505	6.655642528	6.513502689	6.548853238	6.763329473	6.459121711	6.332107107	6.512126913	7.040560708	6.460845176	6.256186558	6.333778193	6.456269464	6.465217098	6.613739893	6.71570765	6.5516268	6.802554181	6.637004381	6.661868676	6.401713984	6.287758124	6.687131201	6.490174017	6.32351482	6.251074973	6.49992904	6.366660895	6.416221185	6.404649909	6.309523057	6.441112574	6.910796196	6.296563372	6.389547521	6.746359651	6.641601718	6.29771582	6.731359497
8558	6.875223106	8.07877656	7.64899335	8.146220492	7.266036925	7.203985138	7.249770926	7.286859296	7.640803305	7.871350471	7.047835738	7.418328547	6.926617773	7.573172445	7.44938711	8.048331914	7.863291894	7.423669141	7.586577131	7.251500076	7.387134029	7.180820968	8.056721836	7.76156692	7.545839937	7.360964059	7.207556986	7.115468927	7.475484484	6.978577584	7.601100858	7.391650589	7.735793794	7.079833425	6.991072638	7.118486636	7.23536446	6.970699377	6.790776862	6.924058172	6.85577236	6.86804052	7.938403423	7.074885432	7.269983511	7.38081759	6.872581524	7.165190317	7.525164064
9889	5.806795997	5.354885553	5.552319773	5.025113461	5.854670339	5.456737684	5.516170097	5.050392286	5.680379825	5.180599744	5.505133132	5.235654469	5.385851954	5.289272478	5.392557739	5.57747393	5.109728149	4.972043594	5.53294494	5.627057613	5.47767035	5.383942211	5.41646319	5.138852824	5.712505732	5.107863852	5.422020142	5.643045652	5.058704869	5.518876015	5.474857768	5.440632054	5.544576586	5.197289515	5.561763007	5.320221159	5.324859608	5.449201561	5.295290013	5.444557278	5.4594162	5.681344613	5.22109792	5.231938853	5.274328683	5.111101197	5.963444759	5.532434368	5.787078165
11057	5.755864723	5.865113763	5.675098287	5.625413475	6.024602768	5.808352735	5.964376752	5.701154118	5.760964179	5.861633202	5.785280791	5.918193219	5.706560123	5.967564492	5.981595396	5.637958366	5.811386578	5.659566138	5.898680859	5.758581127	5.801555249	5.768428887	5.780297557	5.593789521	5.575627794	5.752953518	5.643005826	5.925061609	5.788904216	5.657070005	5.804947438	5.739382265	5.67628654	5.846487525	5.630308189	5.645922936	5.793415012	5.748029744	5.694757875	5.704175963	5.709521215	5.637408241	5.710738623	5.534018117	5.528135602	5.585931956	6.172729664	5.678471096	6.416091612
8559	8.147770316	8.248992275	8.400403794	8.096580349	8.287985013	7.563973639	8.168571072	8.245725617	8.572059334	8.583880425	8.89832609	8.581841528	8.184158983	8.597463013	8.012840842	8.717741559	7.959799627	8.314025939	8.188676009	8.39010202	8.271285587	8.174170567	8.7525682	8.328328694	8.254642103	7.794644898	8.167354115	8.089070695	8.299770228	7.877765431	8.386031174	7.832431727	8.421999006	7.856329437	8.014969789	7.865436328	7.463733908	8.262155121	7.922817699	7.8040143	7.756879044	8.459343462	8.365976081	8.211338626	8.222042675	8.116954367	8.201063036	8.184769494	8.426111381
11059	8.064973234	8.023517434	8.766627933	7.951264593	8.036447185	8.325587673	8.140586014	8.63878512	8.6397225	8.383723029	8.811642414	8.439783101	8.683405747	8.411238096	7.882970353	8.664049799	8.359510945	8.918575007	8.802923227	9.107995052	8.367033988	8.604677899	8.682236279	8.940170923	9.20046076	8.827149554	8.784129769	8.98035549	9.334271037	9.200840003	8.953709309	9.145288155	9.619851366	8.916147877	8.960693852	9.038394906	8.640844496	9.074145117	8.712885115	8.65568987	9.065389768	8.547954359	8.741572612	9.066292801	9.207663641	8.61584311	8.688702226	8.511161978	7.992304828
8574	9.444816371	10.52795606	9.995257844	11.16867442	9.689467168	10.62757433	10.03610843	10.15982634	9.870897806	11.24319308	10.13117105	11.32716604	10.37327189	10.49822681	10.22085694	10.55828845	10.64324757	9.740094979	10.98746139	10.10861647	10.07620268	9.770732741	10.13339936	10.82563156	10.18676101	10.3199537	9.729393817	9.858138467	10.37038646	9.653427629	10.65395346	9.999365838	10.62208908	10.1051377	9.904187305	9.824121607	10.03682578	9.770037575	9.862866296	9.559059339	9.63725082	9.613254138	11.39492809	9.702193613	10.33652519	10.41239145	9.336469981	9.487587338	9.678319523
8575	9.375381955	9.060572049	8.923859132	8.552708541	8.961223109	9.07942526	8.777255133	9.256833456	9.232067055	9.19023759	9.549525594	8.627976467	8.997108354	9.090855461	8.955932963	9.243157723	9.095534716	8.88544227	8.975869562	9.290634264	9.505508797	8.808768181	9.353735018	9.281393455	9.266610664	8.800922502	8.993706867	9.19433868	8.946836638	8.680128784	9.20972188	9.2600472	9.202184524	8.507575119	8.913069812	8.746201656	8.882646794	9.01322386	8.436567824	8.814209252	8.827729357	9.285778666	8.842122711	8.90155717	8.799577958	8.863259498	8.973028688	9.329617973	9.20179634
8572	5.954126809	6.284550429	5.649330524	6.019299642	7.123738594	6.598004458	6.084412746	5.58009001	5.491486892	5.72488042	6.1576175	5.00944445	5.788564868	5.970011487	6.818035095	6.466485581	5.926373669	5.49414392	5.820866134	5.559898539	5.979726829	5.197837886	6.782589487	6.286864203	5.828826591	5.445342406	5.437536212	5.359584785	5.241396998	5.538287205	5.784746604	5.342701821	5.310151641	5.187763171	5.692157277	5.238353899	6.056639289	5.206918951	5.077855298	5.364460258	5.175039765	5.471173017	5.943152262	5.267038676	5.407176583	5.261693748	6.615634839	5.183053916	7.571561394
8573	7.13554802	7.785447215	7.065566246	6.958347273	7.827787673	6.961957886	7.349356817	7.169293735	7.019943687	7.171887518	7.156400165	6.873673639	6.962969613	7.335184196	7.41192547	7.229433078	7.02935622	7.046407213	7.202711039	7.07094315	7.236186571	6.982855147	7.50522044	7.123233003	7.342614619	7.070385207	7.185501162	7.158616411	7.177196523	7.235541027	7.210990451	7.189431271	7.177966033	6.877337893	6.95365197	7.12889598	7.2707975	7.189974018	6.948531759	7.042467146	7.062291854	7.428456215	7.251605082	6.977574579	6.959203044	7.163641236	7.027949613	6.986362388	7.295396606
8578	4.846733491	4.848825392	5.454495828	4.891655536	4.630598899	5.329779715	5.036195444	5.115452635	5.442984987	4.844413615	5.426620485	5.347376657	5.170337823	5.073838846	4.889146883	4.774889232	5.6032278	5.153808944	4.701823629	5.411401492	5.67522113	5.475583299	5.097500207	4.804884993	5.017075545	4.79485756	5.308641619	5.014527411	5.009347029	5.057817833	4.911219922	5.033789639	5.048360953	5.007524503	4.887821947	5.235799306	5.03844946	5.389293543	4.959964251	5.119336836	5.049521504	4.857189723	5.113582189	5.209515031	4.912662355	4.910325764	5.086814081	5.176004931	5.235844049
11021	6.866344291	7.064719233	6.925465038	7.327954719	6.808233411	7.276365696	6.812622443	7.016253492	7.187966274	7.214359694	7.007469456	7.293853868	6.836132501	7.047852078	6.921663809	6.95971626	7.08921039	6.732424751	6.895710204	7.138869511	7.12535877	6.881234877	7.127977142	6.872341086	6.797142645	6.810301474	6.758016126	6.678403735	6.921695141	6.815800079	7.027444223	7.036968889	6.939434667	6.784831297	6.882895838	6.89644925	6.801305628	6.84641185	6.65953478	6.832900477	6.786464721	6.756775496	6.943117973	6.891225441	6.782601649	6.795769005	7.037652268	6.880694359	7.202885489
7248	9.038858702	9.243085591	9.478079154	9.692116951	9.140292857	9.410192278	9.165598485	9.50186834	9.452135933	9.376043454	9.017318965	9.392986097	8.960754705	9.494350577	9.126518661	9.861343505	9.376257699	9.406150466	9.641355976	9.483244827	9.54088953	9.379164267	9.564204151	9.481416568	9.380961471	9.161905334	9.26582089	9.057316679	9.550795692	9.242243456	9.593182753	9.230121108	9.483904293	9.137642362	9.078400855	9.354283415	9.080369382	9.365562048	8.877269056	8.920388171	9.055381879	9.321938537	9.609306067	9.08377447	9.311360018	9.298970134	9.374761319	9.42731926	9.364011787
8576	6.941883759	6.818321303	7.058704585	7.537950964	6.563412794	7.203300263	6.504324025	7.221623255	6.997585217	7.388450451	6.901233379	7.354529917	7.185246553	6.948190497	6.930409417	7.401893305	7.141253969	6.624584063	6.93647717	6.974545702	6.890663229	6.872883383	7.019394271	7.476575222	6.646000568	6.911682444	7.01227231	6.843406047	6.883120855	7.074595743	6.957853718	7.111458866	6.875739513	7.181136321	7.367820568	7.134343779	6.801998777	6.842903247	6.869706327	7.001734628	6.996949753	6.992819589	6.893752327	6.986807697	6.940977132	6.889040123	6.67478466	6.851966151	6.674060653
11020	7.443172467	7.678985386	7.814715568	7.881917316	7.432173922	8.382258813	7.333723057	8.120284327	8.280585994	7.754864664	7.768535884	7.770287269	7.665608648	8.039074339	7.725669682	8.547057957	8.631312034	8.146136452	8.310377859	8.131830889	7.647392689	7.672798207	8.099845188	8.071055614	7.965420498	7.850469781	7.861207447	7.620819503	7.966636011	7.697471962	7.962101019	7.837699795	7.951827794	7.382350441	7.714487005	7.623153722	7.740629023	7.643593748	7.419505651	7.389628541	7.670865916	7.687211171	8.160636806	7.755898298	8.124278277	7.905377895	7.726075482	7.974865791	7.987623541
7247	8.416471201	8.562002997	9.061235125	8.478622343	8.447660213	8.366669741	8.356376425	8.576810232	8.579698552	8.514019743	8.795166664	8.567168804	8.408155288	8.699604781	8.473781216	8.958287566	8.619297813	8.479575798	8.715852108	8.827480951	8.618076783	8.508567548	8.497876521	8.821080477	8.95546967	8.342194922	8.678939808	8.692188481	8.709775049	8.504000157	8.636377967	8.637064171	8.828874832	8.422176967	8.529191815	8.694415685	8.527378309	8.721661018	8.581089921	8.556275581	8.680113833	8.582514143	8.655534224	8.592449743	8.69042046	8.672187328	8.672836724	8.730334349	8.377200753
23001	8.007444246	8.152503714	7.996723008	8.184030999	8.195305593	7.975502479	8.031140358	8.278315272	7.736907408	7.651663041	7.60232733	8.14858594	8.041930914	8.046804006	8.228397475	8.273104404	8.08320579	7.970736551	8.335467426	7.758486034	7.943718332	8.029692128	7.87243636	8.178647757	8.42497952	8.070521747	8.222316528	8.163475974	8.301799067	7.99526716	8.098045032	7.931600821	8.327987477	7.908706465	7.839580562	8.067166957	7.793769958	8.17345862	7.899937651	7.839276647	7.784436885	8.16446678	8.524544902	7.891848693	8.117365237	8.483427343	8.217504426	7.986076386	8.156034406
23002	6.201882743	6.480536567	6.484788721	5.855770012	6.861703424	6.900989331	6.227244813	6.551914643	6.103460065	6.378021235	5.972621832	6.175608821	5.927329669	6.552224851	6.415352778	6.046709123	6.777821092	5.601533858	6.180637306	6.162363293	6.397391435	6.271120529	6.362623508	6.234472055	6.53446051	6.224602048	6.072552379	6.463898504	6.629445929	5.836270184	5.975090868	6.155570822	6.370833682	5.75184954	6.263390538	5.7161028	6.321437288	6.090853932	5.617472076	5.944569522	5.799199526	5.548457298	5.848769191	5.959384056	5.43136842	5.963702892	5.974098654	5.966843229	6.319358146
26994	10.0625156	10.33575352	10.89150994	9.823677417	10.01113446	10.6337641	10.23429169	10.6652204	10.78901505	10.55173571	10.95304014	10.59420232	10.45018334	10.46137592	10.02200099	10.67295688	10.12459654	10.30905051	10.66193997	10.83228894	10.68671261	10.43952641	10.63996834	10.6624128	11.02475414	10.41604061	10.47893205	10.60039727	10.98246618	10.68460605	10.9713144	11.07144923	11.12570878	10.71897204	10.68902369	10.92009037	10.71586487	10.77466071	10.34521229	10.67484123	10.62548308	10.33200885	10.49408871	10.28792542	10.75763643	10.06618732	10.34006144	10.58234996	10.29517515
270	4.48195992	4.574244875	4.36730311	4.57408172	6.022919145	4.36150541	4.813515288	4.50308259	4.22792515	4.465491478	4.454075637	4.758143651	4.473583935	4.333064639	4.591673281	4.509168459	4.634977953	4.578130453	4.530945563	4.584288668	4.314985426	4.530239636	4.183353824	4.48616958	4.330911461	4.632620346	4.665084469	4.364397772	4.42803838	4.453342511	4.747444297	4.448214112	4.329337591	4.539782674	4.532999193	4.739098567	4.746341878	4.632805634	4.465303706	4.576545454	4.398274982	4.394029479	4.699612179	4.241909717	4.347994121	4.532432772	4.372187602	4.356581223	4.399205984
23005	6.467215058	6.530502199	6.808557783	6.76809719	6.381982712	6.711889217	6.584912642	6.539472027	7.013066606	7.15891515	6.744710601	7.034561058	6.663195736	6.567460034	6.752163602	6.354859344	6.842507747	6.699826643	6.613927667	6.876885251	6.692095552	6.83266636	6.712608832	6.615973101	6.362052043	6.605845366	6.565931464	6.463353381	6.596903997	6.692688152	6.943926094	6.762296069	6.621416907	6.849873762	6.857285991	6.889738049	6.791210081	6.804619078	6.913808733	6.711956509	6.436341303	6.332215006	6.831771111	6.817960916	6.783381804	6.722245504	6.033148723	6.467380689	6.724651782
271	9.100092813	9.390445541	9.599726651	9.478752896	9.084021051	9.731920768	9.305104485	9.395562439	9.368988104	9.278070738	9.366594317	9.326263779	8.998691005	9.074607498	9.056667662	9.544701871	9.6207955	9.316151013	9.461792908	10.01057576	9.255136864	9.132321207	9.862405097	9.495245926	9.589163149	8.959279072	8.926685534	9.009411183	9.528615118	9.637495512	9.6099396	9.615127771	9.403694128	8.961729061	9.28528831	9.460859964	9.315565759	9.379780811	8.492894077	8.960089691	9.023537926	8.865487776	9.481949837	9.018188103	9.288903831	8.764341739	9.164596914	9.157243273	9.638620079
8570	7.488474627	7.25050233	7.356373264	7.528081353	7.724727376	7.686265827	7.440077023	7.701641898	7.574225701	7.517295675	7.648126614	8.033260011	7.606079935	7.415511093	7.454645384	7.414735816	7.65527149	7.60329729	7.540246659	7.684030849	7.656925643	7.70154017	7.640241314	7.650608664	7.459179579	7.732383474	7.635658205	7.58927206	7.693845298	7.612202776	7.710101162	7.871989014	7.672172155	7.727215453	7.689968902	7.574250653	7.685385695	7.619067928	7.271777429	7.27168523	7.269245611	7.247505386	7.683703813	7.526572868	7.559017956	7.519378538	7.549432439	7.441602573	7.626329995
272	6.957123247	7.247052279	6.916485339	7.128922333	7.123078124	6.48868172	7.076286818	6.694262857	6.788951956	7.119531875	6.847631828	6.691472616	6.714712589	6.947894299	6.907613314	6.68360911	6.654379907	6.735946384	7.030550836	6.750832472	6.741004338	6.82176844	6.931522411	6.986779175	6.7577352	6.76797281	6.821528473	6.988589385	7.167559585	7.168820479	7.085171251	7.125883436	7.163964047	6.858450536	6.829129789	6.782026643	6.926699464	7.09913471	6.740185331	6.64545415	6.737088289	6.804218324	6.732407497	6.918602316	6.782342511	6.801790283	7.358748131	6.827408666	7.590838381
23007	4.236548067	4.479607224	4.335499771	4.618278615	4.38736264	4.35041879	4.483303065	4.210044699	4.186480543	4.640184736	4.389965069	4.462364824	4.427844434	4.326726807	4.345010639	4.444743356	4.393201762	4.231495157	4.450954481	4.387686942	4.379191783	4.284345328	4.282210705	4.375503636	4.373535667	4.36650294	4.316592378	4.242996394	4.553839173	4.315997419	4.431308889	4.424016491	4.309687771	4.299814296	4.328069264	4.287020531	4.470371919	4.335693049	4.417835355	4.361807548	4.289866053	4.378738361	4.303823246	4.406497494	4.33053799	4.409360557	4.335368131	4.422905273	4.25455979
26998	3.953974138	3.92736427	4.035232175	4.068925762	3.94576623	4.200239653	3.84804572	4.071765037	4.249503065	4.139469187	3.983839561	4.166851064	4.113019821	4.191528569	4.039378237	4.083294538	4.026396368	4.283634794	4.111829307	4.370097531	4.142004889	4.119483455	4.049147163	4.115204323	3.942734599	4.217716104	4.155107079	3.930371218	4.048843336	4.174537123	4.126871169	4.091138662	4.08703756	4.131359275	4.347291004	4.197319481	4.256219392	3.891593227	4.349586862	4.224630545	4.037619146	4.225918523	3.955508742	4.096900974	4.058361972	4.119123031	3.935408514	4.244148128	4.233240488
273	7.016105583	6.892335966	9.446381725	7.301616287	6.418384662	5.245175998	7.247613765	9.058510929	7.503587056	6.56515675	7.599399117	7.341078463	6.993826691	6.722980625	8.648552261	7.007518155	7.608404994	6.759480331	6.944728745	7.840959443	7.416917604	7.292430115	6.949181021	7.025969801	7.192438489	7.350596864	7.064877157	6.253082588	7.18782176	6.74350424	6.615193078	6.911649046	9.651349858	8.726982926	6.751794046	6.650497154	7.394975075	6.904691264	6.415046766	6.779436833	6.695622207	6.802747484	6.542576112	7.087499096	6.688396883	6.842057269	6.52456414	6.492794447	6.811807479
23008	8.785756613	8.742703072	9.209325916	8.962899343	8.579767027	9.309024695	8.82708365	9.048630423	9.007753017	8.934861207	8.732975712	8.941370965	8.555411424	8.968055736	8.696068362	8.802557032	8.709544883	8.897298406	9.216978867	8.857741692	8.978521636	8.826846433	9.140662679	9.145269738	9.039597315	8.958047501	8.86964225	8.882330681	8.988291761	8.710444686	9.164374597	9.16734329	9.094621574	8.822554663	8.868030015	8.953195826	8.636343333	9.360203942	8.443166609	8.907422125	8.88389793	8.636828103	9.125976076	8.932102483	8.875273524	8.758714782	8.764878548	8.97977285	8.775552151
26999	8.246654513	8.909222402	8.26969864	9.399786059	8.155896991	9.200502333	8.223360138	8.384319429	7.776544675	8.843326655	8.458611633	8.939850811	8.866653872	8.867880109	8.365244814	9.030102297	8.64905775	8.06355197	9.034338454	8.068904606	8.276389623	8.452682831	8.037573683	8.961132661	8.466980253	9.106870942	8.428509011	8.808226818	9.366322606	8.978897013	9.298059235	8.914933296	9.091110269	8.766805321	8.361550426	8.249161343	8.787904714	8.149548412	8.313943684	8.527356407	8.690088642	8.155809623	8.998875622	7.819755638	7.636233961	8.884426932	8.026288192	7.861599307	7.68031515
274	8.53231853	8.706346688	8.050294043	9.191666913	8.226969521	8.455035047	8.2314595	8.156316444	7.861120041	9.234279215	7.821217429	8.895221715	8.523191692	8.393149322	8.784109938	8.841639107	8.695152523	7.897401011	9.001993834	8.085132283	8.423071166	7.924094225	8.509435755	9.06907043	8.645092896	8.91259581	8.603367666	8.766403918	8.513795494	8.232846481	9.048579139	8.363688192	8.15457595	8.630927651	8.345377521	8.312169265	8.652533864	7.954729732	8.580786577	8.219504329	8.229473687	8.044123056	9.22717456	7.591001512	8.022627634	8.725914372	8.005923611	8.012565562	8.006250245
275	8.321018924	9.417285282	8.544594206	10.200222	7.905840545	8.764867304	8.77531201	9.08866264	8.683805243	9.472794833	8.210660593	9.804727511	9.148719273	8.966364483	8.709821636	9.475273501	9.53325889	9.023674829	9.71655149	9.189758693	8.699726213	8.70896476	9.142574817	9.728353524	9.262789462	9.184747013	8.827241242	9.139825891	9.506494375	9.059056494	9.671166771	9.410984347	9.590282277	9.232725772	8.943685321	9.086359844	9.285759356	9.085679544	9.1214281	8.721962314	8.715459567	8.732409233	10.183069	8.877924206	9.252856946	9.643138319	8.503771201	8.355175838	8.373445871
26993	6.532469846	6.980233581	7.010839495	7.222883095	6.447568074	6.459589429	6.286162831	6.649083547	7.240423276	6.731540999	6.619356919	6.329045189	6.396598193	6.779642925	6.780227383	7.257117823	7.321265388	6.653166916	6.600195416	6.839458093	6.569329758	6.576752344	7.360593365	6.556847238	6.94253999	6.532071113	6.401325403	6.478398709	6.688180297	6.375329687	6.897901613	6.912983378	6.773024555	6.341979797	6.012552894	6.558790333	6.310832762	6.33259833	6.262883847	6.308650254	6.327740843	6.657985537	6.880419275	6.524477003	6.436052191	6.337195159	6.580840202	6.56711797	6.496409913
11022	5.454480444	5.53132279	5.389510017	4.913037843	5.076125255	5.484953825	5.554934767	5.67520219	5.337374084	5.802143094	5.440019675	5.532347023	5.349734909	5.293782512	5.692592427	5.453689426	5.231885849	5.552040597	4.952604538	5.649702037	5.043869923	5.114321942	5.341911815	4.96207153	5.179821059	5.333908096	5.246469207	5.19472338	5.212811485	5.31152236	5.145715131	5.243546845	5.283039626	5.034939964	5.544711467	5.442086493	5.185956426	5.152763472	5.233780541	4.810208442	4.760362058	5.456243428	5.669638917	5.54202228	5.416735743	5.404462726	5.433519462	5.578218587	5.17780953
11025	9.02017224	8.695700711	8.323473992	9.220068304	8.805872453	8.519857462	9.016990314	8.685222176	8.537029468	8.399659484	8.29803256	8.68816725	8.799573444	8.307104096	9.334409636	8.094963447	8.881248059	8.922986286	8.299290747	8.514535739	8.501943479	8.885480882	8.225315455	8.24022187	8.53691133	9.232476031	8.729735789	9.025847932	8.396425165	8.90549144	8.261338904	8.793009612	8.217522506	9.13977369	9.146748616	8.868662647	8.824505288	8.894061575	9.319456381	8.622406662	8.870440424	8.45605891	8.337415336	8.661099036	8.80538629	9.226047814	8.888640833	8.897674859	8.932203611
8569	8.907558961	8.583147022	9.010914499	9.123129021	8.748656737	8.571049476	8.861449554	8.406774702	8.624030229	8.944779202	8.675653149	8.546137476	8.460759464	8.884278903	8.800617405	8.646075011	8.751376921	8.754737436	9.077142845	8.717590088	8.956239706	8.825203493	9.001719205	8.732513306	8.562242961	8.611969848	8.504602199	8.455916422	8.932272962	8.484029074	8.947552413	9.017510449	8.862990072	8.494918279	8.752612864	8.624508474	8.711608621	8.603832721	8.095086099	8.323359151	8.169467624	8.402014356	8.938497358	8.538903341	8.856433264	8.850749065	9.424293577	8.445869528	9.222512877
11024	5.233745978	4.860969075	4.584887479	5.118540764	4.66812959	4.91869681	5.04116488	4.908699833	5.200879928	4.654203252	5.533075317	4.870502039	4.587353983	4.948843261	5.393088567	4.685218826	4.904172505	4.7321818	4.663970614	5.023166847	4.962479487	4.959032471	4.913257623	4.517004615	4.299151806	4.356581893	4.668141668	4.437358693	4.727727924	4.41474569	4.50888914	4.67921026	4.483266045	4.639435451	4.558753093	4.587127819	4.623735619	4.737331202	4.487199421	4.618294171	4.39171721	4.821425963	4.539413569	4.847703148	4.5932886	4.656501618	5.015222085	5.436273927	4.810837346
11027	5.694681048	5.258669845	5.049364528	5.595505068	5.282942653	5.490940392	5.433081633	5.215552241	5.8469511	5.385501193	6.044174077	5.468646825	5.021054738	5.625445931	6.125860529	5.168866229	5.309350961	5.341310107	5.037804135	5.327577674	5.439725024	5.502929772	5.334371343	5.383637563	5.103033204	5.32459157	5.043193895	5.012626877	5.238515113	5.12953524	5.140245597	5.475736453	4.95256834	5.090576056	5.079880967	5.153079791	5.517829942	5.077365087	4.958720272	4.992651576	5.022939412	4.998409397	5.092035049	5.058158695	4.951219355	5.267165784	6.01389638	5.643643536	5.742659795
7253	4.003844663	4.089224599	4.151670219	4.125352188	4.111218292	4.084315473	4.105166373	4.128237503	4.140026107	4.094520041	4.067324666	4.030872051	4.174219638	4.065721335	4.130973927	4.106073517	4.116457607	3.99615273	4.134440292	4.192744324	4.053424633	4.251015771	4.018082195	4.052433927	3.997376817	4.029425114	4.114875267	3.996921289	4.183875694	4.103406432	4.207501994	4.11054787	4.047499154	3.944809053	4.147599093	4.061152739	4.093733423	4.22347202	4.10577086	4.099531666	4.031697129	4.140613237	4.084428723	4.043056965	4.014896298	4.104674572	4.064263964	4.23777586	4.153162002
7252	5.281212864	5.229933622	5.485996129	4.909884052	5.391270286	5.8675044	5.337303618	5.451877769	5.499823593	5.644619336	5.552261039	5.785856035	5.691523014	5.687106177	5.276025296	5.431434235	5.409895031	5.770650434	5.274776265	5.434091434	5.142539287	5.477911031	5.218777417	5.484969366	5.531844668	5.421065431	5.671896035	5.717850994	5.718211871	5.908999492	5.844018758	5.629149792	5.594941821	5.755939471	5.777684376	5.745400794	5.53652239	5.666674954	5.460443441	5.850161066	5.581537775	5.358450267	5.496168306	5.409904219	5.460042064	5.462602589	5.23714961	5.370383546	5.122186088
11030	9.581663752	9.871123015	9.908492645	9.884026001	9.322537809	9.812919786	9.350772503	9.960151206	10.00832548	9.927442941	9.838407672	9.784954038	9.502297471	9.973888833	9.422465874	10.07520943	10.02196143	9.542915767	9.814017142	9.77449957	9.980878995	9.585486428	10.2217993	10.01872869	9.869368643	9.690499139	9.372787632	9.603269482	9.88624094	9.683881582	10.14203427	9.987594254	9.94997935	9.611327733	9.473057001	9.822471879	9.596945523	9.591419616	9.273801389	9.551939837	9.555947903	9.67472779	9.682500283	9.552868614	9.552038617	9.428873942	9.599176792	9.640469504	9.97114657
7257	9.22573753	9.259229461	9.600652437	8.678468748	9.176587178	9.145706863	8.998515795	9.476980892	9.335439886	9.257215107	10.02492066	9.035321242	9.186013828	9.299666905	9.262703919	9.16289116	8.885480586	8.938192501	9.449953964	9.306410087	9.466166999	9.107157579	9.061193257	9.692582853	9.297851859	8.960499367	9.021798899	9.465920793	9.358415371	9.413218776	9.32779944	9.538553308	9.441306307	9.14214218	9.265501906	9.270874559	9.475285822	9.146044893	8.915113093	9.117117172	9.275992347	9.298893208	9.123815536	8.886221175	9.491132769	8.805424938	9.41290635	9.197801385	8.731607762
7259	8.974377528	9.15937454	9.697268864	9.044139774	9.189429944	9.649394298	9.007541716	9.429528449	9.522878456	9.215016054	9.99412546	9.125453542	9.358550179	9.318581148	8.906012982	9.57795548	9.135988798	9.445807572	9.540749926	9.884231964	9.466015731	9.226547773	9.568849923	9.427689114	9.688384943	9.314843401	9.58098577	9.658089263	9.675005558	9.639857268	9.528888481	9.583388372	9.78976409	9.583626533	9.711605653	9.621854201	9.413165547	9.570727134	9.244799193	9.272922176	9.327273463	9.344865972	9.631508222	9.23813543	9.905245491	9.247810623	8.816437164	9.502045372	8.428367693
8587	3.821043896	3.662414044	3.818346486	3.989965373	3.846466759	4.017478378	3.849190797	3.989808875	3.8465449	3.99671909	4.003380973	3.761234282	3.738998601	3.794440535	3.797525291	3.831083567	3.81902677	3.897973318	4.033474471	3.867542537	3.812310882	3.843513417	3.799789222	3.950468829	3.843062178	4.01749906	3.83913181	3.886628197	3.809543532	3.830751774	3.950533992	3.953758597	3.853822934	3.733672379	3.854619003	3.715131528	3.925784668	3.930052406	3.856785794	3.893314015	3.899147319	3.771429285	3.770717775	4.071462078	3.83354427	3.815045236	3.712260939	3.896342389	3.751983639
11031	9.8119122	9.818587369	10.420015	9.838414037	9.943096694	10.61513623	9.859624173	10.14661796	10.74254261	10.40184301	10.50402868	9.907042568	9.667845265	10.65098098	10.2774663	10.10356638	10.16127757	10.30968316	9.800759922	10.10399496	10.22664252	10.54343802	10.89603231	10.26247782	9.523441	9.804662765	9.673088778	9.596126081	9.749763729	9.888353492	9.86033402	10.20312564	10.10194906	9.557747203	9.939696432	9.199993879	9.641691673	9.694317755	8.853979301	9.47248105	9.254782038	9.724458706	9.760327574	10.090159	9.718028153	9.575761457	10.28251165	10.00152109	10.63869441
23012	8.657570231	8.795087955	8.786246602	8.510057427	8.81960336	8.62598385	8.946375372	8.631546526	8.687282754	8.453975146	8.422615257	8.305278641	8.318140044	8.799942326	8.540046238	8.54118053	8.58206511	8.55262306	8.661840541	8.605361948	8.640544833	8.688158626	8.774327295	8.534325926	8.486157753	8.245195035	8.410939718	8.196598574	8.48001167	8.201027898	8.235055219	8.429845248	8.417340754	8.179080695	8.328467556	8.3736998	8.192513425	8.557832223	8.129699067	8.081049902	8.202885979	8.784878435	8.603724623	8.346767885	8.366767637	8.510271184	8.831606969	8.734895887	9.780489315
23013	7.474642774	7.614812445	7.683638457	7.523962234	7.350071266	7.371666802	7.460055456	7.75167505	7.555471455	7.263706408	7.387406707	7.468879651	7.086100307	7.695108422	7.512671359	7.535277231	7.77090814	7.41452809	7.830755778	7.736504899	7.814128004	7.663658551	7.831340865	7.24153257	7.416013025	7.438207316	7.304109625	7.409160193	7.663925569	7.383458167	7.530526603	7.481806663	7.634236446	7.414690552	7.276957123	7.526557129	6.97289028	7.509354045	7.248255007	7.570103679	7.421701476	7.703307902	7.518575916	7.470375096	7.313360841	7.595928921	7.572707948	7.683797824	7.976127817
23014	9.655297858	9.858840434	10.26436571	10.01235743	9.687619225	10.7592534	9.943920901	10.32583417	10.37749995	10.76122548	10.28156428	10.38185322	9.903585859	10.68537781	9.759524978	10.58109679	10.42376381	10.20449386	11.05752898	10.71401937	9.903056825	10.28231354	10.14635047	11.16664535	10.92444022	10.97207066	10.78805148	11.10575289	11.17573259	11.14341849	10.88294703	11.41151419	10.81923435	11.29738456	10.95205924	11.12539562	10.76902249	11.08249168	10.96991049	10.93327109	11.29658939	10.0565156	10.28273221	9.942184506	10.32168822	10.25580512	10.4662548	10.19417831	9.570648529
101927446	3.854445638	3.957416423	3.874191301	4.076080861	3.901992356	4.075741137	3.939044114	3.954287246	3.966213366	3.973263288	3.951901055	3.861235801	4.164626967	4.084478783	3.950029398	4.041053761	3.895113182	3.939166783	3.93517384	3.95343255	3.869517643	3.760419149	4.184556149	4.030862347	4.046415627	3.952314367	4.036086725	3.931782361	3.727968937	3.9152631	3.93301216	3.758993332	3.962602783	3.947989459	4.140400204	3.927177909	4.038712026	3.971958968	3.929050362	3.955452468	3.941327395	3.796377862	4.071565011	3.980697873	3.806494285	3.826804872	3.848209293	3.731917004	3.875926189
23015	9.312771425	8.77828171	9.880962215	8.53608661	8.94890888	7.581422297	9.16544832	9.001140034	9.070932291	9.004535642	8.328878028	9.228562076	8.665414504	9.011970126	9.559928931	9.17478653	9.164483308	9.637475143	7.381864118	9.207496794	10.33398863	8.908554102	8.777158362	8.744941061	8.242612133	8.48889272	8.455020884	8.107296633	10.05065163	8.481224596	8.17269619	9.496033526	9.859807398	9.004979366	9.165778725	9.035661291	8.254009766	9.184543633	8.147144105	7.805792998	8.137147844	7.767746175	8.773590249	8.589844864	9.707521113	8.612817009	9.500963873	8.577854518	8.985199413
23016	8.559934493	8.899399498	8.940186137	9.158694815	8.571736235	9.222472961	8.372245623	8.788853428	9.194043846	9.262875748	8.931498069	8.888056878	8.665320951	8.922812503	8.634256046	9.181729776	8.899129775	8.904372787	9.006212212	8.882788415	8.917419132	8.783105095	9.21876155	8.808000961	8.742745785	8.397941503	8.437476957	8.634155827	8.932235992	8.418894015	8.852896376	8.754362589	8.868122718	8.377331983	8.472950145	8.650767624	8.596463374	8.617696349	8.463741359	8.38924262	8.620425866	8.747327594	8.784929778	8.969343677	8.795535993	8.716095915	8.493810698	8.708438933	8.736523975
8581	4.970812536	4.80162199	4.744179004	4.949245792	4.720219453	4.836276991	4.990982625	4.723909703	4.806043712	4.975335903	4.897884598	4.858741268	4.888664141	4.777905642	5.147605901	4.440651526	4.716583345	4.921218866	4.561767812	4.703894037	4.825034831	4.955289121	4.507595419	4.85760525	4.91134081	4.921062472	5.101474247	4.863232502	4.886218536	5.223418659	4.712125579	4.903025912	4.827523794	5.198675433	5.049397582	5.000860609	4.970329269	4.925164781	5.431657879	5.177433264	5.067827624	4.917386568	4.808052305	4.878186171	5.021622133	5.245457238	4.828005107	4.762160525	4.547409112
23017	5.450928796	5.685932251	5.563784525	5.421494768	5.783348076	5.999800703	6.154840436	5.520039797	5.601885538	5.794922459	5.717979335	5.539047438	5.59844812	5.459530793	5.456361718	5.416839748	5.614777692	5.809277218	5.540725534	5.739412734	5.577369087	5.581381964	5.46857545	5.619572459	5.626060349	5.681994912	5.51335551	5.632440569	5.6470999	5.762831098	5.673634987	5.749747165	5.55947349	5.632031223	5.673381063	5.837685436	5.660496402	5.733768617	5.639661159	5.563475182	5.638565101	5.566585303	5.629360707	5.488374692	5.867106193	5.619898377	5.424907483	5.644186797	5.564864966
283	6.396497392	7.647149759	6.78204708	7.580068608	6.474938102	7.480574577	6.683180691	6.916837259	7.087325201	7.393305862	6.438134033	7.163212668	6.70556603	7.028744888	6.789648647	7.320655745	7.040294105	6.353835912	8.219297572	6.870552355	6.590409028	6.312142072	6.67876335	7.580842761	7.372768332	7.245011926	6.97165023	7.098392399	7.127113252	6.873521221	7.124921848	7.061777263	7.526195293	6.914180456	6.656308917	6.881389747	7.049434912	6.736529633	7.014907213	7.108215104	6.940860222	6.919482464	7.627191416	6.925860098	6.757058046	7.082260203	6.782601219	6.311922487	6.806841642
284	7.13244702	6.535619328	6.415159734	7.06582744	7.084878188	5.89886867	6.893987189	7.322719572	7.572643224	6.927608968	6.902335805	6.852153433	6.49353429	6.94029904	6.310887068	5.840181743	6.702714005	6.498292208	7.216555597	7.07612031	7.241806002	7.157786868	5.908719481	6.271434781	6.090433779	6.476558793	6.351244163	6.833938027	7.155846192	5.894452323	6.464418956	6.069675819	7.101781605	6.86767717	5.758830987	6.22099777	6.790924539	6.871588508	6.831336607	6.886982789	6.734295678	6.015087898	6.889859281	6.926757939	6.047839813	7.141442389	5.917595449	6.097456971	7.084635281
7251	10.77346085	11.10430773	11.11257452	11.17072801	10.56802079	11.31066331	10.60287687	11.21198695	11.39487073	11.35975179	11.18700291	11.11654534	10.81777147	11.24470122	10.79111239	11.35714912	11.20088723	10.96461286	11.29067773	11.16283874	11.18372683	10.83916599	11.34365625	11.20413883	10.96475957	10.64793846	10.63302499	10.60052744	11.06672326	10.7236517	11.22572526	11.13994388	11.18120466	10.66892781	10.76733854	10.87459382	10.79110593	10.77162905	10.34060359	10.52807455	10.48514658	10.84383146	11.26586098	10.74739683	10.96690056	10.73327165	10.9127599	10.84731716	11.19534321
23019	9.140225903	9.112173665	9.195051225	9.028223515	9.082028039	9.205506159	9.102127302	9.300195828	8.798593115	8.924189293	9.051438876	8.896537296	9.094840171	9.162075054	9.09223923	9.095463971	9.108484375	9.107609799	9.165540699	9.425578853	9.243787303	9.064475344	9.064324321	8.880000709	9.133314757	8.966434091	9.217969605	9.010310936	9.158116663	9.236863585	9.045234895	8.895618765	8.890746593	8.649598847	8.771251081	9.233336044	8.981262441	9.067312802	8.949679778	8.943631017	9.150593622	9.458030739	9.211163249	8.921028165	9.067388456	9.187969419	9.385666186	9.360453442	8.839238785
285	5.058992068	5.358456368	4.849355239	4.826461438	5.164323771	4.716093142	5.225861755	4.632802616	5.28068081	4.706709063	4.443852934	4.307088446	4.863459305	4.884768202	4.786409569	4.631787655	5.180425771	4.505251148	4.347592064	4.702380443	5.052366656	4.806399409	4.73991089	4.540156182	5.536564237	4.534780273	4.809403218	4.476921643	4.835279706	4.471044422	4.843376318	4.553584453	4.467148581	4.617339185	4.550030636	4.476591818	4.576364226	4.482373973	4.543782903	4.703751476	4.648774264	4.643396361	4.482148883	4.496720914	4.465145677	5.154129814	7.058279701	4.928407099	4.833313093
286	5.851115779	5.188617596	5.258282191	5.190675841	5.28911814	5.436346422	5.450913471	5.128317868	5.659948953	5.348691342	5.576761984	4.979667564	5.659683737	5.182981284	5.605166541	5.375642821	5.282024189	5.728817672	5.034539976	4.957056516	5.498736814	5.693228242	5.525602271	5.26032814	5.11118771	5.351348331	5.339408236	5.122598687	5.191694486	5.241459141	5.197534633	5.249496756	5.229167117	5.382437226	5.478746367	5.420558483	5.399676794	5.224382492	5.130912773	5.245403642	5.161708036	5.414521179	4.964395324	5.28971904	5.449029195	5.186151078	4.90191846	5.201441605	5.109458662
287	6.646633237	7.76854435	6.601598567	8.826205812	7.031300927	6.942393326	8.218175348	8.308846744	6.551167915	8.472634197	6.34617615	7.129571517	7.517514914	7.693114339	7.387316321	8.352178842	7.516830256	7.80419798	8.232879613	6.997323121	6.44293335	7.416789321	6.959330123	8.692110266	8.194607128	8.511728314	7.986458952	7.704509506	8.377311549	6.992652643	7.941117042	6.967789539	8.26177849	7.945123827	7.620374066	7.278661645	8.041140881	7.233153542	7.880229722	7.334951849	7.596916554	7.169157036	9.579525352	7.204536353	7.900813659	8.957061075	6.410139085	7.277477308	6.599803085
288	7.471030109	7.998078929	7.410117729	8.464068825	7.919669276	7.830865889	7.855853488	7.32467685	7.061830621	8.457246785	6.847842273	8.75467179	8.214061554	8.168377405	8.188916679	7.946727274	7.659037772	7.700122696	8.475738235	7.066134278	7.644637131	7.751405861	7.530636212	8.245083338	7.78319951	8.0424166	7.763963572	8.094048433	8.157819569	7.713611844	8.005638725	7.417491282	8.097002461	8.024149701	7.745812238	7.308085973	8.035977308	7.394729326	7.929803671	7.682057206	7.577855661	7.623053527	8.589445131	7.375038494	7.364584171	8.521152807	7.538123193	7.327311381	7.604708434
23011	10.05307335	9.867887528	10.53514665	9.641453302	9.921865584	9.729764474	10.08737083	10.31980408	10.29003937	10.22990932	10.72093284	10.2456966	10.078058	10.42018147	10.17553148	10.21648481	9.428981182	9.942164781	10.09892591	10.7262314	10.51682368	10.27432433	10.05040089	10.10930257	10.33671664	9.801300056	10.07959392	9.969993231	10.28933651	10.15116445	10.1726567	10.18497567	10.18572694	9.843720177	10.08086416	10.25800218	9.761077328	10.14288635	9.967708532	9.707711984	9.891151776	10.09704079	10.15363435	10.12468041	10.1051082	9.969364173	10.03194439	10.15855344	9.924739261
11034	12.25003144	12.80147233	12.85162361	12.47923659	12.42939971	12.79329015	12.32015318	12.72963526	12.79720104	12.79934646	12.78833806	12.58403563	12.40860743	12.75820349	12.34763411	12.73564547	12.56190918	12.45670031	12.70519724	12.74257256	12.83040939	12.48123237	12.83678547	12.72189111	12.7589101	12.24240859	12.31259038	12.26527145	12.71990707	12.48083697	12.76694442	12.75951891	12.8056724	12.49688243	12.65627596	12.69456932	12.60324695	12.48721784	12.05492281	12.33746457	12.12863303	12.33101494	12.61785253	12.34176007	12.51798317	12.2120204	12.59310265	12.54825929	12.7525707
11033	7.63233657	8.039613484	7.502333775	8.352955284	7.643590671	7.652477654	7.769950367	7.206071553	7.620493368	8.046088906	7.848104669	7.901453298	7.677560268	7.477923129	7.944182286	7.742094494	7.882316324	7.571589813	7.796138803	7.613120703	7.619660441	7.651967928	7.587011598	7.958199948	7.417784585	7.841415916	7.504842604	7.483305043	7.888073528	7.46285281	7.83065507	7.814499956	7.610300087	7.560325314	7.62286977	7.589764228	8.044726145	7.335027015	7.298942858	7.430361749	7.281031102	7.170441894	7.786180522	7.364920551	7.574998579	7.826418526	7.532177671	7.185435895	7.844424924
7249	8.07118807	8.327315868	8.797945784	8.412677206	7.206618069	7.71518339	7.487371385	8.583410626	8.717968665	7.736195427	8.007517135	7.996288198	7.411188618	8.506552984	7.938878757	8.990557738	9.069395202	8.092971225	8.497422553	8.311191495	8.663644424	8.029612801	8.744357606	8.558862781	8.54854085	8.190773567	8.296676878	7.952267944	8.479333582	7.941937512	8.693383717	8.636093937	8.441786196	7.805587885	7.851188256	8.083701014	7.859982171	8.163626488	7.323235655	7.89474113	7.613060753	8.000873642	8.334945051	7.511039671	7.835902803	7.848732075	8.105030837	8.182011633	8.248394876
11037	9.680359979	9.601017019	10.25304086	9.745281277	9.22612952	10.18136717	9.96949127	10.6043875	10.09250822	9.75927716	10.47239727	9.794539823	10.0156892	10.28801639	9.019485611	10.64915695	10.36781184	10.33809747	10.11486724	10.37410939	10.33247671	10.27248505	10.10187279	10.38114657	10.34100218	9.728312963	10.04938529	9.85072126	10.22421694	10.09326985	10.34930183	10.27031126	10.30911096	9.931089727	9.878680915	10.38158999	9.985299529	10.28122701	9.540102652	9.767102797	9.685874124	10.09433636	10.27969465	10.03009788	10.23892176	9.873989858	9.893362827	10.40343458	9.892566025
123803	9.118103352	9.068765671	9.479486171	9.356084269	8.52480629	9.213235161	9.12235053	9.414946638	9.707009153	9.434437858	9.442229636	9.122234401	8.7928426	9.495621819	9.095199374	8.971461665	9.716119107	8.886801077	9.088287513	9.371673384	9.604818932	8.90394639	9.787451603	9.290256626	8.783465603	8.599487232	8.48686786	8.319203899	8.524543295	8.790688812	9.074121525	8.986842256	8.842355594	8.432048532	8.762792257	8.919039732	8.733230337	9.018432337	7.989508388	8.459564727	8.213545972	9.214320746	8.964685265	9.019076235	8.591222936	8.383436643	9.494686144	9.048923457	9.716453351
7264	8.500953042	8.971291545	8.419586439	8.669982504	8.81940134	8.441010175	8.293001944	8.328093838	8.433658329	9.026432979	8.656692109	8.18920164	8.308599789	8.51639398	8.447462678	8.520048118	8.405017694	8.302549867	8.023620784	8.290456996	8.499656756	8.027396848	8.608898381	8.221426166	7.908698641	8.040105577	7.845089969	7.811340263	7.816432272	7.549194172	7.768272508	7.848414086	7.907384538	7.497476475	8.063259364	7.88635109	8.037986556	7.714053242	7.532860808	7.418082531	7.695662527	8.295848255	8.323750833	8.08738493	7.94418139	7.911336539	9.102388252	8.224929852	8.8466681
7263	10.70767863	11.53110245	11.39830432	12.52345186	10.65188049	11.63187148	11.0302568	11.38035042	10.8751944	11.99144888	10.89323548	12.18333371	11.4620103	11.76818848	11.35519937	11.88745587	11.74294281	11.0586808	12.1225428	11.40177748	11.02657588	10.92879848	11.37024151	12.05677567	11.75916404	11.52547014	11.504795	11.39397306	11.88973139	11.40506941	12.14103176	11.89916517	11.9178232	11.68094219	11.3372869	11.56714626	11.42121991	11.28087438	11.22797301	11.17665099	11.0618593	11.0829727	12.34832099	11.04221886	11.37258012	11.68790284	11.12856543	10.83128631	10.78379202
7266	9.75545868	10.07442113	9.913000764	10.26838223	9.511692674	10.383201	9.065084643	9.816640326	9.972978706	10.19216054	9.656690975	10.01723561	9.58979277	10.15657498	9.54334416	9.819825995	9.571136806	9.335632332	9.509532856	10.02063397	9.90218169	9.381228625	9.715981883	9.936538538	9.556567031	9.147318616	9.035802667	9.209639256	9.298620443	9.297566302	9.999446704	9.575462907	9.572954477	9.215718047	9.235572773	9.52265473	9.357125924	9.413578996	9.577848799	9.499179398	9.44681828	9.54716053	9.92046819	9.386893297	9.207030198	9.350632695	9.731547831	9.510526658	10.2608045
7265	9.078219809	8.823101633	9.020247849	8.922225894	8.936729558	8.873737974	8.661165677	9.105654055	8.922079335	9.086835138	9.138541316	8.916101313	8.972059066	8.88949936	8.826429471	8.991198087	8.949976346	9.002622481	9.030764031	9.025788589	9.004139943	8.804850502	8.925433822	8.99492756	8.856463351	8.725930333	8.861016493	8.923972168	8.873502154	8.772335173	8.791320058	8.75631004	8.827916758	8.75625044	8.822720959	8.938411957	8.90029987	9.011986086	8.920650749	8.59088774	8.92661993	9.025313582	8.928412911	8.911174092	9.150857669	8.949591889	8.855912609	9.038524774	8.810259015
7267	8.480259311	8.556985979	8.535582542	8.354637777	8.922583828	8.302232689	8.557758061	8.783422716	8.294345737	8.239430787	8.108295936	8.42717993	8.046033332	8.546351718	8.581789492	8.644054768	8.445016033	8.167050233	8.737419356	8.59565215	8.601201943	8.274081068	8.63965319	8.141793497	8.743887925	8.181912192	8.218268623	8.313666698	8.7072505	8.123079206	8.497071556	8.518213638	8.657958019	8.38667062	7.909324942	8.310158155	8.265408128	8.569788577	8.168720624	8.357343895	8.400890377	8.393954222	8.603137448	8.230927253	8.119153991	8.560763321	8.534627134	8.435512845	8.989264004
59067	4.582049139	4.61781173	4.310830661	4.645078879	4.602498268	4.52485299	4.594095241	4.327495409	4.581076746	4.405414274	4.608454555	4.624214761	4.55887561	4.411658944	4.614865053	4.649849061	4.621095831	4.660212447	4.493247651	4.579797215	4.472975645	4.801251503	4.315559829	4.170547305	4.481798879	4.591534309	4.661351607	4.494238629	4.548544849	4.751328609	4.643796896	4.515778349	4.449476336	4.518108942	4.766492672	4.595317758	4.547053723	4.600608557	4.556854834	4.473722191	4.533965231	4.58232973	4.672141064	4.53160054	4.826327072	4.641415441	4.515221033	4.598570848	4.745367547
290	8.504763771	9.650645466	7.294554535	10.65785163	7.542324114	7.756155446	8.856880908	9.125783575	7.073736747	9.874285464	6.559382772	11.05278302	9.54178743	9.218756938	9.8548127	9.210991605	8.929157786	8.266360897	9.75936393	6.949503406	7.747660332	8.026446288	7.459347399	9.804979633	8.96008848	9.523172575	8.526588891	8.717014525	9.214802247	8.433116446	9.894199246	8.102001889	8.973924151	9.515343551	8.611159771	8.539934871	8.508560276	8.224498276	9.187411717	8.400892151	8.263473356	8.593260497	10.71480943	7.227843932	7.925082291	9.945028674	8.130837734	7.5127084	8.852773576
291	8.671620574	8.442780371	9.464418996	8.969703631	8.013413479	9.188258436	8.338566768	8.775336545	8.838286489	8.851949693	9.32197392	8.846174978	8.763064176	8.7870527	8.562029654	9.151793692	8.876395024	9.051573514	8.888670812	8.947610825	9.039807395	8.688703695	9.049694146	8.952727687	8.735357484	8.570737204	8.802680166	8.549515513	8.734171073	9.009959678	8.858961096	8.88640258	8.747336138	8.508399338	9.01720877	8.978213746	8.662528129	8.5694157	8.095138875	8.395281894	8.537201637	8.346200254	8.753699692	8.825620764	8.99964126	8.316248036	8.238941375	8.797956327	8.349567699
26973	7.661237996	7.773995993	7.683628603	6.823351879	8.195126571	7.671707076	7.510612254	8.041527758	7.38564414	7.246527749	7.280272738	7.628752165	7.32464117	5.952503376	7.537954613	7.591514025	7.486787505	7.586833995	7.720224742	7.969106918	8.09691918	7.544713116	7.638923915	6.967223047	6.784401097	6.213462002	6.633181569	6.867010019	6.653336483	7.201039336	7.053408462	8.153209415	6.958478773	5.726664699	7.315571603	7.050730919	6.487827379	7.052108924	7.128748912	6.186377288	6.707756579	7.652927979	7.543017329	7.240574211	6.80120395	7.144310999	7.905835963	7.551226923	8.411065552
292	12.35992413	13.28827178	12.72606722	13.25857292	12.57867978	12.88669028	12.439788	12.85053455	12.80287092	13.33053539	12.85812158	13.2773579	12.69521676	13.2477587	12.68166052	13.18166898	13.09748806	12.71719599	13.42429947	12.67950889	12.81646461	12.55778174	12.94405425	13.27625102	12.91932471	12.65870445	12.45412386	12.60075637	13.08332912	12.46502322	13.15807958	12.53570104	13.10306787	12.78046522	12.58325755	12.50784198	12.83240931	12.28485635	12.42530114	12.42401499	12.34363477	12.32551917	13.34845721	12.12992498	12.54460188	12.7327476	12.79283111	12.32109403	13.03993321
293	11.89361133	12.73937771	12.11185727	12.57321021	12.1843578	12.46650276	11.95998832	12.17236999	12.26753254	12.61301507	12.17187677	12.34589379	12.02368737	12.38460247	12.00467371	12.43237807	12.49183555	11.99191028	12.49183284	12.20434891	12.19271929	12.04139699	12.42365977	12.47769741	12.22651971	11.87018644	11.65229772	11.95320533	12.33526336	11.53241438	12.43609537	11.91421282	12.34454322	11.9101139	11.7264714	11.70265122	11.98968229	11.70493358	11.67763205	11.67918941	11.69676171	11.61795039	12.55744588	11.58254308	11.76613155	11.89941629	12.20676716	11.85280375	12.47814439
7260	8.356838539	8.376603234	8.312307704	8.530832374	7.903216552	9.282467338	7.994924696	8.401438682	8.472615543	8.810728077	8.331605681	8.63822583	8.109186963	8.490647854	8.446728462	8.672338628	8.589654429	8.289875951	8.595020404	7.843492378	8.354679502	7.991316239	8.351823091	8.745101092	8.312954853	8.176454677	8.116948739	8.0888453	8.228140105	8.094256116	8.515834535	8.244273662	8.596350139	8.270919451	7.945571868	8.108609692	8.359790076	8.077961342	7.565836966	7.835572266	8.062780687	8.24391205	8.810290357	7.935576239	8.257107679	8.115894418	8.111602332	8.435930398	8.161312841
7262	6.780079293	7.649790469	6.906344054	6.459991222	7.017542978	7.12357944	7.020922132	6.932890741	7.189727996	6.750733555	7.034263544	7.11152121	6.019434667	7.389501625	6.95668104	5.775861689	6.50810383	5.545355686	5.741517931	6.519703087	7.478898826	6.696110662	7.539887577	5.384497547	5.182904142	4.927674062	4.90145288	5.293856766	5.673657178	4.36894892	5.829831071	5.186441537	6.005323357	4.772933919	5.733441928	4.900294295	5.516104133	4.713266335	4.47170231	5.154090201	4.606158241	5.692644339	6.444750664	6.418350404	4.483484838	5.578395689	7.03650311	5.84483637	8.694169367
8590	5.182744664	5.086327283	5.371842572	5.03188	5.275170953	5.545108836	5.207595711	5.180981879	5.446562338	5.475081333	5.260070513	5.056526562	5.496151684	4.901598177	4.953869641	5.066100113	5.11006072	5.304049713	5.250403032	5.859985459	5.168441548	5.187622617	5.228893834	4.803833703	5.121217823	5.282212543	5.221940622	5.365108694	5.387450302	5.56492661	5.504518748	5.428325036	5.313183607	5.512647169	5.617763246	5.469934001	5.35888379	5.536466304	5.280786943	5.433386713	5.348677211	5.336524331	5.620318033	5.545004864	5.576153318	5.313708509	5.011517917	4.84404281	5.191963297
11009	4.599201063	5.114348147	4.7540357	4.899967772	4.897271773	4.911532659	5.038925733	4.774909829	5.01117869	4.936319342	4.813993726	5.327962379	5.093742821	4.889221083	4.730748582	4.775703246	4.848541692	4.917210781	4.857553347	5.044690366	4.926920863	4.956625441	4.616038865	4.908779134	4.991581732	4.892697531	4.97584748	4.856666529	5.142895262	5.168459473	4.901210424	5.315306282	4.708436061	4.834932936	5.195457429	5.189222634	5.084262407	5.13775423	4.753411225	5.273201187	4.81159368	4.924608972	4.786576193	4.786816863	4.920931138	5.223006431	4.696565555	4.829548086	4.980957038
[truncated: 11,402 more rows]
[truncated: 22 more columns]
