# Supplementary material for: Identifying effective diagnostic biomarkers and immune infiltration features in chronic kidney disease by bioinformatics and validation
Source: Front Pharmacol. 2022 Dec 30;13:1069810. doi: 10.3389/fphar.2022.1069810 (PMC9838551; doi:10.3389/fphar.2022.1069810)
Supplement: Supplementary file 5 [file DataSheet5.ZIP › Additional file/publicly available datasets/GSE116626_GPL14951_1_9_0_Matrix.matrix.txt]

Tag	GSM3244301	GSM3244302	GSM3244303	GSM3244304	GSM3244305	GSM3244306	GSM3244307	GSM3244308	GSM3244309	GSM3244310	GSM3244311	GSM3244312	GSM3244313	GSM3244314	GSM3244315	GSM3244316	GSM3244317	GSM3244318	GSM3244319	GSM3244320	GSM3244321	GSM3244322	GSM3244323	GSM3244324	GSM3244325	GSM3244326	GSM3244327	GSM3244328	GSM3244329	GSM3244330	GSM3244331	GSM3244332	GSM3244333	GSM3244334	GSM3244335	GSM3244336	GSM3244337	GSM3244338	GSM3244339	GSM3244340	GSM3244341	GSM3244342	GSM3244343	GSM3244344	GSM3244345	GSM3244346	GSM3244347	GSM3244348	GSM3244349
285555	-1.133527025	-1.039161225	-0.55808737	0.6301474300000001	-0.35633516	-0.845342415	-0.05445312000000002	0.17927218	-0.15412641	0.46875285	0.73200177	-1.9372756500000001	-0.8195624300000001	-0.385164975	0.39664647999999997	0.972815285	-0.157485245	0.634745125	0.169257885	0.27441858999999996	0.73285484	-0.059375999999999984	-0.516563875	-0.41110993500000004	-0.590917115	2.1805104999999996	-0.31360078	0.28311228499999996	0.7922411	0.06969095000000002	-0.79708315	0.20765543	-0.299252038	0.06567075	-0.36073637	-0.31952094999999997	0.06710101500000001	0.8663823750000001	1.074721335	0.9234613999999999	-0.40580726	-0.47239280000000006	0.162840605	-0.15332603449999999	-0.413404225	-0.015311245000000001	0.43405342500000005	-0.5724852000000001	-0.512195125
286887	0.04967594	0.2395773	-1.1169419	-0.6688938	-0.5459051	-0.5812397	-0.53767014	2.0494452	0.7766552	3.9302664	1.0743766	-0.6568823	-0.36549807	-0.3965516	1.2608199	1.0641356	0.673666	0.8888521	0.41994333	0.2959361	0.48510408	0.2963724	-0.14439964	0.34982443	1.976162	0.70500755	0.5984402	0.55559254	1.3679876	0.5318794	0.08128023	-0.6057234	-0.4232688	-0.3501048	-0.969666	1.2568283	-0.2716918	0.38113785	4.0743628	-0.6001644	-0.18972826	-0.4002781	0.93903685	0.78319216	-0.05211878	0.4248786	0.035411358	2.8847904	0.4138522
3640	0.13546133	1.1966052	0.1637392	-0.62294865	-0.7815542	-0.6958566	-0.27959108	1.8117986	-0.6329546	0.42721415	-0.01828003	-0.28618288	-0.4715376	-0.4577818	1.4423018	1.1686788	1.260252	0.85054874	0.39304113	0.27390528	0.65927553	0.35660028	-0.041478157	-1.0154982	-0.42003822	0.7362299	0.7655077	0.6416197	0.509572	0.5764227	0.41559553	-0.513247	-0.2627945	-0.1759057	-0.3215413	-0.2689476	0.01828003	0.44880486	0.50021505	-0.44192505	-0.20515394	-0.17206383	1.0648394	0.7718253	0.06860685	0.6578226	0.21845722	-0.40925217	1.1931067
259266	0.6364496	0.46892524	1.1208193	-0.30278134	-0.8716662	0.65146756	-0.5735824	-0.19129252	-1.1860735	0.06526542	-0.5426543	-0.7000196	-0.73670745	-0.7371361	0.9451163	0.72055316	0.33113408	0.39370942	-0.054661512	-0.062594175	0.22783875	-0.21236396	-0.014374971	0.42772222	0.467345	0.36517644	0.38659406	0.24572206	0.20913005	0.34380746	0.3698485	-0.14623475	-0.6677587	-0.62759185	-1.2061002	-0.15525651	-0.5621102	1.5681441	0.11703515	-0.62969327	0.50271916	-0.6581843	0.5319674	0.5243943	0.17718053	0.17778945	-0.2972629	-0.92102313	0.33323598
3638	-0.505289915	-0.51217115	-0.352906345	-0.46286261	0.27835476000000003	-0.271267055	0.24069345	-0.31127082500000003	0.33124101	-0.08641971500000001	-0.140310645	0.505944135	-2.17080605	-0.8033412550000001	-0.19082559999999993	0.71693053	0.185168625	-0.007108100000000006	0.48490417	-0.17363583800000001	0.11372935	-0.28901637	-0.17659056499999998	0.134464625	-0.51852	-1.2886651850000002	0.310847405	0.306693436	0.43736636500000003	0.11324584999999998	-0.65570295	-0.07453596500000001	-0.7093111049999999	0.53715978	0.14604652	-0.20156062	-0.765155445	0.22591767500000004	-0.023936395	-0.53293574	-0.79016625	0.7117833	-0.128274562	0.165324575	-0.28251588	-0.03659809	-0.47180926999999995	0.667364965	0.19209254
4969	0.027590832333333332	-0.5074994633333333	-0.4142868533333333	-1.0657862933333333	-0.8869623533333333	-0.46708146666666667	0.35939096666666664	-0.066818	-0.42687453999999997	-0.42082413	-0.5018129923333333	-1.11881567	0.6215678133333333	-1.04563338	0.5805083233333334	0.32568719999999995	0.7645569733333334	0.024630609999999997	0.9901672333333332	0.1900859633333333	-0.15543135666666666	0.09404810433333333	-0.13568504666666667	-0.6781745666666666	-0.26346946000000004	1.01255169	0.6727378333333333	0.3267848533333333	1.2163345833333334	0.18599279999999999	-0.6763151	0.8252905933333333	0.028940754999999985	-0.7788053466666667	0.18416476000000004	-0.006299093333333339	-0.028541333333333346	0.9156520333333334	-0.18188581000000004	-0.12313215	-0.8488085376666666	0.074150642	0.5564636466666667	1.2058370333333333	0.11110822466666669	0.91415094	0.4184620433333333	0.03599349000000004	0.4130480410000001
2306	1.354521	0.5671046	0.3436072	0.49259973	0.6619313	-0.019084692	0.44889188	1.3581173	-0.40257335	-1.334995	-1.0242879	-0.9537523	-1.9976947	0.34769177	-0.37553096	-0.5512841	0.5781348	0.31597495	-0.124029875	0.015429735	-0.58658147	-0.4216826	1.2338164	-0.21046424	0.8480866	-0.71262527	1.2608893	-0.02685666	0.003345251	-0.5070565	1.2775176	1.0208809	-0.23572135	-1.8596699	-0.28359675	-1.0068028	-0.6735275	0.45435977	-1.197602	0.22458386	-0.47611547	-1.1193912	0.56329656	0.9128058	0.110036135	0.748832	-1.6501162	-0.48790717	0.1917603
2305	0.33268213	0.5289120700000001	-9.856199999999926E-4	-0.1002731305	0.84312842	-0.013864750000000009	-0.725798845	0.8353259499999999	-1.03385733	1.673500285	0.572132825	-0.6002342700000001	-0.7355008249999999	0.448463935	1.08782435	1.1902251000000001	0.801277625	0.55517292	0.09492707000000002	0.15214252649999999	0.343737835	0.5985004899999999	-0.303539277	1.254720215	0.869308725	1.4965970499999999	0.897197485	0.49625563500000003	0.39754009500000004	0.2863042255	-0.1350698455	-0.416442395	-0.20390629999999998	-0.4882958	-0.99958278	-0.633735665	-0.0015048999999999757	0.233175038	0.262803555	-0.61459898	0.0044355349999999905	0.44355108	0.79789685	0.51867795	-0.17627549	0.260698317	-0.1769952795	0.58304142	0.423172
2304	-1.1558936	-1.3291323	-0.45643687	-0.20602298	-0.67177844	0.5534899	0.9142773	0.8019078	0.31251454	-1.6430285	-0.79770494	-1.5538604	-2.2072022	-0.7343805	-0.3136208	-0.87707114	0.39109445	-0.56569934	-0.08199334	-0.5191977	-0.85217595	-0.017342806	-2.107114	-0.11348128	0.5147145	-1.2396429	0.3230517	0.19260049	-0.55939746	-0.45038486	-1.440428	-0.09986091	0.8382542	-2.2743704	0.7792685	0.7227919	-0.22241664	-1.4697978	0.30733418	1.7275956	1.2485936	-1.0208547	-0.07233977	0.29952502	-0.17317748	0.08071303	0.8675711	0.48178315	0.017342806
2303	-0.044930935	-1.2883563	-1.0853744	-0.3198781	-0.84235716	-0.42011404	-0.17428923	0.29720926	0.25068998	2.0342622	0.31041098	-3.5358977	-0.75021887	-1.4743724	1.5533881	-0.050047398	0.25508165	0.92389154	1.0704551	0.44058466	0.3592553	0.101596355	-0.13604498	-0.868649	-0.101082325	0.83653784	0.31383657	-0.40490675	0.24476385	0.40648508	-1.1873116	0.47093534	-0.7144742	0.64462614	0.2307744	1.1383357	0.03003645	-2.7076907	-0.18053007	-0.8577876	-0.52926016	-0.0915637	0.29497576	0.4897542	0.33205748	0.087834835	1.6053491	1.0387807	0.5674119
2302	-1.6369958	-0.94470644	0.118805885	0.027127266	-0.48877144	0.4424219	0.47586155	0.8883152	-2.443406	-1.2727518	-0.20846081	-2.039196	-1.3708534	-1.9388714	2.2134314	1.5786924	0.8413	-0.97052336	1.1081142	0.6231184	1.4456005	0.25452232	-1.8723984	0.12104893	1.148942	-1.070723	-0.1682849	-1.0801797	-0.014034271	1.5063686	-0.43407917	-0.28161335	-2.0749292	-1.8700004	-0.6487045	1.1308317	1.251276	-1.2059913	1.2808914	-2.076384	-1.5161715	0.98271275	0.46704674	0.014034271	0.13153553	0.5388212	1.7659798	0.2736416	0.48422146
284217	-0.969394665	-0.08821869000000002	0.406126525	0.198426245	-1.903877	1.08510495	-0.550977465	-0.45071294999999995	-0.7930984605	-0.8509228	-0.41404605000000005	-0.456448065	0.04986360000000001	0.9627800149999999	0.18544554000000002	0.87741397	0.5296761999999999	1.5877862	1.2394476	0.38792324	-0.1153507235	0.37809684	-0.31613634999999995	-0.9467847325000001	-0.7323165150000001	1.1204459675	0.5711143000000001	-0.31712388999999996	1.5009184	1.8995962	-1.1170998	0.41851426500000005	-0.6075417775	-0.22831844999999995	0.48650978999999994	0.18621235000000003	0.76899241	-0.7515652	2.0743723	-0.41812871500000004	0.032301899999999995	0.253845215	0.462654115	-0.3901677175	-0.04328825000000003	-0.155498025	-1.2730577	-1.6272821499999999	0.38293981499999996
2301	0.1448555	0.34040284	-0.84917927	-0.361742265	-0.40009332000000003	-0.5303631	-0.25170684	-0.268759725	-0.573281535	0.570580725	0.68591476	-0.1479499325	-0.1652867805	0.761928065	1.5654519	1.21636935	0.6851992650000001	1.1480793999999999	0.618018865	1.09573485	1.0251045300000001	1.0592093500000002	0.037894725500000004	-0.92008855	-0.25160098	0.923671475	0.7708895149999999	0.70141245	0.9830827799999999	0.643085235	0.395279875	-0.135614155	-0.15512824	0.7788550799999999	0.10759281999999998	-0.261761665	-0.1722183215	0.56596662	0.65028812	-0.14052391	-0.004370449999999998	-0.16476225849999998	1.1101391	0.87238955	0.31105088999999997	0.74483538	0.27745843000000003	-0.317905665	0.537662265
2300	0.22547841	0.5436971	-0.6481602	-0.39214873	-0.51053166	-0.53761744	-0.25951838	-0.331105	0.6025002	0.55776143	-0.08635545	1.5713079	-0.18948627	-0.36946797	1.4323857	1.2997811	0.47546077	0.98646283	0.4364488	0.3948233	0.671335	0.53349805	0.1535356	-0.60921454	-0.4180963	0.8827021	0.8602736	0.6905763	0.66944385	0.653558	0.29495358	-0.4711678	-0.18046165	-0.022842646	-0.4376638	-0.16745925	-0.21616578	0.60673404	0.7255366	-0.14552951	0.018287897	-0.24795365	1.0825741	0.87694716	0.24647307	0.8385503	0.2412026	-0.38876128	0.6334264
3630	0.31473565	0.41440368	-0.6809337	-0.38474584	-0.42816758	-0.4255259	-0.26641774	-0.3006184	-0.7509949	0.61372256	-0.15146852	-0.19349933	-0.091579676	-0.18505836	1.5171735	1.331958	0.7322228	0.94734406	1.7378342	0.5954244	0.8520448	0.6381409	0.10553908	-0.480623	-0.3491838	0.90588355	1.0878661	1.0897925	0.8350179	1.2526228	0.3395841	-0.09275842	0.5552356	-0.024398565	-0.5667875	-0.25675988	-0.003074884	0.72142386	0.7271688	-0.1589067	0.003074884	-0.1778481	1.1843612	0.9827521	0.15737796	0.9017384	0.3554213	-0.23638225	0.8561466
3631	-0.34446233	0.001162933333333338	-0.43388629833333336	-0.34013390800000004	-0.4347248866666667	-0.10466377466666665	0.14323354	-0.05707176333333335	-0.7996075	-0.07371543000000003	0.320334672	-0.05695668733333333	-0.04170219	-0.7915386186666665	0.98527648	0.7390045333333334	0.5535256900000001	0.7699364800000001	0.6862518933333334	0.6216583999999999	0.6824778533333333	0.6424891933333333	-0.6847452366666666	-0.3565213666666667	-0.19804819333333334	0.27485264666666664	0.6940928233333333	0.7039260066666667	0.44278598	0.58697469	-0.2936239899999999	-0.37986622033333334	-0.10245219866666665	-0.6492472413333333	-0.5339562866666666	0.14284332233333333	0.04599388333333334	0.10307353333333336	0.10496003333333333	0.07435218000000003	0.30503774	-0.05700071666666665	0.9486057766666667	1.0456809333333335	0.5552799666666667	0.7461534266666666	0.5840680699999999	-0.8274152433333333	0.58438437
3632	0.095350266	-0.3088379	-0.097901344	-0.2523384	-0.23277569	0.009222984	-0.33051968	-0.061841965	-0.7204275	0.089087486	0.11359787	0.24734116	-0.60074806	0.16804886	0.5830803	-0.03548813	-0.44341183	0.43359375	-0.28264523	-0.3456807	-0.34805584	-0.612864	0.411561	0.32792377	0.19443893	0.33226395	0.12166929	-0.25670052	0.48313046	-0.13697338	0.015313149	0.32578278	0.09942055	-0.057943344	0.3269949	-1.0853643	-0.5556836	-1.1165853	-1.2654552	0.3003025	-1.0791106	-8.52E-4	0.013978481	0.14426947	-0.09530926	-0.55550814	0.85338116	-0.6327057	0.2379322
3633	-1.8889084	-0.73817825	-0.5969591	-0.30118847	-0.32524776	-0.7677145	0.13687515	0.4776249	0.24181652	0.07013893	0.9499693	-0.34988117	1.2404823	0.26850033	-0.21064949	1.7692785	0.032505035	0.43950462	-0.25977898	0.14673805	0.19801903	1.0380421	-2.349957	0.63537216	-0.6322241	-2.4133177	0.9661741	0.72622585	1.0962486	1.1879005	-1.4437885	-0.9273815	-0.046089172	1.555521	-0.44335842	0.63688946	-0.10452366	-2.549491	-2.5363946	0.33172226	0.69387245	-0.43184185	-0.46473885	0.057346344	0.5685644	0.58838844	0.19399452	-1.4590816	0.032901764
2309	-0.31758213333333335	-0.1893690566666666	0.048861033333333324	-0.9975728866666668	-0.32335630433333334	0.198764325	-0.15775077166666665	-0.22558767333333338	0.12421782266666669	0.15568684666666663	-0.36231071000000004	-1.6487161799999999	0.14364021333333332	0.050151182000000016	-1.4672331766666666	0.36129634	0.15483681333333332	0.38033819399999996	0.7907656133333334	0.28931300666666665	0.20723468666666667	0.23710504333333335	-0.7862892	0.3304165133333333	0.9395788343333332	-0.5476853033333333	-0.2508196773333333	0.24558242333333336	0.20588842999999998	0.72903968	-0.5378596066666667	-0.19889593000000003	-0.7587904966666666	-0.007162586666666693	-0.24114578433333336	0.57505242	-0.4955770176666667	-1.4433386933333334	-0.644122745	-0.19608402333333333	-0.40432691466666665	-0.25088405733333335	0.46936735	0.33106469666666666	0.20616165666666664	-0.012281256666666676	-1.2051342333333335	-0.12756984000000002	0.43045551666666665
3635	1.1001465	1.2548964	-0.2228744	-0.9511974	0.011833429	-0.14613414	-0.17421508	-0.23558068	-0.6241052	0.92832303	-0.85999656	-1.295429	-1.3582399	-1.5584695	1.3550847	1.052345	0.7521832	0.09417415	0.04916835	0.56850505	0.5215514	-0.39468217	1.2541859	-0.33769393	-0.19708753	1.3625052	-0.15676808	0.26533198	0.44883657	0.5698683	1.3398907	0.20331979	-0.03945136	-0.10297465	-0.14257407	0.94006944	0.043441534	1.0896318	1.7342474	0.8123324	-0.25162053	0.062299967	0.3832724	0.56977296	0.29724956	0.108505964	0.9653809	-1.5020568	0.67477393
3636	0.21659946	0.46794224	-0.36327457	0.1837759	0.0725317	0.17989731	0.093948364	0.005894661	0.059889793	0.42858124	-1.1944771	-0.7712021	-1.140482	-0.64980793	-0.9781046	-0.16562176	0.03300762	-0.38579178	0.4104042	0.24305725	0.16226292	0.005025864	0.21097183	-0.5219021	0.21107197	0.11728573	-0.36584473	-0.4000864	-0.378994	-0.15715027	0.23962498	-0.010998726	0.20531845	-0.92742825	-0.037296295	0.15174294	-0.05810833	-0.5413294	0.38896656	-0.7769251	-0.3310547	-0.3416109	-1.0756426	9.25E-4	0.041890144	0.14815617	-0.325099	0.039402008	-0.4286089
4967	-0.04143142666666667	-0.4422432566666667	-0.29156589666666666	-0.15380541766666667	-0.658621622	0.07528082666666665	-0.016897838999999998	0.16717562333333333	-0.02705669666666667	-0.5586209333333333	-0.448938525	0.6020771566666666	0.5532894233333333	0.6907755566666668	0.14241917899999998	0.20351839000000002	-0.32919804999999996	0.6846354833333334	-0.29992215333333333	0.3113398566666667	0.6212615933333333	-0.11036076999999996	-0.74585884	-0.03485648	-0.8510966266666666	0.4734938866666667	0.28800568	0.9904025533333334	-0.03318468333333332	0.2685704233333333	-0.6688780766666667	-0.4741767266666666	0.16382916666666666	0.41706055999999997	-1.02265545	-0.91803581	0.48868402	-0.21679814666666666	-0.4996241133333333	-0.89616059	0.42209563	-0.5377793200000001	0.7942098	0.16299820099999998	0.059750399	0.411115329	1.1215356133333334	-0.50289043	-0.03127479333333333
2308	1.1330204	1.0637646	0.5326643	0.18060017	0.5750408	0.8649521	0.012571335	0.1274538	-0.3259325	-2.4240088	-1.4721193	-3.1175704	-3.0685925	0.36113262	-1.396637	-1.6561623	0.03646183	-1.4629974	0.1341381	-0.55177975	-2.2287374	-0.16382504	1.1638098	-1.3488016	-0.1349659	-1.9148135	0.08310032	-0.1641264	-1.105926	-0.32719135	0.69432735	-0.43759632	-0.3157606	-2.849978	0.021045685	0.30373955	0.0949564	1.0133095	-2.251751	-0.11549854	-3.0305061	0.21267033	-1.1311064	0.2636013	-1.4559755	0.34751034	-2.7884202	0.46561718	-0.13618374
4968	-1.6789105	-2.5681567	-0.56772972	-0.05876088000000001	-0.045450926	-0.5374396	0.107570408	-0.160859345	0.07881283500000001	-0.03844476000000001	0.22533393000000002	0.1784613145	-0.074473135	0.0032589430000000003	0.96759773	0.7971341700000001	-0.0482771375	0.6675951499999999	0.14872765500000001	0.106332063	0.6259563	0.09140706200000001	-1.56625915	-0.408450365	-0.878148335	0.379813918	0.47455954499999997	0.3885552925	-0.3471725	-0.20518040499999998	-1.68005255	-0.34968352	0.20136904500000002	-0.10046553450000001	-0.24989151999999998	-0.07083534999999999	-0.14924645350000001	-1.6659925000000002	-1.6788585249999999	-0.16346191	0.43517804250000003	-0.37284636	0.476295235	0.10813355499999999	0.1011846075	0.3829186	-2.10130038	0.41863942000000004	-0.378206015
2307	0.8892977	1.2938349	-0.8948171	0.103741884	-0.30407453	-0.070896864	0.15339494	-0.3938234	-1.8454373	-0.6623204	-0.661391	-1.4868782	0.54185224	-1.437638	0.16347241	0.03126216	0.84074426	0.8077662	0.43631387	0.4338405	-0.5746505	-0.24002385	1.7419674	-0.46612048	0.16374993	-0.41574502	-0.28870225	0.24704242	0.16425538	0.28251863	0.7375519	-0.024997473	-0.7454016	0.60487866	0.8274281	0.35031247	-0.3671515	-0.5794227	0.9484794	0.8648112	0.11449885	-1.4000623	-0.013218641	0.40196967	-0.3360541	-0.19154716	-1.0539992	0.18238664	0.4499662
4982	-1.7123532	-1.2067428	-0.5809083	-0.15023947	0.10096216	0.12967825	-0.14339781	-0.7481828	-0.16213751	-0.083528996	0.21863508	0.50174093	-0.42741156	-0.11843538	0.538712	0.58332014	-0.16969252	0.19144487	-0.057147503	0.31105852	0.64803934	0.5417485	-2.3908744	0.51112604	-0.022341251	0.15953588	0.51923037	0.44135523	-0.24455595	0.4787221	-1.1391864	-0.29887438	-0.1981349	0.033303738	-0.14640284	-0.28753328	0.54256487	0.008892536	-0.008892536	-0.22570562	0.6896987	0.21989298	0.5469012	0.5198388	0.77363634	0.26180315	0.34132528	-0.54190683	0.6267543
3651	0.359808915	0.6311574	-0.78558874	-0.32492447	-0.56998825	-0.31629705500000005	-0.23512434999999998	-0.32628131000000005	-0.564853665	0.5104947099999999	-0.129503965	-0.0052008625	0.6057465115	-0.16207552	1.63384055	1.50304675	0.83756448	1.0880201	0.675463425	0.60701275	1.0985875	0.615572685	0.19238209650000002	-0.6783159000000001	-0.234716175	0.92467835	0.860889425	0.83891845	0.660059215	0.804529665	0.35312867000000003	-0.287659885	-0.18005657	-0.025924682499999997	-0.60452653	-0.15151333500000003	0.0019273755	0.68926215	0.82786703	-0.22761345	-0.058311700999999994	-0.17443323	1.1759434	0.9542588999999999	0.3357842	0.83368253	0.31592417	0.687930815	0.744690165
2317	0.004112721	-0.08772802	-0.018740177	-0.48620176	0.33923483	-0.46044683	0.17503595	-0.16400099	0.23830938	0.79458857	-0.05698061	-0.3857274	-0.14152002	-1.1901126	0.7612252	0.4058175	0.2584653	-0.2634778	0.22187948	0.25385332	0.68959093	0.3764615	0.15179396	0.047022343	-0.15280104	0.37738085	0.15141344	0.35147524	0.43689394	0.7254462	-0.5710263	-0.14864779	0.012520313	0.5769448	0.033471584	0.009083271	0.007701397	-0.8626437	-0.39566374	0.36456442	0.29853582	-1.382091	-0.43001127	-0.08159208	0.15276289	0.5642781	0.10788393	-0.4141965	-0.25812006
2316	0.6065552	0.119155645	-0.9350264	-0.81745076	-0.6269238	-0.3113954	-0.38296628	-0.4366653	-0.5395715	0.3527286	0.044751406	0.00801158	0.030171633	-0.33254933	1.2042744	0.7711055	0.38293147	0.5307734	0.44998384	0.20774102	0.77290034	0.43459105	0.27425838	-0.6329653	-0.26109433	0.5692127	0.3036549	0.29047608	0.28117442	0.59463716	0.30835462	-0.36063647	-0.27799582	0.36554742	-0.5615251	-0.08279252	-0.040629625	0.5168836	0.66912913	0.5656736	0.55570674	-0.00801158	0.87409234	0.7484305	0.21942306	0.57477164	0.58583474	-0.031805754	0.36749673
1	-0.33665085	-0.19491577	-1.0368438	-0.07505369	-0.51178455	-0.6653576	-0.56759405	0.9029374	-0.4820385	0.70515203	1.4009328	0.74307585	0.8035054	0.22850561	1.07651	0.7578125	0.002765179	0.4566474	0.051729202	0.19467449	0.21734905	0.28229284	-0.5235815	-1.2992411	-0.13954735	0.8339958	0.37295628	0.19842911	0.06519747	0.11034632	-0.44998217	-0.64206934	-0.41345787	-0.099755764	-1.0708151	-0.44506645	0.73621607	0.8405585	0.95138884	0.18008137	1.7340875	0.32786655	0.5541234	0.27288866	-0.263412	0.15209389	-0.095039845	0.21393204	0.6454921
2315	0.03142333	0.3120587	-0.89385915	0.077419996	-0.6894624	-0.31455684	-0.02812934	-0.40119338	-0.7487805	0.4272635	-0.18458438	-0.3269937	-0.29427505	-0.2527206	1.493367	1.0918887	0.6989243	0.77972054	0.77229095	0.34967923	1.0036914	0.30537248	-0.03656411	-0.9018104	-0.51584363	0.79303813	0.65662456	0.68801713	0.5984876	0.7795932	0.96585584	-0.27731824	-0.37058234	-0.3677714	-0.7936132	-0.29427314	-0.25657582	0.4113896	0.49710107	1.2931678	-0.091148615	-0.24459147	1.0868199	0.8253753	0.31292844	0.99390674	0.11435485	-0.40611434	0.37234473
2	0.71247244	0.9394469	-0.18295813	-0.15888166	-0.06163168	0.01718378	0.070935726	-0.12377691	-0.056087017	0.5187154	-0.19907713	0.04918337	-0.07091284	0.022107601	-0.96568155	-1.9408803	0.4539628	0.88188505	0.6280389	0.5486703	-0.75063753	-0.069907665	0.563045	-0.3830905	0.14474154	-0.10363245	0.5510802	0.007954121	0.6305499	0.27172327	0.69816256	0.005670071	0.07190752	-1.5494514	-0.18245745	0.026586056	-0.1223464	0.21154928	0.5306859	-0.035818577	-0.10670614	0.21352148	1.160111	1.1602664	0.34320498	0.5026469	-0.93004465	0.077681065	0.71606874
2314	-0.91876125	-1.546236	0.71658325	0.033680916	-0.70780945	1.1533823	-2.0502367	-1.2756653	0.011124611	-1.5042396	1.3456154	0.41957188	0.27139378	-0.33609676	-0.39938116	-0.6580882	0.035950184	-1.001307	0.4091463	0.85512257	0.78067017	1.0592308	-1.7657866	0.8591223	-2.1045842	-0.5565524	-0.33030558	-0.45097876	-0.08591175	0.3051939	-1.3799367	-0.011124611	0.4221592	-1.9734187	0.6134138	0.56668377	-0.642344	-1.2876854	1.0931473	-0.4426365	1.2046156	-2.1732688	-0.10584164	0.12537861	-0.27179337	0.42719746	-1.7234817	0.09455109	-0.07512474
2313	1.031208	1.4469862	0.6515913	0.2609787	-0.34672213	0.21398735	-0.28883886	-0.357965	0.23221684	0.18080378	-0.59106874	-0.15002966	-1.0166373	-0.15795231	0.38220644	0.08878422	-0.05887556	0.1290927	0.1670785	-0.079247	-0.3668437	-0.38518333	1.080842	-0.09786701	-0.27368975	-0.5256214	0.06821394	-0.27638197	0.27342892	-0.35337973	1.4841623	0.9678478	0.044382572	-0.62799406	0.09126186	-0.27899742	-0.1392889	-0.016171455	0.27817726	-1.114739	0.037193775	0.5811157	0.17222118	0.50527906	0.14465618	-0.2889843	-0.31048822	-1.5584669	0.14154005
284207	-1.3669256166666666	-0.97841924	-0.9715937766666666	0.08636435066666666	-0.161232072	-0.49227356666666666	-0.06473676333333332	-1.7846496266666667	-0.02771766666666664	0.8534812236666666	0.14679583	-0.07185069799999999	-0.5087762533333333	-0.008138895000000016	1.4406664466666665	0.06899126333333332	-0.034181516666666655	-0.22479097	0.32904172	0.30079739200000005	0.397528885	0.41312879	-0.8163441800000001	-0.4995907866666667	-1.1636710833333332	0.8266157199999999	0.82992148	0.6507770966666667	-0.6586187	1.2065607	-0.5863554633333333	-0.04680530333333336	0.22385048666666663	0.9083162133333333	-0.6196035466666667	0.584154211	-0.64642487	0.6856420066666667	0.24202799333333336	-0.9761440893333334	0.15949782	-0.417799218	0.013047139999999994	0.06558680500000001	0.25541854	0.6645221	1.2399450200000002	0.09447789166666666	0.043725410666666666
2312	0.18212962	0.45859027	-0.37573266	-0.47942424	-0.045561075	-0.48402476	-0.34137797	-0.1228354	-0.7243936	0.578387	-0.3035252	-0.3398645	-0.18036246	-0.31590724	1.5266879	1.1442072	1.0457046	1.0521877	0.53911567	0.33124375	1.1170108	0.605788	0.24161744	-0.84261966	0.1551187	1.7823584	0.80591416	0.89110017	0.77690244	0.7795136	0.14763236	0.05352664	-0.350713	-0.26261163	-0.70682883	-0.33121562	-0.20895267	0.53885674	0.6598518	-0.17932534	-0.20169997	-0.4265206	1.1150792	0.8620417	0.2618878	0.85555387	0.24456382	-0.33163714	0.57051253
3641	0.29673553	0.4876597	-0.8677118	-0.67020345	-0.5832803	-0.002470255	-0.3731773	-0.39599586	-0.6287811	0.42772603	-0.23197913	-0.3647735	-0.3070047	-0.23873448	1.3938658	1.0699594	0.4591229	0.82073	0.6264999	0.3312552	0.8159764	0.4915712	-0.08471751	-0.97845197	-0.4158647	0.7462871	0.7215297	0.74882674	1.172816	0.600929	0.11273837	-0.3350041	-0.175565	-0.106345415	-0.040029764	0.45113015	-0.08225942	0.52537274	2.100836	-0.30715013	-0.14890456	-0.32990336	1.0603998	0.74433064	0.23988938	0.48640466	0.13276982	1.1348722	0.5403764
9	-0.619473575	-0.4917215	-0.0261780025	-0.51520502	-0.123254895	-0.78547418	-0.04141270999999999	-0.33173859	0.110384345	0.69273101	0.18003167000000003	-0.40925323999999996	-0.4086069	0.16131317499999998	0.93244755	0.7244929250000001	0.202810165	0.73195305	-0.0763591525	0.35787737	0.7878331000000001	0.32889425800000005	-0.13420569999999998	-0.282753825	0.13914955	1.1465765	0.66728845	0.601894025	0.2189222575	0.2216194875	-0.5342933	-0.474779485	-0.64793335	-0.35820234	-0.40555178999999997	0.009683025000000012	-0.092627165	1.0559801	-0.36664567000000003	0.10543143499999996	0.47861136449999997	0.42071116000000003	0.82938088	0.20207608	-0.16313493	0.55570067	-0.779128187	0.088840843	0.15247786000000002
4973	1.2280383	0.30213785	1.0845513	-0.06121397	0.9662881	-0.002548695	0.96933985	0.4111514	0.69851446	0.31348562	-0.08680582	1.6276574	-0.35089445	0.68538046	-0.7335124	0.51180553	-0.11773729	-0.59340334	-1.8008957	-0.53580475	-0.2197504	1.1081729	1.2531905	0.52485895	-0.86526155	-1.3267999	-0.3205161	-0.8811903	-0.7765813	-0.7742505	0.87057066	0.7718158	0.8172517	-0.6888175	1.029244	0.3687234	-0.80983686	-0.016404152	-0.41184187	-0.80528975	-1.1283026	0.30446672	0.002548695	-0.29189014	-0.7455654	-0.5952978	-2.0660892	-2.4676805	0.9655881
3642	0.2400651	0.39051628	-0.8994355	-0.6185746	-0.5817361	-0.50533915	-0.36394405	0.6888423	-0.7203312	0.37836933	-0.26256037	0.8785691	0.92648077	-0.39382696	1.4479327	2.2911139	0.41495848	1.3661184	0.49837255	0.47720242	0.39020348	0.4302044	0.01293993	-0.9073367	-0.36445713	0.6974263	1.0058961	0.57504797	0.5593934	0.64526224	0.2587304	-0.51849556	-0.26798582	-0.19092846	-0.6962929	-0.21726942	-0.2712555	0.5610962	0.6434126	-0.29624653	-0.16214323	-0.29758358	1.1959429	0.74670553	0.11733103	0.64141655	0.04422617	-0.2860465	0.76209784
3643	0.112850666	0.34476328	-0.7923374	-0.45672798	-0.20399618	-0.33335686	-0.02509594	-0.34250402	-0.41387558	0.42733335	0.10614967	0.020907402	0.081712246	0.20897818	1.3667789	0.9693265	0.41060162	0.7899265	0.52923965	0.17219639	0.6932063	0.47980404	-0.22800541	-0.6561065	-0.23073387	0.8057909	0.78733826	0.7133522	0.34625912	0.66955614	0.14541388	-0.60532904	0.04030037	-0.23176575	-0.53860855	-0.11046934	-0.08791256	0.5782614	0.4282689	-0.15705204	0.022929668	-0.23176813	0.9651861	0.4969201	0.16795969	0.35479403	0.23836374	-0.472517	0.3270712
4974	0.15541553	0.3544531	-0.9164586	-0.4954896	0.9607177	-0.52808475	-0.36644363	-0.32665443	-0.70738506	0.43638086	-0.13447618	-0.26792192	-0.13752365	-0.33573675	1.472476	1.3929029	0.65225124	0.9706764	0.41256237	0.42506552	0.7794857	0.42016697	0.24169159	-0.8852577	-0.20521021	0.76941633	1.2318091	0.74150276	1.0583167	0.6819892	0.18811798	-0.48410225	-0.20832205	-0.21582699	-0.588284	-0.2194829	-0.099423885	0.6071515	0.71043587	-0.20111132	-0.00215292	-0.22778893	1.1040883	1.2893457	0.2468996	0.6860132	0.22132158	-0.40092707	0.737422
4975	0.606745	0.01580596	-1.1014001	0.3298037	-0.96841645	-0.92912126	-0.68511796	1.1535108	-0.82806754	0.08537221	-0.5633905	-0.5144365	-0.49636054	-0.7898047	1.080229	0.83675313	0.6358106	0.55891395	0.13414788	1.2194679	0.34463716	1.0125968	-0.39910817	-1.2725184	2.5562313	3.1910503	0.50544333	0.23147559	0.25412393	1.5428512	-0.2395637	-0.20586228	-0.5887153	-0.6646364	-0.09238839	1.2334125	-0.5963943	0.22196364	0.32391334	-0.73173547	-0.38106847	0.6525314	0.94735837	0.47648215	-0.2708137	0.8638513	-0.21394038	2.425658	0.048342466
3645	-0.14240932	0.10754824	-0.6415615	-0.17508745	-0.8899565	-0.6943612	-0.8751564	0.19267178	-0.024969578	-0.18153143	0.53522825	-0.83301973	-0.74744225	-0.82197046	1.8688736	1.586266	0.4699583	0.46242142	-0.014210701	0.40227795	0.28108072	1.1757512	-0.509768	-1.1756454	1.8002324	0.23533964	0.502028	1.5624309	0.09764528	0.6661434	-0.1779995	-0.7144518	0.52512836	2.0084033	-1.0664907	0.2828207	-0.7294855	-0.056973457	0.06724167	-0.5100503	1.0382085	0.55841446	0.5756707	0.6669893	-0.4519143	1.088192	-0.37733173	-0.8602514	0.18948507
4976	-0.628010875	-0.281944875	-0.27368771999999997	0.060897230000000004	-0.570556744	-0.14277494	-0.076140283	-0.12440669350000001	-0.11466586449999999	-0.7293132600000001	-0.1759165525	-0.183552629	0.19387543499999998	-0.019605755000000002	0.660416235	0.6627387	-0.13012969500000002	0.454775685	-0.067086345	-0.24606526499999998	0.49600161	0.35948217	-0.42737161999999995	-0.050319075000000005	-0.157093885	-0.0114969015	0.5032469049999999	0.49306357999999995	0.04306018499999999	0.23929608	-0.261702895	0.5731164200000001	-0.0932797185	-0.01507485	-0.489649415	-0.370313045	0.062337279999999995	0.511820195	-0.30884041500000003	0.573945635	0.1970490225	0.015519500000000006	0.10390507999999998	0.268187883	-0.1112355	0.14467179800000002	0.419881475	-0.228408455	0.0026196249999999865
3646	0.08737087	0.37504292	-0.65901184	-0.3637514	-0.23753643	-0.29623604	-0.014613152	-0.33716297	-0.43898487	0.5378809	0.060813904	0.059876442	0.19513512	-0.006775856	1.0863533	0.20530319	0.30514336	0.7672777	0.2332077	0.34947586	0.5637121	0.3770647	-0.015327454	-0.6674757	0.015618324	0.904088	0.56461334	0.53780556	0.33547115	0.5470667	0.12822723	-0.37174416	0.0050354	-0.11537361	-0.75925446	-0.112091064	0.084225655	0.53024673	0.7979317	-0.018720627	0.24592876	0.045160294	1.0437403	0.6876831	0.30811405	0.58564854	0.052648544	-0.035542488	0.78351784
4978	0.029314275	0.19272566100000002	-1.12045455	0.13894250000000002	0.49693605	-0.74859975	-0.49279666	0.59102367	0.56653215	0.15947365349999998	0.3977363125	-0.49649881500000004	0.9988102900000001	0.79245113	1.2443146999999999	1.21169068	0.7706554	0.78706692	1.71723222	0.302164089	1.2180852999999998	0.8571329	-0.1727211475	-1.1284930499999999	1.10158153	0.560903075	1.05555055	0.52876186	0.8239142749999999	1.820245725	-0.101202005	-0.30165577	0.31024337	-0.408261775	-0.90788295	-0.390129325	-0.316312074	0.30397297300000004	0.56296468	-0.50360155	-0.28478192999999996	-0.2895629275	0.796004315	0.851740375	-0.08923410999999999	1.021549925	-0.04910350000000001	-0.4465866065	0.389894725
2319	0.3301983	0.6368494	-0.53837204	-0.2535305	-0.40718937	-0.35309982	-0.113129616	-0.22010326	-0.38146496	0.54644394	-0.09593487	-0.018936157	0.054768562	-0.06029606	1.0932074	0.92091274	0.3085146	0.953495	0.5146198	0.43245888	0.4587164	0.46025562	0.13885975	-0.4672203	0.060599327	0.754961	0.7378216	0.5866051	-0.042930603	0.7881727	0.37338066	-0.4223671	0.037831306	-0.15088654	-0.46313	-0.06873989	-0.042330742	0.90695953	0.7405529	-0.06065464	0.18712425	0.084549904	1.1853123	0.8018303	0.45293713	0.23377514	-0.10015583	-0.056178093	0.7942476
2318	1.3723087	0.737689	-0.33561897	-0.44743443	-0.45225334	-0.43508625	-0.069334984	-0.9595709	-0.7364273	-0.11358929	0.12511063	-0.23086357	0.19509506	0.38377	0.06403065	-0.09482765	0.42311954	-0.25393772	0.73246574	0.12336731	-0.03200531	0.42917633	1.4280214	0.12231827	0.029884338	0.6628399	0.0672636	0.11052513	0.74526787	-0.09650421	0.8383074	-0.5021143	-0.10745239	0.41478062	-0.66587734	0.020994186	-0.3330021	0.049106598	1.0356627	0.48073673	0.13728619	0.37456322	0.63381004	1.5581322	-0.36385918	0.005111694	-0.53732777	0.49235535	0.30175495
4990	0.32571912	0.8006575	-0.72670245	-0.3941605	-0.4219663	-0.5660217	-0.1770823	-0.3652575	-0.6697047	0.78174424	-0.071131945	-0.04017234	-0.16090274	-0.24113059	1.6498506	1.2155321	0.6465852	1.0828121	1.061167	0.5337908	0.9331534	0.7456	0.06677985	-0.76959014	-0.20691895	0.8633287	1.0770581	1.0531127	0.8668153	0.90569234	0.21825194	-0.316437	-0.25158715	0.033634424	-0.6161244	-0.12509322	-0.08841634	0.7837455	0.8280885	-0.19425464	0.043581247	-0.20069528	1.2912753	1.0175669	0.37567592	0.84735656	0.21782756	-0.20695329	0.6629293
4991	0.43292832	0.52876735	-0.6471956	-0.282058	-0.29954743	-0.35251355	-0.13742423	-0.21827388	-0.5324681	0.58155036	-0.14632964	-0.14529157	-0.16623616	-0.20238471	1.5712631	1.2330172	0.605284	1.2164924	0.7254474	0.43147063	0.8927767	0.48041797	0.2869475	-0.69643426	-0.17629647	1.0197465	0.7983124	0.8654406	0.48438668	0.99302745	0.44838548	-0.39141917	-0.12672591	0.009777308	-0.55459046	-0.1434753	-0.05990529	0.71179986	0.7293904	-0.19252229	0.10082555	-0.10477185	1.0050757	0.86345744	0.33539987	0.74976707	0.32635713	-0.20162654	0.6374533
3660	-0.011020898000000001	-0.3194499	-0.05103183	0.15443635	-0.74694656	-0.28420329	-0.049513104	-0.3743732	0.023688554999999993	-0.14832474999999995	0.56928753	-0.16864133	0.27328515	0.67186665	0.37748242	-0.102872135	-0.746427775	0.179456475	-0.29804968	-0.55491662	0.45694946999999997	-0.039828059999999985	-0.10772156500000002	-0.30512355999999996	-0.31239391	-0.01352380000000003	0.014724730000000005	-0.48395371	-0.21324754	-0.41471696	-0.08579611749999999	0.22799610000000003	0.09832072350000001	-0.37785099999999994	-0.1951444145	-0.21848273099999999	-0.003361939999999994	-0.01087378	0.5609481350000001	-0.16537881599999998	-0.187505005	0.52917647	0.33736563900000005	0.0105469225	-0.007385969999999999	-0.449115025	0.25003887	0.478675125	0.335773235
4992	0.32239056	0.562953	-0.83175087	-0.47847795	-0.43790007	-0.49473095	-0.2651806	-0.20434093	-0.7061839	0.5807986	0.1678381	-0.23721981	-0.24937963	-0.22723293	1.5655704	1.3523359	0.6470728	1.211266	0.68031216	0.6420574	0.7154083	0.5448942	0.01854229	-0.7370553	-0.20664454	0.9194846	0.8353543	0.86777496	0.6636505	0.7648926	0.4652567	-0.5087724	-0.34964943	-0.14225006	-0.54244375	-0.24242449	-0.13971138	0.6541748	0.65684366	-0.110593796	-0.09584999	-0.036910534	1.0166655	0.9687638	0.23104334	0.7970629	0.3312192	-0.32907534	0.6085682
3661	0.5301385	0.9939866	-0.36770678	0.001683712	-0.24748468	0.020157337	-0.085758686	0.07392931	-0.1274209	0.44839716	-0.009102345	-3.5635066	-0.35758352	-0.56086206	-1.2511797	0.9201102	0.36652136	0.49758577	0.1122756	0.29796457	0.13249445	0.24607229	0.56385183	-0.2918048	0.3323331	0.6925864	0.06383371	0.227983	0.35925722	0.02239275	0.6135926	0.1740241	-0.4189887	0.17796564	-0.22151709	-0.41338015	-0.15883589	-2.0691	0.11437559	-0.82743883	-0.39298105	-0.25498915	0.08652067	0.45603323	0.42585993	0.5016284	0.14758253	-0.2299676	0.52823305
4993	0.41370893	0.8242538	-0.73906875	-0.35706878	-0.53854156	-0.3614905	-0.20757651	0.5655587	-0.6413338	0.62218595	-0.059148073	-0.08851457	-0.26374698	-0.3178513	1.5953996	1.4283454	0.64078355	1.1901348	0.7001097	0.7816794	1.0407627	0.62699723	-0.018942595	0.46850753	-0.24872375	1.0801151	1.1064484	1.1461885	0.73946786	1.0047624	0.384238	-0.27337432	-0.04182601	0.018942595	-0.63131404	-0.21233869	-0.10572839	0.6288278	0.76150966	-0.21960425	0.06409001	-0.040030718	1.2845047	0.97781014	0.36059546	0.9936931	0.2539761	-0.046330214	0.7440636
3662	0.109727144	0.08565402	-0.83688855	-0.88226485	-0.7475512	-0.6129749	-0.5085738	-0.646086	-0.95009637	-0.015492678	-0.20014596	0.6428101	-0.488178	-0.55883956	1.1357181	0.7435653	0.6509435	0.9107969	0.24503207	0.3376677	0.45841527	-0.024664164	-0.25470614	-0.5078056	0.2702186	0.44832873	0.43076634	0.69238305	0.30896497	0.43144584	0.20650554	0.05032277	0.438967	0.5159781	-0.83432937	-0.60731626	0.12953591	1.520695	0.17116094	0.55602574	1.757736	-0.66100097	0.6645868	0.9484103	0.015492678	0.84874654	1.312547	-0.66669536	0.91906667
1000	0.3463626	0.20375633	-0.34223413	-0.47659254	0.17098951	0.25763178	0.21758986	-0.27220964	0.5323119	0.52907324	0.37395525	-0.51928186	0.27706957	0.83250666	0.024659157	-0.28052855	-0.42088127	-0.24615097	-0.7665224	-0.22255611	-0.15767145	0.06610775	0.21996641	-0.6596589	0.00982523	-0.49755	-0.025977612	-0.32450485	-0.6511202	-0.40025234	0.3350072	0.80669546	-0.16652918	-1.2297359	-0.80179644	0.06994486	0.044629574	0.13386965	0.25635576	0.023936749	0.006982327	0.531466	0.62111473	0.018594265	-0.3121729	-0.4771781	-1.068007	0.5602765	0.07526064
2331	1.1705294	0.2142992	1.2591839	-1.1250134	-0.3692484	0.6184883	-0.3096571	-1.2038684	-2.1629143	0.48738003	-0.6893587	1.4198351	-1.5958352	-1.7562718	1.0593567	-0.19124222	-0.4254179	-0.012053013	0.6750002	0.31717587	0.33823776	-0.73997545	0.9599323	0.40683746	-1.767941	-0.6615424	-0.419003	-0.26581097	1.3753748	0.20465899	-0.37141466	0.9897957	-0.6256852	0.6223583	1.1104221	-1.7092433	-0.09313202	-0.96510315	1.0121069	-1.7740378	-1.4890895	-1.7240963	0.44680595	0.77977276	0.012053013	0.46326017	1.5165882	-1.9498882	0.40939236
2330	-1.7916875	-0.7887459	0.28782892	0.4329915	0.8602567	-0.63234854	-0.39943933	-0.12540007	0.78398466	-0.57745886	1.4187713	1.7731051	1.0094924	0.8223119	-0.2937317	0.17014408	-0.15436888	0.29291964	-0.25477076	0.63136435	0.6103177	0.011170864	-0.9835	0.045707226	-1.3815975	-1.7140446	0.22261477	0.38814688	-0.21602106	0.35957575	-0.12649679	-0.22273397	-0.048112392	-0.008209705	-0.36205053	-1.1981645	0.4456067	0.13173723	-0.29137325	-0.027777195	0.4611802	0.76157427	0.60021067	-0.020786762	0.0874629	-0.4231081	-0.31904936	0.035538197	-1.0907927
259240	0.18690038	0.37386346	-0.80607057	-0.36086679	-0.48882413	-0.5436275	-0.11909461	0.5694158	-0.30958247	0.6191199	-0.11228204	-0.33764338	-0.20613551	-0.29114413	1.5138681	1.3879397	0.5597522	1.0826452	0.42714953	0.62957263	0.84606147	0.5139544	0.026300669	-0.7092359	-0.2110169	0.88845897	0.8921411	0.7655599	0.5289495	0.7544806	0.25605655	-0.3952191	-0.11770749	-0.021870375	-0.73480487	-0.18084836	-0.12823987	0.69614863	0.6985018	-0.13898683	0.046001196	-0.24016452	1.194567	1.0760577	0.27407718	0.70166326	0.34785533	-0.17326379	0.55367064
2328	-1.1624640899999998	0.8017811700000002	1.21865843	-0.35147238	0.339029325	1.28489495	0.317278865	0.87901162	-0.38729	-1.00825475	-0.17475128	-0.042218199999999984	-0.049125699999999994	-2.138494935	-1.38242175	-0.65733555	-0.45896386499999997	0.3011202865	0.13269186	-0.37080431	-0.870759	-0.78791285	-0.38354587000000007	0.277611255	0.09014367999999999	-2.1239915	-0.15031434	-0.8389666200000001	-1.04466675	-0.84520936	1.11147021	0.9433617799999999	-1.03429985	-3.065896	1.087817185	0.41270876500000003	-1.0713193300000001	-1.14959239	-1.2975432949999999	-0.591121185	-0.23549366	0.153654097	0.966213725	0.44331551	0.09316825999999997	0.34378337849999996	-2.80274745	0.33530282499999997	0.10903549000000001
2327	0.24720335	1.2644811	0.22580767	0.22112322	-0.42188692	-0.29870558	0.05178976	-0.5330205	0.27644682	-0.06865549	-0.063785076	-0.8496156	0.1751647	-1.6611285	-2.831719	-2.1090598	0.22449827	0.33976698	0.82036734	0.53653	-1.0593543	-0.12129736	0.65994596	-0.14838552	0.85364103	-0.27511358	-0.24155283	-0.23749971	0.7364478	0.30490446	1.0719457	-0.20636797	0.17826414	-4.305814	0.17750502	0.2322917	-0.18480635	-3.651639	-0.6686387	-0.18126345	-4.234603	0.14205313	1.0263104	0.90738535	1.000318	0.49270868	-3.8576608	0.2750268	0.30284452
2326	0.48241663	0.31239748	0.5069375	-0.22470808	0.5776143	0.18741083	0.6862273	-0.2716813	0.44770765	-0.2555318	-0.13540506	-0.06736803	0.008550167	0.44668245	-0.06277323	-0.41870642	0.033993244	0.30135393	-1.0963731	-0.04173708	-0.01297617	0.4235797	0.34450865	-0.5876765	-0.65706396	-0.029926777	0.20840025	0.3012948	-0.96793413	-0.9237857	0.28910494	-0.085960865	0.09108782	0.06237173	-0.09656572	-0.52301455	-0.38855028	-0.45923758	-0.9376483	-0.5275321	-0.09051657	0.04458189	0.67525244	0.51684237	0.12087202	-0.057379246	-1.8361049	-0.4802804	0.001593113
2324	-1.5720874	-1.4360569500000002	-0.50453819	-1.13214265	-0.788799637	-1.0071164499999998	-1.1404458000000002	-0.14865890000000004	0.23647224999999994	-1.4275582999999998	1.89307795	-2.1545680999999997	0.80867398	-0.670951488	3.5801935	1.015072935	-0.670961015	-0.10557830199999998	1.6152588069999998	0.7998730035	1.6723567	2.23717225	-0.92424262	-0.46515714999999996	0.2627581499999999	1.099152227	0.50853599	1.9665566500000002	0.685105925	0.8857234700000001	-1.63908135	-0.97421158	0.214245435	1.97026595	0.4825102	-1.3452321	0.7148219125	-1.192307135	-1.2224860899999999	-2.12946495	-0.430340652	-1.09226025	0.6500948799999999	0.374296525	-0.306013455	0.66752659	0.7952796000000001	-2.1385115	0.472790125
259239	0.34389448	0.624146	-0.6947975	-0.28308153	-0.5048003	-0.37543106	-0.13656425	-0.3950386	-0.5738635	0.63400555	-0.081113815	-0.08548403	-0.001549244	-0.17786503	1.7419648	1.4467149	0.9061885	1.2621417	0.5496192	0.56230783	0.69051886	0.68022585	0.04868555	-0.797699	-0.067337036	0.9139991	1.0152822	0.8276119	0.7243929	0.9053769	0.23373652	-0.3296237	-0.14268255	0.001549244	-0.3918357	-0.11525297	0.07870436	0.7691922	0.8162751	-0.16434431	0.04524851	-0.12660408	1.2741456	1.1082253	0.5564017	0.72720623	0.511147	-0.2557783	0.7897582
2323	1.0081828	1.8165095	-0.22820544	1.0337012	-2.9764383	-0.1318767	0.6859257	0.33029294	1.056679	-2.1382024	-2.6376798	-2.7686703	-2.5141418	-1.8452408	1.1925185	-1.0998256	0.3387673	-0.02144742	1.9480355	-0.12137771	-1.5306113	-0.9688008	1.3049948	-0.07987094	-2.363341	-1.3576362	0.94907975	0.045247316	-0.08021712	0.21997857	0.39765573	0.8903048	0.83449674	1.2383063	-3.1596115	0.5145323	0.8509743	-1.83271	1.7103541	0.9152472	-2.5883672	0.7661536	-0.6298764	1.0423529	0.58504605	-0.23771262	-2.197224	-2.7588708	0.31781793
2322	-1.7540112	-0.9284558	-0.001746655	-1.7553267	-2.6146374	-0.75463533	0.13565302	-0.46591902	-0.07599974	1.320045	0.001746655	0.09749174	1.805201	-2.219718	2.2292333	1.4713483	1.1042418	2.4850354	-1.4612527	0.9133029	-1.0780687	-0.7948761	-2.0068073	0.63311243	0.8143649	-1.2034712	-0.46990442	-1.2146044	-0.07362032	-0.6426301	-0.463964	-1.199904	-0.11627054	1.8534751	0.98991823	2.2757325	0.219316	1.1148477	1.8091903	1.4436812	1.033998	-0.69736767	1.5597043	0.98377085	0.63972807	0.9955983	-1.4460397	-2.1674604	1.4222074
2321	-0.39937496	-0.027997017	0.42339706	-0.083732605	-0.07063007	0.12595844	0.73963547	0.50079536	0.67025185	1.090867	1.1685305	0.4263649	0.8341675	0.8623247	0.05045414	-1.0481367	-0.46454382	0.024329185	-0.59305906	-0.6592946	0.7617035	-0.35458136	0.55878544	-1.6331716	-0.6874752	1.1075792	-0.34879017	0.3588047	-0.31353092	-0.2379198	0.002496719	1.654048	0.31057453	-0.25386333	-0.30117893	-0.5258007	-0.4142828	-1.4540854	-0.26877165	-2.0984173	-0.09506416	-2.3832297	0.102129936	-0.49873734	-0.4553299	-0.35411787	0.36051083	0.37392426	0.42047882
4983	-0.2563424	-0.2921834	0.2952714	0.08760977	0.33130598	0.30611944	-0.1351409	0.20349455	-0.254642	0.72916937	-1.1833682	0.40065527	-3.0378065	-0.30390215	-1.3068261	-1.6239524	0.4706607	-0.44839573	-0.19576883	0.512856	-0.1764102	0.12832785	-2.7506342	0.48201323	0.14243078	-1.974114	0.13155794	0.5783572	1.1593823	0.22813845	-2.0025587	0.45351744	0.25180483	-0.95018625	0.322042	0.44302893	-0.12586641	-2.0046096	0.33089685	0.946898	-2.8572354	0.7988219	-0.2875719	-0.006085873	0.25854158	0.38825655	-2.7127347	-0.60181284	0.01053381
3652	0.056942463	-0.15964174	0.12023306	-0.08073568	0.25158453	-0.099517345	0.15724134	0.26093817	-0.17344713	-1.2458339	-1.1503372	0.6585593	-1.8010578	0.78188276	-0.3228264	-0.81637144	0.27937365	-0.53587914	-0.5710902	0.1567254	-0.5067158	0.20782232	0.74747705	0.47642946	-2.1550503	1.6257272	0.28937626	-0.66778183	-0.47597933	-0.45203114	-0.184484	0.18195581	-0.5820141	0.24572802	-0.58860064	0.70051146	-0.2864232	-1.2442865	-1.190074	0.09431696	-1.7249556	0.14472914	0.57658863	-0.027946472	0.58359766	0.30218792	-1.6974282	0.86069345	0.041732788
3653	0.34094477	-0.18886328	0.6646733	0.90413904	-0.02171278	0.30304193	-9.16E-4	0.5852494	0.074216366	1.2173276	-0.804193	-2.5221977	-2.5384831	0.40919542	-0.81225204	-1.0369496	-0.73060656	0.448215	-0.71100664	-0.59010696	-0.6335082	-1.0172739	0.8622241	-1.158731	-0.39259577	1.0573459	-0.48752022	-1.4752984	0.79403543	-0.7741852	0.15741777	1.2786498	1.1450963	-2.4396925	1.0746913	0.43256044	0.113541126	0.95690393	0.47705603	0.69137526	-2.3262486	-0.0745101	0.08152151	0.34550142	-1.792151	-0.20047235	-2.0966592	-0.34641027	-0.43098354
4985	0.34414148	0.76824856	-0.6571202	-0.36135864	-0.30800438	-0.50392294	-0.13257933	-0.09169197	-0.5471606	0.5556116	-0.012145996	-0.18939972	-0.09870577	-0.08393288	1.7052522	1.3973107	0.6977978	1.096499	0.50046587	0.33428335	0.81811285	0.5732608	0.120334625	-0.65234137	-0.18445015	0.84976006	0.84005976	0.8258033	0.5082121	0.81351423	0.5929761	-0.23437881	-0.027386189	-0.028028011	-0.62260056	-0.23763657	-0.09243536	0.7399826	0.7645893	-0.18880272	0.014649868	0.11326361	1.128057	1.0462618	0.33536243	0.6442108	0.28629398	-0.16132212	0.7418399
3654	0.877697	0.8951912	-0.13507366	-0.33123112	-0.27885914	0.037137985	-0.39862823	-0.4679222	-0.4722967	0.76696587	0.5266056	0.65106964	0.3504038	0.057602882	1.1112118	1.1659365	-0.37905312	0.45658398	-0.08151436	-0.31030083	0.31375313	0.5203047	0.768486	-0.28520298	-0.36853218	0.43748856	-0.014365196	0.065125465	-0.42832947	-0.1933384	0.7204237	-0.16007423	0.14256191	0.16023254	-0.2494669	0.20656395	0.078419685	-0.58102894	0.5171366	-0.48721313	0.7328043	0.008727074	0.3096199	0.11273384	0.30724144	0.45485687	-0.09195137	0.13836479	0.23112679
4986	0.37698817	0.7146361	-0.6600826	-0.4101684	-0.2807753	-0.43668437	-0.29503465	-0.2579553	-0.6766441	0.4859736	-0.10096574	-0.071032286	-0.23203397	-0.105385065	1.509651	1.267442	0.7771895	0.96912646	0.7996614	0.53276944	0.9070747	0.5396731	0.15484595	-0.51535296	-0.30904603	0.8348582	0.8357775	0.8744724	0.508971	0.8621757	0.4198625	-0.35371947	-0.16146922	-0.002891302	-0.5229776	-0.24953198	-0.13295054	0.60884976	0.7885635	-0.015921354	-0.05407214	-0.01949954	0.9949558	0.96562886	0.20837808	0.7290962	0.3691175	-0.17001605	0.7456882
3655	0.3077411545	0.3656561365	-0.49046993	-0.18535828799999998	0.017395255	0.07532739499999999	-0.1110188985	-0.322811615	-0.49807977000000003	-0.154469015	-0.011418581499999997	-0.501120325	-0.87952089	-0.54803444	0.85768364	0.50298693	0.47621035	0.6580591	0.2004327835	0.37963987499999996	0.137230395	0.018141745000000015	0.486009835	-0.130800965	0.06854748499999999	0.7949865	0.538629055	0.248940465	0.493172165	0.288052565	0.40545177499999996	0.5494248930000001	-0.164309025	-0.101057528	0.07009078000000002	-0.48574279499999995	-0.23628806000000002	0.42808103499999994	0.06229067500000002	-0.09442925349999999	-0.066522598	-0.752032065	0.5254826685	0.42483449100000004	-0.26519919000000003	0.370852707	0.1116545225	-0.33213496499999995	0.35149622
4987	0.31553769	0.49089820999999995	-0.52294835	-0.4034351533333333	-0.5156403466666667	-0.38136171999999996	-0.28443662333333336	-0.21801019666666668	-0.6323465333333333	0.5015321466666667	-0.18045433666666666	-0.2260669866666667	-0.15327795533333333	0.22756506333333335	1.502448	1.1428577666666666	0.7503232299999999	0.9680605666666665	0.6007729333333334	0.44787271666666667	0.68530297	0.5972734199999999	0.035569428333333326	-0.7805901433333333	0.28622381999999996	0.84940315	0.8388321533333333	0.8002348666666667	0.6689852799999999	0.7366890033333333	0.46447904000000007	-0.2863031266666667	-0.26141413333333335	0.260202162	-0.4100043646666667	0.4307471133333333	0.21592210666666667	0.5827319633333334	0.62226558	-0.15337459333333334	0.3605245733333333	0.010136045333333335	1.0563592	0.8366887666666667	0.28598412	0.7071435333333334	0.07976269666666667	0.10850817666666664	0.64694635
3656	1.1870174	1.392519	0.4085474	-1.2463531	-0.3576355	0.4807663	0.21972847	-0.123402596	-0.18253708	1.2043896	-0.22087097	-0.7030792	-0.026249886	-0.5001259	-0.7564826	-0.015601635	0.19599438	0.095523834	-0.23453808	-0.3596201	-1.6245198	0.026738167	1.0545149	0.83768654	0.0959568	-1.2616477	0.7176571	0.14444828	0.47739124	-0.54436255	1.1876936	0.10111618	-0.7249365	-1.5082035	0.026887894	-0.040184975	-0.3760929	0.32862663	0.52348995	-0.00292778	-2.2595668	0.31151962	0.7032099	0.3683405	0.3770399	-0.24403143	-2.1031885	-0.43008614	0.8150234
4988	0.22476919333333334	0.46734301	-0.7800385083333334	-0.47106234500000005	-0.4969462533333333	-0.47639425999999996	0.04954187166666666	0.4173637266666667	-0.5950978666666668	0.5200033933333333	-0.048797128833333335	-0.19549195066666666	-0.1879635665	-0.29954036333333334	1.542499066666667	1.2765557666666665	0.5773085833333333	1.0323023	0.5321806283333333	0.6531434866666667	0.7576414816666666	0.485349815	0.07340057833333334	-0.701887605	-0.23617426333333333	0.8989082950000001	0.8055268166666667	0.7028050416666667	0.8531705449999999	0.97909649	0.37223164049999996	-0.4342865966666667	-0.174813505	-0.11015168866666668	-0.45965401833333336	0.13773750833333337	-0.10042278099999997	0.5868242616666667	0.7231366666666666	-0.12765335833333333	-0.028077523166666663	-0.19017418	1.1013982333333334	0.9578426083333333	0.321334764	0.6503932483333332	0.18914214733333334	-0.2285311213333333	0.6784713133333334
3658	-2.8960452	-2.4659333	-0.23366594	-0.17621279	-0.33720446	-0.33351183	0.0944829	-0.015022755	0.07272196	1.0930905	0.104438305	0.24658632	-0.021197796	-0.02673006	0.42387533	0.34097528	-0.029138088	-0.031667233	0.1904397	-0.8423362	0.105359554	-0.038161755	-2.7821336	-0.05631113	-0.39470816	0.42427015	-0.2035613	-0.16376925	0.26828337	-0.04746771	-2.4590583	-0.26074743	0.20366716	0.08363199	-0.4378934	0.030110836	-0.12221956	0.690331	0.81020117	0.20416498	-1.9370914	0.110589504	0.1567645	-0.25568724	-0.08499479	0.21838045	0.45381117	0.05934477	-0.020301342
2329	0.3553481	0.7851825	-0.059398174	-0.13364553	-0.047568798	-0.5700259	0.6247306	-0.38168764	0.5473857	0.30169058	0.047611713	-0.44031	0.4463296	0.8584714	-0.4961238	-0.31969786	-0.45268297	1.2390847	-0.21498251	-0.460073	0.60926676	0.046864033	0.6006093	-0.51787615	-0.43360376	0.19159079	-0.039025784	0.27104044	-0.13826132	-0.6102586	1.0211139	0.04076433	0.35411406	-0.026891232	-0.20361567	-0.8779979	-0.15507078	0.006460667	-1.1741385	-0.43015337	-0.005727291	0.3505664	0.5315776	-0.23727274	-0.5181489	-0.8324475	-0.050471783	0.4316268	0.14777899
3659	0.8177738	0.91591454	0.27095985	-0.22513771	-0.8744955	0.4570856	-0.4009409	-0.41644478	0.36298752	0.13338041	-0.726171	-0.41519403	-0.7716675	-0.32463074	0.39735842	0.20026827	0.23412895	0.14616203	-0.08966255	0.09694624	-0.4668417	-0.2783742	0.6992159	-0.003944397	-0.8210316	0.109460354	0.32967615	-0.048970222	0.14925623	0.003944397	1.3272123	-0.13860798	-0.34143114	-1.2950802	-0.300869	-0.18846226	-0.21557236	-0.3759427	0.03869295	0.26591682	-0.5011506	0.86318684	0.28385925	0.45289373	-0.07925129	0.010680199	-0.31328678	-0.51489544	0.17493296
3670	0.28143787	0.4584055	-0.89520025	-0.4320073	-0.52050734	-0.4334898	0.14111948	2.4691763	-0.62625074	0.48195553	0.015562534	-0.13905811	-0.068374634	-0.20921755	1.5258842	1.2374296	0.8281164	1.1290722	0.7151518	0.8085027	0.81997347	0.4957676	-0.060521126	-0.68694305	-0.1793189	0.8076396	0.9254637	0.68174744	1.7359686	0.7292743	0.1781373	-0.44319963	-0.18575525	-0.100054264	-0.7016907	-0.33909464	-0.11270189	0.74048567	0.6501508	-0.108845234	-0.034101486	-0.35041428	1.1134853	0.86799	0.39303446	0.7288923	0.31489182	0.54687405	0.808445
3671	-0.9543623966666667	-0.7163410360000001	0.12318261666666667	-1.6428642333333334	-0.11292123833333334	-0.44331963333333335	-0.48825232666666674	0.5163877933333333	-1.5250757566666666	0.24140675533333342	0.6025495643333333	-1.1344518833333332	-0.5750109433333334	-1.0141995653333333	1.3451439666666667	0.3401190333333333	0.1947306	0.5739831933333334	-0.41900555999999994	0.7586679333333333	0.26128595	0.31476609000000005	-1.3436382533333333	0.8170382253333334	-1.04806186	-0.8004215666666665	0.6386469366666666	-0.24197673333333333	0.568186292	0.18024444666666664	-1.2371070983333332	0.4655246766666667	-0.42132345000000004	-0.7717234196666665	0.30367882500000004	0.29153538	0.5786116733333333	1.4837460666666669	-1.04090578	0.76042366	-0.8068542483333333	0.15541155666666662	0.5436873533333334	1.5008117333333333	0.730806023	0.75977675	-0.14591866666666664	-0.52863932	1.27350105
3672	-0.79796886	-0.51127243	-0.0206213	-0.12658215	-0.096731186	0.019444466	0.08147907	-0.280653	-0.08741188	-0.11726284	0.2625084	0.03745365	0.037305832	0.011623383	0.110572815	-0.9002161	-0.0956316	-0.23477745	0.23770809	0.11639309	-0.15586567	-0.5202503	-0.73654366	-0.00562954	0.06928921	0.6819725	-0.6948309	-0.34477043	0.19584942	-0.39972115	-0.47131538	0.1885786	0.020457268	0.67586327	-0.007580757	-0.012086868	0.19324398	0.57857704	0.14525032	0.25748444	0.14896393	0.12334442	0.18053055	0.25406456	-0.6436825	0.08593845	0.7126522	0.16228676	0.24748611
3673	-0.7180314	-0.73831797	-0.19418573	-0.38071012	-0.767262	-0.24477053	-0.3659978	-0.049643993	-0.19918966	0.7026391	0.39088583	0.55185175	0.20797777	0.38801432	0.08155584	0.45371008	-0.08741045	0.20334864	0.28408194	0.10288668	0.6730218	0.47264338	-0.5263858	-0.17079401	-0.55787516	0.60285616	-0.21503878	0.33534384	0.77501345	0.5593438	-0.62939024	-0.31446123	-0.065454006	0.12299013	-0.18663168	0.027624607	0.09708929	0.7093005	0.5011697	0.036739826	0.43026304	0.25418234	0.6309171	0.033030033	0.16870546	-0.09995031	-0.31916475	0.36640596	0.4741416
2342	1.1143498	1.236218	0.270144	0.7128463	0.051749706	0.215343	0.44467592	0.40078974	-0.38101244	-3.3832183	-1.0602021	-1.1190448	-3.8669567	-0.28492594	0.27749395	-2.3803802	0.028786182	0.10211611	-0.044020176	0.11896658	-1.2647328	-0.41781473	0.72645426	0.07482004	0.34702444	-3.040635	-0.41216993	-0.89047	-0.078813076	0.12100935	0.95276785	-0.29575205	0.39036226	-3.963019	0.08676767	-1.0437131	-0.54633474	-3.2029	0.80997515	-0.816524	-3.6742468	0.54107046	0.1731143	0.043433666	-0.7820964	0.07868338	-3.6218972	0.101186275	-0.45495558
1011	-2.2717834	-2.2940192	0.29093456	-0.3715601	1.2988739	-0.4734869	0.19984913	-0.14496231	0.26261234	-2.2089992	0.21271133	0.8705797	0.6191721	3.81E-4	-0.4121623	0.6474657	0.047427177	-1.3128853	-0.4485712	-0.015525818	0.34379387	0.7923136	-2.6147485	-0.35462475	0.8619795	0.9776249	0.21442604	0.15097904	-1.5326161	0.9683695	-2.0092897	-0.030662537	0.6229563	-0.06938553	0.29153252	0.8876486	0.4150114	-0.46158552	0.10691166	0.090851784	1.2893543	-0.3232336	-0.22470617	-0.40535593	0.4288044	0.811265	-0.06174755	-0.51097965	0.36142635
1010	0.62369466	0.49419665	-1.1541235	-0.8223307	0.45840907	-0.78752446	-0.72814536	-0.62759805	-1.062845	0.17948985	-0.34539008	-0.5719588	-0.48052096	0.82334113	1.2638147	1.2052963	0.60028243	0.6342709	0.2966373	0.16718125	1.2062714	0.25161052	-0.2043345	-1.1892478	-0.6376364	0.49496913	0.46815944	0.51229405	0.41848207	0.63852286	0.7693913	-0.7968714	-0.59452415	-0.4552009	-0.9570224	-0.5342829	-0.29720712	0.36875415	0.43110394	-0.60482764	-0.43222785	-0.3591149	1.0076373	0.84831786	0.049158335	0.5347016	0.024293184	1.3837101	0.34707713
2339	0.21238859333333335	-0.19700233333333328	-0.15189337666666666	-0.5286208033333334	-0.14857554466666667	-0.16639860333333334	-0.08559536999999999	-0.07617243	0.13024576666666668	-1.0120545099999998	-0.07574947666666666	-0.23309699666666664	-0.3897348366666667	-0.1950717786666667	-0.3485379866666667	0.2350509133333333	0.05139693333333332	0.3123207783333333	-0.22747714533333338	0.206801494	-0.2193586833333333	0.15025814333333334	0.2272029733333333	0.020821489999999998	0.031754573333333334	0.04950182666666666	0.2825597933333333	0.17250768333333333	0.2768798666666667	0.2393712266666667	-0.19365875166666666	0.19194611000000003	-0.518714518	-0.25091147433333333	-0.019914861999999978	-0.2342751066666667	-0.10928559333333333	-1.1768990233333332	0.4299790966666666	-0.15450040666666665	0.09836633666666665	-0.1293251513333333	0.18804526733333335	0.08157626466666668	0.17436432999999998	0.44836449666666667	-1.0772435566666665	0.08725444666666667	0.2834614916666667
1008	0.45306158	0.13434362	0.30824804	-1.2950807	-1.4370971	0.09987831	-1.1442804	3.0249333	0.29813147	-0.4741621	1.2498393	-1.1968279	-0.7047806	2.4080253	2.2032747	2.284618	0.7718396	0.18290901	-0.4533372	0.2474432	0.89442396	1.3406835	-0.8269596	0.6428504	-1.2532969	0.14327812	0.60128784	0.4563346	1.6350923	-0.27103806	0.5727215	-1.5440102	-0.97025204	-0.9361696	-0.293705	-1.0960793	-0.9475951	-0.17640018	-0.15534878	-1.0887547	-0.9695425	-1.1161447	0.47197437	-0.002333164	-0.11519623	0.63312244	-0.6662855	-1.2111025	0.00886631
1007	0.10602498	0.49906182	-0.98929524	-0.55587554	-0.3879316	-0.56705785	-0.21010518	-0.48557162	-0.061153173	0.34864593	0.12387729	0.6379216	-0.15316176	0.046422243	1.3311093	1.1316464	0.564327	0.9170139	0.1596148	0.47312427	0.7299955	0.33959842	0.055558443	-0.9685838	-0.54916596	0.7154472	0.59125304	0.42571855	0.4940226	0.56540656	0.465245	-0.40186048	-0.17292142	-0.31729722	-0.6784146	-0.41542888	-0.09907699	0.812588	0.4723537	-0.103509665	0.24718261	0.015145063	0.8633702	0.6348965	0.2361443	0.47537065	0.4519179	-0.03115964	0.4154799
1006	0.0827775	0.41080284	-0.82731533	-0.5554414	-0.54788256	-0.39153385	0.8404689	1.9448528	-0.6989856	0.3725891	1.6617594	-0.21448088	-0.20700073	-0.29347134	1.4820881	1.1229224	0.59665966	1.6115112	0.36260986	0.7571912	0.6581559	1.198648	0.99559164	-0.9232445	-0.25738716	0.7877979	0.64062786	0.60401917	1.2866597	0.76611376	0.23659039	-0.5843415	-0.23744154	-0.09177637	-0.647357	-0.21375322	-0.21686316	0.5184326	0.71049976	-0.040249825	-0.092455864	-0.23350334	1.0232801	0.8586097	0.09741306	0.70782804	0.044644833	-0.41145468	0.56374836
1005	0.18154136466666668	0.5632496666666666	-0.7975795200000001	-0.38449788000000007	-0.43683092333333334	-0.33147756333333334	-0.14440799333333335	0.7598614	-0.5657562433333334	0.5729582233333333	-0.08274944766666666	-0.12038461666666667	0.03819600833333334	-0.11955030866666666	1.6393788999999999	1.4943489333333335	0.6881832266666666	1.0168340333333334	0.50931271	0.44581818666666667	0.9114720666666667	0.5002543933333333	0.19636241866666668	-0.7270877333333333	-0.21187615666666668	0.9715794666666667	0.9164532933333334	0.8816908966666667	0.7136738166666666	0.7540860966666667	0.3729193233333333	-0.44755816666666665	-0.11915135199999999	0.050265073333333334	-0.5727519166666667	-0.144065298	-0.09076380666666667	0.7290168633333334	0.7253255033333333	-0.08762367566666666	0.02878785	-0.09353041666666667	1.1835488333333333	1.2256346333333334	0.26946887	0.77463222	0.23109380333333332	-0.23208435333333333	0.6307561333333332
2335	-0.26728797666666665	-0.23982533000000003	-0.62277913	-0.34258898	-0.7169134566666667	-0.8587792	-0.66271393	-0.46088496	-0.15089376933333334	0.4201107866666667	0.16230432333333333	-0.05563633233333334	-0.014098724333333331	-0.5180885766666666	1.0100882100000002	0.49911636333333337	0.5725241499999999	0.80362914	0.4540383766666667	0.5092794933333334	0.36886334066666676	0.16268452833333333	-0.18270246	0.40746123999999995	0.15529100333333334	0.8928841833333333	0.07265226200000001	0.4039084933333333	0.5374182866666667	0.40854810999999996	-0.42942962	-0.22046764333333332	-0.07706872533333332	0.10026176766666667	-0.29464093333333335	0.4065826006666667	0.01126964666666667	0.6959102066666668	0.9384680666666666	-0.08703509999999999	0.3959264	-0.07609820333333334	0.9103241999999999	0.58574446	0.26215815866666664	0.7344721866666667	0.88876335	-0.06732503666666667	0.7116750866666667
1004	-1.11901555	-0.6559335	0.386346935	-0.430826065	-1.012687825	0.57809316	-0.290926577	-0.1242417085	-0.0464619395	0.7971507250000001	0.41118824499999995	0.548167345	0.588714725	-0.548513535	1.02130925	0.342591645	-0.33402049	0.636175035	-0.17937624500000002	0.090845229	0.24121773000000002	0.9892293000000001	-1.1615132	0.888189425	0.22366154	0.8154445800000001	0.005829215000000002	0.212805153	-0.47269381	-0.658462635	-0.9943222	0.23075447999999998	-0.39003646000000003	-0.46344196499999996	0.22412645999999997	0.307441825	0.31238425	0.50016368	1.049023725	0.2758122725	0.87166225	0.6338569000000001	0.964834815	0.675687685	0.7416750350000001	0.13748145	-0.02003919999999998	0.239461065	1.2908002
1003	1.1426315	0.88187885	-0.08112335	0.069431305	-0.8553448	0.317276	-0.31232548	-0.011510849	-0.3027544	0.19184303	0.541893	-0.27303886	0.07844353	-0.75782204	0.5650244	0.91764736	-0.78440857	-0.772902	-0.005480766	-0.22057533	0.14274406	-0.5745249	1.2212982	1.0009413	-0.6661997	-2.4143772	-0.17541027	0.044514656	-0.37651348	-0.06390667	0.9376478	0.5231924	-0.2969303	-0.035909653	0.074869156	-0.27514935	-0.85338783	0.034994125	-0.40622425	-1.958004	0.46134758	-1.9888935	-0.665833	-0.11267376	-1.2361078	-0.9710746	0.36487103	0.46095753	-0.85102177
2334	-0.29875445	1.2758868	0.46658206	0.08839631	0.21058822	-0.254915	-0.27079034	0.9256208	-1.0676363	0.19262433	-0.58577466	-0.72857547	-0.63947654	-0.6514938	1.0014689	0.866894	0.51378655	0.60164094	0.82551265	-0.041701555	0.9161775	-0.094803095	-0.36783385	-1.2964971	0.99133086	0.37960887	0.35901856	0.8284123	0.97868943	0.29085898	0.59042144	0.057340384	-0.6602075	-0.53915477	0.12693334	0.34478593	-0.52843404	3.1001785	0.254503	-0.5483825	-0.49048877	-0.7150228	1.0268209	0.58759665	0.30402875	0.0881865	-0.21247792	-0.7113793	0.120406866
1002	0.06377578	0.34958673	-0.84471154	-0.43152928	-0.5618284	-0.54864764	-0.4610288	0.85763526	-0.5088837	0.47165513	0.87769055	-0.42023826	-0.42058158	-0.31255507	1.4443228	1.2303555	0.40433764	0.9191601	0.42510152	0.7080276	0.81463933	0.39920306	-0.010005713	-0.7826507	-0.3529985	0.89384913	0.80945516	0.5834658	0.5410273	0.7702811	0.20974278	-0.43000817	-0.18970561	-0.1264813	-0.556607	-0.24132419	-0.2557485	0.5668919	0.5419061	-0.37206817	-0.14999938	-0.14886642	1.0278499	0.80743	0.16835332	0.75285983	0.24262118	-0.30662847	0.61215234
259249	0.2859335	0.55796766	-0.7674041	-0.4030552	-0.4111166	-0.46306944	-0.2890029	-0.40415525	-0.44421673	0.65961695	-0.15982437	-0.115424156	-0.17764568	-0.097519875	1.528851	1.5236902	0.9907398	1.0251584	0.6071358	0.5891156	0.8717036	0.5656009	0.22152042	-0.86342716	-0.26296377	1.0996771	0.79612255	0.9307599	0.6205125	0.7981286	0.4477067	-0.415555	-0.17104769	-0.12394333	-0.53639936	0.024781227	-0.1325078	0.8170438	0.8429141	-0.12271452	0.012749672	-0.062270164	1.3278937	0.9970937	0.39734602	0.8545027	0.37945032	-0.005302429	0.7209201
2332	-0.10547376	0.38636947	-0.29766726	0.005355597	-1.0070097	0.21046853	0.15048623	-0.9217441	-0.36548066	0.017466784	-0.7338865	-0.6725924	-0.7533505	1.0506213	1.1281908	0.88224435	0.4665072	0.81760097	-0.018302202	0.12889552	0.3472278	0.23410249	-0.08541322	-0.15291858	0.60831904	0.38817906	0.33193517	0.2543609	-0.005355597	0.6084945	0.12549376	-0.38343692	-0.2915938	-0.62700725	-1.1507237	-0.82662034	-0.5848534	0.14810109	0.29342675	-0.7181246	0.64670396	-0.5805204	1.0257189	0.72929454	-0.39809155	0.25643563	-0.2419622	0.7576401	0.47585082
1001	-0.5917618	0.93010736	-0.19225526	-1.3432434	-1.3854215	0.31027436	-1.1020668	0.9198582	-1.4758394	-0.18904376	-0.9985554	1.6917117	-0.91930556	-0.9903233	3.829654	0.5513847	1.0761349	1.5067775	1.9694798	1.318949	-0.05624318	-0.33632827	-0.86890817	-1.6804788	1.3651564	0.02886033	0.79219127	1.7171834	0.18365455	0.80731606	-0.7214391	-0.02886033	-1.0676119	-0.88461614	-0.044726133	1.043896	-0.7814238	-0.0736177	0.038196802	1.6934855	-0.9084437	-1.0920513	1.1969922	0.83903956	1.1563084	0.5173428	-0.53624415	-1.0612638	0.718694
3663	0.25389395000000003	0.58895505	-0.38930857499999993	-0.14618553	-0.104148508	0.1837142695	0.254031775	-0.9221051724999999	-0.8918041099999999	-0.94127045	-0.9978042900000001	-0.705642585	1.28839147	0.61698521	-0.17251505	0.9701012499999999	-0.10479963	-0.5976206	0.5594083000000001	-0.380275845	0.43487893699999997	0.95131145	0.6529024649999999	-1.55408178	0.90321721	-0.5956822499999999	0.0036617515	-0.19720732500000002	-0.32908427	-0.856970888	0.79963599	0.06715428499999998	0.181378245	-1.3566461500000002	-1.40681018	-0.42553818	-2.0505954	0.31603873	-0.441633335	0.74270858	0.7410878200000001	-0.66587032	0.65792834	0.35535419	-0.7704934000000001	-0.49472843	-2.71356425	1.23104225	1.18847075
4994	0.15366483	0.8109863	-0.63355756	-0.3370607	-0.4820001	-0.46496606	-0.29223704	-0.41050696	-0.56337285	0.5174997	0.04396224	-0.20796895	0.17507291	-0.17957902	1.5206296	1.1999013	0.8542955	0.94742036	0.6743314	0.43276095	0.71468854	0.3104856	0.28095126	-0.7357242	-0.26418424	0.9237311	0.7167351	0.8456247	0.5895059	0.84067845	0.22368312	-0.26474357	-0.030968428	0.054044962	-0.46843266	-0.22738385	-0.026540041	0.5676911	0.7359488	-0.1935494	-0.066601515	-0.23699403	1.0682628	0.8122566	0.38851666	0.5919254	0.23386884	-0.054675817	0.63592935
4995	0.27091885	0.4788308	-0.85686636	-0.35831547	-0.34022427	-0.46853447	-0.34418297	-0.43382263	-0.5586529	0.66842365	-0.07885933	-0.21620846	-0.13411427	-0.17485905	1.5009422	1.345068	0.715765	1.0421281	0.46504974	0.4738078	0.8588872	0.4144292	0.29263306	-0.80793047	-0.12612009	0.9745164	0.9072528	0.8937192	0.6124544	0.6896348	0.2555356	-0.43843794	-0.17906332	-0.14933777	-0.5102844	-0.2566514	0.00215292	0.6351452	0.7253294	-0.047020435	-0.00215292	-0.29609394	1.1622458	0.9379163	0.30975437	0.7432928	0.1361785	-0.3527255	0.57462835
3664	0.8927944	0.73809075	-1.0578816	0.7467191	-0.7553928	-0.34352374	0.22816062	-0.3736999	-0.24107671	-0.18954158	-0.23547244	-0.33502316	-0.9605248	0.8043945	0.83602405	0.613312	-0.027779818	0.5918758	-0.117926836	0.015213251	0.06592107	-0.06789756	0.6830423	-0.05834174	0.026562452	0.032316446	0.20209002	0.16486287	-0.043658018	0.527478	0.47461867	0.1470182	0.30395103	-0.21078181	-0.1756537	-0.6505368	-0.78919864	0.70860696	0.17694163	0.16768384	0.07438493	0.80018973	0.8324163	0.43808055	-0.34535623	0.06728244	-0.5762923	0.08785987	0.2639959
3665	-0.053699896666666636	0.39469982666666675	0.238244926	-0.4678275599999999	0.07647251333333331	-0.05178760666666667	-0.73689881	-0.1633743433333333	-0.4196091533333333	-1.1868455233333333	-0.23113608666666666	-0.48593021766666666	-0.68720954	0.24544644666666668	1.52535781	1.4467895133333333	0.6427946800000001	0.6270013523333332	0.020290933333333355	0.5103321933333332	0.0053137933333333165	0.4914322633333333	-0.25984931666666666	-0.007845315999999972	-0.40889797666666655	-0.8704028866666667	0.3334314666666667	0.8327077866666667	0.18776615333333335	0.73331556	0.29089856333333336	-0.13419700333333331	0.024177790333333338	-0.2963087616666667	0.33558008999999994	0.70572686	0.15844432333333333	-1.07687339	0.4201610066666667	-0.46651561833333327	-0.48597328599999995	0.23435170333333336	0.3479688246666666	0.6787091066666667	0.4616003833333333	0.76391102	1.1824605633333334	0.1383969766666667	0.27189708
4998	0.33664656	0.5312047	-0.73146915	-0.36160135	-0.5029454	-0.43418026	-0.27507782	-0.31092596	-0.638515	0.5247302	-0.07167673	-0.30217743	-0.049260616	-0.21196079	1.4271979	1.3530798	0.52366734	1.147727	0.6040106	0.502975	0.8244443	0.4144411	0.09775543	-0.7712579	-0.23353481	0.91503763	0.8735919	0.6502552	0.64441586	0.65012836	0.4028926	-0.5408392	-0.21133041	-0.09801054	-0.65753794	-0.16500473	-0.03662443	0.68522596	0.7421789	-0.20811224	-0.12564087	-0.15781641	1.8212657	0.88197994	0.3038745	0.70016575	0.2496171	-0.15692186	1.2396994
3667	-0.13394022	-0.20218897	0.5694699	0.49256563	1.068378	0.3096757	-0.07451773	-0.2972226	-0.93784857	-2.088873	-0.6395068	0.15716696	0.4174943	-0.13965845	-1.2103915	-1.4977298	0.8912215	0.51731825	0.6715522	-0.20478392	-0.2936082	-1.8373652	-0.95219564	-1.2720551	0.9694123	-1.8579154	0.26667738	0.05031824	1.1586814	-0.026216984	-0.15118265	0.049257755	0.5971236	-2.703177	0.69684553	0.72743654	0.12712622	0.038363934	0.33834505	0.3035245	-1.0178771	-0.17241526	-0.25541115	0.09666395	0.1306014	-0.09969854	-2.4308934	-1.1111026	0.47324514
285590	0.2098298	0.22411203	-0.5766201	-0.32972336	-0.5916271	-0.5384526	-0.32668924	-0.4004531	-0.24230194	0.1194396	-0.006883144	0.24519348	-0.7149153	-0.49593782	1.0836229	0.7070036	0.4373107	0.6567631	1.2741642	0.15275383	0.1611166	-0.06274176	0.67045784	-0.7147627	-0.5765891	1.6354256	0.28172636	0.44646502	0.44075298	0.69882727	0.23281527	-0.5911722	-0.6444006	1.3100958	-0.09719896	-0.19579649	0.006883144	1.5614209	0.9867692	0.6063194	0.66388035	0.57274675	0.75947714	0.54266167	0.048900127	0.21150208	1.4212999	0.035501003	0.5380149
4999	0.22453403	0.72323513	-0.029893875	0.047335625	-0.08646202	-0.24820518	0.09755516	-0.042466164	0.33088493	0.22957802	0.07160282	0.25426006	0.41871548	0.20592403	-2.7472434	-0.42655373	-0.2886219	0.07005215	0.21186256	0.23494339	-0.9331503	0.111834526	0.33881283	-0.030857086	0.1056509	-3.288486	0.24834919	-0.06773567	0.3265953	0.21632576	0.7115736	-0.040519714	0.29673767	-0.1786995	-0.001843453	-0.5877819	-0.11937809	-0.28643036	0.48533726	-0.2224226	0.18665695	0.21725559	0.19785976	-0.0535326	0.21413898	0.24670601	-0.6954317	-0.29633617	-0.10917759
3669	0.6845608	1.3219833	0.31486034	-1.0048733	-2.0807781	0.12759781	-1.3661356	-0.5839977	0.2956009	-0.2950592	-0.98698044	0.121726036	-3.7738976	-0.261343	0.5251627	-0.37845325	1.1634216	-0.16170883	0.1447401	-0.22826672	-2.1374002	-0.607934	0.59716797	0.48556137	0.02777195	0.12617874	0.70976543	-1.60643	-0.90261364	-1.4145489	1.270154	-0.27775383	0.22075844	-0.47576046	-0.06940937	0.17951488	0.94138336	1.0317488	0.66291237	-0.7380171	0.010601997	1.0007296	0.9132595	1.6202745	0.18247795	0.02786827	0.43499756	-0.011198998	0.9218502
1009	0.77436686	1.2593884	1.3476634	0.8309274	-0.23341513	0.7005744	0.12972307	-0.37281752	-0.39825773	-0.5309739	-0.8433604	-0.0189147	-3.2032623	-1.4760184	-1.4639726	-1.7000775	-0.033472538	0.03041315	0.31392717	0.45176268	-1.846015	-1.1511803	1.0939698	0.44802523	-0.6698489	-2.055511	-0.5744128	-1.6288018	0.63265467	-0.5318942	1.114984	2.0367389	0.10780382	-1.7155738	1.2375522	0.37994528	0.1169467	-0.8117323	0.19115496	-0.26623487	-1.8856158	0.0189147	0.15833521	1.04773	0.41579008	-0.677361	-2.8074117	-0.88432264	1.0112538
260294	-0.17079735	-0.28510427	0.2810812	-0.9012494	-1.0064864	0.6224346	-0.80088854	-0.96592045	-1.1329188	-0.099243164	-0.3410325	-0.78326654	-0.7118087	-0.6162443	0.94183064	0.91249466	1.0253096	0.46597672	0.408813	1.537467	1.2706752	1.8233566	-0.3719635	-0.26454353	-0.8595686	0.38245773	0.7378578	2.1311607	0.40008593	1.3996677	-0.21952486	-0.28515863	0.24407482	-0.6208801	0.46774292	1.0990133	-0.5126462	0.066082954	0.20199776	-0.877831	-0.6228895	-0.7891612	0.49400377	1.066237	0.60255766	0.8236046	-0.34869337	1.1462822	0.54168224
260293	0.8907191999999999	0.773805875	-0.22151685000000002	-0.21707916	-0.002525848	-0.2375269	0.271745725	-0.08069921000000002	-0.12614512500000002	-0.08575202500000001	0.005978350000000007	-0.57997917	0.09130525649999999	-0.407709835	0.20330834999999997	0.65458177	0.365307565	0.73350384	0.31692171	0.61283159	0.04541778499999999	-0.919651975	0.43782350999999997	-0.7621987	-0.132349729	0.160907285	0.5195882350000001	0.31731009499999996	0.313264845	-0.047973164999999984	0.71273279	0.4685521	-0.11696887	-0.037436963	0.2258491625	-0.35833264	-0.40810346	-0.36037637499999997	-0.47738411000000003	-0.21519661	0.256483075	-0.066422935	0.614242065	0.78173612	-0.131849045	0.29779625000000004	-0.142095325	-0.3501563005	0.251101735
116729	0.22872806	0.5002949	-0.80698943	-0.4894526	-0.41356683	-0.43557858	-0.1098125	-0.24532628	-0.5276592	0.53861403	-0.12378287	-0.054819822	-0.054301977	-0.3008535	1.7707937	1.2563202	0.6807325	1.1531441	0.51331973	0.94464135	0.91696477	0.68696475	0.24782205	-0.50204444	-0.22613835	0.984957	0.96375585	0.6393101	0.6206391	0.9291222	0.24865651	-0.29828525	-0.11677861	-0.027938128	-0.4873426	0.061677217	-0.003892183	0.6660783	0.75465655	-0.15584731	-0.062489748	-0.27517247	1.2574518	0.934571	0.29674554	0.8678005	0.3077972	-0.25602794	0.68353057
3680	1.1267915	0.5442462	0.66671324	-0.12294054	-0.7069497	-0.16747618	0.17430353	0.11527777	-0.24412107	-0.1769538	-0.5781932	-0.72253656	-0.55629396	0.033938885	-0.16507578	-1.453659	-0.046565533	0.119437695	0.22647047	0.03707266	-1.2623563	-0.88943815	1.1840272	0.0302701	0.13307428	0.8363795	-0.27622843	-0.45982504	0.517694	-0.84562016	0.5559411	0.40461493	0.06758261	-2.5826683	-0.004748821	0.004748821	-0.1215806	-0.31336927	0.034727573	-0.42763567	-0.86676455	0.1380229	0.5829644	0.4898982	-0.2355094	-0.55093145	-0.10108042	0.40981054	0.010453701
3681	0.36924982	0.5457592	-0.7994623	-0.4015031	-0.49644756	-0.48173618	-0.027357101	-0.28269625	-0.5957866	0.51742744	-0.096821785	-0.16963577	-0.01954031	-0.19732952	1.4628654	1.2109356	0.6815567	1.085371	0.6476035	0.50456905	0.7070627	0.31397676	0.07255745	-0.92912626	-0.32243633	0.9102764	0.8307719	0.82948494	0.5897608	0.71803236	0.118677616	-0.4407673	0.036188602	-0.083747864	-0.65464735	-0.094679356	0.04526806	0.57193613	0.84947634	-0.081055164	0.08757448	0.00308609	1.0920658	0.9414215	0.3142228	0.77634764	0.2664423	-0.00308609	0.76695776
3682	1.0030956	0.8631935	-0.17907715	-0.23524666	-0.40660286	0.2305088	-0.27401447	-0.5167551	-0.005160332	-1.8033409	0.38271618	0.3330326	-0.8368182	-0.2374239	0.21009302	-0.059288025	-0.31003618	-0.11346769	0.04540825	0.16975021	-0.001481056	-0.008964539	0.46703148	0.09114742	-0.18053532	-1.3977041	0.10062313	-0.027216911	0.05770111	0.0798645	0.67938995	0.15089989	-0.08413601	0.41967106	0.21068764	-0.21447945	0.29937744	-0.6185508	0.14884043	0.026636124	0.41787434	-0.004170418	-0.041856766	-0.27504873	0.4139185	0.45507622	-1.9561725	0.060908318	-0.19010973
3683	1.2218399	2.108469	0.79106045	-0.21372318	-0.31265354	0.49578953	-0.3914032	1.3446827	1.1816778	-2.232041	-1.93473	-2.8577971	-0.648962	0.116755486	0.005085945	1.4666338	1.6634083	1.6053658	0.034217834	0.9737263	-1.9403133	-0.005085945	1.0738974	0.24644089	-0.24801159	-1.783351	0.48505402	-0.13095188	-0.7349	-1.279562	1.9570026	-0.14954376	0.13102913	-0.1952877	1.0988684	1.9544582	1.0914497	-1.9450855	2.0745516	-2.949699	0.9569683	-0.01496315	1.0847931	2.7192163	1.9226875	1.1491146	1.699481	0.4568014	2.666091
3684	-0.050323248	0.8571179	1.156544	0.37602735	0.66344285	-0.38864827	0.3268969	0.06696534	-0.37668967	-0.8278935	0.30068898	-1.3455665	-1.2842205	0.18587518	0.12272477	-0.18807673	0.75129247	-0.17697406	0.27087903	-0.104032755	-0.5362532	0.6534264	-0.84473157	1.5123446	0.507951	-0.5332773	-0.5101979	-0.47357297	-0.13575864	-0.29278064	-0.14283538	1.0030167	-1.4350212	-1.3155324	0.76905274	-1.319452	0.06618619	-0.679188	-0.6480162	1.0294802	0.9234841	-0.3229463	0.55600715	0.23716903	0.2808349	0.19860244	-1.0191987	-1.5144503	0.32086015
128710	0.43976974	0.79078484	0.29433632	0.5299196	-0.19315815	-0.0904789	0.29559994	0.11358547	0.10722923	-2.9396505	-0.1940813	-0.15175629	-0.61536884	0.59245396	-1.0256028	-0.36399746	0.1904583	0.013480186	0.42807198	-0.070342064	-1.3337941	-0.005565643	0.5046463	0.0083704	-0.4936781	-0.57001305	0.1808939	-0.44524002	0.253047	-0.1542759	1.0956717	0.20892048	0.4040079	-0.46791172	0.07939434	0.17427826	-0.17431068	-1.4249139	-1.1688733	0.02354908	-1.1556101	0.2638855	0.027781487	0.17498589	-0.38463402	-0.3151512	-0.11312294	-0.331295	0.005565643
285512	-0.78282833	-0.58933115	-0.056244373	0.016988277	0.05611658	-0.794889	0.16140413	-1.0282092	-0.04180193	-1.8836236	-0.5781827	-2.4964848	-0.21720648	-0.17538595	-0.7780185	0.5647268	0.6250348	0.7733512	0.31700468	-0.34423113	-0.086299896	-1.592082	-1.3870497	0.2764039	0.104347706	1.1974034	0.49162245	0.63186693	0.81856585	0.32694197	-0.6344476	0.076443195	0.22415495	-0.07765722	0.2693572	0.005466938	0.36484003	0.52503633	0.23670149	0.6621976	0.22747278	-0.11893034	0.064263344	0.6599593	0.6313453	-0.37165546	1.0414643	-0.14695597	0.6297107
2353	2.5582628	2.3719912	1.6713629	-2.5739727	0.30777454	0.25897026	1.4315729	-4.159286	-1.3661089	-3.294258	-0.34090996	-1.2309275	-3.9405055	-3.9542537	-2.191226	-0.26727867	-1.0893526	-1.6781716	-3.2819786	1.5402107	0.5867443	-1.1821613	2.4282122	0.44277096	-4.020967	-2.8828874	-0.9282379	0.51102066	0.009289742	-0.761116	2.3378057	2.2310724	1.179512	-3.952012	0.13749313	-0.16450977	-0.7060003	-3.2282228	0.52500916	1.4273491	-1.1141548	-0.3504219	-1.1094999	2.3081503	-0.55819035	-0.95753765	0.53732586	0.56360245	0.0387125
285513	-1.2637677	-0.8898511	-1.0629067	0.1244483	0.14058828	-0.5296483	-1.134563	0.6134496	-0.54660654	0.3924718	0.49852324	-0.17596006	0.8578477	-1.2528167	0.3693776	1.4186435	0.25526285	-0.11221552	0.14942503	-0.35737085	0.18682241	0.9045062	-1.4401135	0.1994195	0.011021137	0.49157476	0.045562267	0.16130018	-0.59269667	-0.22912264	-0.40233088	-0.17577219	0.7695174	0.8260398	-0.028392315	0.5785985	0.47310877	0.18834162	0.11477995	0.23457098	0.20185518	-0.19793367	-0.02570486	-0.20383215	-0.3902316	0.14489412	2.1513505	-0.8587756	-0.48890352
1022	0.2665987	0.22080421	-0.37067413	-0.36921597	-0.011927605	-0.016685486	0.055721283	-0.39014244	0.24536896	-1.253581	-0.20184898	0.3278618	0.19733047	0.2338953	1.0473051	0.48076057	0.40915203	0.48095894	0.13250637	0.35877132	0.30282307	0.38267517	-0.17804813	-0.07888508	0.08666229	-1.8585835	0.43811512	0.4947157	-0.077093124	0.8598585	0.02691269	-0.25536728	0.0777092	-0.15880966	-0.36645126	0.20228767	0.16735458	-0.558918	0.059401512	-0.23650837	0.09387207	0.17499638	0.76388645	0.36805725	0.4107914	0.5949869	-0.39361572	0.008059502	0.08152008
2352	2.082708	1.838736	-0.008125782	0.7618041	0.3983655	-0.81873846	-0.23352098	0.15944433	0.123995304	0.62897253	-0.020130634	-0.55291605	-0.60870504	0.2531724	-1.2871265	-0.4630208	-0.056322575	-0.030778408	0.8863025	0.16862631	0.008125782	-1.0774994	1.9629197	-0.8786254	0.12067747	0.5488734	-0.65251684	0.033046246	0.5150199	0.8762479	1.6783395	-0.30748224	0.032937527	-1.9929104	0.1624341	-0.56000566	0.37959242	-0.41017294	0.038392544	1.3653197	-1.969749	0.72429514	0.3371272	-0.6703596	-0.37885427	-0.48780394	-0.73075247	0.23737574	0.089755535
1021	0.45036006	0.039872408	0.20067096	-0.010544062	0.17576003	0.79785323	-0.26500535	-0.5508549	0.2881353	0.30383706	0.4099853	-1.9346659	-1.9060566	-0.61547637	0.47407365	0.36329007	-0.06509471	-0.3225205	0.21077895	0.46740508	-0.51590705	-0.34673	0.6391542	6.57E-4	0.2224977	-0.5929625	-0.38201976	-0.31658578	0.05898404	0.3468287	-0.10694671	0.5129669	0.27626395	-0.38309503	0.16440272	-0.0982697	-0.594578	-0.925514	-0.8947494	-0.079868555	0.13611674	-0.6479552	-0.08044982	0.36582065	-0.22251439	0.27065444	0.59587646	0.58852077	-6.57E-4
1020	-0.21093273	-1.45E-4	0.1553626	-0.5495224	-0.0331378	0.041436672	0.20659065	0.05389738	-0.80446005	-0.59548855	-0.13794374	-1.2359171	-1.0488915	-1.2491708	0.4222827	0.41849613	0.62240696	0.12971497	-0.58067036	1.0427785	-0.25270987	-0.24461842	-0.20978546	0.44789934	-1.4406381	-0.2665534	0.6246886	1.1105309	-0.111759186	0.6836691	-0.14756346	-0.01949358	-0.66287994	-1.1317868	0.31030798	0.12549973	1.45E-4	0.53856754	-0.20308828	0.5863795	-0.95246506	0.12737799	-0.033411503	0.22277927	0.56462955	1.1733451	-0.69054365	0.41781664	0.17098904
2350	0.6254983	1.1582236	0.62451506	-0.58032274	-0.50610113	0.36358213	-0.254066	-1.0453844	-0.17017698	1.072885	0.13974905	-0.14569902	-1.7579451	-0.71158075	1.8590312	-0.3776784	0.17541885	-0.495193	-0.5465374	0.25033903	-0.5041337	0.1488285	0.25232363	-0.57627344	-0.2664361	-0.84089804	-0.11258745	0.6953788	-0.4883275	0.02906084	0.85382986	0.36991835	-0.29563951	0.004048824	0.50874376	-0.2647457	0.004704952	-0.9242358	-0.8578687	-1.9290667	-0.044124126	0.4397273	0.22655153	0.8354721	0.54778624	0.7844024	0.9457793	-0.49342728	0.8909068
1019	1.0190372	1.0863256	0.07469559	-0.3217144	0.28534222	0.41025734	0.54245853	0.21280956	-0.24050426	0.603652	-0.2689581	-0.7255821	-0.04787922	-0.18068409	-1.0448852	-0.23021698	0.44067574	0.48840618	-0.33977604	0.053967476	-0.41778374	-0.8179045	0.8629894	-0.6242571	0.110809326	-2.7967062	-0.049276352	-0.3944292	0.56907463	-0.19154549	1.171916	-0.1329031	-0.2529497	-0.35278606	0.19683838	-0.23615932	-0.1959343	-0.63402843	0.28427505	-0.20196915	-1.7918234	0.33484936	0.51695156	0.52145576	0.16021252	0.14587307	-3.5527606	-0.009436607	0.7024002
1018	-1.6058526	-2.3029327	-1.4030867	-0.3305807	0.54454803	-0.40408802	-0.016515732	0.6305332	0.71818924	-2.3717337	0.023982048	-0.18814373	-0.06030655	0.89934635	2.239067	1.4653616	-1.2662001	0.81621647	-0.72993183	0.29365063	1.7989044	0.91230774	-2.6159263	0.31657124	1.3476362	-1.9767361	0.5568495	0.24327374	-0.4026556	0.61712456	-1.8246951	-2.375658	-1.1142311	1.9314947	-0.050273895	0.04427147	0.5421915	-2.0291471	1.1339588	1.33846	1.367939	0.64346886	0.044044495	-0.47287846	0.4248314	1.0507507	-2.5350385	1.4313221	-0.8693986
1017	-0.29285800500000003	-0.117504477	-0.5448071	-0.567041755	-0.35289632	-0.150974635	-0.279347065	0.537773965	-0.24000894999999994	-1.38987555	0.5577534660000001	-0.25064671	0.15420830500000002	-1.2099472	-0.3376062999999999	0.5433908700000001	0.506715185	0.1193148	-0.27102055	0.14011991000000001	-0.20617067	-0.019829153999999998	0.032219054999999996	0.37542972500000005	0.028682114999999994	0.64018905	0.15754592499999998	0.16032374	0.294273733	0.30518471999999996	0.1829892405	-0.29497491800000003	-0.63465774	-1.9990469499999999	0.07219231000000001	0.36291373	-0.22631084499999998	0.0983973735	-1.1606618	-0.90967095	-0.135344145	-0.43920981000000003	-0.01709759999999999	0.133124715	-0.06200707500000002	0.31897676999999997	0.024957302000000008	0.16599333	0.287061095
2348	-0.07939410500000005	0.29428314499999997	-0.5278290525	0.03771007125	0.164580941	-0.2785730375	0.2351260175	0.40795635625	-0.409595116	-0.4224173975	0.042054298000000004	-0.45854841749999997	0.39432752000000004	0.20528602750000002	0.3218411255	0.3712078275	0.5050429025000001	0.6804300665	-0.19035339499999998	0.524826765	0.53633726875	0.180494665	-0.19480264375	-0.7730799925	-0.41203749324999994	0.2047380225	0.65676916	0.724704275	-0.32507907	0.43336308	0.154667025	-0.6515921475	0.44818663849999996	0.246154425	-0.2862478425	-0.82510709	-0.44296538999999996	-0.7133687675	0.159574755	-0.5151507875	-0.555548905	-0.40594553899999997	1.0347945875	0.5535966200000001	-0.1887333395	0.4078204675	-0.653765195	0.06255352274999999	0.05495297899999999
1016	0.23591423	0.5113683	-0.85882425	-0.4300995	-0.49690723	-0.4440379	-0.31274176	-0.3878436	0.3127079	0.5799799	-0.16998053	-0.004104137	-0.17919636	-0.27270365	1.5081468	1.1375957	0.5443678	0.9826703	0.48449278	0.765388	0.7288351	0.4491501	0.096129894	-0.8244066	-0.22674894	0.8540344	0.8410444	0.7819233	0.8666682	0.7240639	0.41242123	-0.3450799	-0.24285078	-0.09146738	-0.80013895	-0.27889633	-0.24291134	0.5737376	0.73393583	2.4580784	-0.08682203	-0.21603394	1.1491895	0.9659066	0.26335764	1.182498	0.122519016	-0.19279814	0.60367775
2346	0.8333925	0.286219715	0.44870293	-0.1975167935	0.38758910750000003	-0.418707015	0.117297295	-0.59754217	-0.29468405	-0.963128215	0.355526805	-0.4089380625	0.490175845	0.37134564000000003	0.17050205000000002	0.789101245	-0.407487035	0.289608605	-0.347602725	0.044778470000000015	0.362236145	0.13234960799999998	0.37413274999999996	-0.8630069499999999	-1.70314895	-0.64071522	0.34098995	0.28539598	-0.46621097499999997	0.16692984	-0.19034684	0.22592030700000001	-0.14252531499999999	0.160747646	-0.06554091499999998	-0.342221385	-0.48404824999999996	0.82131256	-0.696169975	-0.1470672	0.260838885	0.77520047	0.401552315	-0.09268820500000002	-0.32932198	0.19323504	-1.2308227	0.3076309	-0.31718385800000004
1015	0.70609736	1.053489	-1.3143113	-0.8746021	-0.8509729	-0.7751148	-0.6946404	-0.75064445	-1.0717299	0.10536647	-0.32692695	-0.68128514	-0.46539664	-0.5696571	1.0712159	1.0338657	0.104061365	0.7585914	0.14857793	0.24531198	0.43715835	0.079803705	-0.524317	0.32270694	1.1805332	0.3998754	0.4512093	0.27387547	0.36131883	0.4969113	1.1616662	0.76818776	-0.69929624	-0.4863546	-1.0062435	-0.5420511	-0.42297387	0.33209205	0.4019282	-0.57334256	-0.5102794	-0.51289153	1.0056145	0.6383712	-0.11051774	0.30698276	-0.07370877	-0.5890434	1.0494549
1014	-0.11833668	0.21673393	-0.31334782	-0.040659904	0.20987892	-0.12633419	0.10062504	0.01902008	-0.13202858	0.5895233	-0.12928104	-0.18518353	-0.277627	-0.4830227	1.131258	0.012530327	0.42089558	0.53780746	0.2268095	0.1262989	0.23459053	0.3577509	0.009843826	-0.6417866	0.15855503	1.0026207	0.23794842	0.21405602	-0.05962944	0.45214176	0.041815758	-0.23850632	-0.06542015	0.13838387	-0.5367851	-0.09584141	0.07933903	0.5538397	0.25197697	0.005059242	-0.33233833	-0.24392319	0.6873522	-0.12448692	-0.10476494	0.2060585	0.2645626	-0.114541054	0.06178856
1013	1.6374502	0.85562515	-1.5384588	0.7722168	1.6847	-1.4997573	1.2445469	-0.23831749	-0.061291695	-1.3472724	0.79868126	-1.8878641	1.6929483	2.572546	-0.17805433	-0.6258459	-0.28103685	-0.14551973	0.9215317	0.19753695	0.5989599	-0.033576965	-0.17804718	-0.44962692	1.1191807	-1.0146093	0.4838481	-1.1015596	0.3474617	0.29818296	0.28256416	0.7286434	0.3928814	-2.0045748	-0.92766094	-2.0243697	-0.386446	2.2918444	0.9917078	0.5615177	0.9320946	0.4485407	0.6771264	1.0515575	-1.5616808	-0.08276272	-1.6034107	1.1465702	1.1736727
1012	2.000711	1.8908124	0.3030076	1.2287526	1.285604	0.022939205	-0.1604724	-2.1879816	-0.022939205	-1.1785808	0.47444868	-1.9284501	-2.0907578	-1.7597523	-0.15958738	-0.5486326	-0.7073498	-0.17540646	0.49397516	0.10969353	0.065900326	-0.7029743	2.3767133	-1.257276	0.4200101	2.3541055	-0.18810797	-0.27888203	1.7228351	0.19020891	1.5848403	1.0882754	-0.77366304	0.843946	0.6721425	0.8341079	-0.4654436	-1.2634816	-0.9602299	-1.7980213	-1.7232776	-0.50589657	-0.084671974	0.3700204	-0.84305906	0.17675543	-1.5635862	-2.0210567	0.7534652
3674	-0.040996075	0.24734306	-0.8143883	-0.56091356	-0.50671387	0.44249535	-0.33614492	-0.40813828	-0.6839299	0.44168758	1.2475152	-0.19828796	-0.336421	-0.32117367	1.4505916	3.3366985	0.5854473	0.86926794	0.45013142	0.31433105	0.8709202	0.5053649	-0.15068674	-0.88427925	-0.46193886	0.7662525	0.8251872	0.584486	0.90004396	0.70197296	-0.03102541	-0.47704935	-0.16922474	2.4434462	-0.6896677	-0.20049095	-0.18433905	0.4971366	0.63996506	-0.40559816	-0.1746397	-0.20681858	0.96546125	0.8414345	0.2467618	0.5274205	0.12702942	-0.2119112	0.47108793
3675	-0.46762572500000005	-0.20432890000000004	-0.43661131000000003	-0.464342715	-0.47888338499999994	-0.11351773	-0.21486675500000002	-0.29955708999999997	-0.53283774	-0.7143332	0.24697387	0.203375699	-0.04701841	0.098781229	1.8163455499999999	1.1694826	0.3058844705	0.6830872250000001	0.7270551949999999	0.439164985	0.90838778	0.83885015	-0.600619188	-0.1392833	0.118398545	0.5087257654999999	0.7830501649999999	0.8037709	0.09492337	0.49434553999999997	-0.32882130000000004	-0.3334509	-0.0834563955	0.316693655	-0.508247495	0.134996775	0.112909913	0.486673465	0.75374235	-0.043062091499999997	0.27332818249999996	-0.1453102825	0.715966585	0.534752965	0.379561065	0.67060722	0.84421315	0.050973535	0.5990814
3676	0.2689252	0.70639277	-0.704474	-0.39177608	-0.26291513	-0.24244738	0.11500549	-0.274971	-0.3786626	0.5120621	0.003323555	-0.02404356	0.04464817	-0.041609287	1.3659744	1.1109805	0.8684726	1.3133302	0.45235634	0.49417353	0.6860957	0.47649384	0.28085184	-0.5440512	-0.19758272	0.8317895	0.7878032	0.68435717	0.53973436	0.7599077	0.35033464	-0.4413147	-0.048038483	-0.13468885	-0.5282941	-0.05234766	-0.003323555	0.6517091	0.6875415	-0.15211535	0.07966852	-0.004321575	1.115418	1.0383172	0.28352165	0.78875494	-0.024892807	-0.18197441	0.7164426
100128731	0.49420977	0.586925	-0.001833439	-0.16358423	-0.23992586	0.26124716	0.12606764	-0.050126553	-0.32461786	-1.3711324	0.13875246	0.19470072	-0.06998587	-0.4920125	0.7406173	-0.050679684	0.23140669	0.2990136	-0.4812293	0.09668112	0.1246829	0.44523382	0.42989588	-0.12823439	-0.10575247	-0.6702733	0.3727584	0.5379939	0.13169718	0.29338884	0.3840022	-0.28379107	0.027802944	0.5859618	-0.2761073	-0.21572924	-2.77E-4	0.6277547	0.07754183	0.03836584	0.19380903	-0.17071486	0.6605849	0.14019823	2.77E-4	0.07510996	0.76512384	-0.059455395	0.5251031
284254	-0.06339431	0.8707173	-0.26889396	0.13973069	-1.6811187	-0.025657415	-1.2997711	1.2573493	0.6089709	-0.6471169	0.612118	-1.4308054	1.4114563	0.04433942	0.38915086	0.06889081	-0.42156672	0.32506442	-0.51032233	0.14179969	-0.405061	0.1721518	0.8168194	-0.33798003	-0.34669137	2.1713812	-0.18243384	-0.31614804	0.23302293	-0.079934835	0.66676736	-0.00758481	0.5267718	-1.3127563	-0.2949474	-0.11366439	0.688885	-0.46806312	-0.41624665	-1.2969215	-1.0795901	-0.22487712	0.73169494	0.057079554	0.00758481	-0.1754067	-1.0766747	-1.4467251	0.2642734
3678	1.0935893	0.68462324	-0.13295889	-0.19898176	-0.7061248	-0.20927286	-0.14874983	0.19078112	-0.14401102	0.75954103	-0.13783693	-0.4957757	0.13461733	-0.022498608	-0.488544	-0.80848455	0.2085557	-0.19227076	0.6602435	0.055208683	0.28127813	-0.09348345	1.0355849	0.037944317	0.31669283	-0.041115284	0.4850955	0.31026983	0.6387515	-0.03510523	0.9852519	-0.067579746	0.046134472	-0.66980886	-0.12777758	0.4164796	0.55370474	-0.03546381	0.5167403	0.01985979	0.21846342	0.14836931	0.24462461	0.8149018	0.35999537	0.04120493	0.039479733	-0.08237219	0.47890425
3679	1.0363529	0.42523742	-0.73185086	-0.60197425	-0.41368794	-0.31896806	-0.316087	-0.37454915	-0.44907308	0.21160054	-0.001226664	-0.35657573	0.001226664	-0.09995866	1.2552965	1.4330003	0.67110085	0.9205353	0.6579392	0.43546748	1.0195787	0.7351024	0.9960983	-0.56913686	-0.5049503	0.7113607	0.9559438	0.8511512	0.71688294	0.77087617	0.17988515	-0.24996686	-0.33209825	-0.04470706	-0.21626353	-0.07681918	-0.29803967	0.399606	0.7863748	-0.10659528	0.28679156	-0.20116687	1.0225022	0.9075916	0.49316478	0.81783605	0.49064994	0.042762518	0.69667983
284252	0.873827	0.8168421	-0.428298	0.010452271	-0.54193306	-0.53001595	-0.2128458	-0.58063984	-0.3579378	0.08009243	-0.53872585	0.3181219	-0.07960987	0.4523697	0.46546984	0.084946156	0.30281544	0.4873042	0.33730125	0.29918098	0.48816013	0.091734886	0.60408115	-0.6509819	0.04393387	1.0597363	-0.010452271	0.29412556	0.42493725	0.5749731	1.0456429	-0.56360435	-0.28725433	-0.5952945	-0.36717796	-0.39019775	-0.17960453	0.6800661	0.59204674	0.57010937	-0.15087318	0.38219547	0.3144455	0.14712381	0.30191612	-0.09897947	0.054124832	0.1589241	0.16919136
3690	1.2660275	1.3924341	0.6610136	-0.38479233	0.09957409	1.030736	-0.20070744	0.36251736	0.23470306	0.37403774	-1.8811402	-0.790535	-0.5404196	-1.8788447	-1.2875657	-1.863905	-0.5698328	-0.36480236	-0.3646984	0.18601894	-0.23757458	0.5707407	1.0939703	1.0330067	0.049827576	-2.1721606	-0.08613968	-0.57786083	-0.11847687	-0.6801863	1.4435606	0.111735344	-0.63436604	-0.7122631	0.37051868	0.78619385	-0.18580437	-0.5637512	0.79086494	-1.4712906	-0.33334064	-0.032517433	-0.16046429	0.17398167	0.5256052	0.59106064	-2.700983	-3.4313602	0.8620424
3691	-0.23537748749999998	-0.218706195	-0.33829860500000003	-0.96170526	-1.04775733	-0.219945495	-0.64466552775	-0.08917241750000002	-1.1859643925	-0.1636072875	0.43894773575	0.308879555	-0.6259031975	-0.6606319587499999	0.017235917500000086	0.6212788324999999	0.32632916450000005	0.5114360432499999	0.04510969249999998	0.37705141825	0.6577395825	0.5104049975	-0.66532952125	-0.41561942749999997	-0.9369103324999999	1.2859954175000001	0.8679444074999999	0.912152575	0.2841783175	0.4241213125	-0.44101304249999995	-0.383189145	-0.07953518450000001	0.0495016075	-0.34123068999999995	-0.5547601525	0.324717355	0.28434605500000004	0.29183201999999997	-0.8288085975	0.41156619125	-0.03478222999999998	0.84836048	0.7995113875000001	0.4146410825	0.43147058	-0.37426036749999997	-0.6722076475	0.456346805
3692	0.18132622433333334	0.31720383333333335	0.014004073333333311	-0.12607653166666666	-0.23922046	-0.13435982999999996	-0.04738442233333334	-0.6002068349999999	-0.35909636899999997	-0.8177261233333333	-0.10386022000000002	-0.07433287	0.05349381999999999	-0.5958690666666667	0.9085532933333332	0.5157095633333334	0.048776443333333364	0.5113193233333333	-0.12680975000000003	0.06355651233333333	0.5542955466666667	0.25166749666666666	0.18045997333333333	-0.34631491000000003	-0.5242595656666666	0.18306717000000003	0.26686969900000007	0.56682078	-0.21194552333333336	-0.001140443333333352	0.315951825	-0.5240076466666667	-0.17390409999999998	0.5437399633333334	-0.3783702866666667	-0.09746946899999999	-0.36502838000000004	0.009270186666666643	-0.6567069833333333	-0.18374475200000004	0.20260206999999997	-0.24263222999999998	0.01599852600000003	-0.019779678666666634	0.075865429	-0.04569641166666664	0.21145566333333332	-0.3074642816666667	-0.06267229666666667
3693	0.30427423333333337	0.33240983333333335	0.4294204666666667	0.24806849233333336	0.37140814000000005	0.445634206	-0.025916089999999992	-0.4127658333333333	-0.08301099099999999	0.228781708	-0.7249164600000001	-0.495289168	-0.7904895233333334	0.14301681666666669	-2.4810934000000002	-1.4230963666666667	0.26232815	0.23152415666666668	-0.19984151333333325	0.16334915333333333	-0.6771691523333333	0.16602896333333336	-0.44542138	0.06665833833333334	0.07757600166666669	-1.8889309333333335	0.32315444233333335	0.09649626333333335	-0.025641436666666628	-0.06335322333333333	0.42331314666666664	-0.041615169333333334	-0.014388403	-1.3246619133333335	0.03684679666666667	-0.11982663433333333	-0.18758423866666665	-0.7275652999999999	-1.2527030433333335	-0.1968609533333333	-0.6921367566666667	-0.39255459333333337	0.4372069066666667	0.11718877333333334	0.165715218	0.11566098333333334	-0.5494016	-1.2157561126666667	0.1873683966666667
285521	-0.6905873	-0.14144324999999996	-0.54791235	0.007994890000000004	-0.3293704975	-0.693846465	-0.12054490899999999	0.041558503499999996	0.06953262999999998	0.8642217999999999	0.526293744	0.30264593	0.2633388	0.28207969	0.367964	0.7564525750000001	0.031680345	0.37255408	0.12497187000000001	0.11108898999999998	0.9860791999999999	0.288123605	-0.45494459	-0.01000189999999998	-0.7177195649999999	0.860177515	0.5098002100000001	0.08447695	0.012350319999999998	0.354204655	-0.368014575	0.06696677000000001	0.318067315	0.94552707	-0.3507699975	-0.39407276999999996	-0.38179946	0.227589607	0.32386709999999996	-0.23697424	0.22786379	0.051075449999999994	0.410597565	0.26645231	0.14831233	0.16086649	0.8499472165	0.136154165	0.072197675
3694	-1.2545905	0.19541311	0.5825639	-0.5518031	-0.23620176	0.57276106	-0.22248411	0.10100603	-0.046981335	-1.0166907	-0.37144423	0.75391245	0.099556446	-0.37915945	-0.30574465	-0.32091284	0.5217147	0.30440664	0.4044261	-0.063642025	-0.22352839	0.68303156	-2.0258975	0.9188266	0.33128595	-0.738852	-1.3898768	-0.17279768	-0.25864744	0.42932367	0.19030142	-0.5926795	-0.26190615	-0.7250285	0.61850023	1.1815248	0.94566584	-0.6559262	1.1212687	0.046981335	0.77542925	0.16184855	0.7975564	0.39831495	1.2845101	-0.25012922	0.618381	-0.35637426	1.2179494
728461	0.15856599933333335	0.34360790666666663	-0.9475984500000001	-0.13967355233333334	-0.62587357	-0.6931983633333333	-0.42618576	0.18321085000000004	-0.8114077266666667	1.925389583333333	-0.27538713	-0.40546989333333333	1.18635654	0.5263363333333334	1.6045007666666666	1.5204973	0.5152497433333334	0.96177101	0.329496702	0.35714642	0.7587884333333333	0.28179009666666666	-0.099750202	-0.9791881333333333	-0.4301476466666667	2.6474645666666667	0.6140585	0.5994944633333333	1.0540318466666667	0.5568173700000001	0.008099873333333322	-0.28131039666666663	-0.3401875566666667	-0.06226460166666666	-0.8206637666666667	-0.3783127466666667	-0.31221040333333333	0.4897116033333333	1.7222418866666667	-0.34830952	-0.21129910200000002	-0.35353931666666666	1.1768123333333333	0.7904961866666667	0.16569042166666667	0.56384802	0.12698268933333334	2.4256962000000004	0.4267598733333333
3695	0.09664726	-0.28673315	-0.51678467	-0.15685463	-0.3245783	-0.50963926	-0.8952098	-1.1033006	0.001151085	1.9947748	-0.23813772	-0.7761922	0.13306904	-0.7880316	1.5044131	2.2009163	0.010168552	0.4468813	0.015266895	0.29826212	0.45603323	0.4258542	-0.5350394	-1.4137549	-0.7619114	0.24456787	0.7936945	0.19212008	0.00718689	0.13085079	0.15877056	0.07907438	-0.27519703	1.9319983	-0.33765507	-0.75151205	-0.19195318	0.037012577	0.0898366	0.7504463	1.1552315	-0.80534315	0.40641403	0.9895096	-0.2750759	0.3874817	1.7385988	-0.8773012	-0.08482981
1033	-0.101349354	-0.009114265	0.013315201	-0.51022196	-0.43930197	0.9036555	0.052315235	0.60889673	-1.2379708	-0.026398182	-0.64972925	-0.10027552	-0.66602516	0.002596378	1.5059919	1.3181906	0.89250135	0.7214465	0.06817341	0.40185547	0.45506573	0.7702093	-0.23827648	1.3984218	0.7387438	0.33761883	0.5209155	0.65307045	0.4196086	0.39544535	-0.036495686	-0.11927271	-0.083512306	-0.6038966	-0.44334126	-0.34174013	0.7144637	0.049609184	0.2238946	-0.587461	-0.49595928	-0.2098608	0.85321045	0.7782335	0.38732958	0.8736963	-0.2741046	-0.89017725	0.6770301
1032	-0.041538359999999996	0.36367952200000003	-0.02255809999999997	0.06052291500000001	-0.564233425	0.10757074999999999	0.512466315	0.25596774	-0.30057513	-0.6384617300000001	-0.624628194	-0.119544625	-1.292299163	-0.7802006	1.84280955	0.90825215	0.90057555	0.10051240000000006	-0.57307875	1.0845219	0.8683098650000001	0.80309572	-0.273208735	-1.99984655	-0.258559585	1.3747395500000001	0.53471124	0.92293798	-0.09234177999999998	0.21976959	0.11497247499999999	-0.72354663	-0.270510795	-1.2833265205	-0.569830775	0.160417435	-0.0018643139999999997	-0.59024678	1.3010350499999999	-0.102970005	-1.114373047	0.069198253	0.6268493125000001	0.89835608	0.274312855	0.4313641765	-0.846344585	-0.907507765	0.68649685
285525	0.15143466	0.23756957	-0.7599304	-0.6205933	-0.6491473	-0.5479953	-0.42140746	1.8840458	-0.87636876	0.48479056	-0.29434037	-0.31907296	-0.3693049	-0.45920634	1.3240244	1.0592582	1.3559935	0.9560821	0.3675816	0.9635503	0.5675428	1.2820137	-0.09995866	1.6916535	-0.4566095	0.80595183	1.5542519	0.7247331	0.44627166	0.61190486	0.09035802	-0.64230895	-0.422117	-0.22679257	-0.82287383	-0.39477086	-0.23842931	0.48597836	0.60550475	-0.1746881	-0.3132999	-0.3888595	1.4168947	1.3296845	0.13815713	1.2540481	0.1143291	-0.4548657	1.3350322
1031	0.17036717	-0.02788233333333338	0.04584909	-0.3336252366666666	-0.30987636966666665	-0.3612526946666667	0.009816726666666664	-0.21170846666666665	-0.8593261333333334	0.4974668	-0.28078389833333334	-0.3739516733333333	-0.19570564999999998	-0.07849844333333333	1.4621042333333332	0.9448347666666667	1.06161174	0.8571312333333333	0.36714768833333333	0.5338957333333334	0.3050129466666667	0.5542148666666666	-0.26996825166666666	-0.3945672533333333	-0.12977179000000003	-0.44472592	0.9846284366666667	0.9406127133333332	0.27820992333333333	0.3560655	-0.17814756333333337	-0.21499911333333332	-0.166110435	-0.025060893333333324	-0.26836751666666664	-0.19314948833333334	0.24367388	0.44029832833333327	-0.5961011999999998	-0.30848796866666667	-0.18027551866666666	0.028348683333333333	1.2615593999999999	1.2058842333333333	0.5279216	0.8499824899999999	0.6714856566666666	-0.09254177166666666	0.6853147466666666
1030	0.16570162333333335	0.92372758	-0.012690779999999976	0.26991661	-0.032431193333333365	-0.24885503333333334	-1.0031007816666666	0.57000962	-0.7969310333333333	-0.3335641933333333	-0.917493575	-1.0071841073333332	-1.0294462133333333	-0.35571234333333335	0.70166086	0.40909535666666663	0.4730533766666667	0.16677402333333335	0.6231709470000001	0.7035391300000001	0.344094037	-0.41174387666666673	-0.2859478833333333	0.53020168	0.9393252226666666	-0.021321053333333357	0.4014626333333333	0.18551468666666668	0.5988399766666667	0.50252413	0.62761331	0.3315197	-0.6569788466666667	-0.9454071546666666	-3.2862333333334254E-4	0.27597308233333334	-0.15743962866666666	-0.1575030513333333	-0.21053783533333334	-0.0063788889999999805	-0.02632276	-0.17396123766666668	0.7139095400000001	1.0049420333333334	0.014820969999999989	0.9963619666666667	-0.38983703666666664	-1.05810445	0.7026108866666666
285527	-0.741595247	-0.012360095000000001	-0.555233485	-0.37213326	-0.49300193000000003	-0.387712	-0.27309275	-0.44505263500000003	-0.08225011850000001	0.44073724999999997	-0.13172686	0.090616702	-0.150911327	-0.050274849	0.68692875	0.201436525	0.318471915	0.5256810199999999	0.09738063799999999	0.34465503799999997	0.44428396000000003	0.266300675	-0.39208269	-0.0930399875	0.002137665000000011	0.583620085	0.16986418	0.343047135	0.49134493	0.40847683	-0.212476249	-0.351321695	-0.21925973999999998	0.102811334	-0.310832015	0.160607815	0.020991922	0.298345565	0.512677205	-0.013651847999999994	0.165210245	-0.17657947000000002	0.538869865	0.278811926	0.270762445	0.50397825	0.48565912	-0.202045915	0.41622496
1029	0.3021074913333333	0.9171047200000001	-0.42282883333333326	-0.50492207	-0.5820221833333333	0.09245919333333334	-0.30956792666666666	-0.44368298666666667	0.017225266666666645	0.43057870666666664	-0.19539436200000002	-0.35317914	-0.175850074	-0.23087994133333334	1.5224593666666666	1.2516848333333332	0.956388	0.92399487	0.41559631999999996	0.41206900333333324	0.6224086999999999	0.8178426333333334	0.14247226666666665	-0.7944772833333333	-0.32897059333333334	0.8409789333333334	0.7882239000000001	0.6934080133333334	0.5436596833333334	0.7087345066666666	0.9979272033333334	-0.4980764266666666	-0.29365635	-0.11180734733333332	-0.6326724666666667	-0.33250268	-0.161527629	0.58555824	0.6039622533333333	-0.3600616433333333	-0.071420193	0.3015694566666667	1.0398477133333335	0.8780825666666666	0.46258815333333336	0.61839596	0.23504972333333332	-0.33068625333333335	0.5822595033333334
440295	1.0969338	1.0947118	-0.08313608	0.53895426	-0.66654825	-0.5597968	-0.5753875	0.05698824	0.03809595	0.6353755	-0.01031065	0.014825344	0.36898756	0.2898488	-0.37580872	-0.4874916	-0.5026784	-0.28804922	-0.20581007	-0.033352375	-0.5504422	-0.38488913	1.1533103	0.06793356	-0.008872509	0.12900114	-0.9108949	-0.6469121	0.75254583	0.22684336	1.0250735	1.1489339	0.2292018	-0.97137403	0.12178755	-0.32740068	-0.23317099	-0.8499694	-0.4721589	0.61829233	-0.22650862	0.6037574	-0.29552794	-0.2985797	0.14079428	-0.6572709	-1.6657948	0.10442114	0.35345507
1028	-0.07677317	-0.49649143	-0.667068	-0.37229204	0.09890509	0.035434246	-0.46633482	0.44581366	-0.7856965	-0.25343323	0.54528475	-0.43621683	-1.1923127	0.55763483	0.5280185	0.38917303	-0.634099	-0.39307022	-0.2618041	0.11457014	0.7276368	0.7620597	-1.2420216	0.23227262	0.50451136	-1.1116829	-0.16117048	0.090904236	-0.32346678	-0.68694115	-0.46209097	0.35315084	0.21319151	-1.9095984	-0.72414064	-0.47608805	-0.77227783	-1.3051891	0.21313095	-2.257193	-0.38312387	-0.34507513	-0.10818958	-0.42907858	-0.65198755	-0.7235756	-1.7514243	0.13804388	0.039405346
2359	-0.008552313	0.22656655	0.37613797	-1.132757	-0.9594352	-0.20772815	-1.3682973	-1.5116146	-0.7038648	0.2598946	0.7425387	0.41264176	-0.27029014	-0.1420753	-0.9651921	0.12218118	-0.3524716	-1.0790474	-1.0581763	-0.32584167	-0.6468656	-0.026589155	-0.43262935	1.5908988	-0.72652125	-1.6000588	-0.18944287	-0.34150052	-0.8173835	-0.3876202	0.35903764	0.37065816	0.6325648	-0.3218553	0.4098313	0.47448754	0.8593285	-0.5907371	1.3648627	0.662596	1.1577561	0.9184458	0.008552313	0.3021481	0.4055302	0.23993611	-2.2325613	0.092176676	1.092272
1027	-0.10294056999999995	0.1391945	0.038971423	-0.0829801575	0.028074264499999998	-0.124756335	0.064151765	-0.055862904000000005	0.0837860125	-0.37437153500000003	0.06661034500000002	-0.09640263999999998	0.0627384165	0.26469946	-0.17026714999999992	-0.25288723999999996	0.1385984435	0.2845664	-0.23455810500000002	0.237946035	-0.231802465	-0.306789876	0.06376599999999999	-0.09586477000000002	0.136363027	-1.72248005	0.1000642775	-0.27890157899999996	0.41026592500000003	-0.07966423	-0.02222059999999998	0.188570975	-0.06394768	-0.16639280250000002	-0.072151662	-0.080944535	-0.02356005	-0.021212099999999998	-0.00544022999999999	0.104195119	0.0078058249999999885	0.08929157499999998	0.450936795	0.63365793	0.058349133000000004	-0.03747177	0.063316345	-0.092120172	0.22097635
2358	0.29743933499999997	0.28704095	-0.815587525	-0.534705635	-0.5396638	-0.232872245	-0.261703965	-0.37121153500000004	-0.6273107600000001	0.507847535	-0.137954952	-0.22117615000000002	-0.18387914	-0.3026711975	1.5130067	1.2522619000000001	0.6878686	0.989815	0.46851324	0.43984650000000003	0.810884725	0.4004841	0.13753675999999998	-0.77418255	0.358816865	0.95092295	1.12986305	0.6565754399999999	0.5200522000000001	0.7685082	0.4472859	-0.3829	-0.198065996	-0.178645845	-0.5848534249999999	0.16495966799999998	-0.09345698350000001	0.573366645	0.721223365	-0.065367937	-0.0695533755	-0.12341832999999999	1.26825905	0.9777183500000001	0.28232716999999996	0.680791865	0.103019475	-0.25792432	0.65146662
1026	0.76915692	0.7140209500000001	0.29150915499999996	-1.63366105	0.8696713650000001	0.26521158	-0.010889529999999994	0.353897085	-0.33468722500000003	-1.4785993	-1.96976895	-1.38495636	0.08138414999999999	0.3473358175	-0.48472023500000005	1.2117839	-0.60820077	-0.922934275	-0.90720799	-0.0771942155	-0.04970360000000007	0.73285582	1.27508545	1.13532735	-1.51701025	-0.860269085	0.721675405	-1.180105215	-0.75194905	-1.026817075	0.5378756499999999	0.36427115	0.49591735000000003	-3.3501028999999996	-0.37844991	0.951917178	-1.08455969	-0.87362315	-0.5555946650000001	-1.48686645	-1.227613935	-1.399555935	0.24090982000000002	-0.07412099999999999	0.44106674	0.05385351499999999	-2.9739043	-1.688858	0.7010617299999999
2357	0.103153706	0.006802082	-0.030218124	-1.1646042	-0.050982475	-0.2546897	-1.042398	0.9592252	-0.28031301	-0.31149817	-0.10197115	-0.9112487	-0.881464	-1.1129899	0.71261406	0.35536003	1.1073289	0.26846075	-0.10495281	0.61076593	0.084373	0.52330256	-0.60045004	2.3330102	-0.93258095	0.08132458	1.4117742	0.07475376	0.51327276	0.07109642	-0.006802082	-0.22318077	-0.91064787	-0.7871194	-0.4365325	0.33268976	0.96274996	-0.12124014	-0.06410551	0.7785878	-0.8269706	0.17158556	0.7423811	1.0724416	0.7373047	0.22400284	-0.54267406	-0.9232774	0.5164504
2356	-0.3984361566666667	0.21974603333333334	-0.5816266433333332	-0.46790798333333333	-0.32769385333333334	-0.6520693333333333	-0.4294486766666667	-0.5661019433333333	-0.18827986666666666	-0.19776987999999998	-0.08823148433333335	-0.14600379666666666	-0.130959419	-0.15395569499999998	2.3131045333333335	0.8382111333333334	0.82421042	0.8135255833333334	0.290427452	0.6888015446666667	0.37466248	1.4596151666666668	-0.036131136666666654	0.07154535666666662	-0.16890517000000002	0.008298783333333337	0.9526833666666666	1.3793563100000001	0.2457158633333333	0.7143315499999999	-0.27489750333333335	-0.6314491466666666	-0.2566355866666667	0.164701542	-0.1734438766666667	-0.4018754199999999	-0.11113206333333331	0.7431030923333334	0.37842265	-0.35290646666666664	-0.0014939999999999815	0.19416818	0.3673255433333334	0.8840011666666667	0.43430541333333333	0.8341958333333334	0.4810036733333333	-0.46193544333333336	0.387889782
1025	-0.64042664	-1.0206518	-0.2980585	-0.19556332	0.023934364	-0.21849251	-0.3934374	-0.19032288	-0.40451908	1.0939264	0.5371065	-0.43171215	0.18336678	-0.26298523	1.4999666	0.89311886	0.30640316	0.4368267	0.4694004	0.26990986	0.37928104	0.39983273	-0.26190186	-0.13129425	0.08844471	-0.17441177	-0.16913891	0.30833626	0.35387707	0.022252083	-0.522727	0.007767677	-0.32149792	0.9511509	-0.007767677	0.0902977	-0.24405003	0.8322468	-0.13856697	-0.7156315	0.40713215	-0.3821783	-0.083703995	-0.29295063	0.29980564	0.7303524	0.9905319	-0.45311832	0.2158165
2355	0.049800396	-0.4465375	-0.34726572	-0.58031225	-0.48061323	-0.23693609	-0.727633	-0.2198062	-0.630054	0.25828028	0.27786207	0.2577176	0.089319706	-0.35468435	1.3850303	0.6450839	-0.24403238	0.10527277	0.08407259	-0.31913137	0.20620966	0.3027358	-0.03910303	0.053589344	0.11683512	1.0710883	0.32387972	0.27504587	0.12541342	0.6314473	-0.27642202	-0.09243059	-0.19428015	0.22287703	-0.5230851	0.19021177	0.24536753	0.35785723	0.5452981	0.24452925	0.36679888	-0.20208788	-0.4181037	-0.18195105	-0.08286047	0.18017721	0.5721183	-0.08888483	0.416018
1024	-0.004744291	-0.76949525	-1.1150243	0.080890894	1.8240521	0.44974256	-0.4950664	0.63452554	0.025458574	2.8904269	0.13655066	-1.6386898	-1.679796	0.58486295	0.03964591	0.004744291	0.4358008	0.22992778	-0.7385018	-0.85643744	-0.60452104	1.6115181	-1.2269642	0.40632844	1.6135361	-0.46126246	-0.4525602	-0.68535876	0.37823462	-0.012213469	-0.27062106	-0.7020905	-1.555856	1.7507279	-1.8904059	-1.6923368	0.67296433	-0.6523006	-0.7052305	-1.5969751	-1.2861226	-0.20427394	0.7635381	0.4914763	0.64395356	1.1999352	-1.1509936	0.8614781	-0.7067478
2354	4.3866005	4.5806866	0.5581777	-1.3168247	-2.2059553	-0.2074511	1.5702283	-1.5942919	0.12525058	0.24593616	-0.44346356	0.18899703	0.32290435	-0.6209481	-0.31330037	-1.0763819	-0.9638002	-0.42770505	-1.4786022	-0.417423	-1.1353595	-1.1324475	4.25502	-0.111603975	0.7692077	1.5121734	1.597575	-0.74088264	-0.5403702	-0.6798942	4.4671574	2.9103315	0.15621638	0.7290342	-0.1265347	-0.6537812	-0.4138024	2.2291048	0.80708385	2.1970985	0.7974498	-0.32328916	0.49552608	1.3816717	-0.5342238	-1.2136209	0.5915382	0.2943132	0.15103316
3685	-0.44992685	-0.3624797	-0.11319494	-0.24159002	-0.20590925	-0.21824408	-0.18969393	-0.3551154	-0.142735	-0.1123538	0.07536936	0.13242102	0.14000463	0.4348569	0.3764081	-0.40936232	0.18350172	0.5962987	0.4428668	0.2605481	0.4610839	0.22972822	-0.59795046	1.67E-5	0.09085703	0.14343882	0.64282084	0.14450026	0.32966757	0.20618486	-0.5098071	0.0893693	-0.047604084	-0.73177195	-0.23870897	0.16212606	-0.07493734	-0.19512701	0.42899084	-0.05230856	0.33749533	0.12504625	0.99965525	0.6797166	0.3078971	0.42295027	-0.31305075	-0.17769003	0.46295977
3687	-0.8513329799999999	-0.8912425	0.15791734600000001	-0.9113903099999999	-2.2524679000000005	-1.2124112233333333	-1.19359825	0.23573430333333334	-0.9136982300000001	-0.8446687	0.8538548	-0.11732164999999999	-1.3340193166666665	-1.3758122000000002	1.7517930666666668	0.5639011066666666	0.8686693600000001	-0.05307483700000001	-1.0411480133333333	0.48472817333333335	0.22020483066666666	0.4383919866666666	-0.9260393833333334	1.3363440666666666	0.21450091333333332	0.16442456666666658	0.6217099933333333	-0.7715272776666667	-0.17613251	-0.5834284033333333	-0.8113945533333332	-0.09828613333333329	0.19258276000000005	1.2605324	0.2807493266666667	1.6947641333333332	1.0936778333333335	0.5535910666666667	2.1031529	0.34489903333333327	1.886123666666667	0.7860450666666668	-0.25011683	1.1609265000000002	1.1670758	0.8308699966666667	0.9421679	0.7286230699999999	2.0066502666666666
3688	0.2947071416666666	0.44115606583333333	-0.14697710833333333	-0.22832974083333335	-0.30883232416666667	-0.12308065499999998	-0.2433250733333333	-0.15670482	-0.27221012283333335	0.2550346855	-0.2855565566666667	-0.22678303833333333	-0.342145449	0.0033338050000000044	0.4024132968333333	0.09075149166666667	0.36995943366666667	0.5879334573333334	0.5254263900000001	0.38903204333333335	0.22932728	0.15203618833333335	0.28608838	-0.39216073500000004	-0.2104121088333333	0.08302196816666664	0.6722377983333333	0.2866908753333333	0.5324679999999999	0.30931035933333334	0.28129212666666664	0.08364749216666666	-0.25677863733333334	-0.6455505806666667	-0.1989077745	-0.10014621350000001	-0.180549145	-0.018125373333333333	-0.23117336000000008	-0.2998871016666667	-0.12173652066666664	-0.07691876233333332	0.7724650783333332	0.8082676683333334	0.300125123	0.38048640899999997	-0.41500194166666665	-0.12596376699999998	0.5420151583333334
3689	0.32479048	0.91791296	0.3553567	-0.2852683	-1.0142608	0.07669401	-0.13204527	-0.037735462	0.285213	-0.1577878	-0.36404276	0.11815119	-0.018560886	-0.32186842	0.796206	-0.07666826	0.87935305	0.15057611	0.2863803	0.45846415	-0.73891306	-0.15422773	0.033670902	0.37841558	-0.078947544	0.6183305	0.5872569	-0.20641088	-0.24468946	-0.2188859	0.6782756	0.15969992	0.16933489	-0.002184391	0.26267004	0.8239608	0.3200593	-0.24344683	1.1504941	0.37017298	0.2484231	0.48831987	0.95205545	1.2636466	0.6461425	0.7326045	-0.2932725	-0.27491522	1.4032636
259282	-1.0159669	-0.66471815	0.1179204	0.13789606	0.2920823	-0.122783184	0.06604338	-0.51646566	0.19301271	0.11160803	0.10413313	-0.38709784	-0.43433237	-0.13669443	-0.75300026	0.008103848	0.13954687	0.16259241	0.44300604	-0.08841562	0.14270735	-0.2186408	-0.37035894	0.115767	0.07507944	0.039252758	-0.14603758	-0.6667242	0.3403411	0.474257	-0.2205472	0.4662795	-0.16413546	-0.9669156	0.08825731	-0.34903574	-0.1901269	-1.6839833	-0.008103848	-0.3098464	0.37608862	0.08573675	-0.08354998	-0.20244837	-0.09882212	-0.19032907	0.49028158	-0.6642852	0.066925526
728492	-0.18093967	-0.0985589	-0.16221952	-0.2607727	-0.650033	-0.47528648	-0.07066345	-0.5437331	-0.351254	0.77973986	-0.3152709	0.30504513	0.39133072	1.36E-4	0.6622982	0.517725	0.38053083	0.44768476	-1.36E-4	0.23797703	0.65686417	0.121575356	-0.31566286	-0.10293245	-1.0018258	-0.014987946	0.37376595	0.29168272	0.04635048	0.556149	-0.5832124	0.32456064	-0.30059624	-0.6811547	0.038947105	-0.33071613	-0.31665754	0.3668108	-0.06514692	0.3189025	0.53235006	0.21960115	0.95784044	0.6024351	-0.08361387	0.17927504	-0.4020424	-0.42679024	0.62824297
285533	0.18068433	0.19320369	1.029299	-0.5359733	-0.6169927	0.5416124	-0.48499656	-0.30428815	-0.8377683	0.449147	-0.3352759	-0.350868	-0.28139806	-0.37061858	1.4088585	1.1381543	0.53454995	0.8786676	0.45202565	1.3379161	0.6204016	0.30426812	-0.14694715	-0.7066438	-0.32111144	0.8152802	0.7222831	0.6568997	0.78285146	0.6008136	0.54907775	-0.48362756	-0.24004912	-0.12124896	-0.7735913	-0.36374736	-0.19957137	0.5089247	0.6421006	-0.28556657	-0.123827696	-0.1862452	1.5397608	0.8312757	0.34787107	0.6261327	0.01660037	-0.24296737	0.6214435
728495	0.3988328	0.48346615	-0.6876998	-0.34566545	-0.45264006	-0.41552162	-0.19933987	-0.34308147	-0.6401901	0.5761242	-0.11517	-0.1835618	-0.10499573	0.01692772	1.6342468	1.4355731	0.85723305	1.1223569	0.6242323	0.58401775	0.8179102	0.59916735	0.07193947	-0.7637677	-0.20105791	0.85946417	0.9714103	0.74633694	0.74928045	0.85661936	0.43020725	-0.37828255	-0.17986774	-0.00854969	-0.5902443	-0.252172	-0.098380566	0.68079185	0.7055502	-0.09240484	0.03187418	-0.15112257	1.4221344	0.9881182	0.4113083	0.87995243	0.28659296	-0.0933032	0.7375994
1044	-0.14135122	0.001589775	-1.3122339	0.8783922	-0.91421795	-0.13087225	-0.6363139	-0.6828284	-1.0086694	0.097648144	-0.556571	-0.67293596	-0.48948526	-0.61460686	1.1762533	0.95260906	0.6135621	0.6444979	0.19124317	0.40715027	1.2289634	0.7507601	-0.1954999	-1.1043682	1.4501667	0.42901754	0.4883752	0.4503088	0.47011805	0.4633875	1.0329571	-0.25229025	-0.679636	-0.45172405	0.74118805	-0.57598066	1.1309786	0.28590965	0.34800243	-0.57633066	-0.4012828	1.0551205	1.0921092	0.5760493	0.8552289	0.34357262	-0.07407665	-0.6325264	0.6366825
1043	-0.88274884	0.03462863	-1.452419	0.2816484	-1.6280496	0.33211303	-0.17197728	-1.6512573	1.7311275	1.9264266	-1.3615973	2.2582595	2.3392847	-1.4214842	0.23192811	0.96095014	2.5483587	1.1837237	1.130841	-0.7470181	1.1055887	-0.75997996	-1.0167067	-0.43230462	1.4996698	-0.45938993	0.6265266	1.3759983	-0.07233024	-0.37792325	0.2882073	-0.42453074	-1.3325593	2.8761976	-0.09444547	3.1648042	2.9866369	1.7742469	2.5904996	-1.3734505	-1.3035462	-1.4075553	1.584729	1.0037777	1.5944612	2.3259132	-0.9158952	-1.5233266	1.9661844
259289	-0.28950572	-0.057718992	-0.4681952	-0.91958165	-0.07037711	-0.46104312	-0.2942593	-0.7329004	-0.4460547	-0.05319667	1.199218	1.0806744	-0.35016656	-0.623749	0.93502927	1.4231718	0.6453397	0.7097628	0.005958796	0.06068349	0.83414674	-0.004902601	-0.08810115	-0.52315116	0.24003339	0.30678344	0.5723474	0.59960103	0.230685	0.36219954	-0.21032834	0.16499448	-0.8396442	-0.5206773	-0.92308784	0.20446801	-0.19153857	0.15706325	1.143347	-0.5759518	1.3207495	-0.20839334	1.1184189	0.62604165	0.36343312	0.6201322	1.4329827	0.16056514	0.25873065
1041	0.3383932	0.5521841	-0.72583723	-0.41722727	-0.38339996	-0.3411603	-0.036103725	-0.30347633	-0.42496872	0.62010574	-0.12972498	-0.17531633	-0.044975758	0.04789114	1.4497604	1.2758021	0.5298166	0.9419131	0.45325756	0.6312885	0.8954387	0.4957075	0.23584127	-0.97086143	-0.24679041	0.84168816	0.8407893	0.72193146	0.63437366	0.7832408	0.6783056	-0.44908333	-0.1386056	-0.09927654	-0.6149869	-0.13050222	-0.007615566	0.72401476	0.71068907	-0.006145001	-0.097715855	-0.124464035	1.0997691	0.89923143	0.24851704	0.7502899	0.23274231	-0.13409472	0.48726702
259287	0.09919953	0.34327674	-0.878175	-0.537936	-0.5265968	-0.48838782	-0.21329284	-0.30486465	-0.67472005	0.4753573	-0.10734248	-0.2687943	-0.16736579	-0.13631463	1.4673235	1.1986516	1.241246	0.9120486	0.4977939	0.4273193	0.6905863	0.42608905	0.08282542	0.7320049	-0.44303298	0.80762935	0.7329943	0.80697894	1.004102	0.66818404	0.05485463	-0.44002748	-0.14231229	-0.017402887	-0.41549754	1.3604462	-0.14048839	0.56318545	0.7132981	2.0731742	-0.053423643	-0.19231248	1.2368052	0.9245379	0.26433206	0.7365396	0.1880176	-0.18469453	0.53459716
1040	0.40032005	0.6261101	-0.4040928	-0.1734848	-0.16192627	-0.21777439	-0.11316395	-0.22360992	-0.37556076	0.17415047	0.069989204	-0.005360603	-0.042084694	0.1019268	0.29164028	-0.34721947	0.47691917	0.7001543	0.6502352	0.29421997	0.41218185	0.41248035	0.32448578	-0.47100067	-0.1302681	0.7336092	0.3557396	0.4805889	0.5971832	0.705266	0.44231033	-0.32131767	-0.0983181	-0.29282665	-0.39528942	-0.26574993	-0.038832664	0.8372555	0.5050621	0.21760178	0.09682751	0.15149212	0.9357567	0.4495678	0.24199772	0.25505352	0.028369904	0.08608341	0.4163723
259286	0.1977098	0.5106604	-0.78798175	-0.4514029	-0.40696788	-0.45653987	-0.03732848	-0.36806703	-0.73954606	0.50133586	-0.11637187	-0.19065118	-0.009914637	-0.08304763	1.5573184	1.1496427	0.46393275	1.0397046	0.67206883	0.45881867	0.82346463	0.6091373	0.3249352	-0.71287227	-0.24182677	1.0538023	0.8336222	0.6919415	0.5208161	0.7583144	0.31096292	-0.40218043	-0.25877786	-0.11067319	-0.38708615	-0.09492278	0.009828806	0.59767604	0.649637	-0.22071671	0.05009055	-0.32890868	1.2720597	0.98077226	0.309139	0.75136304	0.16758895	-0.27326274	0.9323447
259285	0.31341553	0.54714966	-0.6294193	-0.3117466	-0.48220062	-0.27416658	-0.08920956	-0.07483721	-0.2252779	0.53170586	-0.15525961	-0.48295832	-0.3163581	-0.056441784	1.2611947	1.14289	0.55309343	0.6842303	0.40037203	0.5845442	0.61614275	0.13191223	0.104810715	-0.8534999	-0.20257378	0.8050637	0.6241641	0.67145777	0.61926985	0.62982225	0.44876575	-0.49718618	-0.20220423	-0.1950388	-0.55509233	-0.21176195	-0.14676094	0.5556574	0.595747	-0.06795931	-0.16970348	0.008347988	0.9073558	0.7881155	0.060726166	0.5344634	0.18272972	-0.18624449	0.40375137
1039	1.2709103	1.4939804	0.37889004	0.48614407	0.43780613	0.7207556	0.5876827	0.18980694	-0.36158943	0.7931938	-0.7132082	-3.3806686	-0.14048862	-0.7748394	-1.6528921	-1.9727979	0.32812214	0.20863247	-0.09952831	-0.2616558	-0.77755547	-0.8121958	0.98307896	-0.013720512	0.020905495	-0.29127216	0.19112587	-0.6477108	0.32169628	-0.80443	1.4183788	0.25377083	-0.15646172	-0.7914572	0.43414783	0.28325844	-0.90526676	-0.18714428	-1.2031479	-0.018488884	-1.6579218	0.013720512	0.7552786	1.0850506	-0.57622147	-1.3075843	-2.990574	-1.9793978	0.13547993
1038	0.1810207385	0.347876065	-0.7959160999999999	0.10652756999999999	-0.2943792475	-0.547386885	-0.33589125	-0.42689942999999997	-0.391724595	0.41143273999999996	-0.082340716	0.15722440499999996	-0.269680975	-0.35989498999999997	1.44880175	1.14754295	0.57759832	0.90109895	0.599961045	0.485786425	0.670247325	0.47097279	0.06554508	-0.86488175	-0.343842975	0.79622435	0.83154248	0.573308235	0.54637361	0.69955968	0.055032253999999996	-0.103650094	0.16154384500000002	-0.18015050999999999	-0.46632861999999997	-0.2782197	-0.200698615	0.6175751700000001	0.59486532	-0.408325195	-0.0969479085	-0.252785685	1.04323365	1.0842991	0.157279495	0.729742775	0.165510415	0.3124137	0.52751423
1036	0.5037082230000001	0.474473115	0.47032297	-0.43727862	-0.89098706	-0.50803722	0.1188978	0.5412338725	0.19790804499999998	0.7837101350000001	-0.466420523	-0.342716815	0.933963665	0.83404578	0.23888766499999997	0.97829213	-0.019307734999999993	0.38642135000000005	0.51942551	0.059795739	-0.08582771499999997	-0.68926395	0.18076311999999994	-1.1797781999999999	0.384415984	0.187047837	-0.033718705	0.183908105	0.516467695	0.5085174	0.24580822999999996	0.347721935	-0.8069625899999999	-0.635611175	0.312698005	-0.395398975	0.49790846499999997	0.9922512749999999	0.3962181699999999	0.96307027	0.39972341349999996	1.2793206	0.76212515	0.93746435	-0.07751595	-0.01608907499999998	-1.2124022	1.1521657799999998	0.049657226000000006
3696	-2.0252495	-1.5859642	0.35275364	-0.6073141	-0.076221466	0.45519447	-0.11326313	-0.05757904	-0.00647831	-1.6138248	-0.8109188	0.39121246	-0.12728119	-0.20492554	0.025481224	-0.07313728	0.19887829	0.2802086	-0.09319115	0.07352352	-0.21640205	0.20672226	-2.7608652	0.8191023	0.18658257	-1.4252911	-0.34589195	-0.39470768	-0.37759972	-0.46624756	-1.7250557	0.33509827	0.11190319	-0.32411385	0.41245556	0.5912304	-0.06590271	0.14156246	0.43686485	-0.051986694	0.2668476	-0.108997345	0.56235313	0.21839046	0.3605976	0.22288132	-0.406044	-0.044428825	0.52676487
3697	0.36612844	0.63767576	-0.5430312	-0.46463966	-0.3206072	-0.43400955	-0.10717964	-0.22327185	0.05215025	0.5564742	-0.061110497	-0.058372974	0.04772806	0.008778095	1.106822	0.97748804	0.5808625	0.8606553	0.17357779	0.37364626	0.5832677	0.32532263	0.15010548	-0.6005168	-0.008778095	0.83815336	0.85525846	0.9072504	0.5920844	0.6635227	0.48466635	-0.50056744	-0.1255393	-0.12213898	-0.37462902	-0.13225794	-0.12390566	0.77296925	0.8540368	-0.022266865	-0.3051324	0.032872677	1.1767468	0.9078531	0.321445	0.6328583	0.11206722	0.19871187	0.5563264
3698	-0.073378086	0.16408873	-1.0473356	-0.63610697	-0.7969918	-0.4055357	-0.61298466	0.5041852	-0.9357133	0.1403203	0.87710524	-0.5535321	-0.3779912	-0.4772811	1.1664209	0.9160824	0.1445651	0.67383003	0.22169065	0.25683975	0.44165802	0.1377635	1.1705928	-1.1323733	-0.38452864	0.5682459	0.44845295	0.76537514	0.77074146	0.51627064	-0.06830549	-0.100642204	0.004117966	-0.44277573	-0.89376926	-0.32692337	0.620564	0.4058838	0.44992065	-0.53419447	1.8766513	-0.145967	0.6312194	0.62959003	0.20232916	0.24895573	-0.10525179	-0.57616615	0.15353966
3699	0.41499305	0.85154366	-0.823581	-0.40333152	-0.38759255	-0.55889773	-0.35700202	-0.47686744	-0.47694945	0.67038274	-0.063619375	-0.035711527	-0.1937015	-0.17447734	1.5526536	1.234369	0.6921041	0.9003351	0.7652023	0.45394588	0.8800819	0.375746	0.25344777	-0.57320285	-0.28453326	0.93527865	0.9349749	0.906543	0.4357431	0.8826425	0.32960725	-0.45267892	-0.13325	0.05253768	-0.31370807	-0.06456685	-0.11015391	0.7258856	0.6993458	0.04721093	0.2181046	-0.23117042	1.1726863	0.9674547	0.19528985	0.6721661	0.30414748	-0.34710956	0.63555217
259294	-0.2789743	0.11708188	0.11504388	0.16900468	0.5624993	-0.4828198	0.4533856	-0.39638257	-0.5218055	2.0440829	-1.3783495	0.39669347	-1.536968	0.63925004	0.19355893	-0.27161002	-0.07139802	0.06741929	-0.19925332	0.15834308	0.42460656	-1.0038292	0.19953942	0.2646935	-0.76842475	-0.515167	0.27326035	0.71830964	0.5818336	0.41164374	-0.21299577	0.5799296	-0.8340409	0.8173106	0.8379357	-0.43434787	-0.43978524	-0.8312986	-0.6653297	-1.5310194	-1.4469359	-1.6004217	0.1735456	-0.22174382	-0.52276874	0.5554359	-1.1286862	0.28783536	0.6470897
259293	-0.41548443	0.13609076	-0.68916273	-0.795105	-0.13681269	-0.2882867	0.12122536	0.38361073	-0.8073635	-0.40048552	0.06544495	0.3539877	0.29434967	0.4265747	0.49248266	0.8343339	0.099690914	0.77748346	-0.06294441	-0.123491764	-0.04438305	-0.012989998	-0.19540548	0.22382069	0.43593407	-0.18640852	0.47690296	0.34917212	0.31624413	0.30024433	0.39411163	-0.017677784	-0.678679	-0.45601892	-0.033221245	0.042788982	0.05373621	-0.41902113	0.39641476	1.1701221	-0.9977665	0.31700182	0.5952487	0.4583354	-0.16202497	0.36667013	1.0735941	0.735981	0.26480484
259292	-0.8026829	-0.38333607	-0.7653098	0.78739357	-1.5611138	-0.9969611	-0.47821236	-0.4124198	-0.6746564	2.3955517	0.53454876	1.275423	0.31971645	0.8195791	0.5485463	0.1986618	-0.24125957	0.87585926	-0.013408661	-0.06117773	0.6766653	0.3870554	-1.2024994	-1.868751	-1.3270307	-0.21222115	0.55728245	0.08875656	0.31386375	0.40563345	-0.637403	0.8811445	-1.0111055	-1.1459551	0.24884415	-1.2996178	0.7173214	2.2759504	1.8367662	-0.77282333	0.57683754	1.0370893	0.22146368	0.3372712	-0.14002705	-0.030634403	-0.6579919	1.1871109	0.8946228
259291	0.35900307	0.11589527	-1.2924848	-0.5535283	-0.9100299	-0.7886934	-0.23014832	-0.009841442	0.42344093	0.009841442	-0.517282	-0.70176554	-0.66005945	-0.75958014	1.0864377	0.88829374	0.6298208	1.098753	0.26590395	0.42266703	1.0092115	0.122783184	0.3805275	1.0204816	-0.8111038	0.4270439	0.4983201	0.32913923	0.42382812	0.7506366	0.56919813	0.35281563	-0.60243416	-0.5726228	-0.030788422	-0.71506405	-0.58954287	0.17921543	0.29510736	0.964169	-0.59515715	-0.20519638	1.3113327	0.92185926	0.020499706	0.28473282	-0.26457882	0.6029396	0.1907425
259290	-0.51593447	-0.14985895	0.005614758	0.3206668	0.80569696	0.071210384	-2.6525536	0.97229815	0.51926374	1.7599769	-0.2098918	-2.6583314	-2.622149	-0.5316491	-0.86453104	-1.0330234	0.63591623	1.4288535	1.2435422	0.31150866	-0.39173365	0.04747629	-1.1177278	0.6694236	-2.8764033	-1.527946	0.3594613	0.19012976	-0.070901394	-0.1870203	-0.44725275	0.63168	-0.9261632	-2.5684466	0.676826	0.5374894	-0.45870924	-1.7530746	-1.7314773	0.38434553	0.5644126	-0.90386057	-0.07047081	0.4211707	0.60814047	0.12829447	-2.144215	-1.4912109	-0.94376755
1054	1.1522169	1.0479908	0.3304386	-0.40037918	-0.003797531	0.22987556	0.18544292	-0.7580776	0.1636486	-0.06095028	0.4743986	-0.08433342	0.18183422	-0.3565626	0.35361052	0.737061	0.01832676	0.2934289	-0.4281683	-0.15052938	0.21311522	-0.36120796	0.9713831	0.05728531	0.5317631	-0.6629386	-0.013447762	-0.0675478	0.23727226	0.00470686	0.9921789	0.15445137	-0.2208457	-0.4310875	0.42924118	-0.31079626	-0.33565903	-0.69114256	-0.11267376	-0.19281864	0.55638313	-0.14215279	0.048624992	0.15776062	-0.13915539	-0.22952747	-0.018733501	-0.5253463	0.27180672
1053	0.3270514	0.6062486	-0.6872699	-0.14638972	-0.42457318	-0.41668344	-0.22892737	-0.3093536	-0.5160706	0.7945707	-0.024947405	-0.107973814	-0.0837214	-0.22949862	1.8510597	1.3794062	0.83899903	1.1384647	0.70664525	0.5909231	0.768481	0.61887383	0.22272706	-0.5942123	-0.14065099	1.067621	0.89408946	0.92875314	0.9205625	0.8028605	0.41163087	-0.26905942	-0.01010108	0.12491536	-0.52063537	-0.039598703	-0.11418986	0.65466666	0.81890416	-0.22482944	-0.08532739	0.011143446	1.1334217	1.261874	0.46346307	0.9281552	0.38124728	-0.20223165	0.632179
285548	0.23187399	0.5627513	-0.7862325	-0.58234644	-0.58178854	-0.40634155	-0.3332095	0.06584644	-0.6529951	0.4227128	-0.1622634	-0.3073573	-0.24154234	-0.12440443	1.4030194	1.290679	0.5750828	1.21872	0.24594879	0.69367695	0.69336224	0.4659376	0.002018929	-0.91157055	-0.27488947	0.93708897	0.9148102	0.7047987	0.732924	0.7864375	0.36155844	-0.38969755	-0.16589308	-0.1558547	-0.72624874	-0.12179136	-0.08996725	0.668355	0.80175877	-0.14419508	-0.002018929	0.4561615	1.1429701	1.0164533	0.25023413	0.645761	0.26377487	-0.32334757	0.5753269
1052	1.272007	1.3318758	0.41810513	-0.37055779	-0.014834404	0.34508705	0.4248562	-0.29551888	-0.008626938	0.45391464	-0.3930645	-0.24875641	-0.9732199	-0.5644531	-0.50426483	-0.6878147	1.46E-4	-0.044859886	0.058900833	-0.15968418	-0.20380688	-0.003381729	1.2495975	-0.07200432	-0.31737614	0.72265816	0.72046757	0.039105415	0.23112488	-0.04873848	1.3350534	0.20629215	-0.07970905	-1.0102053	-0.058839798	-0.18444443	-0.27232552	-0.19820976	-0.8856859	-0.3067398	-0.30033493	-0.16269588	0.4672308	0.7275982	-0.119338036	0.26532078	-0.33352566	-0.042707443	0.49816418
1051	1.3416376	1.487195	0.29454422	-0.62935066	-0.15075493	0.32171345	0.24249268	-0.08460045	-0.3186388	0.3387375	-0.811224	-0.5046272	-0.8448334	-0.5749054	0.08442879	-0.7792177	0.15556335	-0.37206554	0.306036	0.005554199	-0.34319115	-0.5084362	1.3100119	0.16422176	-0.005554199	-0.5789871	0.30558205	-0.08040905	-0.044778824	-0.10083485	1.3552046	0.3945551	-0.11531067	-5.695815	0.1265564	-0.096767426	-0.08647919	0.3696785	0.09508896	-0.2850685	-0.55158234	0.033249855	0.582777	0.68873215	-0.07626343	0.1140995	-0.47052288	-0.05313492	0.7183933
1050	0.23681355	-0.5963888	0.2608919	-0.14264774	0.38065815	-0.12382221	0.06903553	-0.38475323	-0.54437065	1.6570406	0.04226303	-0.93042755	-0.3864231	-1.2296324	0.120251656	-1.7694573	0.108161926	0.489213	-0.2501707	0.34994698	1.135704	0.46285343	-0.1355772	-2.4213295	0.58496094	-1.7387972	0.6759329	0.05398655	-0.8476343	0.24509716	0.01796341	-0.85837936	0.1560688	-0.08242226	-0.3417635	0.47400284	0.5156183	-0.27732182	1.0186377	-1.2960014	0.30967808	0.7365227	0.34116364	0.7547045	-0.01796341	0.66222954	-2.8191257	-0.6229296	0.6064377
728489	1.2318025	1.0929675	-0.039991856	0.22078753	-0.90870047	-0.26892042	0.7275386	0.08451891	-0.7516742	0.78411436	-1.3849368	0.10958147	0.19986486	0.5819831	-1.9649515	-1.9326096	-0.2468543	-0.5545726	0.23090124	0.063828945	-0.42740107	0.38895845	0.94640684	-0.24240923	-0.53672266	0.6557956	0.16159582	-0.90901995	-0.6673989	-0.26034403	1.0924392	-1.1620231	0.18593931	-3.5358095	-0.012457371	-0.43096304	0.50756884	0.6210532	0.7107539	-0.23687124	-1.2368951	0.5496564	0.3925748	0.21320295	-0.010139942	-0.33367586	-3.2086778	0.5385308	0.010139942
259296	-0.29981422	-0.3041587	-0.28913164	-0.14237022	0.3359332	-0.555511	-0.9861536	-0.51434946	-0.24536848	0.57254505	-0.5128269	0.95970964	0.7131114	0.23370981	0.821682	1.4189262	-0.011852741	-0.20021582	0.5418339	0.81441164	0.46088028	0.036751747	-0.1062417	-1.2144971	-0.36326218	-0.4453516	0.43832207	0.8307638	0.16030598	0.67437315	-0.3879714	0.31669378	1.1349664	1.6539636	-0.41292572	0.6626849	0.11201143	-0.6434455	0.41056442	1.435328	0.81259584	-0.14050484	0.034689426	-0.21384954	0.19004011	0.25850153	-0.9122677	-0.21034479	0.33181953
259295	-1.600925	-1.4439111	-0.68290186	-1.1360526	-0.3156705	-0.5050483	0.14759398	-0.120520115	0.15307856	-1.9290257	0.44422483	-0.17906809	-0.11414862	-1.3791127	1.5390811	0.49043894	0.48221445	0.64820814	-2.078558	0.052250385	0.9484563	0.15469599	-1.7802048	0.53617144	-2.792417	-1.5252986	0.6960616	-0.42988062	0.3096366	-0.19083261	-1.4773445	0.02936697	-0.74887896	0.67919016	0.1102128	-0.28203344	0.54906607	0.20867205	-0.8094311	0.61239576	1.3750701	0.37180853	-0.50743914	0.29486418	0.6256232	0.8431678	1.0915532	0.23444605	-0.25006914
1048	-0.039096594	0.31496167	-0.89855456	0.11174178	-0.5801561	-0.49188685	0.11555028	-0.45463538	-0.66205096	2.267656	0.34605765	-0.40973592	-0.012026072	-0.47804236	1.3665826	1.1884677	0.5219772	0.9018452	0.41035247	0.5356672	0.6839249	0.44710708	-0.08488965	-0.961045	1.1353972	0.7859218	0.58306575	0.61875176	0.67378116	0.60023475	0.285558	-0.2943647	-0.36290717	-0.15431046	-0.6611812	-0.5398104	-0.2882588	0.61900544	0.6505945	-0.22352576	-0.1925056	-0.22473693	1.1094592	0.8009484	-0.044973135	0.59729934	0.15418649	1.1936615	0.7863395
1047	0.57065738	0.585086235	-1.0606743	-0.120961315	-0.6512426	-0.374036435	-0.203121305	-0.23772752249999998	-0.16528524	0.42072403999999997	-0.23513758	-0.388157725	-0.344436765	-0.40859449000000003	1.4333399500000001	1.1986759999999999	0.50144875	0.92951045	0.47560894	0.346327905	0.7838918	0.475859765	0.16552007	-0.7858210999999999	-0.228842375	0.820376285	0.7694274249999999	0.6942127849999999	0.560186985	0.68922746	0.18386185500000002	0.024928930000000016	-0.277207255	-0.1395775055	-0.457652205	-0.264486435	-0.175929665	0.57066381	0.6643392	-0.289680125	-0.068382145	-0.095203997	1.1338321	0.925989	0.27836	0.72230255	0.132868175	-0.41947186000000003	0.57401645
1046	0.11676407	0.5191941	-0.8185959	-0.3475356	-0.5280304	-0.4746027	-0.21822786	1.2859635	-0.55062246	0.69468784	-0.15195227	-0.20587444	-0.25047445	-0.23877001	1.362989	1.2974701	0.6544671	1.1774292	0.52783966	0.52989626	0.7849364	0.46344614	-0.01721239	-0.81076574	-0.24810266	0.8718066	0.7574315	0.9883895	0.8334255	0.8596368	0.20032644	-0.26548147	-0.029870033	-0.08220816	-0.5454283	-0.1645236	-0.04043579	0.6910305	0.73620844	-0.0846591	0.060643196	-0.066627026	1.1556382	0.8740907	0.309628	0.67393637	0.20173216	-0.3358221	0.69474316
1045	0.20442677	0.30219555	-0.89851	-0.4384327	-0.52179766	-0.3857727	-0.22265625	-0.3321743	-0.6386423	0.5107565	-0.22780323	1.681273	-0.19768143	-0.31942034	1.5314479	1.1667671	0.93874216	1.0448256	0.41328192	0.93014956	0.7746639	0.45901775	0.12975454	-0.9261651	1.6409316	0.80942774	0.6391492	0.7997236	0.9272022	0.71568584	0.17255974	-0.4534793	-0.25860357	-0.22331667	-0.6962342	-0.24262714	-0.22362185	0.85591316	0.62533	-0.16195965	0.06167507	-0.2510109	1.2192302	0.939137	0.10526037	0.75622606	0.21451616	-0.401711	0.613873
50700	0.20405817	0.55491686	-0.57293606	-0.3668146	-0.3767891	-0.512517	-0.058597088	-0.261456	-0.5534744	0.5051465	-0.031965733	-0.0774827	-0.18986034	-0.32013178	1.5784168	1.2428856	0.5834265	1.0097265	0.50761795	0.46704054	1.0124416	0.40984583	0.09000397	-0.54365444	-0.19219017	1.0317879	0.72181654	0.8628998	0.5717473	0.85433674	0.35613966	-0.43384552	-0.14848661	0.75666237	-0.6557045	-0.27155066	-0.15353441	0.6090417	0.7468319	-0.12301493	0.059740543	-0.2430296	1.111083	1.1714029	0.31873035	0.8719473	0.2714529	-0.23494959	0.5667238
59082	0.44865942	0.53522587	-0.8221688	-0.38726854	-0.5244479	-0.39555693	-0.37958908	-0.3514223	-0.5785155	0.65741205	-0.10344887	-0.23112202	-0.093101025	-0.1439805	1.5369291	1.4836812	0.71204185	1.0487533	0.3926258	0.44755173	0.82682467	0.57164717	0.09534693	-0.7181921	-0.25877666	0.90483	0.8571272	0.80056524	0.8422737	0.7618885	0.31054258	-0.37710762	-0.25969887	-0.084163666	-0.5470123	-0.036162853	-0.054321766	0.666379	0.8320575	-0.12483263	0.08572674	-0.1735878	1.1502914	0.8238306	0.29102325	0.82182884	0.2380991	-0.27137947	0.66221905
1066	1.513768	0.42146373	-0.67064977	-1.3668334	1.4764478	-1.4885743	0.5914819	0.5995567	-1.509258	-0.29256272	-0.47277045	-0.68770957	-1.0416067	-1.3279126	0.6744964	0.34646297	0.49721503	0.09402585	1.1481111	0.1501801	-0.18404841	-0.41170907	1.0642812	0.18836284	-1.190633	-0.09800506	0.10351348	0.028011084	0.5457032	0.4305904	1.4018123	0.22979951	-1.0341756	1.7775962	-0.47239804	0.7049959	1.050801	-0.33007073	-0.25067735	-1.0836108	-0.9734876	1.3826406	0.43557143	0.5097244	-0.48215556	0.5215633	-0.5984719	-1.1544039	0.7294524
2395	-0.60877347	-0.84823275	-1.4721813	-0.498678195	0.33806486999999996	0.09480380999999999	-0.310902355	-0.7915460999999999	0.24947003499999998	-0.581624037	0.352105606	-0.5390398000000001	0.5552210785	0.626866355	-0.2589700275	-0.049426555	0.268303395	-0.74014545	-0.8324303500000001	0.48981809	0.7343783150000001	-0.18224954799999998	-0.7507784465	1.01441433	0.6582756	1.6531262500000001	0.11264777	-0.10839104499999999	0.38391351	0.6932272749999999	-0.12388563500000001	0.09202862	-0.683233263	-1.12050031	-0.09582447499999999	0.6716513399999999	0.7852025	0.013102055000000001	-0.0026574135000000006	-2.5405769	-0.9062855325	-1.19024372	0.39815092500000004	0.0584881315	0.23755645350000001	0.24870849	-2.1078358	-0.542420875	0.099174024
1063	0.73496747	0.08893514	1.9237659	-0.93357587	-0.94417644	2.7877967	-0.61005664	1.4550035	-1.1146038	-0.1925137	-0.5568154	-0.6007607	-0.66839194	-0.6899121	0.91927123	0.6716893	0.962322	0.4119866	0.039800406	0.13070846	0.15841842	-0.095929384	0.94376445	-1.0749066	-0.86934304	0.24617839	0.24915242	0.19037986	0.18942714	0.24522948	-0.19151235	-0.22592282	-0.58552337	-0.5808909	0.75993323	1.964443	-0.48677802	0.023030996	0.2624662	-0.643306	-0.52322555	-0.7320421	0.7494128	0.32003903	0.5545056	0.23438048	-0.35706973	-0.7415335	0.16553617
1062	0.527111537	0.56610083	-0.25314807500000003	-0.557315825	-0.720086565	0.610966925	-0.32712292800000004	-0.48928976999999996	-0.79271125	1.5557096	-0.300035475	-0.42833281	-0.335455185	-0.317554245	1.3490118999999998	1.081893675	0.77830768	0.8024723650000001	0.435547115	0.7564463499999999	0.583220005	0.32021643	0.422555685	0.2616572	-0.46927047	0.68258451	0.69106483	1.04671955	0.8888559149999999	0.7827232	0.48642636000000006	-0.629129885	-0.29188204	-0.29676604	-0.494393585	0.690600165	-0.30519891	0.37827158	0.49915886499999995	-0.37377739	0.9931264	-0.32339001	1.08014295	0.765218025	0.0964188585	0.5308869	0.09140019	-0.3951738	0.40240383500000004
59084	0.7582164	0.95083475	0.1639142	0.039259434	-0.029422283	0.042972088	0.075158596	-0.035963535	-0.016672611	-0.9469209	-0.35801268	-0.3292699	0.19936419	0.5843177	-1.2007089	-1.4097104	-0.21676397	0.46252298	0.49607897	0.27958632	-0.90485334	-0.16599512	0.68407583	-0.37953424	-0.20922899	-1.0226808	0.45755816	-0.02306509	0.30884695	-0.074127674	0.74145746	0.07477808	0.17384863	-2.285441	-0.32488108	-0.091416836	0.11978102	-0.82236814	-1.2507997	-0.09735918	-0.49689627	0.27052355	1.170816	0.62359667	0.26698637	0.020305157	-2.2497573	0.09027338	0.54454184
1060	0.14350057	0.6333697	-0.35537362	0.015990019	-0.16938949	-0.34317803	0.088549376	-0.15134645	-0.26888824	0.14841056	-0.08585334	-0.15215325	-0.036982775	-0.3356588	1.1296766	1.0376756	0.22004104	0.74974704	0.23061109	0.28026175	0.557657	0.18731761	0.11354518	-0.699383	-0.5129993	0.7165139	0.31987214	0.49284196	0.41903234	0.56048656	0.5214832	0.796983	-0.17068934	-0.31304288	-0.44882798	-0.03239417	0.049494505	0.53805566	0.7368381	-0.23309064	-0.046005964	-0.13130116	0.7480123	0.6412151	0.08967042	0.5265062	0.093455076	-0.20134759	0.4424975
11108	0.4950614	0.9896407	-0.26764727	-0.3880124	0.05629015	-0.029071331	0.18884325	0.06604719	-0.13201094	0.6369624	-0.20229864	-0.101020336	-0.003701687	0.040233135	0.57637453	-0.19369555	0.33406115	0.41140985	0.27607298	0.3950534	-0.030234814	-0.18975115	0.49796343	-0.39309168	0.08826399	-0.07750845	0.38987303	0.15709734	-0.17514753	0.0746665	0.77586985	-0.21180677	0.067252636	-0.062016964	-0.37502432	-8.91E-4	8.91E-4	0.50971365	0.47696543	0.12615538	-0.089848995	0.15342188	0.55067873	0.58026075	0.07160425	-0.042197704	-0.5503564	-0.14716387	0.30846262
11107	0.39731932	-0.003670692	-1.1764975	-0.6985078	-1.2750511	-0.77453136	-0.4354701	-1.0951886	-0.48187065	-0.26784754	-0.92457294	0.6622672	-1.0054932	0.17678308	0.7995596	0.44982958	0.43717623	1.0417352	0.46269512	0.461071	0.3476777	0.07028961	-0.8666215	-0.40720034	-1.0656867	0.1986146	0.2723589	0.027884483	0.6278205	0.44143724	-0.22152281	0.03223276	-0.9753413	-0.80736303	0.003670692	-0.27402782	-0.39544678	0.014708996	-0.091967106	-0.9868207	0.68287706	-0.1481781	0.55423594	0.29621935	0.111237526	-0.046406746	-0.6328554	-1.1618133	0.3126874
1059	0.4408431	0.48907042	-0.4797244	-0.060759068	-0.40489817	-0.4452901	0.029672146	-0.23163939	-0.08596468	0.41522837	-0.35296202	-0.15747404	-0.080751896	0.26277494	0.00153017	-0.64677954	0.29841948	0.33304834	0.6026139	0.13787985	-0.2057004	0.19043303	0.4819064	-0.47705603	-0.13626528	1.0241189	0.5982652	0.40399408	0.50550604	0.48985624	0.48178625	-0.5667653	0.22176981	-0.5217767	-0.41870642	-0.04494238	0.06190443	0.918138	0.82762384	0.331594	-0.26086664	0.27734232	0.6248832	0.4267211	0.13933516	0.16771746	-0.2722764	0.22050333	0.42380095
1058	0.08848071	0.4731617	-0.93543648	-0.525860535	-0.54473853	-0.03335548000000002	-0.128726475	-0.475808385	-0.7001903	0.511119605	-0.146190641	0.188046695	-0.26330113	-0.221392625	1.5048978	1.25991275	0.68459415	1.0378864	0.52234746	0.51337029	0.695763575	0.45562242	0.07997346	0.12906814	-0.39131546500000003	0.8656614	0.778411865	0.7948219999999999	0.6748402200000001	0.8395090199999999	0.41685104	-0.480555295	-0.207437035	-0.14720487499999999	0.11078477	-0.21202636	-0.22221971000000001	0.58071947	0.76758337	-0.12315058499999999	-0.105749128	-0.15491271	1.15845375	0.8738165	0.261365415	0.7858123699999999	0.19964695	-0.35359502	0.666521315
1056	1.7291203	1.65413	0.16712666	0.32160378	0.65146065	0.13243008	1.1032419	0.99220276	0.16836357	0.29866123	-1.4574251	-1.0885572	-0.7320051	0.5944338	-1.8766575	0.41862583	-0.82367325	-0.65795803	0.124261856	-0.621418	0.5046606	-0.30311584	1.7753935	-4.2751417	0.6819124	1.1220264	0.31463718	0.264575	-0.028255463	-1.0695753	1.4780416	0.026698112	-0.48918343	-0.018885612	-0.41253567	-0.48400688	-0.89316654	-2.7741704	-0.0607996	0.23051357	-1.261754	0.28676224	0.16142464	-1.8861771	-0.40671158	-0.56858444	0.4736433	0.65141106	-1.7806582
11100	0.15457027999999995	0.4788029775	-0.35933357125	0.17412334000000002	-0.19162971	-0.06277948225	-0.03336495175000001	-0.5691621899999999	-0.06196754949999999	-0.7375578175	-0.46859746100000005	-0.461119355	0.24527616	-0.570189775	-0.22103863499999998	0.06306977249999998	0.6037682825	0.4656311825	0.040481385000000036	0.374287909	-0.25193268750000003	0.45260291175	0.2177440525	-0.4945034425	0.09886319125	-0.31912214499999997	0.36140805750000005	0.30622750499999996	0.5865365899999999	0.5917009575000001	0.5303266625	0.07761949000000001	0.19660657750000002	-0.29879956750000003	0.1758300575	-0.15881580250000002	-0.056790890000000004	-0.19209736500000002	-0.25712387875	-0.48405331825	0.24291835450000002	0.15530461750000002	0.7126438174999999	0.782064725	0.143732605	0.29622596475	-0.33355540249999993	-0.5669005625	0.4645571175
85377	-0.28498173	0.4138527	1.0376453	-0.024549484	-0.9113083	0.6025791	0.3829069	-0.9576454	0.6025591	-2.0207458	-0.696475	0.004858017	0.88083744	-0.75339127	1.1895514	-1.2302551	-0.09446812	-0.21760559	-1.9191394	0.41162014	1.2246866	0.6777773	-1.2926712	0.75712204	0.6564312	-1.732194	-0.12450123	-0.7441826	0.4256935	-0.28754187	-0.6837826	0.26154804	-1.1028409	0.20262909	0.60402393	-0.92759514	1.2145596	0.06772137	1.9048443	-2.9725218	-2.697225	-2.727275	-0.44037914	0.17773724	0.07469845	0.6548977	-0.2602644	-2.822318	-0.6931758
85378	-0.5927195799999999	-0.160266854	-0.8385680266666666	0.23659547833333336	-0.3903452766666667	-0.28394016	-0.54352363	0.03516086333333331	-0.4586645833333334	-0.6444555900000001	0.5683717833333334	-1.1987193746666664	0.7703870233333333	-0.60239888	1.1481534666666666	2.0780502666666667	0.47000901	0.19884109500000002	1.0514361066666666	0.19678354333333337	-0.7443765366666666	0.44860425	-0.2683345533333334	-0.39818793999999996	-1.5388639666666666	-0.3692628433333332	0.5578945466666666	0.433307968	0.16202450666666665	0.8726272333333333	0.01605702666666664	-0.03468816	0.18077135333333336	0.19237533333333334	-0.2896506086666667	-0.56960535	0.6838525166666667	-0.42251776333333346	-0.5943592566666666	-0.4034399933333333	6.917333333333886E-4	-1.2454036133333333	0.58387519	0.35056702333333334	0.20941512333333334	0.12091970333333334	0.5033858566666667	-0.31949327666666666	-0.02438052333333333
11102	0.33993602	0.49402022	-0.8926904	-0.35118747	-0.45960975	-0.38275123	-0.2757542	-0.18470836	-0.43699765	0.49535823	-0.053621054	-0.26600957	-0.25076175	0.013973951	1.4250963	1.1694958	0.76461434	1.0266292	0.41027617	0.48942208	0.6984122	0.45431972	0.016669512	-0.8290646	-0.2121203	0.9422333	0.7651999	0.7356603	0.6507752	0.8052933	0.41423535	-0.5265472	-0.059046507	0.083875895	-0.52231145	-0.108061075	-0.057171583	0.5831864	0.77013564	-0.25382638	0.015708685	-0.057812452	1.1395276	0.81289506	0.15400147	0.8105552	0.28345895	-0.31203532	0.6921017
139411	2.968627	0.28171968	-1.6523924	0.22598743	0.25772142	0.37107658	-1.1583915	0.6682844	-1.5882263	-0.21462679	-0.9105692	-0.91853046	-0.9555626	-0.9113016	0.6975579	0.41460514	-0.29107332	0.25601053	1.8105001	0.16757059	1.0588961	0.44082022	3.1649122	-1.6898232	-1.0324721	0.08731699	0.5316	0.003462791	1.686388	0.078632355	0.56487226	0.4502344	1.3358946	-0.7307706	-1.5306973	-1.0442805	-1.0095186	-0.21936178	-0.066281796	-1.0477948	-0.8274865	-0.897037	0.97248554	2.4943628	-0.28780794	-0.111805916	-0.6394477	-0.96484184	0.20070839
11101	-0.7160264775	-0.417805255	-0.42956010999999994	-0.24865883500000002	-0.1371218575	-0.061336935499999995	0.1701657175	-0.09977298424999999	-0.5648089	-0.9336741499999999	0.08840293325000001	0.28759485	0.12374824000000002	-0.1358705175	-0.27172786250000014	0.5157490525	0.20718092	0.49049562500000005	-0.08616334	0.46827942499999997	0.007294112500000005	0.43011600000000005	-0.5783448975000001	0.029332935000000004	-0.006125749999999999	0.67889399775	0.36271853125000003	0.50536507	0.5223000725	0.38649553000000003	-0.4736466924999999	-0.092366279	-0.0031263292500000005	-0.9595680982499999	-0.09271389249999999	-0.08910959999999998	0.4869326	-0.7804341749999999	-0.35681148999999995	-0.34574143250000006	0.014315299999999968	-0.0676502625	0.333351675	0.16619032625	0.25636273499999995	0.09452921	-0.4048546	-0.42017228	-0.33127635
85376	0.43729305	0.32732677	-0.754107	-0.46317577	-0.45764017	-0.41006327	-0.06847477	-0.4239192	-0.43555355	4.3218927	-0.14628553	-0.20548916	-0.046587467	-0.17341566	1.5161448	1.2054629	0.5646863	1.0393543	0.5762148	0.4619589	0.60328865	0.38057613	0.14481163	-0.71900415	-0.25334406	0.90274286	0.7724705	0.7314124	0.57300043	0.7287302	0.16560364	-0.3156724	-0.18823671	-0.00934267	1.7994146	-0.2456069	-0.045759678	0.63044167	0.65143156	-0.11904383	-0.068246365	-0.2582445	1.0566683	0.9180131	0.29272175	0.8509331	0.29439306	2.35353	0.5334935
11104	0.28248644	0.018891811	-0.21617842	0.4601674	-0.89976645	-0.54173326	0.46241617	-0.58978415	1.0622907	-1.8861856	0.27066278	1.5289121	1.0700049	-0.6440549	0.87149477	-1.1647716	-0.113031864	0.27464008	0.31183004	-0.32408476	-0.79863644	0.06490278	0.17399836	0.16978788	0.11954355	-1.4376678	-0.5251312	0.24240446	0.061144352	8.05E-4	-0.12472582	-0.24244165	0.68454504	0.5314193	0.3171277	-0.42956018	0.5193639	-1.7744269	0.55456495	-0.052663326	-1.0839252	0.58484507	0.23472309	-0.61767197	-0.24899817	0.25416803	1.0095458	0.9226289	-0.08737135
284297	0.11841583	0.1840353	-0.3187189	-0.6349678	0.12030983	-0.866889	-0.93243694	-0.8586168	-0.003030777	1.1267624	-0.15705967	-0.53479576	0.34396267	-0.9939699	-1.9764538	-2.4270492	0.62380505	0.3432293	0.41666508	0.6806097	-0.25508022	-0.049918175	0.13105106	-0.1978283	0.8587532	-2.6612287	0.09477043	0.24134636	1.2723494	-0.09410858	-0.069164276	0.09561539	-1.3924246	-0.38388157	0.0650301	0.29874516	0.10549736	0.62942123	0.6530247	-0.35072422	0.22871685	-0.07465267	0.7078638	0.39159584	0.5401659	0.12446785	-3.430561	0.1558857	0.7788849
11103	-1.4875922	-1.3363776	-0.698915	-0.2996726	0.12558985	0.053744793	0.42346048	0.28878164	-0.317266	-0.45856333	-0.006900311	0.13395166	0.69730043	-0.06590605	1.7625308	-2.7061481	-0.75364923	0.41006327	-0.17500639	-0.3400283	0.50165415	0.10020685	-1.5554891	-0.41952944	-4.138068	1.753531	-0.44448614	0.15505457	0.18224955	-0.764236	-1.8501201	-0.655005	-0.020436764	-0.5951686	0.38262415	0.006900311	0.6101928	0.5009465	1.186584	0.36468267	-0.56730413	0.2722869	0.13268232	-0.23130274	0.03245783	0.21773863	-0.36365938	0.3593583	0.40512514
284296	0.45414424	0.5058844	-0.7635486	-0.4062822	-0.5162256	-0.32342076	-0.16391349	-0.33902192	-0.4591186	0.41637397	-0.06868625	-0.15815473	-0.12654948	-0.29681706	1.4327924	1.1342819	0.68146586	0.9578874	0.7012799	0.52574134	0.8046658	0.4159901	0.007600069	-0.6574533	-0.19741035	0.8097851	0.8642838	0.7178328	0.5690901	0.79343534	0.3578384	-0.57636285	-0.19619107	-0.05343795	-0.82061267	-0.26414514	-0.14253831	0.6723702	1.7032969	-0.28033614	-0.10396695	-0.076052904	1.053942	0.8790419	0.53449035	0.6843426	0.30374932	0.27237535	0.5535772
11105	-0.9536834	-1.84443	-1.4662995	0.13985395	-0.2656207	-0.6073985	-0.002574444	0.89738417	0.5384965	2.318646	0.9538579	0.8368373	-0.060316563	0.6008973	0.8867202	0.37759447	0.48977232	-0.043985844	-0.46519995	0.21426249	0.80504656	0.35270834	-2.877449	0.4648137	0.7008128	1.8458056	-0.36133337	-0.2519498	1.0697389	0.8190179	-1.4286828	0.36660242	-0.20451689	1.0051961	-1.1121678	-0.062637806	-0.35839605	1.8110175	1.8008924	0.9923167	0.39602804	0.18915033	-0.4253564	-0.44040155	-0.79796934	-0.26882315	0.6017022	1.0120358	-0.49167776
693231	0.13279176	0.553705	0.83722997	-0.11017585	-0.54020905	-0.48153996	-0.33575082	-0.37944722	-0.4991901	0.51204467	-0.17876697	-0.302521	-0.22165799	-0.41219974	1.6785047	2.5260441	0.7012465	0.9573834	0.4919169	0.82814384	0.8007095	0.42828107	0.16581225	-0.79326177	-0.16609073	0.7598469	0.7986691	0.7390559	1.195019	0.73887706	0.036885023	0.92081237	-0.22720504	-0.007401228	-0.7157142	-0.15720296	-0.061354876	0.66200805	0.6378648	-0.10341334	-0.12598443	-0.055428267	1.7715776	0.9747193	1.0764916	2.3356588	0.12618756	-0.23229194	0.82733655
284293	0.1701808	0.63917065	-0.7422085	-0.2976079	-0.5942707	-0.4194455	-0.111561775	-0.13533783	-0.68697834	0.5586953	-0.008349896	-0.23502254	-0.05859232	-0.27738857	1.5966382	1.2877035	0.7043767	1.1618714	0.7484684	0.544363	1.026783	0.62149477	0.173985	-0.57980776	-0.16491365	1.1545477	1.1529632	0.89475393	0.7717047	0.8026676	0.23719692	-0.3782053	-0.015490532	-0.064610004	-0.5056262	-0.11646938	0.01292944	0.6717143	0.73742104	-0.14373827	-0.09869623	-0.08824158	1.1929708	1.040328	0.29567385	0.7977667	0.2475214	-0.27106333	0.8635483
693232	-0.4835782	-1.3569813	-0.053072453	0.7670655	-0.362329	-1.2506862	-0.04079008	-0.27931547	-0.029846668	-2.1893191	1.8495326	0.24214888	0.55640364	0.7435689	1.4752736	-1.4297743	0.5768342	0.5781398	0.5324979	0.3917756	1.0083451	0.2832675	-1.0707736	0.5982623	-3.1264796	-1.7487855	0.118074894	-0.049049854	-0.96586084	0.63733625	-1.5743995	0.34385347	-0.83560324	2.0358243	-0.6258893	1.3131776	-0.9652133	-2.0263715	1.2460847	-2.8956127	-2.7189736	0.8058553	-0.754632	-0.048535824	0.29735613	0.4904685	0.96667147	0.09636164	0.21307325
693233	-1.5072422	-0.6228857	-0.5516176	0.3288803	0.25562286	-0.32083893	-0.20562172	-0.01992035	0.17396545	1.6442728	0.3816328	-0.802228	0.70347786	-0.42082787	0.45403576	1.6823463	-0.12470245	0.44551563	0.01992035	0.10172367	1.4407978	0.4966097	-1.0635357	-4.3131537	-1.6104698	0.7796812	-0.38635254	0.08335781	-0.800457	0.59249115	-0.55848503	-0.33931446	0.40147305	1.3724337	0.3908863	0.12774086	0.52351475	-2.7841668	0.16322422	1.376894	1.3095999	-1.5862799	-0.4814539	-0.07449818	-0.39535046	0.37232685	1.4333715	0.99884033	-0.5640602
693234	0.32440972	0.674917	-0.761781	-0.52370095	-0.5881388	-0.445513	-0.23900533	-0.47977376	-0.6676266	0.60531354	-0.019603968	-0.193187	-0.0329144	-0.32946944	1.4884856	1.246248	0.64874244	0.99415374	0.4436772	0.44768977	0.81755805	0.4752829	0.1251328	-0.7883041	-0.30426335	0.78482556	0.86547875	0.7289841	0.47817874	0.71265626	0.24651265	-0.49829984	-0.18119502	-0.19369912	-0.66510177	-0.26696706	0.007292986	0.6374624	0.65696263	-0.20457101	-0.002893686	-0.3314445	1.1155579	0.9399016	0.29500222	0.72039914	0.16310477	-0.24094939	0.60823226
693235	-0.025709629	0.3853569	-1.0189781	-0.69518805	-0.8338342	0.47477818	-0.6065335	-0.15195417	-0.8352642	0.3112135	-0.39559364	-0.43097496	-0.33583164	1.933702	1.3254814	0.971889	0.8480725	0.7014861	2.1578717	1.0010924	0.5835686	1.5347395	1.263835	-0.94842815	-0.42491627	0.72971773	0.60537386	0.48902702	1.1714334	0.41446066	-0.08750296	0.8546376	-0.38209295	-0.4459486	1.0821853	-0.41995478	-0.39028883	0.5452094	0.40654278	-0.37485504	-0.24112606	-0.4269662	0.92351866	1.4274211	0.009630203	0.45463085	0.039837837	-0.53842306	1.361011
440248	-0.74317956	-0.52371573	-0.46430278	-0.5649421	0.27136302	1.0260007	-0.28653598	0.18992496	-1.6118748	-0.46295714	0.08446908	-1.2311156	-1.0674255	-1.2750447	0.5284836	0.38100696	-0.40530324	0.46431613	1.1807659	0.65865254	1.0512493	0.22371125	-0.6696489	-0.20388341	-1.1682599	-0.085837126	0.34276032	0.83093715	0.21625495	1.128526	-0.55102754	0.026547194	-0.13287044	1.0129564	-0.55595183	0.62406516	-1.1447599	-0.37659574	-0.25272298	-0.6831882	-0.9574802	0.14660907	1.0179946	0.4650514	0.9753187	0.665931	-0.7078965	0.6044605	-0.07536101
1075	-0.7633767850000001	-0.69806738175	-0.332681955	-0.1474410925	-0.15658444225	-0.06881636325	-0.250199625	-0.15978306250000002	0.09266668575	0.5492131	0.45178908525	-0.51985699525	0.27591484749999995	-0.547902184	0.5525739825	0.301718905	0.0595377075	0.6892438525	0.04129523249999997	0.054956615	0.1908869175	0.30177324725	-0.911019145	0.3450716119999999	-0.7366262045000002	0.2933824625	0.20654052	0.12045103250000001	0.057409707500000004	0.48620707625	-0.8874204649999999	-0.0037648099999999934	-0.16120606625	-0.274519735	-0.29064589750000003	-0.05911726324999999	-0.1662274	-0.09477024750000002	-0.08288128100000003	0.051129402500000004	-0.49884386475000003	0.11051671924999999	0.38799434749999995	0.17209964249999998	0.29628486	0.5315109982499999	0.1206960075	-0.708449173	0.16852683000000002
115426	-0.17123532	0.3410566	-0.79314876	-0.37036633	-0.4384048	-0.27417445	-0.37863946	-0.26470065	-0.3934548	0.60000396	0.09633851	0.14328551	-0.1061728	-0.034891367	1.142761	1.021384	0.44825673	0.87093186	0.22894835	0.39192748	0.6817963	0.35827136	0.1201632	-0.540396	0.005163431	0.58051324	0.6279595	0.4447267	0.45192933	0.67580295	0.07730508	-0.23481774	-0.084097624	0.05500722	-0.36181474	0.12412238	-0.3174808	0.7708366	0.40384316	-0.050021887	-0.06327033	-0.06441283	1.0420592	0.66735625	0.51605487	0.715523	-0.08508086	0.03824401	0.6593673
1073	-1.1557996510000001	-0.5214927	0.12729859200000002	-0.173398251	-0.9859688	-0.05222486999999999	0.049782275	-0.012419934999999993	-0.29697871000000003	-0.961732125	-0.74057102	-1.55021169	0.53832412	-0.173674585	0.28273989999999993	-0.10164734999999991	0.6635773	0.53012919	0.557677505	0.33556056	0.40202140999999997	0.97115112	-0.7026889445000001	-2.1499946	-0.29376364	-0.44247055	0.583978875	0.8481273650000001	-0.008165120000000026	0.60169839	-0.6508677	0.09077667999999998	0.027843235499999997	-1.4992594799999999	-0.137269735	-1.54874827	0.112591505	-0.69863987	1.3792293	-0.33071828000000003	0.53128694	-1.371802325	0.6525225649999999	0.643726335	-0.42063235000000004	0.22523139999999997	1.29726529	0.45644926499999994	0.18064142499999997
1072	0.518795	0.77630997	-0.3349886	0.033390045	-0.22569847	-0.2926445	-0.19449139	-0.516037	-0.2541933	-0.025876999	0.111722946	0.005857468	0.244071	-0.013355255	0.6558418	0.49741268	0.13780594	0.37524223	0.18986416	-0.032147408	0.25727844	0.2080555	0.42047024	-0.3615551	-0.24903297	0.32292938	0.3866377	0.39473248	-0.030202866	0.14200401	0.5412197	-0.25856876	0.069298744	-0.23482323	-0.50162697	-0.03550911	-0.034745216	0.12775612	0.11950016	-0.29470062	0.14917469	0.03872204	0.3467722	0.71660614	0.023171425	0.07508278	-0.079408646	0.012662888	0.17961311
25758	1.7495174	2.2225904	-0.12590027	-0.39572525	0.6268015	-0.47151184	0.22328854	1.148736	0.11172867	-1.1721935	-0.23005104	-2.2019167	-2.029232	-0.45459366	-0.31982422	0.9804387	0.14271927	0.45481634	1.1428366	0.005094051	-0.5898576	-0.681664	1.5422993	-2.7546587	1.451539	-0.85330296	-0.6928673	1.5629797	1.6379051	0.7100525	2.4359894	-0.19023132	0.85455513	-1.9356532	1.4239788	0.7058954	-1.9897413	-1.2119169	-1.1842442	0.42849922	-1.9713402	0.6371107	-0.033683777	0.14107752	0.66075516	0.2293477	-1.6297641	-2.2493572	-0.005094051
1071	-0.20203924499999998	-0.39647698000000003	0.057238099999999986	0.292994975	-0.6648259000000001	-0.52878046	-0.55983543	-1.0322003149999999	0.412421705	-0.54870225	0.6149673499999999	-1.4355888449999998	0.848959465	0.34228992	0.045492400000000044	-0.7671451650000001	-0.275072095	0.532165515	0.32542563	0.8151483500000001	0.73307705	-0.19548893	-0.5887966045	-0.749865555	0.44522047500000006	-0.424864775	0.28647374999999997	0.8163786	0.0235347755	0.21050501	-0.66893412	-0.04875088999999999	-0.022413254999999993	-1.1850371149999999	0.09540032999999998	-0.32073164	0.21244335	-0.5184462000000001	-0.37086558499999994	-0.037767415	-0.89361691	0.38192654	0.894021515	0.76746465	-0.1778244955	0.27157688	-0.2279686925	0.7283143999999999	0.531301495
1070	0.212542296	0.152218102	-0.56581045	-0.204294445	-0.340567355	-0.30770563500000003	-0.12408161250000001	-0.349373585	-0.29017639	0.44914794	0.13244557499999998	-0.0028002250000000034	-0.1899805	0.005717284999999989	1.16875935	0.99104665	0.50103069	0.860645535	0.31590152000000005	0.40832328500000004	0.7281391749999999	0.442256215	0.02414822499999998	-0.68522905	-0.177191495	0.71394683	0.81699922	0.7001908	0.568896765	0.6872270199999999	0.160747528	0.005085709999999993	-0.1855754875	-0.037871361500000006	-0.34342074	-0.21524191	-0.031511545	0.71059752	0.35691643	0.09172917000000001	0.09602308	-0.0069344045	1.00596215	0.867430685	0.307132	0.539829015	0.25948191	-0.286583425	0.76064825
11119	0.78250849	1.0706969499999999	0.10873471999999998	-0.40539109500000003	-1.3170756000000001	-0.18198717	0.107282755	-0.11258043000000001	0.273217553	-1.050381561	-0.23498523	-0.34927405	0.29715716000000003	0.19256461149999998	-0.19027843000000005	-0.1338245	0.234066846	0.13979542500000003	-0.553283826	0.07930195999999999	-0.46376075000000005	-0.760028245	1.1167630100000001	0.032377600000000006	0.365623115	0.9363605	0.10799324499999999	-0.470136281	0.195941327	-0.12252987499999995	0.765597718	0.38422667499999996	0.087631105	-1.49511371	0.1654197	-0.6402131249999999	-0.02983081500000004	-0.9852459	0.07498681650000001	0.16320479999999998	-0.1498080505	-0.0769537695	0.2997144525	0.58132493	0.20690930000000002	0.04988920499999999	-1.1407636499999998	-1.84375345	0.44643294
11118	-0.02359724	-0.5277381	0.3220687	-0.133327	-0.32359648	-0.28306246	-0.40307188	0.79040194	1.0347028	0.29091597	1.0221314	-3.157929	0.5398917	-0.02058649	1.4396911	1.1272902	0.11016321	-0.7891121	-0.92057943	0.12275934	1.5936027	-0.17584467	-0.15024328	0.5709481	-0.35724974	-2.3185782	0.17417765	-0.051543713	-0.33332872	0.5129447	-0.43497324	0.20056868	-0.33648825	1.3666892	0.28624392	0.02822256	0.45941114	-2.603509	0.37039804	-0.17559004	1.5743928	0.7630067	-0.670197	-0.05854082	0.88507986	0.7872815	-3.006343	0.6218686	0.8473239
441581	0.63894582	-0.04402328499999997	-1.15852428	0.45667861	0.21741605000000003	-0.9791247750000001	-0.10469246049999999	0.442964775	0.29812648	-0.097698915	0.4356169825	-0.9460031799999999	-0.17445159	-0.10987400950000001	1.1352295799999998	1.3844726	0.64101173	1.22361115	0.246142154	1.12121895	0.24025989999999997	0.274371145	0.62377381	-0.427732235	-0.10719609299999999	1.3300726200000001	0.31912732	0.463763	1.07116175	0.485953325	-0.47548651999999997	-0.766906985	-0.49217845000000005	0.67557335	-0.39744187999999997	-0.22777651999999998	-0.09794259200000001	1.1741669	1.32239533	-0.014506580000000005	-0.76080439	0.658073434	0.6593561	0.36119866	-0.44816660999999997	-0.059254169999999995	1.20114901	0.77067851	-0.002337219999999973
1069	0.61534214	0.38005257	-0.34473324	-0.08951759	-0.35238743	-0.38776016	-0.041103363	-0.5861225	0.031555176	0.2236414	0.20527649	0.3974905	0.40225983	0.82760334	0.25803757	0.2536583	-0.24055481	0.14114666	-0.65351963	-0.24365425	0.3267374	0.25686073	0.55746555	-0.16526985	-0.25751877	-0.035668373	0.27065563	0.602067	0.080537796	-0.024835587	0.61878777	-0.8380251	0.015832901	0.18544102	-0.28474808	-0.028346062	-0.003652573	-0.4746971	-0.294302	-0.30169678	0.069722176	0.12755871	0.74284935	-0.101587296	0.17636395	0.003652573	0.39067173	0.16464424	0.17456913
1068	0.241626745	0.612155915	-0.712072845	-0.389473915	-0.38229084	-0.39952921500000005	-0.29630971	-0.24796772	-0.57283162	0.6387577	-0.09324956000000001	-0.118055345	-0.235687495	0.065659046	1.56554485	1.3543489000000002	0.78779005	1.0607855000000002	0.573712825	0.45442724	0.7965293	0.48347639	0.12006313499999999	-0.681595315	-0.222375155	0.9343323699999999	0.93471405	0.73675345	0.79027677	0.869224315	0.34290624999999997	-0.39646554	-0.046946287999999996	0.0010130404999999995	-0.602991565	-0.163614985	-0.063474485	0.8156475999999999	2.1621532500000002	-0.193202975	0.007930277	-0.024303674	1.2688286500000001	1.012052275	0.319099425	0.755934	0.280160425	-0.20439887	0.7266211499999999
85369	0.19608521	0.47209573	-0.04245591	-0.45207763	-0.1122067	-0.15030694	-0.09829211	-0.2555349	-0.19330335	0.6219003	-0.20818639	0.024185896	0.48507667	0.019878149	0.58961844	0.53714776	-0.00921607	0.3536384	0.19104934	-0.16210866	0.4705994	0.6090944	-0.07680917	-0.67787385	-0.77226615	1.0316999	0.12081075	-0.005600691	-0.034926653	0.7562754	0.07001805	-0.3383286	-0.1545093	-0.19032788	-0.18389916	0.021211386	-0.34287333	0.43330407	-0.42485785	-1.0454323	-0.088585615	0.51040816	0.2967646	0.13394475	-0.2655723	0.21951365	0.06870389	-0.38527703	0.116413355
84034	-0.24560499	1.2190232	-0.72066545	-0.7067666	-0.32121468	-0.18971777	0.47478724	0.21761656	-0.5954323	-0.3042159	0.17713594	-1.1466532	-1.0856876	-1.2002821	1.6534948	1.4475784	-0.012401581	0.10438967	0.36954784	0.43896627	0.37752533	-0.09061909	-0.31211329	0.12917948	-1.2338853	-0.06699991	0.9285178	0.13310671	-0.24542332	0.05405903	0.9504142	-0.1204505	-1.1578112	-0.9608078	-0.45952082	0.14741611	-0.29752493	-0.33452415	-0.15033388	0.52627134	0.32514095	0.5318723	0.86191463	0.5836663	0.05428505	-0.027733803	-0.7507601	0.12732935	0.717916
85366	0.7131274	0.1334579	-0.95951533	-0.65647817	-0.82082105	-0.30638814	-0.36813283	0.5224521	0.35012364	2.8304675	-0.32177854	1.456445	-0.44506288	-0.39347243	1.3367727	0.95551944	0.84297156	0.81157804	1.714659	0.73998094	0.4457209	0.26571298	0.6955011	-1.0026743	1.2662213	0.6417577	0.6576073	0.9061973	0.48258185	0.5674331	0.59262824	-0.6735399	-0.54491067	-0.53204083	-0.897053	-0.4680364	-0.35976815	0.43725514	0.3986318	1.6892531	-0.13246226	0.84307694	0.9496186	0.57475924	0.08097482	0.66687846	-0.061107397	-0.47779965	0.32527328
84033	1.5958986	1.5199881	1.5067644	0.32356548	0.006835938	0.46460247	0.66071606	0.6326151	-0.8009939	-1.8489032	-0.006835938	0.60276794	-2.5647545	-2.6282344	-0.7967	1.1918211	0.5225239	-0.4120059	1.0402203	0.26362705	-1.4757586	-0.8482218	1.6098804	-3.2454486	-2.6025925	-1.3787718	-0.32725906	-1.5445523	-0.4563594	0.29683495	0.7896662	1.0685883	-0.88488674	0.98388195	0.94847584	1.3468113	-2.3939023	-1.6802402	-1.6160603	-2.5677094	-2.4461498	-0.4335823	-0.6526303	-1.4132104	0.5111246	-0.17039776	-1.9797602	-2.6253743	-0.16048717
11113	1.4135828	1.9672928	0.32164	1.0741539	-0.004515648	-0.24507236	-0.75637245	-0.44462585	0.7786417	-0.9549227	-0.054923058	0.23092937	0.07126522	0.8065767	-1.5638385	-0.5675335	-0.19216442	-0.082868576	-0.16000652	-0.10263634	-1.1654668	-1.0189772	1.5971327	0.121705055	-0.28888702	-0.47913742	-0.8527293	-0.42492104	0.3617611	0.69106865	1.9351883	0.8247757	0.64821625	-1.4883375	0.1727333	-0.43185902	0.47744274	-0.38467407	-0.1055603	0.4802599	-0.27964592	0.8167496	0.31067562	-0.4398775	-0.40015984	-1.0557237	-1.5464263	0.32666206	0.5329399
85364	-0.1783781	0.28702545	0.5346222	1.5636749	-0.1992321	0.020537376	-0.51115656	0.7164707	0.638257	-0.78266	-1.3556261	-1.3340678	0.9029188	-1.3938346	1.9569206	0.19465828	0.66218185	-0.06535292	1.0736246	-0.11631203	-0.30636692	1.1866484	0.7504339	0.94653225	-1.5501914	-0.24248695	0.29708576	-0.5058603	0.2503233	0.8525624	-0.52677774	-0.25299978	0.42261696	0.8951149	-0.13088799	-1.434864	-0.014429569	2.016158	-0.45920372	1.7267103	0.9027481	-1.356102	0.3017974	0.44743347	0.41344595	-0.46271563	2.4186192	-1.3749175	0.006838322
139422	0.29128766	0.40069604	-0.639179	-0.3549149	-0.3977182	-0.4018705	-0.13533807	-0.33670783	-0.6885054	0.6637242	0.0387733	-0.13635612	-0.16310525	-0.18196797	1.6243637	1.2862184	0.8281038	1.1005957	0.6638477	0.62572026	0.98571944	0.5531647	0.14342427	-0.6867492	-0.09724927	0.9761846	1.0342247	0.70518756	0.7774794	0.7207749	0.3155415	-0.4832437	-0.26113153	0.04777646	-0.4556949	-0.05330968	-0.09073329	0.68978953	0.8164985	-0.13515067	0.011752367	-0.17232203	1.1967542	1.1002367	0.52498746	0.86485696	0.292135	-0.16486907	0.574126
85365	-2.52343845	-1.00162885	-0.20688293999999996	0.39040469499999997	-0.2606058	-0.177905082	-0.01686382	0.04737901500000001	0.07389307	-0.669791683	0.14094782	-0.576091786	0.844079475	0.43486022	-0.020401005	0.13126133999999998	0.05558157	0.450377465	0.06756687	-0.4613084865	-0.12081908500000002	-0.24170351	-2.80382205	-0.16169071	-0.120684625	1.12058165	0.13970661499999998	-0.27266598499999994	0.29311657	-0.10501051000000002	-1.5944094500000001	-0.678301815	0.1350188265	0.562951085	-0.23543215	0.00907993	0.134221552	-0.3766646245	-1.01038341	-0.1586694715	-0.45724869999999995	-0.2593665	0.08342266	-0.45212017	-0.18973636	-0.285663135	0.318603515	0.5975813999999999	0.024393079999999998
11112	0.42628098	0.47429466	-0.044995308	0.05445957	-0.09793091	-0.124967575	0.07951069	-0.45672607	-0.013715744	-0.26385117	0.62951946	0.35254097	0.51192665	0.49852085	0.06428146	-0.47955513	-0.25546932	-0.097649574	0.16119957	-0.12243843	0.678545	0.001937866	0.3790779	-0.5064173	-0.3160467	0.6275482	0.29404354	0.22479916	0.23013592	-0.001937866	0.47437382	-0.2963438	0.08834934	0.04677677	-0.44103146	-0.39328003	-0.13034153	0.69080925	-0.2131939	0.127841	0.26287365	0.43769073	0.7168951	0.31179047	-0.3992052	-0.39598656	-0.109023094	0.184309	0.25700283
85363	-0.5173688799999999	-0.5264939333333333	-0.24749096	-0.58306559	-0.32781513533333334	-0.04421814333333335	-0.59012867	-0.47526002000000006	-0.95272229	0.356508652	0.14091992333333334	-0.12355351666666664	0.06484817999999998	-0.17861501333333332	1.2445928833333333	1.2332963166666666	0.16772294	0.8299373553333335	0.302104718	0.4480976366666667	0.2701477233333333	0.5353217899999999	-0.9424863933333335	0.4032968596666667	-0.5841488	0.6739788766666667	0.45634564333333333	0.7155665400000001	0.5778696600000001	0.5457642166666666	-0.4432222666666666	-0.36886810666666675	-0.234914532	0.10843872666666665	-0.576771024	-0.3136169913333333	-0.10531942666666667	0.6052124666666666	0.3252802733333333	-0.19583455333333336	-0.0019891233333333425	-0.01335422333333334	0.52741362	0.5659441073333333	0.4543135166666667	0.644128234	0.0863173	-0.45660122999999997	0.5615063516666666
139420	0.19987690700000002	0.49675429	-0.73332989	-0.439729575	-0.36998665	-0.43179452500000004	-0.12814987	-0.29251397	-0.468343375	0.9656981	-0.0481647255	-0.179261805	-0.052016854	-0.099509357	1.5013872	1.2806655	0.6716739	1.0400642	0.5376271	0.49369681	0.89307273	0.672903425	0.167173033	-0.66448796	-0.249858975	0.959275835	0.796018	0.86070717	0.68035185	0.8124533899999999	0.256221415	-0.417036165	-0.178105	-0.063935161	-0.35626519	0.5464933865	-0.036459088	0.704523205	0.84973945	-0.150544765	-0.009689449999999999	-0.164374475	1.18726765	0.927322725	0.28705108	0.8309954500000001	0.29057515	-0.182151675	0.80315815
11117	-0.17935944	-0.7068825	0.20627213	-0.35512924	0.21279335	0.46908474	0.43375206	0.844553	-0.021138191	-3.3770185	-0.0216465	-0.51701355	-0.50367165	-1.4017296	-0.3411188	-0.64682007	0.4501953	-0.34569263	0.8100271	-0.48362446	-0.6918659	-0.06313133	0.0492754	-0.49372387	0.75806713	-3.2118893	-0.49197006	-1.3194275	-0.87270164	-0.663908	-1.1792221	0.016273499	-1.1811972	0.2500534	0.10788536	0.5605316	0.24702263	0.6911297	-0.13177586	-0.09891987	0.20085812	0.44948864	0.34936523	-0.012870789	0.14880943	-0.14705753	-0.085559845	-0.8357277	0.18048382
85360	0.9577546	1.1775832	-0.9955344	0.6410289	-2.250383	0.32870913	0.905148	-5.98E-4	-0.9548378	1.1847234	-0.9618912	-1.7332435	-1.9532766	0.84032583	-0.19347048	-0.41528845	-0.31864786	0.62412024	1.8290143	-0.32044077	-0.9588752	-0.25057554	0.7140908	-0.6963601	-2.0476952	-0.86644983	-0.18935156	0.94210386	-0.07164955	0.36560392	0.5181613	-0.7759156	0.14338923	0.45320272	-1.4580975	-0.6716523	-0.6110234	1.1380773	-1.0600934	-1.8819242	0.16877317	0.09697676	1.0859962	0.8922019	-0.23040724	0.42338324	-1.5599747	-2.0282693	-0.033095837
11116	0.16017008	0.32524872	-0.123957634	-0.65434074	0.11448002	-0.5001421	-0.23056126	0.058310986	-0.004745007	-0.2504487	-0.14664745	0.565465	0.6167307	0.50483036	1.0557051	1.3853827	0.4120779	0.82669926	0.046693802	0.6291156	-0.08796215	0.16202736	0.9567995	-7.11E-4	-0.57006454	0.10088444	0.30932474	0.57962656	0.6312971	0.7272353	-0.1630888	0.42589188	7.11E-4	-0.7940283	-0.29651594	-0.5138173	-0.44406176	-0.20828247	-0.13479376	-0.9521899	-0.2484827	0.5331011	0.46191883	0.29022312	0.2778864	0.446239	0.6834011	-1.2238755	0.24295235
1080	0.42425156	0.44781446	-0.6731167	-0.2573371	-0.33520937	-0.37789345	-0.076037884	-0.23947811	-0.5253482	0.5286732	-0.12521982	-0.15110254	0.15331984	-0.18364573	1.5541501	1.181848	0.5506911	1.1073952	0.6049094	0.6289072	0.81391907	0.40164185	0.12708521	-0.67926216	-0.28704834	0.8905997	0.77234554	0.8896699	0.51677513	0.9694438	0.3492098	-0.34223557	-0.11527014	0.044890404	-0.32524395	-0.026327133	-0.057899	0.6533489	0.8262167	-0.22322989	0.26466703	-0.19003916	1.095612	0.84226465	0.35039377	0.9141817	0.34443283	-0.23063421	0.56348133
85391	0.12970662	0.5144985	-0.8023217	-0.5190432	-0.293679	-0.28289342	-0.108543634	-0.3083923	-0.3346808	0.514045	0.012164831	-0.09751773	-0.012164831	-0.288481	1.5097048	1.2762387	0.57429194	1.0266187	0.5240748	0.5492561	0.7448542	0.5056503	-0.07661319	-0.86463666	-0.2795074	0.948653	0.996866	0.81064916	0.8403475	0.71395755	0.11670804	-0.37747073	-0.030654669	0.023076296	-0.53142	-0.1297791	-0.07133937	0.6534498	0.63918805	-0.09993529	0.10381389	-0.17748237	1.219033	0.99654365	0.46493983	0.8438289	0.25349402	-0.18685937	0.6396606
693220	0.1971755	0.3651414	-0.6983504	-0.49391365	-0.43687963	-0.4594531	-0.26985788	-0.38767338	-0.61110115	0.58314943	-0.16381311	-0.2877593	-0.17405128	-0.16978407	1.473033	1.1928434	0.6906285	1.0446844	0.35610676	0.7294302	0.7068262	0.34776497	0.072854996	-0.8623061	-0.39601517	0.8312454	0.8667054	1.0415235	0.62229824	1.0017266	0.09850645	-0.4481721	-0.10372925	0.2419362	-0.45435667	-0.12984133	-0.21039343	0.6947584	0.6568446	-0.2523384	-0.10400009	-0.22725248	1.1269379	0.85304356	0.35479498	0.6231713	0.116099834	-0.42262554	0.5032439
693221	-0.018260717	-0.023516417	-1.028188	-0.5921881	-0.66176724	0.45870376	-0.4497416	-0.5280793	-0.74521756	0.233423	2.095906	-0.26949477	-0.2578857	-0.35502028	1.2036378	1.0065782	0.28537917	0.6428616	1.8409421	1.3595707	0.4631765	0.5729692	-0.46871495	-1.0005553	-0.42881894	0.5768492	1.2560947	0.38203597	1.0840037	0.55601764	5.88E-4	-0.70607257	-0.5040257	-0.30439162	-0.9198053	-0.37338185	1.7786567	0.45565724	0.45271468	2.8045871	2.3703153	1.7520893	0.7372315	0.8037188	1.6183803	0.42404914	-0.049702883	2.4631422	0.9234412
84061	0.80696106	-0.051517487	0.3115883	1.084012	0.6682768	-0.23505116	-0.39553833	-0.52611256	0.32778454	-0.100522995	0.025366783	0.45960426	0.32795048	0.8849983	-0.14154243	-0.80334425	-1.6512532	-0.3641138	-1.0303178	-1.7045789	0.7686777	-1.1823182	0.12230587	-1.4164181	0.5111208	1.2391663	-0.7555504	0.33162498	-1.1296077	-0.90784264	-1.3189774	0.7296381	0.3819189	0.7855654	0.5846596	0.40097523	-0.035998344	-1.0192285	-0.16353655	-0.53250504	1.4070301	0.003886223	-0.8821645	-0.62305117	-0.55488396	-0.068582535	-0.3503828	0.5809002	-0.15946007
693222	0.15796494	0.10100913	-0.2432816	-0.1096046	-0.8866737	-0.65159965	0.19168401	0.5693662	0.07887769	0.4095013	0.3311937	-0.377496	1.140671	-0.55783916	1.281779	0.86502385	0.78918386	1.2195218	0.25833535	0.5386665	1.1938651	0.64654374	-0.22236657	-1.0829971	-0.65512156	0.66285396	0.5170357	0.54702735	0.7758806	0.36162114	0.011022329	-0.028885603	-0.4765513	-0.38405204	0.16581798	-0.5108988	0.49823594	0.44517493	1.7298515	-0.4137404	-0.31902766	-0.44115996	0.90866876	0.84188294	1.0034521	0.24091077	-0.22267222	-0.6389153	0.43270326
85390	-1.8034806	-1.3662577	-0.9568081	-1.3997431	1.1496086	-0.44828415	-0.25633526	0.08623409	0.3889389	-2.4664059	1.1575623	-0.540143	0.35550022	-3.2540383	1.434639	-1.753417	0.8666582	1.2760506	-1.1118517	0.6169615	-0.9867463	0.27127934	-1.9274292	-0.16156387	-1.1687841	-2.1988869	0.23934364	-0.10808277	0.7600622	0.27868557	-1.1355782	0.4460144	0.5488024	0.008302689	0.15066242	0.22086525	-0.55270386	0.5613518	-2.2878985	-0.2672987	0.34690094	0.6029539	-0.25969696	0.57762814	0.16118717	0.48126125	2.1099634	-0.72008324	0.2428894
84060	-0.8596151	-0.4471287765	-0.3678844	0.247323268	-0.045425175000000005	-0.34434342	-0.09016347	-0.34989952999999996	0.6424672499999999	0.5663552279999999	0.477591278	0.49484564	0.04252604999999998	0.5550816	0.33939075	0.014739989999999994	-0.621514535	-0.122481348	0.11695217999999999	-0.405112037	0.293052435	0.0872735985	-0.53852321	0.06588817	0.18933463	-0.0010607000000000255	-0.350474597	0.1330282685	-0.21456742	0.251888035	-0.40436339499999996	-0.248074295	0.053278685	-0.59991243	0.08843922000000001	0.16894173499999998	0.3750617535	-0.405611535	0.6599152100000001	0.0022065650000000006	0.48092675	0.48136305	-0.27920055499999996	-0.48142862	-0.13601923	-0.3190434015	1.0437987	0.71738362	-0.19819403
693223	0.001335144	0.06441498	-0.9124923	-0.52903366	0.32002592	-0.44072485	0.21566391	0.5272403	-0.82370615	0.25792503	-0.28516054	0.61631536	-0.48776293	0.52080107	1.3109221	0.86771154	0.4152155	1.0381923	0.25106287	0.6936741	0.4508648	0.4436202	-0.31106567	-1.0149922	-0.5732808	0.5849724	0.6550374	0.68241644	0.27228498	0.48828554	0.18314123	-0.75533724	0.282547	0.88224554	-0.92893076	-0.29666853	-0.001335144	0.41718388	0.4686985	-0.3088255	-0.26921797	-0.35796595	0.94549847	0.56733465	0.18399143	0.49681616	-0.09128189	-0.31622982	0.3107686
693225	-0.5852754	-0.31753564	-1.830138	0.44487453	-1.3158786	-0.42347407	-0.073774576	-1.2096026	0.16135669	2.3689249	1.4295785	-1.0078518	-0.9960635	-1.165694	0.76093125	1.7974255	0.920944	0.7069218	0.7638328	0.07749343	0.7418821	1.1295846	-0.8372557	-1.7252591	-1.1388528	-0.01761365	-0.09760642	0.010419607	0.74847865	1.4278047	-0.69550824	0.4816053	0.16274285	-0.93160653	0.576267	0.39304805	-1.0470431	-0.17909932	1.990216	1.368655	-0.51319337	-1.0060694	0.53142476	0.7445166	-0.00459075	0.39806533	-0.53009725	-1.0764229	0.4510653
139425	0.2757082	0.48063803	-0.7397256	-0.39723253	-0.42240095	-0.3555236	-0.19486523	-0.3386712	-0.49108315	0.8460326	-0.056806087	-0.060466766	-0.005580902	-0.09242439	1.5812726	1.4954944	0.625803	1.1684403	0.62541294	0.41599035	0.9582925	0.51756334	0.073978424	-0.7389655	-0.16033268	0.9949784	1.0213504	0.80471706	0.7060766	0.9148927	0.29755306	-0.36612654	-0.09708595	0.007617474	-0.36987877	-0.041490078	0.005179405	0.82491875	0.7299948	-0.21990871	0.10058451	-0.1612773	1.3411818	1.076417	0.25213003	0.8357687	0.3800435	-0.2459526	0.83059263
693226	-0.12425947	-0.01764059	-0.325325	-0.7460761	-0.84775925	-0.7756176	-0.5823498	-0.64613533	-0.9808817	0.3059392	0.6880784	-0.7078147	1.1980996	-0.77071524	1.2133031	1.0222726	0.25345755	0.68400717	0.50647545	0.030079842	1.2043333	0.32528305	-0.26027107	0.01764059	0.7939143	0.5998106	0.76226616	0.85573673	0.78019	0.4134488	-0.13237047	-0.15131617	-0.59710884	1.2510195	-0.46629238	-0.18698883	-0.48773623	0.30975342	0.52796173	-0.61420727	2.128735	-0.48919678	1.010921	0.58856726	-0.09885168	0.7944021	2.6006265	0.4910674	0.3071375
153733	0.118613005	0.2457025	-0.4347813	-0.6513374	-0.36548352	-0.5037792	-0.47904754	-0.5845382	-0.35339046	0.28269076	-0.4346826	-0.4991839	-0.3581202	0.1831677	1.3734348	0.8683107	0.35964084	0.64224505	0.42750192	0.4324572	0.4349525	0.1335218	0.23195386	-1.0056474	-0.51899505	2.0442393	0.53046346	0.6436546	0.5766728	0.573992	0.11589408	-0.349159	0.0710628	0.119844675	-0.6091325	0.061536074	-0.12082219	0.5163176	1.184161	-0.5632446	-0.3027022	0.015510321	0.9160092	0.80710196	0.56474805	0.5785253	-0.07272744	-0.44102693	0.40797544
1088	0.0874629	0.20605183	-0.9180417	-0.46933746	-0.7455387	-0.6601429	-0.5284858	0.36416388	-0.82493925	0.40436506	0.55835533	-0.3593669	0.70412827	-0.36035442	1.4134226	1.1674852	0.5076432	0.8863292	0.42487574	0.37272358	0.56100225	0.47628355	0.04209709	-1.0570679	-0.56209993	0.6790199	0.5929527	0.69265413	0.7888651	0.52325916	0.27317524	-0.57760954	-0.31074858	-0.2693553	-0.9475727	0.14820671	-0.2757392	0.4434409	0.55818415	0.88355637	-0.16339397	-0.39539146	0.88591003	0.73779345	-0.04209709	0.6105776	0.09069967	-0.42660522	0.3765359
693228	0.077907085	0.5796933	-0.37976217	0.0928359	-0.8047509	-0.66184187	-0.4536934	-0.43155003	-0.8363404	0.40103865	-0.31453848	-0.3923807	-0.42633104	0.77557945	1.2933826	1.0091438	0.6195402	0.9330249	1.1956229	0.52000904	0.54430723	0.68583155	-0.108017445	-0.88068867	-0.5389633	0.6649842	0.69769526	1.011313	0.6137829	0.49055767	0.02427435	0.11680937	1.4952402	-0.25169325	-0.09332037	-0.38213205	-0.3500471	0.37042856	0.58080006	-0.34833765	-0.26104116	-0.43681526	1.188376	0.7925396	0.32778788	0.6797633	-0.030480385	-0.6082001	0.54693365
1087	0.20802355	0.7051735	-0.6667032	-0.3107872	-0.4344244	-0.27433205	-0.1219058	-0.40319014	-0.5558157	0.5294924	-0.10906458	-0.2241292	-0.17355633	0.013646126	1.6305575	1.4260473	0.86097383	0.90917397	0.4815855	0.9087601	0.86543846	0.54493713	0.1549406	-0.7136426	1.2750163	0.94275284	0.83741474	0.6999426	0.7365303	0.83724403	0.3324871	-0.06694126	-0.19466066	-0.060244083	-0.5323119	0.39065075	-0.10446167	0.6738019	0.75673294	-0.160038	-0.013646126	-0.12356329	1.2060366	1.0416207	0.4399233	1.1644878	0.30460358	-0.1408782	0.73127604
693229	-1.1329756	-0.78479576	0.84589434	1.1950269	-0.117516994	-0.03619528	0.017541409	0.2528081	0.5016141	-1.647275	0.3711257	0.14670515	-0.6153331	-0.41539335	-0.9203634	-1.2148819	-0.26097965	0.38113928	-0.33937693	-0.24955893	0.19603682	-0.4746313	-0.33275938	0.6419444	-0.17217779	0.58316374	-0.13642168	-0.7170968	0.21588182	-0.5864086	-1.0478806	1.9797244	0.4326234	-2.4222512	0.4368577	0.2657647	-0.11074209	0.81736135	-0.28039408	0.50805616	-1.1048474	0.72750425	-0.30345201	-0.016254902	-0.5167966	-0.9508791	0.58036375	-1.0231299	-0.25487375
440279	1.5494764	1.337898	-0.17895436	0.9534948	0.5957124	-0.2385838	-0.6152327	0.24934411	0.9351165	-0.40778995	-1.16799	-1.3512232	-0.9663875	-1.0151289	0.5504391	0.33032012	0.18331075	0.25601315	0.052516222	0.3383777	-0.08159375	-0.24418569	1.127877	-0.68482137	0.505759	1.6997397	0.007833242	0.0692718	1.3726337	1.2751033	1.7034471	-0.29075217	-0.25295806	-1.0669057	-0.22173667	-1.1866472	-0.3214929	2.1021593	-0.21635985	-1.1238773	-0.981786	-0.23347783	0.92728114	0.44253898	-0.6359799	0.1604464	1.285651	0.78695273	-0.32004857
115416	0.8014784	0.23669243	0.28032112	0.12748623	0.50199413	0.61512184	0.6036291	-0.12784958	-0.5199423	-0.019170761	-1.8696814	-4.941283	-4.9000535	-0.17528439	-0.832571	-0.106669426	0.48014164	0.24371529	-0.53500557	-0.26581	-1.2888279	-0.1544609	0.6804991	0.07772541	-0.117152214	-0.18955898	0.43416023	0.07225609	-0.40452957	-1.5795431	0.6214056	0.1861782	0.04767418	-0.8120909	0.28141212	0.4776659	0.09677124	-0.97443867	-4.0654044	0.2685442	-0.7790375	0.13059139	0.5042286	0.12800026	-0.040735245	-0.09184551	-0.2513399	0.30738354	-0.43342686
1084	0.16173053	0.4906962	-0.8207629	-0.47770715	-0.47404313	-0.48741794	-0.25226426	-0.40857768	-0.4009025	0.5410149	-0.103949785	-0.2697432	0.03779483	-0.24976945	1.5897315	1.3008816	1.3111398	0.921757	0.49830794	0.37323546	0.78094745	0.53925157	0.1991322	-0.7577646	-0.2896464	0.8366358	1.0177338	0.6946528	0.83823085	0.678529	0.1795733	-0.2980883	-0.17582107	0.060885668	-0.5148642	-0.23964429	0.16249299	0.65530896	0.8102343	-0.28772426	-0.010332346	-0.025995493	1.315687	0.7890117	0.33040166	0.8261163	0.33841157	0.010332346	0.5872557
1082	0.33085513	0.65509486	-0.6552355	-0.2824967	-0.37843537	-0.3001244	-0.11497903	-0.243016	-0.47917485	0.5002725	0.005660296	-0.25832152	-0.20458722	-0.15588021	1.4547913	1.2791655	0.49900746	1.0503814	0.45437694	0.7133405	0.7804854	0.50143266	0.0743649	-0.76045585	-0.30066705	0.9280875	1.0607169	0.9108212	0.5336106	0.7962625	0.5263903	-0.28356767	-0.006024122	-0.058344126	-0.48202586	-0.14286208	-0.016620398	0.7289827	0.76896787	-0.013704538	0.012207747	-0.10055375	1.188524	1.0409796	0.30716395	0.71513295	0.33273864	-0.2884829	0.8777182
1081	0.26557636	0.71051264	-0.8347502	-0.36288643	-0.52150154	-0.18959618	0.066215515	-0.48397684	-0.47278166	0.7444277	-0.04575205	-0.23056221	0.074109554	-0.015942097	1.4926286	1.3903174	0.7889199	0.9623108	0.5791168	0.46603298	0.79356337	0.37551785	0.1089921	-0.82231665	0.003530026	0.79994345	0.7937236	0.8791957	0.6825309	0.6662407	0.7266059	-0.33272123	-0.22392654	-0.003666401	-0.52006435	-0.030597687	-0.049915314	0.71135664	1.0096159	0.056836605	-0.055752277	-0.21538258	1.1512604	0.94428444	0.22222996	0.6133275	0.17570353	-0.057166576	0.5461035
440275	0.08789396	0.36369848	-0.7029195	-0.2041297	-0.022487164	-0.31111383	-0.20857096	0.13591433	0.002294064	0.5699611	0.045224667	-0.21266317	-0.17139387	-0.3455119	0.13733625	0.2340579	-0.052485943	0.21350718	0.38606215	-0.23349619	0.101977825	0.031755924	0.008671284	-0.46563387	0.13216734	0.8176379	-0.0881114	0.3828082	-0.4335475	0.46132994	0.18070173	-0.45697355	0.013930798	0.042853832	-0.5463252	-0.17122507	0.2095027	0.34226465	0.9814429	0.34473276	-0.002294064	0.107633114	0.27868795	0.10657549	0.2410245	0.070189	-0.053431034	0.31690645	0.38748312
84067	0.6423087	1.2392211	0.1513772	0.15220785	-0.46505213	0.06672335	0.19520426	0.34340715	0.3801093	-3.7020388	-0.4513116	-1.37077	0.3435216	-0.80038977	0.14646864	1.2616811	0.33887243	0.5339341	0.79387045	0.62106276	0.347404	0.49067545	0.9782176	-0.27176523	-0.37946463	-0.07241583	0.040718555	-0.2901826	-1.024054	-0.011550427	0.86100817	0.12147474	0.07727194	0.49930906	0.08227873	0.3753934	-1.5587335	-2.8751597	-1.2839637	-0.1496892	-0.5874715	-0.87754774	-0.29861307	-0.030818462	0.17184114	0.60484266	-3.9927397	-2.3803678	0.39269876
84066	0.457932	0.57907486	-0.81247807	-0.31546116	-0.33556318	-0.3751793	-0.29476595	-0.25102234	-0.62735176	0.6200576	0.037889957	-0.07351017	-0.09384394	-0.2650113	1.5268097	1.3469863	0.7691641	1.1106572	0.7379117	0.48805714	0.99577665	0.61229277	0.28493166	-0.71461535	-0.3241043	0.9908557	0.81456614	0.83763456	0.49372768	0.9744892	0.26705647	-0.28045082	-0.1151433	-0.036278725	-0.65955544	0.007748604	0.04123354	0.6483307	1.0186377	-0.004469395	-0.021435738	-0.15373468	1.3026705	1.0656037	0.35200167	0.706563	0.3507638	-0.29176044	0.86221457
84069	-0.016433716	0.19740152	-0.8675742	0.35843277	-0.7299895	0.98905754	-0.59739923	1.5105639	-0.95322084	-0.03078556	-0.44501543	-0.50618696	-0.522326	-0.6100693	1.0711856	1.0141044	0.3752389	1.0350189	0.016433716	0.06242895	0.36095858	1.3634987	0.017793655	1.2542324	-0.60459566	0.3144908	0.35212755	0.5672426	0.25268698	0.9075389	0.68413496	-0.051328182	0.5963893	-0.17388296	-0.66107416	0.72737026	0.66386986	2.4857473	0.22928238	-0.53079176	-0.31914854	-0.50816727	0.67955923	0.5259676	-0.08549023	0.91697264	2.8991833	-0.5992012	1.3353505
85397	0.39723444	0.4997425	-0.9239969	-0.3937192	-0.4135027	-0.31413126	-0.19442225	-0.2626624	-0.71886396	0.5494323	0.002957344	-0.09354496	-0.07261133	-0.30727196	1.5799618	1.3008132	0.5366998	1.0154991	0.58840466	0.5522828	0.84721756	0.7907653	0.24195862	-0.605494	-0.34875488	1.1065426	0.95622253	0.8174238	0.58723783	0.73201275	0.30258465	-0.24137306	-0.03633547	-0.049401283	-0.64111996	-7.11E-4	7.11E-4	0.67254925	0.8928776	0.03980875	0.086359024	-0.07615566	1.1450357	1.0608363	0.46774435	0.7877908	0.3028612	-0.18404436	0.7389941
84068	-0.7255763974999999	-0.2977265050000001	-0.42582512	0.045404431999999995	-0.08146440824999998	-0.12883520125	0.155056715	-0.1461772925	-0.10230624249999996	1.03229189	-0.13334166625	-0.71856845	-0.7116940075	-0.5670884974999999	-0.14442049250000005	-0.4658685925	0.324921005	0.55162358	0.36556422250000004	0.426640745	0.8139917824999999	-0.06649851750000002	-1.0634420025	-0.45770383000000003	0.1890299325	0.36912428249999996	0.2690762265	0.11521519024999999	0.27159905500000003	-0.19483530249999997	-0.38466919175	0.07545816999999999	-0.0041043765	0.12483465625	0.3014502525	-0.4475164375	-0.0544195225	-0.926440365	-0.18564270500000007	0.22418404500000003	-0.666019562	0.09728002349999999	-0.04063927749999996	0.273253325	0.18345701125	0.1398321375	-1.1082453675	-0.8696442775	0.08688056999999999
84063	0.49135938999999995	0.7200593999999999	-0.7129516566666667	-0.43578290999999997	-0.3066560466666667	-0.4425476366666667	-0.19169951	-0.30936034333333334	-0.06853198666666671	0.5214095133333334	-0.18053197833333334	-0.23209429	-0.19330311	-0.1803538533333333	1.5969454333333335	1.2348165333333334	0.9637134866666667	1.03765645	0.5605495699999999	0.8917147233333332	0.7766079666666666	0.42067765333333335	0.057493369999999995	-0.42179060333333335	-0.32961003333333333	1.0082259166666667	0.8978336666666666	0.8016123733333332	0.70302343	0.8465903566666667	0.37266143333333335	-0.1600376766666667	0.43591039666666664	-0.09960206333333334	-0.6530311999999999	-0.13111162299999998	-0.10836362866666667	0.6353445166666666	0.7178916966666667	-0.26964998	0.020779291666666668	-0.17851718000000003	1.1140904333333335	0.9754826233333334	0.18745994333333335	0.76668199	0.2536203066666667	-0.28554249000000004	0.6379793333333333
85395	1.0651035	1.0094051	0.09483147	0.5100374	-1.0507259	0.017385483	0.77346706	0.108468056	-0.13471031	-0.1161232	-1.0566063	-0.743063	-3.287095	-4.66E-4	0.9870281	0.57993793	-0.4087	-0.2588749	0.6625061	-0.12157917	-1.3802519	-0.22321892	0.81396484	-0.41436195	-0.8755398	-2.373341	0.38571453	0.098137856	-0.19078732	0.15570927	0.8289213	-1.134532	-0.462039	0.013061523	0.07351208	-0.013784409	-0.5374222	1.4963417	0.96220875	0.6465149	-3.3482165	-0.9384241	0.50362396	-0.2525959	-0.103824615	0.036830902	-3.0460057	0.2133503	0.08433437
284276	1.0347679	0.6984136	0.29958224	-1.0634401	0.33707404	-0.54669833	-0.52884936	0.1355474	0.67119	0.9124706	-0.697819	-0.011294603	0.806751	-0.41756558	0.23983788	0.99155307	-0.001344442	0.51804805	0.5850575	0.35951734	-0.14545798	-0.40533757	0.75465274	0.25517535	0.3193786	-0.39332414	0.31227326	-0.14811492	0.5977423	0.42178988	0.8916862	-0.32015443	0.14942527	-1.338826	0.5847099	0.21722865	-0.26414466	-0.51005435	-0.5350635	0.07219195	-0.19556832	-0.5695455	0.20724463	0.876951	-0.14364934	-0.06611276	-0.9941814	-1.52752	0.029938936
84062	-0.49595123999999996	0.01650483833333335	-0.482230589	0.12061238333333331	-1.0691961213333332	-0.007941324	-0.3907779900000001	-0.46550694333333337	-0.04826744199999999	-0.8956393399999999	-0.34201311333333334	0.5841613666666666	-0.3133389966666667	0.6303080766666667	0.71536978	0.14058693333333336	0.06822466833333334	0.46554081999999997	-0.42685566133333336	0.18967302666666663	0.44941941666666657	0.4907848766666667	-0.68493182	-0.21259474666666667	-0.6863895166666666	0.22968378666666664	-0.05240353	-0.23930304666666666	-0.03475578633333334	0.26571044000000005	0.2679579266666667	-0.3621753833333334	0.08426532066666666	0.8692168333333333	-0.7814727466666668	0.6064592133333333	-0.608858841	-0.5939066333333334	0.21197119666666667	-1.7133224200000001	0.78918862	-0.9171157556666668	0.039968252333333336	-0.06450104666666666	0.52918586	-0.012353500333333342	0.26420284666666666	-1.4553012	0.11646882333333335
84065	0.363966	0.23474216	-0.38656235	0.25788593	0.059212685	-0.139637	0.023733139	-0.01923275	-0.01300621	1.1602964	0.21611881	-0.15549088	0.14391708	0.40001392	0.82421494	-2.5357337	-0.27219296	0.32425594	1.087141	-0.06285095	-0.98496056	-0.1902256	0.2771988	-1.2394228	-0.6388283	-3.2441206	0.38559818	0.45354748	-0.28174686	0.36243725	0.56004715	-0.7728205	0.11492634	-0.577301	-1.0002851	-0.30697823	-0.001615524	1.0583477	0.14674282	0.39463043	-0.83394146	0.39920807	0.8988571	0.84972477	-0.28711605	-0.21422482	-3.9187813	0.25075245	-0.095231056
284274	0.34466934	0.43203568999999997	-0.6789539	-0.348459485	-0.3667829	-0.440555825	-0.268984795	0.58624054	-0.56880785	0.581458805	-0.14339185	-0.26763247999999995	-0.0950171945	-0.1305129525	1.6094613	1.2597966	0.65578985	1.0868864	0.640584	0.703754665	0.62154793	0.51715254	0.19675230500000002	-0.775952325	-0.31807399000000003	0.95089365	0.87719703	0.8254978500000001	0.71883322	0.89080762	0.147109985	-0.41505551500000004	-0.10473418	-0.086441992	-0.6071586499999999	-0.113709448	-0.059374332499999995	0.725132	0.8177807500000001	-0.171136855	0.092952726	-0.11111855500000001	1.21298955	1.15254405	0.24597907	0.72847891	0.280364985	-0.09527277949999999	0.6752882
84064	0.35860348	0.57721996	-0.58552647	-0.4764099	-0.3363428	-0.41739368	0.014335632	-0.5022888	-0.33842182	0.23507786	0.22789955	-0.014335632	0.09715366	0.025751114	0.8622837	0.44292736	0.22540188	0.76827335	0.43036747	0.15993309	0.45016384	0.077243805	0.09731674	-0.947875	-0.3913803	0.7702265	0.50018024	0.30149174	0.16155434	0.018658638	0.41618824	-0.22207451	-0.21356106	-0.34989548	-0.642828	-0.30754566	-0.4306326	0.575119	0.74340343	-0.072413445	0.29833508	0.09222412	0.52932644	0.6102419	0.09187603	0.3364935	0.22545433	-0.029788017	0.44222355
284273	-0.08141327	-0.16265488	1.1341991	0.33153534	1.3828878	0.78035355	1.0686731	-0.34671307	0.5292196	1.6342783	-0.5794859	-0.30221558	-3.2223086	-3.0988884	1.5342274	-1.8355594	0.06402302	-0.09003067	-0.5945368	0.41476536	-1.3041296	-0.7996502	0.62218666	-2.944468	-0.13300705	-2.1883292	-1.4257021	-0.81055546	0.3574915	-0.4092121	0.20407104	1.0665731	-1.1669226	1.0304232	-0.821146	-3.2479677	-0.004533768	1.6024809	-2.374349	0.76747704	-0.18688011	-1.2639313	0.23054218	0.20814228	-0.9536419	0.004533768	-2.802843	-0.38342	0.16999722
693230	-0.3623309	0.2700572	-0.5946479	-0.16744566	-1.1667452	-0.5760598	-1.2375174	-0.2805376	-0.19190264	0.34376287	1.0474782	-0.2117219	1.0829978	-0.68948793	0.9262843	1.4469466	-0.03724909	0.22284985	0.5412259	-0.24275398	0.85296345	0.27019072	-0.7633891	0.53125525	1.0097976	1.465939	0.3636012	0.3998494	-0.09148598	0.17372513	0.31807852	-0.3084855	-0.4718852	1.8227687	-0.48077154	0.32300425	0.08586073	0.74148655	-0.09102821	0.5723891	0.9682555	-0.98543453	-0.067753315	-0.04782009	-0.30503607	0.17866802	0.31819344	0.067382336	0.03724909
693210	0.15700722	0.42826986	-0.7334657	-0.49231815	-0.40557337	-0.41017723	-0.16576433	-0.2244854	-0.4550352	0.6804433	0.08996773	-0.15572834	0.029539585	-0.39819765	1.6191916	1.256669	0.56354284	1.1663208	0.7232199	0.5757165	0.8094897	0.4740429	0.21134663	-0.9760628	0.16075993	0.9271507	0.9141383	0.75219536	0.65795517	0.8249717	0.38219547	-0.37972927	-0.14779282	-0.009032726	-0.6414113	-0.018571377	-0.15053844	0.64795494	1.1076584	-0.23401356	0.08106136	-0.025686264	1.2715206	0.7755728	0.19145012	0.60561323	0.14538813	-0.15463686	0.555552
693211	-0.7895138	-0.8079622	-0.47678494	0.5462787	-0.07797837	0.18846011	0.15151191	-0.34736943	0.6392591	1.2749774	0.9098165	0.5979717	-1.7577732	-1.7682431	-0.1329124	-0.37056327	0.009770632	0.31055045	0.23063779	-0.4567206	-0.061198473	-0.9785211	-0.9100721	-0.10793328	0.29977202	-0.9950402	-0.26150632	-0.9210346	0.5726335	-0.5887916	-0.90598226	1.7768438	0.6572807	-1.8367865	0.91144156	0.59739757	-0.037624598	-1.0986979	0.56313443	1.2086227	1.1302326	0.89271235	-0.17639422	0.49296165	0.24929595	-0.1596396	-1.4409325	0.744334	0.73669887
693212	0.27790213	0.87481403	-0.8574395	-0.39870167	-0.32185936	-0.10491037	-0.1616826	-0.140347	-0.4928131	0.5039096	-0.12088537	-0.13155127	-0.111270905	-0.123716354	1.6950488	1.3524046	0.7246003	1.1494465	0.7073183	0.52853966	0.9966974	0.5748277	0.17523003	-0.76655865	-0.3678398	0.9999628	1.0048866	0.79175806	0.83722687	0.95578766	0.23685884	-0.3619709	-0.21412086	-0.10766935	-0.5351105	-0.06747913	-0.10259771	0.7609186	0.7547374	-0.116855145	0.027305126	-0.185256	1.2015877	0.946064	0.28647995	0.85234404	0.404253	-0.26581335	0.8171549
693214	0.2078371	0.54964066	-0.8455787	-0.18973637	-0.58587456	-0.3739562	-0.24593353	-0.27681065	-0.497571	0.7146578	-0.08262634	-0.2385478	-0.06656599	-0.33859253	1.5955205	1.3324699	0.972311	0.94430876	0.7050581	0.4558215	0.97905684	0.42654562	0.055787563	-0.69482374	-0.20068455	1.0096126	0.76965714	0.9164276	0.519362	0.8041377	0.26623058	-0.37827587	-0.058012486	0.004209995	-0.5582695	-0.002765179	-0.061929226	0.6331215	0.8032074	-0.17930794	0.009269714	-0.18374825	1.1618986	0.9684434	0.3413806	0.81862354	0.3561244	-0.14041853	0.67097616
693215	0.37809873	0.5517814	-0.13014245	0.37696624	-0.94586253	-0.4345081	-0.74731994	-0.2012403	0.38151717	-0.6451595	-0.4552257	0.61444163	-0.26252246	-0.079898596	0.41949105	0.21023822	0.040868998	0.3821156	-0.018838644	-0.11164594	0.2455976	0.03451848	0.4253266	-0.15290284	-0.030744791	-0.07122636	0.28681827	-0.022131681	0.3744738	0.28139424	0.2894032	0.74368167	0.013783693	-0.380862	0.17002177	-0.27342296	-0.42332673	0.21181655	-0.39439607	0.120507956	-1.131069	0.40545154	0.2576282	0.46900773	0.024622679	-0.028983831	0.044505358	-0.16622376	0.24045777
693216	0.067508936	0.08187032	-1.1383178	-0.8574631	-0.8114474	-0.8717611	-0.5220134	-0.59702706	-1.0383532	0.2850926	-0.317024	-0.4500692	-0.15849757	-0.5670965	1.3431118	2.8747041	0.29764438	0.7293608	0.20013356	0.818939	0.49180198	1.1512783	-0.40348983	-0.9636605	-0.67085576	0.50152564	1.2951925	0.54293466	0.4780624	0.4721172	-0.2490232	-0.21774745	-0.6554935	-0.50582147	1.2271497	1.689059	1.4611499	0.30183768	0.4436624	-0.46328902	-0.43592095	-0.5787661	0.8846986	1.8918087	-0.06600356	0.41482186	-0.15312743	-0.41737008	0.63386846
693217	-0.13087797	0.17641068	-0.9643192	-0.036079884	-0.6316161	-0.3716669	-0.46697187	1.2859402	-0.5662532	0.47957754	0.036468983	-5.31E-4	-0.08377552	5.31E-4	2.3381243	0.9467058	0.44690275	0.9198961	0.003265381	0.55091095	0.7930002	0.45209742	-0.07299423	-0.091423035	-0.35280085	0.85959864	0.8721428	0.5359578	0.43951225	0.5322099	-0.014220238	-0.28578854	-0.31068087	1.3373384	-0.64679384	0.023797512	-0.05788231	0.5842409	0.72392845	-0.06613541	0.2381854	-0.065244675	0.98396015	0.65013695	0.19262123	0.51131535	0.009016991	-0.41390276	0.5411644
693218	0.41123176	0.61665416	-0.79381824	-0.32322526	-0.37214637	-0.33375144	-0.3455546	-0.35836148	-0.6001804	0.57395434	-0.1542089	-0.020955801	-0.10897088	-0.092170954	1.6161821	1.3601453	0.82075334	1.1254985	0.48620296	0.5325682	0.85085607	0.5737603	0.21037316	-0.71534944	-0.2231462	1.024544	1.015351	0.80662656	0.6472995	0.8894141	0.31150985	-0.27781892	-0.18066812	0.14048266	-0.57320523	-0.14896655	0.05918002	0.8335197	0.85318923	-0.16427779	0.043766737	-0.087950945	1.1098254	0.98703456	0.48608136	0.77972865	0.39953303	-0.07552314	0.6392052
693219	-0.44214535	-0.24730682	-1.4900241	-0.38008976	0.16088772	-1.2153654	-0.89188004	-1.1007247	-0.0534029	-0.10915327	0.57007647	-0.88076735	1.0770717	-0.953989	0.82974815	0.6566806	0.14331007	0.48907042	-0.17526722	0.015889168	0.8878269	0.76026154	-0.80305624	-1.4550009	0.83588076	0.21506977	0.6163664	-0.0049119	0.31647587	0.07842159	-0.37761497	-0.71994114	0.89215136	2.123999	-1.2792034	0.2985978	-0.80379343	0.05364895	0.046168327	-0.9908285	1.0134997	-0.85135984	0.50661135	0.70492125	0.36327267	0.74027205	-0.31558466	0.42730713	0.0334363
403282	0.04420972	0.38847327	-0.9833777	-0.6491673	-0.6856048	-0.72212434	-0.4166081	1.2464869	-0.79816985	0.39707065	1.6218541	-0.3919847	-0.23221374	-0.3475721	1.336477	1.1020796	1.6101301	0.8805249	0.50261426	0.4223187	0.73912215	0.67877126	-0.04420972	-1.0146782	-0.50527453	0.7660506	0.6658056	0.52319264	1.022783	0.6291106	0.16978955	-0.63674664	-0.36950517	-0.34168124	-0.8564546	1.9466755	-0.3534963	0.4627316	2.7861378	-0.27818418	-0.2646668	-0.3007195	1.0065649	0.74723315	0.07385278	0.89775157	0.05746579	2.0500758	0.5375407
403284	0.42223382	0.656605	-0.72960305	-0.33207202	-0.23677659	-0.42147088	-0.11324668	-0.26398253	-0.43789363	0.5739815	-0.17410302	-0.12954211	-0.09335971	-0.09511113	1.6506197	1.4595892	0.70154023	1.044337	0.70266175	0.5787041	0.9654596	0.87136817	0.13055634	-0.66065145	-0.28782535	0.9891932	1.0984604	1.0197046	0.898772	0.8306134	0.5606425	-0.2881286	-0.10970664	-0.006976843	-0.5870769	-0.15897393	-0.006251574	0.8313525	0.8920114	0.005497694	0.15869689	-0.005497694	1.2642376	1.0619533	0.36828446	0.8074386	0.28778958	-0.1879332	0.7825587
152405	0.2470169075	-0.005522966999999997	-0.563284635	-0.6860515899999999	-0.6393001	0.005976435000000002	0.6758172725	0.39983654	-1.07001805	0.09533643500000001	-0.66648625	-0.5072483999999999	-0.563531875	-0.73842525	1.037059525	1.6251867	0.26585055	0.7036495	0.07797360349999999	0.82641769	0.36252689	0.878438225	-0.162175415	-1.2762966	-0.7126805700000001	0.46929168499999996	0.68811153	0.60152459	0.477712165	0.27806449	0.68279028	-0.6172049	-0.717585335	0.814139135	-0.285429475	-0.36192655500000004	-0.22813771500000002	0.18968654	0.245002515	-0.751692535	-0.48591327500000003	-0.803982	0.923879385	0.69342184	-0.07056904500000001	0.465121035	1.03341605	-0.8020904099999999	0.23012065750000002
440270	0.15793943	0.48695707	-0.6735511	-0.20645475	-0.38448477	-0.3843341	-0.14638472	-0.30353117	-0.4575076	-0.076342106	0.028877735	0.105492115	0.14431238	0.036882877	0.62351084	-0.7399478	0.62197447	0.74965525	0.372149	0.5561223	0.61928034	0.4887843	0.1830945	-0.26246214	-0.17915678	0.46919298	0.5000634	0.6141019	0.61225367	0.44927263	0.30529165	0.012006283	-0.012006283	0.10883856	-0.5797982	-0.098780155	-0.020649433	0.29033232	0.08398676	0.08116388	0.22049093	-0.5779052	0.628366	0.34208918	0.34894037	0.48811674	-0.13660383	0.104500294	0.5852752
152404	-1.0232698333333332	-0.3236565616666667	-0.25895228	-0.2082149133333333	-0.98970351	0.20119063833333337	-0.14279271	-0.07600212	-0.08046690666666671	1.0742031866666666	-0.2812765466666667	-0.5327259703333334	-1.0659872810000002	0.3351092466666667	-0.40149368666666674	-0.5743811666666666	0.425110005	0.47798489333333327	0.6395902566666667	0.35105975666666667	0.07280572000000002	0.027384106666666647	-0.6076992433333334	-0.5360377633333333	0.2190731533333334	-0.9862608666666666	0.4969154933333333	0.39162285	-0.3971824533333333	0.4265537466666667	-0.6108404933333333	0.27212301666666666	0.48756804	-0.1489189466666667	0.11160914333333334	-0.23286960999999998	-0.8852263966666666	0.5636247136666667	0.2312124666666667	-0.9758818933333333	-0.26011211666666667	-0.023609316666666658	0.7564651233333333	0.2730741486666666	0.16535329166666665	0.2575418316666667	-0.37208113000000004	-0.25885311666666666	0.047057789999999995
84059	-2.0536157999999998	-2.1454649	-1.3119714	1.032795675	0.47923255	-1.42167642	0.49903369000000003	-0.14065194999999997	0.524081	-1.3664998750000001	1.40075275	0.8095486199999999	-1.44565125	0.6236078599999999	0.903445	0.9572012249999999	-0.09835458000000002	1.7043903	0.0016739299999999901	0.2984960125	1.81189795	-0.4726584	-2.73958325	-2.21267725	-0.729116675	0.5117070800000001	-0.168866878	1.29915405	0.092484235	0.49664235	-1.8423848500000002	-1.7996870999999999	-0.108099695	0.73353455	-0.95093272	-1.7621238	0.306628945	-1.568841	-1.7294936	0.457677125	-1.34071085	-0.081554175	-0.91945648	-1.02217695	-1.19921135	0.144932505	-0.8545535	0.31476043649999996	-1.5493242500000002
1089	0.22080994	0.58781815	-0.6965909	-0.4174738	-0.41173983	-0.46385145	-0.18950701	-0.26146555	-0.5881014	0.60426044	-0.11336994	-0.14905739	-0.17658043	-0.12590504	1.4761143	3.252787	0.62092686	1.0177584	0.67704964	0.4099326	0.7225399	0.5199714	0.27661657	-0.64003754	-0.3425827	0.8853512	0.9688611	0.6914754	0.5648327	0.79539967	0.46240807	-0.31717825	-0.120409966	1.8889661	-0.6082406	-0.18106937	-0.14604664	0.5844846	0.7361231	-0.19303274	0.06591177	-0.10830784	1.0767541	1.0139127	0.32330847	0.6921611	0.36739445	1.4895501	0.58011055
84056	-0.15808136666666672	-0.026888053333333328	-0.15972757533333332	-0.28237343666666664	-0.8910255466666666	0.28597322333333336	0.05098867033333334	-0.031095980000000006	-0.1262461413333333	-1.4808319666666667	-1.3925132766666668	-0.8412866633333334	-2.5939989	-1.15622887	1.2416400666666667	-0.19953824333333334	0.5387967433333333	-1.1693298333333333	-0.8978821666666666	-0.030597683333333348	-0.39898473333333334	-0.39647532333333335	0.14030505666666668	0.33835394999999996	0.6204641533333333	-1.0705774666666665	-0.4150972433333333	0.45323499000000006	-0.4930510506666666	0.14381996333333333	-0.05786260666666667	-0.06406291	-1.0252124433333334	-1.882551066666667	0.17178710666666666	0.45072969999999996	0.3379866333333334	-0.2355335666666667	-1.8173694666666667	-1.2167736666666666	-0.8395407999999999	-0.31121397	0.14521249	0.3691023183333333	-0.099285128	0.6103471100000001	-0.6574595666666667	-1.1500163033333333	0.08383274166666665
84058	1.2244291	1.4081059	-0.030456543	0.20154285	-0.5372658	0.14826012	0.32064724	0.06279564	0.47568226	-3.9476	-0.7831564	-2.0943832	-0.20079231	0.045840263	0.7568617	-2.9657311	0.119319916	0.07967758	0.7106085	0.2557459	-0.72015953	-0.14398098	0.9851084	-0.35225582	0.28197956	0.9578304	0.3408022	-0.18146706	-0.03742218	0.31877136	1.1468039	0.04382038	0.20502377	-1.5958672	-0.049630165	0.07245445	-0.26682854	-1.2891607	-1.3994999	0.0711565	-0.18443108	0.36632252	0.58410454	0.70751476	0.5976753	0.18310642	-0.8636389	-0.26108074	0.54676247
84057	0.5410744085	0.471160295	0.7011769999999999	-0.80903543	-0.706496835	-0.096169352	-0.4859072	-0.45363486	-0.263640758	0.08971631499999999	-0.399771565	-0.554270875	-0.04021203500000001	-0.54845035	1.10978065	1.1256789	0.453727365	0.625397075	0.225058435	0.37645949	0.5264025999999999	0.585741635	0.5188950299999999	0.052408815	-0.5961512250000001	0.35229910000000003	0.403428195	0.30339968	0.294139025	0.46170152	0.21773922499999998	-0.37563670000000005	-0.07951772	-0.48547615	-0.516465535	-0.48588502499999997	0.19420301999999998	0.18417108	0.7408839399999999	-0.5069934	0.30313000999999995	-0.15673362999999998	0.9213022	0.5622946	0.197174905	0.5207325199999999	0.650769135	-0.26448023	0.52657569
284266	0.043893814	0.36294317	-0.87102413	-0.4183855	-0.48335886	-0.5398731	-0.3446417	-0.40649128	-0.54378796	0.55550575	-0.048862934	-0.11816311	-0.11353207	-0.34872675	1.5022845	1.2457051	1.2208385	1.003715	0.6423135	0.31215668	0.6381669	0.5146551	0.05108261	-0.5350795	-0.17960215	0.996541	0.76561403	0.9158187	0.8897772	0.74758005	0.26363945	-0.42619085	-0.22960615	0.010412216	1.3571229	-0.17486572	-0.088944435	0.58418226	0.5699296	-0.3020506	-0.003952503	-0.24868107	1.3004665	0.9173484	0.2250228	0.6624155	0.21669102	-0.14718342	0.61992073
84081	0.103980064	-0.011070251	-0.68861246	-0.5280719	0.07823801	-0.5058732	-0.19889116	-0.5310898	-0.37039566	0.06697035	-0.23775291	0.46952772	0.13618279	-0.33296537	1.1070318	1.0668449	0.35605097	0.64327335	0.43398285	0.1973176	0.32777166	0.544487	-0.11178541	0.019564152	-0.16520548	0.8054209	0.5128002	0.4512248	0.4583974	0.5035286	-0.054476738	-0.055124283	0.018270493	0.19096994	-0.5100689	-0.1536994	-0.1824665	0.2171402	0.2537241	-0.7080326	0.35533857	-0.30544806	0.9101572	0.6719532	-0.070907116	0.2761693	0.25314426	-0.29782534	0.64996576
84080	0.19404984	0.48347855	-0.69705105	-0.33724308	-0.4261465	-0.70779514	-0.34773254	-0.52907944	-0.3075962	9.34E-4	0.010270119	-0.1379776	0.07168484	-0.008237839	0.75403976	0.18430519	0.3228321	0.64109993	0.47880554	0.24897671	0.5702448	0.33660507	0.06719971	-0.680624	-0.2565155	0.9830303	0.49748707	0.57538223	0.47508526	0.53916264	0.29998112	-0.45032883	0.034205437	0.11717796	-0.5582657	-0.12685108	-0.09608173	0.73591805	0.8719301	0.19278526	0.050894737	-9.34E-4	0.81363964	0.34636784	0.07800102	0.2595377	-0.052200317	0.12604427	0.54910755
84083	0.21476209000000002	0.012886175	-0.498584855	-0.46718323500000003	-0.431646945	-0.5748719	-0.34967934999999994	0.20080769	-0.019597649999999994	-0.17851818500000002	-0.84295286	-0.006217360000000005	0.12404691999999999	-0.15168917199999998	0.8241671349999999	0.535558799	0.2468146075	0.5878869250000001	0.084769605	0.27657448	0.53440679	0.37075746	-0.006186125000000001	0.288211475	-0.27347766500000004	0.22519125	0.73469697	0.424924505	0.43425691	0.60049022	-0.19564664999999998	-0.14539444750000002	-0.459232215	0.154407145	0.1156093	0.4633232245	-0.20526754900000002	-0.009662749999999998	-0.039495124999999964	-0.12320411499999999	-0.38647090000000006	0.033997178	0.753804315	0.620233415	0.34831679	0.5346576000000001	-0.429804685	-0.34243691	0.6485918749999999
285596	0.18483996	0.55734944	-0.90482306	-0.47370887	-0.5616472	-0.63457894	-0.3256719	-0.3377092	-0.55429864	0.4347713	-0.21991229	-0.30992103	-0.17995667	-0.110571146	1.4082596	1.268193	1.4465487	1.0355327	0.4124024	0.5203731	0.7108519	0.50676894	0.07832646	-0.7889154	-0.27409482	0.8685224	0.58149886	0.6844671	0.6609714	0.7928064	0.19358754	-0.4686482	-0.2199781	1.9623106	-0.69896674	-0.19673657	-0.12525058	0.55237794	0.6657593	-0.11017299	-0.07707763	-0.28429198	1.1299026	1.218971	0.17859244	0.6689713	0.07934451	-0.25735307	0.6029327
285598	-1.8503275	-1.1783848	0.29872084	-1.2721648	-0.053784847	-0.5147481	-0.277143	-0.39899778	0.19260836	-2.2680297	0.26261377	-3.1114507	-0.88874865	0.18938875	0.72236204	1.6620421	-0.26703978	0.18315458	1.0626483	0.12051153	0.9873252	0.87320757	-1.8855991	0.46189833	-3.2249937	1.122889	0.0783267	0.54483557	0.59246683	0.9850097	-1.9984398	-0.09424734	0.022070408	0.1567769	0.72888994	0.48397017	-0.054262638	0.66342497	-2.2654572	-3.11736	-2.8484788	-1.3865943	-0.5611124	-0.33885717	0.47562075	0.14113283	-2.6728535	-0.01951933	0.8920293
441549	0.2108972	0.3958423	-1.179271	0.094935656	0.4826672	-1.0736315	0.95010686	0.21653867	-1.7278693	-0.6056502	0.4216969	0.6426146	1.4921763	1.8883126	0.52428603	0.17049575	1.2002165	0.6255958	-0.39702725	0.0845592	0.30115867	0.54440236	-0.46546292	0.7491343	-1.3015254	-0.26412606	1.6106713	0.55418897	0.393018	0.27698636	0.0958364	-0.33521914	-1.2946098	1.895303	-0.3698628	0.003362417	0.16243339	-0.49745202	-0.52563596	-1.2814167	0.5382426	-1.4434402	0.6925051	0.5072515	-0.37782598	-0.003362417	-0.90025306	0.47857785	-0.3314011
126133	-2.1912565	-2.1233783	0.5584345	0.091116905	0.9128971	0.10372639	0.4271536	0.18959618	-3.1652417	-1.9991512	-0.98979187	0.21872425	-2.4115057	-0.6726589	1.4016733	1.7421875	0.5805874	0.41992092	0.5703058	0.1532774	0.3599472	0.5022898	-0.4467783	0.871974	-0.7020798	-1.726203	-0.28571224	-0.27789116	0.24623775	0.30148602	-1.4303608	-0.06866169	0.23404503	0.44848824	0.08690071	0.78086376	0.22865105	-1.8222256	-1.8709745	0.3152361	0.37033653	-2.5307379	-0.11550808	-0.12615013	0.7168312	0.9124279	1.1592321	0.618557	0.3383646
441543	0.006162643	0.44805145	-0.78006935	-0.4168272	-0.6245184	-0.17686701	-0.31031513	0.75857925	-0.7409539	2.5185022	-0.2384386	-0.30963278	-0.15862083	-0.26998568	1.3641458	1.0681295	0.6469493	0.985445	0.4268999	0.6574435	0.5820241	0.27999687	0.07532501	-0.8549056	-0.4385743	0.81503963	0.87519455	0.6290064	0.43478727	0.79998064	0.17355156	-0.5837717	-0.33153915	-0.0787282	0.21620893	1.4620285	-0.036489487	0.59122515	0.5626769	-0.3334446	-0.12973356	-0.3969617	1.3573079	0.8294215	0.3382511	0.6868715	0.09614372	-0.4983902	0.7574477
126129	0.8243599	1.4035406	0.14537811	0.73475933	0.691535	0.0565176	0.50149345	0.75449085	1.1195526	-0.5881643	-0.056937695	-1.6449966	-1.5007167	-1.4892654	0.2090621	-0.1576519	0.86377954	0.5633774	-0.893136	-0.83274746	0.07883406	0.79352856	2.3501081	-0.37996292	-1.0237427	-0.33710146	-0.5039301	-0.5727973	0.8574362	-0.46038103	1.8091869	0.16850853	-1.4627457	-1.455576	0.51024914	-1.5441437	0.6066046	-0.7367568	-0.6385989	-1.5027223	-1.4501748	-1.5692854	0.031624794	0.2634735	0.4439373	0.40194654	-1.2473645	-1.6979332	1.4033403
84085	0.688655265	0.46632637000000005	0.6651085800000001	0.03237949999999998	-0.8533278799999999	-0.13932669	0.052853466	-0.02952731	0.291974425	-0.20730293	0.15980375	0.31712807000000004	-0.23905146	-0.22381413300000003	0.14565671	0.242280365	-0.05954826	0.09898984	-0.07021272	0.26511704999999997	-0.064108011	-0.480072375	0.62783685	-0.526281722	-0.7824260000000001	0.14116895	-0.254448295	0.013790009999999998	0.270484568	0.199842335	0.55818165	0.6560338699999999	-0.31392085	-0.534263025	-0.05030167999999999	-0.651343475	-0.45877802500000003	0.651366355	-0.31859863	-0.9734176299999999	-0.0773619425	0.0093747375	0.452788235	0.23201547499999997	-0.105988145	-0.165740849	-1.2098938499999998	-1.4081751	0.332339897
84084	0.35302973	0.5714717	-0.77227783	-0.36753416	-0.29050684	-0.43350697	-0.16117048	-0.35127068	-0.5066805	0.6689882	-0.048178196	-0.17040348	-0.0773592	-0.013504028	1.7601442	1.4046507	0.62082624	1.1111922	0.64880943	0.7507496	0.8134246	0.51523495	0.67002916	-0.68298244	-0.29197454	0.96395874	0.8219738	0.81544113	0.6186433	0.8563938	0.1922884	-0.45862484	-0.004930019	0.013569355	-0.5207157	-0.114634514	-0.16003084	0.7685256	0.8308873	-0.13146162	0.002503395	-0.08616209	1.1303377	1.095593	0.49572754	0.792315	0.41700077	-0.035006046	0.7000232
84070	1.4122427	1.0468662	-0.57007766	-0.034615755	-1.5599868	-0.66131854	-0.003167868	-1.3953407	0.25696158	-0.64483523	-0.99098086	-1.1352098	0.8804109	0.8446052	0.38387418	0.85339236	0.3223436	0.73355985	-0.5129478	0.28560805	0.75170064	0.37791228	1.3354814	-0.41674495	1.9926937	-0.2054112	0.77723193	0.90848947	-0.040770292	1.2784393	0.62553763	-0.8055451	0.64366794	-1.0804226	-0.78071094	0.010082006	-1.1939018	-0.45381665	-0.45969176	-1.5163457	-1.1543462	0.7403972	0.6992357	0.29134488	-0.5370767	0.5387366	-0.7492969	-1.2389352	0.19363666
84072	0.151865125	0.5043739	-0.755106805	-0.363818535	-0.332791925	-0.43419254	-0.21218574	-0.440403105	-0.68167889	0.467295525	-0.02065861	-0.257076625	-0.20240176	-0.24135148499999998	1.7381145	1.2789551000000001	0.65846597	1.00396813	0.606435415	0.5323053600000001	0.90450918	0.501949435	0.15434158	-0.23483287999999997	-0.20196927	0.9129343999999999	1.0038723	0.75059188	0.590151435	0.9302557650000001	0.32030236	-0.23337161	-0.21257484	-0.052148461	-0.4976374	0.0260347125	-0.11562121149999999	0.648611185	0.66106855	-0.17324388	-0.044872880000000004	-0.07390677749999999	1.08205235	0.92616475	0.40039098	0.7649601500000001	0.1960152375	0.08795249499999999	0.62641512
84071	0.04353725000000008	0.8641182	-0.97472273	0.039545180000000006	-0.318320395	-0.31647241	-0.49050365500000004	0.127838255	0.259681825	-1.99936215	-0.16948116500000002	0.78500758	0.291819202	-0.2502478385	0.50926555	0.318129895	0.145118593	0.003519894999999995	-0.7296475	0.2689749	0.14559162999999997	-0.189627767	0.7397853	0.06516754999999999	0.521975635	0.745853785	-0.202597743	0.244907975	-0.036203026500000006	0.17368424	0.544572	-0.34874904	0.700592165	-1.1565286	0.12052500499999999	0.2532159135	-0.02439271500000001	-1.82332385	-0.22051083999999999	-1.6029318700000001	0.921755925	-0.03708255499999999	0.22065413	-0.1106551865	0.33113159000000003	-0.14492643	-0.2460717	-1.3383449	-0.018570064999999997
126123	0.1799612	0.5883312	-0.89202166	-0.5207653	-0.42790985	-0.38912535	-0.17275476	-0.23460817	-0.5978241	0.52362204	1.6231637	-0.15861702	-0.012592793	-0.20362616	1.5983171	1.3717976	0.6999402	1.1436234	0.7137079	0.4930048	1.006607	0.8241706	0.19294214	-0.75296926	-0.17454767	0.9073782	0.9268713	0.93324184	0.7547827	0.7726598	0.36177826	-0.43525696	-0.1830244	-0.08422804	-0.7195444	-0.020587444	-0.026479721	0.6714368	0.7547512	0.033700943	0.08754444	-0.11458063	1.2603607	0.98796797	0.33299732	0.8343024	0.29689217	-0.17632103	0.69894457
440200	-0.6642592	-0.58651614	0.17910361	1.2975147	-1.3726466	-0.49240613	-0.35838866	0.64766	1.1389949	-0.34652734	0.42889857	1.7830131	-1.1033862	-1.1303279	0.5589912	0.32259154	0.65403724	0.47639775	-0.33834004	-0.23560691	-0.13691401	1.7317293	-0.8127625	-1.5963657	-1.1256754	3.4826562	2.0660074	-0.059494734	0.60476947	0.44964385	-0.67744327	0.34485602	0.5541713	2.1004484	-1.6846621	-0.84307027	-1.1348841	-0.21954274	-0.25874162	-1.1351397	-0.79291224	-1.3955634	1.1233714	0.63598037	-0.12946439	0.07901454	-0.60377717	-1.2190425	0.22308326
441531	0.86309576	0.8135953	-0.86888075	-0.30233526	-0.45231676	-0.13719225	-0.1107564	-0.5026994	-0.09369993	0.26589537	1.1079602	0.3364854	0.45158625	0.67874765	-0.50984526	-0.90740347	0.10373545	0.92769384	-0.8067813	-0.001676083	0.21855974	0.3510909	0.5433564	-1.0483432	-0.24043512	0.49703932	0.5308862	0.10371733	-0.72238207	0.6831651	0.72422266	-0.2105794	-0.4103341	-3.642085	-0.97802496	-0.28039312	-0.37789392	0.24723577	0.73653746	0.5982928	0.016792774	0.55870104	1.5851569	1.1861644	0.1331563	-0.35307264	-1.1104636	0.31513166	0.95146227
126119	0.48411655	0.021347046	1.2979984	-0.23887634	0.575366	1.1575832	-0.78540087	0.69548225	0.14456367	-1.4828911	-0.007842064	-1.9150639	-2.1609483	-2.3718076	-0.48470068	-0.71234846	0.28142834	-0.8606677	0.08384228	-0.061719894	0.056729317	1.0099211	-1.820085	0.33543396	0.25970078	-1.0875301	0.007842064	-0.21905231	-0.90759516	-1.3696413	0.51468086	-0.4701624	0.16525078	-2.0499716	-1.1136465	1.1191406	-2.0281324	-1.4439301	-1.2663641	0.5755987	-1.9007659	-2.3639798	0.16070032	0.5180826	0.8019161	-0.63404036	-1.7295833	-2.3043866	0.21973991
442867	0.16249299	0.26231933	-0.7060635	-0.5498178	-0.43111062	-0.573478	-0.39165664	0.12652946	-0.8830378	0.19435573	-0.30599952	0.24982238	0.53176093	-0.57435775	1.1819198	1.0856979	0.5254524	0.95976424	0.29709315	0.26734376	1.1578324	0.455415	0.24491143	-1.026078	-0.21537185	0.7264087	0.73867583	0.55534244	0.5283239	0.5121739	0.15726972	-0.7287657	-0.45861125	0.08211017	-0.5410745	-0.28326964	-0.38294435	0.5062916	0.56946635	-0.062045813	0.3227694	0.48646665	0.94919324	0.8242271	-0.058371782	0.72097373	0.9364841	-0.56083846	0.24097323
84078	1.2723935	1.4096329	0.20885968	0.6741545	0.1845944	-0.083105326	-0.08332276	-0.62300706	-0.007358789	-0.27881503	-0.21830821	-0.6990392	-0.8121884	-0.096963644	0.7110536	0.30348897	-0.13173032	0.20848632	-0.21618152	0.071391344	-0.030504465	-0.06897855	1.3210862	-0.28868175	-1.0274422	0.116087675	0.4311998	0.26671004	0.23460555	0.09280038	1.1420224	0.7939589	0.26183105	-0.37199998	-0.048867464	-0.4431317	-0.21738696	-0.20682406	-0.081736326	-0.037036657	-0.41278577	0.53827024	0.49651313	0.48561454	-0.16009164	0.007358789	-0.50666547	-0.41768813	0.10636401
442868	0.31822515	0.35994124	-0.90457416	-0.32348752	-0.50980496	-0.4256761	-0.2533505	-0.32006907	-0.5683181	0.5016949	0.005707502	-0.2380073	-0.1800754	-0.06409764	1.5473378	1.3584807	0.72383046	0.99799275	0.4839728	0.3773353	0.91378045	0.48297095	0.14939427	-0.56246877	-0.28362298	0.9225981	0.8920605	0.7153609	0.52910733	0.88675475	0.0476048	-0.6298077	-0.19212937	0.27407193	-0.61755395	-0.1821425	-0.06981349	0.50169206	0.7686188	-0.14437652	0.044139624	4.24E-4	1.1754444	1.037215	0.24440932	0.7680085	0.44654536	-0.22316575	0.5489371
84077	-0.14630103	1.2295959	-1.2225668	-0.8989284	-0.98249984	-0.7897632	-0.56324124	1.2124765	-0.96904254	0.23234868	0.93745494	2.0720584	-0.50238204	-0.07067609	1.2453463	0.82326293	0.58854175	1.3619363	0.3340237	0.80368924	0.4680717	0.08805919	-0.24398446	-1.1594565	-0.58434176	3.9503877	0.5726116	0.5680468	0.783921	0.5403826	1.3755023	-0.6885288	-0.5233195	2.4322164	-1.0306823	-0.54261327	-0.53420186	3.1792648	2.7269704	2.021548	-0.44848657	-0.15733266	0.90590405	0.7718842	0.5086205	0.40620208	-0.10399127	-0.40736175	0.2764957
84079	-0.18313837	0.011024475	-0.84922934	-0.5751581	-0.9483762	-0.60283995	-0.20552492	-0.22778082	0.21485901	1.1085691	0.47442293	0.59226465	-0.26437902	-0.21692276	1.1697316	1.3686309	0.39810085	0.809855	0.15732574	0.18797684	0.5259023	0.1833415	-0.16123629	-0.60426474	-0.17917919	0.15820026	0.45641232	0.27802134	0.52663946	0.6120367	-0.10843086	-0.15098953	-0.30037355	-0.15676355	-0.2008586	-0.13892698	-0.28263474	0.055804253	0.5653782	0.56057215	0.21109104	0.093589306	0.42501926	0.51082945	0.08194351	0.39262056	0.9765701	-0.36930227	0.49690723
84074	0.61314154	1.0179772	-0.6536021	-0.032456875	-0.883327	-0.21749926	0.4001484	0.71737766	-1.0180631	0.032456875	-0.6594887	-0.6350918	-0.60416555	-0.49214745	1.189992	0.83639	0.22759342	0.6765461	0.046634674	0.21645784	0.33273458	-0.09184456	0.47564316	-1.3058228	-0.8783927	0.49314737	1.0422516	0.57251453	0.7810426	0.97234774	0.3857088	0.2702961	-0.64801836	-0.46680975	-1.0914116	-0.61486864	-0.64344454	0.19960737	0.2441845	-0.5973854	-0.5229244	0.5483546	0.748785	0.88558054	-0.12288046	0.5711198	-0.25170326	-0.8159466	0.92768717
84073	0.7886348	0.19956684	0.1815691	-0.03511572	0.11413956	-0.7562599	-0.49516153	0.17357588	-0.8941846	0.15469456	-0.47082376	-0.5717478	-0.41170597	-0.4091072	1.2919741	0.9216814	0.23407316	0.81724787	0.1309495	0.35518408	0.5972657	0.45569897	-0.31126547	-1.0939922	-0.5675068	0.69878006	0.6279888	0.39983225	0.49640656	0.75725174	0.14820671	-0.21878576	-0.39729786	-0.3732481	-0.95317316	0.36166954	0.71722317	0.28698635	0.46074915	-0.5636425	-0.3789096	-0.5611267	0.9672384	0.74642277	-0.02570486	0.74004126	2.4317412	1.0445943	0.43527985
84076	0.26762152	0.71834564	-0.8632617	-0.46829224	-0.55429363	-0.3313427	-0.015357018	0.21123314	-0.49778748	0.6368365	-0.158494	-0.16842985	-0.13043118	-0.117283344	1.7210231	1.2776685	0.7410598	1.1677299	0.5871453	0.55880785	0.89968586	0.38438988	0.054144382	-0.8113513	-0.32099724	0.8322511	0.9423361	0.7794862	0.6828666	0.8478532	0.30955505	-0.43156147	-0.19490528	-0.15462351	-0.60753345	-0.10365152	-0.028895855	1.6886244	0.7225599	-0.23962688	0.015357018	-0.19005108	1.2003994	1.044342	0.40399742	0.7796097	0.3475027	-0.06972647	0.7437773
84075	0.57657158	0.33308303499999997	-0.7700337150000001	-0.487829815	-0.545795335	-0.486315365	-0.26721585000000003	0.523256635	-0.5950256549999999	0.5432838099999999	-0.1149565	-0.22350657	-0.15749204149999999	-0.27066839	1.5654229	1.28250395	0.69653762	0.9454743	0.5313369	0.69628942	0.78782212	0.51293932	0.15680301	-0.8615216	-0.292697315	0.93800962	1.1304771	0.83539618	0.83517206	0.6977788199999999	0.49760902	-0.179522635	-0.190144185	-0.10548627649999999	-0.661763785	-0.31221664	-0.0701869725	0.60197985	0.70681487	-0.31185639	-0.1046470385	-0.121742364	1.1832551	1.06052765	0.223102925	0.7342933300000001	0.23008168	-0.109694363	0.510984075
201931	0.600099575	0.596457935	0.27330113	0.1941309	0.9967656	0.5353379300000001	0.70195817	-0.27344037299999996	0.223034855	-1.41743229	-0.251089575	-0.19351721699999996	-1.650794509	-0.694271595	-1.1348903	-1.4344007775	0.33413839	0.27135706	-0.5455246	0.37784530000000005	-0.64858722	-0.7070469699999999	0.553981305	0.074448584	-0.393640035	-1.2745654499999999	0.5593905299999999	0.17482137	-0.41772079500000003	-0.60694883	0.47542665000000006	0.03116511999999999	0.393166075	0.23037958000000003	0.02740049	-0.23698807	-0.432083605	0.18771457749999998	-1.69469575	-1.25470207	-0.601521945	0.147567275	0.25435448	0.52951671	-0.124220372	0.47175791	0.2660842	-1.2821540699999998	-0.16677046999999998
442894	0.4300108	0.5144968	-0.83499527	-0.47717285	-0.5938897	-0.32217026	-0.13584661	-0.3958397	-0.59699106	0.65150404	-0.013917446	0.15532684	-0.06585646	-0.24981165	1.6164274	1.4010139	0.6235695	1.1131868	0.5160575	0.5522599	0.6901336	0.527102	0.04798937	-0.65480137	-5.64E-4	1.0218024	0.8523717	0.8535514	0.79305553	0.8937354	0.24405098	-0.42339087	-0.13030672	0.007114887	-0.41236162	-0.074258804	0.017739773	0.7029238	0.6825671	-0.24953318	-0.011162758	-0.029564857	1.3058066	1.0993557	0.26413345	0.88635254	0.24021626	-0.35881758	0.74232435
442895	0.20044947	0.66030836	-0.5139499	-0.39325857	-0.28310633	-0.43725252	-0.2903018	-0.26336908	-0.5121045	0.5828686	-0.07978392	-0.256907	-0.023726463	-0.038159847	1.4362254	1.2512312	0.68069077	1.0904074	0.56766367	0.5966039	1.0842981	0.44168282	-0.04950714	-0.7495637	-0.16000986	0.90911484	0.8804841	0.8911433	0.79506445	0.62828636	0.41384172	-0.400867	-0.066372395	0.016301155	-0.5941539	-0.11962795	-0.0673151	0.6798239	0.7533097	-0.20143557	-0.06394434	-0.2124834	1.220654	1.0982008	0.442811	0.9002285	0.24021244	-0.14686918	0.52227354
114131	-0.26023173	-0.39706588	-1.4553072	0.09040618	0.7802665	-1.1660392	0.3716929	-1.1132491	1.6345565	-0.3603418	-0.93852353	-1.1313283	2.4294736	2.1586225	2.662893	0.46133542	0.6995008	0.45575976	-0.24538827	0.40033317	1.4314783	0.6774242	-0.6613991	-1.4088061	1.2248304	3.196348	1.3815405	0.6796453	0.31581235	1.21404	-0.5445392	-0.5644734	0.99344134	-0.97982574	-1.3182728	1.5809658	-0.87592435	-0.17054677	-0.056413412	-1.0226138	1.329603	-0.9516938	0.53813195	0.116805315	-0.18863463	0.33371377	-0.51894784	-1.1220076	0.5520141
114132	0.27426004	0.47548056	-0.8188205	1.133975	-0.30782795	-0.5170684	-0.28369904	-0.32233524	-0.5163722	0.509511	-0.0650506	-0.11348581	-0.34916782	-0.41434956	1.6464291	1.2712312	0.72981644	1.0592165	0.6124811	0.83638144	0.73357296	0.5309267	0.31685257	-0.819952	-0.28880978	0.9283247	0.962965	0.79407406	0.6470432	0.8020215	1.1912727	-0.41782808	-0.1060586	-0.09154701	-0.5266137	-0.25255156	-0.09329176	0.69450474	0.7237129	-0.17047453	-0.25277758	-0.33937263	1.1827669	0.8817291	0.41660976	0.78966093	0.22743559	-0.25378323	0.6693077
442897	0.12485051	0.28539968	-0.04038453	-0.61770177	-0.6368096	-0.53893113	-0.38581204	-0.3736179	-0.6851733	0.4197905	-0.21424174	-0.4402721	-0.28742623	-0.3414104	1.4511082	1.1852777	0.3978417	0.8118479	0.49251723	0.566138	0.8978226	0.7404244	-0.06716561	-0.94093585	-0.40525746	0.8161986	1.0361955	0.7565234	0.850548	0.6370208	0.2921574	-0.565943	-0.1953609	1.515137	-0.469146	-0.21610856	-0.110801935	0.5529015	0.6691983	-0.421674	-0.19960523	0.6501539	1.1421382	1.1110532	0.49525332	0.76399827	0.13956523	-0.43092418	0.36024737
442898	0.10275197	0.08957553	-1.0192702	-0.6342995	1.0987694	-0.786546	-0.5460174	1.1626523	-0.74710107	0.27681088	0.86252284	-0.32312655	-0.6455176	-0.4921205	1.3190801	2.6182616	0.35783792	0.9151342	0.45260882	0.20941758	0.3801272	0.7170789	-0.018798113	-0.94847083	-0.5250952	0.64066577	1.0609186	1.5476682	0.44834828	0.53401065	0.018798113	-0.7051265	-0.49122214	-0.35531974	0.2422278	-0.5402248	-0.44336486	2.9735653	0.42454934	-0.4437244	-0.2331779	-0.42723107	0.79499936	0.59600186	0.032458544	0.43787074	-0.019652605	-0.50456786	0.5695889
114134	-0.99963164	-0.8857143	0.72707057	-0.21903968	0.51074004	-0.08950734	0.34847426	-0.07139754	-0.5340998	-0.6852114	-1.1715577	1.038965	1.0143802	0.794358	0.33798003	1.2493875	-0.22377801	0.46690297	1.7894752	-0.20477366	0.11865497	-0.3452189	-1.3302271	0.6642034	-1.42574	1.6322429	0.83086705	-0.5159581	0.93329597	0.3389938	-0.89884496	0.53184676	0.050940275	-1.4702342	1.3366058	-0.001003027	0.68210196	-0.5687735	-0.5827029	0.26645064	-1.3228605	0.0724175	0.78351045	0.5029018	-0.5054071	-0.24429202	-1.052355	-1.4322512	0.0892508
442899	0.20062065	0.56055164	-0.7791877	-0.34936142	-0.41430235	-0.32337046	0.006124497	-0.48775482	-0.8034153	0.56250334	-0.12039614	-0.21989393	-0.06664753	-0.25352335	1.5885305	1.3346443	0.8197193	1.0953078	0.60516024	0.6071248	0.9130144	0.70023537	0.28061056	-0.6217079	-0.13341808	1.0878568	0.8481636	1.0041442	0.65272665	0.82646465	0.56517315	-0.26888323	-0.21398163	-0.06656599	-0.57838297	-0.11433983	-0.06870794	0.70854235	0.7973676	-0.14145947	0.033360958	-0.025234222	1.3583965	0.961421	0.32416677	0.85666084	0.3640542	-0.16618347	0.7316065
127435	0.46462774	0.13834429	-0.35849237	-0.54897356	-0.8635335	0.18257856	0.95807886	0.094780445	-0.835197	0.4553008	0.037520885	-0.38210154	0.23207903	-1.0829053	0.6683903	-0.43453503	0.24869108	-0.2521963	0.16457224	-0.27287722	-0.5666895	-1.3499823	0.474154	-0.34997225	-0.1482377	0.35787535	0.3178544	-0.8262291	0.41814184	-0.612854	0.22865534	0.4793725	-1.9864044	-0.24832582	0.22011709	-0.26010847	-0.12014723	0.98983526	-0.4385147	0.015738964	-0.21053648	-0.095424175	0.3213725	1.28023	0.23634863	0.4896207	0.18888998	-2.3038945	0.2205472
343099	-1.850059965	-1.7847109	-0.15098357499999998	-0.48412751	-0.532763235	-0.004756209999999997	-0.397437575	0.4958789325	0.343493225	-0.0639607905	-0.7371881	-0.4635479475	-0.6222794	-0.61657999	0.7549464499999999	-0.46022654	0.35227895000000004	0.20383405799999998	0.86419795	0.48074460999999996	-0.2575867215	0.05160236999999995	-2.22162198	0.7322676	-0.3832717	-0.72205854	0.018096685	-0.563685415	-0.56242802	0.8411614985	-1.5130476750000001	-0.50718785	0.55344415	-1.7828161	0.468066455	0.9832575450000001	-0.33974909999999997	-0.27402638999999995	-0.563389795	-0.57560373	-0.563361875	-0.38096166	0.1771807665	0.318262575	0.527966728	0.015193465000000003	-0.644970425	-0.508392788	0.132589818
440224	0.39675713	0.5554013	-0.6746321	-0.3670473	-0.42783785	-0.35962725	-0.18759537	-0.17446947	-0.3926487	0.5841117	-0.06055689	-0.036014557	0.0207448	-0.27071428	1.5354905	1.3903723	0.8081064	1.0168762	0.69715786	0.56754017	0.87035275	0.7289748	-0.023178577	-0.6889906	-0.17767477	0.98825836	0.95167685	0.80680704	0.76415634	0.8760228	0.3120222	-0.34077072	-0.14197731	-0.22335291	-0.66023016	-0.020234585	-0.060353756	0.6935806	0.6881323	-0.13183117	0.23761177	0.034861565	1.1936059	0.9342742	0.2325697	0.69721794	0.3783865	-0.15583706	0.66846514
442890	0.38498926	0.45938492	-0.8495784	-0.39318752	-0.4678998	-0.30237818	-0.17944574	-0.32318258	-0.63447905	0.5511117	-0.080765724	-0.093817234	0.013809204	-0.026510715	1.5752292	1.3120766	0.74097824	1.1317587	0.5935106	0.52302265	0.8378	0.5455556	0.17901516	-0.820755	-0.2218852	0.9700861	1.1018629	0.98614645	0.598783	0.9053736	0.31911182	-0.23805189	-0.16160679	-0.27306223	-0.49969482	-0.14572048	-0.013809204	0.6700144	0.9061079	-0.18961	0.06558514	-0.08584118	1.1397567	0.98654556	0.37212133	0.9262085	0.34350252	-0.2674923	0.88994837
442891	0.15667772	0.4815054	-0.75293446	-0.23353529	-0.54111433	-0.47686625	-0.30161428	-0.26258135	-0.5078988	0.67557096	-0.03341055	-0.07844639	-0.026035786	-0.27751493	1.6633492	1.2657623	0.7407818	1.2872305	1.2134595	0.45582485	0.77558374	0.42389202	0.20017195	-0.60893774	-0.39373112	0.99967194	0.93651295	1.097157	0.71627474	0.9184923	0.3845744	-0.4677267	-0.08317709	0.025244236	-0.58693933	-0.035308838	-0.010162354	0.59603167	0.87196875	-0.1670475	0.076715946	-0.16740656	1.1885214	0.8868942	0.4364066	0.77247286	0.43733215	-0.03664255	0.71435165
442892	-0.5119293	-0.45367074	-0.66444135	-0.5213001	-1.2743819	-0.09815097	0.11248851	1.3186352	0.46690202	-0.22103095	-1.0444658	0.65388036	0.9235718	-1.0937479	0.7073133	0.48226333	0.44126248	0.7771609	1.2268674	-0.112721205	0.52740407	0.3501742	-0.46157527	0.25435472	-0.10558629	0.17771125	-0.01342845	-0.030057669	1.0625627	0.51162696	-0.1872437	0.054625273	0.5663588	1.601578	-0.3357613	0.8166821	-0.83798337	-0.10383248	1.1795413	-0.86109424	-0.69778895	-1.0516131	0.43906617	0.26732898	0.01342845	0.6917131	-0.56212926	-1.0055349	0.45188832
127428	-2.181902	-0.96099234	-0.63810253	0.8037033	0.19633675	-0.39264297	-0.55782604	-0.91176414	-1.3523817	-1.882227	0.5957775	0.03711033	-0.03711033	-0.7228832	1.6446714	1.1295271	-0.044410706	0.7428608	0.4075632	0.06255722	-1.1605992	0.26982307	-1.2284703	-1.0517578	-2.7715807	-1.4947758	0.04267311	0.5513716	0.6029444	0.37645626	-1.515255	-0.3936615	0.5301199	0.77887344	0.4784031	1.3273897	-0.1530199	-1.7982721	-1.7611151	-2.4838982	0.3460884	0.750432	0.09849882	0.23521614	0.11269474	0.40583038	1.8405819	0.3589592	0.48898602
11061	0.12267303500000001	0.37162971499999997	-0.6992028	-0.46311832	-0.443918465	-0.48830723499999995	-0.263801095	0.026578660000000004	-0.62557555	0.45489168	0.021332740000000003	-0.16749334500000002	-0.189282175	-0.156694889	1.46907115	1.3613307	0.45370482999999995	0.932215225	0.5316488699999999	0.55423212	0.7825861000000001	0.46819663	0.0832569595	-0.743377685	0.32051015	0.80277775	0.80753231	0.8271222	0.527189495	0.7136817	0.31270766	-0.49868725999999997	-0.211066485	-0.053783417	-0.69175433	-0.16021633000000002	-0.116691115	0.67379165	0.709552275	-0.24273466999999999	-0.047840593	-0.174665453	1.0267593499999998	0.95394375	0.296179295	0.7006964849999999	0.15000248	-0.26518512	0.498497965
441509	0.36597276	0.56228757	-0.74887824	-0.26888728	-0.4530971	-0.32486844	-0.07900548	-0.13412642	-0.66502833	0.681865	-0.029684782	-0.029822111	-0.056527376	-0.17445493	1.8056438	1.2870891	0.77279353	1.1329267	0.56709266	0.5730045	0.9938605	0.6299546	0.094206095	-0.6730592	-0.14382768	0.8848717	0.9366009	0.96131444	1.0464089	0.8750727	0.32648778	-0.2550423	-0.10006595	-0.028170347	-0.5680845	-0.12658334	-0.059588194	0.8484194	0.84364486	0.020530462	0.080251455	-0.12517428	1.2812021	1.1867468	0.5533769	0.87188125	0.24314523	-0.05902362	0.7753322
646892	0.5029385	0.51942563	-0.856436	-0.48442817	-0.5103352	-0.32372403	-0.14004683	-0.31331182	-0.6460707	0.5440438	0.010834456	-0.108050585	-0.02930808	-0.26589274	1.5993321	1.4883535	0.6414449	0.98338866	0.63411784	0.52070975	0.9211371	0.46027732	0.2956426	-0.7621324	-0.22814918	1.0121081	0.9318011	0.85953546	0.7158487	0.8776181	0.36971688	-0.42076707	-0.13835883	-0.02063632	-0.5569384	-0.17249274	-0.019780397	0.68027663	0.6839421	-0.11606383	-0.03352046	-0.20773578	1.1368077	1.1074026	0.32415414	0.90267587	0.21869636	-0.16965222	0.70038104
11060	-0.30642659999999994	-0.317096	-0.3564463533333333	0.12666249433333335	-0.48733624000000003	-0.4317127233333333	-0.25102526333333336	-0.5508380883333334	-0.41705708	1.1521767616666667	0.3658376433333333	-0.07576281833333331	0.6223830566666667	0.02905933266666667	1.0213615866666668	0.19267440000000005	0.0019417586666666635	0.2254102206666667	-0.1502408266666667	0.42479888	0.62117982	-0.3466641883333333	-0.6045737933333334	0.46934916	-0.4355480766666666	-1.9761758333333332	0.15506227666666664	0.044290622	0.31748191666666664	0.28357100166666666	-0.44499533666666674	-0.15042694333333337	-0.4170617186666666	0.29052821933333334	-0.9335448623333334	0.03786460666666667	0.408902719	-2.1855536800000004	-0.18692041999999995	-1.0615767633333333	-0.4755397666666667	-0.2673718933333333	0.19127281333333332	0.5302830543333333	-0.11226932333333332	0.09003026333333335	0.09164005000000008	-0.77684539	-0.05459252933333334
619279	-1.2098622	-2.0617132	-1.3009515	0.40143156	-0.7638755	-1.276113	-0.23310995	0.3352599	-0.002765179	0.69304705	0.78617907	0.42864275	0.87992334	0.36409044	0.5253091	0.6843324	-0.3499303	0.39864683	-0.76010084	-0.42091036	0.7659898	0.20696974	-1.5236068	-0.18334436	-0.4649415	-0.21544123	-0.00107336	0.046334743	0.30503893	0.552156	-1.006002	-0.49647093	0.43048334	1.115829	-0.27459764	-0.24401426	-0.1515975	0.59590197	0.00107336	0.10630274	0.28969622	-0.26680613	0.30642653	-0.22933531	-0.5534053	-0.38832426	-0.277925	0.23764849	-0.23770475
11063	-0.0670135	0.11623454000000001	-0.331557513	0.16786503999999997	-0.8045761699999999	-0.864864115	-0.6481416050000001	0.6822617000000001	0.19814540000000003	0.12747216	0.5474071650000001	1.252022965	-0.532444955	-0.57188177	1.23146822	2.01098655	0.78856776	0.66322733	0.324486264	0.78796625	0.418004032	0.9715976900000001	-0.19916439000000002	-1.06759595	0.9695691999999999	2.9353822700000003	0.317827461	0.31089593299999996	1.1375022	0.389662264	-0.05520678000000001	0.14911533000000002	-0.46454263749999997	1.778662933	-0.9031057499999999	-0.535398725	-0.4001347965	0.266631615	1.8959836749999999	-0.56732965	-0.3911399865	-0.626807925	0.73106311	0.6056528	0.0031735850000000065	0.772892	-0.16366910999999998	0.45489145000000003	0.22072219999999998
11062	1.46071	1.598454	0.49635458	1.1004996	-0.39627314	0.27132654	-0.8491225	0.1551919	0.70540476	-0.5586333	-1.0701799	-0.3663969	-0.73426914	-0.7598524	-0.2120099	-0.50976276	-0.19207859	-0.2970829	0.6136918	-0.51327467	-0.28533077	-0.029240131	1.6362538	-0.1550355	0.6546159	-0.7644048	0.056845665	-0.11350536	0.21812916	-0.34086323	1.391665	0.5716052	0.21582747	-0.7565317	0.37916136	-0.302876	-0.85026884	-0.09668732	0.58338976	-1.5147271	-0.27440357	0.96489286	0.67920065	0.043957233	-0.38954544	-0.510859	-1.4196773	0.7069812	0.08966017
11065	0.07429480675	0.22502397999999996	-0.3773983675	-0.422830935	-0.72074223	0.03419364250000001	-0.527145975	-0.41878998	-0.900957835	0.328230262	-0.11622619625	-0.2101730175	-0.39555777125	-0.1460549825	1.22480715	1.4205895625	0.48145640250000005	1.0684614000000001	0.562197572	0.60847019825	0.5348539349999999	0.44402026325	-0.16331183500000002	-0.10851346499999992	0.88455082175	1.2923221649999999	0.6684108975	0.49638557499999997	0.61254501	0.500544905	0.2059582475	-0.23200285275000002	-0.472510695	0.07215309750000004	-0.51142873	-0.5266710525	0.0532159775	0.46983527999999997	0.984653825	-0.4830442575	0.2876191125	-0.37468289850000003	1.1897411500000001	0.7496969574999999	-0.039136762500000005	0.5973983995000001	0.6801949875000001	-0.016328204999999985	0.5698435375
11064	-2.100754	-0.17320514	1.014435	0.9141028	0.32010007	0.3451922	-0.40432143	0.059298754	0.3335955	-1.9452226	-1.0117486	0.09466004	1.5826609	0.029092073	-0.9227774	0.5597069	0.063859224	-0.5986631	0.15963769	0.2188294	-0.13549829	-0.7947414	-0.9728663	0.6218941	-2.6868875	1.9699795	-0.09024644	0.58689904	0.5900433	-0.61808753	-0.3319404	0.002885103	0.3039105	0.76366067	0.36070085	1.0510514	1.4937012	-1.7319205	-1.6805074	0.4007361	0.95255876	0.25266957	-0.29804635	0.77239156	1.0209677	0.989588	-2.0809138	-2.5857565	0.76186776
63982	1.203117725	0.8151086700000001	0.37702715	0.02075661000000001	-0.39165103500000004	0.16804539999999998	-0.474759935	0.262170667	-0.672932505	-0.984176025	-0.93589056	-0.34004485500000003	-1.577508345	0.23252189999999998	0.04572235000000002	-0.13240089999999993	0.51026857	0.15725007000000002	-0.8917135350000001	0.72060525	-0.6650012799999999	-0.60098709	1.21236122	-0.186463475	-0.06863676999999999	-0.5655054	0.10368096999999998	-0.05889117499999996	0.521655915	0.016769780000000012	0.7271577200000001	0.30429589999999995	-0.054272057	-1.57591449	-0.0030030000000000057	0.31907474849999995	-1.576556325	1.07013045	0.47232352499999997	-0.31102311	-0.057328345	0.19394983000000002	0.965546	0.028004250000000064	-0.18068705999999998	0.03914105000000001	-1.2684654175	-0.54494775	0.382341015
23046	0.17551839999999996	0.034300445	-0.851024485	0.020462870000000022	1.260835725	-0.180984615	-0.69517697	0.251699805	1.157807475	-0.024708389999999997	0.33776271	-0.60883557	-0.61865343	-0.6890737	1.1907765000000001	0.850580575	1.28276312	1.39742645	0.17733084999999998	0.719399565	1.339678865	0.7129057599999999	-0.042557120000000004	0.759464877	-0.8051203499999999	0.8657277649999999	0.855356325	0.36443007499999996	0.382484554	0.21350706	0.054429649999999996	0.12576115000000002	-0.7455474	-0.59017383	-0.301448225	-0.18630159	1.4099935449999998	0.1657995	0.252901435	-0.6271170349999999	-0.58181251	1.031603	1.10421025	1.093717435	0.687211145	0.817737215	-0.288111093	0.707608825	1.2555180799999999
441502	0.043269157	-0.32164812	0.48066473	-1.2149582	-1.2247334	-0.47895384	-1.0333791	-1.1195245	0.16213465	-0.24922895	-0.8267875	-0.9768081	-0.97620535	-1.0258846	2.4050837	0.44400835	0.50125694	1.1736054	-0.23955679	0.27858686	0.061701775	-0.35526752	0.41594648	0.3797202	-0.9915595	0.13965797	0.038409233	0.08564377	0.86190987	0.5773783	0.020409107	0.4421835	0.25979233	-0.99289227	0.6470809	1.2317567	1.3763204	-0.17781782	0.003807545	-0.96886873	-0.86679983	-0.9540143	0.30544996	0.361351	0.7836151	-0.064171314	-0.512794	-1.0209851	0.38814545
23047	1.1114027	0.9459517	0.700001955	0.35642791	0.401119465	0.228983165	0.2216207975	-0.2044560925	-0.209279775	-0.8379867000000001	-0.28370262	0.13209796499999998	-0.6520183214999999	0.008071170000000016	-0.42111754	-1.682485835	-0.21171593500000002	-0.02269483	0.4426715275	-0.2689178	-0.337489125	-0.794055925	0.8501637	-0.30185055	-0.23276400549999998	-0.321966635	-0.23415804	-0.45597505	0.421828275	-0.2841463	0.897866	0.396811245	0.2196061595	-0.815954662	0.272635695	-0.373874905	-0.5937833825000001	-0.90928885	-0.71593809	-0.6319239400000001	-0.95644524	0.012532952500000007	0.059496164000000004	0.109778405	-0.3614971515	-0.31152892	-0.06531644	-0.076851605	0.0935745255
23048	0.9774599	1.2079792	-0.15727329	-0.21769905	-0.011768341	0.22036457	0.28058052	-0.11308861	0.24939919	-0.44320965	-0.980155	-0.6085386	-0.8748236	-0.07216263	-1.1539192	-4.3590207	0.87539864	0.25148296	0.22897053	0.38945103	-1.027875	-0.30004787	0.9472494	-0.07618523	0.47437096	-1.6276579	-0.032536507	-0.0899992	0.40380764	0.03463745	0.99266624	0.21256924	-0.14957333	-1.1053543	0.09701347	0.21018314	-0.050084114	-0.07903099	0.6109152	-0.25600052	-0.53302765	0.23030186	0.51401424	1.0062037	0.18358421	0.26630306	-1.4695635	-0.090177536	0.6522398
23049	-1.5036831	-1.0087242	-0.3112955	-0.24869347	-0.3069849	-0.12873936	-0.12041187	-0.001109123	0.25045013	0.13425827	0.4011221	0.6582823	0.49554348	0.36239147	0.9260998	-0.6024332	0.066186905	0.15433788	0.30312157	0.37818623	0.40577602	0.3540306	-1.224163	-0.15260983	-0.15650177	0.3175974	0.3834753	0.31094265	0.7537956	0.6185751	-0.5952997	-0.06748772	-0.10771847	0.5559139	0.038145065	-0.06756401	-0.032717705	-1.240365	-0.6561508	0.40978432	0.60880566	0.1970911	-0.18203449	0.22932053	0.33603954	0.66806316	0.49017048	0.27794647	0.3180313
127385	0.28056097	0.6181917	-0.73062086	-0.3558979	-0.478168	-0.4548726	-0.14017487	-0.31364202	-0.7132273	0.6074991	0.07106018	-0.29768133	0.067923546	-0.21506643	1.4845672	1.3006072	0.7612963	0.96973944	0.53584576	0.563746	0.80819845	0.45362616	0.2597499	-0.75859785	-0.2385788	0.83137465	0.81202936	0.6890726	0.60328865	0.8172598	0.37543297	-0.43549156	-0.19061947	0.00721693	-0.48377085	-0.27345228	-0.10832214	0.661201	0.61906815	-0.25045633	-0.12114477	-0.25511026	1.1335177	1.0300775	0.30283356	0.66106176	0.42103767	-0.21277285	0.54679537
23040	0.13234353	0.7026293	-1.0756896	-0.5612328	-0.56606746	-0.51529574	-0.3303721	-0.47234845	-0.77663445	0.54386306	0.4040153	-0.37383914	-0.12119508	-0.28413367	1.4242613	2.3723872	0.7046163	0.9233053	0.6177542	0.543473	0.7847698	0.24425006	0.6595218	-0.88240075	-0.30750155	0.81015754	0.81773067	0.718179	0.63522935	0.95074344	0.018437147	-0.5207932	-0.16840768	-0.18818974	-0.6721742	-0.24124599	-0.011788607	0.614969	0.5261204	-0.24735522	-0.08153558	-0.18967748	1.0377514	0.8730476	0.48872256	0.8140266	0.19021297	1.1174371	0.60378957
23041	1.1290321	1.2270956	0.55610466	0.41665173	-0.120391846	0.3462038	0.37398243	0.28843594	0.5210228	-1.3867192	-0.48345375	-1.1081161	-1.0541315	-0.19625664	-0.6414838	-0.94407654	-0.28758335	-0.5123334	0.4212818	-0.51988506	-0.5395279	-0.69514847	1.0630455	0.11657047	-0.2500496	-0.7457466	-0.8045645	-1.2618275	0.4049883	0.7651024	1.1914062	1.3085957	0.014202118	-0.60359	0.4292736	-0.3596697	-0.2335701	0.093419075	-0.92463255	0.38001823	-0.1836214	0.22068787	-0.15900803	-0.36881065	0.096001625	-0.5465336	-0.03588581	-0.5553417	0.001656532
23042	0.11234927	0.094056368	-0.31980156	-0.21812034000000002	-0.06934714149999999	-0.26817536500000005	-0.027930974999999997	-0.34641861500000004	-0.32819486	0.5107596065	0.197248218	-0.009843588	0.180493115	0.015339610000000004	-0.403795	0.2631924	-0.068199396	0.2840535655	0.094636203	0.169937375	-0.09411644000000002	0.22316718	0.1393044	-0.102458715	-0.12087655	1.17055965	0.6119921349999999	0.2651250265	0.081153632	0.48532462499999995	0.177593468	-0.28585506299999996	0.026640176999999998	0.1689851275	-0.46737361	-0.003264666499999999	-0.039230108	0.29177069	0.05357479999999999	0.082837822	0.32169175	-0.15444492999999998	0.11605238749999999	0.142330405	0.0983145225	0.402525665	0.519016985	0.020420309999999997	-0.21088194500000002
23043	-1.0825329	-1.3152242	0.7956934	0.51284313	-1.0760384	0.40802193	0.08655453	0.84654427	-0.009465218	-1.5420151	0.5627966	-2.2461476	-0.08367157	-2.382822	0.454638	-0.77625847	-0.41248846	0.69991493	-1.590219	-0.214746	0.17523432	0.22572994	-1.9033909	1.0160904	0.559412	1.2825308	-0.49875164	0.64813423	-0.5511899	-0.7208748	-0.5977092	-0.04848385	-0.6893358	0.730072	0.27611732	0.23439598	0.34800625	-1.2973857	-1.393714	-2.3631148	0.5432482	-0.17346191	0.5833225	0.4834609	0.19300365	0.079741	-1.7943821	0.28064156	0.4781685
11067	2.1032991	1.8161001	0.17023945	-1.4476204	-0.21524715	-0.16042137	-0.6472702	-0.39601135	-0.5860977	-0.08295536	0.51369095	0.6440964	-0.03231144	0.04865551	0.77555084	0.6252098	-0.009037972	-0.06318092	-1.3193531	-0.5103464	0.4295826	0.32063866	2.0073051	0.26341534	0.7825117	0.8581524	0.26329327	-0.3929205	-0.73187065	-0.44283295	1.595521	0.14649296	0.35524845	0.4233389	0.29576874	-0.015108109	0.6493721	-0.35525894	-1.7100253	-0.25586796	1.0667105	-0.4313221	-1.1133251	0.4062853	0.67409325	0.9390831	1.0337639	-1.6393423	0.6282959
50674	0.4179647	0.7015903	-0.8500235	-0.34992528	-0.57217765	-0.48139977	-0.30151105	-0.34140038	-0.59806466	0.5260813	-0.15807033	-0.27176833	-0.16222739	-0.18638349	1.4339278	1.2232454	0.73309684	0.96783185	0.49673676	0.43202043	0.75886846	0.47884727	0.039763212	-0.7262604	-0.30100417	0.89234376	0.77023244	0.76750493	0.8778136	0.95487523	0.4375646	-0.47267222	-0.18527293	-0.07502437	-0.6072886	-0.2508266	-0.005464315	0.7272198	3.6405966	-0.15268731	0.21416116	0.005464315	1.1956327	1.0458643	0.36714625	0.6610949	0.17566419	-0.26185203	0.46313643
11066	0.17499384333333332	0.24906825666666668	-0.36440880233333334	0.004049939333333335	-0.3338839233333333	-0.07703081666666667	0.11088117066666668	-0.41775862533333336	-0.014719958666666663	-0.80010477	0.7769228566666667	0.51516978	0.7493085933333333	-0.2011833153333333	0.8442940616666667	-0.1667595066666666	0.07178417933333331	0.08723878833333336	0.341591365	0.23032824133333332	0.4850827833333333	0.523333231	0.26945463	-0.2926321033333333	0.49812858	-1.06719991	0.2788456286666667	0.2832676576666667	0.22840452333333336	0.41367418799999994	0.4356883243333333	-0.5712343833333332	-0.14523951	-0.005184013333333348	-0.19406255000000003	0.3922608633333334	0.40748819	0.4450443533333333	-0.594842748	0.29903539333333334	0.27280235333333336	-0.7764220133333333	0.26372656	0.06360467566666668	-0.05960798133333333	0.635893029	-0.6916154333333333	0.27933883833333334	-0.2033578633333333
11069	1.7733116	1.4864492	-0.1451788	-0.001825333	-0.7724199	0.11859989	0.48119545	0.04776764	-0.13915062	0.39590216	0.14968204	-1.7331548	-1.695199	-1.7578969	0.079773426	0.6005559	-0.038128376	0.5558872	-0.3235817	0.3926096	-0.47969007	-0.349154	1.6219482	-0.4092703	-0.59830046	-0.6942854	0.001825333	-0.018562317	0.25704718	-0.002696991	1.9072542	0.6855936	-0.1695199	-1.4576297	0.008524895	0.090470314	-1.5056505	0.5358062	-0.035446167	-0.17784166	-0.08226156	0.11932182	-0.07687473	0.0450325	-0.14855051	-0.012140274	0.16988039	-0.06572437	0.37245274
138046	1.1623316	1.2038612	0.13403416	-0.2263298	0.6526108	-0.59497166	0.37854004	0.14383793	0.5764103	-1.2651272	-0.25110912	0.2773428	-0.49610138	0.5694227	-1.6272674	-1.9541478	0.40826702	0.16697693	-0.4446869	-0.18530083	-0.41985035	-1.7185507	1.1553745	-0.9461603	-0.19072342	-1.1718493	-0.47228527	-0.7076788	-0.4091339	-1.1925488	1.2408047	0.24425793	0.11415386	-0.6663971	0.17026806	-0.66743755	-0.7107687	-1.6237984	-1.9675903	0.2574482	-0.29511547	0.28884888	0.36185646	-0.2616806	-0.17328739	-0.79119873	-3.6931152	0.058833122	-0.9884329
11068	1.9695525	2.079887	0.8887067	-0.8020835	0.90134764	1.174375	1.0502954	-0.08411455	0.3007617	-1.5933824	-1.216959	-2.2684073	-2.362318	-0.055906773	-0.49774694	-0.841928	-0.4315548	0.7885976	0.6837802	0.338902	-0.44573402	0.35261488	2.0956616	-1.3123746	-2.1473584	-1.1669121	0.20274496	-0.80146027	0.19609976	-0.58602047	1.9887509	0.49157858	-0.5180001	1.0878634	-0.56960344	0.2601571	-0.30856466	-1.4021802	-1.5158296	0.055906773	-2.102275	-0.3256774	0.0764842	0.4845357	-0.21087027	-0.31937313	-1.8698497	-0.399899	-0.53997135
139378	0.42255688	0.6009202	-0.67801476	-0.38906908	-0.599102	-0.4223504	-0.25880146	-0.31674337	-0.5911484	0.4829259	-0.13821363	-0.1418252	-0.12817383	0.10251331	1.6133995	1.4081483	0.78082657	1.0652933	0.56293535	0.42065763	0.56696033	0.34364605	0.16456175	-0.6840267	-0.25405598	0.82147217	0.8179097	0.90141106	0.5417299	0.64435244	0.296638	-0.50911427	-0.282722	0.03411913	-0.62409544	-0.057549477	-0.14967775	0.5476966	0.6011653	-0.14766788	-0.009170532	-0.15031862	1.2083669	0.9555893	0.1096468	0.5922265	0.3231635	-0.22336102	0.6943836
152330	0.16921885333333334	0.09349886666666667	-0.4536245666666667	-0.23564068666666668	0.17647536666666666	-0.08480262999999999	-0.08823808	0.192393	-0.2261732466666667	-0.4451694433333333	0.03790124433333333	-0.16742483666666663	0.5276832513333333	-0.8270344733333334	0.610866541	0.37197827000000006	0.24603716333333334	0.5644780733333333	0.4429073333333333	0.3607308066666666	1.14295244	0.04351520333333336	0.49561468333333325	-0.02840073999999998	-0.8845157666666669	1.0170316666666666	0.17666038000000003	0.12423594999999998	0.7652464	0.4113481833333334	-0.15915538333333332	0.13759295333333335	-1.0790381246666667	0.013149442333333324	-0.04034265100000001	-0.12859153666666667	0.06582164666666666	-0.34025539999999993	-0.20191494666666662	-0.599153834	-1.054471798	-0.18982616866666668	0.42833312333333334	0.27976178366666665	0.019868370999999996	0.4344372733333333	-0.6845301133333335	-0.003926280000000004	0.200466157
11070	0.3105321	0.26754618	-0.5032306	-0.16271925	-0.36411715	-0.4083066	0.06570673	-0.26850748	-0.32821894	0.6574969	-0.12093592	-0.10375738	0.17663336	0.041564465	0.6450629	-0.14602232	0.18125296	0.24393606	0.19717932	0.24144602	0.42167807	0.15756464	0.23341227	-0.7554164	-0.15955019	0.43695784	0.6933284	0.74873686	-0.28912687	0.2673211	0.5105691	-0.58837557	-0.027323246	-0.08281183	-0.55480623	0.006365299	0.061848164	0.45678568	0.28298998	0.04966402	-0.20317316	0.12756014	0.7175908	0.32397032	0.039064884	0.06323671	-0.17139387	0.41499567	0.047567844
404550	1.2398005	0.5998297	-0.82209206	-0.47405863	-0.3337016	-0.34650326	-0.046453	-0.30403996	-0.3915105	0.64324427	0.011288643	-0.18192148	-0.02551794	-0.1390338	1.6651235	1.4417963	1.0127525	1.3582711	0.4673853	0.76648855	0.90146065	0.4878621	0.27537823	-0.75630236	-0.19362688	0.9827876	0.95107985	0.8075528	0.63449	0.89694595	0.37896442	-0.2650509	-0.057960033	0.002037525	-0.5847745	-0.10466719	-0.038803577	0.738327	1.4844975	-0.25867844	-0.04779291	-0.21259928	1.1814947	0.88877106	0.31250334	0.9362483	0.22737837	-0.29042435	0.8688774
11072	0.4221654	0.6571722	-0.6592021	-0.4365902	-0.45491028	-0.25180912	-0.13198137	-0.279593	-0.61906004	0.64373636	-0.12989712	-0.012426376	-0.25559187	-0.11911678	1.446392	1.0473185	0.56687355	0.914083	0.2909851	0.4633608	0.6653266	0.24036455	0.240376	-0.9076562	-0.23591805	0.9904456	0.74612665	0.5495348	0.38510036	0.5498147	0.25206614	-0.3936944	-0.29380703	-0.07517767	-0.5662031	-0.17012453	-0.07205343	0.5304017	0.66645765	-0.46195745	0.05791092	-0.3617115	0.9238186	0.65170574	0.13406754	0.58650637	0.030826569	-0.510406	0.37376404
404552	0.3609302	0.38076854	-0.6954849	-0.32573485	-0.50003123	-0.32652307	-0.24445796	-0.34369826	-0.5450771	0.6460736	0.019218683	-0.11422706	-0.15064788	-0.1942904	1.6476018	1.3190687	0.6987784	1.115349	0.6677449	0.56506944	0.9196346	0.5531285	0.103262186	-0.6983559	-0.16359305	0.9331372	0.9811137	0.7978604	0.84153056	0.8519037	0.2909081	-0.32312083	-0.22006726	-0.10160661	-0.34209752	-0.1967814	-0.14376903	0.7646086	0.7590568	-0.13344789	0.0886209	-0.13256621	1.1915028	1.0396416	0.45479465	0.7417042	0.2633288	-0.27748704	0.7168877
11074	0.252997395	0.62369322	-0.433492901	-0.258565905	-0.482733725	-0.20232630000000001	-0.10873485000000002	-0.137082575	-0.1160612	0.30334711	0.0650725375	0.24919699999999997	-0.47615862	-0.034324174999999985	1.0774331	0.928594575	0.2943093775	0.553124665	0.09627317999999999	0.403284551	0.25972317	-0.010028599999999999	-0.41586493	-0.54463983	-0.30391812	0.578303815	0.533290375	0.34837246	0.24403285700000002	0.26216101999999997	0.45738268000000004	-0.37784481000000003	0.09387326	0.26563575000000006	-0.509495485	0.2484641085	-0.09553170000000001	0.27671647250000003	1.2220241815	-0.471802697	-0.48747061999999997	-0.098578695	0.9837463	0.46392727	0.18480491500000001	0.27274370000000003	0.1751816325	-0.43372034000000004	0.6035602099999999
11073	1.105864	1.5410037	0.6451173	0.2078948	-0.36844206	0.10078478	0.1694541	-0.4671979	0.37930536	-0.05091524	-0.14463568	-0.37918139	0.46477938	-0.21366644	0.12201929	-0.6528578	-0.1512742	-0.47118616	0.12637854	-0.0619092	-0.15064287	-0.39016676	1.5032325	-0.2344594	-0.030801296	1.0251575	-0.18759489	-0.3217578	0.20860624	-0.34978676	1.4698052	0.53101206	0.013647556	-0.32365656	-0.064816	-0.3921771	-0.22059298	0.7938895	0.51786184	-0.34580755	-0.34370375	0.4291978	-0.07668877	0.12317228	-0.2843709	-0.48697948	0.51011133	0.2565713	0.5593295
166979	0.38328314	0.8967395	-0.74303675	-1.1482611	-1.0204892	-0.79320574	-0.30658436	0.5301676	-1.1848269	-0.20798063	0.55524063	0.88128185	1.1577597	1.4391994	0.8897314	0.70050526	0.3775468	1.1415329	-0.046774387	-0.003311634	0.18155575	0.1941371	-0.3967538	-1.3171353	-0.8462992	0.35632324	0.23304081	0.5236435	0.34255219	0.3579116	1.0173507	-0.34289503	-0.7659607	-0.7933388	-0.0996356	-0.54107237	-0.8650346	-0.085344315	0.047753334	-0.78095627	-0.6201501	1.2200203	0.65042496	0.6415415	-0.33987904	0.11949968	-0.3457036	0.8044729	0.14460325
11076	0.18347287	0.09104991	-0.59309506	0.62994504	-1.3288372	0.29998422	0.4001963	1.4363024	-1.6863	-0.12881732	-0.9325516	1.2147162	-0.98614144	0.5723107	0.72459054	0.44300056	-0.19951129	0.9804542	-0.22474933	0.8869064	0.925503	1.5323689	-0.6804254	-1.501034	1.2922232	0.06652093	0.53744483	-0.04828906	0.92673326	0.2534082	-0.45813632	-0.7873428	-0.9838345	1.9801857	0.42490792	0.9583199	-0.8974993	-0.31982398	-0.097611666	-1.0949175	-0.87284875	1.2635548	0.8187907	0.00151515	0.1853025	1.3888829	-0.6909034	1.617037	0.64327216
11075	0.0821826435	0.319642065	-1.05293965	-0.720543875	0.6359229000000001	-0.81129528	-0.5526239900000001	1.9060538	-0.9461701	0.16659093	0.748167735	-0.43692589000000004	-0.36434365	-0.30945349	1.2136673999999998	2.60008645	1.35657455	1.1551220500000001	0.18096161	1.1576447300000001	1.3065655150000002	0.34198856499999997	-0.150435443	-1.0212619	-0.445184005	0.60867667	0.5393188	0.510355225	1.3627383700000002	0.39500951500000003	-0.04830289	-0.2822032	-0.44896602	-0.27042771	-0.881355785	1.7921126	-0.33449626	0.38861155000000003	1.76673843	1.09695604	-0.37930800000000003	-0.382293455	0.8681009000000001	0.641684065	0.497013565	0.44069456	-0.08816123	-0.53231621	0.581198215
200634	0.2435565	0.5128875	-1.0403771	-0.70947695	-0.91413546	0.09381437	0.03974676	-0.7600932	0.52423906	1.6010232	1.0859513	1.2385325	1.028194	-0.5530629	-0.8709369	0.9731097	-0.72524786	-0.21904993	0.18779802	0.86283636	0.38037252	0.6141772	-0.10987806	0.6263604	1.1154017	-1.5459089	0.12664175	0.7172675	-0.8276882	1.0485892	0.342237	-0.2875371	0.22711611	0.86687803	-1.5683374	0.90879107	-0.060350895	1.955545	-1.6697259	0.38765097	0.67502356	0.7223792	-0.1429472	0.37119436	0.18413496	0.1476245	-2.190164	-0.6351228	-0.46248627
201965	1.0124521	0.7448597	-0.2817812	-0.24156189	-0.15697432	0.051486492	0.242208	-0.020693779	-0.26772356	0.095430374	-0.45692396	-0.5594864	-0.20951271	-0.014674187	1.2221775	0.9113827	0.38320208	0.6744547	0.30333853	0.3042674	0.32497454	0.08004761	0.81501865	-0.6628833	-0.30382967	0.75538206	0.5815263	0.60375595	0.45102215	0.3749299	0.71539927	0.16846895	-0.24662066	-0.26825953	-0.58280325	-0.34949255	-0.14526033	0.36054707	0.42881155	-0.4629488	-0.15108347	0.12258148	0.8429904	0.70533514	-0.020725727	0.42642164	-0.24566793	-0.28563452	0.44613552
23057	0.27847210666666666	0.5033650533333334	-0.8062569166666665	-0.5223323566666666	0.04178125666666669	-0.5230256733333334	0.18848276166666666	-0.3118543726666667	-0.6436818466666666	0.5247031866666667	0.1569226533333333	-0.37658532333333333	0.6691085363333333	-0.12074804333333333	1.5146772000000002	1.1413483333333334	0.7398025	0.9776484166666667	0.64723349	0.6655373400000001	1.0087846	0.56873751	0.16371313733333334	-0.8632392966666668	-0.26580317666666664	0.8321592133333334	0.9626309233333333	0.6949639400000001	0.6408066733333333	1.0241398866666667	0.3846494366666667	-0.21734666666666666	-0.23770618666666665	-0.01087602166666666	-0.6043054166666667	-0.2252505633333333	-0.20120270566666668	0.6080517900000001	0.6254487133333333	-0.26051855333333335	-0.05898650366666667	-0.166913192	1.1091432766666667	0.9877739	0.22103897666666664	0.8107779866666666	0.162577314	-0.31668392666666667	0.5232876133333334
23059	-0.31728382	-0.012544058000000014	-0.454171178	-0.002243612000000006	0.1232837644	-0.22547913200000003	0.0010704040000000137	-0.22367477600000002	-0.05072059799999999	-1.127357192	-0.14824771779999998	-0.5346587216	-0.2496596334	0.46953201999999994	-0.06835956000000001	0.13890027119999998	-0.073235468	0.185328201	0.15037298000000002	0.015619278199999993	0.536028858	-0.101082234	-0.411778464	-0.24807195399999998	-0.2940252398	-0.235898212	0.24557933800000004	-0.01112003399999999	0.43156833599999994	0.39684658200000006	0.062335576800000014	-0.02105579259999999	0.1288928016	-0.630554766	-0.1257328056	0.009790992600000001	-0.15214395520000001	-0.06256922560000003	-0.31321974860000007	0.31720105	-0.1948202988	0.020857426000000023	0.4212569234	0.058585456800000005	0.2740895284	0.32231416599999996	-0.5848148416	0.10530547800000001	-0.026205635999999997
164312	-0.8358083000000001	0.47712087000000003	0.48645638500000005	-0.7472961	-1.3502779	0.29700373999999996	-0.7738280424999999	0.18123054500000002	-1.2322786000000001	0.27905033000000007	-0.6125194749999999	-0.392493	-1.44102335	-1.6349415999999999	0.958660115	0.9730048	0.2335906085	0.10581589000000002	0.9690866499999999	0.044322252500000006	0.16427136	0.523082975	-0.0906999	1.1016469	-0.13911459999999998	0.71607279	0.25177026	-0.58999586	0.14600039250000002	0.63247155	0.42236208499999994	-0.7104644575	-1.08503173	-1.45148805	-0.487518085	0.9365105499999999	0.8177680749999999	-0.531021115	0.48865010000000003	-0.35124900000000003	-0.27591417500000004	0.6951541800000001	0.67369723	0.67556905	0.9756927500000001	0.242992165	0.02402285000000004	0.43600128899999996	0.59690453
23051	1.0863075	1.5308323	-0.03868103	0.1198082	0.23314953	0.26610374	0.24164104	-0.051279068	-0.040790558	0.22001457	-0.6258793	0.1306591	-0.053471565	0.4089508	-1.8633046	-2.4137053	0.11033058	0.4551735	0.30186653	-0.40118694	0.29364395	-0.802865	0.95374584	-0.6003008	-0.23628426	-0.008099556	0.003534317	-0.67658806	0.08640385	-0.13044548	1.3135118	-0.48157215	-0.12683582	-0.9459791	-0.054602623	-0.53366184	-0.12198162	0.28220272	-0.19962788	0.4180727	-0.8303318	0.522521	0.66818714	0.24201107	-0.4505911	-0.054222107	-0.51530933	0.018238068	-0.21146202
23053	1.2304916	1.3848333	0.04068756	-0.2573042	-0.18923569	-0.1546545	0.09837437	-0.30775166	-0.13976383	0.03245163	-0.14041328	0.29337406	-0.07505512	-0.20238018	0.697875	0.6736393	0.21759796	0.6286831	0.46943283	0.59709835	0.45506096	0.17734718	1.3143854	-0.36554813	0.03935051	-0.1712389	0.37590218	0.45751953	0.17951107	0.1325903	1.2431002	0.001818657	-0.24168968	-0.27453327	-0.20858097	-0.3121214	-0.3869171	0.26948738	-0.37386322	0.3294134	-0.40888023	-0.054862022	-0.3837347	0.16230965	0.18322086	0.507802	-0.61588764	0.3512602	0.13151646
86614	0.200874445	0.603220105	-0.8204797500000001	-0.421185375	-0.41368569	-0.4340018	-0.23065674	-0.339291455	-0.673427235	0.65551698	-0.062461732	-0.18790901	-0.11658418	-0.1390959	1.63077245	1.3807450499999998	0.763672935	1.0620824	0.5836557250000001	0.60225594	0.812894945	0.45029151	0.13010370500000001	-0.64083135	-0.1800133	1.022586	0.8832043249999999	0.8945433	0.6833137199999999	0.915107125	0.28496516	-0.32971655	-0.14352238	0.012647748	-0.621458175	-0.07085979149999999	0.095347523	0.65872325	0.79627575	-0.097245333	0.105222345	-0.099506737	1.2007903	1.0013576499999999	0.38329135999999997	0.7973777	0.25040352499999996	-0.078558326	0.655549885
23054	0.6530347	0.502707	0.36094427	0.015982151	0.33585024	0.2977605	0.3441863	-0.41465902	-0.18279505	-2.945634	-0.041572094	0.3933463	-0.36940336	-0.5630307	-1.4723663	-0.62106466	-0.1409316	-0.40214014	0.13618612	0.20326757	-0.39381647	-0.7198396	0.4944911	0.24524927	0.11603975	1.3222098	-0.13045263	-0.5211196	0.042286396	-0.2366786	0.4829545	-0.07556963	-0.95461416	0.26475954	0.04847288	0.006455898	-0.27901125	0.4239211	0.92400026	-0.43984652	-3.3848295	-0.044985294	-0.068591595	-0.29447508	-0.15914202	0.13618231	0.7024474	-0.83587503	-0.13104486
115399	1.1980681	1.6894946	-0.04985094	0.7523961	-2.9963942	-0.17993689	0.15637064	0.43943357	0.63472223	-2.1358094	0.090687275	0.43519163	-2.7473035	0.004020214	-1.0534477	0.14311504	0.4763875	0.09906721	-0.16433	-0.002153873	0.056621075	0.72903776	1.2438235	-0.46900988	-0.6232991	-1.527638	0.3347354	-0.4045148	0.71047926	-0.004528523	1.4297872	-0.59309626	-0.29334402	-0.128304	-0.22882032	-0.45324087	0.676538	-1.8551083	-1.870955	1.0180097	-2.7060218	-0.12512922	0.5880151	0.35484076	0.39380884	0.2092185	-2.3659887	-0.22758722	0.6267495
11078	-0.640381855	-0.623166155	-0.4689569075	-0.5012340024999999	-0.07840091749999997	0.445085945	-0.002126519999999993	0.009453114999999984	-0.4072771575	-1.1808329175	-0.13853902174999996	-1.1301164125	-0.03762300999999994	-0.6396690075	-0.23337869999999988	-0.15316635000000012	-0.26440317	-0.6770377750000001	-0.26339738500000004	0.37104004	-0.62069422325	1.1243204674999998	-0.738745875	-0.48040919750000005	0.25541193000000006	-0.8056714174999999	0.311897675	-0.21256156500000004	0.15816777525	-0.12850350950000003	-0.5391531715	0.34958213	-0.2774425235	0.10366205749999993	-0.02405435999999997	0.25624234	-0.18884117999999994	-1.12777765	-1.1400668975000001	-0.10378976	0.3664615575	-0.397310685	0.29660111	0.01045519125000001	-0.15909224249999998	0.09351580000000002	0.7480197785	-0.8596202725	0.25568609775
11077	-0.24224901	0.064406395	-1.4094825	-0.9272766	0.49759626	-0.88465023	-0.4327693	0.46394968	0.17378235	0.015776634	0.9850421	-0.57575846	-0.79247713	-0.5533738	2.320827	0.79700375	0.48664713	0.65877056	0.001300812	0.3501625	0.9921422	-0.001300812	0.40835285	-1.3054509	-0.7392478	0.31571293	0.47629118	0.3199358	0.48837948	0.23447943	0.35600185	-0.48342752	-0.6810622	1.6758571	-1.1455626	0.63659763	1.1184478	0.09360361	0.3308053	-0.6896162	-0.39446354	-0.6948924	0.58867025	0.38427353	0.49105787	0.6426749	-0.13705492	-0.79703236	0.14631367
11079	-0.32606912400000004	-0.204633725	-0.13901734300000002	-0.0682528015	0.18199897	-0.307328935	-0.333734035	-0.47817683	-0.31619096	-0.56942177	0.34285520999999997	0.20833181499999998	0.2818510525	0.5427701685	0.412006127	0.645966315	0.32101415499999997	0.4573698	0.08297229	0.10335469000000001	0.3959589	0.321883205	-0.2793781765	0.05650114999999997	-1.1500895	-0.14935399000000002	0.100972174	0.030934569999999995	0.33819102	0.0727465165	-0.54718066	-0.65969659	0.15246558200000002	0.5894064999999999	-0.1039068675	-0.27058482	-0.04263568	-0.49534417500000005	0.408771752	0.35899091	0.81930184	0.38842701999999996	0.29391384	0.3219733235	-0.24339008	0.61369395	0.87313295	0.06456994899999999	0.07561159
151011	-1.00364685	-0.91251898	-0.710918425	-0.128110885	-0.55560208	-0.72278261	-0.39949942	-0.43801498	-0.028043269999999995	-0.52633047	0.340501305	0.555310235	0.88299083	0.52518226	0.675975815	0.23685836650000003	-0.077946661	0.28775454	0.14002847999999998	0.28931284	0.6543564799999999	0.32625532	-0.977736975	0.19129085	0.30035353	0.08005618999999997	0.32209493	0.652762415	0.52749491	0.452375413	-0.58685161	-0.097143175	0.463926795	0.019267549999999967	-0.25518322	-0.33049774	0.010247230500000001	-1.1075897000000001	-0.644364355	-0.10423327	0.2396960275	-0.0533418675	0.72351407	0.264854905	0.132399085	0.32722616000000004	0.70404865	0.1839852385	-0.025644780000000006
11041	0.64515695	0.6067769350000001	-0.14041089999999998	-0.20781231	-0.1060461925	-0.098980665	0.28097558	-0.6704738375	0.24610790000000002	0.42331624	-0.30594945	0.1467402	-0.1480596	0.28702806999999997	0.687098505	0.8199873	0.27472997	0.42479515	0.42470265	0.1454250755	0.29253435	-0.39045118	0.7172787199999999	-1.01656438	-0.44221139	-1.362329937	0.5751791	0.42637705	0.261032329	0.37752796	0.5367167235	-0.35186315	-0.16415048	-0.55341604	-0.350914	-0.550971745	-0.2951827	0.6305358299999999	0.8317015249999999	-0.650408737	-0.13097677500000002	-8.866999999999625E-4	0.14362526	0.08253669999999999	0.18099498900000002	0.289575345	-2.2168257000000002	-0.07337761000000001	0.07543206499999999
11040	-1.4282708	-0.87121964	0.19087505	-0.062304497	-0.46914864	-0.300457	-0.5839524	-0.01885891	0.5537443	-0.16956854	0.043231964	0.54654694	0.10865116	0.22042274	0.73867035	0.77786064	1.4550753	0.40114498	0.40131092	0.4623804	0.06516886	0.39699936	-0.8753586	-0.6929264	0.41384506	1.0846395	0.4991827	-0.17981672	-0.7208047	0.5533581	-0.6958761	0.25634384	-0.11650181	-1.837121	0.10231209	-0.16818714	0.12959766	0.15156889	1.1971159	0.43792057	0.10312271	-0.2233057	-0.46634436	0.89281654	0.34825134	0.4893198	0.2741661	0.29690933	0.2476244
11043	0.707416696	0.16959429	-0.4416373566666667	0.3038010566666667	-0.44234101333333337	-0.2829928366666667	-0.3711911866666666	-0.45185375999999994	-0.029802162333333337	-0.06587902666666667	-0.01760005833333331	-0.6967953166666666	-0.18919483666666667	-0.07920440999999996	1.1193932	0.6196910566666666	0.31633010266666667	0.45083219666666663	0.5079725546666667	0.33225918000000004	0.14949735333333333	0.23182233166666666	0.7035646566666666	-0.9816420866666666	-0.22624207166666663	0.24999443000000002	0.4075303066666667	0.11676740666666668	0.62278811	0.45751205666666667	0.308629837	-0.2555295633333333	-0.10122823333333335	0.40883955	-0.005361085000000006	-0.338797728	-0.27353890333333336	0.014143466666666679	0.5199904533333334	-0.5152738966666667	-0.6971793399999999	-0.2856744133333333	0.5960435866666667	0.5310544866666667	-0.016924063333333333	0.2489299766666667	-0.4181494700000001	-0.75359472	0.35157044666666665
165679	0.40122366	0.65005135	-0.8482265499999999	-0.32745599999999997	-0.43907022500000004	-0.45555329499999997	-0.268766165	-0.268447635	-0.6363570700000001	0.615206715	-0.128863813	-0.1525363925	-0.13673329299999998	-0.204817295	1.586292	1.4062667	0.6932273	1.0790768000000002	0.5853879500000001	0.739598975	0.8042333150000001	0.49750328499999996	0.24658036	-0.79597688	-0.2033453	0.9559983999999999	0.80001663	0.96849515	0.663405425	0.972183715	0.350065235	-0.41062165	-0.12269806650000001	0.0123298165	-0.655380015	-0.0252742755	0.004565954	0.70982385	0.771846535	-0.20567751	0.12135362599999999	-0.17700148	1.2094369	1.03311515	0.367033475	0.85917185	0.371935605	-0.13208079	0.733658785
11042	-0.291244865	-0.626638552	-0.46269977500000004	-0.32346022	-0.3759779	-0.920089125	-0.420333975	0.31767977599999997	-0.27263557499999996	0.500631444	0.2603872965	-0.07277929999999999	0.64210498	-0.99844943	0.67983352	1.011424165	-0.057835935	0.34037745	-0.048875691	0.38729346	0.02155220000000002	0.3926829115	-0.42657817	-0.660644195	-0.45678318549999997	-0.49115623999999997	0.09651243000000001	0.40140806500000004	0.27625215299999994	0.32328975	-0.80872403	0.325880645	0.00356161499999999	0.019799850000000008	-0.24421943499999998	-0.152447585	-0.16489279499999998	-0.364284155	-0.23858869	-0.153828025	0.27174604	-0.451302645	0.1788162	0.35091412499999997	-0.156105635	0.188163875	0.38616714999999996	-0.41592204	0.13974011
23023	1.0130657	1.2894062	-0.34191476499999995	-0.011236789999999997	-1.7325476499999999	-0.42980802	-0.015072224999999995	-0.26002872	-0.81607783	-0.691063815	-0.29710257	-1.478005535	-0.12610781	-1.5955032	0.350340225	0.8131047600000001	0.58507049	0.26397193500000005	-0.17348301500000002	0.42726074999999997	-0.03182280000000004	0.328180195	0.747956655	0.672088275	-0.28822696	-0.25556960000000006	0.7356113150000001	0.79899085	0.49611413000000004	0.33365260500000005	1.28853025	-0.39199126500000003	-0.0164729355	-0.012808205000000003	-0.14678275500000001	-0.08667338	0.438085686	0.746601215	0.524711975	-1.59164657	-0.565114625	-1.410887105	0.47494209	0.285611985	0.39173233500000004	1.1832813	0.3830055	-1.62865434	0.342539905
441525	0.1684568	0.5301211	-0.8472769	-0.5238607	-0.48707843	-0.46758294	-0.25485396	-0.35474467	-0.4896567	0.4949968	-0.44359612	-0.22527671	-0.16316581	0.15501523	1.5933201	1.3217957	0.53669953	1.1462352	0.47357917	0.77534175	0.81885886	0.49570537	0.107233286	-0.91131854	-0.20707774	0.9818604	0.7715328	0.829458	0.6909702	0.8172605	0.3306811	-0.4831555	-0.2773025	-0.00626111	-0.55923295	-0.1271379	-0.1785872	0.6103194	0.82943654	-0.03989911	0.00626111	-0.17245412	1.0930212	0.7326577	0.25463557	0.7540586	0.33302855	-0.13257766	0.7240412
114049	0.57688046	0.5712223	0.19424534	0.04369068	-0.10150623	0.14394379	0.28748322	0.52918625	0.12111187	-4.0277686	-0.29277802	-0.88665676	-1.474843	-0.17839718	-2.9238877	-1.1163692	-0.004957199	-0.5326233	0.37226486	0.38702106	-0.75268936	-0.048677444	0.3068323	0.09375477	-0.28031635	-3.6765904	0.665432	-0.1850729	-0.1156559	-0.03324604	0.33069515	-0.09997082	0.19902802	-0.5775404	0.004957199	0.017454147	0.2615862	0.5846119	0.21422005	-0.4795637	-0.7041712	0.22414112	0.4707775	0.1994257	0.20491219	-0.058494568	-0.5826559	-0.25330067	0.1816473
23024	0.09309267500000001	-0.2505673225	-0.8286598774999999	-0.10491752725	-0.1899579825	-0.4686607175	-0.39938331250000003	-0.37195456	-0.31278884	-0.6683585725	0.04134595499999996	-0.45540884000000004	0.057958005000000035	0.255362745	0.18227948249999998	0.6247594275	0.1545258765	-0.04488706500000004	-0.083420155	0.10384761999999999	0.591178415	0.058380605	-0.23627460450000004	-0.2811346125	-0.9292033949999999	-0.22725032500000003	0.11088454824999996	0.142440435	0.572786575	0.414359575	-0.6228295475	0.2443832085	-0.05334234499999999	-0.927237266	-0.251124138	-0.349259615	-0.40946852749999996	0.20586145250000001	-0.4269907525	-0.28040063749999994	0.4703370325	-0.2380642925	0.6122062225	0.4049485925	0.045442700999999995	0.15481865449999999	-0.020265820000000018	0.03849303799999999	0.217630505
23025	0.24117851333333332	0.4546264	-0.7919212933333334	-0.44456164000000004	-0.4618069333333334	-0.48762416999999997	-0.2533644033333333	0.4517259566666667	-0.6175691433333333	0.45738553333333337	0.6319854956666667	-0.3006655366666667	0.8700600863333334	0.1778098766666667	1.4624280999999997	1.12262728	0.5301763166666666	0.97394085	0.43515538000000004	0.30448038666666666	0.6769617333333334	0.7595777433333333	-0.057946842	-0.7642343833333333	-0.23754422	0.8401087133333333	0.6919868833333332	0.6063652166666667	0.7174081733333333	0.90516155	0.28048261	-0.22273127333333334	0.5586264966666666	-0.12193695833333333	-0.462908744	-0.30118274666666667	0.689870198	0.6727288566666667	1.04841075	-0.136216164	-0.125700792	0.3331196933333333	1.1586065333333333	0.7710529833333334	0.35332966	0.7050161333333334	0.17560815666666665	0.6373201933333333	0.5498135833333333
23026	0.7181878	0.54644585	-0.72259617	0.74879646	-0.40644407	-0.41628504	-0.17207241	-0.3761096	-0.524035	0.543273	-0.1141119	-0.044825554	-0.00547266	-0.13071775	1.5321903	1.3492346	0.6913948	0.99985886	0.47126722	1.0359263	0.6369648	0.5363498	0.008385181	-0.7472334	-0.24990702	0.90187216	0.79107237	0.74236536	0.6080437	0.8148837	1.0392652	-0.014907837	-0.10196495	0.004709244	-0.65721035	-0.11214781	0.011727333	0.6480732	0.7575078	-0.2909608	0.04840851	-0.053453445	1.2008805	1.0058122	0.19396639	0.65935326	0.35280848	-0.21337175	0.651556
441521	0.18169101	0.4730792033333333	-0.7919891566666667	-0.5514058966666666	-0.5211262566666667	-0.42203553	-0.2136025433333333	0.7295656266666667	-0.59526347	0.5071104433333333	-0.06597725666666666	-0.15833393999999998	-0.15177663	-0.28070799666666674	1.6105631	1.351885	0.6762008700000001	1.0392338533333334	0.5231575866666667	0.5166618	0.7693013999999999	0.6673095966666667	0.085025153	-0.7246667666666666	-0.25344260333333335	0.93176475	0.9144803666666667	0.7689906666666667	0.60602156	0.8493530099999999	0.28687731333333333	-0.46687491333333336	-0.07822163866666666	-0.08755111833333333	-0.67429543	-0.16603469666666665	-0.074513276	0.74387931	0.7266850466666668	-0.085609277	0.030732314	-0.14171521	1.1406240333333335	0.9720258666666668	0.2832086866666667	0.77896309	0.3017905533333334	-0.21067396666666668	0.6792952133333334
441520	0.27741297066666665	0.50053414	-0.8124387333333334	-0.3430160766666666	-0.4424951	-0.4290684866666667	-0.18289975333333333	-0.15889557666666668	-0.4788941566666667	0.5342873699999999	-0.041956823000000004	-0.20528579333333333	-0.12276212533333335	-0.01717416466666666	1.5396638666666667	1.3109638666666665	0.64947502	1.08241535	0.6570662633333333	0.4742758266666667	0.7384669700000001	0.41990319666666664	0.111359833	-0.7237506666666667	-0.30718938333333334	0.8800812533333334	0.8584851333333333	0.75353853	0.5687050033333333	0.7900202266666666	0.22312696666666665	-0.39933959666666663	-0.18198927266666667	-0.07511031833333333	-0.62181258	-0.19444553333333334	-0.023706515666666667	0.6909856033333334	0.6706084466666667	-0.19436001066666667	0.08436226866666667	-0.115090291	1.1432645666666668	0.9314256666666667	0.25604033	0.7622717966666667	0.14936915866666667	-0.22988295666666667	0.7575967333333334
23028	1.1552615	1.1788335	0.40029192	0.07751322	0.4763751	0.4754367	0.5369439	0.3920207	0.012590885	0.45425653	-2.1240802	-1.8764415	-4.4754453	-0.38203955	-2.8769708	-3.200498	-0.09342718	-0.43477964	0.3582301	0.0571599	-2.7249546	-1.0926948	1.1858678	-0.5174508	-0.27929068	-3.5216866	-0.19383097	-1.2144637	0.12201452	-0.89865065	1.1221232	0.35564756	-0.43251657	-2.1132693	0.21514654	0.02970457	0.09993601	-1.1611514	0.037401676	-0.8873544	-0.87421656	0.28650904	0.018517971	0.027404308	-0.22069979	-0.120749	-4.114147	-0.9260564	0.5414777
23029	0.24357581	-0.24841619	0.8734987	0.38107085	0.8219125	1.0696189	0.60104823	-0.154773	0.7147672	-1.834254	-0.010533571	0.03110385	-2.3104122	0.3919971	-7.51E-5	-0.55760264	-0.34214664	-0.3169725	-0.30050874	0.3851583	-0.75502276	-0.5615895	0.49213004	0.49830317	-0.07951951	-1.3489897	0.44056106	-0.6499131	0.29954123	-0.068942785	-0.36914563	0.46993518	-0.31349683	-0.44230962	0.8297622	-0.31610322	-0.93738437	0.42436004	-0.5124085	-0.018497705	-0.797683	-0.37119317	0.33149934	0.3936603	0.533118	0.12407184	-0.108133554	-0.11046815	0.6886718
85319	-0.29072666	-0.15130424	-1.324131	-0.99168015	-1.0331802	-0.120848656	-0.6171222	0.3091216	-0.12675428	-0.015194893	-0.48241758	1.0249314	-0.72241163	0.61455154	1.0295429	0.67610073	0.39294147	1.5735068	0.13727617	0.9941716	0.6914358	0.3369751	-0.59283066	-0.47901535	-0.7488365	0.40363884	0.4844308	0.71844816	0.83124256	0.9302964	0.19976234	0.03232336	-0.5912838	-0.6839094	-0.26074457	-0.733356	0.77145815	0.116024494	1.5976996	-0.75343895	-0.649426	-0.68795824	0.9382343	0.8844838	0.2738757	0.39932394	1.8794665	-0.7235446	0.3680024
85317	0.18040204	0.58010316	-0.71308684	-0.3555138	-0.5077603	-0.35274816	-0.35015273	-0.19269347	-0.44792008	0.50559115	-0.20112109	-0.06627393	-0.01836896	-0.30742908	1.7167809	1.2928436	0.74151254	1.1476552	0.6269882	0.5795338	0.81114745	0.62283826	0.0616982	-0.780957	-0.1862905	0.85192657	1.01636	0.83082175	0.5834625	0.8715389	0.4498198	-0.27843738	-0.04535985	-0.10205054	-0.41861796	-0.058886766	-0.0457747	0.80447316	0.8921492	0.02141118	0.13030028	-0.095271826	1.4624298	1.0080569	0.41886497	0.7588289	0.31934714	0.16662288	0.8268826
85318	0.26428223	0.50680256	-0.7833247	-0.3767829	-0.4125862	-0.4192686	-0.073691845	-0.32437515	-0.59131193	0.6309376	-0.08239412	-0.09072018	-0.22295141	-0.11385918	1.5130606	1.6798263	0.78790426	1.2319722	0.8028059	0.5501566	0.9484291	0.64894724	0.09179258	-0.68924	-0.2985077	0.9630313	0.83078194	0.96037865	0.58945847	0.7325535	0.5272808	-0.41683865	-0.1398139	-0.0794549	-0.4526615	-0.015122414	0.015122414	0.7150712	0.8341174	-0.20344877	0.06493282	-0.17239428	1.2567806	1.1213927	0.42874384	0.73214626	0.37804604	-0.18040371	0.67331696
85315	1.1229491	1.4481797	0.34407663	1.2693934	0.27899694	-0.61693716	-0.5127349	0.6099553	0.21737051	-1.7659612	-0.5970721	-2.4899278	-0.21984625	-0.18333578	-0.7307186	-0.8044324	0.3368249	-0.19851637	1.8095078	-0.24879313	-1.3212919	-0.328372	0.9853492	-1.2441525	0.27167082	0.9217963	-1.1064024	-0.92180634	1.3929915	0.5996299	1.4693713	0.26309252	0.37654257	-0.9383855	0.11796427	0.17042589	-0.39332914	-1.6627402	-0.70586014	0.89875746	-0.4968238	0.5851979	0.040469646	-0.3490429	-0.11206007	-0.8158579	-1.9822078	-0.2854333	0.30936098
23020	0.60068823	0.730155235	-0.269476655	-0.2140719875	-0.593097925	-0.49248861	-0.1876676105	-0.4233067	0.11037611500000001	-1.165672325	0.30951666	0.15922713700000002	0.33479142	-0.532511	0.98413875	-0.141034845	-0.060868503	-0.582130175	0.20963072500000002	0.325177425	-0.7380912199999999	-0.2556259575	0.6828768249999999	-0.3739783675	-0.868605835	-0.9929754499999999	0.0038020650000000072	0.28852391	0.5307619650000001	0.370621917	0.6847007	-0.39300322499999996	0.384676215	-0.001990080000000005	-0.47422576000000005	-0.5649521550000001	0.262521985	0.563871145	-1.120321035	-0.05269408499999999	0.101406816	0.1195733565	0.43646788	0.5577480699999999	-0.0069978235	-0.019802808499999998	-0.6393230000000001	-0.300750495	0.10252213499999999
85316	0.17303014	0.2625978	-0.91844964	-0.5708015	-0.71785855	-0.22017407	0.8374951	-0.46515965	-0.7138951	0.390033	1.6724555	-0.39233422	0.2594521	-0.50417066	1.4141405	1.3021729	0.5235493	1.4735792	0.32319665	0.7710135	0.7228806	0.38587928	-0.056220293	-0.82736564	-0.31140304	0.7744391	0.72080684	0.7085674	0.9346907	0.6415689	0.17527461	1.0388191	-0.38690448	-0.23302627	-0.6235254	-0.33177257	-0.19405437	0.5616381	0.47278953	-0.31526065	-0.22282672	-0.37644172	1.0653527	0.7258818	0.13821006	0.6274855	0.115237474	-0.3953097	0.7529509
100033822	-0.29486728	0.026922941	-0.86006	-0.002683878	-0.6727598	-0.96604943	-0.6622493	-0.9816363	0.07857871	-0.1053226	1.1861813	0.9590485	0.24662709	0.14787889	0.94301724	1.1443012	0.47519946	0.8449905	-0.05836892	0.012534857	0.80681014	-0.08701968	-0.38347125	-1.4390528	-0.8009565	0.29853892	0.3535092	0.5753925	0.22538495	0.34053493	-0.4968121	-0.23746371	-0.2595513	-0.85819364	-0.92602754	-0.6817272	0.023676634	0.002683878	0.10495591	-0.84111524	0.64441943	0.032434225	0.684531	0.5023649	-0.057781458	0.54470944	-0.37434697	-0.78769374	0.23725629
85313	-0.48810863	-0.069936275	0.33127928	1.0245595	-0.2998948	-0.44624472	-0.34761953	0.353827	-0.09075689	0.11663818	0.27972555	-0.4370284	0.79802084	0.8996358	-0.28823996	-0.5222397	-0.45769882	0.09575319	-0.0990715	-0.008254528	0.05133915	-0.3658514	-0.11671305	0.25795603	-0.14634657	0.82142925	-0.1045413	-0.76538944	0.1547389	-0.3919773	-0.2752185	0.8802047	-0.104513645	-1.8668094	0.5796027	0.008254528	-0.37875366	-1.2209835	0.019686222	0.70097685	0.47098017	1.0109544	0.6229396	-0.15545225	-0.017164707	-0.363698	-1.5328736	-0.8209634	-0.120049
23022	1.0757589	0.46028328	0.81319714	0.22931576	0.07650375	0.8198271	0.45943832	0.41241932	-0.18321037	-0.774004	-1.7171783	-0.90678024	-1.1173773	-0.9183521	-2.783348	-2.7390628	0.24057198	-0.012402535	0.19149971	0.04110241	-1.1854601	-2.582284	1.0224209	-0.08055496	-0.030759811	-1.0771418	-0.51630116	-1.0863905	0.7301426	-1.4320393	0.5946369	0.66793346	0.086447716	-2.8758593	0.48274994	-0.07709885	-0.15546799	-2.7824903	-1.7272873	-0.1539278	-1.7118273	-0.3297844	0.13846779	0.674798	-0.16202164	-0.020986557	-3.9968853	-1.518856	0.38496876
11045	1.7927277	1.6572983	-1.324806	-2.3868034	0.001755953	-0.6602771	0.263057	-1.2986104	-0.3707893	-1.5255449	0.7479069	0.07640576	-2.2450907	-0.3693111	-0.5077326	-0.63052106	1.1206801	0.540323	-1.5206635	0.26964116	0.11253524	-1.6194727	2.0156653	-2.6707942	-2.3446548	-1.1488569	-1.2190163	1.2779486	0.21842027	-0.15335536	1.0185416	0.17109036	1.7312338	-2.0935938	0.13743615	-2.2260048	0.16387105	-1.3681161	1.5800173	1.7589161	-2.0384133	-0.002256155	0.4999025	-0.02488637	-1.2513974	-0.7310474	2.6010792	0.7484343	-0.04347062
11044	0.26669168	0.8822074	-0.0945611	-0.22756147	0.04229021	-0.024729252	-0.30464888	-0.5112901	-0.026486874	0.08325148	-0.36257792	-0.45568895	-0.82213354	-1.5301986	0.3150792	0.38497114	0.11536741	-0.30493784	-0.065422535	0.046102047	0.38197565	0.13447046	0.3123498	-0.026749134	0.111679554	-0.20281172	0.048453808	-0.11702776	0.1492219	-0.1448884	0.40989256	-0.003098965	-0.30699015	0.478683	0.20141745	-0.17367506	-0.64866304	0.65672827	-0.2978387	-0.20348024	-0.0901494	-0.26508284	-0.8212838	-0.0539279	0.16802073	0.20306063	-1.6061845	-1.7474542	-0.3254075
11047	0.13400507	0.159935	0.46086885	0.05127620499999999	0.20314264499999998	0.4560027099999999	-0.07936906599999999	-0.53040458	0.28762197	-1.2587462	0.41300296000000003	0.076485634	-1.28929065	-0.305152895	-0.09671305000000002	0.8473425	-0.29653906500000005	-0.04360199000000001	-0.22699976	0.279128555	0.378914825	0.83233167	-0.35483312499999997	-0.23765898	0.66431283	-1.30546333	0.805464745	0.8485717800000001	-0.475611455	-0.29129362	0.129439355	-0.007656575000000013	0.304763319	0.286213875	0.18527079	0.253439425	-0.26177072	0.5223083414999999	0.13698769	-0.48805522	-1.26923372	-1.637592565	0.28014803050000003	0.09865808499999999	0.1425514215	-0.54146076	-1.198191107	-0.008238314999999996	0.26897812
11046	0.6739111	1.0630102	0.5644722	-0.16317368	-0.088157654	0.6300144	-0.12270641	0.35303974	-0.32250595	0.75992775	-2.369896	0.49046898	-0.04171753	-1.1082172	1.2083111	0.67259884	0.22094822	0.07433605	-0.6129379	-0.2566738	-0.40420914	0.50207996	0.20934296	0.35063744	-0.1330738	-2.558447	-0.23372841	0.43256474	-1.027113	0.00504303	0.5352659	-0.36819744	0.14443684	0.17619705	-0.011829376	0.4875555	-0.8650732	0.04786682	0.24092484	-1.2480955	-0.3694868	-0.61984634	-0.6862979	-0.28315926	-0.22802067	0.448905	-3.1584387	0.31353188	-0.19641113
138065	1.2797766	0.95703316	0.1500225	-0.7365203	0.3302269	0.95284843	-0.16194439	-0.27687597	0.58659554	-0.6939206	-1.4109459	-0.648366	-0.07501984	-0.48896503	0.60901976	0.26729584	0.66455126	0.30827904	0.03245592	0.13186455	-0.27600193	0.6923742	1.3069038	-0.21698475	-0.3078003	-0.38645506	0.08860922	-0.47800398	-0.29318333	-0.086194515	0.9917755	0.16164112	-0.4447775	-0.42509222	0.33054447	-0.32334423	-0.60662794	0.012255669	-0.41128826	-1.3527555	0.035876274	-1.1488395	0.59793663	0.20227146	0.19732666	0.4105773	-0.85009575	0.42959118	0.49291277
343173	-1.5984843	-1.011195	-0.052390814	1.5488608	0.16111875	-1.8005879	-0.23794627	0.20598912	-2.568209	1.7652438	0.9311011	-1.9833262	1.1647427	-1.9713867	-0.4252379	1.1762784	0.013051748	1.9906886	-0.40651584	0.087421656	1.199094	0.41155457	-1.921088	-2.765015	1.0291274	2.548776	-0.29241443	1.2282164	-0.1899445	-0.5420363	-1.2095225	0.61994386	0.7864907	-1.9601552	0.43712926	-2.1779292	-2.041005	-1.3876903	-1.1431015	1.3926051	-1.9971001	0.0523293	-0.013051748	-0.665323	0.2301209	0.722296	-1.7021434	0.27779222	-0.4403112
343172	0.19717312	0.24920797	-0.9200249	-0.46063137	-0.50490046	-0.5866208	0.77106667	-0.3725667	-0.7357826	0.50696945	-0.20126104	2.2017226	-0.15220404	-0.09156704	1.4970307	1.1755404	0.4378605	0.96522045	0.5325422	0.78937864	0.8402047	0.30826378	0.21536636	-0.81578827	-0.38376474	0.76941967	0.74344254	0.5701742	1.0540633	0.79389954	0.8706851	-0.46959305	-0.32098293	-0.11430597	-0.5045481	-0.10286236	-0.23704147	0.56254673	0.67016125	-0.36005163	-0.045324802	-0.35607195	0.913322	0.9083977	0.108539104	0.62446356	0.13812017	-0.22978878	0.57314587
343171	0.3083024	0.61478853	-0.51527214	-0.19910717	-0.48122168	-0.49372673	-0.16612148	-0.2633891	-0.65452194	0.3008256	-0.07095814	-0.30219173	-0.006640911	-0.05836773	1.3350253	1.1109862	0.5174937	0.79041195	0.3442521	0.38277578	0.7402539	0.37817907	0.17925358	-0.6570425	-0.3232255	0.67469835	0.72219706	0.6318917	0.3395152	0.540287	0.4999795	-0.12623405	-0.030745983	1.7225585	-0.534956	-0.13694477	-0.12469435	0.39783764	2.1208901	-0.16499949	-0.036211967	-0.16180515	0.88478184	1.209528	0.19338608	0.50826454	0.16701412	-0.2809081	0.6750393
343170	0.36199832	0.4547093	-0.79877114	-0.4967692	-0.5454228	-0.6232846	-0.42723203	2.0493963	-0.5612314	0.4317615	-0.09621501	-0.22886348	-0.2631538	-0.40770602	1.3677247	3.5747335	0.5755646	0.83163476	0.44636035	1.0046656	0.699981	0.40887856	0.10733247	-0.8888023	-0.25023913	0.77062964	0.7032802	0.6274917	1.4017088	0.7159698	0.31068063	0.41395307	-0.32430387	-0.0941484	-0.6383374	-0.22139144	2.0289733	0.56301236	3.7808292	-0.129287	0.024439573	-0.24286199	1.1053278	0.8277185	0.2447803	0.8048918	0.14220119	-0.37535644	1.078778
11052	-1.3796549	-1.4530878	-0.33205032	-0.24148941	-0.28171062	-0.19977188	-0.08366299	0.33871746	0.331398	0.09126377	-0.2390995	0.31277084	0.3066206	0.14094734	0.6468611	0.53643227	-0.42351055	-0.17959404	0.55437183	-0.41059303	0.11065006	-0.5649643	-1.9093561	0.28421116	-0.47279072	0.5950699	-0.8630247	-1.0136404	0.19137764	0.5499649	-1.8716993	0.7072153	0.16077709	0.6008339	0.41674232	-0.22615051	0.11381912	0.07461548	0.122299194	0.59506035	0.28683853	0.1283083	-0.5424051	-0.15183067	0.26375008	-0.3692255	-0.18212795	-0.3727808	0.28747082
441518	-1.21488225	-0.7315601	0.28570497	-0.6935506950000001	0.648070225	0.221506955	0.030882240000000005	-0.24910008	0.227927566	0.15384448	-0.52972565	0.8365315499999999	0.949811824	-1.38605985	1.005172605	1.5247301	0.1316203	-0.408655525	0.23490462499999992	0.013336785000000018	1.22207295	0.41707074499999996	-0.9574417	-0.09814230000000002	-0.7956887300000001	0.313416825	0.418033475	0.04041183000000001	0.28607714	-0.023935440000000002	-1.3490652	-0.05453501999999999	-0.7687441	-2.5142458999999997	-0.8674243850000001	-0.97284375	-0.06181135000000004	0.32490622	-0.187118415	-0.9609538150000001	-1.04404245	-0.5737374835000001	0.22602927500000003	0.42808091	0.23862254499999996	-0.64268792	-2.12505995	-0.42406643499999996	0.5079375500000001
11051	-0.283548835	-0.6490590350000001	0.690248975	0.45787622000000006	0.39824532500000004	0.35052394	-0.002354621999999999	-0.004889012499999998	-0.020121100000000003	-0.83745814	-0.239260675	0.655832295	0.12132573000000002	-0.21768426999999999	-0.39190341	-0.33001446999999995	-0.25986147	-0.3397648325	-0.204008815	-0.45726728	-0.400181775	-0.6036701250000001	-0.69869353	0.1619491565	0.2770557405	-0.37644433	-0.32449889000000004	-0.308704855	0.49384094999999995	-0.31147384	-0.879545915	1.033866385	0.020503994999999983	-1.7180607499999998	0.4051528	-0.2904419935	-0.6074748050000001	-1.12689565	-0.47732903499999996	-0.029718400000000006	-0.84861659	0.287908078	-0.012224669999999993	0.21908927	-0.53876185	-0.18564725	-0.4886751	-0.725456715	0.07297945
11054	0.5491886	-0.10084057	0.53875065	-0.38175774	-0.035079956	0.6983299	0.10489273	0.51987076	-0.6682272	0.21169376	0.5263033	-1.0716324	0.57720566	-0.08881378	-2.2848325	0.9757986	0.4628477	0.15193176	-0.8083811	-0.39001846	0.72547245	-0.14571762	-0.32186604	-0.04153633	-0.72283745	0.057679176	0.55075264	0.79483795	-0.7849703	0.024499893	-1.7297754	-0.70828533	0.111439705	-0.27657986	0.17233276	0.30797482	0.5157385	-3.437666	-1.7197628	-0.4310112	-0.86734295	-0.085105896	-0.2500372	0.5392313	0.08598137	0.05999279	0.08284092	-0.805171	-0.024499893
23034	-2.9099865	-1.8910346	-0.22979116	-0.16745329	-0.6327863	0.01373148	-1.7232428	0.2997079	-1.7450843	-2.5575423	0.347898	0.59184027	0.31987238	-0.03874159	1.8673196	0.6890664	0.017520428	0.29549932	-0.85164595	0.09529543	1.2605882	-0.07051039	-1.8383579	0.27598047	0.5223794	1.3417878	-0.50157595	0.52780676	-0.56651545	0.25763083	-1.6680441	-0.50163984	-0.20771933	-3.2311096	-0.010511875	0.90846395	1.0584512	0.7551007	1.2051635	0.036206722	0.7671571	-0.6823201	0.08374643	0.1797986	0.29035234	1.3160911	1.7682824	0.93181944	5.29E-5
114038	0.38765216	0.37782073	-0.8035681	-0.6194184	-0.45828557	-0.39374232	-0.05650258	-0.34102368	-0.48596358	0.55305505	-0.12688518	-0.078348875	0.122978926	-0.27114606	1.4978979	1.2436011	0.5679395	1.1642325	0.444381	0.4535067	0.91877913	0.4639895	-0.08640027	-0.7070296	-0.11700606	1.0053575	0.75158954	0.9384978	0.646755	0.8521235	0.15127873	-0.29482198	-0.19477487	-0.06283498	-0.62909675	-0.13736272	0.074594736	0.64993596	0.73460793	-0.17240691	0.054588556	-0.2300818	1.0840352	0.9823201	0.32990718	0.75834537	0.39541936	-0.13287759	0.8591435
23035	-0.88938856	-2.294507	0.39671564	0.25140238	0.3941779	0.14166117	0.080007076	0.34410334	0.43803358	-2.1292934	-0.002270222	-0.40757513	-0.20315981	-0.076640606	-0.93024874	-1.4652047	-0.59325695	-0.07716465	-1.0310817	0.37278986	0.8277316	0.68503904	-1.1776686	1.1029258	0.5235667	-1.8147669	-0.6392393	-1.146029	0.4504571	0.8025012	-0.7730012	-0.5291543	-0.3962369	0.07188177	0.18994474	1.0576262	0.75901175	-2.0426555	0.64306974	-0.20662928	-2.840496	-0.3436265	0.57347536	0.79529905	0.39750147	0.4568858	-2.4552112	0.3149886	-0.3344655
23037	-1.1666273850000002	-0.7540972050000001	-0.91686535	-0.51005173	0.36969423500000004	-0.64896537	-0.37192631000000004	-0.334047313	-0.06588506999999999	0.826926725	0.44923019	0.31830597	1.06688215	0.38825892500000003	0.771521575	0.662740235	0.343200685	0.45287703999999995	-0.62179279	0.5753035550000001	1.1731099999999999	-0.15966463	-0.5896144139999999	-0.66801595	8.349399999999785E-4	-1.7214486500000001	0.53282165	0.655884265	0.04125738500000001	0.1686744695	-0.38124561	-1.03532555	0.477265835	0.7748336650000001	-0.91792535	-0.58618737	-0.563813685	0.39480924500000003	-0.17087982499999999	-0.1396374675	0.8033519	-0.245525835	0.14873028	-0.1037216185	-0.380001066	0.392499925	-0.06532954999999996	-0.17399692500000002	-0.7988727
23038	0.18303895	0.08595824	0.0673697	-0.892812	-0.58733726	-0.058874846	-0.20155454	-0.2531817	-0.9643047	-0.28046107	0.25468373	-0.2409451	0.30153108	0.04210925	1.4071152	0.92444396	-0.054511786	0.41563582	0.27047133	-0.038809538	0.5840018	0.2930491	0.1784532	-0.16213727	0.045964003	1.0574944	0.19334006	0.21556926	0.118492365	0.3304274	-0.2975204	-0.6573298	-0.08769202	0.14416099	-0.39501405	-0.51894164	-0.2089827	0.8607986	-0.057037115	-0.82099557	0.55299926	-0.7083442	0.38388944	0.4520619	-0.09287715	0.22003865	0.7861707	0.014647722	0.37319684
23039	0.13562155	0.20179653	-0.87834835	-0.047183514	0.41201496	-0.5503168	-0.28362465	-0.7650356	-1.0602102	1.4948254	-0.5599108	0.6283541	0.77682114	-0.65257025	1.0597568	0.75469875	0.022785664	0.79593515	-0.022785664	-0.027416706	0.139287	0.12587452	-0.3864417	-1.1889348	-0.46093225	0.58582544	0.3075509	0.24763966	0.19376373	0.3020668	0.1761651	-0.77799463	-0.68919563	0.52796125	-1.1218729	-0.60654545	-0.52151823	0.25147724	0.31255054	0.8569832	-0.59365845	0.50346136	0.93532467	0.4338622	-0.14065981	0.38399792	-0.37916183	0.023244858	0.25439787
114041	0.4213457	0.5178771	-0.87760496	-0.51018286	-0.49067593	-0.29267788	-0.15366697	-0.3722644	-0.63298845	0.66396666	-0.18219805	-0.208992	-0.105372906	-0.048452854	1.6336865	1.4582953	0.5987067	0.96898794	0.4663124	0.58432627	0.8350415	0.6624923	0.1004405	-0.66903067	-0.3475876	0.9516964	0.7734151	0.7935705	0.56639147	0.7372894	0.24391842	-0.38199568	-0.050456047	-0.05360222	-0.6388054	-0.083293915	-0.07517624	0.68479395	0.71300364	-0.0455966	-0.023631096	-0.14877415	1.4028139	0.8394699	0.44606924	0.6061878	0.20356369	-0.024191856	0.6943579
114043	0.2040968	0.52519894	-0.7215481	0.16047335	-0.5032754	-0.40974474	-0.2776389	-0.25441313	-0.60753584	0.6205387	-0.13300467	-0.2964635	-0.24928236	-0.3031144	1.5213113	1.2022257	0.69433546	1.0212784	0.58263206	0.54483414	1.2189755	0.5755305	0.16132784	-0.9471965	-0.2916503	1.0131645	0.87839174	0.77743864	0.86754084	0.94004774	0.25559998	-0.39240885	-0.11592865	-0.10704279	-0.050264835	-0.08667612	-0.06518221	0.6458125	0.6718664	-0.023014545	-0.23878193	-0.2501073	1.1262307	0.9503226	0.22493267	0.8202052	0.31633615	-0.27760983	0.6306014
23030	0.40062880500000003	0.290813685	-0.16648960000000002	0.1911254	0.554823885	0.08707833000000001	0.116214278	-0.48356246	-0.8906858	-0.4281738	-1.118795173	-0.1027970325	0.026508092500000004	-1.1382889699999998	1.3959755999999999	0.33122565	0.38755512	0.023365050000000054	-0.37705469999999996	0.412266495	0.216171975	0.437301875	-0.45840384	-0.46734475	-1.19424126	-0.10536075	0.33268715	0.27882578	-0.25368142	0.60124994	0.21635150749999998	0.06227038999999998	-1.1541154249999999	0.5609850879999999	-0.219904655	-0.389493465	0.17367054	-0.28111769999999997	-0.332603215	0.67000675	-0.71298292	-1.000672555	0.52135659	0.52717256	0.380857	0.7378413699999999	-0.7276177500000001	-1.27036976	0.26771021
114044	1.4649763	1.0151072	-0.45234013	-0.41379452	-0.5908761	-0.6515255	-0.61164284	0.40374565	-0.8799219	0.17875051	0.6695075	-0.34016418	-0.55200005	-0.47203255	1.1696157	1.6293955	0.17219877	0.8729224	-0.011353493	-0.058070183	0.37281752	0.2909608	0.5026207	0.7301874	-0.6479955	0.42474508	0.74863863	0.41998196	0.7122283	0.41969156	1.3811893	-0.4295802	-0.5724106	-0.5304165	0.08800793	-0.6048722	-0.51936436	0.2044816	0.16514349	-0.80557966	-0.49867773	-0.49189377	0.6772852	0.4522252	0.52037144	0.29295206	0.011353493	-0.6637025	0.57839584
23032	-0.14745644999999996	-0.47018883	0.47880103499999993	0.36722827	0.41443515	0.523627022	0.55097317	0.363727325	-0.283190505	-1.60447815	-0.68866135	-0.13732409299999998	0.114586115	-0.09179091499999997	-1.06460665	-0.2988348	0.189719433	0.35304308	-0.1167171	0.001802680000000001	-0.6409738	-0.248277665	-0.22744490000000006	0.23663926	0.03197312000000001	-2.5951836	0.18512559	-0.3555874825	0.65498425	-0.10379026999999996	-0.11826395000000006	0.516041515	0.21825718700000002	-0.36943745	0.60804583	0.03504681500000001	-0.246587995	-0.146503685	-1.6675148000000002	-0.29207298500000006	-0.45203756500000003	0.07088351	0.22367954	0.07429432799999999	0.09242511	0.176090965	-1.13540436	-0.50046755	0.13125682100000002
126017	-0.48639154	-0.024454594	-0.061866283	0.87952375	0.22232294	0.012237072	-0.09833288	-0.6641946	0.0749135	-1.2809691	0.3299899	-0.7347784	-1.8425264	0.14587545	-0.23055649	0.14419794	-0.12924004	0.27530527	0.1240387	-0.4450121	0.1091156	-0.3230362	-0.73003435	-0.7602048	-1.3012133	0.6666722	-0.44803762	0.18076658	0.22430229	0.40247726	-0.20253992	1.7261386	-0.1678319	-0.019390583	-0.17982054	0.001831532	-0.7906232	-1.049109	-1.0537286	0.8657584	-0.1569314	0.87173986	0.46451855	0.4952736	-0.001831532	0.2165308	-1.631959	0.30094767	0.3637519
85302	-0.2179606	0.084430456	0.30626178	-0.8733661	-0.729532	-0.72122216	-0.66319823	-0.6659105	0.4225924	0.2347982	-0.35296464	-0.5421388	-0.48284602	-0.6394565	1.1265848	0.92191577	0.8813951	1.035248	0.1295631	0.81315637	0.41097188	0.08894849	0.43053126	-1.002269	-0.705673	0.5836961	0.8811271	0.3950665	0.75789666	1.0482371	0.04191661	-0.7710874	-0.5862162	-0.46335006	0.2979262	-0.58116984	0.586807	0.33315778	0.35250354	-0.5596564	-0.45837855	-0.6167433	1.0271184	1.041167	-0.11654973	0.5457227	-0.13123918	-0.7021191	0.65178037
23033	0.10591698	0.30418968	-0.72313595	-1.1718588	0.02328968	-0.23406696	0.2318182	0.41595268	-1.1296625	-3.3864198	-1.1175575	0.60038567	-1.4346418	-1.2087536	0.04561329	-0.48513603	-0.020902634	-0.20339108	-0.18162823	0.54398346	-0.16987228	0.08375549	0.3232174	0.45862103	0.13240147	0.5519438	0.24150181	0.12614727	0.15809727	0.5845957	0.08374882	-0.277668	-2.309372	0.003861427	0.21369362	0.15849876	0.2850237	-0.28087997	-0.25764942	-0.97914505	-3.9161453	0.3025818	-0.12856102	-0.046747208	0.5385332	0.56505394	-3.531186	0.33124733	0.06493378
85300	0.37991858	0.4931574	-0.78670454	-0.3667574	-0.5883055	-0.5188298	-0.2996049	-0.3802557	-0.61830044	0.5887828	-0.13369703	-0.07142925	-0.21560955	-0.20995617	1.6070981	1.2714849	0.6771178	1.0503497	0.5194969	1.085115	0.7140913	0.41218185	0.16162014	-0.94386816	-0.35907316	0.9542732	0.65070915	0.6396661	0.82264566	0.6250982	0.37238646	-0.46087456	-0.05463171	0.07335234	-0.6034417	-0.040905476	-0.22401714	0.6583581	0.6868491	-0.12483215	0.040905476	-0.19448376	1.0182447	0.8712306	0.32432747	1.3207736	0.25543785	-0.11497688	0.56509924
11056	0.6929786	0.57602786	0.433999775	-0.01730752	-0.97575476	0.3468597025	0.120339633	0.21654532999999998	-0.174364804	1.54923605	0.24176000999999997	-0.84134008	-0.6783421000000001	-0.584805	-0.17881345599999998	-0.52377893	0.04180765	0.49873160499999997	0.33275533	0.14781213	-0.471757415	-0.393393035	0.801618815	0.454481375	-0.8308165024999999	-0.242894166	0.10309433850000001	-0.07403897999999999	0.7770865	-0.48657013000000005	0.547334435	0.16453670999999997	-0.29712963000000003	-0.9940300099999999	0.22796368499999997	0.8249776325	-0.033414365	-0.24930381499999998	-0.106467485	-0.5888309500000001	-0.62576389	0.188587665	0.68846296	0.34139419000000004	0.2314198	-0.06710052650000001	-1.5917225	-0.7944717600000001	0.38203884
11055	0.31111646	0.6369865	-0.79737115	-0.42366052	-0.61440206	-0.39038825	-0.30527997	-0.15116334	-0.5546472	0.6457412	-0.045068502	-0.19554448	-0.14488053	-0.19969058	1.6439316	1.393728	0.7558868	1.1355145	0.5035856	0.47781587	0.9312351	0.43811345	0.66491485	-0.7947748	-0.16023469	1.0500796	0.99911904	1.2925799	0.7832382	0.97899413	0.35667825	-0.3559029	-0.24189639	0.07350564	-0.6494448	-0.15605044	-0.12592864	0.6923964	0.7906239	2.036514	0.016927004	-0.109206915	1.1965563	0.9525173	0.47294497	0.6960337	0.24685264	-0.28346848	0.71161866
343169	0.39694762	0.4848745	-0.8997152	-0.34516788	-0.559036	-0.3648522	-0.2755077	-0.34578204	-0.62543225	0.57595897	-0.21599364	-0.1754458	0.042551756	0.047710657	1.6491559	1.3984225	1.5874808	1.036164	0.5116985	0.50706744	0.8682654	0.43347383	0.08496261	-0.78227305	-0.30615497	0.9426472	0.9414003	0.640856	0.4880321	0.71385884	0.40205455	-0.42448592	-0.2544968	-0.15595031	-0.75213885	-0.13583589	-0.09869313	0.75341535	0.7976897	-0.2858293	-0.11057496	-0.14744115	1.2528694	0.999614	0.36048675	0.7479961	0.26796412	-0.06689811	0.6450732
85301	-2.9111242	-1.9336257	-0.5185828	-0.69417906	-1.520452	-0.5136647	-1.0346208	0.11591196	-0.062071323	-2.729735	0.8549266	0.007036686	0.6124358	-0.06728411	2.160336	2.344708	0.3387313	0.5674577	1.0831046	1.4086089	0.8774047	1.9549718	-3.1110153	0.5275016	-3.4368834	0.5858531	-0.29245806	0.98998785	0.74741125	1.3364148	-2.3113675	-0.6428771	-0.007036686	1.2235112	0.39700937	0.4011016	1.3480926	-2.5912971	0.83228445	0.033479214	1.0387759	-2.3578134	-0.5374036	0.4883151	0.35126925	0.96312284	1.9656825	-0.05880022	0.41537142
11057	-0.06123002333333331	-0.6241118033333333	-0.3362380653333333	-1.3390922333333333	-0.39254887999999993	0.3749535990000001	0.06958612133333333	-0.03427139333333335	-0.40733226333333333	0.8444075666666665	0.5679601133333333	-0.003084659999999998	-0.16058174533333333	-0.16516256666666665	1.1678571833333333	1.1295189666666667	0.047269503333333324	0.24856964999999998	-0.11034090666666668	0.6661675699999999	0.30653858333333334	0.6916578666666666	-0.8998657666666666	-0.1224721333333333	-0.5557842199999999	0.13336483333333335	0.2652832653333333	0.9727563766666666	-0.03120803333333333	0.60174895	-0.5047937966666667	-0.5162930533333333	-0.5090475099999999	0.26969719333333336	-0.16243251333333333	-0.5150691733333334	0.45400238166666673	0.10761087666666665	1.0249842	-0.62747829	-0.6463869573333333	-0.15144904333333334	0.5215132866666666	0.37218682333333336	0.21114492433333332	0.8626031833333333	-0.23026833133333335	0.060721875	0.4194010166666667
11059	1.081771735	1.05331265	0.12516916000000003	0.12177361	-0.2193366275	-0.28478205	-0.0881947275	-0.27369177499999997	-0.11110890000000001	-0.016869665000000006	-0.35976279499999997	-0.1663481015	-0.114092465	0.18465841	0.19376481	-0.1298741125	0.131461261	0.514680025	0.39248859999999997	0.23106991999999998	0.12229764500000001	-0.13182437	0.834709065	-0.5022584	-0.122357725	0.223472	0.3358780095	0.05509889000000001	0.38788569	0.221583963	0.94635	0.592313165	-0.0958377125	-0.7687393499999999	-0.166784885	-0.45622742	-0.244498132	0.559949025	0.169268964	0.166383145	-0.42817223	0.245932935	0.8446163	0.8743211	0.058168766499999996	-0.10040199699999999	-0.071866395	-0.331340189	0.32363522
403274	0.18007112	0.50861907	-0.9001062	-0.48641324	-0.42509723	-0.577461	1.2472689	2.3442118	-0.7263844	0.58642125	-0.1938088	-0.20542932	-0.14403939	-0.31656384	1.4686773	1.3011129	0.5938318	0.97798705	0.6254523	0.6088731	0.6362045	0.5466888	0.030465841	-0.8904383	0.6543114	0.8421409	0.74728465	0.7174747	0.8837707	0.77511764	-0.056456327	-0.557009	-0.39801383	-0.22938752	-0.66771054	-0.34648538	-0.26046157	0.5959399	0.6035116	-0.4821403	-0.21116138	-0.35994363	1.118161	0.9809716	0.32837844	0.686146	0.113698244	-0.29963756	0.7406781
403277	0.15554047	0.41875505	-0.82735634	-0.36464405	-0.45617342	-0.46396303	-0.23572159	-0.41535854	-0.6174121	0.4191761	-0.07370281	-0.2806468	-0.04340124	-0.115781784	1.5899224	1.321137	0.600194	0.9546418	0.49053144	0.40656376	0.793859	0.60184526	0.12842083	-0.81416655	-0.23039103	0.93776083	0.91538334	0.9681864	0.5986376	0.75308037	0.2870741	-0.38587523	-0.060269356	-0.025221348	-0.49918985	-0.18953753	-0.09675312	0.7190943	1.1979461	-0.21084595	-0.007955551	0.028131485	1.1033893	1.0232601	0.24768496	0.8522239	0.2978673	-0.29471445	0.58586025
403278	0.18712282	0.4731593	-0.845098	-0.3657403	-0.48489952	-0.5298748	-0.23528194	-0.46906376	-0.599679	0.7303152	-0.18480968	-0.36609364	-0.13551617	-0.2277875	1.5511045	1.4666657	0.5679054	1.1382489	0.48254728	0.5539093	0.7978859	0.47632074	-0.08093834	-0.9812026	-0.25821543	1.0557027	0.91956234	0.8472562	0.5588689	0.6708875	0.4458475	-0.48236036	0.044416904	-0.17267656	-0.5701976	-0.2815361	-0.14975739	0.5904088	0.7307849	-0.03357601	0.05467987	-0.20763254	1.1844673	0.8202791	0.32552814	0.80865717	0.22134018	-0.33545685	0.7422972
693202	0.29827023	0.4882369	-0.95064545	-0.5568633	-0.50115347	-0.44204187	-0.33212233	-0.53894997	-0.81785727	0.45082188	0.34549427	0.20272589	-0.3090601	-0.31844568	1.4711709	1.1311035	0.61659527	1.1673617	0.40581512	0.39948988	1.0797873	0.37573576	-0.06427765	-0.9534316	-0.4539976	0.91477203	0.9645934	1.045023	0.43752527	0.7910681	0.5015454	-0.13095713	-0.24429321	-0.1946907	-0.67263746	-0.24657536	-0.20922852	0.6265731	0.6369467	-0.32998323	0.06045389	-0.24507236	1.0036001	1.0422006	0.0721612	0.5727544	0.18164301	-0.3269205	0.5587659
693203	-0.13850498	0.17106724	-1.1048527	-0.42243624	-0.6301465	0.13485193	1.1702094	-0.58190966	1.9392757	0.25835848	-0.19820833	-0.40104246	-0.38931322	-0.44064474	1.2999649	1.0233083	0.7104745	0.86938715	0.2305851	0.49710608	0.6465206	0.2657857	-0.19821692	-1.062325	-0.57303524	0.6925974	0.71609735	0.40629816	0.4342475	0.5759549	0.07566881	-0.65789986	-0.32872915	-0.28991318	-0.8623729	-0.5228591	-0.40430927	0.46308422	0.55681133	-0.2969985	1.7230263	-0.49364758	1.1279321	0.67969894	0.2834592	0.5267291	0.012289524	-0.47843218	0.38259363
11021	1.1555605	0.9549103	0.2983961	0.12532234	0.029561043	0.10339546	0.3129549	-0.050700188	0.08342934	-0.1093483	-1.037179	-0.5869045	-0.3487177	0.4375143	-0.63899994	-0.73625326	0.07829189	-0.030646324	-0.47515202	0.13837433	-0.49131393	-0.57787323	1.106247	0.021288872	-0.37340927	-1.947494	-0.11946583	-0.11517906	0.065937996	-0.3577118	1.2333746	0.18636417	-0.001530647	-1.0287895	0.20099545	-0.005527496	0.001530647	-0.87754107	-0.36642265	-0.23470402	-0.32400036	0.3943615	0.3299284	0.7191105	0.035525322	-0.060212135	-2.4765635	-0.46023464	0.34065247
11020	-0.3736229	-0.89550877	0.63978386	-0.43407726	0.19717598	-0.2244997	0.13400173	-0.11085892	0.015433311	1.0415134	0.31285	0.5211277	-0.16071701	-0.72852135	-0.68875265	1.182188	0.54694366	0.67097855	0.09850216	0.81494045	-0.5990133	1.4326935	-0.66735554	1.1503649	-2.5867667	-1.5036244	0.82005215	1.4647427	0.76626873	1.1025743	-1.0753508	0.50947666	-1.3382921	0.49869347	-0.72152233	-2.1131196	-0.24152946	0.7438326	-1.3298483	1.2001	-0.4296503	-2.3252144	0.022693634	-0.29168606	0.36392212	1.0217819	1.1147375	-0.27160645	-0.7122555
693205	0.122359276	0.5037818	-0.87257814	-0.3991809	-0.4971776	-0.4225049	-0.2612934	-0.15358591	-0.7155056	0.6623564	-0.12857866	-0.08624792	0.036702633	-0.24601841	1.6351771	1.4408803	0.5608697	1.0669446	0.74528694	0.53078604	0.7392831	0.78973436	0.22391844	-0.823082	-0.2753048	0.8596606	1.0666299	0.9339447	0.67944384	0.84441376	0.40758276	-0.44075537	-0.19813442	-0.0839386	-0.553555	-0.089404106	-0.09907198	0.5372443	0.77617073	-0.1920805	-0.042161465	0.0666213	1.2512364	0.9458308	0.41364908	0.8180952	0.32106256	-0.16988134	0.6163335
23001	-1.1332696966666667	-0.9875956533333334	0.44215943	-0.445639547	0.028018237666666668	-0.007748209999999996	0.05576745799999999	-0.5189422833333334	0.3854374033333334	-0.033887936666666674	0.2222074666666667	0.4596456599999999	0.25829131666666666	0.11037898000000002	0.31713716666666664	0.15853746333333332	0.47226993999999994	0.41087572333333333	-0.053149466666666666	0.23892871333333332	-0.1080620166666667	0.08818793333333337	-0.98778114	-0.38327145	-0.39825669999999996	-0.9521367466666667	-0.10995682	0.1949077433333333	0.156155338	0.21276148433333333	-1.0673245666666669	-0.1404680433333333	0.264120815	-0.24274928000000004	0.049965618999999996	-0.4707680433333334	-0.4303680333333333	-1.24004609	-0.9294539333333333	-0.06863808666666667	-0.43421466666666664	0.03539824766666666	0.281823875	-0.012148936333333332	0.20257131233333334	0.08903861433333334	-0.6293561666666666	0.16742141666666668	0.41343108666666667
26996	1.3402147	0.82967854	0.5887432	0.119317055	-0.22025394	0.13007927	-0.17363548	-0.90211105	0.43914127	-0.14452744	-0.6069555	-0.25679016	0.11621857	0.65690327	-0.46840143	-0.23401594	-0.6671524	0.03215885	-1.0089741	-0.34169674	-0.44803	-0.66434574	1.3704777	-0.034002304	-0.2510662	0.07662964	-0.10838413	-0.5755377	-0.12784958	-0.7737336	0.8505678	0.8808775	0.37603664	-0.9848695	0.19433975	-0.478158	-0.7575207	-0.007990837	0.37674332	0.1967926	-1.2044473	0.35408688	0.30698538	0.400692	-1.0403547	-0.9420376	-1.0073104	0.10363865	-0.40382385
23002	0.67776229	1.2228534	0.492790935	0.035975695	-0.168313265	-0.18307041500000001	-0.041718244999999994	-0.09577918299999999	0.195751432	-1.8900087	-0.23469901	-0.818885085	-0.630199665	0.29697300000000004	-0.968265315	-0.93520835	-0.381515265	-0.13594842000000001	-0.085030315	-0.61710048	-0.3880917925	-0.46525074	0.542835959	0.16292166600000002	-0.6888125	-1.30755805	-0.22008967499999998	-0.8599179	0.29138064	-0.2386539	1.1750896000000002	0.801212565	0.502019165	-1.2561817	0.303761245	-0.65518928	-0.393592118	-0.07868743	-1.076395765	-0.98427177	-0.062930345	0.06037068200000001	0.4916532	0.5011732600000001	-0.1845185755	0.09602904000000001	-1.64958385	-0.054877040000000016	0.157268285
26994	0.9659672920000001	0.5652457320000001	0.1364342	-0.065959335	-0.211083295	-0.025891660000000004	-0.175505996	-0.534320715	-0.07173097	-0.1734262685	-0.24350750000000002	0.29332506	0.17860185499999998	0.267620685	0.12218130199999999	0.035467743999999995	0.042761255	0.19571506900000002	0.2210201	-0.13425863300000002	-0.07744562499999999	-0.13516843	1.0357462025	-0.3995660415	-0.4344202185	-0.06965601500000002	0.236512305	-0.03543580000000002	0.21323074	0.183196665	0.6074567900000001	0.6864029199999999	-0.02454865499999999	-0.6968680775	-0.051151630000000003	-0.25768889	-0.41157377	-0.36187089	0.145727517	-0.307591075	-0.36318004	0.18060839299999998	0.768163575	0.2101446375	-0.061440585000000006	-0.1195215025	-0.5522746150000001	-0.11891257000000001	0.45778357999999997
693208	-0.12851095	-0.17540503	-0.03302908	-0.9938302	-0.8929825	-0.44883966	-0.34090042	0.13913536	0.056486607	0.037611485	-0.023430824	-0.5781956	-0.6887412	-0.63437796	1.784174	0.8020005	0.58146	0.98830414	0.45814037	0.18950891	0.83663607	0.61748934	0.23605537	-0.09480858	-0.7901645	0.3220415	0.37495184	0.8485422	0.895638	0.26252413	-0.1469903	-0.5933094	-0.74760294	1.7291393	-0.21494484	-0.6233139	-0.72229195	1.7654548	1.297998	-0.7916722	-0.61667156	0.29696035	0.77161455	0.5799775	-0.099003315	0.93202543	-0.16656923	1.2447777	0.44164944
26995	0.55417037	0.66056323	-1.0560939	-0.44511628	-0.20872045	-0.6751578	-0.53624606	-0.57033753	-0.058356524	0.99861026	0.44505954	0.20438933	0.5615604	0.16147017	0.6351931	0.49828124	0.16199517	0.449919	-0.1687653	0.012377024	0.035635233	0.08299422	0.43672538	-0.74514794	-0.4693992	0.4833386	0.48019528	0.53210807	0.3827889	-0.015913248	0.7140596	-0.27513957	-0.41296506	-0.6341121	-0.43158078	-0.6668837	-0.2033155	0.3940661	0.15619874	-0.33756852	-0.027690649	0.2005918	0.4817407	0.19324231	-0.22109342	0.25420594	0.298342	0.428334	0.07994723
693209	0.16231513	0.2075994	-0.8650744	-0.05172515	-0.4962628	-0.4288938	-0.213732	-0.32971358	-0.6120584	0.51091504	-0.17803216	-0.168298	-0.10623717	-0.21712422	1.4170682	1.2554781	0.6638396	0.90178466	0.565439	0.54231143	0.74661374	0.40938973	0.15893006	-0.95325446	-0.38156962	0.77573943	0.9333451	0.6501491	0.5065949	0.5899832	0.18913102	-0.32815242	-0.17476153	-0.29510474	-0.81273866	-0.2674048	-0.08317971	0.5951679	0.7506001	-0.32577586	-0.09141374	-0.1476748	1.1397455	0.93794847	0.32791877	0.80638146	0.30735707	-0.31217027	0.6377971
23005	0.5711241	-0.17358208	-0.32879925	-0.054395676	0.90270996	0.33195496	-0.6784754	1.1736002	0.3282547	2.1548042	0.27071857	-1.8081255	-1.7281423	-1.7760596	1.7846375	-0.2459979	0.08597803	0.62458324	0.9131031	-0.6718669	0.6457429	-0.5251198	-0.07397556	-0.33631897	-1.9339986	-0.75967073	-0.712492	0.045514107	-0.2762599	0.53254414	-0.32712364	-0.0172081	0.7289057	-1.678637	-0.8912544	0.77816296	0.0172081	-1.0153012	-0.9497094	1.6394997	0.7672367	-0.086091995	-0.3227272	-0.33992863	0.4077816	0.79167795	-1.4817095	1.2825336	0.6539097
26998	0.346987	0.47089076	-0.80502915	-0.4305675	-0.46744895	-0.1259768	-0.25128627	-0.1461389	-0.623811	0.5587218	-0.04200244	-0.21239543	-0.074757814	-0.20316672	1.6111538	1.234246	0.68423724	1.0081289	0.6479304	0.50899816	0.8059733	0.35736775	-0.058962584	-0.9170582	-0.13567567	0.8766668	0.78797126	1.0011222	0.5713389	0.8264339	0.14166951	-0.29009557	-0.12800956	-0.1899364	-0.5869062	-0.12913442	0.099393606	0.6826761	0.71278596	0.013277292	0.060847998	-0.07824302	1.1505353	0.72691226	0.305506	0.7352822	0.19431043	-0.23679614	0.71802974
23007	-1.0379646	0.1712544	1.0526288	-1.4327462	0.82500863	0.07406831	-0.003805876	0.3380263	-0.28812099	-1.3012345	0.036621332	1.2911198	0.77292657	-1.2821867	0.7540467	0.2888577	-0.002989531	0.002989531	-0.2937119	0.09207082	0.07157159	-0.45637727	-0.06046176	0.9892695	-0.3528273	-0.72698283	-0.21969342	-0.55649304	-0.098138094	-0.015351534	0.25807023	0.6265862	-0.014685392	-1.8792417	0.58384633	0.063654184	0.2664187	-1.052501	-1.0540946	-1.9505575	0.51779103	-0.7485001	0.714175	-0.13026261	-0.3304317	-0.19607377	-1.4457414	-0.2281406	0.47411942
26999	-0.48569733666666676	-0.4799915133333334	-0.42660403	0.5067163406666667	0.72478921	-0.05810523	0.5082399756666667	-0.03863818999999998	0.016175510000000004	-0.39906669666666666	0.33729100333333334	-0.7851054623333334	-0.38873123000000004	0.27668880900000004	-0.6670898566666666	-0.3938392733333333	0.5479389	0.30345719	1.0551976333333333	0.12443472333333334	0.47630253333333333	-0.292906684	-0.5327513199999999	-0.032725421999999976	-1.7269433333333417E-4	0.4908118766666667	0.06506817200000002	0.5102620933333334	0.57026951	0.7441786833333334	-0.30923835666666666	-0.6029975433333333	-0.42707610166666665	0.18976203333333333	-0.7700591946666667	-0.7588749899999999	0.14932369833333334	-1.04519742	-0.40268142	0.19377637	-0.9220853800000001	-0.43760913	-0.0016842666666667117	-0.054597299666666675	-0.043877679999999995	0.03996539333333334	-0.7200895233333333	-0.6377390916666666	-0.3036369466666667
23008	-0.7222738200000001	-0.18398619	0.30941390999999996	0.389903551	0.33773183500000004	0.058506964999999994	0.33914566500000004	0.030445576	0.181596275	0.04306364	-0.013948434999999981	-0.41623115499999996	0.254251475	-0.07767963499999997	-1.2352221185	-0.08245563	0.30530547500000005	-0.16970253	-0.409949555	0.20841836500000002	-0.10807227999999999	0.069143295	-0.450945385	0.45017385499999996	-0.053891987499999995	-0.17736839999999998	0.08090615000000001	0.08837271500000002	0.49366378499999997	0.183753265	-0.029313087499999998	0.04823017	-0.28463268	-0.47549772	0.2076740285	-0.213138586	-0.019719600000000004	-0.3654677935	-0.46767329999999996	-0.31446933500000007	0.0014252659999999997	0.31940508	-0.135925575	0.17007732250000002	0.014996525000000004	0.15497136	-1.2907012	-0.87439658	0.20168303999999998
403273	0.17700887	0.57244134	-0.7356856	-0.37126946	-0.39850402	-0.34502912	-0.18273616	0.8340399	-0.48094106	0.5364902	-0.04169154	-0.08530307	-0.21525359	0.013529539	1.5278933	1.25401	0.6708858	0.9970448	0.5448935	0.63411546	0.7232659	0.52160335	-0.013529539	-0.75419116	-0.2596004	1.0154669	0.88378596	0.779464	0.7544706	0.6824205	0.47101665	-0.29587674	-0.08944821	-0.046948195	-0.4946897	-0.15258908	-0.07607293	0.79049754	0.91842055	-0.20705771	0.051892996	-0.13295388	1.2418888	0.9688022	0.44647717	0.6919048	0.30722928	-0.29118037	0.5894444
26993	-0.8029294	-0.2467618	-0.5593524	-0.105063915	0.003667355	-0.2692628	-0.28409243	-0.2670064	-0.38653135	0.64300966	0.30240488	-0.19793749	0.40881586	-0.13180494	1.3465228	0.8060241	-0.028342724	0.304111	0.39740705	0.14813185	0.41813898	0.12533712	-0.7862458	-0.7990508	0.2974286	0.17343473	0.2670617	-0.118848324	-0.37977457	0.23768377	-0.91071177	-0.0878253	0.19287348	0.38398123	-0.48885107	0.2130599	0.15477037	0.25816107	-0.7552638	-0.2724185	0.42925215	0.13924456	-0.22703314	-0.6250682	0.36022902	0.2361989	0.75756216	0.20353842	0.071522236
11023	0.0888567	0.23095655	-0.8681984	-0.59744406	-0.33250618	-0.4523368	-0.24346542	-0.005538464	-0.43649817	0.5252366	0.17450857	0.16602135	0.037958145	-0.060378075	1.5538487	1.3867588	0.6465421	1.0405245	0.52813673	0.6956334	0.6393399	0.374969	-0.032940388	-0.6706209	-0.13875294	0.8258071	0.69576454	0.6944537	0.4999981	0.7066369	0.005538464	-0.2487688	-0.23327923	-0.025756836	-0.6704006	-0.0665369	-0.060636997	0.7201743	0.74127483	-0.06086111	0.19521618	-0.0713768	1.0337229	1.0731077	0.42256975	0.7771096	0.2674513	-0.15978765	0.7592907
84000	0.037121534	0.4784882	-0.72022414	-0.42711234	-0.53234935	-0.47601104	-0.120233774	-0.41841578	-0.5816953	0.5527189	-0.093375444	-0.2977054	-0.13716292	-0.21959662	1.519778	1.251939	0.5886576	1.0409844	0.52708983	0.41827703	0.65945506	0.6913707	0.121335745	-0.7418244	-0.27871442	0.9227035	1.0067189	0.9077699	0.5802982	0.7911451	0.4442861	-0.50627446	-0.15991998	-0.05826354	-0.49980664	-0.09993482	-0.13130212	0.65625453	0.6234014	-0.21887755	0.11767745	0.04526019	1.006643	0.7460711	0.32051253	0.7153871	0.30305886	-0.3843801	0.74748826
11022	0.2027936	0.39804888	-0.6548271	-0.38373995	-0.4959216	-0.35064173	-0.16697073	-0.19928122	-0.5402112	0.5196705	0.19431782	-0.07059431	0.003723621	-0.33559942	1.588933	1.3302073	0.672987	1.1895914	0.5842867	0.60809946	0.7956152	0.4773612	0.20347643	-0.75222015	-0.22867823	1.0148721	0.8449793	0.76924276	0.5322561	0.8270922	0.13157606	-0.4161868	-0.12099218	-0.005533695	-0.5762248	-0.11371231	-0.026851177	0.6179619	0.7261524	-0.010591507	0.031603336	0.033887863	1.2612157	1.0826197	0.35850096	0.8666506	0.21292591	-0.096414566	0.7094159
11025	-0.33293914649999995	0.19892263	-0.30240965	-0.448725225	-0.16533184	-0.46171379	-0.041116241	0.131492135	0.0768404	-0.8519355999999999	0.3040647595	-0.0024752499999999844	0.577525125	-0.768381615	1.2057213999999998	0.39435481	0.131719115	-0.04881572500000002	-0.442210665	-0.09615564000000001	-0.40398503	-0.06746626	-0.51915027	0.16288995	0.163597105	1.09408762	0.5003671670000001	0.015023704999999998	-0.29611969	0.0272183415	0.16351319999999997	-0.03811073000000001	0.23266839749999998	0.4287591	-0.49959945499999997	0.55569315	0.5284319	-0.76612875	1.44634055	0.560409065	0.3995623575	0.35511589	0.108438014	0.442316535	0.28495169	0.04342317	0.8219475999999999	-0.014832495000000001	0.698460107
84002	-0.21890473	0.12396026	-0.44431567	-0.72184443	-0.5600455	-0.3769257	-0.6765549	-0.50290465	-0.20218873	0.7409861	-0.53215337	-0.059704542	0.06166768	-0.16209912	1.2622311	1.2087576	0.31943488	0.8897841	0.34091783	0.23011613	0.3124931	-0.007158995	0.007376432	-0.017508268	-0.76401544	0.42393374	0.48180318	0.25691104	0.10653138	0.3216164	-0.019106627	0.66349626	-0.36249232	-0.37668967	-0.111910105	0.07302785	-0.20900512	0.25157714	0.24181342	-0.7257359	-0.48934722	-0.04205823	0.82940364	0.8620069	0.03404975	0.30761647	-0.09494662	-0.06885028	0.7460787
11024	-0.26706767	-0.16139054	-0.012289286	0.40860772	0.5645411	-0.63008857	-0.8326032	-1.104017	-1.3032391	-0.19405484	1.6274588	-0.88572145	1.8468354	-0.9571426	0.9426367	0.58170724	0.33834577	0.919389	1.1840723	0.26328254	1.0489261	0.92150235	-0.5930884	-1.437793	1.489114	0.21155238	1.6166809	1.167804	0.21083331	1.3173416	0.23780704	-1.0925786	-0.99636245	-1.0072744	-1.3440368	0.8354876	0.61967015	-0.030816793	0.14159942	-0.8777182	-0.366297	-0.8178022	0.6628697	1.120928	0.27918315	0.002877474	2.8802865	-0.94925284	1.0719864
11027	1.2006445	1.2634487	0.5426512	-2.5307355	-0.3402319	0.8022127	-0.24329853	1.5660391	-2.7955046	-1.5695624	-0.85389996	-2.2032285	-2.4996214	-0.30254364	-0.5957937	-0.62159634	0.4781351	0.06483984	-1.4233832	1.3490286	0.09340906	-1.7215576	0.025802612	0.90730476	0.67218304	-1.1492219	0.5917969	0.08754015	0.30780125	-0.5548339	1.072298	0.001145363	-0.70307255	0.8945484	1.0953865	0.44050217	-0.61405706	0.48166943	1.0270834	1.3908148	-2.1842937	0.9265585	0.2684145	0.57633114	0.34618187	0.002072334	-2.027197	-2.2545948	0.99576664
11026	0.29919684	0.956479175	-0.83775295	-0.433032875	-0.5418278	-0.45649682999999996	-0.28450071	-0.26948464	-0.6887685	0.47851884	-0.169379115	0.43916546999999995	-0.129054188	-0.29001057	1.5392247499999998	1.2530871499999998	1.1662632	0.9376376799999999	1.541725715	0.54549755	0.7935165	0.49615037500000003	0.0020889044999999997	-0.853168605	-0.24287998500000002	0.89247575	1.6878332	0.711419935	0.582735895	0.8269366	0.38294423499999997	-0.39276969500000003	0.27694738	-0.1373831	-0.628280285	-0.217462895	-0.116734863	0.66241085	0.71011364	-0.11556899500000001	0.1037830125	-0.17213166	1.17774425	1.404295575	0.253749015	1.55241997	0.21726524	-0.27106916999999997	0.9220324499999999
11030	-1.0172209625000002	-1.3165359550000002	0.09344887250000003	-0.20137810925	-0.2069621075	-0.1474785875	-0.6887331125	-0.408209806	0.03306221825	-0.511255507	0.43571543375000005	0.24505877575	0.22159478999999996	0.07001042249999999	0.572291135	0.10280738999999998	-0.148991824	0.36725044149999997	0.22019839125	0.28371978000000003	0.6159017075000001	0.44947243	-0.8275809249999999	0.15422247999999997	0.31321572799999997	-0.3659861125000001	-0.10291314375000002	0.38958597500000003	0.025020835249999998	0.55986595725	-1.173714275	-0.04243182499999998	-0.26134778375	0.5663990824999999	0.029987332499999964	-0.06411527875	-0.14129591	-0.19239772149999998	-0.15777444900000004	-0.01259421749999999	0.45878338999999996	-0.27614974100000006	-0.18376290175000004	-0.50639724325	-0.074454785	0.45092918	0.306347365	0.10573864250000001	0.0825755595
138009	0.19979668	0.512928	-0.8170934	-0.4863186	-0.48754787	-0.5368142	-0.32255888	-0.30828047	-0.79040813	0.44683933	1.182087	-0.27129984	-0.19520855	-0.36723375	1.4970937	1.1398396	0.44365168	0.9763522	0.5146432	0.49238968	0.76728344	0.35378122	0.02771616	-0.70724773	-0.2689724	0.825974	1.0161123	0.79781437	0.7761607	0.66433907	0.17591572	-0.5332985	-0.083510876	-0.09424734	-0.47591686	-0.2352171	-0.12021923	0.6394577	0.69084454	-0.20514917	-0.042924404	-0.18541813	1.1179128	0.8173747	0.24968195	0.74530697	0.14771843	-0.31546593	0.7299018
11031	1.4267712	1.4264784	0.54140854	-0.07079506	0.3918562	0.5209255	0.12583828	0.6329746	0.02210331	-3.3019447	-1.9094791	-1.5400667	-4.106107	-2.098565	0.093951225	0.16124916	0.61995125	0.4355955	0.80812263	-0.071676254	-0.83988476	-0.9233999	1.3475142	0.34089756	-0.7807617	-2.9307585	-0.5182419	-0.27954197	-0.24154377	-1.1552601	1.1288023	0.046224594	-0.90972805	-1.4712944	-0.001078606	0.48138905	-1.269002	-0.36260605	-3.152803	-3.9401731	-0.4665804	-0.16449451	0.35246277	0.42452812	0.010037422	-0.15482807	0.27391624	-0.12395382	0.84330845
23012	0.24032307	0.55815315	-0.054302216	0.39403343	0.03642845	-0.19703579	-0.31165886	0.45604992	0.6136379	-2.3109288	-0.07683277	-1.1127205	0.2627287	0.58484364	-1.3823833	-1.5659895	-0.17057419	-0.7258811	-0.09122276	-0.3870716	-0.12448597	-0.9421544	0.55929565	0.09571648	-1.2507143	-1.955863	-0.4223671	-0.5630379	0.3460741	-0.4318428	-0.3675146	0.27234745	0.13704395	0.88875675	0.036995888	-0.4363327	-0.21785069	-2.1892514	0.83234406	-0.21051979	0.42078686	0.5527649	-0.2824402	-0.33553696	-1.4454079	0.017139435	-2.6509833	0.74248505	-0.31983185
23013	0.2787881	0.66647005	0.0607543	0.1493535	0.21141768	0.4041009	0.24816084	0.019505024	-0.34810686	-3.8842573	-1.5922122	-4.5480022	-1.0441413	-0.01343298	-2.9196353	-3.1167326	0.6854625	0.10518217	0.7114806	0.16315413	-0.13940859	-1.4717183	0.27431917	-0.09072542	0.5121331	-3.5129228	-0.068142414	-0.21493578	0.20204687	-1.2061915	0.121675014	0.16280127	-1.1612496	0.04245138	0.04571581	-0.24086618	-0.3294425	-0.476645	0.3007102	0.2166028	-0.8511567	0.2409234	0.34396505	0.08244181	0.11431646	-0.6516576	-0.11002779	-0.7499223	0.17916727
23014	0.504649625	0.6685805300000001	-0.17338609700000002	-0.10304165	0.173448565	-0.410212047	0.14980649699999998	-0.110744478	-0.168166635	0.07643460999999999	0.18681574	-0.20015000649999998	0.1845998775	0.338921075	0.45677424499999997	0.24860667999999997	0.20536852	0.30290652	-0.032446384999999994	0.208212854	0.36056327	0.23837566	0.35414219	-0.43838691500000004	-0.10974693199999999	0.175278185	0.709528925	0.697374365	0.34741592	0.20233345	0.53381872	-0.35917425000000003	0.31878041999999995	-0.36060050000000005	-0.41662645499999995	-0.2101836215	-0.32513285000000003	-0.0022993100000000266	-0.15992496999999997	-1.1764125935	0.12521219999999997	0.1620154385	0.60036135	0.74629737	0.14458369999999998	0.511197568	0.349178805	-0.068170068	-0.423097134
23015	-0.04965353	0.008032322	-0.14241552	-0.124491215	0.07994127	-0.011675358	-0.048792362	-0.13139582	0.14452314	-0.74381113	-0.07008028	-0.5414634	0.12597132	-1.7204461	-2.548215	0.19271994	0.22928667	0.08315706	-0.2644248	0.3669877	0.6457877	0.4586978	-0.03536749	0.004378796	-0.19553804	0.851871	0.2139144	-0.8403163	0.47344446	0.39307356	0.013940334	0.33798265	-0.006751537	0.39761686	-0.25302935	0.30832243	-0.012773037	0.35609484	0.8201003	0.03535986	0.41305208	-0.08322382	-0.59812784	-0.18377733	0.30231524	0.6111903	0.6979575	0.1437459	0.2191453
23016	0.7012558	1.4949198	0.6361799	-0.09311581	0.1899252	0.3245659	1.1779222	0.033643723	0.71511364	0.982111	-1.6041718	-0.47442055	-3.0739121	-0.38913727	-1.5864053	-1.720171	0.54575825	-0.87914705	-2.15837	0.26964664	-1.2344694	0.34110737	1.2583866	0.763546	1.1881866	-2.1026497	-0.3856678	-0.42229748	-0.5241661	-0.33054352	1.4636412	0.54504395	-3.214738	-3.1336675	0.14868546	0.14968109	-0.07114506	-2.3602858	0.14460945	-3.0425563	0.24329853	-0.049199104	-0.46300125	-0.82494354	-1.1463337	0.04231739	0.8635454	0.6389971	-0.31247044
23017	2.2152174	1.9586446	-2.113898	-1.8027041	-1.8534267	-1.8884003	-1.5332592	0.47090507	-1.9992168	-0.764488	-1.5482914	1.0389726	-1.451514	-1.7125218	0.13171601	-0.07333398	0.6533201	1.2792399	2.3955276	0.52426696	-0.600332	-0.79744697	1.1906326	-2.0985053	1.1458213	-0.5557778	0.92664456	1.1857975	1.3005168	-0.5597389	1.8814542	-0.3340099	-0.2854712	1.6217554	-0.375736	-1.6157324	1.2925355	-0.75362515	1.8401096	2.1646488	-1.508806	1.5609415	1.3198612	1.2444971	0.84143233	-0.630162	-1.111563	-1.5862758	1.840617
23019	0.12500865966666666	0.12506525666666668	-0.23434360533333332	0.020414748333333343	-0.12233567166666666	-0.28468505	-0.09685413	0.118547678	0.017605545333333333	-0.29967746	-0.18517629000000002	-0.14293089999999997	0.165712913	0.24115904	-0.5688690333333334	-0.8486878766666667	0.004583756666666661	0.24649549333333334	0.09121282666666665	-0.12189746	0.02825475000000002	-0.09508379133333333	-0.03987240666666669	-0.2481572566666667	-0.021746554333333334	0.15135422666666665	0.12052973333333333	0.09170031333333334	0.35831952166666664	-0.005138159999999993	0.2569221733333333	0.5873514133333333	0.02704517099999999	-0.17532515333333332	0.008420706666666666	0.07303754666666666	-0.09922019566666666	0.3557633633333333	0.24295814999999998	0.06310645333333331	-0.0023135400000000215	0.16414427666666664	0.2690285933333334	0.19244742	-0.208113909	-0.08210412666666668	-0.05588746133333333	0.019258739999999996	0.25637126000000005
85329	0.011329412	0.2107284	0.145643	-0.833792	1.2825606	-0.70847344	-0.55140233	-0.60774875	-0.88189054	0.33900332	-0.35685134	-0.44492602	-0.3777163	-0.5013168	1.3838441	0.9596398	0.39233565	0.7492845	0.23138547	0.2711966	0.46926522	2.3710806	0.15788245	-1.1093028	-0.586323	0.65140843	0.957814	0.5803263	0.7036903	1.2713525	0.058684587	0.42372632	-0.48257136	2.393492	-0.8710716	1.4041512	-0.3168609	0.4485538	0.42150044	-0.46915698	-0.2470882	-0.47725558	0.9357903	1.374378	0.104738474	0.4277084	6.27E-4	-0.36547017	0.7205341
23011	-0.32306337	-0.2395339	-0.29478884	-0.11524725	-0.06672144	-0.25808477	0.012040615	-0.38156843	-0.040399075	-0.10942793	0.5248313	0.4883809	0.71804476	0.4259038	0.78697634	0.17385626	-0.11689997	0.58157396	0.004867077	0.15360498	0.80825186	0.2438817	-0.20107889	-0.44078588	0.011199474	-0.32907248	0.53787947	0.44680357	0.3269782	0.26485872	-0.45521975	-0.43699503	-0.13554049	-0.12033987	-0.44580507	-0.2478795	-0.009240627	0.8157916	0.18751383	-0.021083355	0.44631624	0.06813192	0.7755599	0.50179434	0.13864851	0.43413496	0.28852797	0.17342424	0.28640032
11034	1.0776864800000001	0.7012604133333333	-0.12160476666666668	-0.18432632999999998	-0.08564742000000002	0.27779849333333334	0.1163449273333333	-0.06420819	-0.05506181333333333	-1.1825807666666668	0.12151384333333333	-0.135872998	-1.6787525666666665	-0.054404416666666656	0.44977426500000006	0.07391564166666666	0.2602531066666667	-0.19650125333333335	0.23403341666666666	0.3236171366666667	-0.2937305666666667	0.037596863333333334	0.8476799433333332	-0.8924101166666668	-0.01446358333333333	-0.88496272	0.07345025	0.24395672666666665	0.4513014183333333	-0.16065327	0.5134781233333333	0.08540519033333331	-0.7398536966666667	-0.016595356666666672	0.18109273999999997	-0.11760727333333333	-0.47733799666666665	-1.0488743800000002	-0.07440678999999999	0.349077711	-0.770390663	-0.09665123666666668	0.27089802333333335	0.6446375866666667	0.03561258	0.12922143833333333	-2.3316335666666665	-0.06704345999999999	0.05320628466666668
152302	-0.097494364	0.3645184	-0.16802096	-0.5399153	-0.90109754	-0.15654159	0.39761567	-0.005227327	-0.435004	0.20393443	-0.07291913	-0.54278255	-0.617697	-0.6057303	1.1132691	0.96452737	0.5830109	0.7206576	0.2594788	0.9022324	1.327152	0.64774776	-0.21571898	-1.2962692	-0.7121222	0.55400157	0.4569285	0.6058171	0.39098144	0.6130936	0.13968825	-0.115409136	0.22938943	1.0839169	-0.2221086	-0.60542226	-0.64123225	0.30709147	0.26382422	-0.7172897	-0.44223905	-0.6616428	0.7699659	0.86351323	0.37210536	0.4754994	-0.17028785	-0.6290009	0.51081824
11033	0.148634435	0.236242295	-0.22663282999999998	-0.222387315	-0.9783575499999999	-0.597009895	-0.40293193	-0.46964406999999997	-0.663764	0.2685496875	-0.3820571925	0.31108545249999997	-0.39854789300000004	-0.7524438	1.0766415500000002	0.9174263199999999	0.21881341999999998	0.48551201499999996	0.34266925000000004	0.19926738500000002	0.1699292655	0.402059795	0.10892438700000001	-1.16578577	-0.0420978055	0.6100862149999999	0.36301874999999995	0.41896580499999997	0.2363827225	0.21876120500000001	0.279271125	0.058473350000000035	-0.37332892500000003	-0.43245172249999997	-0.45890069	-0.20848322000000002	-0.314027785	0.306864015	0.8019719	0.13802647499999998	-0.25888825000000004	-0.41650819899999997	0.7084824999999999	0.50545717	-0.08666610500000001	0.35688734	-0.163323645	-0.457969657	0.38197064999999997
11036	0.52821052	0.737702975	-0.40861880749999996	-0.19122803300000002	-1.4750584400000002	-1.108997935	-0.38733471	0.006987689999999991	-0.12774288500000003	-0.45805921499999996	-0.140179517	0.6285458715	0.43035663199999996	0.003160597500000001	1.08661925	0.27889715000000004	0.05836095000000002	0.71806634	1.1176778299999999	0.023929474999999978	0.29966055999999996	-0.24083385000000002	0.5030015649999999	-1.062338685	-1.381704425	0.70113718	0.6361612	-0.265558375	-0.13266122000000008	0.7946664	0.54483354	-0.34315073500000004	0.241306175	0.671518664	0.373325945	0.32724631	-0.0602616075	-0.20796360000000003	1.1953527	-0.094050529	0.8064538400000001	0.553302388	0.92304385	0.22552478499999995	-0.813672425	-0.25083147	-0.873141175	-0.011269210000000002	0.336471438
85320	0.2974001566666667	0.43995111	-0.7706097	-0.43027639666666667	-0.39876301666666664	-0.4176545166666667	-0.19369951666666665	0.10984992666666667	-0.5761251566666666	0.4824021566666667	-0.03643735333333333	-0.041878224	-0.10619624733333333	-0.13424205833333333	1.3781354	1.2025536000000001	1.040895	1.1368131466666667	0.4741638433333333	0.49594720333333325	0.7106571133333333	0.6626283233333333	0.07344929233333335	-0.7289225333333333	-0.24424473333333332	0.7194685933333332	0.7248007533333333	0.7430602766666666	0.5798199999999999	0.7129381566666667	0.18848483000000002	-0.55198208	-0.11926762333333334	-0.086411001	-0.55789805	-0.19321187500000003	-0.06558147833333332	0.5864003433333332	2.374405713333333	-0.09508721133333332	0.11318747333333334	-0.2453207966666667	0.9871737333333334	0.8596121666666666	0.2120765066666667	0.6161494333333333	0.19663254333333335	0.36487866666666663	0.5748443666666666
11035	1.6256063	2.5069692	-0.96023107	0.7460487	-0.713712	-0.6111605	-0.79432225	0.35242724	-0.06613946	-1.2864201	-0.9601929	-2.161115	-1.8919237	-0.6050694	-0.29550862	0.48642087	0.33628488	-0.57775474	0.9638326	-0.06939387	-0.04916644	0.010362864	2.2921884	-2.716169	0.40303016	0.89543986	-0.28289437	-0.1311605	0.59132075	0.15309978	2.378846	-0.41759515	-2.051297	-2.1230915	0.539562	0.77220035	0.9214084	1.1545179	-1.1674321	1.627487	0.6395681	1.1518028	0.43423867	0.9373386	0.23222804	1.148854	-1.6488812	-0.010362864	1.1299074
11037	0.40521574	-0.0409832	1.1858296	0.1186986	-2.4326162	1.4304881	-0.16139269	-0.008975506	-2.5453568	-1.4221764	-2.0704646	1.1245198	0.98870707	0.51123	-0.29850292	-0.6780963	0.7282958	-0.025563717	1.1543984	-0.23415518	-1.1875429	1.0140071	0.9457717	0.008975506	-2.3642082	2.3232532	-0.14866781	-1.3089666	0.089832306	-0.8488517	-0.755754	0.656199	-1.7648506	-1.902082	0.57522154	0.89346075	-2.1268358	-1.3834577	-1.138938	-2.147439	1.7436728	0.8930726	-0.046506405	0.22148323	-1.7283902	-0.032117844	-1.7005386	0.8460269	0.70551634
139341	-0.10701513	0.28877306	-0.004965305	0.13347387	-0.6305413	0.19224596	0.010893345	-0.029634953	0.003218174	0.17778158	0.24502516	0.58671045	0.38460875	-0.8162255	-1.3665428	0.12212896	-0.3379836	-0.38334894	-1.0289769	-0.399117	-0.48661566	0.21924925	-0.0795064	-0.39111948	-0.3389163	-0.65225935	0.2916484	0.16073656	-0.07077551	-1.2141371	-0.058193684	0.23668242	0.32553816	-0.0982337	-0.116229534	-0.13654661	-0.003218174	0.26189184	-1.6464968	-1.8520579	-0.2584052	0.050207615	0.03782034	0.29650068	0.12111044	0.25630808	0.2376256	-0.57479525	0.13754892
11039	-0.7382908	-0.9210911	-0.43052864	-0.5735111	0.6280556	0.085092545	0.2781887	-1.0380116	0.001817703	-2.466889	1.1145296	0.43836308	-0.085113525	-1.0200834	0.5536375	0.6968794	0.8453016	0.6047821	0.4051609	0.017605782	1.081789	0.21509075	-1.6671829	-0.2972393	-0.41522598	0.4806862	0.30379105	-0.46544743	0.15412712	0.6836796	-2.33034	-0.090613365	0.05323124	0.47870064	0.41995525	-1.573133	-0.95544434	0.954916	0.22300339	-0.3987198	-0.1435566	0.63009834	-1.2101717	-0.6482744	-0.001817703	0.53215504	1.5457392	0.1856327	0.20005894
403253	0.27291512	0.43447566	-0.77190375	-0.29739928	-0.19069076	-0.6034386	-0.2376101	0.9904363	-0.6471951	0.56404376	-0.055778265	-0.16932797	-0.12121558	-0.3609774	1.553405	1.462064	0.8879783	0.92766786	0.581476	0.6495755	0.80384135	0.42295146	0.12283778	-0.7020781	-0.21881175	0.79082894	0.93223023	0.7355325	0.60864615	0.90096927	0.1191113	0.08343291	-0.20038724	-0.032184362	-0.57005954	-0.15035129	-0.03592086	0.66077447	0.6709902	-0.11726546	-0.17108369	-0.16785073	1.0373046	1.053889	0.31835532	0.76769996	0.21925426	-0.25690484	0.5591481
403257	0.18214321	0.5233121	-0.5895457	-0.4022956	-0.1766262	-0.514555	-0.19211721	-0.40383482	-0.63579416	0.44485617	0.060348988	-0.34170914	-0.20046043	-0.37797594	1.5770006	1.1737676	0.7181158	0.9956565	0.4543805	0.47770023	0.89915276	0.31394672	0.16279411	-0.7578163	-0.023651123	0.85999155	0.8552785	0.7529545	0.58657455	0.6894784	0.29428768	-0.4044447	-0.25702047	-0.1014719	-0.347476	-0.23532534	-0.19823408	0.6574969	0.72188187	-0.27532148	0.17547464	-0.13294315	1.1005058	1.1532197	0.4872656	0.7821498	0.22170591	-0.16304684	0.51697683
166968	-1.9901705	-1.2406015	-0.010969162	0.13344383	-0.02328968	0.1339016	0.59115887	0.50585175	-0.027994156	-1.5078278	-0.29376125	0.47487736	0.69366264	-1.1232109	-2.4306202	0.4302807	-0.7439451	-0.22870922	0.35865593	0.16853142	-0.2994871	-0.6907282	-1.3032112	0.7049074	0.626009	0.006206513	0.24570751	-0.6646862	0.19130898	-0.6760845	-1.2873316	-0.014348984	-0.53481674	-0.92073345	0.33398914	0.4136219	0.26940918	-0.10691166	-2.7957735	-1.349926	-0.21439743	0.04728794	0.16226101	0.014168739	-0.04066658	-0.41114807	-3.5587	-0.073031425	0.32749176
59067	0.36479568	0.6227889	-0.5913873	-0.40449333	-0.42011452	-0.42320347	-0.2600522	-0.24896145	-0.5928755	0.5298104	-0.1889801	-0.08091879	-0.1832056	-0.19264936	1.427444	1.4318285	0.80077934	1.0173788	0.6210623	0.3564825	0.71220493	0.46703672	0.18869686	-0.66817474	-0.26521826	0.9723277	0.9489207	0.8749347	0.6074624	0.9126525	0.38823605	-0.3906212	-0.106833935	0.013674259	-0.49578333	-0.0687027	0.03572035	0.81096554	0.7234111	-0.12323427	0.0581007	-0.23771286	1.091774	1.1741014	0.2988763	0.9731941	0.256979	-0.12742853	0.6552167
26974	1.0974598	0.9771075	0.87271786	-0.6512027	0.20800209	-0.32704782	-0.6046133	-0.28965044	-0.930315	-0.3811183	0.45652056	-1.1280365	0.4975958	-1.0577741	0.5840988	0.43912888	0.28647947	0.35229445	-0.43954372	0.50263214	0.62377834	0.13302898	0.49690628	-1.7072487	0.36876535	-0.09274912	0.2027216	0.53205776	0.98608637	0.27304888	1.3414335	0.058611393	-0.43866968	1.6119518	-0.23668194	-1.2171865	-0.28450203	-0.29026413	-0.23716831	0.7462969	-0.023195744	-0.003091812	0.4567685	0.4358554	0.53237677	0.59950495	-0.57740927	-0.773963	0.5929351
153657	0.058748484	0.20941043	-0.9554498	-0.57455707	-0.7613046	-0.6353848	-0.45819116	-0.70090175	-1.0089371	0.2870705	-0.3161962	-0.449816	-0.462425	-0.5133045	1.211808	1.1784875	1.0692894	0.8256223	0.36330676	0.92320323	0.52849317	0.38368297	-0.26584935	-0.93328834	-0.70666766	0.6471293	1.4313338	0.52960086	1.0097706	0.43850112	0.057383776	-0.6006334	-0.41760802	-0.19671226	-0.685096	-0.4519298	-0.22743344	0.32059836	0.45923972	-0.24724078	-0.29225135	-0.46346068	1.2507188	1.6071384	0.094577074	1.3743212	-0.038897753	-0.33931518	0.3552878
165631	-0.6199055	-0.61784554	0.55342436	-0.6070838	-1.83778	-0.64685106	-0.7294378	0.5149865	0.46725035	1.486629	-1.0617528	-1.6165471	0.64840555	-1.6341968	1.373415	-0.03409958	0.5895815	0.5654702	-0.89111567	0.010799408	0.1490264	-0.525331	-1.4041319	0.7113395	-1.6676245	-0.4502349	-0.52282953	-0.19410133	0.355618	-0.58235645	-0.9685669	0.47106314	0.8142333	0.37395334	0.8526406	0.7605214	-0.007687569	1.3212562	2.588306	0.41741228	0.86057615	1.3479733	-0.06431627	0.9584465	0.89687777	0.35526752	0.89144945	-1.5056586	1.058784
26973	0.21288037	0.26458192	-0.15344977	0.049904108	-0.34195018	-0.64099383	-1.0048454	-0.14381957	-0.14271331	-0.089844465	0.60494256	-0.013137579	0.52113366	0.5615952	0.4307053	0.044017553	-0.17801833	0.0255754	0.099630594	-0.103848696	0.23589396	0.34526658	0.6204016	0.119074106	-0.036328077	-0.4608562	-0.008092642	-0.13663507	0.31015992	0.94960046	0.38126206	1.3253977	0.11704755	-0.38982558	-0.21400714	-0.43072677	-0.3777778	-0.5497873	0.008092642	0.14621568	0.13974214	0.075663805	0.15259957	0.30166745	0.34244752	-0.032944918	0.20758939	-0.21382785	0.41012025
126075	0.19472265	-1.1816974	-1.1033716	-0.7086606	-1.9981875	0.19564962	-1.8144016	0.08480024	-0.25129843	-1.108068	-0.4374752	-1.5824165	-1.7757163	0.2907338	0.06459856	1.473207	1.0244946	1.1796594	-1.0788069	0.37944937	1.4847827	1.2620683	-1.1941586	-0.27692938	0.38883734	-0.6082773	0.73854923	0.29498005	0.99362135	0.82947063	-1.2965088	0.023761272	0.682755	-1.552352	-0.2498126	-0.19180489	1.3010316	-0.9987583	0.5793247	0.9470258	-1.5971785	-0.1267705	1.1025758	-0.07536316	0.64986277	1.025703	-1.2831998	0.5904031	-0.50355625
126074	-2.772956	-1.9700418	0.37914658	0.8980675	-1.3334608	0.54056835	-0.12976265	0.36917877	0.30104923	-2.7943459	0.22692394	-0.59833145	-0.23492718	-1.4418249	1.6073427	0.44253635	0.24726486	-0.8949814	-0.40442562	0.020064354	-2.2984324	-0.36112309	-1.7901435	1.0691986	0.7029371	-2.3383641	-0.11344719	-1.4440131	0.3688259	-0.63965225	-1.2397423	0.06613159	1.4016857	1.8652925	-0.26761055	-3.0928187	1.4280052	-2.6075263	0.4289484	-3.404594	1.3735857	-0.23655128	-0.16194248	-0.6506405	-0.39212036	0.07291603	1.7745638	0.8272333	-0.024594307
11009	-0.4103452366666666	-0.21872871000000002	-0.6318192466666667	-0.5464386933333333	-0.17481501666666666	0.1534575	-0.7867801923333334	0.020111086666666677	0.11095667666666668	0.1804823666666667	-0.20867872566666668	-0.6547859833333334	0.20405086166666667	-0.677710521	0.9079958566666667	1.3984632666666668	0.4456973133333333	0.3181571866666667	0.39502525266666666	0.45818693666666666	0.07078820000000001	0.42216078	-0.5422519013333333	-1.44786737	0.3027095833333333	0.2125091666666666	0.5355855633333334	0.20078912333333332	0.08767827666666668	0.3829566533333333	-0.36262640333333335	-0.06775634333333332	-0.8230419083333333	-0.7106029066666667	-0.6781042466666666	0.86841408	0.5231779333333333	-0.03189435333333335	1.1052831166666668	0.12048021666666668	1.0118886506666667	0.014101187666666662	0.7718400806666667	1.4984792	0.5372703900000001	0.44757954	0.97552269	-0.7046421466666667	0.67560466
85359	0.1677556	0.335464	0.13777399	0.24728632	0.005692005	0.05035925	0.26685286	-0.044637203	-0.13904905	0.4812503	-0.11869192	-0.17260027	0.045068264	-0.49921274	0.077803135	-0.9009881	0.37324667	0.34016275	0.40209818	0.22158957	-0.23349524	0.18796301	-0.045794964	-0.5469022	-0.04655218	-3.6281376	0.38233137	0.32795858	-0.09477091	0.26751757	0.019607067	-0.32183695	0.002410412	-0.081400394	-0.46725416	-0.038980007	-0.051464558	-0.7782645	0.25423002	0.03605032	-0.15302324	0.37090445	0.7606864	0.2545762	-0.053275585	0.19623518	-0.51228	-0.012074947	0.16504717
85358	0.42452384	0.601061345	-0.37623644	-0.1240229585	-0.4034390435	-0.47782325999999997	-0.09598208000000001	0.051317692	-0.042943478	0.1029195765	0.08596135	-0.233097075	-0.011066436499999999	-0.049565794999999996	1.3474574000000001	0.72311307	0.1680312175	0.465890405	0.29735136	0.01521778	0.7428427	0.1070075025	0.3607253935	-0.44492054000000003	-0.3627109525	0.64819479	0.5562386500000001	0.6407609000000001	-0.10473919000000001	0.27019644	0.36544466000000003	-0.172998905	0.0015788074999999943	0.33811521499999997	-0.5358181	-0.150524615	-0.318203925	0.19733905750000003	0.21743345	-0.33789587	0.00743675000000002	-0.347086435	0.50854636	0.20416164350000002	-0.1072931325	0.201829436	0.440604199	-0.086055758	-0.12317848
11001	0.31439543	0.001128674	0.22360086	0.21387625	0.5161567	0.5470395	0.58329916	0.23146105	0.34009504	-0.11227751	-0.106096745	0.26210928	-0.590796	0.556396	-0.15728855	-1.9447145	-0.17678499	0.052087307	-2.7196555	-0.16629076	-0.09391832	-0.5890317	0.2588458	-1.1061225	0.29520273	0.004626751	0.7819457	0.19081163	-0.75720644	-0.6627841	-0.13993597	-0.5904708	0.09394884	-1.0935054	-0.016642094	-1.6061082	-1.4050555	0.6617112	0.22877645	-0.7939172	-1.6940932	0.3131261	0.80722857	0.14639616	-0.26690245	-0.059439182	-2.9625711	0.13715982	-0.66775274
11000	1.1630931	0.989099	0.03247595	0.26126432	-0.52236986	-0.021995068	-0.19832659	0.11502218	0.25669336	-0.21759367	-0.3840165	-0.1207118	0.13794088	0.39045858	-0.94618416	-0.87087584	-0.024606228	0.05132532	0.1497922	0.019901752	-0.2295394	-0.2726922	1.3356385	-0.087295055	0.22525454	0.5172391	-0.42953825	-0.16138029	0.27023745	-0.6079087	1.1450839	-0.33248568	-0.14182329	-1.7560868	-0.07020807	0.20638418	0.009982586	0.26082563	0.5051923	1.1067843	-0.20064306	0.5432439	-0.10185194	0.15525198	0.084424496	-0.009982586	-0.21784163	0.22170973	0.43689108
11005	-0.47124863	0.002195835	0.20621634	-0.92710114	-0.947103	0.18020535	1.240457	2.4222264	-1.1966081	-0.14835358	1.0648131	-0.8291998	-0.73066425	1.7146344	1.0103855	0.6699457	0.073583126	0.43586016	-0.15163946	-0.002195835	0.15066099	1.9304423	-0.42416668	-1.2687907	3.0518727	0.31232786	0.2265625	0.1445036	0.44335222	1.0801396	-0.27826405	-0.116046906	-0.7319536	-0.5221672	0.74221563	-0.81911564	-0.6267133	0.035559654	0.12975931	-0.957098	-0.5456319	-0.8779626	0.50390863	0.9110031	0.99899435	0.28047514	-0.43208265	-0.7200389	0.19476223
11004	0.11515093	0.55554295	0.06918907	-0.4691949	0.23414803	0.17408562	-0.22329283	-0.35554314	-0.7373867	0.47917032	-0.25595617	-0.15701342	-0.29355192	-0.4042802	1.4140973	1.2380009	0.77185583	0.9850435	0.6044431	0.79978466	0.74759674	0.7017641	0.3677616	0.00547266	-0.28526068	0.95405626	0.8306241	0.98771954	0.7344074	0.84437704	0.30634403	-0.49021435	-0.14967918	-0.1915822	-0.696054	-0.15269518	-0.05481577	0.7405529	0.6135416	-0.22182512	-0.10021591	-0.15300179	1.1537609	1.0592418	0.5133786	0.60015297	0.15697575	-0.235713	0.859848
11007	-1.8614731	-1.6862173	-0.58138037	-1.0686116	-0.31995344	-0.7140517	-0.12566423	0.051843166	-0.75743437	-1.9179497	1.5518756	0.8549323	1.0976567	-0.29772615	1.5021796	2.1501088	0.08849287	0.382133	0.21595049	0.39968252	1.9075942	0.52900934	-1.8343968	-0.372252	-0.11917925	-1.573358	0.7325692	0.41699266	-0.28767443	0.620111	-1.1951861	-0.32373667	0.5679021	2.0510736	-0.54897165	1.8278174	0.865705	-0.108931065	-1.6979771	-0.36291075	1.4545445	-0.130301	-0.31208515	-0.10949993	0.299273	0.7017312	1.1737399	-0.2427392	0.19873667
11006	-0.036483526	0.40898395	0.5762985	-1.2802489	-1.4391239	0.31180644	0.19380355	-1.5151341	0.74675536	-0.75038743	-1.4328401	-1.3645728	-1.3251703	0.45457053	0.40037417	1.6163199	0.47125125	0.65562797	-0.79524493	0.3336146	-0.39605832	-0.27605128	0.2920134	-1.7615163	-1.3621323	-0.31697488	1.0411575	-0.40227103	-0.39562345	0.53301406	-0.12149358	-0.83772445	0.9145515	-1.2226732	-0.1358912	0.79093814	1.0606639	-0.5855682	1.9989698	-1.4279463	-1.0704529	-1.4528024	0.96802783	0.9145644	0.8008354	0.5493934	-0.91696715	-1.415899	1.6933858
127391	0.07315683	0.48114586	-0.8320532	-0.42025518	-0.5167756	-0.4238038	-0.09551191	2.035585	-0.7096453	3.0916877	-0.120630264	-0.22458458	-0.15355301	-0.18222332	1.5587668	1.3251438	0.6951971	1.0014997	0.4402194	0.50341225	0.92467785	0.49378538	-0.012396812	-0.9271903	-0.2582159	0.91221046	1.1839843	0.7931652	0.9714489	1.2818456	0.28735924	-0.538445	-0.26303625	-0.015892982	-0.74383545	1.8882699	-0.2692895	0.734643	0.83430815	-0.32219267	0.012396812	-0.15478659	1.1315813	1.0288587	0.31311035	0.74710464	0.22991323	-0.35542583	0.50647163
403244	0.39981723	0.5195062	-0.8502486	-0.510412	-0.41315627	-0.6033671	-0.1913135	-0.4725759	-0.6333535	4.1179733	-0.2160232	-0.17856526	-0.12761903	-0.17198539	1.445543	1.2757227	0.58057237	0.87042403	0.59423375	0.57294154	0.82255435	0.21267962	0.08147645	-0.8651774	-0.26482606	0.75830054	1.406028	0.7470796	0.4567721	0.6652329	0.29921937	-0.4540522	-0.3296082	-0.17356896	-0.689698	-0.19603992	-0.30275035	0.5845773	3.1870725	-0.27784753	0.028963327	-0.06501031	1.1238506	0.87282014	0.21354795	0.671098	0.20271945	2.1640317	0.60202956
153642	-0.4866252	-0.733294	0.7089791	0.85078096	-0.30371904	-0.26038313	0.021034718	0.79772997	0.5190644	-1.1229315	-0.35976076	-1.9008756	0.3843627	1.4882331	-0.3306737	-0.43127632	-0.036561966	-0.36257982	0.1324768	-0.027339458	0.4792261	0.4957738	-1.3158531	0.954823	-1.6571884	2.133885	-0.6823869	-0.67638445	0.600512	-0.7589698	-0.21335459	0.62809515	0.31106806	-1.6736665	0.42576933	1.2871251	-1.5622663	-0.9957509	-1.1058779	-1.622643	0.33161116	-0.053329945	0.5386028	-0.68223906	-0.069238186	0.419528	-1.495029	1.4341226	-0.44190502
153643	0.10362053	0.55781937	-0.75799656	-0.44947386	-0.5740762	-0.23324108	-0.092134476	-0.26827717	-0.56657267	0.5933895	-0.17622375	-0.1353445	-0.027844906	-0.19544744	1.5181131	1.1220751	0.7699728	0.84378815	0.59493923	0.48080397	0.83799934	0.5123043	0.18826485	-0.77737665	-0.35330582	1.0737643	0.78263664	0.8302126	0.64671755	0.71595955	0.24459457	-0.2968626	-0.17456913	0.027844906	-0.6178522	-0.14347172	-0.041754723	0.66594553	0.7448206	0.07319403	0.039566517	-0.0931592	1.181293	0.9490137	0.23209333	0.735373	0.20996094	-0.3809266	0.7098341
11010	0.25121164	-0.078689575	-0.4108243	-0.5792103	-0.75715685	-0.2691741	-0.20223284	-0.2908988	-0.50371647	0.007082939	0.3710928	-0.7388902	-0.7293434	-0.5504632	0.9366493	0.7248535	0.692595	0.5730462	0.001763344	-0.059845924	0.24297523	0.4435811	-0.28167343	-0.09569454	0.8657923	0.37365055	0.5050502	0.45221376	0.34959698	0.4094925	0.22008276	0.12206364	0.4324665	1.4439173	-0.42712212	0.45607424	1.0964975	0.16270733	0.085380554	-0.7190685	1.1670265	-0.7908368	0.6640134	0.8546829	0.46986198	0.5582247	-0.32558584	-0.78831244	0.49490595
26985	-2.0302306333333333	-1.44167574	-0.024727733333333335	0.2978929666666667	-0.4947512166666667	0.015571356666666666	-0.5667002033333333	1.0544701466666666	-0.00949820133333334	0.9289847133333332	0.37699073	0.458112162	0.28664533666666664	-0.40945346433333335	-1.0372736733333332	-0.04511636666666674	0.1478803233333333	0.011285066666666657	0.232050977	0.3028165	0.6271858966666667	0.19256234333333333	-2.5545496	-0.15767948	-0.7940188666666667	1.5349509666666667	-0.11429000333333333	-0.012324253333333313	0.035356758999999995	-0.03774809666666668	-1.9027071666666666	-0.2718234733333333	-0.20611913666666667	-1.4702527433333332	-1.2292314266666666	0.22434877666666667	0.20384161	0.6284115333333333	0.7970254333333333	0.7433275333333333	-0.29898222	0.05082360466666668	-0.17916734999999998	-0.16781878000000003	-0.2660772833333333	-0.20046767666666662	-1.0566027	1.3763577833333336	-0.10331146666666664
619207	-0.31558787499999996	-0.027384169999999985	-0.7327018949999999	-0.46036948	-1.03860245	-1.00831042	-0.291661385	0.19926629999999998	-1.16643415	1.3457981300000001	-0.5867260864999999	1.0362244649999999	0.43648613	-0.7466811200000001	1.6837338499999999	0.7920438049999999	0.49808750999999996	0.73721137	0.06502424999999998	0.42727578499999996	0.196211935	0.53738583	-0.557483555	-1.1942271	0.14532458499999998	0.33048664	0.87263738	0.50220382	0.609496955	0.71095431	-0.07590019499999999	-0.299660555	-0.08367073550000001	0.5453306349999999	0.14627969000000002	1.6870505	-0.078827263	0.10117923000000001	0.15444719	-0.5805195400000001	0.54687369	-0.63811888	0.966483	0.5148328550000001	0.43304336	0.38964092499999997	1.25534189	0.14890325500000004	0.70694958
26986	-0.31256008	-0.003126144	-0.53309345	-0.5971546	-0.20277023	-0.16981602	-0.06272888	-0.21199322	-0.14434433	0.33365345	0.17385006	0.12936306	0.16895294	0.25196838	0.4886093	0.22043133	0.28605843	0.6579008	0.015458107	0.12887192	0.29649544	0.17041016	-0.22611046	-0.3157406	-0.03062439	0.33501816	0.3541193	0.5726862	0.27253914	0.21068573	-0.10247135	-0.3809557	0.059793472	-0.3628788	-0.7756109	0.23451328	0.034892082	0.42749882	0.60127735	0.06444359	0.41558456	0.32002544	0.7326851	0.7576866	0.02037716	0.21247387	-0.18362617	-0.03789711	0.44794464
126069	-0.20007133	0.14568138	-1.0776348	0.19869661	-0.98126173	-0.33852434	-0.24779606	-0.91734505	0.08595371	-0.3121481	0.45731735	-0.8698468	0.86112165	0.06547117	0.90703726	0.768394	0.20817757	0.4534955	-0.35363913	0.5027971	0.8144269	0.59863806	-0.3823471	0.35096884	0.36166763	0.22456264	0.19764042	0.68740416	0.6935501	0.4955597	-0.29181337	-0.3090129	-0.05362892	-0.40608263	0.15072918	0.24982166	-0.21075106	0.050343037	1.062202	-0.6309624	-0.39888954	-0.60468054	0.38128376	0.39421797	0.34880877	0.23804426	-0.4164338	-0.7073941	0.30625868
126068	-1.4499481	-0.7753198	0.16941142	0.28024173	0.8192184	-0.048750162	0.43159747	0.11254096	0.44416118	-0.002155066	-0.9668429	-0.70805335	-0.075066805	0.5099523	-0.418257	-0.86885715	-0.013573885	0.15941405	-0.37671113	-0.13765836	-0.4803617	-0.1384399	-0.054936647	-1.0550883	0.21129394	-1.2827547	-0.013399363	-0.47383904	0.2748716	-0.028311968	-0.80224013	0.9756458	0.7314813	-2.1578176	-0.007162333	0.058064222	-0.5479171	-0.37001443	-1.4012911	0.5444019	-0.9545686	0.2772615	-0.22061706	0.07362962	-0.37964082	-0.6279676	1.0033538	-1.8310864	0.3766954
26984	0.6765137	0.8251972	-0.045368195	-0.048015594	-0.27574253	0.1995163	0.119270325	0.10565853	-0.056217194	-1.0228148	-0.8743124	-0.13673496	0.030790329	0.008591652	0.16900921	-1.2557955	0.20798397	-0.07111454	0.12080288	0.016673088	0.15259361	0.041514397	0.622942	-0.09391117	9.89E-4	-0.20017338	0.07712746	-0.18744946	0.577754	0.48461437	0.6765375	-9.89E-4	0.13537121	-0.4199791	0.056552887	0.25545025	0.10826683	-1.300353	-0.32011223	0.11957359	-0.70736027	0.18003464	0.21306992	0.23738098	0.057094574	0.25568485	-0.31994438	-0.020904541	0.08133221
127396	1.3907576	1.4224482	0.5622835	0.6956911	0.3841114	0.47555923	0.49289417	-0.03757572	0.14824581	-0.6168146	-0.51497555	-0.37912083	-1.5750008	0.06921959	-0.98084307	-1.1302924	-0.21445465	0.0410347	0.43599415	-0.12876987	-0.3304901	-0.73611164	1.2128191	0.13337135	0.17186451	0.6403942	-0.22755909	-0.7425051	0.24844074	0.30597305	1.3260002	0.49752045	0.12097645	-0.17352772	0.54441357	-0.35211086	-0.30028152	-0.6302986	-2.3454623	-0.8307581	-1.0482788	-0.108756065	-0.008347511	-0.15161133	-0.11240482	-0.10059261	-2.8729525	0.32709885	0.39049816
619208	0.11960900000000002	0.024657369999999984	0.138076425	0.2124136675	0.1130439025	-0.014744639	-0.535771	-0.24357064	-0.31100452	-0.569214	-0.31925762	-0.347219122	-1.07383885	-0.50982605	0.19671214	-0.047294260000000005	0.17264616500000002	0.07742106800000001	0.300110695	-0.179385068	0.28846562	0.088829874	0.33702480999999995	-0.093358395	0.08624231850000001	-0.12212455250000001	0.031558635	0.01330626	0.48497665199999995	0.64648021	0.103912	0.04675043	-0.025260799999999972	0.13405096500000002	0.34211838149999996	0.009621500000000005	0.09397805000000001	-0.88605585	-0.69429765	0.7273598800000001	-0.4456240015	-0.470909967	0.16524947	0.0449181795	0.185651185	0.27235639	-0.49738015	0.03330577499999998	0.5533873
11019	-0.30025219999999997	-0.500486615	0.088854075	0.35271573149999996	-0.074259042	-0.36295485	0.0842854975	-0.024861572499999998	0.15848946300000002	0.12159443	0.068444966	0.0020244150000000016	0.33713746	-0.049636124999999996	0.35956740000000004	-0.16078925	-0.04918003500000001	0.37655878	-0.01010084	-0.147736313	0.27215767	0.07062173	-0.2897055125	-0.46391891500000004	0.162258385	-0.06713651999999998	0.375518085	0.43210743500000004	0.016372439999999988	0.271604062	-0.39802479500000004	0.741079105	0.140495533	0.007795334999999987	-0.1265599715	-0.380050895	-0.338643304	0.6440300999999999	0.30974841	0.32398820000000006	-0.10046458	0.25802970000000003	0.33398962000000004	0.046847345000000006	-0.11984705999999998	-0.066544775	-0.86038066	-0.07527041500000001	0.033635376999999994
114088	0.20971909666666666	0.22596701133333333	0.3701840166666666	-0.11741105666666667	-0.015157142999999993	-0.10131812333333333	-0.7268687233333333	0.21954131833333332	-0.33238959733333334	-0.258627	-0.9608646333333333	-0.9493218533333333	-0.19290104133333333	-0.6467937583333333	0.1419284233333333	0.3587890333333333	0.16809598333333334	0.22986817666666667	-0.37265071	0.10689075666666666	0.10073669000000003	-0.7043538666666667	-0.33086722	-0.19637068000000002	0.3381526533333334	0.11132120999999999	0.314762195	-0.12399953866666667	-0.21901758666666668	-0.23651911333333334	0.47238279333333333	0.33513379399999993	-1.0459921333333335	-1.5166002133333334	-0.22842177666666663	0.18515214666666668	-0.9513682433333334	-0.7342239416666666	0.6071061333333333	-0.7465352133333333	-0.40038387000000003	-0.9222125233333333	0.15860136	0.21552253466666668	-0.6735584779999999	0.01159071999999998	-1.1520624799999999	-1.1807901466666666	0.12359976666666667
11012	0.175994515	0.38076461	-0.8584291	0.99971425	-0.51468123	-0.55479276	-0.355787395	-0.43097007	-0.64979041	0.54644215	-0.16430223	-0.31771266	-0.16812694	-0.404867765	1.4969112	1.18077765	0.6247493	0.8825511	0.501617075	0.500826475	0.6801589800000001	0.35740362999999997	0.130948425	-0.75825393	-0.3858906	0.8220364	0.7386425750000001	0.57153426	0.72933185	1.3394082649999999	0.19004071	-0.10019171499999999	0.9584876225	-0.096191284	-0.62942827	-0.24219477	-0.16567051500000002	0.69113219	1.71937765	-0.11334025999999998	-0.16898024	-0.2275108075	0.99561395	1.03563677	0.104784605	0.644581675	0.15815961499999998	0.7995902149999999	0.73159516
403239	0.26857424	0.35506535	-0.94469357	-0.5626526	-0.64338875	-0.517375	-0.30869102	-0.3369832	-0.7088337	0.3880968	-0.16202784	-0.19983721	-0.3109231	-0.4152379	1.5137029	1.299552	1.1011438	0.9848099	0.49255085	0.41174793	0.75091934	0.46160507	0.030146599	-0.867558	2.4948578	0.94697857	0.7304182	0.7104721	1.1720967	0.6760073	0.35527277	0.9271021	-0.2928233	-0.12959814	-0.74165916	-0.3115511	-0.19754171	0.6268468	3.6451254	-0.4059348	-0.030146599	1.7898293	0.8743906	0.66605043	0.075437546	0.8219547	0.2820897	2.9232092	0.9786477
11011	-0.2369237	-0.25730324	-0.2923808	-0.5354624	-0.13423872	-0.0562315	0.16360712	-0.15707588	-0.32839203	0.56830215	-0.13436508	0.38342285	0.111875534	-0.6495538	0.89271593	0.28158712	0.016627789	0.4502182	0.27650023	-0.00527525	0.31702185	-0.26343155	-0.6126666	-0.5787997	-0.23312426	0.03584242	-0.002439022	0.13013077	0.34690523	0.002439022	-0.39523983	0.066839695	0.31255007	-0.61142063	0.08666468	0.012307167	0.6353259	-0.30631208	0.0271039	0.67526865	0.2390604	0.5317931	0.5364833	0.42135048	-0.35227442	-0.03163719	0.95743227	0.20581055	0.3428831
11014	-0.73155975	-1.2412119	-0.12872696	-0.20575428	0.22998619	0.32813454	-0.24417877	-0.101498604	-0.11770344	0.15612984	0.62162876	0.6121845	-0.023735046	-0.017930984	0.8154774	0.09565258	0.029060364	0.13445377	-0.08557892	-0.15204716	0.3716879	0.086883545	-0.96442604	0.19591331	0.3029909	0.3269062	0.26362133	0.7927065	0.12104511	0.6971617	-1.0943756	-0.14736843	-0.1680212	0.8620472	-0.07992172	0.15188694	0.30309772	-0.3178978	-0.21721077	-0.60988426	0.6633749	-0.33967876	0.008982658	0.27502823	0.28514194	0.42617893	0.83362484	0.07525921	0.20916367
11013	0.092835665	1.0840366	0.3548162	-0.8878114	-0.26462626	-0.7401326	-0.33464122	-0.90944123	1.0130718	0.15194297	-0.46611857	-0.62244534	-0.5508888	-0.83955264	1.1066425	0.7626684	0.05309701	0.93303657	0.044965982	-0.0406487	0.30911756	0.023744345	-0.5533941	-1.2587059	-0.66176915	0.5045626	0.4459412	0.42590928	0.25091434	0.29876065	1.0703795	0.11298442	0.47550654	-0.5245435	-0.009901762	0.25842023	-0.51467586	0.20440936	0.21274781	-0.52675843	-0.46133924	-0.55745816	0.73201394	0.5940025	0.057079554	0.28831887	-0.29874778	-0.60873294	0.14596581
11016	0.39137077	0.5473738	-0.5076752	-0.33413887	-0.3574543	-0.42895126	-0.18300867	-0.2670765	-0.5217595	0.60787535	0.032952785	0.064847946	-0.09161472	-0.10909557	1.5182853	1.3531961	0.72483635	1.1160364	0.668046	0.60385275	0.8649373	0.46209764	0.30141354	-0.66949797	-0.3383031	0.87008095	0.66926146	0.9041338	0.6183634	0.8610048	0.60059977	-0.2990303	-0.27868843	-0.08695793	-0.42797804	-0.13250685	0.004994869	0.75493765	0.70289564	-0.07001209	-0.019379616	-0.13433552	1.2762499	1.0415916	0.38814783	0.8322325	0.30193377	-0.18887043	0.6145034
344454	0.28846073	1.008513	-0.8571172	-0.4576645	-0.47502136	-0.37496233	-0.21752548	1.6948514	-0.67008734	0.59777164	-0.1544199	-0.19222927	-0.14583874	-0.31045437	1.6128521	1.2984004	0.77094936	1.6321616	0.63691235	1.2769775	0.8197832	0.4488454	0.17230749	-0.7235708	-0.38109922	1.0040956	1.4279795	0.7803645	0.80634403	0.81709766	0.15588856	-0.21744728	-0.039621353	-0.004517078	-0.5796423	-0.23165369	-0.018772125	0.65311813	0.8404975	-0.020989895	-0.11828041	-0.23663092	1.2026806	1.0259252	0.3230276	0.73612404	0.3211379	-0.30797768	0.5309963
11015	-0.6846727613333332	-0.27703452666666667	0.31401070000000003	-0.5013941933333333	0.35751923933333335	0.8017400933333335	-0.29868260999999996	0.031041400000000035	-0.63408445	-0.6815447166666667	-0.8876777433333333	-1.3992221666666669	-0.4770511533333333	-0.06987611999999999	0.4890380666666667	0.11237596999999999	-0.17362205666666664	0.21168558333333332	-0.05170893666666667	-0.009461636666666676	0.2930379699999999	0.14811492666666667	-0.1406834113333333	-0.6284814566666667	-0.33382930000000005	-0.2857312366666666	-0.053478323333333334	0.2543394566666667	0.8373062600000001	-0.21034931999999998	0.20779204333333334	0.613879913	-0.6769486163333333	-1.20552578	0.8493505413333334	0.10611271033333332	0.2928283333333333	-0.49890716000000007	0.3451044433333333	-0.45625298333333336	-1.1717156533333333	-0.4976572133333333	0.5358913033333333	0.6016903800000001	-0.2610669933333333	0.3728732266666667	-0.9628957933333333	-1.471428633333333	0.42342623999999995
11018	0.38504982	0.69229984	-0.57099247	-0.17414474	-0.34952927	-0.40397358	0.05706501	-0.43194103	-0.24789715	0.60096645	-0.28051186	-0.2832594	-0.067435265	0.120550156	0.24932575	-0.4912815	0.35210323	0.4640875	0.2569809	0.33393002	-0.006007195	0.08305836	0.2644434	-0.5177536	-0.27491665	1.1779699	0.77090836	0.46690083	0.36451054	0.58321285	0.57564354	-0.72551346	-0.03734398	-0.3185253	-0.57578564	-0.108483315	0.039440155	0.5480356	0.34976006	0.10114956	-0.4615984	0.21787071	1.1876249	0.57256603	0.039071083	0.13301373	-5.7888246	0.15788555	0.330575
11017	0.8413657999999999	0.9135101	0.598644725	-0.01502514000000002	0.24065399	0.20703887999999998	0.05441236000000001	-0.030137540000000018	-0.4088602065	-1.7343516499999998	-0.44247244	-0.36051609999999995	-0.8140363500000001	0.128056524	-0.480623485	-0.11393212999999999	-0.479313615	-0.308378935	-0.52898146	-0.316284669	-0.6989064199999999	-0.41511034	0.7836928550000001	0.296707145	0.08286665000000001	-0.7562535	-0.39156603500000003	-0.73561001	0.23541497000000003	-0.42009449	0.8082590119999999	0.86336088	0.06131458049999999	-0.514651537	0.16538143	-1.00153015	-0.209848645	0.07692694750000001	-1.0233848	-0.10098624	-0.387618065	0.439338205	0.17198515	0.30797172	-0.3444483265	-0.64293647	-0.273405085	-0.5630941349999999	0.054189205000000004
729884	0.20478463	0.8167894	-0.85021806	-0.36282277	-0.5061643	-0.4042089	-0.22310472	0.77527404	-0.55111575	0.6141851	-0.18035388	1.8044021	-0.11015487	-0.055211782	1.5814512	2.3206885	0.73602796	0.9365852	0.67148566	0.6147773	0.8934295	0.44278264	0.12309241	-0.7268784	-0.36661792	0.94053197	0.84521985	0.69206405	0.87573886	1.156471	0.46124768	-0.61464906	-0.14929986	-0.12811637	-0.5862062	-0.19076848	-0.052307844	0.72156644	0.7675178	-0.18339753	-0.07371259	-0.14674735	1.356725	0.8921969	0.5136254	0.6098778	0.10166812	-0.21981072	0.765239
63901	0.37380207499999996	0.45154559000000005	-0.19563829500000002	-0.32714712999999995	-0.48002614	-0.427437665	-0.214155078	-0.05910337	-0.201978802	0.162964685	0.43041765	0.22494542499999998	0.14726769850000002	-0.2294389	0.966930485	0.7420064	0.102121235	0.38980114499999996	0.0657359355	0.042534705	0.56053913	0.25343716	0.3598341	-0.216416	0.006665824999999986	0.49195920000000004	0.150179743	0.528683775	0.38730586	0.50600564	0.511953715	0.31437577	-0.20003306250000003	0.7343276599999999	-0.22140253	-0.0104109	0.06952440500000001	0.193177345	0.64361681	0.32495248499999996	0.67426075	-0.124565005	0.323299281	0.13003837999999998	0.047311187	0.25068891449999997	0.22433219999999998	-0.067414405	0.4885925
163081	-0.3484830749999999	0.252669095	-0.03559374500000001	-0.370429275	-0.18688513	0.02212930000000002	-0.37982726	-0.34201001000000003	-0.214089628	0.2959029585	-0.5619940565	-1.4995107499999998	-0.448387615	-0.733732005	0.253304	0.592756505	0.343850865	0.6062982	0.407586575	0.34341264000000005	0.18520688999999999	0.28081728499999997	-0.07279085000000002	-0.32731056000000003	0.289129735	-0.44341895000000003	0.369239335	0.041826485000000024	0.42221164	0.25882721	0.30098821	0.275105	0.094441415	-0.44090773	0.052355299999999994	0.019812350000000006	0.03453875000000001	-0.5675676000000001	0.84786915	-0.251832245	0.348310232	-0.13145017750000001	0.32560015999999997	0.616481305	0.198170425	0.40509605	0.41586733	-1.5023286535	0.5825999
345778	-0.9501238	-1.121623	0.39238834	0.08673	0.45370293	0.11627865	0.56925964	0.4231844	0.06167698	0.22631359	-0.073926926	-0.11942005	-1.1588116	-1.0050735	-2.1863728	-2.7617745	-0.28299046	0.3974476	0.37938118	-0.09904194	-1.764287	-0.5135603	-0.74106216	-0.13901997	0.14192581	0.9886799	0.014745712	-1.2495327	0.27202988	-0.23814106	-0.4365244	0.17553139	0.17199612	-0.9576807	0.2515545	0.6496124	-0.5789051	-3.3804011	-3.164487	-1.2377148	0.43573093	0.32505322	-0.053593636	-0.23646641	-0.24041843	-0.47128296	-3.73588	-0.11695385	-0.3973732
730862	0.3387115	0.70106196	-0.78552747	-0.30480742	-0.40668607	-0.4121902	-0.18708158	0.015002489	-0.7692225	0.6502216	-0.04962039	0.5698335	0.00507617	-0.10577464	1.6061962	1.3892262	0.72100806	1.060364	0.54015946	0.46463323	0.8249171	0.4823439	0.27055383	-0.69591117	-0.17177224	1.0189235	0.9809029	0.95190406	0.70524573	0.87018514	0.40061593	-0.34402537	-0.107833624	0.035993814	-0.5280788	-0.005749464	-0.060204744	0.79704356	0.74136233	-0.16782069	0.026602983	-0.00507617	1.2843258	0.9864094	0.32696557	0.9241507	0.29619527	-0.19244123	0.9981563
285600	-0.254426835	0.532369485	-0.6463388	-0.82957305	0.649922	0.312398065	0.47037114	-0.742102735	0.49793255	0.16293872	0.5905744	0.180469625	-0.42186581300000003	-0.4706784615	1.176715725	0.885108125	0.728953725	1.1622659	0.22987925999999997	0.402927995	0.36921131799999996	0.086889145	-0.28817139999999997	-1.1087078	0.6019145100000001	0.4255181565	0.44060171200000003	0.375923995	0.203654885	0.5112425	0.0027490860000000013	-0.282936215	0.15637266500000002	-0.4501641975	0.16472114999999998	-0.49246656	-0.50679219	0.293785465	0.303333865	-0.55316174	-0.38392269	0.31316031	0.9215558699999999	0.55428375	0.011832359999999986	0.34657155500000003	-0.15871180499999998	-0.71947755	0.89148915
285601	0.07985139	0.5373213	-0.7276585	-0.29919314	-0.3470099	-0.35941005	-0.2127788	-0.23410678	-0.5276792	0.46796823	-0.12881494	-0.07624459	-0.118340254	-0.17519593	1.6558588	1.5427353	1.3940089	1.1055229	0.701658	0.53105426	0.91190076	0.64863276	0.005842924	-0.64970136	-0.2626803	0.93206096	0.88887143	0.87946963	0.7520635	0.8153608	0.30255866	-0.29290748	-0.19381785	0.026127577	-0.44549346	-0.1849258	-0.005334616	0.7474644	0.8117573	-0.09877181	0.10690236	-0.097018	0.9951923	0.9870918	0.3952911	0.7907293	0.28395867	-0.1797483	0.76439977
63910	0.110489845	0.35570908	-0.21016026	-0.539907	-0.41720486	-0.52351236	-0.40506315	-0.35288	-0.80131817	0.41651678	-0.21539164	2.2357206	-0.12978792	-0.24460602	1.4449892	1.2137227	0.6084032	0.90769625	0.4285798	0.848691	0.6547656	0.40574503	-0.14007664	-0.7956667	1.3201408	0.8012781	0.74111986	0.8201246	0.76164055	0.6246805	0.17394829	-0.44841528	-0.22745752	-0.0731802	-0.71969986	-0.17345858	0.9868231	0.6052675	0.6419921	-0.2069869	0.20622349	-0.37621546	1.1612649	0.905148	0.3837881	0.72000027	0.1132493	2.3557177	0.41746378
222008	0.317205905	0.4476676	-0.7654387949999999	-0.44064927	-0.472017525	-0.46727609000000003	-0.2322166	0.33118367499999996	-0.59746385	0.48974967	-0.1406579025	-0.24535704	-0.229208945	-0.25493645	1.6067993500000002	1.9818828	0.6326723000000001	0.9866383249999999	0.532183645	0.5897243000000001	0.9636762	0.9980092249999999	0.0352592465	-0.758206125	-0.23988342499999998	0.89057422	0.889524925	0.989948975	0.830067635	0.81560158	0.56467986	-0.46123696000000003	-0.11382723	1.3661400000000018E-4	-0.575819015	-0.142846348	-0.087683441	0.69325017	0.84471582	-0.13843297999999998	-0.043004751	-0.046428919	1.23632125	1.0817001	0.31748175	0.785711535	0.31005286499999996	-0.14790511	0.6318061349999999
285605	-0.07303524	0.19264507	-0.7486048	-0.5144615	-0.3579216	-0.5593395	-0.11802101	-0.21078968	-0.342144	0.6333246	0.24515343	0.11868954	0.07082176	-0.3119259	1.2347956	0.27548122	0.25833702	0.79237366	0.41941357	0.43257523	0.626647	0.313262	-0.22198772	-0.7182007	0.079657555	0.90867424	0.41767216	0.7468891	0.48392773	0.41931438	-0.055642128	-0.21598816	-0.039707184	0.14581299	-0.72607327	0.031567574	0.046138763	0.7803421	0.8733015	-0.079232216	0.18922138	0.00680542	0.84970284	0.5796175	0.1539793	0.4683733	-0.032917976	0.09055233	0.48231506
164395	0.182471635	0.48101174	-0.8766786	-0.40744626500000003	-0.59941065	-0.546893	-0.34304011	-0.42070924	-0.5505141	0.5510844	-0.164011835	0.15725338500000002	-0.16894543	-0.38701809	1.4479202	1.220387575	0.591088415	1.04941355	0.481055625	0.401336315	0.77207695	0.48579775000000003	0.0452879665	-0.846121685	-0.38655602499999997	0.86043845	0.81054747	0.6769939650000001	0.6161640850000001	0.8663335999999999	0.41628515	-0.355974795	-0.25998962	-0.21221530400000002	-0.67433058	-0.2143417615	0.10287511	0.60664833	0.7022734900000001	-0.22013246849999998	-0.046958086999999996	0.0937474975	1.15686525	0.857525	0.26325786	0.751006245	0.07829940000000002	-0.294101595	0.75130952
63905	-0.32207902000000005	-0.2820973533333333	0.06418895999999998	0.16666888333333332	-0.27716795666666666	-0.32602533333333333	-0.1681229266666667	0.07666111000000003	-0.19908841333333335	-0.32129161533333334	0.6964111233333333	0.3238690633333334	-0.13362836666666664	-0.2812290333333333	-0.21541071999999997	0.5596882566666667	-0.18797683866666667	0.146903674	0.49032306	-0.20873928266666666	0.08548944000000001	0.391886075	-0.3483390900000001	0.2198413266666666	0.17499033666666666	0.4982826	-0.6169918456666666	0.23694611566666668	-0.057275454999999996	0.43066660333333334	-0.35615143	-0.6526899333333334	-0.14718405199999998	0.32588832000000006	-0.45255819333333336	-1.28088807	-0.1532519663333333	1.2328459466666668	0.6691344716666667	-0.35417476333333325	0.9051243433333335	0.5289990233333334	0.20534547	-0.20258839799999998	0.21853033833333335	-0.031219483333333336	0.7358716450000001	0.6986954866666667	0.11630853266666667
63904	0.3689108	0.5303483	-0.79032373	-0.39594173	-0.45314217	-0.499084	-0.23561811	-0.35150528	-0.7691989	0.6226697	-0.16576338	-0.36994648	-0.17111397	-0.28561878	1.596571	1.3973112	0.6284523	1.1065884	0.4488349	1.1251183	0.6724143	0.5212846	0.005028248	-0.93658495	-0.27977943	0.98810196	0.9735379	0.85904694	0.9096589	0.9761257	0.20253181	0.23675776	-0.124530315	-0.09411144	-0.6712203	2.1861305	-0.005028248	0.6489563	0.796669	-0.19054413	-0.03429985	-0.22389936	1.0614066	1.1643906	0.29230404	0.92133474	0.11842632	-0.3346057	0.8783064
163071	-0.18448173499999998	0.17004287	-0.589876055	-0.053576349999999995	-0.195608985	-0.62586392	-0.413733375	-0.45617258	-0.8921038	0.297014595	-0.40118706000000004	-0.446068405	-0.50174891	-0.40435540999999997	1.5830825499999999	1.1061562	0.312793855	0.98130312	0.39488637000000004	0.454345825	0.77440918	0.5425967	0.03981411	-1.0088419	-0.61119495	0.8098434299999999	0.46937023	0.6492163	0.753646515	0.665155295	0.38747799	-0.24815786	-0.289278625	0.8180428900000001	-0.016455292	-0.03468358500000002	0.024776799999999988	0.39932811	1.01007666	-0.47092544999999997	-0.32181966500000003	-0.410550715	0.97352565	0.87269365	0.73367775	0.4871565	-0.060523152000000004	-0.44102012	0.57944478
259308	0.12012291	0.34914827	-0.96219873	-0.6381192	-0.40377378	-0.6529279	-0.3996911	0.48072958	-0.76011086	0.3905425	-0.1692071	-0.30183077	0.052301407	0.8976865	1.4730473	1.0741453	0.5798321	0.9903388	0.71079874	0.3174243	0.81407404	0.3409524	-0.03386545	-0.7190671	-0.51700497	0.85948277	0.7998786	0.81284857	0.5744715	0.6473899	0.50755215	-0.5433631	-0.1503563	-0.14159346	-0.16136217	-0.33278894	-0.12543821	0.59996223	0.74331474	-0.35097885	0.054427624	-0.22301626	1.4066367	0.8788576	0.27468586	1.0101256	0.19028568	-0.33682346	0.5684309
259307	0.25457942499999997	0.339698195	0.07278479999999998	-0.51256502	0.31150972499999996	-0.12455809000000001	-0.38278544	-0.36350952999999997	-0.60814178	0.342227815	-0.21054947499999999	-0.25462162499999996	0.801225065	-0.27560293599999997	1.4040786	1.2370234500000001	1.1379309499999999	0.8829816749999999	0.41790092	0.516281	0.552320115	0.9755746	-0.04611694499999999	-0.871124145	-0.45956361	0.7430237500000001	0.790776125	0.63551915	0.727721815	0.697806005	0.009665756	-0.31349194	-0.297251585	-0.179937235	-0.6005517149999999	-0.36206448	-0.11737286799999999	0.561814905	0.62049545	-0.25351535999999997	-0.14004386	-0.281495928	1.18311415	1.02684055	0.1789041745	0.55475533	0.199741483	0.794503815	0.9277648000000001
63906	0.71179295	0.37773657	-0.43631506	-0.8176999	-1.1811166	-0.59825516	-0.6021056	-0.99331856	-0.7019286	-0.25419712	0.49680996	0.18287754	0.39227343	-1.0451164	0.7168727	0.567399	0.16417694	0.27260208	0.14029646	0.31017923	0.32297277	0.14227581	0.13485146	-0.2160654	0.1577797	0.065460205	0.4883666	0.09277582	0.13480282	-0.039031982	0.25533342	-0.4206524	-0.854723	-0.84801626	-0.41017723	0.005700588	-0.53214693	-0.07109165	1.0140705	-1.0613284	0.72284985	-0.9529176	0.48339558	0.15409231	-0.002879143	0.3732133	-0.42736292	-0.9634805	-0.029235363
63908	0.78073645	0.6202512	0.48034143	-0.4310994	0.33638334	-0.2437253	0.20794153	0.40147448	0.6397481	-2.0614915	0.94887495	0.64072084	1.0996509	-0.011497974	-1.410747	-0.29978132	-0.48579264	0.50235033	1.2152457	-0.33966017	0.02770853	-0.9816971	0.94611216	-0.029268742	-1.2449508	0.58054876	-0.2303338	-0.42669344	-0.028253078	0.23567533	0.011497974	0.5118966	-0.2555232	0.24653101	-1.6368823	0.5340867	-0.70016813	0.106566906	-2.225008	0.53667593	-1.0178084	0.18949652	-0.8973031	-0.052522182	-0.4872985	-0.64889956	1.50847	0.3453231	-0.5293479
50604	0.3238504	0.60209155	-0.8421438	-0.32429433	-0.4504149	-0.43247962	-0.110984564	-0.2817309	-0.62929034	0.6856468	-0.08090186	-0.052125216	-0.16739488	-0.062422037	1.637346	1.3773482	0.64035106	1.1660511	0.685827	0.5968225	0.9969847	0.63139176	0.15971541	-0.890321	-0.28054023	1.0056818	1.1150897	0.90028024	0.84550595	0.8022249	0.3926561	-0.3674872	-0.13919282	-0.08371997	-0.5740311	-0.09934497	-0.013985395	0.81852365	0.76685166	-0.29574227	0.007418394	-0.06800532	1.1671984	1.0974538	0.4464414	0.7535341	0.24579835	-0.2310431	0.7008178
285613	0.5876405	-0.21464276	-0.19704604	-1.323149	-1.3361428	0.5131762	-1.0521176	-1.2618229	-1.416816	-0.27713418	0.27328753	1.1144879	1.1635373	0.21223426	0.6904805	0.44616008	0.26939893	0.7217257	-0.32824445	0.225209	-0.07588935	0.15634179	0.37669063	-1.7205017	0.6235955	-0.02533698	-0.034487963	0.3888862	0.12800622	0.21915221	-0.6643317	0.49874616	0.085415125	-0.88142323	0.2021277	0.3850205	0.7119181	2.1639798	-0.23431802	-1.143501	0.964658	0.9118521	0.37801194	0.365371	0.12436986	0.4625566	-0.7169597	-1.2067363	0.043254614
63920	0.51309586	0.74438095	0.14042759	0.37074757	-0.13082218	-0.108745575	0.09687042	0.11545944	0.27202225	-0.14950085	-0.33408642	-0.3166275	-0.13913155	0.43379307	-0.08241081	-0.89038754	0.15087795	-0.2863207	0.52963924	0.31548214	-0.2815199	-0.056859016	0.43336678	-0.29170322	-0.22559452	-0.037062645	0.17543602	0.12721443	0.6889038	0.32081985	0.52675533	-0.004364967	0.2432375	0.004364967	-0.2296772	-0.25337315	0.2782364	-0.18753242	-0.007353783	0.20822716	-0.14347172	0.35231018	0.7816458	0.56921196	0.35773468	-0.46651363	-0.28660202	-0.06477356	0.5268278
63923	-1.6623201	-0.7007561	-0.8687434	0.5250058	0.43913412	-1.399023	0.46580362	1.0331225	-0.8673234	-1.5252404	-0.95846653	-2.3304362	1.4491334	0.41223	1.4652905	0.86949635	0.14967775	0.97648287	0.8527093	0.6495118	0.13079405	0.5274453	-0.9415822	-2.8001332	0.7837024	3.17347	-0.24839354	-1.1922255	0.9392085	-1.1478424	-1.2713885	0.05303812	-2.349105	0.6014037	-0.58768225	0.19169855	-2.2275987	-0.87598896	2.4945579	1.3661742	0.04071188	1.0400834	-0.84843063	-0.11049938	-0.9696264	0.101029396	-1.8584785	2.0751328	-0.44121695
63922	0.5672958	0.07931924	0.6052501	-1.0767238	-1.1257904	-0.39624238	-0.967962	-0.7661536	-1.2446191	0.010022879	-0.71245694	-0.7568672	-0.7972157	-0.75606084	0.980767	0.5672238	-0.010022879	0.29298902	-0.014060259	-0.08022618	0.3735535	-0.20289302	0.62820745	1.7051437	-0.7339475	0.285609	0.2012794	1.1044075	0.8023126	0.8678143	1.1254346	1.5260513	0.76827455	-0.63527036	-1.0806105	-0.55841756	-0.32911658	-0.013902903	0.34563947	-0.6074784	-0.55569625	1.1297977	0.879894	0.4192102	1.1163304	1.1145413	3.0078514	-0.8741596	0.27539706
63925	0.7847526	0.07577729	0.27340484	-0.444278	-2.111028	0.09432006	0.1934917	0.4774034	0.073536634	-0.9681394	-1.75929	0.14795947	-1.8167636	-1.793947	1.4367425	1.1080439	0.57846475	0.18161607	-0.32886147	0.056246996	-0.8709223	0.32563996	0.3335569	-0.66728806	-1.855973	-0.787626	-0.12621808	0.45197415	-0.3766687	1.1878583	-0.70625854	-0.15697789	0.027099371	0.35000396	0.05640006	-0.2038548	-1.6182249	-0.932585	-0.87034345	-1.7953227	-1.6335542	-1.5104201	0.05147004	-0.005369902	-0.71690154	0.49470735	1.3173864	-1.9296391	0.4897945
63924	0.5522958099999999	1.3634802000000001	-1.07083382	-0.672021015	-0.70146118	-0.72194518	0.73627175	-0.6530388699999999	-0.8092216000000001	0.41601717499999996	-0.36879909	-0.48921121	-0.31901442999999996	-0.448905107	1.3172072	1.17152798	0.372977128	1.6685742	0.41445481500000003	0.45354855850000003	0.566526055	0.17426527	-0.27377403	0.17520533	-0.611483935	0.61926544	0.6106919049999999	0.49061882	1.7260097	0.53714526	0.40961397	-0.583719375	-0.43687475	-0.25870598	-0.07214868499999999	-0.478698372	-0.3062113475	0.38928877	0.47970641999999997	-0.501000045	-0.273317465	-0.4380208275	1.0635687	2.7744202149999997	-0.04579556	0.800177455	-0.02373707	-0.47270168	0.580996395
63916	-0.7572934	-0.7150910833333334	-0.19248850266666664	-0.10517771999999999	-0.04601365333333333	0.32183758	-0.976298	-0.410900582	0.028645990000000024	-0.4033508333333333	-0.04809411666666665	0.050744069999999995	-0.17428621	-0.4142594399999999	0.71544646	0.6111179666666667	-0.29427258333333334	0.58120632	0.5442749633333334	0.14244159	0.3519800466666667	-0.31230067166666664	-1.09611611	-0.3297856666666667	-0.28628237666666667	-1.0540201	0.17532348666666667	0.0015791266666666526	0.33676068000000003	-0.10097058333333331	-1.3124818866666665	-0.06623475000000001	-0.33638795	-0.09011187333333333	-0.034113731333333286	-0.1992254233333333	-0.029342016666666675	-2.0041016	-1.919068	-0.30649502999999995	0.35593144633333335	0.2961057266666666	-0.11409584866666668	0.3465695366666666	0.15313990866666666	-0.35947260666666664	-0.06613795999999998	-1.0835890666666668	0.24231529
63915	0.6913357	0.7854662	0.3881426	0.11913109	0.20252609	0.24333191	0.26741505	-0.27950668	0.2110691	-0.74154377	-1.2656765	-0.058241844	-0.2000103	0.001665115	-2.3235092	-1.1404295	0.15969086	-0.21860218	0.45208836	0.2163477	-1.5891685	-0.54336643	0.76921654	-0.10913086	-0.2296133	-0.7844181	0.029951096	-0.60747147	0.21162224	-0.65050316	0.75206566	0.25334454	-0.019311905	-2.3438625	0.16652584	0.023607254	-0.33073425	-0.11602974	-0.79896545	0.09434414	-0.6618767	0.20758343	0.4521036	0.66456604	0.003305435	-0.6174116	-4.4566627	-0.1004467	0.093753815
63917	-0.19111824	-0.26035213	-0.1881094	-0.24883366	0.23051453	-0.17321205	0.10949612	-0.5945854	-0.20000744	0.30163097	0.41532326	0.17671108	0.5803833	0.09962654	1.5259275	0.39187527	-0.009827614	0.07983017	-0.34417057	6.6E-4	0.8696556	0.2936411	-0.020344734	0.009005547	0.022756577	-0.67444897	0.34129238	-0.18649006	-0.8228874	-0.2836771	-0.18531036	0.07224083	0.27680397	0.6579342	-0.08966446	-0.20135307	-0.045018196	-0.34288692	-0.19578838	0.2919731	0.5463848	-0.044403076	0.27105904	-0.19596672	-0.15223694	0.458601	0.7318258	0.20644379	0.05404091
345757	0.21345936999999998	0.01622689999999999	-0.28266752	0.16873014000000003	0.16484702	-0.098865868	-0.021188377	-0.791740785	0.207591175	0.66282834	-0.1004070025	-0.05889213	0.211653825	0.1330012	0.18426599999999993	0.663138035	0.003187780000000001	0.6468345	0.129551535	-0.11490070999999999	0.18623458999999998	0.262477275	-0.283338675	-0.08539760000000002	-1.5999614149999999	-0.5705222000000001	0.9244312	0.8065609	0.11911905	0.5185359700000001	0.149778965	0.251438495	-0.59758581	-1.6873036700000001	-0.198035595	-0.5137478099999999	0.582734205	-0.589472675	-0.6498712	-0.376042005	0.387394535	0.271420367	0.92950095	0.29791987999999997	0.10320008	0.32331693	-1.236171349	0.012985350000000007	0.06447375000000001
50613	-0.121436834	0.32650924	-0.61210847	-0.31134248	-0.33808303	-0.37399364	0.003906488	-0.076669455	-0.37757182	0.16171384	-0.13516974	-0.41293073	-0.1081059	-0.23204207	1.1722143	1.279733	0.52651906	0.8535073	0.30608726	0.4259765	0.4550507	0.6469228	-0.39298177	-0.64309955	0.11796641	0.14112592	0.59357285	1.196769	0.19426322	1.0921957	0.019876242	-0.67533755	-0.19242167	-0.06721234	-0.25440145	0.06802297	0.36642432	-0.12391877	0.14358878	-0.38039947	-0.003906488	0.6476104	0.8971684	0.8252499	0.46822906	0.6594908	0.08706498	-0.36269355	0.51063466
50615	0.216901187	0.26421404	-0.7328409100000001	-0.6706699075	-0.670185575	-0.5759454975	-0.06402075674999999	-0.363715295	-0.7758429	0.5152160975	0.15386305499999994	-0.2532393925	0.055060624999999974	-0.662457825	1.4555288899999999	1.5187137075000001	0.8646855200000001	1.2452422675	0.5757867170000001	0.73902559	0.9035009225000001	0.2859070325	-0.1551353925	-0.5544035500000001	0.11486924000000001	0.45554375625	0.6369727949999999	0.5475423215	0.4517831825	0.379931935	0.2252477375	-0.078364966	-0.31118929500000003	-0.16637086750000005	-0.79396498325	0.5382075375	0.35313760625	0.234194875	0.9620885699999999	-0.2401762025	0.9655897674999999	-0.023233895749999997	0.7342351575	0.9951724999999999	0.66669893075	0.5656862225	0.32313262499999995	0.20436011999999995	0.722731115
50614	0.95824659	1.26192775	-0.45558489	-0.37722766500000005	-0.6344960900000001	-0.005932930000000003	-0.379932285	-0.44898236999999996	-0.26007068499999997	0.43193997	-0.238978507	-0.21620238	0.375602372	0.5652011794999999	1.3750726	0.2868045699999999	0.50604927	1.0630313500000002	0.8626302499999999	0.726186625	-0.19801842000000003	0.6281181499999999	0.7373276999999999	-1.49033462	-0.3265537	-0.18868385000000004	0.568300375	0.30406749	0.14965521999999998	0.592688675	0.99604521	-0.934507235	-0.155329585	-0.0257521865	2.0277500000001614E-4	-0.23580348499999998	-0.1623562585	-0.38793363499999994	0.547430395	0.349919445	0.2462309615	0.46037447000000004	1.12104667	1.2057003	0.09318530500000001	0.577207445	-0.6974541	0.02381098000000001	0.88516605
50617	0.17031205	0.14769601324999998	-0.5061065025	-0.0589929825	0.46556531749999996	-0.029032348750000006	-0.22355962625	-0.17566108225	-0.2313523375	0.8158028165	-0.008333326500000002	-0.19330251249999997	-0.96095278	-0.036170005000000005	5.604000000000164E-4	0.23226666500000004	0.18248546249999997	0.28952609749999997	-0.43528103149999997	0.46457946499999997	0.032528407499999995	0.22829282250000002	0.07122530399999999	-1.138726955	-0.17890930000000005	0.5736154425	0.39026463	0.5318094499999999	0.3270230304999999	0.18118907	0.0011632549999999742	0.14215040075	0.30204129324999995	-0.25352656799999995	-0.4993042975	-0.1623134625	-0.53904771	0.004054071000000013	-0.7013938475	-0.32789373	-0.571359038	-0.20980478749999998	0.29566800299999996	0.07361376750000001	-0.012984988499999989	0.1933110975	0.9114051974999999	-0.174557684	-0.3558832625
50616	0.351102475	0.44360864	-0.849664575	-0.40334808499999997	-0.490307685	-0.403638005	-0.202829955	-0.384161835	-0.671044	0.60068382	-0.007122872500000002	-0.11030185	-0.1415177595	-0.141776445	1.60237755	1.3954848499999999	0.58511983	1.1253773	0.701699615	0.65469707	0.95004953	0.50598656	0.2513429	-0.76123965	-0.24239099000000003	0.94216645	0.97293772	0.83030903	0.66449463	0.840592505	0.27691566999999995	-0.419433715	-0.05883372	-0.0159341095	-0.49876821	-0.114749073	-0.06016766900000001	0.73640858	0.75082647	-0.045197606	0.0958989825	-0.152297615	1.1461865	1.09561095	0.44199265	0.7635728	0.35740340000000004	-0.252764105	0.73080862
50619	0.5686207	1.0182962	-0.27284908	-0.6047077	-1.9131727	-0.17291355	-1.205348	-0.37864304	0.08762932	0.75533295	0.04693222	0.7705116	0.064759254	-0.98213387	1.2793741	-0.32246304	1.3938713	-0.75372934	0.52078056	-0.409441	-0.2961874	-0.086527824	0.21264839	0.17547703	0.81941414	0.23697758	0.5279608	-0.04693222	-0.853652	-0.22560692	0.7494335	-0.47208023	0.05006218	0.592288	0.39830017	1.3049717	0.78320503	0.4748993	1.657237	0.19619465	0.96185493	0.73623276	0.65510845	1.6967449	0.9121275	0.7517042	0.19828987	0.80148983	1.3792
50618	-0.29272187	0.026271939999999997	-0.54512894	0.57097687	-0.72866355	-0.73675265	-0.64255798	-0.7458041900000001	-1.02250753	0.32058274750000004	-0.010169865	-0.16259587999999997	0.22539125000000004	0.10941280000000003	0.98410308	0.873337635	0.26636993999999997	0.6380094199999999	0.2239629	0.47287595	1.11182675	0.331912398	0.27743613999999994	-0.796583295	-0.28075278000000004	0.364161135	0.578056225	0.523353695	0.415130495	0.76285684	0.39991199	-0.076004145	0.80731688	1.53976357	-0.7737177799999999	0.529153715	-0.44395363	0.07997119300000001	0.213586445	0.8300923	-0.04121625000000004	-0.54894077	0.70463	0.547559375	0.13998711	1.125617875	0.530535335	-0.54295696	0.6218486999999999
285622	0.5446744	0.5039854	-0.7542329	-0.32326746	-0.3976984	-0.44568586	-0.1507392	-0.31708002	-0.6283107	0.50145006	0.06487942	-0.05102253	-0.17199993	-0.1667018	1.6035757	1.5395403	0.53908396	1.1079249	0.60748434	0.6174998	0.7442293	0.7850256	0.14327669	-0.7396078	-0.24093246	0.9690118	1.059391	0.91132164	0.78321123	0.7231555	0.28066874	-0.34838867	-0.23836184	-0.015076637	-0.4904847	-0.2802148	-0.17612934	0.6108885	2.5315208	-0.123272896	0.06296158	-0.2895527	1.2648792	0.9891777	0.29420614	0.7710109	0.28119087	-0.21750784	0.6268258
63932	1.2645702	0.96183014	-1.7438011	0.08187866	0.7332945	0.006072044	0.962162	-0.5783291	0.57267094	-2.1439848	-0.41818428	0.87098217	-2.5635839	-0.42128277	-0.48770046	0.41344357	0.32173347	-0.50288916	0.29500103	-0.3599968	0.06307602	0.45235348	1.4949017	-0.2888174	-0.47028255	-1.6335554	0.72910976	-0.291152	-0.32730484	0.35848904	1.187705	0.15439034	0.41432095	-0.5444584	-0.24158192	0.6325407	-1.0353637	0.97496223	-1.843729	-2.2275639	-0.006072044	0.021842957	0.37892914	0.5012808	0.49379826	-0.03843212	1.1377668	-0.69736195	-0.23923111
63931	0.31201124	0.79950285	0.17361975	0.6343236	0.10396147	-0.003115177	-0.8021426	0.4046874	-0.21857405	-2.720313	-0.2599063	-0.54116774	0.27050543	0.06100893	-1.601821	-0.5808377	0.07446909	0.20822954	-0.342422	-0.46161604	-0.040246487	-1.0790792	0.61661386	-0.31209612	0.19937277	0.81908846	0.13370657	-1.4290266	0.19128656	-0.4107709	0.4792142	0.09019899	-0.7094226	-1.1349034	0.30878878	-0.092716694	-0.23985147	1.0084777	-2.4640722	0.41986227	-1.1171412	0.7380328	-0.05912447	0.16173601	-0.49273157	-1.1517467	0.22260523	-0.30277395	-0.119357586
63934	-1.086956275	-0.768614285	-0.28190184	-0.179850575	-0.5790209749999999	-0.6642413	-0.28261875999999997	-0.10724449	-0.3709931445	0.9582324195	0.09688568	0.44618821	0.263516425	-0.2123041175	-0.3421774000000001	0.6385107000000001	0.21032810000000002	0.63809015	0.46106195	0.015265465499999999	0.175505638	0.4573269	-1.901823785	-0.03462434000000003	-2.2497229499999998	-0.6290507500000001	0.451410055	0.68532037	0.552545065	0.688301315	-0.59891607	-0.09210396	-0.12055874	0.35958005000000004	-0.15663697	-0.11149597500000001	0.0055482350000000125	-0.007135870000000016	-0.14604093	0.04949808	-0.16405773	-0.171137335	0.40910983500000003	0.24734997499999997	0.133620505	0.37406969	1.21985485	-0.45489835	0.18264985
63933	0.87661934	0.41233063	-0.003839493	0.4632368	0.24155045	0.08285618	0.32831	-0.9621897	0.31561565	-0.3198223	0.15936375	0.37366962	0.60691166	0.66052914	-0.22904015	0.29422283	-0.93242645	-0.5375576	-0.5501747	-0.69750214	0.32151031	0.17901039	0.56382847	-0.56447124	0.11293602	0.62333584	0.8544378	0.022917747	-1.1696625	-2.16E-4	0.07284546	-0.48279762	0.23874664	-0.57137394	-0.38739395	-0.24599552	-1.9073305	-0.67387676	-1.1064262	0.44241714	0.16203308	0.30382442	-0.28473854	-0.9127693	-0.53512	-0.46976948	0.7932377	-0.09418678	-0.7351723
163087	-0.088786125	0.33422184	0.16677952	0.50131893	-0.44856834	0.009977341	0.06917	-1.0622077	0.43903255	-1.4674687	-0.8468833	-0.27675915	-1.9630814	-0.75001335	0.867085	-0.6385827	0.19175053	-0.6997647	-1.5842762	0.19266891	-1.0252161	-0.2832446	0.23212433	-1.1727791	0.21208763	-1.143312	-0.37496233	-0.1469574	0.9003391	0.3500042	0.8811827	0.15727615	-0.8305769	0.6062288	0.5036144	0.24528599	0.4922266	-1.4207788	0.42330456	-0.2819605	0.25171947	0.14943123	-0.10165453	0.15311718	-0.34658146	-0.020314217	-1.2560024	0.16051865	0.14209652
63935	-0.81426764	-0.12557554	0.9051938	0.98192453	0.1788764	0.07772398	0.30745935	0.34941053	0.13797331	-1.9502797	-0.4892459	-2.5787282	0.5519967	1.0875192	1.339294	0.8298459	0.655581	0.78026915	0.5845313	0.23385859	-0.4355135	0.16329908	-0.377563	-1.2238612	-2.6421614	-1.3919692	-0.024066925	-0.74882364	-0.26950932	-0.16279888	-0.356112	0.75084066	0.63778543	0.001926899	-0.3419156	-0.8160424	-0.26975203	-1.732594	-1.6272078	-0.16086054	-0.23207235	-2.4381218	-0.15342283	0.2279067	0.5390029	0.44812155	0.9737239	-0.6155791	-0.024896145
728568	0.7090306	0.737936	-0.25686932	0.03367138	-0.6204357	-0.5676656	1.2616134	0.5626483	-1.5981202	-0.5165696	-1.0810018	0.45220995	1.4327292	-0.049375057	1.4091172	0.39730358	0.13707256	0.46131945	-0.2574091	0.13443518	1.0941081	0.38717413	-0.28490448	0.21099806	-1.3261061	-0.14615536	-0.17278004	-0.013062477	0.58168936	0.3998313	-0.15757513	-0.020355225	0.4483204	-1.0096049	-0.81760645	1.6572194	0.23560953	1.4369388	-0.3841524	-1.2479253	-1.0860848	-0.16557312	0.82169724	-0.002897739	-0.6349449	0.47139025	-0.6467886	-1.2319245	0.15224934
3704	-0.81417	-0.244789135	-0.20535373499999998	0.09781217499999999	0.10305643	-0.2549562475	-0.5284142345	-0.67474962	0.43155863499999997	1.49681573	0.74606468	0.649085508	0.65897801	0.5890889285	1.59536221	0.85096457	-0.0949516275	0.349644665	-0.524576648	0.15205907999999999	-0.49793171750000004	0.27796602	-0.0061705149999999875	0.5956992	0.051538946	-0.79640103	0.43180608400000003	0.927049165	-0.0911307325	0.43860244950000005	-0.490632315	-0.597869635	0.27968596	0.12256098499999998	-0.21495199	0.6485862714999999	0.243651867	-0.5953576815	-0.37529088000000005	0.648926263	-0.0436434745	-0.030975334999999993	0.126223565	0.17119741500000002	0.19092655	0.145867349	1.209890825	-1.1660354000000002	0.12037372800000001
3705	-2.2548242	-1.128943	-0.055105686	-0.83373404	0.57404184	0.029735088	-0.18936491	-0.1700654	-0.32193613	0.6093583	0.031428814	-0.3237319	-0.18512774	-1.1132789	0.5261693	-0.35420847	0.07587576	0.051985264	0.25202227	0.21835947	0.315948	0.45145655	-0.94546175	-0.3359971	-0.53695154	-3.6156764	-0.23124933	-0.02264738	-0.204247	-0.7227168	-1.5296073	-0.2615981	-0.47470903	-0.001982212	0.047903538	0.20998049	-0.6613536	-3.8302436	-0.5280881	-0.058274746	0.15720797	-2.0102105	-1.350059	-0.8150039	-0.3728814	0.3324132	-0.23376799	-1.4454112	0.26432943
63926	-1.0937271333333334	-0.7285571166666666	0.03346125133333333	0.13674974	-0.10107120000000001	0.4925134833333333	-0.3673891966666667	0.954992932	0.6946312666666667	-0.2334095666666666	0.33237472666666673	-0.38099863333333334	-0.7274753333333331	-0.7966419633333333	0.7844915266666667	-0.39049369533333333	0.02586841333333333	0.7399975433333333	-0.2988894833333333	-0.09550858333333334	0.35022131333333334	0.07219568999999999	-1.2069093333333332	0.9358037373333333	-1.7531001	0.9237823386666667	0.21203677399999998	-0.036299223333333346	0.03957127833333334	0.10179312666666666	-0.8199375366666667	0.28028885666666664	0.18247954000000002	-0.25995938	-0.12295070766666667	0.05197125666666671	0.6470858166666665	-0.8779598866666666	-0.04688358333333331	0.8338311646666665	-0.6538289433333334	-0.6314021633333333	0.4986395833333333	-0.0010946626666666719	0.5530605396666667	-0.5079795566666667	-1.3531674	-0.06001550999999999	0.20024856
63929	-1.38560535	-1.2415888499999999	0.8473081800000001	0.34275864500000003	1.282668625	-0.3580951705	-1.34687565	0.27718829999999994	1.1034899325	-1.04115585	-0.7084049969999999	-0.5299136499999999	-0.7950654	-1.19020317	0.682231175	-0.09507608349999999	-0.02004742999999999	-0.24300813500000001	0.9473195000000001	-0.607941865	0.393755435	0.42978525	-1.31012775	-1.72635245	1.08515499	-0.326801065	0.39616110000000004	-0.37567997	-0.7910385	-0.07189226	-1.5737957999999999	0.47551394999999996	0.544743545	1.6066861499999998	0.65289065	0.6701803049999999	-0.55199862	-0.7599091499999999	-0.3383212075	0.94317913	0.87357185	-0.68255092	0.164806365	-0.025450945000000003	0.1422548315	-0.04273294999999999	-0.26583457	-0.729213965	-0.040460107
3706	1.3621774	0.39719534	-0.38371134	-1.0980859	-0.73652744	-0.26936007	-0.21152925	0.47663546	-1.1952124	-0.06746054	-0.16392422	-0.9075036	-0.8181052	-0.8646264	0.88053846	0.58390284	0.48983908	0.677269	0.36710262	0.16708422	0.10535669	-0.16506815	0.7046704	-0.52311563	0.72746897	0.12824774	0.52638626	0.082613945	-0.005485535	0.12458992	0.88349104	-0.91056204	-0.14843273	0.6724849	-1.3407679	-0.86962223	0.04634142	0.04120016	7.23E-4	-0.9688611	1.0386758	-7.23E-4	0.7131529	0.5258765	-0.018437862	0.14390135	-0.51638985	0.24081326	0.66468763
63928	1.4381335	1.3008816	-0.6716955	-0.59430575	0.47101808	-1.2929852	0.9450457	-0.28979373	0.45120263	-0.5305612	-0.28286576	0.3186357	0.92450166	1.2998259	0.65663886	0.6863067	0.41644216	0.3800838	-0.45200896	0.92115283	0.5279429	1.0215285	0.65790963	-0.5183871	1.1447661	-0.2566502	2.1377728	1.389579	-0.02674985	0.25986362	1.0888159	-0.5088556	0.21929717	0.41135764	-0.35123038	-0.7212393	-1.1390159	-0.36574197	-0.36167645	-0.30166507	0.6311877	-0.786412	0.7002957	-0.051252127	0.37674356	0.8088386	0.10752845	-0.5824144	-0.18069768
3707	0.08760071	0.5316639	0.30170918	-0.14826202	0.8324957	-0.17372608	0.6330099	0.19909	-0.12270546	-0.27657223	-0.12958145	0.095986366	-0.6970148	-0.009290695	-0.67821026	-0.26437473	0.01404953	-0.021636963	-0.1386671	-0.33245564	0.3585968	-0.7745333	0.3816986	-0.91024685	-0.09967899	0.75746346	-0.029093742	0.022242546	0.0918684	-0.09562206	-0.059835434	0.18341637	0.19036102	-1.3048525	0.07268524	-0.04488182	-0.44756603	-0.56789494	-1.1895475	-0.70231533	-2.4254303	0.22051239	-0.49333763	-0.036802292	-0.18151855	-0.0736742	-0.6415777	0.086616516	0.1446104
3708	-1.1280632	-2.5263138	-0.16521454	-0.040073395	0.0232687	-0.08991337	0.32784557	-0.1234045	-0.27500916	-0.800478	0.14525795	-0.6818943	-0.564023	-0.00804615	0.16531849	-0.08070278	0.19606495	0.31466484	-0.03307724	0.3584833	0.30312634	0.22724819	-1.2679615	-0.458313	0.005508423	-0.8647976	0.21984863	-0.113856316	0.38970947	0.038290977	-1.8704166	0.060372353	-0.052986145	0.37217712	-0.00270462	-0.006724358	-0.3383398	0.3525505	0.5538969	0.0134058	-0.6309767	0.00270462	0.5301962	0.1909256	0.10838604	0.34084702	0.38075924	-0.38192558	-0.06774807
3709	-1.0828538	-0.56335306	-0.3812251	-0.31036997	0.18936968	-0.43683672	0.115661144	-0.008060932	-0.07607126	-0.14893007	0.09409952	-0.0848155	0.06758833	0.11572218	0.7361827	0.89909315	0.42001104	0.026951313	0.08565855	0.06438875	0.24636698	0.17847967	-0.48259306	-0.3615346	-0.3230605	0.15250158	0.47003603	0.3470931	0.32600832	0.52412176	-0.49045134	-0.4125867	-0.17362833	0.1706748	-0.110685825	0.04947424	0.0633502	0.3027196	-0.14541197	-0.077310085	0.40493345	-0.36771822	0.39695597	0.121350765	0.008060932	0.5218091	0.3673234	-0.73163366	0.15603495
3700	2.2902822	1.4429255	0.5834198	1.2622385	0.7228823	-0.85458326	0.17354202	0.52208424	0.30152512	-1.3919291	1.1898069	-2.099276	-1.8079386	-2.004366	-0.20793867	-0.4971366	1.3882656	0.9230547	0.07915878	1.0535717	0.21164227	-0.5280142	2.3905487	-0.24173641	0.66885185	-1.0406847	-0.096055984	-0.052564144	0.53970814	-1.0689411	1.3772268	0.19968319	0.39993954	-1.8309598	-0.9070983	0.7866106	0.027378082	-1.1085835	-1.0499897	-1.9962034	-1.9628963	-1.8906875	-0.25364733	-0.2768526	-0.5338521	0.7993498	1.8204374	0.62354755	0.32650852
50624	-0.341074	-0.34434652	-1.5241766	0.69871855	-1.1985073	0.53607416	-0.873333	-1.0456119	-1.2565336	-0.18757105	0.8758435	-0.9742799	-0.8319688	-0.90523386	0.9442458	0.7803116	0.9120321	0.23708677	1.200408	0.29268742	0.10160828	0.6528168	-0.6776476	1.6215148	-1.0326991	0.31249428	0.2685609	0.23684883	0.6423135	1.4219441	-0.5646119	0.14374352	0.39146233	-0.89346933	0.67589235	-0.696218	1.0445113	0.006675243	-0.080786705	1.1962733	-0.7940769	-0.7164526	0.46740437	0.21210909	0.5700388	0.039059162	-0.45109797	-0.9714098	0.47988892
3702	-1.0695052	0.7870698	1.2298465	-0.021475315	-0.41844416	1.1699967	-0.9389577	1.1465201	0.50969553	-2.056553	-2.6871772	-2.881966	-2.8384233	-2.8270802	-1.0566435	0.9520974	1.4336343	-0.9183121	-0.35408068	0.61331224	-1.7581711	-1.5590372	-1.0329399	0.2999444	1.5760455	-1.855084	-0.53945017	-0.7305913	-0.45694208	-0.298378	1.4524035	1.0805049	0.47465754	-2.6999445	1.0681796	1.4750524	1.4397607	-1.9229827	1.7547383	0.95495653	-0.13219881	2.2034535	-0.43812037	1.2342572	0.59401083	0.88589144	1.4706149	1.073031	1.243278
50626	0.53594875	0.3944826	0.41876316	0.3549404	0.11626339	-0.26751137	0.27989197	0.08749294	0.22228336	-2.5192094	1.3678684	1.5324888	-3.0975966	0.47157383	0.0669198	1.5268583	-1.6284256	-1.0353632	0.004066467	0.030290604	1.2144337	-0.05322647	0.6202879	-2.5679274	-0.25904846	-2.227641	-0.43784904	0.62111473	-1.1043248	-0.048872948	-0.5594883	0.30401516	-3.1286483	2.3257265	-0.18010235	0.2448225	0.8766413	-2.5608282	-2.233955	0.03014183	1.1207113	-3.304031	-0.69712305	-1.3473182	-1.1568775	0.68664837	1.1133728	-1.7893391	-0.5227413
3703	-1.6048036	-1.3377156	-0.060647488	0.27922678	-0.015296459	-0.18798399	-0.19089842	-0.5865264	-0.21060514	-0.14987993	-0.24666739	0.3451209	-0.8129144	-1.38522	1.1154742	0.21224642	0.047133923	0.5693402	-0.3245492	0.16404676	0.6855731	0.42462778	-0.5394902	0.4524474	-0.22235537	-3.54282	0.4682927	0.16559076	-0.14171553	0.114080906	-0.8486657	0.07334852	0.057519436	0.5654483	0.030043125	-0.12840605	-0.01672411	-0.061067104	-1.5962119	0.20705652	-0.22068167	-0.38508368	0.17277193	0.17597246	0.078101635	0.4250331	0.044520855	0.03265524	0.096747875
50628	1.677362	1.293817	0.41632795	0.2155881	0.32547808	0.006747723	-0.08577156	-0.24146175	-0.006747723	-0.7799101	-0.59576416	-1.3014774	-1.2866206	-1.6577659	0.28465223	2.0761828	0.75300217	0.86351347	0.1878519	0.403543	-0.41560364	0.8860917	0.37820435	-0.5268707	0.22241735	-0.2724228	-0.086419106	0.49010277	0.3398528	0.09587288	1.2660184	-0.16518402	-1.4608941	-1.2149692	0.80225515	-0.1993165	-1.4339447	0.71187925	-0.56464195	-1.3227892	-1.2596793	-0.38100863	0.42968893	0.59054136	0.3911414	0.7914052	-1.0132761	0.1299653	0.8695235
151050	-0.7927153	-0.56941509	-0.287766935	-0.149416926	-0.32167292000000003	-0.115130187	-0.16038072	-0.2002055635	0.195060255	-0.159034015	0.01862192500000001	0.30658151	-0.170722959	0.11668681999999998	1.12717915	0.7766387450000001	0.087573765	0.44248173999999996	0.037658449999999996	0.030071974999999994	0.423561815	0.5499618	-0.5689866509999999	0.1360969565	-0.06491637	0.35758567	0.45419526	0.6324160000000001	0.212324142	0.56918335	-0.303654195	-0.031735660000000006	-0.012270450000000002	0.112533335	-0.312202215	-0.02616191000000001	-0.134001733	0.27488088	-0.32840277999999995	0.08373188999999999	0.17869472250000001	-0.215528248	0.452139855	0.19905018	0.155316115	0.573788645	0.58739661	-0.233131395	0.19671630750000002
23089	-0.333638905	-0.1915750475	-0.1460883585	-0.040518997999999994	-0.00620532	-0.31472038999999996	-0.061326505	-0.47843433	0.79587055	-1.2185263499999999	-0.5793940999999999	-0.34516120000000006	0.47292112399999997	-0.33166910000000005	0.08045268500000002	1.29472708	0.2898747925	0.77865744	0.56129815	0.4241242425	-0.513521695	-0.012675765000000006	-0.8900270650000001	0.196411373	0.3934567	-0.5306827885	0.551166045	0.74537611	0.6595015599999999	0.7299149	-0.66420553	-0.29289317	0.261696115	-1.15852498	0.17483115	-1.52224707	0.39867758999999997	-1.2666874	-0.6936528750000001	-1.01053238	-0.6559644	-0.33372641999999997	0.0862500645	0.184950352	-0.03705310700000001	0.439125061	-0.679132685	-1.4491543500000001	0.27964521
63941	-0.14735722433333334	0.31824532666666666	-0.16675719333333336	-0.8323981766666667	-1.2829900633333333	-0.03012425333333335	-0.19659098	0.08099610999999995	-0.3634744466666667	0.10496736666666669	-1.0650751566666665	0.39860049866666664	1.161233669	-0.593233953	0.4477574933333333	0.44041386666666665	0.32011930266666666	0.4898477366666667	0.9601474799999999	0.20745889966666664	0.5178569866666666	0.16116642666666667	0.20464475966666665	-0.3860436256666666	-0.8503695200000001	1.5062975033333335	0.7152810866666667	-0.14722878999999997	-0.012568076666666678	0.5420518733333334	0.08737635666666665	-0.4376296233333334	0.3778328113333333	-0.05049142000000003	-0.5169702233333333	-1.0004724666666667	-0.017956495333333322	0.019939813333333316	0.6695513000000001	-0.7336590166666667	0.48142840000000003	-0.4360319066666667	0.6664253133333333	-0.01321150666666665	-0.4488539	-0.3286877533333334	-0.19528508666666666	-0.8439619566666666	0.16742395999999996
63940	-1.4130723	-0.96992993	0.9228804	-0.8640406	-0.012638807	-0.11622691	-0.8558781	-0.50430846	-0.2522943	0.9393647	0.43687844	-2.0210106	-0.61233544	-1.9974086	0.86666656	0.76591706	0.41136575	-0.26771665	0.21485353	-0.066990614	0.21031499	-0.02227807	-0.38007426	1.3437121	1.4470999	2.126032	0.24591184	0.51574254	-0.22615981	0.012638807	-0.20337892	0.7790806	-0.5236442	0.79246926	0.6566012	1.0876057	0.094242334	0.74146295	1.0146906	-0.09115195	1.3520195	-1.11147	0.022292376	0.96122956	0.36098027	0.46801448	-1.492244	-0.3995397	0.7343466
63943	-0.4085667	0.275779	0.6412051	-0.9461129	0.6169503	-0.8438442	-0.8506715	-0.80138516	0.2789538	0.04246688	0.27280068	-0.762871	-0.61697745	-0.68082404	1.027046	0.7621858	0.23187709	0.4591987	-0.011103392	0.037735224	0.14813733	0.5287473	-0.38840556	-1.4035089	1.3470099	0.38435578	0.39138818	0.74549603	0.31059098	0.6769359	0.34971213	-0.21217799	-0.7271011	-0.5788038	-1.2143314	-0.74670005	0.5702722	0.071261644	0.21140885	-0.7439635	-0.46675277	-0.57115674	0.77229476	0.7128594	-0.18497157	0.60286164	-0.29791713	-0.76334023	-0.034686804
163033	0.12396765	0.70321894	0.18335581	-0.06809759	0.27206755	0.28038836	0.7212777	-0.31797743	-0.5933442	1.006597	-0.80548334	-2.1942687	-0.4031434	-0.12482309	0.6025729	0.66612387	0.32789278	-0.7942896	0.43991804	-0.14031172	-0.343338	-0.001835346	0.060147762	-0.51495886	0.27567625	0.9804034	-0.19286203	0.118824005	-0.29555655	-0.4487543	0.25796843	-0.033442974	-0.087708	0.7336116	0.21189642	-0.2686658	-1.1471858	-1.4593759	-1.3043237	0.8530164	-0.72144604	0.07194853	-0.43507528	0.011525154	-0.27117586	0.009260178	0.41800833	-0.042000294	0.026067257
260339	-1.5362883	-1.2125378	-1.1116543	-0.45080566	-0.18229008	0.03850174	-0.6402178	1.4550676	0.8656349	0.86896896	1.2068806	0.7966976	0.6304798	0.22241497	0.015937805	-0.13621712	-1.3002262	-0.34636497	-0.80286884	-0.36035442	0.5897751	-0.5809603	-1.886096	-0.80421543	0.385087	0.4142661	-0.5840602	0.24139404	-0.7727103	-0.8619733	-0.8168669	-0.44801235	0.62426186	1.7860069	-0.8167496	-0.26668167	0.43342495	0.3505602	2.1306114	0.30189705	0.99593925	1.7510176	-0.5135546	-0.5969238	-0.20296478	-0.64104843	-0.13677597	0.68175507	-0.5016813
258010	-0.27521014	-0.2354033	0.3426516	0.406214	-0.027909994	-0.07810664	-0.29503274	0.2768128	0.116517305	0.04665208	0.3335631	-0.12816215	-0.068418264	0.5501082	0.005017042	-0.19205356	-0.28994775	0.08914161	-0.24595046	-0.113402605	-0.018050432	-0.49970222	-0.116089106	-0.014742613	-0.029852629	0.38767838	0.24011493	-0.34294868	0.03665805	-0.48100448	-0.5147059	0.73012567	0.02189374	-1.0073893	0.04996991	-0.5478251	-0.30921197	-0.3331616	-0.06327176	-0.010647535	0.28315663	0.6476853	0.35766435	0.10290551	-0.34314132	-0.29665446	0.26861978	0.4963801	-0.080182314
63947	0.25205564	0.507205	-0.7077708	-0.50590944	-0.5571904	-0.40965843	-0.22033834	-0.39414072	-0.650651	0.4803033	0.004629612	-0.16925812	0.039928436	-0.24953747	1.5354543	1.2549577	0.6727867	1.0538759	0.35355854	0.36764002	0.7068114	0.47525787	0.268425	-0.7642894	-0.32641077	0.86619425	0.80703115	0.8324599	0.47512007	0.6649909	0.42779112	-0.42071152	-0.201859	0.02880621	-0.5662713	-0.19902706	-0.035694122	0.67979336	0.75140953	-0.037178993	-0.026049614	-0.22795057	1.298645	0.970788	0.31242752	0.84330225	0.26261473	-0.25020933	0.7794819
63946	0.34046173	0.5420346	-0.8954072	-0.3862958	-0.520102	-0.44723368	-0.21545601	-0.26675272	-0.64747715	0.33101273	0.008806706	-0.17656517	-0.07479429	-0.23231936	1.5739713	1.4212222	0.69003105	0.97899485	0.5361333	0.480155	0.7460594	0.4213829	0.02547121	-0.67707205	-0.32057714	0.9144397	0.8223562	0.7209592	0.6675968	0.87296534	0.2790618	-0.4674015	-0.33512926	-0.035627842	-0.6331992	-0.2723441	-0.06216812	0.6968541	0.7148185	-0.30944967	0.060489178	0.04486084	1.1671867	1.0951314	0.33136845	0.8772974	0.2944951	-0.18430471	0.8126836
23081	-1.6917295	-1.1285758	0.43750143	-0.3462205	-2.493555	0.19808245	0.40767145	0.08485651	-0.3261876	-1.2337856	0.4586711	0.014215946	0.28368998	0.38471556	0.9971633	1.0360684	-0.28124762	0.3571911	0.574738	0.5782285	0.2790246	0.10494566	-0.35643053	0.17745733	-2.179657	-1.0378561	-0.90901136	0.94457483	-0.24886608	0.25450706	-0.9064894	0.075947285	0.0458951	-1.91043	0.18961573	0.07456732	-0.014215946	1.2713628	-1.1197557	-2.0378728	0.19995928	-0.7119546	-0.544806	-0.08713961	0.2784648	-0.8814788	1.5002084	-0.09242773	-0.02593422
3716	-1.3901238	-0.71105623	0.30024004	-0.12192106	0.7807479	0.41302347	-0.019316196	0.36045218	-0.010826588	-3.9586644	-0.7145982	-1.3014312	-1.0408397	-1.1627135	0.0644784	-1.1133351	0.38406038	0.21873331	-0.8590245	0.60994005	-1.0501504	-0.411386	-1.1576457	0.63773966	0.19011927	-0.35571527	-0.312984	-0.33969927	0.6893935	0.0865407	-1.3754563	0.35361814	-0.4803176	-0.11045027	0.2461133	0.52016306	0.3968072	-0.8854537	0.6535983	-0.4869895	-1.3854032	-0.6542039	0.5094409	0.46260786	0.76528406	0.33512926	0.32697058	-0.77940226	0.590425
23082	0.7654724	0.9829817	0.10397053	0.2867775	0.32828522	0.29131603	0.376297	0.04289627	0.004120827	0.1536951	-1.2171001	-2.0023508	-3.8537407	0.08636856	-0.20871258	-1.1682067	0.108496666	-0.5974302	0.27307034	-0.09006119	-0.584177	-0.5286484	0.6520138	-0.27339935	-0.054787636	-0.35412693	0.16401672	-0.36889648	0.21327305	0.32267666	1.0735722	-0.28466225	0.06578064	-2.2471948	-0.12055969	0.24331188	-0.031739235	-1.0234528	-0.51165295	0.38690376	-1.4895172	-0.38532066	-0.35828876	0.01802063	-0.15839672	0.062428474	-1.1157236	0.5800276	0.593812
[truncated: 19,655 more rows]
[truncated: 32 more columns]
