# Supplementary material for: Identifying effective diagnostic biomarkers and immune infiltration features in chronic kidney disease by bioinformatics and validation
Source: Front Pharmacol. 2022 Dec 30;13:1069810. doi: 10.3389/fphar.2022.1069810 (PMC9838551; doi:10.3389/fphar.2022.1069810)
Supplement: Supplementary file 5 [file DataSheet5.ZIP › Additional file/publicly available datasets/GSE93798_GPL22945_1_4_0_Matrix.matrix.txt]

Tag	GSM2462533	GSM2462534	GSM2462535	GSM2462536	GSM2462537	GSM2462538	GSM2462539	GSM2462540	GSM2462541	GSM2462542	GSM2462543	GSM2462544	GSM2462545	GSM2462546	GSM2462547	GSM2462548	GSM2462549	GSM2462550	GSM2462551	GSM2462552	GSM2462553	GSM2462554	GSM2462555	GSM2462556	GSM2462557	GSM2462558	GSM2462559	GSM2462560	GSM2462561	GSM2462562	GSM2462563	GSM2462564	GSM2462565	GSM2462566	GSM2462567	GSM2462568	GSM2462569	GSM2462570	GSM2462571	GSM2462572	GSM2462573	GSM2462574
285550	7.496936317	7.505190708	7.514489942	7.630569593	7.688899623	7.813203185	7.878100865	7.811549679	7.877049961	7.561853898	7.462506739	7.67591276	7.74716037	8.067954505	7.808033742	7.365471971	7.372334324	7.79102926	7.957367504	7.554651347	7.718680035	7.411749461	7.810071835	7.324637589	7.252764939	7.44449925	7.30858725	7.248638593	7.199218855	7.499243834	7.699014079	7.470567501	7.73213455	7.140134648	7.656007837	7.560333733	7.074597995	7.814552133	7.167935084	7.498959368	7.498959368	7.522592866
285555	4.729091879	4.237294764	4.170459157	4.361245857	4.189626674	4.530025948	4.423254272	3.988897566	4.342098181	4.342098181	4.214769481	4.221318206	4.507704682	3.995175887	4.549846174	4.647616952	4.356670826	4.34244525	4.43754401	3.954054866	4.277163999	4.444485467	3.960421816	3.910855171	4.405733186	4.126435156	4.417384863	4.388539421	3.907496552	4.463524214	4.166653138	4.324583358	4.405268966	4.333974606	4.544513091	4.745239902	4.272805034	4.291412195	3.917904603	4.332564225	4.24335143	4.07512875
285556	2.966177729	2.629759112	2.720733166	2.496341995	2.866316653	2.635181516	3.064126139	2.878821103	2.752960355	2.80247395	2.80247395	2.652513406	2.895041462	2.739540764	2.882900715	2.794386604	2.662228446	2.945211817	2.883105567	3.046930805	2.667311322	2.555667234	2.886853915	2.567634098	2.712739417	2.548590358	2.756691761	2.582180454	2.538563896	2.619330052	2.423092999	3.532216115	2.575379155	2.841965255	2.587285491	3.131372923	2.671204641	2.57543106	2.584561179	2.372071847	2.986632366	2.729301736
286887	2.605747399	2.744365703	3.140848811	2.851798843	2.616545351	2.899977755	2.324355752	2.634373912	2.736870674	2.813708294	2.73029035	2.598562511	2.736870674	2.485547889	2.95966025	2.516549901	2.868546016	2.588973962	2.409417008	2.941059102	2.780302256	2.831435134	2.882744601	2.66877786	2.650780533	2.874539592	2.699152698	2.434813121	2.308019736	2.546787119	2.455506722	2.623884976	2.441117432	2.737634525	2.842551436	2.740523352	3.085566195	2.572247189	2.395731371	2.503315083	2.567678301	2.495345753
3640	4.626446479	4.601294669	4.563470492	4.354065881	4.220914965	4.345732837	4.584122735	4.405619084	4.634562921	4.464059247	4.538155414	4.373446192	4.31337478	4.189360641	4.506475874	4.61741572	4.534784364	4.475400342	4.378284942	4.598985905	4.553688426	4.311625386	4.400120213	4.399243131	4.456333442	4.489691375	4.726503567	4.72859613	4.546108046	4.557905082	4.616876078	4.512650835	4.549317276	4.590299984	4.329840542	4.561080125	4.844529705	4.48766036	4.463243767	4.543251367	4.48766036	4.364689915
259266	3.232766981	2.877833921	3.070264932	2.847868775	2.918331071	2.787092244	3.032634556	3.117826237	3.084732709	2.947176259	2.999266346	2.960147441	2.936883984	2.849210576	2.90898099	3.345463666	3.010392148	2.88574711	2.943134841	3.048899218	2.949737188	2.924344334	3.158736442	3.130520176	3.422097755	2.990409464	2.864427321	3.148836641	2.853563076	2.897627893	3.13383336	3.450849357	2.995084341	3.405308264	3.149623446	2.907810747	3.118479875	2.921253073	3.203200707	3.118479875	3.497777029	3.118479875
2306	5.50405323	5.52745044	5.221035969	5.263192684	4.986041613	5.367609492	5.353062834	4.910703045	5.187583437	5.228657627	5.442494231	5.228657627	5.268408245	5.383995979	5.429825354	5.3091681	5.28935724	5.302860973	5.264566877	5.499505583	5.093869873	4.978344856	5.491894619	5.578907212	5.022331303	4.88319486	4.928540256	5.135710785	5.457882543	5.012137775	5.380438158	5.276235733	5.370445342	5.208077079	5.442903264	5.189637709	5.566898132	4.998948939	5.438228598	5.155205263	5.200735903	5.248199557
3638	8.269615622	6.968894708	7.684538331	7.70174157	7.32451291	7.196013803	7.202492872	7.15062608	7.804502503	6.834085021	7.356692902	7.645993056	7.505673654	7.206719816	7.361572161	7.486967231	7.262095059	7.151806609	7.198438188	8.391200618	7.41040932	7.275052765	7.331198625	8.264758273	7.343552688	7.404661217	6.957106537	6.870013066	7.246324748	7.093667513	7.508272048	7.010478061	7.061815114	6.884414636	6.928283559	7.258249848	6.819178918	7.13261007	7.131838755	7.284988215	7.618697512	7.22937052
4969	2.915338503	2.627763695	2.943779844	2.677881711	2.695684545	2.805234669	3.051896576	2.626947148	3.240549892	2.619799338	2.719006217	2.678403359	2.694160569	2.580115176	2.649847296	2.831827511	2.851061535	2.613553031	2.670881787	3.090881389	3.060676475	3.001827666	2.895067572	2.802926271	3.106090482	3.119961033	4.355185663	3.650838674	2.855161057	3.199971306	3.268875936	3.2121844	3.069977634	3.109228759	3.158751813	3.36347143	3.411318268	3.225712608	3.277075607	3.014812979	3.208207495	3.190702382
2305	4.22678694	3.852441026	4.145057731	3.833477638	3.918059795	4.106136745	4.416282354	4.078679075	4.071235977	4.071235977	3.971293598	4.071235977	4.17573646	4.15554086	3.830177444	4.468015777	3.956943949	4.181116047	4.046928393	3.717634101	3.868371772	4.50337388	4.156130332	4.586102399	4.9724475	4.165273095	4.18213215	4.337635406	4.176299213	4.589511799	4.647214676	4.514288961	4.133856473	4.486046341	4.64564054	4.38710905	4.38710905	4.142468764	4.38710905	4.329076294	4.747993402	4.683891083
2304	2.575846919	3.178616869	2.646859078	3.011134059	2.537830192	2.854428684	2.940439642	2.631387578	2.891028407	2.469526412	3.010748282	2.802338403	2.802338403	2.840457753	2.805153678	2.587618657	3.153852443	2.735682819	2.577375827	2.874826429	2.823119178	2.763651643	2.559665787	2.717085164	2.624517675	2.572888849	2.68351283	3.624644601	3.021199726	2.850130864	2.596613322	2.537326318	3.017471422	2.860920708	2.597305359	2.723296664	3.624387788	2.623961221	2.587891748	2.725891131	2.723296664	2.618556992
2303	4.310183545	4.286409415	4.211044976	4.167865128	4.087917114	4.156559275	4.192050955	4.596535855	4.23310419	4.23310419	4.271726291	4.129814364	4.396619388	3.950846263	4.412062733	4.480300346	4.037926057	3.950017642	4.496993794	4.266919975	4.36249934	4.349355746	4.445799158	4.244037585	3.686545486	3.682516987	3.776791712	3.909964743	3.868538187	4.50087544	3.761921515	4.054931053	3.919905751	3.726353898	3.547971752	3.940253946	4.438779099	3.838601625	4.221717724	3.645524622	3.586012031	3.832923239
2302	4.932606024	5.062163393	5.01862793	5.062731706	4.698880477	4.790921436	4.906731095	4.574184049	5.18882177	4.844412836	4.844412836	4.63142459	4.917545086	5.123238275	4.787529798	5.194186959	4.966364196	4.912087218	4.724679059	4.960066348	4.751321808	4.610031478	4.605418856	4.475477787	4.407336183	4.487930093	4.780790573	4.717409688	4.663448427	4.734662648	4.670325421	4.659309214	4.842252847	4.650645443	4.744815681	4.994905686	4.397008414	4.58584582	4.437366798	4.994441273	4.58584582	4.605988682
2301	4.636551482	4.483994948	5.743013639	4.638603776	4.98847275	4.838523982	4.655730306	5.218507568	4.284645242	5.328389541	4.964158498	4.964158498	4.964158498	5.487726366	5.267929268	4.686385342	4.781286027	5.768607031	4.891627619	4.004336663	4.993077788	4.733370286	5.085161836	5.512993638	4.607900065	4.462371348	4.902966763	4.418272047	5.129506998	4.957444726	5.089684635	4.928641338	4.97135562	6.028113174	5.512364821	5.585008622	5.943978857	5.303902082	4.626430162	4.957728592	4.167766765	5.087091899
284217	4.009732433	3.467301176	3.417749662	3.759727672	3.758426008	3.563260544	3.960048893	3.963478036	3.573213187	3.654964817	3.916316496	3.644066072	3.885510093	3.43105987	3.698102603	3.842479965	3.673382317	3.589857941	3.859881583	4.026765563	3.803813348	3.67576532	3.404287035	3.884295401	3.854655119	3.636955263	4.42186011	3.537811003	3.910589802	3.749768117	4.161368616	3.509160327	3.495610314	3.515398108	3.613344463	3.809089524	3.921664539	3.690357669	3.749915441	3.954039833	3.324460544	3.772543606
2300	5.672933827	5.305450255	5.608113527	4.997811248	5.033848599	5.152743196	5.222550259	5.440122163	5.279127719	5.279127719	5.255212436	5.279127719	5.420734278	5.081521393	5.198062259	5.42521289	5.085252857	5.046247108	5.536098595	5.604131297	5.071509352	5.503805868	5.269605012	5.379495837	5.108285351	5.417185442	5.660027064	5.395427268	5.466227075	4.939142706	5.327135915	5.127059291	5.603300556	5.287673648	5.020874306	5.448329198	5.06504871	5.210780727	5.116220703	5.483799419	5.367962842	5.347225596
3630	3.306445931	3.474639046	3.262635554	3.090036494	3.416072828	3.08531412	3.53926936	3.394316438	3.676065776	3.178852272	3.213976596	3.125072143	3.420988763	3.116358675	3.220688537	3.680330697	3.084288542	3.576862942	3.381210392	3.342367351	3.386103835	3.114180945	3.361398341	3.256766344	3.129280932	3.286499889	3.470707303	3.878591264	3.221800723	3.584288804	3.387651427	3.534085731	3.71975841	3.536066799	3.165925029	3.606796405	3.705409133	3.097085457	3.402718516	3.174274812	3.598951354	3.436061133
3631	5.145603252	5.219388432	5.19677982	5.524388736	5.444587712	5.310860767	5.28243233	5.256070354	5.209743559	5.292443544	5.237163288	5.525775451	5.237163288	5.285540838	5.277710675	5.424978842	5.409891379	5.482692744	5.272640624	5.063116163	5.307874277	5.320955639	5.527515596	5.322880763	5.551866902	5.398417708	5.27709287	5.518777252	5.544388999	5.434296938	5.659030482	5.484326468	5.703897899	5.481810811	5.345117369	5.449762993	5.492126909	5.492126909	5.584614578	5.23349443	5.492126909	5.654228636
3632	7.800658719	8.211553376	7.842535199	7.947153889	8.395123134	8.141419058	8.18112418	8.113097883	8.05857753	8.041480518	7.979597477	8.286681737	8.041480518	8.18378322	8.143322463	8.069280745	8.411425036	8.482511664	7.962727771	7.38491962	8.152856121	8.324218407	8.395115262	8.389854995	8.175207074	8.530052506	8.045121844	8.452128386	9.025604888	8.360077208	8.375144115	8.542270964	8.336398538	8.372522772	8.506049034	8.357743818	8.203435682	8.567697937	8.478867967	8.412592293	8.691732719	8.478867967
3633	5.547366473	5.640336457	5.692649195	5.306272064	5.53011382	5.684336245	5.768808154	5.406323376	5.498364526	5.509615122	5.839275819	5.509615122	5.509615122	5.562420734	5.471878277	5.660494348	5.553923338	5.636390061	5.528293284	5.481845411	5.558744736	5.746174333	5.859734839	5.799315644	5.593927886	5.328971172	5.84743314	5.728666532	5.64822734	5.507137596	5.492034609	5.760793382	6.031848251	5.648615266	5.65870623	5.470190516	5.802508876	5.83425524	5.70662502	5.52262332	5.70662502	5.70662502
2309	9.001871387	9.17874857	9.177378379	9.350296851	9.857173329	9.894680036	9.201499977	9.114185123	8.984649934	9.720950903	9.529419661	8.907421547	9.52814248	9.35857456	8.942061979	8.979639431	9.858371759	9.684552608	9.141182296	9.007765208	9.518914017	9.638515411	9.094058747	8.846798327	8.952692465	8.678765134	9.114076385	8.674978574	8.731247151	8.748510236	8.687468098	9.063863306	8.868250307	9.426895244	8.429048993	8.867168906	8.883528588	8.971779011	8.867168906	8.71188845	8.668279519	9.102589808
3635	5.404186765	5.658048914	5.50344911	5.508284272	5.764588939	5.150785197	5.188327377	5.184886132	5.406234404	5.406234404	5.637346725	5.237678751	5.406234404	5.278101551	5.340124022	5.943721662	5.211564518	5.369554657	5.318519872	5.108895245	5.422209799	5.821085025	5.363045197	5.614510971	5.608784815	5.664383598	6.019714485	6.155641427	5.882944491	6.06504598	5.571726033	5.233878666	5.737716324	5.823929635	5.739479853	5.580372672	5.832896723	5.519095933	6.153593484	5.801685079	5.956904972	5.270740821
2308	8.150264968	8.12616075	8.025993163	8.740416426	8.378239014	8.409839982	8.249552194	7.999177378	7.885286573	8.19193556	8.536699084	8.22897345	8.438447942	8.104858964	8.099384371	8.491711533	8.149186536	8.298055102	8.095252628	8.068608621	8.633430932	8.299875866	8.247328122	7.906249961	7.676868711	8.197332788	8.067007732	8.042849355	7.711151071	7.999712273	7.898401139	7.853270491	8.07441115	8.184763482	7.754965162	8.005478679	7.794193121	8.179927433	8.174128501	7.766137783	7.784410782	8.005478679
3636	6.086012912	6.570917538	6.442321371	6.493009933	6.675324742	6.534694163	6.717778118	6.563767867	6.296079019	6.38761658	6.750864239	6.449270863	6.665352758	6.421304702	6.58507871	6.574618514	6.474696504	6.654269597	6.574670294	6.322974027	6.545095486	6.448309348	6.656184321	6.925834204	6.574345064	6.276095787	6.558659681	7.042082752	6.785454913	6.723419163	6.780040479	6.897405612	6.52673831	6.914709658	6.41075199	6.805169143	6.979518259	6.524137691	6.64152597	6.781806572	6.64152597	6.485602666
4967	5.589074874	5.490188415	5.715023261	5.366737151	5.319122147	5.473241661	5.292666701	5.430062566	5.43515803	5.59300631	5.404544954	5.43515803	5.43515803	5.348677451	5.531095879	5.321974709	5.423171875	5.376374153	5.249158079	5.654406235	5.47621617	5.604139885	5.4218837	5.532026036	5.356363903	5.347437132	5.447569148	5.619476856	5.320053385	5.248756793	5.545165077	5.27788755	5.106606931	5.404448156	5.450399522	5.377819659	5.481871928	5.202062278	5.377819659	5.427618142	5.377819659	5.377819659
2307	4.515789458	4.720115662	4.409444571	4.3141478	4.038748044	4.20737658	4.383347319	4.411646732	4.637519059	4.360930122	4.257193184	4.360930122	4.286692943	4.425356717	4.439225995	4.396833868	4.551737499	4.256134209	3.921860521	4.111370974	4.528095166	4.735860217	4.766433627	4.845865668	4.872021908	4.533172034	5.017575304	5.269014782	4.859337848	4.841578884	5.173262524	4.717556092	4.720620099	4.640832114	4.738872873	4.89348368	4.829922914	4.546701219	4.829922914	5.133999384	4.829922914	4.829922914
4968	6.101486495	6.042937034	6.048684443	5.670133223	5.60856484	6.111944493	6.274738357	6.052948513	5.932350978	6.131419526	6.22236658	5.721815803	5.932350978	5.964683456	6.156422526	5.742079128	5.885299739	6.04236367	6.279848524	6.227359457	5.750871968	5.891167366	6.355973142	6.081216411	5.854691597	6.076423925	6.121249929	6.001447871	6.352272718	6.48257132	6.157784476	6.080953902	5.818956498	5.900684173	6.038059928	6.253017672	5.972981666	6.433338022	6.058456264	5.863129288	6.080871883	6.058456264
3651	3.921615749	3.887670809	3.901502008	3.908988042	3.761989027	4.012518168	3.88091114	4.179942634	4.073875648	3.924472674	4.040231668	3.718350214	3.924472674	3.894230806	3.954998822	3.854919666	4.131349141	3.968399956	3.95373977	3.980477196	3.794401854	3.875668131	3.687331155	3.606878936	3.829290609	3.967635598	4.023470485	4.00798994	3.826116871	3.771108526	3.825350701	3.934001628	4.073294532	4.117113034	3.790448969	3.816873297	4.23778107	3.771244223	3.791796703	3.967323428	3.772761346	3.816873297
4982	7.957727719	7.256107744	6.888745941	7.216099707	5.937587835	6.5538767	6.872102753	6.79731231	7.481432259	6.128088822	6.540471614	7.467815708	7.040370575	7.143022609	6.931469533	6.83452046	6.615023015	6.027301933	6.638266857	7.922082479	7.310899011	6.775447479	6.598442966	8.018446118	6.751347343	6.886859871	6.89375996	7.147947747	7.049012443	6.891820266	6.943946027	6.619034739	6.377217216	6.349687282	6.457212194	6.340476522	6.923083368	6.419983769	7.090676886	6.639839797	7.206946804	7.21259943
2317	7.906680428	7.712526379	6.987697427	7.717099185	7.339123644	7.395252359	7.337779811	6.88457663	7.766898067	6.991631593	7.527359278	7.688723731	7.05021549	7.079832188	7.31180125	7.571381818	7.485566931	6.931205191	7.239775353	7.977395634	7.232088316	7.698567573	7.590492825	7.343180319	7.624494219	7.592595274	7.312965864	8.257083316	7.452947197	7.546264954	7.530682668	7.611575942	7.539494111	6.913441212	7.174872304	7.365174259	7.59392882	7.365298919	7.340746449	7.497157456	7.497157456	7.741085593
1	4.592059435	4.604407618	4.910231581	4.619083275	4.789988691	4.738133338	4.278139927	4.541850115	4.673249927	4.503669986	4.53194515	4.419210545	5.064483806	4.307575723	4.460878941	5.032677457	4.623978954	4.863179097	4.549194369	4.544265788	4.595187068	4.674714608	4.884872118	4.912845533	4.517239647	4.513891339	4.891601479	4.874641165	4.729002401	4.62620619	4.484837852	4.873952552	5.015113302	4.711754296	5.040546467	4.774648856	4.911507212	4.757723237	4.747346933	4.934841928	4.837251213	4.442433328
2316	7.948610048	7.686136139	7.392539819	7.402015459	7.454366249	6.876968607	7.077124143	7.063393713	7.20589877	7.647099337	7.625793996	6.810969251	7.468811166	7.541477738	7.163340423	7.491234324	6.971909762	6.834478414	7.379216928	8.029585713	7.452177549	7.433185834	8.635768764	8.419026012	7.226521225	7.754334206	8.26525266	8.034334244	7.951067498	8.0361379	7.886768344	7.69502472	7.828313312	7.677464551	7.632200369	7.624426153	7.689403029	7.767950319	8.489979217	8.062649732	8.235110759	7.68541396
2315	2.801769281	2.932879953	2.914535403	2.869209882	2.579145221	2.806686093	2.782581083	2.830516225	2.768112999	2.791386657	2.936046722	2.770429254	2.807467591	2.681349794	2.861479399	2.802344748	2.940757994	2.658476771	2.799301959	2.905366591	2.957350575	2.657085088	2.794764401	3.053910281	2.782527154	2.683300696	3.180677908	2.762327085	2.72337692	2.729533019	2.829803809	2.850896393	3.165085779	2.837362967	2.77525631	2.721113005	3.433160149	2.811690035	2.813307467	2.744786724	2.811690035	2.713440186
2	12.01681138	12.21348358	12.2424723	11.504426	12.14075739	11.75044385	11.96181915	11.58688311	11.50227575	12.09178506	12.21504368	12.09204926	11.74737878	12.28635509	11.84547607	12.20289936	12.23043535	12.03824588	11.65441997	11.61811595	11.66952096	12.09288135	12.53840613	12.36152745	12.40124774	12.4412615	12.35387866	12.74111196	12.5731416	12.70890548	12.64452203	12.62235299	12.49985306	12.83385475	12.53401882	12.28595832	12.71843238	12.78935479	12.42043512	12.40863611	12.75242089	12.59268148
100862662	4.134716093	4.320240763	4.0272536	4.125453818	4.139016485	4.302989681	4.432788569	4.271261639	4.257456494	4.370521139	4.262976603	4.257456494	3.963221093	4.316773937	4.237739532	3.973445495	4.365391461	4.466038528	4.238240138	4.112000706	4.206732754	4.129547028	4.201998528	4.023760991	4.113929048	4.164047826	4.09327181	4.064595848	4.338545938	3.96659188	4.317225397	4.055984013	4.269407202	4.204899701	4.111616556	4.112808385	4.269091248	4.228671027	3.95283535	4.062639525	4.112808385	4.262511717
2314	7.144911614	7.72670097	7.757066351	7.615026954	7.736273682	7.496518531	7.43305573	7.528638672	7.261789331	7.637585669	7.494989745	7.55631606	7.838470888	7.576569813	7.283263792	7.720041057	7.543646667	7.683909491	7.391827668	7.594550312	7.723204449	7.503678019	7.673079399	7.935103429	7.588010714	7.548906674	7.636984305	8.130718785	7.931629346	7.795781189	7.74135317	7.727454444	7.374846084	7.675967487	7.648801152	7.523373333	7.656206331	7.475668701	7.948438338	7.824263956	7.927338813	7.697094446
2313	5.67489827	5.86747739	5.709388388	5.736320384	5.60546278	5.288752875	5.451671572	5.451049025	5.503325754	5.5695	5.5695	5.921997097	5.434692571	5.587236162	5.601306198	6.03602889	5.597752595	5.428334158	5.564748151	5.48643843	5.367943418	5.849743887	5.690379885	5.516225858	5.818675262	5.923508536	5.85202603	6.130409692	5.96072779	5.748721642	5.839300976	5.82895434	6.079122553	5.731119877	6.042766085	5.885136643	5.722893156	5.936285178	6.029393695	5.595804525	6.131686836	5.716254247
284207	6.650879315	6.510305105	5.946247489	6.939702395	6.747804595	5.936068897	6.012260374	6.658928435	6.355152386	6.854502072	6.002923908	6.161584992	6.741538349	6.024972547	6.446727979	7.214860385	6.656898112	5.899715799	5.851791789	6.659358556	6.685074675	6.353937346	6.646131912	6.885268278	6.706605094	6.543309876	6.102439104	6.997426346	6.947133844	5.842183176	6.235138392	6.796131609	6.975086515	6.415326526	6.409440385	6.447074035	7.242255813	6.503755335	6.466384975	6.392049748	6.503755335	6.503755335
2312	3.213611438	2.592677174	3.065730746	2.632048909	2.726349068	3.428266311	2.606120858	3.097321542	3.853448134	2.544393308	2.95637342	2.6658638	2.535603927	2.528205128	2.751391623	3.471831583	3.080134618	2.828912055	2.885766731	3.009025888	2.758152576	2.952256772	2.807145012	2.314264392	4.206924552	2.756658979	2.551363969	3.342120967	2.882798162	2.830100972	3.902942558	2.821285322	3.130328835	2.632972474	2.981454142	3.390681536	3.07538095	3.005981094	3.005981094	2.895144407	3.005981094	2.798692817
3641	4.242688831	3.759490435	4.599936431	4.22295308	4.292930971	4.208170873	3.867260915	4.260744695	4.148086268	4.073422471	4.073422471	4.01475508	4.611813145	3.709530904	4.116762408	4.170300272	4.302679013	4.251887521	3.932695619	3.878109556	4.211636133	4.994904233	3.982404281	5.014878914	4.371709881	4.430575757	4.372909354	5.673178362	4.560224591	4.337550241	4.636116764	3.96318683	4.133310159	5.050032442	4.661465173	4.859682799	4.991690194	4.698540336	4.349050063	4.489773656	4.349050063	4.136294864
3642	2.483815675	2.419958175	2.564162087	2.455879526	2.397235402	2.460071698	2.43194735	2.631042639	2.553497846	2.45131569	2.45131569	2.499122319	2.45131569	2.409963128	2.448064652	2.486338914	2.465711143	2.503469427	2.432899538	2.452537579	2.442554796	2.604194143	2.579038571	2.402306359	2.401007351	2.709974411	2.513786862	2.458605243	2.4166147	2.498899984	2.468719702	2.491940236	2.611152516	2.437052159	2.367313803	2.58715461	2.6336683	2.388630392	2.442997928	2.442997928	2.467551555	2.421833999
4973	3.489995831	2.947050022	3.246429754	3.069457059	3.204097002	3.273760917	3.312966125	3.13941862	3.425824541	3.157825252	3.234032697	3.06080473	3.157825252	2.998264914	3.17661811	3.085103665	3.418807116	3.00227736	3.336350944	3.739823197	2.704090709	3.426587716	3.281848873	5.454606392	3.741853182	4.189975438	3.598396593	3.494741828	3.55087107	4.003088286	3.898279498	4.828730892	3.713691171	3.235053109	4.237372031	3.857634074	3.857634074	3.539241569	3.857634074	3.857634074	4.545359644	4.19281075
9	6.791305074	6.571968856	6.853226136	6.225174806	6.72332127	6.884267024	7.126448592	6.972683962	6.992685925	6.878951818	6.792553756	6.606714903	6.533174634	6.789026167	7.02181812	6.340488055	7.054898689	6.870415488	7.147766183	6.177571953	6.990154087	6.692802329	6.865129094	7.010345992	7.017106993	7.145915183	6.43660972	6.581843112	7.360993791	6.670478365	6.539755118	7.130638117	6.984765598	7.186042501	7.029819602	6.567381762	6.519109868	7.031690562	7.297292324	7.031690562	7.020461355	7.048347218
3643	8.063706506	8.050885061	8.131189583	8.339912591	8.366334573	8.49539525	8.43154577	8.588279475	8.096201021	8.052438549	8.393110741	8.32318003	8.66507976	8.603035363	8.352380728	8.13008876	8.428467216	8.287054183	8.23169668	8.220678641	8.45090859	8.147091576	8.224345412	8.020380023	7.774194224	7.754057218	7.508385818	7.693699934	7.734824918	7.728272042	7.859246718	8.062276953	7.657472961	8.176998988	7.983394162	7.943292191	7.967849734	7.861537997	7.854757431	7.702921157	7.761178922	7.95856509
4974	3.697745332	3.863709024	3.511289599	3.60775837	3.553033164	3.738106816	3.696576451	3.674678255	3.873910915	3.639199699	3.639199699	3.639199699	3.565636663	3.544221151	3.594091296	3.87295073	3.826293859	3.646465776	3.674607457	3.653856124	3.454861363	3.771076197	3.485021137	3.487111491	3.607167906	3.797113118	3.59044456	3.897901344	3.5134615	3.712429809	3.588024962	3.696389964	3.646279392	3.982615919	3.616659308	4.047687847	3.748644186	3.536650589	3.610722645	3.581792279	3.610722645	3.526323021
4975	3.88292446	3.964109327	4.227331932	4.149619819	3.841291723	3.962213604	4.009018336	3.936474077	3.972928727	4.102981583	4.122662344	3.836543762	3.947510655	3.881923892	3.918598087	4.12047785	4.105377353	3.834786436	3.905117115	4.004034666	4.022717153	4.127626855	3.962918377	4.040444502	3.892915142	4.048022288	3.918817169	4.297459989	4.020380649	3.805031757	4.008658797	4.040359818	4.08393205	3.956916831	4.000386871	3.99933365	4.259483992	3.842940096	4.111851335	3.99933365	3.99933365	3.842500678
3645	4.470171117	4.483823198	4.440705952	4.360045264	4.341186744	4.018990345	4.456014876	4.04148292	4.467747212	4.284064018	4.574149652	4.047209928	4.278549067	4.665253217	4.288216373	4.549254118	3.959627971	4.339297111	4.389933758	4.376300875	4.172347541	4.316018149	4.438814321	4.188317136	4.26844365	4.388318657	4.315790197	4.362024304	4.459823217	4.450123899	4.001133972	4.169068147	4.624087355	4.507075849	4.511085248	4.10243672	4.86104898	4.342989091	4.342989091	4.264091552	4.293964761	4.371658352
4976	7.628685591	7.609451592	7.861057734	7.533922978	7.833333824	7.641346189	7.68651334	7.655709367	7.674744079	7.674744079	7.409499682	7.969735793	7.674744079	7.725444787	7.730363365	7.511087856	7.486718252	7.634717582	7.645801888	7.891821272	7.514842873	7.84800428	7.73222617	7.257839058	7.625334752	7.627793785	7.431906331	7.15681181	7.324660106	7.099791953	7.64822005	7.100518162	7.461890196	7.444051027	7.44713795	7.425087982	7.338854361	7.437110782	7.425087982	7.093693392	7.636386936	7.425087982
3646	10.32577265	10.28012056	9.692718166	10.25136912	10.18623263	10.17720572	10.39910976	10.03589037	10.44924904	10.24378765	9.706648653	10.26410028	10.1490838	10.46678376	10.23617528	9.965714055	10.2897557	9.920835581	10.27505331	10.09135468	10.23772956	10.07085187	10.54467916	10.19381855	10.21918838	10.51779223	10.10307046	9.762747473	10.09775325	9.961725072	10.49886826	10.20973357	10.44198414	10.18891533	10.45509728	10.38255445	10.11676016	10.40752609	10.10277265	9.866674563	10.31785105	10.53405176
2319	6.954029776	7.115479769	7.127175827	6.893886605	6.867293895	7.006701849	7.285717174	6.710812195	6.917944787	7.259390684	6.965102651	6.917944787	6.917944787	6.797891388	6.933028332	7.104958391	6.929643976	7.150824289	6.922666446	7.394451318	6.99798361	6.664250951	7.22447254	7.388769615	6.870900143	6.988562484	7.338599631	7.261340129	7.210781585	7.245529702	7.181476475	7.300602173	7.063004664	6.854768675	7.189591987	7.090186298	6.985546438	7.177528948	7.144697434	7.215701042	7.329535041	7.166141271
4978	5.931988346	5.072609112	5.007488228	5.346376592	5.28028942	6.3139845	4.872103987	5.963351199	5.485318141	5.612907073	4.691462056	6.396880043	5.138876398	5.77116586	4.649311956	5.135872151	6.231857944	5.411279317	5.365976007	5.344867156	6.352145722	5.057750833	5.421943122	5.781493063	5.757511635	5.640479439	7.041278771	5.149894273	5.666333656	5.79703935	6.151738313	5.865425803	5.797143008	5.371103506	5.327507014	5.740291003	5.503100411	5.740291003	5.740291003	5.507725292	5.740291003	6.364530143
2318	7.337765063	7.308306578	7.781768914	7.799110255	7.701758477	7.340759061	6.968480445	7.551904179	7.504358188	7.450539021	7.450539021	7.346075255	7.637385164	7.222144075	7.418913306	7.698123833	7.343916385	7.800265738	7.576173811	7.588077764	6.958324597	7.767144611	7.575924369	7.892353796	7.420835692	7.185762643	6.984395989	7.528746895	7.739596346	7.3457866	7.339958998	7.364632688	7.465131906	7.774569529	7.456856108	7.397428335	7.976360942	7.221446868	7.609256182	7.420034035	7.339440016	7.343797012
4990	3.673872196	4.022634079	3.501998267	3.69573374	3.404581293	3.597765816	3.705274022	3.6435459	3.771566932	3.64767125	3.508931765	3.665949278	3.665949278	3.724026231	3.709761937	3.731758945	3.704777066	3.513079081	3.474551372	3.838170581	3.553664102	3.567066752	3.388814067	3.672307228	3.57378054	3.553909548	3.785910159	3.867314982	3.78004297	3.427091702	3.510534148	3.549083532	3.81007931	3.912784764	3.480355892	3.481261809	3.989324127	3.498352214	3.630202298	3.630202298	3.630202298	3.630202298
3660	6.888365633	7.044172238	6.866874887	7.161202435	6.791517153	6.856660663	7.159696478	6.641584943	6.770704514	7.350260022	6.730980171	7.10463285	6.689969099	7.047919984	7.12365052	6.710870647	7.086793276	6.869275909	7.077363453	6.630433525	6.85980889	7.158751046	7.215565594	6.843672304	7.1064502	7.440411666	6.898385311	6.518987431	7.014309681	7.395255054	7.01303593	7.034240448	7.300176462	6.646857002	7.040385434	7.01976767	6.441534882	6.975028107	7.153333951	7.39281068	7.248604935	7.050316571
4991	4.403646494	4.334882022	4.570567689	4.326386965	4.360341571	4.471958462	4.685450459	4.360205458	4.48355258	4.493536558	4.616780363	4.27853191	4.332940656	4.508372693	4.54833426	4.595921933	4.628392816	4.234397714	4.12401533	4.444134782	4.377806035	4.438048045	4.284568595	4.165036919	4.43366508	4.414596001	4.565568162	4.485415268	4.285890505	4.19075036	4.438000472	4.238253333	4.820278149	4.22457608	4.439592006	4.437588558	4.437588558	4.437588558	4.23272961	4.437588558	4.241610771	4.437588558
285577	3.713855923	3.705416356	3.955162248	3.929529456	3.609834831	3.665609878	3.927639597	3.629003449	3.757324691	3.682774039	3.963338309	3.8097299	3.637425456	3.633049711	3.584469289	4.048131056	3.794400625	3.768084127	3.691891013	3.677561306	3.69695757	3.92139121	3.796257895	3.950143624	3.857940211	3.714530237	3.741106029	3.616149581	3.79725738	3.694807426	3.740439623	3.561801042	3.676794175	4.017326313	3.695716358	3.656812983	3.710513106	3.787733951	3.999016326	3.719835757	3.810817169	3.60312827
3661	6.785663188	7.338141497	7.038556717	7.087038571	7.177228839	6.798889536	6.647825943	6.94862023	6.993729808	7.160737732	6.606142177	6.993729808	7.152991387	6.814706068	6.887107167	7.163680554	7.019864908	7.137329663	7.031583607	6.806832721	7.21036305	6.84536694	7.205569604	7.199380024	6.714029965	7.082019313	6.853561607	6.646614659	7.479731867	7.008255557	6.90988649	7.208277732	6.951587241	6.822700497	6.69279284	6.683321457	7.030200042	7.030200042	6.862165754	7.030200042	7.241553141	7.056317085
4992	4.023635046	4.267749847	4.396598835	4.184802462	4.196679414	4.589436634	4.375738977	4.134649489	4.322041861	4.322041861	4.547240505	4.287247344	3.929059138	4.43513766	4.245078083	4.382375357	4.190209113	4.281625894	3.98123288	4.279858385	4.269218048	4.361828003	4.229442882	4.132410523	4.728269304	4.358378264	4.368523857	4.414816119	4.448941093	4.586163245	4.11705411	4.201040859	4.395563586	4.220729963	4.306453011	4.583004707	4.612526882	4.304875477	4.155329659	4.304875477	4.24047191	4.168125037
3662	3.567678305	3.683820704	3.765038561	3.542832123	3.646559518	3.570134757	3.533921593	3.591431577	3.601264915	3.601264915	3.678707732	3.601264915	3.601264915	3.482330542	3.569745351	3.688697436	3.723526581	3.710871707	3.590008628	3.694614187	3.545574771	3.506901059	3.511240085	3.607929492	3.515228059	3.674405536	3.829986567	3.677986311	3.563782528	3.4993859	3.682106791	3.650460451	3.719015668	3.841609251	3.612651522	3.599126468	3.67259238	3.619606606	3.579926058	3.67259238	3.67259238	3.67259238
4993	3.654849255	3.561070917	3.753244038	3.712762556	3.579767534	3.637345461	3.797023946	3.571080762	3.682817428	3.516614419	3.927415612	3.501926622	3.691459465	3.804739852	3.630814926	3.545924259	3.755760835	3.802830221	3.442098556	3.664547342	3.590314211	3.664547342	3.660251345	3.738812816	3.685120839	3.807325912	3.529971416	3.634444248	3.703269991	3.881843138	3.479313229	3.786059192	3.656791273	3.736709881	3.452971398	3.898035879	3.819214572	3.547852718	3.699085454	3.699085454	3.512111594	3.505393044
1000	6.393669901	6.372151769	5.491647789	6.357489522	6.04802251	6.397719479	6.6571406	6.385631498	6.407224276	6.119079091	6.314291387	6.465721217	6.026432776	6.332451081	6.248346057	6.513664618	6.375575465	5.970797908	6.198199763	6.587394696	6.14977807	6.077552482	5.610487244	6.633529357	6.288024345	5.941319431	6.425453722	6.704353462	6.580674577	6.495234179	6.644552139	6.462056028	5.767627231	6.036666931	6.028491477	6.042207013	6.595959796	6.191310332	5.862272926	6.178236022	6.531075448	6.587388212
2331	5.876650576	4.986645377	5.50389742	4.860174166	5.12857308	5.573879159	5.050198414	4.90601793	5.174730176	5.070466939	6.11841241	4.91350874	4.860795225	4.489682467	5.212588172	5.574293639	5.320911543	5.052779064	4.635742684	5.642002329	5.472188901	5.867088208	5.734926249	5.794816358	5.908992871	5.454827022	7.536929988	6.612075188	5.810899087	6.110176015	5.764774379	6.159192548	5.966064223	5.14349819	5.786943563	4.932448794	6.698403693	5.572921402	6.021813016	6.096076264	6.60902341	6.096076264
100862679	2.290616448	2.41040185	2.436653607	2.37012263	2.514421994	2.505767212	2.34434872	2.371868404	2.400302473	2.364376575	2.400302473	2.357520338	2.513641415	2.415556624	2.397891668	2.369681083	2.489277315	2.493853291	2.326988645	2.354108871	2.354236157	2.42170882	2.262895709	2.352617316	2.349105946	2.405975522	2.511258635	2.428814125	2.407555477	2.440802373	2.423663565	2.531931799	2.314782055	2.309060692	2.379177758	2.322283409	2.311430752	2.531141569	2.377835266	2.517919544	2.321574979	2.346553441
2330	5.715989193	5.735539866	5.329011445	5.738076464	5.747350386	5.982141582	6.166574799	6.481901678	5.4955679	5.931548265	5.740089591	6.015982069	6.120015319	6.209511738	5.945283137	5.616146867	5.895918509	5.687138205	6.005133564	5.791676788	6.223766326	5.509247714	5.241675536	5.376974973	5.506630897	5.629037655	5.381412943	4.749572944	4.781128425	5.548113199	5.293588398	5.82965876	5.495303181	5.680551059	4.887218196	5.618479184	4.883392329	5.67555012	5.282193162	5.05346742	5.600559705	5.326158147
259240	4.042022753	3.856246575	3.851980915	3.868647185	4.087291042	4.023901182	4.058808178	3.786264959	4.129248658	3.852973712	4.006322033	3.949018769	3.817376046	3.922766939	3.99366173	3.995813644	4.052063048	4.028759899	3.872315123	3.895463992	3.809934541	3.941526659	3.712081094	3.769431764	4.082264396	3.89012846	3.992954475	4.08420728	4.126163042	3.978857987	4.126839832	3.92747229	3.916910098	3.897850213	3.884301519	3.937314622	4.208430671	3.786364169	3.895338933	3.912855302	4.003636271	3.912855302
2328	4.629648524	4.462791883	4.55594892	2.827435079	3.52900114	2.9502392	3.529203535	3.807546404	4.922235832	3.704675935	2.750588969	3.769699463	3.704675935	3.529350926	3.067224496	3.952425658	4.024890016	4.99179119	2.81411516	3.923898963	4.300332636	3.694008471	4.959700457	4.629395738	2.772639005	4.240970858	7.099416831	3.486834204	5.284317096	5.706126077	4.275612263	4.227143234	3.578433427	4.401666963	3.638406535	4.29625697	4.625795719	4.49800131	4.553436979	4.553436979	4.553436979	4.553436979
100862671	5.030587374	5.153555274	5.224847965	5.166764806	5.063702798	5.011949848	5.036454559	4.986733538	5.05323698	5.05323698	5.239394776	5.05323698	5.01597678	4.9780955	5.092097671	5.151866234	5.068556301	5.244633976	4.949954575	4.983485032	5.014983911	5.205333485	5.103383278	5.217161247	5.121097286	5.187676483	5.210193111	5.036840878	5.119376546	4.993494064	5.207992997	5.049064755	5.130591621	5.141553553	5.335788624	5.115122779	5.275932616	5.192324157	5.115122779	5.115122779	5.115122779	5.035341891
2327	6.964607074	6.800590815	6.070673178	4.619550911	6.528418567	6.693296834	4.812066577	6.203152594	6.027106975	4.810381109	6.69251368	8.031700252	4.680797069	7.819465159	6.939833138	6.531686456	6.51213538	7.480744463	3.842816452	6.203091499	4.027122045	6.000136853	7.715943837	7.025179672	3.838107179	5.321813669	6.609841108	3.397766471	7.431859438	7.998430184	6.274030001	7.173796297	4.514212888	7.643432211	4.35724947	5.187352905	7.677756568	5.3668203	5.160268343	6.426374412	5.938027844	7.479083538
2326	9.396950912	10.11637168	7.378349249	9.134616281	8.416133844	9.535315305	10.30016611	10.50655216	8.940632444	9.936224309	10.15574272	9.053269954	8.600024755	9.042755363	9.862030572	10.0125428	10.04252476	9.297135003	9.867144249	9.43724025	8.618027816	8.063258812	5.777558515	7.82089772	8.601488749	8.074589238	5.619618613	8.713436239	7.42714361	8.896374518	8.340457402	8.67253694	7.841041864	7.181045821	8.492214174	8.065863735	6.99288799	7.302829077	8.310818054	7.942731975	7.97333778	8.282068212
2324	5.968342082	6.540911556	6.410090823	6.244529382	6.27556293	5.993441727	6.235448338	5.953468445	6.163917468	6.342570129	6.321300951	6.163917468	6.026870866	6.230619446	5.952711835	6.385343237	6.215035672	6.333667685	6.214792575	6.088653603	6.302223348	6.177279607	6.278792813	6.538835583	6.096817117	6.332372501	6.227383966	5.974057937	6.749572172	6.248598066	6.408546328	5.91409328	6.211748814	6.365459037	6.105195455	6.005065095	6.620045051	6.264115362	6.271190872	6.303311826	6.378177838	6.065447072
2323	4.67681324	5.051275648	4.668884522	4.630836085	4.757554381	4.469150145	4.473514278	4.586212994	4.690330638	4.699631917	4.77174552	4.487719042	4.704434797	4.547466684	4.664254561	4.96050517	4.618897148	4.749346107	4.462283469	4.594876724	4.780472349	4.675297542	4.756710658	4.819140187	5.04166008	4.794362611	5.118171941	4.678632764	5.046209996	4.804205663	5.015321448	4.911856018	4.662526379	4.885889997	4.736255295	4.868780456	5.106587306	4.535005188	4.95300684	5.038459449	4.77864973	4.791804038
259239	3.428197595	3.387971132	3.800076445	3.384907448	3.686045134	3.677612416	3.538042118	3.522550409	3.725092489	3.483561345	3.512857772	3.397233088	3.650199634	3.758054782	3.719704416	3.447835092	3.455695352	3.695670814	3.444840402	3.402412152	3.46177909	3.591279501	3.597459558	3.487212328	3.434231381	3.485849737	3.57970013	3.443305616	3.747503482	3.567369643	3.495577036	3.574875747	3.290678515	3.560703704	3.632745551	3.521454661	3.793150422	3.521454661	3.436366827	3.52368787	3.576677448	3.365927008
2322	4.720731753	4.769712536	4.566577864	4.285778038	4.330557827	4.380358372	5.080500664	5.277212369	5.057339804	4.606560226	4.861081103	4.29558818	4.5351643	4.496504732	4.524339628	4.773627051	5.436237291	4.415218382	4.731026811	4.54986986	4.689555801	4.534704258	4.122487709	4.329784763	4.54989023	4.90675516	5.707433609	4.800161666	4.211416977	4.589707864	5.16856711	5.192214345	4.58975866	5.652167324	4.461463202	5.347255552	5.552889671	4.621432516	4.322667815	4.612890344	4.407737333	4.821021928
2321	8.895121179	8.908025736	8.944653761	8.980477975	9.714076613	9.030200091	9.176480323	8.353274386	9.010498172	8.704815509	9.107410978	9.48432626	8.723654743	9.099363332	8.96579012	9.161808546	9.405957767	8.796876428	8.994942913	8.420781598	9.17665226	9.304417935	9.284442904	9.00487154	8.651816758	9.034647776	8.736359607	8.894730908	8.908963131	9.217409317	9.060613518	8.635466003	8.845917574	9.469018643	9.006563833	8.949394923	9.258083296	8.955127435	9.172252433	9.025967715	8.914777277	8.697192796
3652	6.420201033	6.481635415	6.121154759	6.792446432	6.591475872	6.819099444	6.554794105	6.54132593	6.64417994	6.581467109	6.055266778	6.76287994	6.64417994	6.914752277	6.710948186	6.255118018	6.647665747	6.385813738	6.708191284	6.384981642	6.252377895	6.827141385	6.78369456	6.200711765	6.299819826	6.209281847	6.108800796	6.146915648	6.088043599	6.596082912	5.903713207	6.393305555	6.454197363	6.673861575	6.589752338	6.068266764	5.965640812	6.448373539	6.417564011	6.557187186	6.623806779	6.417564011
100128750	5.744776711	5.162615208	5.696551738	5.052157671	5.505682841	5.719588553	5.653529255	6.02054117	5.380409421	5.530824759	5.298621184	5.546183206	6.083922015	5.396414813	5.532607699	5.466153932	5.789040186	5.761726356	5.844603535	5.749971338	5.31846741	5.410567743	5.448164219	5.194879713	5.077609055	5.382412486	5.301523916	4.821972396	5.221846222	5.019848114	5.869170947	5.401976536	5.019666716	5.255889451	5.306590729	5.390777333	5.863306201	4.999608367	4.863687477	5.227098889	5.310175881	5.241406183
3653	5.819981904	5.962955777	6.09912394	6.571527854	6.15048942	6.309914175	6.249477746	6.260000033	6.392209576	6.140620593	6.21809515	6.230006329	5.890625072	6.527048746	5.966177083	5.869414631	6.039238893	6.059843514	6.304437806	6.197285385	6.142200952	6.426976499	6.084277567	5.983023689	5.746335974	6.210114627	6.055959791	5.756667737	5.849378954	5.999477405	6.199960533	5.392255554	5.949327751	5.89134496	5.928455901	6.39548894	5.50562227	6.08406425	5.859468637	5.862376877	5.870374539	5.870374539
3654	6.445067192	6.277701107	6.844708763	6.099192294	5.996648524	6.118316583	6.335911241	6.158754716	6.161144041	6.124639159	6.411823453	5.977008208	6.717182394	6.012214591	6.381608406	6.259959374	6.221372371	6.355287368	6.407385971	6.676692034	6.289552456	5.982573539	6.323708921	6.839332825	6.510015829	6.258036328	7.011483041	7.136379231	7.123249142	6.40277864	6.853080607	6.506531338	6.923512642	6.736192442	6.112443954	6.591994351	7.115214421	6.599489365	6.417657786	6.799559965	6.591382266	6.591994351
4985	3.864539069	3.824524892	3.968053326	3.768672486	3.998884853	3.920797413	4.030570242	3.958459632	3.920276398	3.908398502	3.920276398	3.920276398	3.902057081	3.75088562	3.983016002	3.777058541	3.926918278	4.003888472	4.102721005	3.965268057	3.82005901	3.906692918	3.733177643	4.134270618	4.011002834	3.85420702	4.277518991	3.83030355	4.239977024	4.246443248	3.983107579	3.746640232	3.800275611	4.239977024	3.712776427	4.081433844	4.20096648	3.71727875	3.727811774	4.253149641	3.959140329	3.930952031
3655	8.275787816	7.945616431	7.479498873	8.125315877	8.470163913	7.842190914	8.282132939	7.888079693	7.903134879	8.101608151	7.525091642	8.310689255	8.317936339	7.781619221	8.252119335	8.404210834	8.068045897	7.545657318	8.034596744	8.465283357	7.973820366	7.92675525	8.469409919	7.884876695	8.055252798	7.795425155	7.996387026	8.541077382	8.291879159	8.213167828	7.934079701	7.988974294	7.823917322	8.347197359	8.145196948	8.139637216	8.291233386	7.763666565	8.306515962	7.60215496	8.416861809	8.373979773
4986	2.660525075	2.664737057	2.738220028	2.592106439	2.713116384	2.889309313	2.810469745	2.713116384	2.726321271	2.726321271	2.818202262	2.622942991	2.727452313	2.769858363	2.599858579	2.691100011	2.805391167	2.782253697	2.64715052	2.706062315	2.753074908	2.707513932	2.68866632	2.741412184	2.568963645	2.853283917	2.910858077	2.730928424	2.725439914	2.626499341	2.657979744	2.895455358	2.825937603	2.710965173	2.65450129	2.740271159	2.794195888	2.740271159	2.551870209	2.818882137	2.740271159	2.740271159
3656	5.460084362	5.166170774	5.448371702	5.566709306	5.526992216	4.89966427	5.291652287	5.301173841	5.256851402	5.084993304	5.017705464	5.392517088	5.896293282	4.888655879	5.305092583	5.758710096	4.95192974	4.925902485	5.192999713	5.438032554	5.760323224	5.728641603	5.409339692	5.751097221	5.740946532	5.631163371	5.194322797	5.851476321	5.666850586	5.381134498	5.368921174	5.057843945	5.381134498	5.105893083	5.106815974	5.226860124	5.302813038	5.398767412	5.679065298	5.745553874	5.489563169	5.141384118
4987	4.403653217	4.492321126	4.557069958	4.486688207	4.582227241	4.385874983	4.496278322	4.520078688	4.505997009	4.510232122	4.567040025	4.389674035	4.505997009	4.449562831	4.498542359	4.599916287	4.617913886	4.561038912	4.462533789	4.41805623	4.390704535	4.481582164	4.611709928	4.271501604	4.493342635	4.509807915	4.466844354	4.555726566	4.651438916	4.476500482	4.606787969	4.490163655	4.405903174	4.632447801	4.612607721	4.596070886	4.645201432	4.470887902	4.470887902	4.722708298	4.432597766	4.32792311
4988	3.06210145	3.116993804	3.002790509	3.040465868	2.904049227	3.104718904	3.10852114	3.102593936	3.059067955	3.059067955	3.059067955	3.059067955	3.059067955	2.949920989	3.125129239	3.131333222	3.153304233	3.01118604	2.949279688	3.153601199	2.939454487	3.032415745	2.991164428	3.117837972	3.150990774	2.996273155	3.112049679	3.014450924	3.064459636	3.097551715	2.98400005	3.227180963	2.952947015	3.026012033	3.01673328	3.072270104	3.22352911	2.929205343	3.044252345	3.044252345	3.044252345	3.012159261
3658	7.17981997	6.874330137	7.02136969	7.000863832	7.11655921	6.963868963	7.139128789	6.885052766	6.993065678	6.993065678	6.920974783	7.260554711	6.965671799	7.251937365	7.157555389	6.907830093	6.90978708	7.043549342	6.74633867	7.100632163	7.168530579	6.879207287	7.170817134	7.066505296	7.127580512	7.035438055	6.915222248	7.03247695	6.780778578	7.036469249	7.005210302	6.974548291	6.988739902	7.172248177	7.002801915	7.017863275	7.017863275	7.038722435	7.017863275	7.199837728	6.852117302	6.985000073
2329	7.355130364	7.186750193	6.004877916	7.147309021	6.596728645	7.367807095	7.289570628	8.080497003	7.234979086	7.654586807	6.939434721	7.265256782	6.525278269	7.061191712	7.028843172	7.467342163	7.369933605	7.311761554	7.45447527	7.590563886	6.567904214	6.661036013	5.894004097	6.242349897	6.814623891	6.652847112	6.770107816	5.454941588	5.937350421	6.627355348	6.456395604	7.009998568	6.177985961	6.56631384	7.095411383	7.012168059	6.304834847	6.2034257	7.004911989	6.060918763	6.384252804	6.344194653
3659	7.650720459	7.896797574	7.828963311	8.949526854	8.431934243	7.0800511	7.654795299	7.825827088	7.658165393	7.716264551	7.501438511	7.807418765	8.868645561	7.205363313	7.898278793	8.752630024	7.767823146	7.587701015	7.521429242	7.808135422	8.079428447	8.525589904	8.236043954	8.742738032	8.647293992	8.649509345	8.04943672	9.080315656	8.469591942	8.687799482	8.522647834	8.19301825	8.896399413	7.689180696	7.936715868	8.107291746	7.945961584	8.13739858	8.694142746	8.827413739	8.79751118	8.548269973
3670	3.193268009	3.230390766	3.427559581	3.05735185	3.099382111	2.900336616	3.179967029	3.348066859	3.224569504	3.224569504	3.224569504	2.988631223	3.246446242	3.264460312	2.909833946	3.231460988	3.390333152	3.2517211	3.104374709	3.112259572	3.174091722	3.227236546	3.097910886	3.373690144	3.372209197	3.199143779	3.352567596	3.115731316	3.289454474	3.140683866	3.388233636	3.113740698	3.783601529	3.167989844	3.054255494	3.27988741	3.27988741	3.375403972	3.367285648	3.073398796	3.213565332	3.27988741
3671	4.579156085	4.770798629	4.317340777	3.99212559	4.33967356	4.425135721	4.727083742	4.253831285	4.337589289	4.142154302	4.861841692	4.332356597	4.468805718	4.559967799	4.432755841	4.453340536	4.391536949	4.167181531	4.288377088	4.610937614	4.549703771	4.404644723	4.386539302	4.645287018	4.566392943	4.6211869	6.195048649	5.17555086	4.610659974	4.91195492	4.569808597	4.91206113	4.350446708	5.647558051	5.074660435	5.242663013	4.727554934	4.596747172	4.727554934	5.05618339	4.556462299	5.420966039
3673	5.641666865	5.460114785	5.307022218	6.455711369	5.888451347	5.552122393	5.456989784	5.764897098	5.822347102	5.899074254	4.957687761	6.120680718	5.647315688	5.833688538	5.577282032	5.028107042	6.198325656	5.519703566	5.557215876	5.873439867	5.925997095	5.71382189	6.374878965	5.698122096	6.161524025	6.183763178	6.107259697	6.813668847	6.117965619	5.91265106	6.121096878	6.233692275	5.791462078	5.741837095	6.521094933	6.601181238	6.037112042	6.262394884	5.77891799	5.805920956	6.037112042	6.409165582
1010	3.441742036	4.852577074	6.488715783	2.955182291	5.089481357	2.834759853	3.533351051	2.850307358	4.528046663	5.091237843	2.747019834	3.038709873	4.608735505	2.821016484	5.874795323	6.166917724	3.057024499	3.338846356	3.360940229	3.730616255	4.043338477	3.846859327	4.207377349	4.046293002	2.255094703	4.596139303	2.534613799	4.988583956	5.292261941	3.912576161	3.871138555	3.287713647	3.951610877	4.210623321	3.385257266	3.542242435	4.421123811	3.262074445	4.166517394	5.146675061	4.087597001	2.880180493
1008	5.261701052	6.988425813	5.785226252	6.154461654	7.019184221	5.098433999	6.666920624	4.537301639	7.408538021	6.199681706	5.763408281	4.803096386	5.446040585	5.068228457	5.084306179	5.607860655	6.226148618	5.757642891	6.562302809	5.781063136	6.57732997	6.711051571	6.638006711	5.068727438	6.562053679	4.683935515	5.764880187	5.043517744	5.497020276	4.853429651	5.396719714	4.639436235	5.563893964	5.514027863	5.135102202	5.92280009	5.56692458	4.787139525	5.101820605	6.376544478	5.2777169	4.871024716
2339	9.601578988	9.474977913	9.447988898	9.721399757	9.787405075	9.389355812	9.37229662	9.445458972	9.425074201	9.587794047	9.279665492	9.700593529	9.657923626	9.473395198	9.552691153	9.295362898	9.62263561	9.581673218	9.69291728	9.434780191	9.677630484	9.455905413	9.587367356	9.727225468	9.646075069	9.803598721	9.661026527	9.308549776	9.794861472	9.561284745	9.729146564	9.453337703	9.619728274	9.558225458	9.664063202	9.572752229	9.633467756	9.829766191	9.721080531	9.392211791	9.584937702	9.611374534
1007	3.610328877	3.660311706	3.436764472	3.442510734	3.644470163	3.935157596	4.008422874	4.318903066	3.713679613	3.871373183	4.074530145	3.755955864	3.36548442	3.802073399	3.849234737	3.392376004	4.227970814	3.83716971	4.025302433	3.528822055	3.74004642	3.560517074	3.13701152	3.388141891	3.606448836	3.862020799	3.350421913	3.469774385	3.496713397	3.38323961	3.572460632	3.941703992	4.1256234	3.470764009	3.413326488	3.606201826	3.606201826	3.387886716	3.387886716	3.970413448	3.420432732	3.606201826
1006	2.945969214	2.768585505	2.705142695	2.81364389	2.885061019	2.897036414	2.826922093	2.739735105	2.849981771	2.849981771	2.849981771	2.849981771	2.7203029	2.842163704	2.807721489	2.787593055	2.807848183	2.814697377	2.745642734	2.870739464	2.834931534	2.835520423	2.716682231	2.765574718	3.096993916	2.759651296	2.71365347	2.821778578	2.720934864	2.673686522	2.695683341	2.787619024	2.797435784	2.763112159	2.954183914	2.85070903	2.981747352	2.703907508	2.773294249	2.688027187	2.773294249	2.711323287
1005	3.664465527	3.45769808	3.725657441	3.421919278	3.461590773	3.766036692	3.381236862	3.598104446	3.582134371	3.692049614	3.336908555	3.582134371	3.610243537	3.402749456	3.454193295	3.771204363	3.543033076	3.590694242	3.438198176	3.488431415	3.57811159	3.793855631	3.695986132	3.175592434	3.638640875	3.825887428	3.593072527	3.918000855	3.492138749	3.563157801	3.707368548	3.353822797	3.725889586	3.649068486	3.571427168	3.649287594	3.776984046	3.561607535	3.338780698	3.561607535	3.619046849	3.743554583
1004	6.243094861	5.693450708	5.894289098	5.702367931	5.052353842	5.099660209	5.786047032	5.4241327	5.788577191	5.16870468	5.865030967	5.805127448	5.415096666	5.141817206	5.912281175	5.58612032	5.986944142	4.91081306	5.935338143	6.08326401	5.339575727	5.609937809	4.958067185	5.154457341	5.694650421	4.88332283	5.998973589	6.001370349	5.207522994	6.29383395	5.999623735	5.402512729	4.674473878	5.044529352	5.343557069	5.229277142	5.059001128	5.149234568	5.602663456	5.432106028	6.201987484	5.432106028
2335	7.476499745	6.689501277	6.495144611	6.826357151	7.014757507	6.195019639	6.21742569	6.264238842	6.306802502	6.669481468	6.669481468	6.809618818	6.788452027	6.106790693	6.448732409	7.281020221	6.572350257	7.176745518	5.793548362	6.801281133	6.583804847	7.060952793	7.635740076	8.271998622	8.18317073	7.79324853	8.608800494	8.625419663	9.066891726	7.70747918	7.659724679	7.998813562	7.276308908	8.256940847	8.322842384	6.987387355	8.900185284	8.11754671	8.011766879	8.109540415	8.514255483	8.122100482
1003	8.378437833	8.790785068	8.805792325	8.185677069	8.828574174	8.085530414	8.399008582	7.545696008	7.719294427	8.705674176	8.491667801	8.745859047	8.199526353	8.274487982	8.393017981	8.789556528	8.696270777	8.327605067	8.376000225	7.980237676	8.054634577	8.808868767	9.213593671	8.689178853	8.945814419	8.966408339	8.014709324	9.05367328	9.320786467	8.801828497	8.893831463	9.171713893	8.594375768	9.07368515	8.836064146	8.854664908	8.737097971	8.462636926	9.140490904	9.051815681	9.131666414	8.954581704
2334	3.769981979	3.735690517	3.744538154	3.636222246	3.553517156	3.720412326	3.672204949	3.57055543	3.783209015	3.672528289	3.707089201	3.672528289	3.556341879	3.681375203	3.591782075	3.877540712	3.663820842	3.782018704	3.592929019	3.644534635	3.729121846	3.53984888	3.57476557	3.430421455	3.66573938	3.617471757	3.690579902	3.694125172	3.45336239	3.727312062	3.733320689	3.652268373	3.666978071	3.75619487	3.531123048	3.674592271	3.659734786	3.577885735	3.7113034	3.7853683	3.504612509	3.459591756
1002	3.924014796	3.919417379	3.853985498	3.659697586	3.754669531	3.897725833	4.055623976	3.934743073	3.95182386	3.867347984	3.867347984	3.867347984	3.825617898	3.850929356	3.933202223	3.937090019	3.959821385	3.929872449	3.683267756	4.122718338	3.627151214	3.823119254	3.93379469	3.758265675	3.902289138	4.03228988	4.275892739	3.936978384	3.930091415	3.881034655	3.80382795	4.128775055	4.086567483	4.127516088	4.027723334	4.143969793	4.164646555	3.954485307	3.78360676	3.954485307	4.104473141	3.79501203
259249	3.346180342	3.828681172	3.537798855	3.6384891	3.711534482	3.693016788	3.476452832	3.596268065	3.657813787	3.727778664	3.536123212	3.580337945	3.528799345	3.471936896	3.530182481	3.577063769	3.831913439	3.730235906	3.353136343	3.663236143	3.670569853	3.54265097	3.462712944	3.821712667	3.6908621	3.561780373	3.583977688	3.65208178	3.358960113	3.652386908	3.71563855	3.741071123	3.521824189	3.636812971	3.633946201	3.815015607	3.924879555	3.507398512	3.386369915	3.642282814	3.497977409	3.551645149
1001	5.330235413	4.802192572	4.876433964	4.245214673	4.870423736	4.559461654	4.595252813	4.871972087	5.078628449	4.792653436	4.792653436	4.737119802	4.416414352	4.79768126	4.537221537	4.647136673	5.042559966	4.566798469	4.609210164	5.462489035	4.403741962	4.738666122	4.863085427	5.223669333	4.936341363	4.645790087	6.144586889	4.419778591	4.43656418	5.751940176	4.875475195	5.193760607	4.755363265	5.067379429	4.510365536	5.089938554	5.089938554	5.182845978	4.895054281	5.089938554	4.424275633	5.119585814
100862680	2.40123564	2.563940263	2.596154598	2.684386119	2.435293443	2.56698166	2.550959143	2.492455991	2.50148798	2.498522009	2.607108773	2.581791568	2.499263502	2.461878674	2.511840591	2.456605816	2.853437587	2.584819742	2.492643548	2.433352855	2.454832699	2.581656087	2.648985563	2.475534523	2.489861608	2.464632736	2.502164714	2.292949748	2.354792578	2.430992966	2.617459237	2.657281776	2.445515843	2.588487818	2.540724368	2.534786507	2.445361139	2.367352924	2.798381688	2.54999967	2.431753092	2.365535647
2332	9.001662545	9.401421858	9.304214303	9.244769631	9.350198323	9.253537399	9.582423739	9.265825113	9.408939621	9.075904978	9.360612249	9.125558371	9.501535608	9.575724981	9.408581781	8.958494349	9.123998202	9.242637618	9.380592829	9.312374329	9.326471077	9.360376966	9.167258031	8.813033381	9.170284178	9.056045478	8.917352119	8.793127157	8.918019478	9.20890124	8.859690824	8.82819247	8.903786625	8.738918216	9.10873441	9.05073019	8.576425886	9.116260488	9.017739672	8.767163681	9.09464578	9.04113792
3663	5.275592942	5.185678509	4.970814518	5.042060735	4.843929293	5.027356438	5.058027568	4.902541902	5.13570563	5.059596641	5.200393579	4.97805347	4.832560886	5.063119709	5.240074608	5.090901613	5.031358829	4.922671663	5.058039321	4.897817121	5.178254862	4.860909351	5.105078497	4.779689856	5.134488457	5.161813487	5.229173486	5.096530917	5.16774168	5.305044756	5.158646618	5.02061649	5.219363804	5.01975723	4.982113167	5.120163167	5.159492939	5.120163167	5.120163167	5.120163167	5.120163167	4.977958037
4994	3.370392246	3.124759537	3.142352348	3.177281789	3.04668319	3.100563071	3.46088758	2.949322401	3.188712043	3.017701631	3.168973788	3.215029718	3.29086151	3.197046143	3.195731043	3.266999754	2.923372884	3.157800447	3.339632476	3.117866869	3.151162473	3.194321453	3.075254813	3.128261287	3.053109497	2.760024671	3.079904085	3.237774741	3.335119273	3.287316989	2.917732054	3.046530639	2.972846375	3.02079378	2.904759561	3.269388515	3.212451067	2.993872119	3.009589539	3.13571952	2.821996431	2.990071835
3664	4.632880911	4.579754066	4.533896261	4.677508259	4.848417571	4.627995499	5.135153971	4.626173878	4.72477171	4.72477171	4.845238029	4.72477171	4.533996843	4.435926038	4.685552342	4.94113011	4.811541458	4.821123419	4.617887661	4.523263606	4.969668956	4.642637705	4.641435663	4.66503265	4.842080087	4.884911722	4.707008581	5.188473866	4.731201701	4.644805618	4.894798972	5.11499392	4.809809107	4.879138812	4.746244697	4.864443653	4.929398584	4.514197796	4.847915357	4.802000116	4.943639344	4.882925487
4995	3.290614225	3.297053756	2.950734958	3.139571088	3.190561323	3.401044156	3.308747629	3.217270972	3.167368868	3.098049204	3.517412471	3.167368868	3.167368868	3.006838516	3.536961097	3.442093542	3.17931288	3.20090674	3.377621957	3.145463502	3.189109365	3.046912622	3.119937347	3.223836854	3.103675386	2.966738136	3.202488255	3.318059264	3.054968512	3.254366382	3.331849986	3.163552156	3.494767538	3.529636643	3.007282262	3.152516964	3.676662023	3.152516964	3.089871221	3.224593209	3.152516964	3.152516964
3665	6.075417517	6.205668156	5.998920547	6.558213713	7.135759653	6.341989608	5.968224869	5.794698885	5.707722194	6.318811751	6.3657338	5.902422308	6.96412689	5.574446655	5.638753513	6.689546307	6.837944817	6.145805107	5.61678044	5.972610753	6.420772824	7.143993292	6.280397561	6.378595643	6.321546735	6.043812125	6.584819343	6.823740513	6.177692183	6.027629417	5.698237551	6.902150341	5.946395591	5.944385264	6.317064297	6.443146798	6.038233974	6.552555132	6.443146798	5.754292876	5.822832978	6.693545638
3667	6.138222393	5.960045585	5.656487475	6.200044695	6.455339087	6.426073724	6.882086281	5.944179913	6.12038834	6.338646249	6.108243185	6.515147831	5.935026813	6.509204203	6.558280656	6.030206459	6.380667812	6.215367349	5.490727115	6.301236627	6.673375196	5.73712038	6.844358261	6.040209927	5.991054279	6.503975417	6.816298595	6.066593389	6.124960407	6.111621359	6.535314293	6.162410525	6.781922884	5.981974467	6.849426438	6.280637437	6.145558349	6.349336146	6.533622883	6.006823755	6.202738429	7.123484165
4998	3.490857244	3.329971108	3.404936116	3.11347084	3.462784829	3.46201773	3.514846635	3.744250251	3.609819771	3.422196763	3.342972249	3.387168766	3.441843608	3.341522259	3.31580533	3.483227703	3.518646085	3.48755201	3.232612526	3.263017842	3.48260891	3.782729397	3.564452445	3.076922673	3.737158938	3.215860688	3.399317054	3.644168845	3.623095044	3.294027798	3.381760591	3.432123438	3.182843351	3.497201149	3.178146051	3.759899263	3.598384168	3.202036622	3.285749732	3.504197569	3.186796753	3.266928218
285590	4.835459345	4.799128741	4.803882185	4.352576627	4.780246702	4.72538707	4.688031689	4.789852586	4.802833326	4.769470542	4.769470542	4.80743585	4.477739093	4.595873962	4.978480448	4.824421026	4.858554662	4.642362031	4.666650127	4.621697777	4.679278523	4.696120185	4.746720601	4.612375828	4.956653585	4.947641051	5.200390715	5.023134034	5.192205757	4.676961045	5.192619815	4.810016393	4.749290119	5.295711888	4.869876493	5.014957442	5.238161541	4.939753865	4.958965003	4.979702489	4.751931333	4.774536094
4999	5.491893117	5.326819718	5.794604411	6.150626169	6.426338446	5.884075492	5.940469083	6.127033187	5.927472023	6.406240949	5.655073527	5.663515916	5.824002282	5.888383618	5.755255081	5.717095658	6.017985422	5.847219767	6.331086445	6.270668568	5.953525057	5.365064423	6.169208837	6.237088664	5.368241272	6.051114799	5.513577864	6.125621552	5.87862301	5.954659481	6.074682351	5.822188987	5.768807371	6.422827779	5.873300704	5.902744909	6.530247173	6.104741485	5.731234209	6.043045198	5.902744909	5.463927524
3669	6.614584439	7.009110431	7.109624055	6.726088432	7.113513887	6.146885313	6.248106569	5.817379581	5.887944752	6.585874601	6.684939587	6.269633364	7.528746619	5.478525349	6.364805233	6.963174762	7.393371319	6.53273786	6.159495571	6.233117444	6.944787689	7.323323215	6.559472128	7.40936715	7.007270014	6.713970834	7.330450268	7.234997556	6.430815453	7.217898316	6.985412907	7.191025277	7.27371595	6.406999089	6.500517745	6.81573535	7.147385325	6.053509947	7.149595392	7.395227735	6.852500207	7.227569345
1009	6.29944432	5.944641727	5.701479369	6.135121676	5.47705099	5.384706819	6.009045551	6.031288399	5.368078834	5.863891595	5.948697144	6.322001725	5.856507134	5.945680937	5.792146234	5.845354808	5.572854039	5.966219752	5.729188442	5.821075905	6.075603024	6.091848859	6.550331763	6.168568615	6.243241652	6.20826967	7.407371893	7.289626812	6.108869038	7.157899081	6.434940551	6.923137748	6.481059149	6.026324994	6.621543391	6.518722711	5.921268802	6.676200756	6.622971839	6.214319288	7.124640629	7.033839286
116729	5.15312299	5.016985314	4.917660184	5.141932572	4.871966463	5.130137567	5.244841524	4.876282026	5.071463861	5.139284146	5.286123198	4.918693027	4.795573388	4.752452429	5.124102931	5.337000284	5.348955539	4.978130681	4.948192054	5.090028818	4.918901021	4.879083815	5.004290354	4.943439456	5.176384227	5.091474359	5.37894331	5.308750433	5.486863437	5.165257427	5.162985271	4.975338576	5.277514011	5.387206026	5.015484162	5.082716245	5.630093047	5.330521759	5.11916573	5.125745336	4.99763049	4.989452797
260293	6.329689713	5.893218078	6.032043065	6.336474632	6.655974088	6.213628201	5.54545257	5.856921248	5.588989426	5.859548172	6.420236223	6.655726995	6.029746999	6.330680447	5.86427948	6.059472555	6.437539096	6.890384628	5.433124206	5.634212844	5.747744415	6.825534529	7.324667471	6.127425654	6.670970893	6.38990056	6.332564015	6.608298394	6.122509868	7.145430439	6.796947867	6.513612106	7.180602971	6.047954534	6.703491956	6.308052076	7.00212838	6.735536025	5.68131013	7.022717029	6.735536025	6.907052031
284260	2.759238549	2.70598906	2.82295121	2.754323495	2.789636953	2.814725533	2.806951781	2.93587018	2.871449904	2.764310698	2.869764889	2.737784912	2.764310698	2.708563825	2.689682709	2.851748706	2.915272768	2.907321256	2.73041676	2.865504711	2.703427177	2.782324321	2.718572927	2.842435332	2.791526559	2.790720156	2.795240268	2.901273796	2.706602111	2.808350566	2.788416712	2.788416712	2.801374964	2.935030095	2.842224053	2.922544645	2.928588283	2.7588475	2.738727041	2.7588475	2.7588475	2.7588475
3680	5.902651707	5.327989258	5.532185215	5.29205251	5.692475664	5.302849289	5.294205027	5.315143345	5.476361796	5.237070623	5.634597945	5.476361796	5.476361796	5.420204489	5.586347621	5.226329651	5.57729332	5.506495571	5.605438203	5.609655846	5.646603468	5.059315153	5.338239402	5.636221426	5.338810044	5.563970513	6.187331693	5.539546241	5.612917588	5.671006492	5.825231502	5.283261826	6.094855164	5.857599379	5.4304248	5.695276577	5.890505759	5.344620654	5.95959509	5.656171043	5.57215558	5.476307362
3681	3.557905435	3.248961077	3.402345592	3.325027683	3.1568218	3.292004678	3.505401286	3.537692529	3.631781901	3.410714823	3.322909611	3.209717442	3.322909611	3.432301894	3.314349482	3.622217196	3.24903939	3.625484932	3.114781806	3.241013305	3.449742248	3.365773131	3.309994167	3.495627207	3.410660796	3.412880695	3.776950778	3.291106131	3.782707582	3.565482685	3.399195751	3.362868777	3.447533502	3.322122721	3.447533502	3.661354191	3.692634062	3.522564828	3.36134088	3.522564828	3.261146774	3.223802901
3682	8.444821228	8.372032051	8.80169411	8.131333673	8.264955041	8.477034846	8.126779789	7.907904363	8.356839116	8.762074073	7.769452452	8.298448886	8.356790889	8.292085583	8.135991189	8.212585405	8.535122177	8.267509671	8.434866041	8.431744622	8.208341466	8.291440926	8.359131065	8.503121649	8.233793045	8.730839872	8.783762253	8.28887224	8.459326912	8.858991394	7.997665105	8.289899187	8.438753299	8.68287617	8.584588242	7.855190152	8.580354682	8.68963152	8.727551788	8.107533273	8.615810014	8.745894878
3683	4.81633173	4.717850977	4.593257051	4.208330455	4.570223605	4.377230291	4.247667786	4.572038444	4.504095511	5.204274113	4.131421073	4.212111569	4.504095511	5.080599546	5.141284205	3.958688473	4.178426945	3.922806931	4.407281069	4.949327258	4.334245545	4.670038562	4.725947549	5.700511138	6.016822885	4.929764077	5.091769289	5.893457969	5.456951163	5.472699531	6.09575427	4.840503846	5.461241154	5.074571076	4.688964417	4.572925743	5.276464059	4.705490975	6.369560855	5.577518413	5.622526543	5.402714316
128710	5.509625952	5.700742774	5.21967525	5.038095001	5.189167337	5.537173922	5.852499317	5.331211985	5.439954182	5.004193029	5.787195564	5.387020943	5.439954182	5.494733267	5.221934684	5.879557344	5.487501151	4.90662101	5.663816793	6.228411327	5.407186063	4.656611783	6.062919757	5.862810084	5.122345425	5.246733695	4.891567096	5.904531282	4.915455385	5.587878521	5.443911346	5.568688656	5.773930616	6.22135679	5.414531265	5.683042853	5.584214674	5.014704928	5.50732879	5.560632334	6.074424416	5.446506172
285512	5.63582028	5.46191783	6.209926534	5.72219332	5.176280463	5.307574154	5.750803821	5.657518216	5.655959387	5.527394875	6.051504269	5.409521312	5.415764925	5.257057765	5.478853983	5.513115743	5.313160798	5.621044598	5.186380577	6.433445596	5.77910717	5.571348875	5.447808412	5.50661893	5.918408521	5.681417331	6.526152048	5.659516436	5.124471565	5.588148072	5.508090468	5.842775751	5.100695532	5.111879028	5.960110005	5.324424568	5.077343023	5.879614248	5.341337306	5.620775778	6.243391761	5.601717383
3684	6.664225978	7.147877754	6.736671397	6.044501878	6.285331862	5.414777272	5.700127198	5.422591715	6.793726138	6.804409414	5.697556163	5.437277062	6.103730997	6.874145579	7.074780919	5.818935519	5.850319815	5.086385175	5.798532315	7.239279462	5.140651812	6.615325233	5.708831354	7.224128086	6.921287059	7.195301739	6.88056821	7.578871609	5.842005266	6.451201446	7.110649871	7.34744439	6.8622747	7.978328734	6.039042812	5.498416241	7.881648256	6.369288023	7.048396431	6.881325319	6.911357061	7.452873339
1022	7.794700306	8.305452654	7.764250231	7.663766908	8.11369722	7.829878625	7.837518647	8.664765244	7.571522839	8.232342455	7.789966013	8.266020558	8.097920705	8.061143117	8.046724806	7.647326236	8.140156516	7.852495132	8.154715341	8.793172846	7.390753025	7.891714681	8.086587613	8.331593331	7.840708486	8.315527008	7.298129029	7.620965083	7.728173913	7.808700649	8.398465786	7.958680552	7.887904014	7.849196032	7.690799651	8.002041797	7.254394662	7.924585469	8.125283285	7.512254068	8.469387684	8.136341808
2353	11.45613899	11.35021994	11.35792559	11.29540143	8.745113121	10.50957405	9.211209097	10.23110244	10.56287828	11.28653135	11.05850226	10.95714442	8.622307949	11.31115673	9.735853095	9.473425064	11.36850914	11.185663	11.78751872	11.77030536	7.788414943	10.94341854	5.285886072	5.987281397	5.289125737	5.700730965	4.181510845	7.320224945	6.748424963	5.799387617	6.107342181	5.989270867	5.871321891	6.430728374	5.894167814	5.293534739	6.763328615	5.493223669	6.045469233	6.045469233	6.00208025	6.118473349
285513	4.587733037	4.562114096	4.082512917	4.366997402	4.46865364	4.286885262	4.272214756	4.296117546	4.364066145	4.364066145	4.364066145	4.364066145	4.364066145	4.437217202	4.36928062	4.891578878	4.412090645	4.354810067	4.083138121	4.338164032	4.156601405	4.435214541	5.785683137	4.814083949	4.647227391	4.857924472	4.635138991	4.887813	4.579071304	4.740522723	5.561673721	4.930585627	4.724088478	4.891404416	5.717217664	5.323332008	4.886888617	5.169929857	4.905921253	4.47046436	5.181238926	4.999169855
1021	6.249810198	6.15795044	6.64044054	6.707815946	6.740646174	6.364505474	6.422987931	6.137943739	6.627421613	6.296490602	6.042863301	6.294965948	6.851845234	6.778677623	6.175794917	6.468386126	6.450350316	5.943803271	6.453949736	6.174481053	6.833188487	6.56842022	7.027033262	6.971632942	6.568699149	6.488231158	6.140331775	6.613821439	6.891424302	6.37427496	6.369701927	6.155866167	6.654184124	6.713853343	6.941705356	6.396631031	6.645596734	6.952420931	6.630670659	6.612002324	6.43380354	6.612002324
2352	5.196395526	5.044772074	4.709883328	4.210150586	4.714181023	4.596955533	5.296115086	4.621731925	4.989613214	4.815003177	5.061642712	4.793920701	4.309203528	4.806993145	4.591562706	5.842656205	5.006986492	4.784209096	4.938299643	5.297593611	4.119418519	4.431136118	4.479603316	5.239611103	4.309047101	4.606531035	4.965874926	4.95759659	4.936153743	4.936095277	4.808947634	6.331556161	5.004312989	4.875345872	4.594816863	5.623028837	5.133479251	4.573023284	4.764429482	5.359756011	4.923868885	4.504644868
1020	5.394056624	5.879611512	4.983270527	5.943712538	5.718741662	5.786189739	6.159059129	6.307987683	5.644881896	6.470204313	5.394994682	5.756372922	5.586231582	5.38250079	5.24159584	5.574807353	6.247213747	6.111930844	6.021652125	5.941862439	5.563404616	5.853354427	5.715703909	6.16533956	6.076576559	6.296621608	6.158898645	5.687983049	6.319433745	5.504099854	6.034737098	6.843281515	5.597578256	5.689295238	5.963277697	5.830916976	5.682653016	5.817912722	5.89253983	6.017790465	6.557887199	6.252931118
2350	5.345750459	5.303434394	5.375903232	5.13695969	4.56202376	5.298244276	5.117449263	5.273080547	5.729646807	5.129857003	4.903781376	4.735865889	5.367828312	5.288346545	5.259004457	5.322107712	5.325271819	5.286677961	5.466161221	4.821448851	4.96659814	5.273787772	4.926267743	6.165179334	5.428743773	5.719019944	6.703186559	5.455752775	6.106697889	6.264513349	5.395101109	6.725125909	5.521994833	6.74352347	5.041784166	5.996218067	6.930923509	5.41470031	6.103933287	5.809746356	5.342431506	5.725114147
1019	8.302526072	8.682829786	8.340958994	8.436133667	8.205947432	8.640903608	8.33570707	8.356522943	8.057765222	8.644580996	8.497802926	8.405749669	8.449836696	8.438540241	8.25953866	8.515951785	8.468473735	8.41205911	8.509825888	8.290538552	8.706982766	8.156763773	8.361715414	8.785444645	8.443394354	8.560158207	9.056560509	8.675841923	8.832640729	9.074524175	8.677170021	8.381751062	8.583260974	8.582917138	8.648896879	8.420880688	8.341929802	8.820232061	8.673502589	8.501781826	8.885948095	9.064462313
1017	5.208377783	5.215905609	5.20155433	5.574514156	5.304794962	5.4314409	5.452361835	5.183295772	5.261030818	5.323891649	5.209285604	5.323891649	5.514104531	5.204357178	5.325255342	5.237958391	5.326130309	5.497847369	5.343576918	5.204650838	5.514884275	5.283430121	5.157990447	5.138436114	5.419791328	5.576857668	5.453673225	5.257806643	5.941536869	5.154925331	5.166350021	5.512694847	5.115287022	5.259818471	5.19712922	5.228750289	5.368845666	5.336150349	5.389725832	5.710782901	5.336150349	4.967381928
2348	7.884402149	8.318581869	7.594355234	7.86375014	7.776053035	8.428022914	8.771544424	8.75102984	7.724992385	8.991279302	8.293837402	7.629952628	8.160001128	7.878255093	8.057661706	8.46615467	8.870039894	8.072073014	8.502243855	8.589528098	8.117846252	7.270402093	6.798218461	7.909330145	7.386866831	7.023384341	7.276169823	8.014990375	7.20941837	8.018061088	7.844339704	7.595551712	7.449480289	7.903781218	7.488514488	6.8757084	7.748933073	7.407976701	7.514223429	7.638021108	7.696002675	8.047459585
1016	3.894130956	3.695040302	3.840913468	3.961661754	3.617442404	3.896527329	3.762790468	3.933139869	3.923092199	3.6531944	3.966682381	3.874994822	3.715475726	3.849876881	3.672860635	3.96769491	3.907043032	3.893562251	3.772115557	3.700854545	3.818413287	3.85334402	3.707107344	3.634815665	3.765638319	3.958143171	4.007328896	3.455818899	3.844423554	3.810363394	3.492213751	3.827511665	3.786238651	3.861335926	3.767061613	3.87936329	4.087155277	3.560647179	3.71344666	3.774520757	3.528200629	3.774520757
1015	4.075877329	4.92017485	4.167223903	5.379788865	4.537861459	4.786997733	4.634715131	4.263032466	4.689709533	4.156774226	5.167929888	5.053471556	3.917766702	4.163098963	4.83431356	4.675001383	4.672185108	4.325229755	4.653573548	5.269624343	4.208454362	4.453137509	4.616584919	4.186390718	4.965914785	4.212948238	4.229108947	4.39481792	4.528043862	4.326849506	4.001849846	4.638832302	3.812121752	4.160525667	5.078883136	4.909594275	4.16399798	4.093806849	4.132262492	4.27839013	5.022922564	4.16399798
2346	4.999156172	6.303352971	5.36815957	4.92000905	5.267288541	5.4373003	7.10396124	6.968112213	5.993027868	5.697010121	6.223227921	5.513556842	5.478426549	5.40414539	6.276906774	6.165194226	6.644006196	5.370002754	6.843014486	5.501895494	6.507713152	4.102229331	3.730667849	5.236651186	5.535259472	5.462325997	3.5110962	5.639837051	4.984191058	5.634452347	5.098122746	5.497266106	4.307798879	6.099186008	6.303554216	5.304830107	5.601509355	4.608597841	4.66826065	6.009607762	4.78938704	5.589580847
1014	7.541297304	7.188308749	6.530505331	6.928813756	6.527755693	6.688320771	7.667987924	7.548180498	6.996595991	7.581301288	7.00647766	6.809324235	6.961994125	6.903205937	7.381131942	7.261995961	7.481665528	6.279733059	7.394120958	7.250869962	7.089817165	6.70789064	5.603261438	6.868884497	6.730040662	6.915807341	6.025099592	6.468116616	5.879148918	6.338388992	6.807574429	7.31872713	6.23467041	6.416244899	6.659157546	6.561231641	6.776747205	5.78556151	6.250532936	6.76599093	6.503360222	6.829405797
1013	4.76025268	5.104002949	4.952025367	4.720719817	4.862161922	4.834537354	4.759604168	4.898873931	4.945706689	4.820812147	5.092999218	4.766462558	4.704672537	5.117006634	4.964300993	4.813399812	4.65241271	4.986623941	4.663463642	4.89496208	4.985067593	4.670408015	4.76228303	4.858365639	4.675716077	4.689220371	4.858233084	4.952845282	4.903516254	4.878615056	4.82889653	4.810548396	4.848477029	4.841154978	4.649225335	5.007357431	5.072112001	4.632927652	4.68253167	4.838375325	4.681391579	4.765067364
1012	8.081437025	9.318519763	8.60856179	8.828772668	9.687284159	9.410796867	9.496312299	8.201905557	8.384476317	8.794692108	9.650046271	9.430210667	8.499363505	8.760988712	8.92594496	9.529974508	9.010283544	9.198338451	8.951117185	7.98541963	9.228134589	9.404839058	8.952311643	8.69914313	8.909975224	8.261012082	8.431754566	9.922527144	8.969364615	8.097709807	9.327357121	9.134350723	8.626116822	9.285636544	9.594224998	9.164631031	8.047835614	9.378251859	8.714365405	8.491182874	9.455663813	9.553220695
3674	4.544689767	4.511091856	4.853777373	4.650483118	4.523942081	4.699100536	4.655769259	4.707942946	4.716421058	4.575838688	4.669611853	4.632022147	4.632022147	4.732998617	4.81875094	4.613925285	4.688106313	4.724973606	4.800617944	4.55100625	4.619077448	4.448284583	4.429769664	4.65704327	4.4444131	4.520873597	4.719066509	4.671178545	4.886906961	4.502929238	4.743183624	4.647288163	4.680773121	4.938809286	4.560356983	4.617938507	5.178793726	4.576910708	4.617938507	4.645871866	4.617938507	4.398172965
284257	4.090655795	3.72469296	3.696051932	3.965896875	3.8506158	3.787056909	3.816946953	4.161178088	4.176816161	3.679124759	3.815683102	3.778944098	4.009890287	3.783584007	3.990324012	3.927605599	3.881266369	3.735493463	3.669654751	3.888214182	4.030516434	4.003167215	3.568704149	3.76084114	4.383999205	4.091661512	4.011467526	3.74961787	3.617113027	3.599472092	3.868127933	4.02847163	4.029263671	3.71138766	3.955383409	4.397994419	3.780786999	3.815586354	3.871963526	3.913560047	3.624446178	3.680621172
3675	9.172186967	9.66850194	9.88404416	9.303986111	9.511921371	9.294829373	9.363894226	9.099213291	9.324808888	9.588002773	9.24551689	9.127071947	9.741979569	9.283954712	9.17235417	9.399688462	9.258085343	9.294409674	9.721354191	9.359595916	9.457222584	9.780711251	9.85523613	10.36998786	9.45962092	9.557965998	9.816885263	9.550789488	9.946061338	9.470816377	9.711527477	9.502558374	9.626771698	9.760618217	9.539799156	9.435456645	9.355510025	10.00584818	9.757223783	9.683914959	9.874136321	9.823909521
100128731	9.6033886	10.01438427	10.01638533	9.699721333	9.998408639	9.914895248	9.763453397	9.558505586	9.721079211	10.30433836	9.442175386	9.623655375	9.974633459	9.896025644	9.584356965	9.662007922	10.07565782	9.901069653	10.0127474	9.795722529	9.733473042	9.780027706	9.892284748	10.22090043	9.717860644	9.891917318	9.69437479	9.563065031	10.01040601	9.839073682	9.607417682	9.917033136	10.00639713	10.25562205	9.691639153	9.450425463	10.24433447	10.08470502	9.698623803	9.76338039	9.970075397	9.923209649
3676	4.091284463	4.161560072	3.881633513	3.589990948	3.757982043	3.655825817	3.687744025	3.507944437	3.742899031	4.357012684	3.568190096	3.70246315	3.570757043	4.260097553	4.033790193	3.307712942	3.679288092	3.3718816	3.453409734	4.176808465	4.008761359	3.869152463	3.845554787	4.615253826	4.208357284	4.299908814	4.826343476	4.189878077	4.284067097	4.28773733	4.422321492	4.225218777	3.661640749	3.883291064	4.126394594	4.072228244	3.775118452	4.029291872	4.92063799	4.239546086	4.2398837	4.300115024
3678	7.026154649	7.162895299	7.504378961	6.768939889	6.897278373	6.777590176	7.023689317	6.601492691	6.795616083	6.774108531	7.334236323	6.758250494	7.196738572	6.758392405	6.940382057	7.3724086	6.953319388	6.65603738	7.184877692	6.901695986	6.98463081	7.034784227	7.219161532	7.858958112	7.302553149	7.33159676	7.255635972	7.629460239	7.557056687	7.332711994	7.739345063	7.256376549	7.525756571	7.329482746	7.382528855	6.941578656	7.803600273	7.637426132	7.576034744	7.490192686	7.370809559	7.289535432
3679	5.549635655	5.593250419	4.648778241	5.403807638	5.646797499	5.363912394	5.438045372	5.09709857	5.260651006	5.369338602	5.289127131	5.717773773	5.078709519	4.579002589	5.129651268	5.89867216	5.446964095	5.097885633	5.146600009	5.331434853	5.80910799	5.650960352	5.749490655	5.653622825	5.634175433	4.929473496	5.761797693	5.785511606	4.949869181	5.677883288	5.711073553	5.306209462	5.463758805	4.88979633	5.544991326	5.020777404	5.690763992	5.356147231	5.356586258	5.454672597	5.704584522	5.670978137
284252	5.634410788	5.508997686	5.307378155	5.302015542	5.524726589	5.494873586	5.800684322	5.48735613	5.500965958	5.482607833	5.730288487	5.500965958	5.318573299	5.203009603	5.313685192	5.540946746	5.54250948	5.444457928	5.626101186	5.94920257	5.275299142	5.523467244	5.508778935	5.792001122	5.303457921	5.436787908	5.455414241	5.689769679	5.393508754	5.663103587	5.565936553	5.77858308	5.415643326	5.194261619	5.170692444	5.574119783	5.480200524	5.462417327	5.57397274	5.501204095	5.252086285	5.480200524
3690	7.799980154	7.508847056	7.772255353	8.066276019	8.01811308	7.565171649	7.573891922	7.66495118	7.845624359	7.764529271	7.34411081	7.764529271	7.981005861	7.746614317	7.762032336	7.688864444	7.356613169	7.611800964	7.903247425	7.96644441	7.799611897	7.885201274	8.290027918	7.949421501	7.59744454	7.811272318	7.66761351	7.707243127	7.865131671	7.492484063	7.763097483	7.469718097	7.802378024	8.222823596	7.742916055	7.708547516	7.875979503	7.434643677	7.7979664	7.94285565	8.013219179	7.832075957
3691	4.234586254	4.253367258	4.178434121	4.060775103	4.199800554	4.143289502	4.204193779	4.33048129	4.171488916	4.094478586	4.456170441	4.108371958	4.171488916	4.339043318	4.052687519	4.182944274	4.234673289	4.126155249	4.200656314	4.061504871	4.257704881	4.348339519	4.029385503	4.268705165	4.166617256	4.218575026	4.481877658	4.47123572	4.357839146	4.492147669	4.322876697	4.329184454	4.256611645	4.046600489	4.143166062	4.561409302	4.428607966	4.130067372	4.139795517	4.338368562	4.210659874	4.130067372
3692	9.032328623	9.27801675	9.106865094	8.649963361	9.031601194	8.817889408	8.960193543	9.201339664	8.772111563	9.135673988	9.011105766	8.808228586	9.343896792	8.934172864	8.946670449	9.028850991	8.816457676	9.342349443	8.95155079	9.032574414	9.03908525	8.991106486	8.793339214	8.999502762	8.580597607	8.590621969	8.973663995	8.926225457	8.63087398	8.660064771	8.797231541	8.824255645	8.893088507	9.103097571	8.691304699	8.665709416	8.814348018	8.868829149	8.711596374	8.772287761	8.655194926	9.148845924
285521	7.583324017	7.48606352	7.585176186	6.877740735	7.466558588	7.567462679	7.706609986	7.597717577	7.494564356	7.438223882	7.494564356	7.494564356	7.494564356	7.075688294	7.445265599	6.943660228	7.642031619	7.536382316	7.858260028	7.982034745	7.311223656	7.369954273	7.520253925	7.616916061	7.739807464	7.87161825	7.630658169	7.550281725	7.43072159	7.982101046	7.238848352	7.686382587	7.518658092	7.80709339	7.113253037	7.400730455	7.299317492	7.483632755	7.521013011	7.828080594	7.582937724	7.95785294
3693	10.49053667	10.23787607	10.93634261	10.54092127	10.87461561	10.78914206	10.46104114	10.48516803	10.19692691	10.7141313	10.59044369	10.65861834	10.8171905	10.45558074	10.46086639	10.41145915	10.54694284	10.58513122	10.86446175	10.28390535	10.7408317	10.8946296	10.57535487	10.61343035	10.56837627	10.55857002	10.63800836	10.48301805	10.6433766	10.60605724	10.33638389	10.37944407	10.65099946	10.54714894	10.2810135	10.49268604	10.45086544	10.90259748	10.66416986	10.38777455	10.26634026	10.44132474
3694	4.621275371	4.497106304	4.89892032	5.228439808	4.928835212	4.516203222	4.371300494	4.867508713	4.981305734	4.304582744	4.618092894	4.769118295	4.997567776	4.974387534	4.354773231	4.505281954	4.730638571	4.627648872	4.606660432	4.101508312	5.238728797	5.223005465	4.63426958	5.206780479	5.155341131	4.62531209	5.169081213	4.626728658	4.444388813	5.639389815	4.896999742	5.119434721	4.679109627	4.584950788	4.118527987	4.275472178	4.896902487	4.514698609	5.278039447	4.886627615	4.984172084	4.886627615
3695	5.486150551	5.857023361	5.397497215	5.465428978	5.440836852	5.83609656	5.549445217	6.060320324	5.659070558	5.846523975	5.878400885	5.552989455	5.249615533	5.424761876	5.770338049	5.793292237	5.594224306	5.521077964	5.55803157	5.910821472	5.420466261	5.658733399	5.804137434	6.255966651	5.603680502	5.571154531	6.04122452	5.653052123	5.83875658	5.538974565	6.36128709	5.82448448	5.34773932	5.808265396	5.842414326	5.878201617	6.182292104	5.39277745	5.806082529	5.81777041	5.783442838	5.782144978
1033	3.857014054	3.483126924	4.34933263	3.578198981	3.58810379	3.743893301	3.951289503	3.852601906	3.804697891	4.003461171	3.946631794	3.597881361	3.644512876	3.9067618	3.723862756	4.081930293	3.771854117	3.556148398	3.978517788	3.872808581	3.358051139	4.141287752	3.834802213	4.35141851	4.648622327	3.940408873	3.564661245	4.616726016	4.201267723	3.607656022	4.532881552	4.565952824	3.963730299	4.968741391	3.791236308	4.232748367	4.102040848	4.232748367	3.99490739	4.232748367	4.567906169	4.087593944
1032	5.55614204	5.821096849	5.671789145	5.444905956	5.33564885	5.54222881	5.200743239	5.600138482	5.381898883	5.661205699	5.790863672	5.320683501	5.4292775	5.697529636	5.375118862	5.642101097	5.597431255	5.534784289	5.344158817	5.264124376	5.509682482	5.686446539	5.515025715	5.30211465	5.530026542	5.326934061	5.009306731	5.789790712	5.36293327	5.445980324	5.591373512	5.280192492	5.416200043	5.5788714	5.452940353	5.664104972	5.344473087	5.558192369	5.591935121	5.308476549	5.257818005	5.287362696
1031	5.497800329	5.930962606	5.460649262	5.078875607	5.360051267	5.64099393	5.785327447	5.551782999	5.595450129	5.610483934	5.747691312	5.595450129	5.130451105	5.739451729	5.506564502	5.367119005	5.476458918	5.900037663	5.44796697	5.503058395	5.367293849	5.509113377	6.179672231	5.48640075	6.143530334	6.192033329	5.842923664	6.104412698	6.309865293	5.852276624	5.996040867	5.959860649	5.89596323	6.364910771	6.000592485	5.78614991	5.998080345	5.915588779	6.385329366	5.998080345	6.09112401	5.998080345
1030	3.318577409	3.404493328	3.70763532	3.537072474	3.557560477	3.381906017	3.430947993	3.626527446	3.505388073	3.26915256	3.41698407	3.527335599	3.763509825	3.366547891	3.545480156	4.023099119	3.205258131	3.424946095	3.202422208	3.627734677	3.508687771	3.553665873	3.441545036	3.779813649	3.477499255	3.594899849	4.099127087	3.451017434	4.026390609	3.451918717	3.381650912	3.369554323	3.68757294	3.712180881	3.414732481	3.530232102	3.992489742	3.390993762	3.530232102	3.530232102	3.833760046	3.454331393
285527	6.772333303	6.814025056	6.540470619	7.083116618	7.040218577	6.788494228	6.757788987	6.752277958	6.815318197	6.815318197	7.040870499	6.815318197	6.630121417	7.042143403	6.915655566	6.622364843	6.90932193	6.641548086	6.729529434	6.611705297	6.840537496	7.099848675	7.232686275	6.858790567	6.886441806	6.913585665	6.717636435	7.013620251	6.931954746	6.839982669	6.805154587	6.928818458	6.977948651	7.098385299	6.872482005	6.72210347	6.934408527	6.968112737	6.988975612	6.788001683	6.991725346	7.097578179
729799	3.363610325	3.47521701	3.479216255	4.035199455	3.532989275	3.581866197	3.808362456	3.573623617	3.560384214	3.560384214	4.084389052	3.314872686	3.515296607	3.73726939	3.571318807	3.833595521	3.285854335	3.790690215	3.149473122	3.77093075	3.731796906	3.566886219	4.035992965	3.705907913	3.90266225	3.8967298	3.965298287	4.340575278	3.76183636	3.986909284	3.672472342	3.711048178	3.864112199	3.788208167	4.301237313	3.885709893	4.229984274	4.344933682	3.586288317	3.885709893	3.683818766	3.75082231
440288	3.995547807	4.18234127	4.415484318	3.758465874	4.372639889	3.742237051	4.141304992	4.330701884	4.007760762	4.167712657	4.429249129	3.852595804	4.118193078	3.91886445	4.047118924	3.756140996	3.956473103	4.400096964	3.954747406	4.116999776	4.633112262	3.984623996	4.336477279	4.251050011	4.165774027	4.121440127	3.641675989	4.248225868	4.469719879	3.683341791	4.221273175	3.691537495	3.852830287	4.185722323	3.694961776	4.248874237	4.336733962	3.937518125	3.937518125	3.937518125	3.855778655	3.883125405
1029	3.677187995	3.96967807	3.724966607	3.603001909	3.751838789	3.724570999	3.902209314	3.887292049	3.729872129	3.729872129	4.113143882	3.599920807	3.729872129	3.953356921	3.843891795	4.030932511	3.72576761	3.809574761	3.70623549	3.63404119	3.796766166	3.604277442	3.890570001	3.577384966	3.464167297	3.634599132	3.811648172	3.822551184	3.992544034	3.832656573	3.851178555	3.668764094	3.706009116	4.046921331	3.604259551	3.767260653	4.160833816	3.591523202	3.701912422	3.764375769	3.693262679	3.701912422
1028	11.1631269	11.15923583	11.38708791	11.20087943	11.50463668	11.0864707	10.71682742	11.04718366	11.10351347	11.51969674	10.87051346	10.85795277	11.41379431	10.95238679	10.76477543	11.11340194	11.42534579	11.44697871	11.25603779	11.12773535	10.99699219	11.33918413	11.17395332	11.42194324	11.18026449	10.89164374	10.59564875	11.17483729	11.08478233	10.81061063	11.08213171	10.8982605	11.08550428	11.44601118	10.92638132	10.73545102	11.55192331	10.98678208	10.99590396	11.27099684	10.99395679	10.7874598
2359	4.169858507	4.179532641	3.916787074	3.68256515	3.56622991	3.579676342	3.6747893	4.038828211	4.082938336	3.894960596	3.845766487	3.783617261	3.640823006	3.967501324	3.947447883	4.125009308	4.012387528	3.875722886	3.910077773	3.66223855	3.896269859	3.468257063	4.320985314	6.100349582	4.842270851	5.534049226	5.12817292	4.776323899	5.492185055	5.705790888	5.056825964	5.904882526	5.575671448	5.163615457	4.457869087	4.77751565	5.835217102	4.949193266	5.37477891	5.043971726	5.158134314	5.650336053
1027	10.01072377	10.49039284	10.03111907	9.970212936	10.30641222	10.44098641	10.47688044	10.0020283	10.25221644	10.35402717	9.936763715	10.63458887	9.893405045	10.57162534	10.27562134	10.13360935	10.231584	10.58027067	10.43621615	9.871420093	9.985240322	9.971075701	10.57376228	10.25386901	10.34661629	10.47809981	9.883259642	9.940979136	10.29872033	10.41033595	10.49599961	10.27467994	10.65616676	10.58992537	10.68854619	10.56892036	10.02512066	10.7497208	10.20562028	10.51225099	10.1530343	10.45307355
2358	4.67442536	4.921375975	4.866484454	4.706554528	4.498179142	4.538843558	4.355042279	4.647534492	4.733927413	4.704433865	4.363204485	4.609832046	4.849806499	4.997542383	4.702127679	4.787240661	4.720823476	4.425049946	4.659921971	4.723190807	4.472809872	4.566474688	4.079649624	4.579377187	4.288789697	4.62839836	4.394948279	4.51470138	4.576139172	4.409978411	4.224280888	4.59638767	4.948206306	4.787759792	4.009631914	4.460352335	4.69463158	3.949028969	4.877730853	4.460352335	4.460352335	4.460352335
1026	9.874630114	9.185693145	10.211615	10.93515173	10.92222121	9.740253251	8.304195116	10.33018655	9.504072991	10.18525517	9.565050666	9.546135814	10.91843489	9.091230001	9.436318588	11.28315696	9.804662076	9.719291871	9.09987861	9.676402762	10.39683637	10.93571785	8.374006101	9.834738749	8.683325237	8.386467476	8.421573939	9.195797634	8.893471342	8.383478732	8.04526878	8.484841021	8.332128046	9.449782646	7.917746284	7.919058369	9.397150053	7.766440941	9.200525495	8.683686492	9.093869787	8.517138131
2357	7.0153667	7.227690741	7.437718847	6.42923166	6.435544505	5.457231545	5.553560665	5.922210331	6.242270222	6.933753979	5.887628178	5.751784317	7.374412226	7.183168334	6.832147985	6.470834255	6.979535409	5.154387942	6.64041237	7.196177948	6.046102788	5.75179103	4.655256872	6.687807151	5.840074609	5.719953023	5.23955019	6.102082817	5.251062668	6.129654373	5.977682341	5.153476858	6.204491221	6.782343125	5.557179284	5.602380787	6.932594213	5.541791688	5.996231922	5.386636624	5.744652059	5.497923292
1025	6.35352638	6.642148883	6.577988501	6.94765077	6.872619049	6.556365581	6.558781234	6.594156296	6.594575112	6.408550219	6.498715284	6.906240975	6.813559922	6.567102219	6.768739558	6.672763744	6.389904565	6.769998101	6.551294258	6.382596655	6.88130939	6.839331722	6.727054574	6.853715044	6.407214223	6.642175449	6.278072369	6.679383975	6.325320661	6.702899792	6.417602872	6.425915508	6.652948648	6.732004963	6.717969487	6.402491998	6.77719474	6.664012166	6.537465289	6.605234761	6.571377366	6.48289526
2356	6.664609507	6.271344493	6.511067252	6.125974311	6.284574522	6.324621906	6.080284246	6.419569542	6.395932425	6.532030581	6.330277371	6.094314068	6.330277371	6.355173817	6.252909185	6.281879852	6.240378918	6.623746645	6.348694194	6.174549188	6.33716028	6.426513762	6.225919427	6.29282925	6.402864004	6.174065219	6.823135094	6.223751545	6.49500688	6.252187199	6.25694265	6.46536383	6.24498544	6.600067292	6.243739726	6.451675334	6.797570444	6.028821	6.166407895	6.495145951	6.495145951	6.058973252
1024	6.243989691	6.128732157	6.08285169	6.735187353	6.67900119	6.499698546	6.558500501	6.29315625	6.340860649	6.319033311	6.084523515	6.611215629	6.646152573	6.201251556	6.293063196	6.342555356	6.411070014	6.292387132	6.625600013	5.701759485	6.819880367	6.832095765	6.41840963	6.089162402	6.683174105	6.403659814	6.162349562	5.922694804	6.2886789	6.054158494	6.102429702	6.281104434	6.162212491	6.008191045	6.605283774	6.200908876	5.809093714	5.996679642	6.336872046	6.304073475	6.635433068	6.359915629
2355	6.975337141	6.6263734	7.24016402	7.729368118	8.046932484	7.168018362	6.497097465	7.53946722	7.337900644	7.110574355	6.703788939	7.436906044	7.62286979	6.535255784	7.084593514	8.236982084	7.033736567	6.984860926	6.685719287	6.833322306	7.557640084	8.174981632	6.012367527	6.6892924	6.306766119	6.107041418	6.160137065	6.310721749	6.238101037	5.799191514	5.803223134	6.09405059	6.279172176	6.245293583	5.874291627	6.071046239	6.289331605	5.904507307	6.447172904	6.089131315	6.31556523	5.922854298
2354	11.54775275	10.80151056	11.80669976	12.13138205	11.73572405	10.95852673	8.004755483	11.6454281	12.06918966	11.48103779	10.02594429	10.48142422	11.45425436	9.753903826	10.98927001	12.77892761	9.893470424	9.390486337	10.97604284	11.99703056	11.37164465	12.61141171	4.641079818	6.183248078	5.301781893	4.639677298	4.812987217	5.70065512	4.70094387	4.540817629	4.461091292	4.826641276	3.612677185	4.824174974	4.019890006	4.466866982	4.895514821	4.305134295	5.074418869	4.790403007	5.141779992	4.895514821
3685	12.26295182	12.46428913	12.35326635	12.30165346	12.58475125	12.09220922	12.32834904	12.17155203	12.34297689	12.12194464	12.30930001	12.5278451	12.27835732	12.51170379	12.40358529	12.25428506	12.26238433	12.0934647	12.46272105	12.17961522	12.26280783	12.43249883	12.288446	12.436337	12.63977103	12.60769448	12.34926254	12.31980689	12.27478627	12.49558184	12.50289858	12.3240566	12.38332445	12.50356277	12.63298334	12.44337942	12.22537704	12.65943432	12.54030128	12.44337942	12.4024183	12.34726664
3687	5.214445685	5.60377068	5.28070192	4.909023774	4.768589285	5.017323917	5.049535057	5.086609223	5.235789809	5.101225073	5.524177051	4.947482503	4.780529639	5.265870352	5.458905191	5.004921285	4.949121982	4.930348481	4.84821641	5.484832582	5.213834693	4.924602452	5.002815241	6.141703899	5.719757772	5.773837169	5.453703371	6.525659145	5.642023688	5.886549251	5.911391104	5.833026557	5.983375579	5.427749126	5.266452828	5.300168537	6.001963275	5.284884097	6.491580583	5.883878226	5.710560875	5.538668874
3689	6.759843198	7.043008213	5.722703874	5.841778432	6.068690127	5.346449328	5.352829873	5.597837153	5.962345004	6.839861345	5.143265046	5.402448332	6.435306881	6.932934854	6.727143708	5.51238058	5.773061594	5.378378919	5.412440812	6.354214755	5.597874301	6.118886738	5.996277085	7.455395104	6.403766508	6.754833224	6.528967909	7.10435954	6.611185153	6.757607475	7.049019353	6.56694782	6.707015758	7.195552686	6.045527641	6.282255316	7.176903363	5.622006068	7.453784264	6.864251028	6.863633317	6.857325569
284240	4.054453869	3.729682911	3.693289298	3.9960533	3.829341904	3.84944293	3.595425755	3.642804757	3.87221555	3.708749167	3.848353477	3.783749995	3.783749995	3.667183235	3.979622036	3.746487279	3.78596121	4.029803404	3.831943527	3.569536974	3.878652051	3.721613348	3.413129195	3.710770461	3.83871833	3.804851795	3.946018931	4.024577875	3.834863335	3.742916274	3.680982799	3.803468219	4.0762336	4.074198818	3.846888075	3.976372296	3.980042243	3.813971997	3.801686013	3.813971997	3.813971997	3.633195683
259283	3.390193816	3.324683155	3.681284961	3.390193816	3.478940995	3.33156611	3.380480386	3.487708189	3.405790632	3.405790632	3.548444089	3.405790632	3.405790632	3.441798456	3.404451499	3.477387149	3.581485259	3.446730885	3.359460034	3.394179036	3.20184628	3.568214704	3.326196597	3.182795788	3.275855787	3.611329083	3.49316984	3.554767105	3.475334617	3.483671017	3.336968426	3.500995673	3.316537801	3.500995673	3.42528101	3.433269936	3.501971618	3.433269936	3.433269936	3.433269936	3.433269936	3.263611391
259282	7.138103333	7.13153151	7.484825662	7.653406932	8.012732562	7.459350012	7.416090093	7.53188968	7.481857005	7.176667665	7.468621501	7.631073183	7.661460442	8.006660377	7.733980361	7.667841778	7.324656925	7.245465199	7.325085054	7.082292551	7.42735825	7.610840003	7.807042688	7.127898955	7.183562167	7.106769492	7.162578078	7.38161812	7.395721999	7.316075635	7.115556438	7.41531668	7.673061768	7.526632653	7.499648495	7.531996897	7.100849775	7.511824374	7.230496861	7.229285711	7.496357601	7.454873832
285533	3.743100854	3.568096749	3.834316086	3.545217361	3.602320979	3.507840547	3.804228773	3.696483623	3.479611867	3.680163275	3.547218801	3.693672733	3.921329613	3.432210592	3.788140605	3.808237032	3.976301766	3.831677584	3.212999389	3.734506208	3.744543084	3.455178231	3.481589395	3.786974412	3.890262836	3.858354403	3.998279002	3.99452848	3.590958058	3.77251388	3.723492045	3.700197424	4.005122966	4.325984375	3.901485244	3.893678822	4.284491239	3.743526566	3.576423962	3.504464462	4.118537582	3.900253945
1044	5.684855683	5.323904003	5.56393134	5.375995675	5.001000146	5.738743119	5.43291757	5.294179478	5.731007943	5.522391611	5.535431272	5.129226248	5.221878992	5.103313829	5.42833366	5.689494325	5.388424594	5.418021637	5.439782181	5.467097555	5.371061186	5.475095598	5.34698919	5.394853125	5.464636565	5.429867393	6.038680182	5.695251541	5.309376891	5.36088436	5.963057479	5.494715668	5.402229171	5.901645009	5.288016834	5.355101831	5.494158518	5.762692292	5.705997499	5.312321045	5.494158518	5.675995989
1043	6.770368515	7.884872603	6.376054199	6.404791467	5.960421032	5.617134959	5.184904464	5.378387363	6.419299856	7.936877403	5.289468192	5.37360887	5.827108589	6.385338378	8.143286022	5.251838217	5.796733902	5.130459511	7.906070873	6.879996649	4.803708529	5.570488181	6.483143414	7.410854638	7.221327305	5.882165244	7.188692068	6.858309606	6.93863268	7.754350711	7.504245311	7.435536948	7.966241821	7.075438942	6.840848875	6.713258678	7.061034036	6.389522704	8.026461614	7.061034036	7.056112353	7.750387079
1041	4.003053227	4.023578949	4.05953462	3.883466565	3.679562176	3.881559177	4.139969389	4.070829511	4.056278978	3.855055125	4.222390412	3.910486298	3.80665658	3.839586157	3.996319567	4.198878048	4.003509839	4.05817975	3.739304749	4.040543594	3.944416667	3.815972188	3.833269024	4.14118777	4.058022789	3.977020911	4.222115882	4.000562483	4.081605586	3.895571488	3.895571488	4.01758686	4.193909348	4.170023526	4.037929324	4.013234735	4.174978523	4.013234735	4.013234735	4.013234735	4.013234735	4.013234735
1040	8.414513771	7.55961483	8.568452699	8.337851903	8.839480246	8.368994049	7.624322881	7.909653709	8.180566106	8.540446063	7.690020872	8.027044025	8.552203575	7.962287167	7.876858987	7.793754159	8.701729712	8.295347738	7.854295564	7.915859013	8.516460051	8.583709022	7.803742644	7.962445202	7.477023093	7.789988195	7.256695279	8.01195721	7.441317432	7.409462822	7.566286827	7.114536222	7.143508253	8.538100526	7.546352643	7.458208804	8.333159269	7.533382787	7.263671347	7.552806757	7.533382787	7.533382787
259287	3.144450004	3.096021501	3.434563236	3.204132846	3.128454428	3.386570359	3.284454303	3.304691035	3.373456606	3.126777445	3.427268811	3.162432317	3.162432317	3.429503386	3.021935367	3.25899769	3.160765544	3.185837886	3.179499249	3.448331208	3.241960012	3.161117678	3.165203649	3.174733027	3.329324253	3.24061132	3.349018763	3.256214696	3.456824586	2.983015925	3.076736838	3.228535173	3.188331349	3.120833361	3.194950185	3.034752853	3.485282706	3.148060118	3.148060118	3.32117321	3.148060118	3.148060118
259286	2.71371712	2.562408694	2.802912922	2.563523654	2.818593788	2.68982782	2.524514814	2.66790298	2.659250492	2.627958936	2.734558123	2.659250492	2.659250492	2.712178774	2.812355935	2.602995918	2.554216186	2.604404821	2.533445733	2.566697419	2.961848642	2.567075232	2.541614763	2.47481378	2.640896852	2.75325202	2.769433016	2.638381972	2.64291658	2.521300234	2.604400193	2.641705709	2.621497638	2.59986204	2.476431536	2.766088908	2.452999537	2.603837331	2.556333993	2.603837331	2.634391205	2.603837331
259285	3.32535709	3.618838645	3.530536395	3.278904218	3.396619702	3.679024604	3.330164896	3.193930145	3.420773674	3.420773674	3.679597758	3.420773674	3.173599372	3.546629446	3.336013828	3.300593786	3.408969213	3.681416678	3.177282564	3.497346855	3.437876221	3.348298112	3.423735792	3.247148641	3.397795982	3.574547935	3.266616307	3.157070619	3.251882091	3.124746811	3.264372025	3.373525621	3.691942641	3.311222852	3.258484935	3.5101967	3.094804258	3.296304267	3.633725846	3.296304267	3.296304267	3.190916832
1039	8.554348155	8.502458505	8.954718908	9.426961967	9.246542368	8.870635959	8.98325303	9.87300446	9.271487576	9.078241241	8.254784505	9.221206322	9.41888672	8.424648486	9.555625361	9.564506536	8.379834734	9.11637591	9.028513294	8.473881917	9.418472097	9.419419027	8.742258786	8.512901869	8.472341281	8.584552852	8.455529779	8.646486152	8.95248618	8.880740305	8.651214185	8.356098641	7.917100683	8.259626314	8.434600207	8.770952907	8.242216541	8.523695725	8.523695725	8.813199177	8.570077862	8.21186313
1038	4.853086299	4.736001043	4.957787839	4.90077147	5.139474283	4.944443259	5.111351032	4.695884862	4.822677711	5.020988043	4.781928099	4.839050125	5.095778665	5.243513749	5.155920735	5.148790031	4.969057712	5.030691336	4.915717957	5.333091744	4.845448407	4.370936058	4.849497187	4.806118164	4.925832383	4.934333512	4.877958764	4.835420703	5.530515466	6.238083027	5.071728756	4.845516789	4.659672276	4.899235486	4.849557445	4.942819203	5.673454289	5.116470804	4.806869589	5.000500908	4.439305529	5.643770956
1036	6.0157028	5.140431684	5.295834213	5.11591677	5.516068834	5.766151622	4.36758775	5.547753266	5.528551304	5.528551304	5.552123042	5.590220586	4.541672209	5.600437807	5.0165945	5.409432438	5.377250256	6.33288032	4.579717875	4.978125731	5.366241946	5.628159839	6.785493592	5.823891562	6.421528876	6.667951853	6.489035344	6.535542421	6.488731477	6.920766278	6.044067447	6.611722453	6.008560176	6.3535237	6.862859683	7.005864019	6.386547042	6.40244979	6.538106932	6.291900786	6.386547042	6.216168075
3696	9.026520698	8.683609661	9.224102098	8.986662292	8.795491232	8.855450276	8.42400721	8.558104602	8.858844505	8.677579524	8.415062735	8.779137511	9.345887821	9.501237091	8.955112481	8.762134681	8.771331984	8.634018982	8.715912938	8.639873073	8.795203047	8.812691627	8.81154246	8.778145094	8.371205697	8.449607133	8.244772299	8.691092377	8.790183677	8.689655233	8.64409705	8.148303434	8.702523303	9.04001921	8.84182971	8.460681418	8.789365368	8.937096005	8.615052432	8.731816689	8.47578264	8.507768008
3697	3.524011834	3.559764516	3.525363002	3.630663752	3.474860132	3.699437099	3.258328141	3.354449346	3.449312009	3.449312009	3.504918802	3.43324411	3.701810092	3.528664298	3.330337798	3.649164439	3.519796173	3.713634506	3.560946543	3.406026174	3.38190921	3.544154798	3.357378872	3.413417663	3.446320116	3.381546826	3.367376608	3.602029875	3.587475552	3.196821811	3.647032567	3.613136016	3.516773034	3.516773034	3.458828936	3.536268905	3.461044573	3.379482568	3.461044573	3.754086921	3.390642976	3.345491235
3698	4.829783007	5.757913439	3.647332326	4.536950119	4.377801417	4.413842709	4.483586113	4.489116454	4.526761151	4.473696723	5.697291024	4.631031538	3.428992074	4.764026757	5.124440588	4.768757846	4.961447446	4.48471137	4.342535821	3.669856953	3.709139544	5.640701917	4.364552468	4.462521238	4.708555427	4.970434871	4.656740675	6.94404676	5.861169484	6.047659403	5.090802909	4.85686875	5.010296118	4.717065062	5.870369051	4.604688379	4.621897793	5.064506795	5.693792046	4.903530467	6.072514949	5.801823549
3699	5.245690318	5.195009471	5.90971158	4.701634749	5.115947253	4.901069037	4.707889449	4.713923143	5.011224707	5.02706237	5.278315071	5.016857478	4.963029638	4.51747	4.410751592	5.850015261	5.414629303	5.410277787	4.911939797	4.677671621	5.469533897	4.995081897	5.371141061	5.487115179	4.831097867	5.430331143	5.349483546	5.999981757	5.55647392	4.855523408	6.065291492	5.989709067	4.99564474	5.70591502	4.989771299	4.821731566	5.975822228	5.424596406	5.399990741	5.510801614	5.894351065	5.083437676
646903	4.587295336	3.78668886	4.58319801	4.911703847	4.303707452	5.020402181	4.483390028	4.660838564	5.075776757	4.155348431	4.161773638	4.375023872	4.919963057	5.05460524	3.635643454	4.690540266	4.791053226	4.38437167	4.890394317	4.488495295	4.384955432	4.595148162	5.187142864	4.714627044	4.870748925	4.850422444	5.178575574	5.042036736	5.139040978	4.646390786	4.517364789	5.926505241	4.947627369	4.62772391	5.178631848	5.447736247	4.692385399	5.043617815	5.043617815	4.71233853	5.043617815	4.960057763
259293	3.580120049	3.693939864	3.284613762	3.389349127	3.376936074	2.930751376	3.821102034	3.518739155	3.409043145	3.27260708	3.402208874	3.347536479	3.796737966	3.921068573	3.131563025	3.359192356	3.221675666	3.254820043	2.904089907	3.220435935	4.164071535	3.496264093	3.477565865	3.290007415	3.429527514	3.174111165	2.931645044	3.648044279	3.008173583	3.013621898	3.386371229	3.246437393	2.548196485	4.130075113	2.583108549	4.375528248	3.344755269	3.490215215	2.892846292	2.669395256	2.811221404	2.913580207
1054	7.336420333	7.392585059	7.518369511	7.570420671	7.741035762	7.390503908	7.132388998	7.327339773	7.392894261	7.37856627	7.44519742	7.190172398	7.703230867	7.482660793	7.476510185	7.83206634	7.323469337	7.227714119	7.418520906	7.122688193	7.392156535	7.666297543	7.312928356	7.258470051	7.31680148	7.321023391	7.034638095	7.277257021	7.386721457	7.285157666	7.264068763	7.506613517	7.107908051	7.261284007	7.310528038	7.207837413	7.067417716	7.320962815	7.528181587	7.195383581	7.295615156	7.389660732
285547	2.700596514	2.899240628	2.863330945	2.745388933	2.622181594	2.812592135	2.862212506	2.98516098	2.848888943	2.664464641	2.848888943	2.848888943	2.848888943	2.809339856	2.825510841	2.796960807	2.745738035	2.757627105	2.806109872	3.175637127	2.76320413	2.554025183	2.673908643	2.864323768	2.71985341	2.658447431	3.021101402	3.105765999	2.760382322	2.858014876	2.86589618	2.874703631	2.839270452	2.59268037	2.835526873	3.142668268	2.94322815	2.643135933	2.775795198	2.775795198	2.775795198	2.643135933
1053	4.477719587	4.716563162	4.638584721	4.348141606	4.343047113	4.409810263	4.496103043	4.8401151	4.743711277	4.553501495	4.722721908	4.412889458	4.240275925	4.815654302	4.701808505	4.567363224	4.518340318	4.396070292	4.496888668	4.664794789	4.383249528	4.28633689	4.222811921	4.674759327	4.300528858	4.51005907	4.118304306	4.528836181	4.674999452	4.500020204	4.349869198	4.437911329	4.683408142	4.401109405	4.437563657	4.355617051	4.75960599	4.343065429	4.43613474	4.509103069	4.43613474	4.342511174
285548	3.246190969	3.048666251	3.436246263	3.104333308	3.337707368	3.250365693	3.239039105	3.247933962	3.238503106	3.238503106	3.166293762	3.365944983	3.199239459	3.31946041	3.316543097	3.304036954	3.378830533	3.18608667	3.327425906	3.214069573	3.166371847	3.060551161	2.870649612	3.162281805	3.037484821	3.128002103	3.316379451	3.165493867	3.370526387	3.21619436	3.136060495	3.183791298	2.961585447	3.372084267	3.251317209	3.049022248	3.171272357	3.061449041	3.424461785	2.987481378	3.366524493	3.171272357
1052	10.56965554	9.982831549	11.13339902	11.14333986	10.89014797	10.47539507	9.298634998	9.846107279	10.10089901	10.10296717	11.08633805	10.10002759	10.69734756	10.36660187	9.457650549	10.98936609	10.74950865	10.63000386	9.954975699	10.5428457	10.08331334	11.03523681	7.663861991	8.870100655	8.204430421	7.285772733	8.503698196	8.420754915	7.263376221	8.089077012	7.948687029	7.827056518	8.105646415	8.961616923	8.13072696	8.002374469	8.862844958	7.887272171	8.0974422	8.415530263	7.367611765	8.058334697
1051	10.12613415	9.708348515	10.89536474	10.99665318	11.38449479	10.61757332	8.680974906	10.19236276	9.835621849	10.68730493	10.02802532	10.16935238	10.94278808	10.51878443	9.373110523	10.82766163	10.83354479	10.22537727	9.906151199	9.798467358	10.56870759	10.95149924	8.161969466	8.710318945	8.606519352	9.230379272	8.407645151	9.322045088	8.338414397	8.997291139	7.846869166	8.344993127	8.609262665	10.02605955	8.425141536	8.252862704	10.17298467	8.409196346	9.034703346	8.592219126	8.323201441	8.165685432
1050	5.310894851	5.281287971	4.568445472	4.966888481	4.600926237	4.826796277	5.068171707	5.22541288	4.937955535	5.163745353	4.937955535	4.937955535	4.937955535	4.967785341	4.818788501	5.233359143	4.944938014	5.421789432	4.601227386	5.531701831	4.688940881	4.6797512	5.867005184	5.936865502	5.878476816	5.869290475	5.358322638	6.530516895	5.552623106	6.038494383	6.039359763	6.217405378	6.05412356	5.567936648	6.041520089	6.254708383	5.658516257	5.780237336	6.161376007	5.326932407	6.228371791	6.065069771
728489	5.971861475	5.33141374	6.058293944	5.969090909	5.659409912	5.944048631	5.924561112	5.069399248	5.433287887	5.695385953	5.70175346	5.523447845	6.363567383	5.517815383	5.498083562	5.92419672	5.364865533	6.161058802	5.559405921	5.800828306	5.744516227	6.045462252	5.740293021	6.178219639	5.671680677	5.345735	5.978132559	6.118544945	5.752991817	5.714837735	6.128675497	5.283011977	5.856678715	5.707226599	5.580940725	5.755127343	6.104635094	5.665349319	6.113873964	5.53787286	5.526119422	5.675226432
259296	2.831548007	2.845091775	2.842622193	2.73034222	2.664835928	2.734285796	2.879444443	2.656796021	2.776042747	2.776042747	2.93289805	2.63358181	2.761115945	2.585113971	2.875805105	2.934147798	2.818104356	2.719084261	2.852690446	2.671141091	2.797847145	2.734880398	2.749405866	2.765920715	2.687803223	2.803059928	2.834154876	2.79922768	3.064776994	2.662230134	2.852575826	2.822254396	2.675303011	2.783383592	2.808234552	2.789468251	2.761810594	3.08998305	2.574281562	2.674000704	2.853587249	2.828518101
1048	3.347366267	3.423822384	3.502310406	3.271666551	3.282397226	3.529125946	3.679877273	3.030922363	3.632141753	3.169288739	3.652053837	3.248996698	3.223131115	3.496462599	3.182282179	3.40163987	3.224199279	3.371813989	3.00659276	4.041122215	3.247970639	3.239408365	3.382027603	3.311778765	3.324409337	3.325307149	3.927057778	3.55297304	3.322033031	3.319159031	3.457196433	3.338625425	3.370763227	3.012527337	3.27181622	3.504877735	3.356923137	3.356923137	3.431248968	3.693379442	3.080450439	3.115862757
1047	3.239902915	4.224549949	4.331158643	4.351523697	3.835789612	3.783468588	3.893221402	3.761743266	3.916778163	3.271719921	3.690826187	4.020475087	4.699663513	3.548560325	4.200318039	4.029661884	3.976059325	4.211638957	3.814160452	3.311968988	3.720459557	4.633585074	4.365062476	3.248363743	4.58758081	3.692912705	4.260085931	3.073864887	3.614878521	3.62440094	4.32358111	3.720663268	4.876419178	3.485696173	3.862117714	3.887639543	3.887639543	3.84958521	3.850091539	3.887639543	4.026052985	4.026052985
1046	4.796482553	4.644231979	4.685391163	4.423203259	4.425251266	4.610735149	4.462324956	4.869908991	4.764001461	4.515111757	4.807583866	4.494585618	4.506057057	4.726087931	4.668879127	4.643148062	4.668856992	4.800182733	4.338607966	4.370226291	4.649182077	4.652323914	4.502821388	4.217151773	4.523752522	4.608545583	4.694599274	4.901941918	4.629564097	4.629635529	4.740736153	4.6008383	4.63587247	4.745040145	4.463622678	4.994309747	4.627632851	4.507369493	4.557268656	4.627632851	4.688286011	4.276857651
1045	4.062980809	3.901861724	4.193705858	3.82197824	4.003847692	4.348936288	3.759570581	4.120780661	4.071559911	4.071559911	4.278426372	4.05434697	3.642097802	4.013378035	4.05757867	3.971182732	3.995003039	4.042318482	4.083310402	4.302805036	3.917486808	3.811810057	3.567419622	3.829086141	4.157305835	3.884284204	4.222802721	4.345567123	3.960976075	4.213699623	4.05497942	3.953178869	3.960976075	4.217844637	3.671888293	3.744874551	4.013537582	3.870126845	4.357843184	4.013537582	3.983543913	4.059295139
50700	3.866152578	3.866152578	3.833518768	3.850078983	3.620023402	3.610487582	4.071200044	3.966574042	3.901536902	3.762154535	4.060364536	3.762154535	3.727917685	4.114119352	3.818978582	3.818712487	3.682544265	3.921495249	3.806372687	3.816372456	3.89335871	3.657881544	3.53057384	4.065782178	3.713289139	3.980783944	3.682978834	4.218140487	3.598013216	3.896325483	4.191516838	3.826608812	4.112542481	3.686324008	4.030376231	4.195140852	4.174727126	3.708713323	3.542716445	3.878401819	3.878401819	3.852235313
59082	3.060932137	2.884229802	3.100972127	2.997023	3.036991639	3.026964043	3.201531023	2.75291769	2.966981338	3.135080753	3.040220788	2.934379165	2.966981338	3.051393309	2.978006643	3.173367351	3.098853444	3.050412284	2.865086193	3.131038258	3.025493246	2.740152601	2.874109299	3.213050215	3.171802795	3.095333983	3.054540273	2.71316608	3.02868571	3.026045438	2.968065083	2.871567318	3.352754921	3.15952848	3.004719202	3.305619431	3.07364596	2.958627139	3.096843646	3.06161581	2.878190857	2.944818795
2395	5.435741661	5.136491059	5.363158624	5.346790365	5.408439029	5.170925605	5.044706809	5.234800362	5.250068621	5.250068621	5.316973293	5.250068621	5.250068621	4.83834706	5.076595689	5.354540276	5.125041784	5.345189987	5.332764772	5.470649364	5.177464756	5.566091982	5.174136358	5.303813187	5.380740052	5.338383483	5.490536369	5.408855805	5.206117293	5.017372609	5.093696701	5.155569867	5.235276014	5.243650675	5.385975136	5.153644042	5.187792592	5.454261106	5.540184011	5.230429048	4.949115912	5.230429048
1063	3.648650699	3.833101982	3.683277172	3.923644306	3.656713936	3.753276915	3.7617792	3.872431844	3.859694119	3.83488177	3.75109904	3.75109904	3.635893514	3.855993172	3.826060201	4.057578244	3.689076295	3.817574989	3.89121783	3.712333685	3.462208368	3.810546659	4.167007633	3.969158424	4.505325364	3.781426986	3.69925605	4.561082969	4.321258845	3.857263796	5.009209894	3.890951418	4.307272768	4.070711013	4.380535283	3.944438196	4.41290963	3.894060435	4.074002298	3.965502195	5.200872206	4.078841343
1062	3.461781151	3.251839038	4.346864145	3.549563714	4.297655801	3.507775222	3.943515311	3.495280329	3.683606118	4.067682942	3.695400703	3.514639284	3.695400703	3.691161957	3.54873365	3.955619073	3.381832632	3.474006079	3.293452842	3.243608687	4.785591436	3.706607991	3.768632579	4.004009539	4.38604247	3.636530017	3.741329628	4.160823214	4.208800119	3.466682393	3.606047275	4.037642867	3.474243002	3.662418896	3.494592202	3.791558079	3.728816513	3.161154117	3.772646109	3.98027472	4.286344765	3.791558079
59084	6.589134978	6.389642921	6.069414906	6.691491358	6.596909299	7.089608672	7.158693125	6.421386496	7.003616669	6.026900189	6.715349574	6.633541804	6.715349574	6.387340076	6.28777605	6.525225363	6.693630136	5.997415706	6.995985	6.745537785	6.736707778	6.876883315	6.300296469	6.577445542	6.683150017	6.609536168	7.186704058	6.443798053	6.373614688	6.979939556	7.001174278	5.839187338	5.818228783	6.10704836	6.731923247	6.279509564	6.431144277	6.431144277	7.343703226	6.244771381	6.431144277	6.237890562
1060	7.45143928	7.31108829	7.581046657	7.933916249	7.520404766	7.570822294	7.915529701	7.329421917	7.180946612	7.740141901	7.653674578	8.176955578	7.072639863	7.992774798	7.381433233	7.621743716	7.647522324	7.614250309	8.282534425	6.855756526	7.308609628	7.993965836	8.055825297	7.391414705	7.56587993	7.735765314	7.235604351	6.991838977	8.683748207	7.587281335	7.80223469	8.01522571	7.656947302	6.971433941	7.51026539	7.428246735	7.648229609	8.208343745	6.787597064	7.428246735	8.149777262	8.079035291
11108	8.596442789	8.627279583	8.82532735	8.468511329	8.595193243	8.572982821	8.75972556	8.48119409	8.450407046	8.498229371	8.560928621	8.608184066	8.951888266	8.626233783	8.493563842	8.822804693	8.307893017	8.685811886	8.853009844	8.829515213	8.460898862	8.466127889	8.665199875	8.469099978	8.48020833	8.554472231	8.208212687	8.693606215	8.621630088	8.572975123	8.306743636	8.505155937	8.352756361	8.563263083	8.721906672	8.511921747	8.20638593	8.474062613	8.695141898	8.417271327	8.511921747	8.771364374
11107	6.319738385	6.471922306	5.841715039	6.118336804	6.281557461	6.392980259	6.127594981	6.582927045	6.497414195	5.812509723	6.171090428	6.535091663	6.315509459	6.644534849	6.397454051	6.161793926	5.736185347	6.445925012	6.383915615	6.116026377	6.597080902	5.933399366	6.095562179	5.785795381	5.810788869	6.07731114	6.360218462	5.487792981	5.684205114	6.138176678	6.248995582	5.642256093	6.09209169	6.038489517	5.970273932	6.487115248	5.688436769	6.094013595	6.034238154	5.876532989	5.756561261	5.786249796
1059	5.516624569	5.791521509	5.262945066	5.383903909	5.477093496	5.539132515	5.664564898	5.372441574	5.518975793	5.518975793	5.344530411	5.425916367	5.719890709	5.431784823	5.398533295	5.488229653	5.290760537	5.471330735	5.479553049	5.581370826	5.592460161	5.650704575	5.928519509	5.724629597	5.67978604	5.508695039	5.868612389	5.325981265	5.625459607	5.516043802	5.626482429	5.541424291	5.386645446	5.830378236	5.352232898	5.568447702	5.382018979	5.588563139	5.919105576	5.792175893	5.308006788	5.588563139
1058	3.400373296	3.44381978	3.349372319	3.384167327	3.154262232	3.688702101	3.763882091	3.792406058	3.470914859	3.426808395	3.470914859	3.666079615	3.450834548	3.555097194	3.452402705	3.652767648	3.462721019	3.292157751	3.551141841	3.518862273	3.6076336	3.404506474	3.286506278	3.770878367	4.218909729	3.387337318	3.594923462	3.983491117	4.188346325	3.599599726	3.683549721	3.513906508	3.447278894	3.91700317	3.493025192	3.641924894	3.684585605	3.53657443	3.481638962	3.641924894	4.386014888	3.53657443
114112	6.049696241	6.56011362	6.395729236	6.136612044	6.372314456	6.338939893	6.779867847	6.540725461	5.91684016	6.748948593	6.342081745	6.43207515	6.503126447	6.685951889	6.597489125	6.528203951	6.44539771	6.308134032	7.012499855	6.237749204	6.839335818	5.59681601	6.301456646	6.786955878	6.088773539	5.798666673	6.929215749	6.45828422	7.319438368	7.028361847	6.674347328	6.823884437	5.185393836	6.902746612	6.938105402	5.322092697	7.048895576	6.69635137	6.720195825	6.757711242	6.851420709	6.96251221
85379	7.867844673	8.325747852	7.857843763	7.95418954	8.022394455	8.190664949	8.212952688	8.104052465	7.818817078	7.929536758	8.20586789	8.254622892	8.108421943	8.25687914	8.18812677	8.316368716	7.967951947	8.164555012	7.942857603	7.784876047	8.083455916	8.023412824	8.685556962	8.413980522	8.342265079	8.426661622	8.258343956	8.643560942	8.667533898	8.409190607	8.523372256	8.661464745	8.619514411	8.396508321	8.728733353	8.32080996	8.260667169	8.71870875	8.588385012	8.591621289	8.613501736	8.584958417
1056	4.394339102	3.588020662	3.380291576	3.694493465	3.646520511	3.843333638	3.820444331	4.068428004	4.334324367	3.778145349	3.416507084	3.689116486	3.778145349	3.455991546	3.225541057	3.818883742	4.134560334	3.710453024	4.72358604	4.333904953	3.443537015	3.494658586	3.27698522	4.000693994	3.871493311	3.605251949	3.297672981	3.590960635	3.434010062	3.436295146	3.421342636	4.745878684	3.595595729	3.523187714	3.588164755	3.548925354	4.08527914	3.565431233	3.717631974	3.730020395	3.445180306	3.519843166
11100	7.742088687	7.78206697	8.081730295	7.587616239	7.666476227	7.777604371	7.93377914	7.797604573	7.736811668	7.659616182	8.128018078	7.736811668	7.695890898	7.919372942	7.782456379	7.823359369	7.610978988	8.024350285	7.704897789	7.660708274	7.696975019	7.989650206	7.96353947	8.112282271	7.803425129	7.93225153	7.905170665	8.072914073	8.037306177	7.98738558	7.960013434	8.226265343	7.91714989	7.819555771	8.109587674	7.651647896	8.016446442	8.011638264	8.043655936	8.237137201	8.067985502	7.923254036
85377	6.757194474	7.044119695	7.632963155	6.782357642	7.130544307	6.931358497	7.099367026	6.525916112	6.540460317	6.792205594	7.478474755	7.054184881	7.054184881	6.559861226	7.123475316	7.620501601	6.797162582	7.248314601	7.260561857	6.266030037	6.921740561	7.479204809	7.087922234	7.831903691	7.608747635	7.218084351	7.541789713	8.079994967	8.24868615	7.72578311	7.805217103	8.470653319	7.285470319	6.924945423	7.684426259	7.960131375	8.046936739	7.717106679	7.215085564	6.899297086	8.247502975	7.717106679
85378	3.525085658	3.984262104	4.032525169	4.185515604	3.715310974	4.119203108	4.318226611	4.025895422	3.786601963	4.288284998	3.982688397	3.885970722	3.988929262	3.3237058	3.94978398	4.360366482	4.218559141	3.749915106	4.158569249	4.19164933	4.170236747	3.750080464	4.324809283	4.45782939	4.608230442	4.210732863	4.426509139	4.548419882	4.36130507	3.843032633	4.573129868	4.484829526	4.65736536	4.644263257	4.095114237	4.553104322	4.389556317	4.271982366	4.069576612	4.389556317	4.916396566	4.19163217
11102	6.986039079	7.470951809	7.196663285	7.153612453	7.253256568	7.333164456	7.549565019	7.462632394	7.018813271	7.323550802	7.220893014	7.260875489	7.650051441	7.190692159	7.395296915	7.530497736	7.3852207	7.167098841	7.297682331	7.484579636	7.133154076	7.204804845	7.492420716	7.234286474	6.875783119	7.324894989	6.864461291	6.912823639	7.331534429	7.492510156	7.172787491	7.088678473	7.233327703	6.715762978	7.205084516	7.426865308	7.073098066	7.179701285	7.152013771	6.864603308	7.175500808	7.229597271
11101	7.359816622	7.210335568	7.371757776	7.42243741	7.584750476	7.264970986	7.63120719	7.32441449	7.359896158	7.437064309	7.151019682	7.599641223	7.437064309	7.371661454	7.494459147	7.414810377	7.286870036	7.433523493	7.285719239	7.131808917	7.498334069	7.615083369	7.512829304	7.273963655	7.348083614	7.590006114	7.255153174	7.187563691	7.242036896	7.499970409	7.466302499	7.23530084	7.226480742	7.392464189	7.207271982	7.4375752	7.144153544	7.383426204	7.405787131	7.405967848	7.186105649	7.359539379
139411	3.446624728	3.465358545	3.295342483	3.338475716	3.488012545	3.716738053	3.496239071	3.511097655	3.140886394	3.349828137	4.036579955	3.218755007	3.595414972	3.5259221	3.900554116	3.198192199	3.868190964	3.160243314	2.989908888	3.735880181	3.683098308	3.263385254	4.423001389	3.47368738	3.566952219	3.983265744	3.766329588	4.348025745	3.672981406	3.645832668	3.969015051	3.903623884	3.755490732	4.162292903	3.820780288	3.86224189	3.957909801	3.760234408	4.422699154	3.728110131	4.127938088	3.370115173
11104	7.134277301	7.168979599	6.99467548	6.844610255	7.245830649	6.882102005	6.759831216	6.958100471	6.825161509	7.075220858	6.665983196	7.075220858	7.330950781	7.060918054	7.009765453	6.764512942	6.812283687	6.731359042	7.09418431	7.356807332	7.186815477	6.801069806	7.056456514	6.996034107	7.20060257	7.243673177	7.033225481	6.490947229	7.074623682	6.875936022	6.780870469	7.221819926	6.630322848	6.759539807	6.61096453	6.833120812	6.794311948	6.870481575	7.165715693	7.214366747	6.794311948	6.673038696
11103	8.323863831	8.252345747	8.770426431	8.669978208	8.726401451	8.608243838	8.512494677	8.279271756	8.696465772	8.106900236	8.264452373	8.567680824	8.914087791	8.955352424	8.558125519	8.64895248	8.627773739	8.442206426	8.581007552	8.174273308	8.481801264	8.330826195	8.382594921	8.270563567	8.220163546	8.143349417	7.581261567	8.362049292	8.476974142	8.47892706	8.481786993	8.402662645	8.271197417	8.278967072	8.155132187	8.465628696	8.043299761	8.409496235	8.34080807	7.882396252	8.475859776	8.34080807
284297	5.944205347	6.000298303	6.359655809	6.074374284	5.663010858	6.014499793	5.608756935	6.146308401	5.925117438	5.785333489	6.399542811	5.885523066	5.925117438	6.158578934	5.885516708	6.2035337	5.873060969	6.163777903	5.488204279	6.007236615	5.931214011	6.146020069	6.195350799	5.955220194	5.982913633	5.658807632	6.303318973	6.256492124	5.969367669	5.986324282	6.004597635	5.47001257	6.376282615	6.624405758	6.001546095	6.068709149	6.66551832	5.819757523	5.908588866	6.26089892	5.782713632	5.970394102
85371	4.332409845	4.205586158	4.250528547	4.279970376	4.09426371	4.495876463	4.167939724	4.44619108	4.33838429	4.221446912	4.475748818	4.211972041	4.214340759	4.402707373	4.379873006	4.255238004	4.147742568	4.520237867	4.236946994	4.400145516	4.200821404	4.099631524	4.235483763	4.171844068	4.173766946	4.14654202	4.412018317	4.265087105	4.476782569	4.322628798	4.319555122	4.207826965	4.195446828	4.450680593	4.094792145	4.483962162	4.475636355	4.171119575	4.157704981	4.171119575	4.261464864	4.161432394
11105	3.205693686	3.006090915	3.495728283	3.077530482	3.082430722	3.40980295	3.415185262	3.521084288	3.290463597	3.133958171	3.207767581	3.410370273	3.339297226	2.758351185	3.431532749	3.399098271	3.471757026	2.758310549	3.472089564	3.483881523	3.222027025	3.483881523	3.460651148	3.332712167	3.313945555	3.500444676	3.767508648	3.812836591	3.304746032	3.650754618	3.443567087	3.419498929	3.369697387	3.465695612	3.189095111	3.934969491	2.947892453	3.595917385	3.597831622	3.324091354	3.473318025	3.416472588
284294	2.929958377	2.93535186	2.996146466	2.93112301	3.205043005	2.960216646	3.093192313	3.139705175	3.034874134	3.057025327	3.105990676	3.034874134	2.871154195	3.035413308	3.125210906	2.978085835	2.945445974	2.775798133	3.045157216	2.969132352	3.195894224	2.994758152	3.061556673	2.982125805	2.916491405	3.040446158	3.019840857	2.848777067	2.831226492	2.917800423	2.82823791	3.045543044	2.947500175	2.88650831	2.948228169	2.978759095	3.011744993	2.951903745	2.917570305	2.986237184	2.951903745	2.777165245
25759	5.605716826	6.497493465	6.483809673	6.134185826	6.236028907	6.428633073	6.351730087	5.579829111	6.018703302	6.120478158	6.442046899	6.120478158	6.120478158	6.084989445	5.731756867	6.544805713	6.239063652	6.342916217	6.334452753	6.014755609	6.092311478	6.257302736	6.474820011	6.882293869	6.060024884	5.912653362	6.483832845	6.681118707	6.502232226	5.943292637	6.298371218	6.399585404	6.32632574	6.805990877	7.130496271	6.298139464	6.8483777	6.594572303	6.251283655	6.630137552	6.752742349	5.867737
1075	7.782832063	7.562124585	6.11322211	6.539565087	6.488571916	6.838876594	7.23072636	6.928972914	7.035919217	6.422780834	6.949189979	7.606017506	6.651792295	6.717976486	7.279525681	6.817172584	6.79503736	5.797789761	7.16531655	7.863055337	7.128366798	6.643629722	6.585596764	7.894446814	7.568913888	7.400192978	7.483582564	7.695345504	7.313255712	7.742028742	7.64913259	7.223940843	6.458216037	6.737444559	7.070140098	7.477547909	6.925547885	7.05415777	7.30109	7.647090695	7.293395147	7.265202269
115426	7.840273752	7.542298027	7.462573485	8.480626599	8.157692491	7.944519058	8.09075227	7.685943398	7.599723847	7.967629902	7.967629902	7.986491922	7.970729202	7.890453211	8.003415104	8.023577492	7.944379069	7.774030886	8.03313594	7.747049469	8.192593577	7.622016557	8.245124958	7.804226115	8.345717652	8.106746946	8.177708145	7.979161458	7.950805465	8.488762868	7.39337243	7.40871326	8.67048568	8.621620395	8.523241212	7.326017094	7.684018017	8.508365427	7.986776689	8.700368233	8.674451616	8.130101882
1073	8.315882807	8.467710371	8.683534595	8.56663984	8.434287781	8.608482271	8.545549408	8.663211936	8.527376224	8.730144545	8.292084091	8.562158268	8.562158268	8.575666953	8.59114853	8.391663013	8.624397273	8.598876919	8.568588226	8.426135023	8.464756236	8.59904144	8.623398889	8.456954259	8.551071936	8.62982318	8.289237376	8.091909132	8.501298414	8.455358206	8.384300008	8.694079061	8.404725654	8.511230226	8.262515016	8.24164335	8.31397649	8.5916336	8.553762644	8.46349244	8.465875117	8.454328721
1072	9.615516844	9.589685132	9.186314062	9.405517653	9.041079508	9.313135946	8.847543695	9.12420212	9.191197289	9.666070111	8.982302316	8.96384163	9.460417057	8.84220701	9.026225313	9.477259418	9.132369902	9.396165781	9.434045254	9.466522361	9.159896054	9.402325284	9.696605546	10.03158639	9.223684504	9.304038803	9.515203679	9.618152483	9.880304655	9.714927616	9.384032547	9.491040736	9.628735158	9.296827961	9.243717315	9.490204822	9.588053826	9.168591977	9.677553258	9.676131912	9.861265182	9.344541054
1071	6.165907603	7.364068886	6.666543757	6.060859704	7.201103595	6.587385424	6.878981251	7.18372981	7.149312188	6.969167889	6.278570767	6.902540408	6.513335962	6.633365356	6.583173717	6.685548482	7.143087561	7.22117323	7.238067105	6.340844541	6.545589218	6.846118068	7.601063123	5.516396406	7.208042684	7.113251406	6.951169788	7.41398401	7.462820742	7.34373272	6.172915001	7.766521858	6.387770132	7.871339609	7.444529405	6.855410242	7.890687569	7.044974922	6.683129734	7.603008402	6.886770324	6.928049431
25758	3.292210992	2.987246426	3.109077381	3.089614079	3.164833414	3.137312002	3.183492002	3.297523657	3.142910358	3.142910358	3.222808889	3.142910358	3.142910358	3.080942175	3.146622881	3.109548752	3.118750149	3.181679743	3.001502126	3.299507219	3.144222327	3.155004574	3.023942854	3.162540769	3.254494484	3.277101465	3.350324049	3.176338111	3.191092626	3.065419396	3.009385598	3.428168655	3.146055757	3.045484455	3.040585187	3.277297056	3.326911286	3.048701708	3.140029848	3.003614935	3.140029848	3.140029848
100379174	2.931883294	2.753861468	2.905390517	2.834321716	2.532309926	2.972765094	2.937069803	2.758865367	2.961937023	2.698305835	2.929628126	2.769933356	2.797998825	2.748099833	2.804332526	2.956366718	2.942178649	2.901671343	2.705693755	2.67635967	2.734380799	2.964357642	2.511912401	2.723370157	2.859020379	2.995392468	2.851812518	2.725463663	2.715669312	2.765857737	2.9659696	2.881247105	2.815548144	2.712754466	2.764974049	2.784615569	2.984449139	2.784615569	2.538457831	2.784615569	3.011482115	2.663584288
1070	10.07438685	9.986329337	10.18418332	9.93294239	10.41197908	10.34252481	10.06779892	9.91079979	10.16860934	10.07523589	9.91160307	10.20083416	10.19021715	10.44553064	10.03980586	9.949825283	10.02793117	10.11227614	10.15282186	10.20702713	10.08443681	9.991911812	10.44167042	10.05932041	10.33158593	10.27061378	10.04146464	9.847261793	10.43024827	10.24843979	10.17056879	10.07825427	10.09730411	10.08420468	10.12069078	10.46645656	10.11330628	10.33162482	10.08816931	9.913831145	10.21817676	10.04780003
11119	7.402541224	8.191669798	7.25811496	7.804920275	7.773790284	7.757365831	8.010338218	7.500300022	7.536629108	7.552640953	8.186847501	7.538069159	7.752294119	7.607832883	7.720189268	8.036395057	7.621744156	7.807246031	7.60177517	7.334190239	7.862321328	7.954016143	7.843627453	7.590251887	8.239187124	7.771308433	8.092873708	7.834706654	7.749581903	7.873914062	8.23887734	8.338872026	8.050182182	7.395446914	7.747248976	7.868152691	7.421104883	7.837179867	7.954259968	7.973253272	8.274378601	8.048808953
11118	7.623577594	9.036285546	7.407720743	8.067960066	8.075132934	8.104772602	7.626876542	7.656555712	7.892020063	7.531490329	7.665620456	8.144181267	8.519765102	7.98712154	7.946084191	7.769501804	7.915831013	7.749495624	8.054345632	7.880867405	8.013783221	8.199023779	8.700255938	7.216100383	8.340685108	8.345075785	8.124412036	8.005124484	8.26407073	8.306974761	8.179372115	8.294828698	6.515306151	8.25624698	8.516764608	7.744228096	7.569421049	8.101114254	8.214655942	8.59308881	8.458259374	7.863243514
1069	10.80175589	10.93063115	10.84938552	10.79716375	10.82767719	10.79299331	10.76392249	10.63079493	10.76230467	11.03628455	10.67564232	10.76230467	10.7423013	10.73187718	10.75769908	10.60777618	10.90674934	10.86324119	10.999656	10.89214196	10.87450285	10.52686451	10.56516522	10.64728767	10.5894493	10.86854622	10.76045128	10.45554302	10.70951782	10.67498046	10.70695542	10.78045622	10.67283894	10.61200103	10.51074323	10.70678347	10.48790616	10.6603678	10.6603678	10.55981188	10.6603678	10.85478168
1068	3.836169527	4.086538319	3.932809304	4.074964359	3.840774984	4.105448485	3.782931428	3.981090439	4.036785282	4.036785282	3.837176418	3.941138039	3.937086163	3.960828655	3.811316397	4.125318114	3.904100094	3.971078242	3.823970592	3.982439269	3.879404956	4.03515871	4.085462293	3.893173805	3.987752255	3.928679238	4.228209939	4.003710843	4.074649465	3.858067714	4.167612974	3.939438433	3.923244697	4.041750048	3.742613917	4.015223531	3.989242647	3.855812602	3.891654163	3.989242647	4.021541168	4.113382292
85369	7.2384279	7.377651544	7.009848752	7.07656483	7.464999254	7.220925213	7.429433143	7.317684356	6.916180218	7.150553814	7.493034794	7.416709129	7.321968752	6.880325579	7.237551609	7.321780126	6.988694061	7.502164527	7.474198457	7.067778038	7.513136862	7.307078886	7.729504972	7.386110015	7.442143183	7.500135693	7.720304636	7.673691617	7.835149246	7.565219379	7.638326484	7.216029331	7.377451363	7.432934005	7.602184587	7.578091248	7.289344007	7.681457879	7.382976758	7.592457359	7.688838534	7.578091248
84034	5.881821057	5.522207212	5.631646125	5.341867272	5.281556629	5.535577443	5.365877721	5.173998236	5.426388513	5.627055294	5.553153929	5.35739285	5.386806814	5.495083666	5.714980854	5.493107174	5.48350354	5.381559279	5.407512731	5.453819928	5.755492157	5.079845715	5.444809173	6.220160637	6.031890417	6.051994329	5.657606907	5.990961203	5.987592364	6.030556457	6.007562778	5.672234918	6.096840682	6.113668824	5.780218038	5.905932256	5.924278705	5.706084549	6.226967818	6.056783985	5.803091574	5.910665341
85366	5.604998757	5.593830668	5.588303026	5.468994746	5.502662625	5.871195905	5.710253259	5.806495803	5.768417805	5.72480127	5.911700675	5.356129172	5.478578877	5.471100732	5.579322028	5.754295324	5.89774262	5.785143726	5.552667309	5.767932275	5.436816213	5.576577589	5.440612069	5.163680731	5.684868668	5.636420004	5.942018096	5.732979461	5.695812048	5.570943995	5.633185284	5.411266253	5.867017264	5.830742345	5.490661191	5.748113794	5.684919941	5.302055648	5.618879917	6.024784651	5.283807986	5.702111451
84033	4.988730282	4.804754707	4.784537499	4.998381752	4.547819916	4.853426274	4.85176533	4.376334367	4.722020008	4.7077626	4.8199055	4.7077626	4.920871153	4.892997134	4.847167123	4.68962541	4.837038585	4.680930912	4.601647988	4.888903799	4.833172869	4.709680886	4.808050885	4.82181491	4.560838221	4.357445787	5.25522189	4.870075916	4.728336072	4.667313807	4.644854115	4.879532672	4.672656386	4.947001954	4.748196986	5.086236002	5.149822259	4.73470871	4.358732073	4.783835889	4.585465024	4.697019191
11113	5.823164668	5.310994728	5.357000485	5.167735051	5.39515321	5.569260384	5.631055806	5.507502433	5.484383026	5.405444274	5.484383026	5.484383026	5.484383026	5.740507608	5.644481065	5.329913145	5.432138277	5.445535341	5.579124547	5.445621608	5.348318357	5.339856416	5.077080874	5.239691759	5.660437377	5.509573391	5.559082976	5.230111288	5.658522363	5.331678312	5.187914525	5.745994054	5.550198002	5.54357848	5.244856737	5.602274565	5.612673645	5.195768313	5.380641829	5.399323389	5.399323389	5.399323389
85364	6.727050049	7.19268215	6.978022488	7.011182445	7.337205698	7.171605286	6.945379387	7.018797306	6.681597086	7.149357335	7.169764594	7.082215193	7.149357335	6.811105587	7.087252321	7.253312194	6.982627557	7.17899124	7.201190106	6.865289747	7.009604366	7.092569872	7.30615188	7.103972497	7.005067052	7.008019886	7.02269925	6.566128332	7.134777025	6.734759809	7.179104949	7.362248999	6.888493882	7.017169944	7.147900147	6.847824551	7.109546846	6.833238143	7.146528444	6.813637447	7.052537185	7.465027442
11112	7.259632061	7.272930147	6.75069451	6.948844288	6.900250081	7.266762509	7.382228485	7.408188724	7.02405087	7.539940983	7.104139571	7.228016602	6.81813101	7.457130085	7.097176746	6.869716721	7.484340931	7.079498631	7.369996535	7.041671133	7.054480071	6.90522225	6.953924997	6.915680503	7.004107568	7.089386815	6.651443738	6.580214861	6.927445173	7.156174221	7.029037994	7.291859817	6.758270332	7.010025369	7.002176267	6.961665155	6.657532035	7.08348192	7.141177356	7.156124077	6.75619216	6.969215703
85365	9.535945263	8.977671543	9.382652562	9.190119133	9.37503427	9.081159923	9.31976207	9.263246757	9.325034861	9.247711367	8.885417418	9.551979688	9.300958511	9.272569003	9.201056291	8.752223876	9.224425386	9.274927406	9.427729239	9.669095242	9.212921121	9.12491306	9.191021432	9.565034779	9.4360403	9.637428857	9.188053365	9.236547337	9.366954896	9.020186146	9.479999275	9.21886811	8.806576605	9.576722356	9.268974277	9.296693323	9.46417257	9.326564526	9.266349985	9.161301394	9.221828758	9.296693323
139420	2.533883154	2.407779525	2.396344922	2.286575227	2.375519077	2.602029875	2.425750377	2.413059282	2.297804637	2.422093379	2.479634598	2.422093379	2.534466863	2.398552008	2.438860592	2.47440216	2.51534581	2.47402537	2.246384632	2.424517009	2.543367879	2.312929405	2.66553247	2.424093944	2.292268612	2.499099469	2.496816348	2.417882391	2.390861021	2.551374115	2.373480564	2.779363656	2.387366797	2.450647023	2.262370836	2.572612757	2.635724928	2.416757489	2.416757489	2.416757489	2.344425532	2.416757489
85363	4.178068437	3.960263679	4.066874675	4.274001515	4.237902761	4.392548117	4.243667987	4.209079301	4.202973995	4.202973995	3.990649288	4.202973995	4.361064705	4.456391811	4.312902353	4.043772427	4.421120242	4.332590187	4.189360217	3.698151391	4.254860374	4.329959322	4.176817211	4.204390601	4.653230728	4.351296365	4.294311987	4.069716858	4.336806983	4.732015691	4.121236298	4.262609099	4.528371141	4.723140336	4.430532752	4.373007009	4.322357861	4.690651749	4.574734364	3.900297245	4.421978002	4.526908609
11117	4.417103807	4.596879533	5.002355185	4.093371632	3.974530138	4.963585749	4.567712567	4.332209443	4.830888396	4.442865597	4.442865597	4.309307564	4.442865597	3.822655254	4.145482881	4.65658584	4.383225251	4.685258423	4.341492201	5.186884686	4.703621414	4.677109923	4.806824881	5.909323933	5.175878467	5.007659868	5.869851174	5.7238551	5.276859207	5.145855928	5.021986452	5.136096118	5.24744112	4.985091079	4.885735091	5.13294216	5.922661787	5.13294216	4.924481015	5.388376653	5.13294216	5.13294216
85360	6.636725289	6.539130936	6.880485634	6.458507209	6.657291941	6.546305593	6.772437802	6.587523389	6.587713797	6.587713797	6.870814996	6.543701645	6.580372745	6.470227588	6.439826581	6.780304677	6.836169461	6.754502966	6.571246609	6.89189762	6.476756426	6.499527223	6.551078224	7.058997538	6.613630377	6.456787727	6.718248273	6.866427857	6.622609339	6.863540493	6.711907577	6.980404939	6.593784106	6.647166674	6.553744111	6.697516158	6.697516158	6.697516158	6.631017386	7.075450533	6.475782725	6.697516158
11116	7.052586538	6.774900091	6.698466141	6.888409904	6.986910514	6.962752955	7.230988491	7.247707795	6.843663707	7.049744649	6.732308233	6.988417245	7.281527521	7.195926695	6.825809439	6.804297635	7.148731857	6.720818876	6.892397111	6.968797851	6.943041146	7.281424292	6.714578764	6.91994223	7.016604018	7.004464377	6.520781275	6.810077663	6.724423056	6.693858728	6.475154558	7.050886229	6.856374989	6.896698032	6.597484772	7.00385768	6.826215832	6.826215832	6.513620839	6.688275088	6.893266017	6.757550837
1080	3.46981245	3.224049576	3.154362014	3.133217361	3.238112171	3.3419736	3.279767122	3.410038335	3.286612213	3.253118924	3.338536072	3.286612213	3.240855985	3.308538412	3.262076308	3.188067441	3.228115945	3.374051439	3.31198295	3.284264586	3.253335147	3.297118329	3.179139666	3.197496709	3.225529036	3.257626964	3.509384151	3.168433845	3.275693115	3.196412707	3.074549495	3.487978106	3.12485593	3.255854587	3.275915877	3.461591239	3.308927518	3.229944828	3.204595998	3.082505743	3.229944828	3.183399419
84061	10.20281098	10.35902196	10.03448011	10.09849845	10.20377075	10.02119225	10.29201946	10.01194592	10.21927103	10.23685297	9.718000018	10.35146097	10.21927103	10.36025029	10.05541263	9.923808562	10.35079162	10.18852929	10.29052361	9.924417262	10.22534576	10.1397419	10.23905886	10.21602182	10.4533456	10.28173101	9.759617097	10.18611073	10.14098964	10.01770062	10.38197278	10.07419955	10.20031806	10.55343832	10.329731	10.18903655	10.45780786	10.24975815	10.13031155	10.29025141	9.993624512	10.20792594
84060	5.050373193	5.430768222	5.354269431	5.364082694	5.458042355	5.242318469	5.397233425	5.106565942	4.855645474	5.326206015	5.326206015	5.464468513	5.503150797	5.608908504	5.225907485	5.018034351	5.406500041	5.591415549	5.525682089	5.293467396	5.112362797	5.10556493	5.888581932	5.361282971	5.652776991	5.523493836	5.328526978	5.373600762	5.466667234	5.754381603	5.639150739	5.536362746	6.222708929	5.427474199	5.583522481	5.915634853	5.689469071	5.531519301	5.409237884	5.635229784	5.375396548	5.698647649
1088	2.554573683	2.619606615	2.591336111	2.650121299	2.743699997	2.747540162	2.618608198	2.453268272	2.588951205	2.527907763	2.722436961	2.634859747	2.652003439	2.821853717	2.641550188	2.778151935	2.595421881	2.551368637	2.577620546	2.550914744	2.456603428	2.658868277	2.646178592	2.675794676	2.382666949	2.549324269	2.458676619	2.5336858	2.500380707	2.750743991	2.700887858	2.620895246	2.573639574	2.651580537	2.426484552	2.742008397	2.722963367	2.460408997	2.561128826	2.470397068	2.473353509	2.603741643
153733	6.029584068	5.720726547	6.705984429	6.021446762	6.184480223	6.004376375	5.983795385	5.277778283	6.371397987	5.452999278	6.018278369	6.078666733	6.018278369	6.31658654	5.718196389	6.019701301	5.519202453	6.229248426	6.005356751	6.567718343	5.815673598	5.69845464	5.861525081	5.880461193	6.034176703	5.949175307	5.948180375	4.755344783	5.160610708	5.656911843	5.893553453	6.294804097	5.706994492	5.600191885	5.437256014	5.637693699	5.402735383	5.898490792	5.721146192	5.70122139	5.49197503	6.081001614
1087	2.923512829	2.902609098	3.21414333	2.895692493	2.876483035	2.963127533	2.966329818	2.896397393	2.990904445	2.943490273	2.943490273	2.943490273	2.943490273	2.833754086	2.913691616	2.980263479	3.015707995	2.990562067	2.92328251	2.875840379	2.913073244	3.069750113	2.915902111	2.835761561	2.938709193	2.981228749	3.051182967	3.168055106	2.912825491	2.842353444	2.896365921	2.995532663	3.108416278	2.954375157	3.034793519	3.197683315	3.007279521	2.916592993	2.847432697	2.956689026	2.916592993	2.916592993
440279	2.746273744	2.784326215	2.782036708	2.623028285	2.819494453	2.649478706	2.915380073	2.767368026	2.731574677	2.711783928	2.89922855	2.731574677	2.731574677	2.666373469	2.891705639	2.751222397	2.776219567	2.651198177	2.719354321	2.687867254	2.694150492	2.940923138	2.666350624	2.651868155	2.655635175	2.716055678	2.648823394	2.96694153	2.731127926	2.619850398	2.770064146	2.693739602	2.700903879	2.703136986	2.604617419	2.835735318	2.817889232	2.554724222	2.695210028	2.695210028	2.695210028	2.588625764
1084	4.795282783	4.789018083	4.639424247	4.360776268	4.439207838	4.752546481	4.784683862	4.979720193	4.901081571	4.768700022	4.762822732	4.524034075	4.519427062	4.354943881	4.824125741	4.79330864	4.690796553	4.824479662	4.445173156	5.108794271	4.545467735	4.595886405	4.522358825	4.556967201	4.697287128	4.68306361	4.826492825	5.080384471	4.694405533	4.552122253	4.631076161	4.747774992	4.500918707	4.833351513	4.683230229	4.736749054	4.736749054	4.736749054	4.433152165	4.858900672	4.736749054	4.598306581
115416	10.5057178	10.39876496	10.88947026	10.59950549	10.57789788	10.51532915	10.48051157	10.65495063	10.63815744	10.56662941	10.49813454	10.5891026	10.56860149	10.54380515	10.61825293	10.58071351	10.31804575	10.52176715	10.84562224	10.6591196	10.69087558	10.36338595	10.49009826	10.72134706	10.43865034	10.4852312	10.50545811	10.49538523	10.48015593	10.48164443	10.63041464	10.40836713	10.64463583	10.58787373	10.38365652	10.51985881	10.55474041	10.68522106	10.51243097	10.51243097	10.44086059	10.39174951
1081	3.629296724	3.594729346	3.615678687	3.29608694	4.335702015	3.461957425	3.466133685	3.483919704	4.11530357	3.527178479	3.505164601	3.384090978	3.515378261	3.460334138	3.449726098	4.285414867	3.737508996	3.620854477	3.503374283	3.426194723	3.425698513	3.601542626	3.165116183	3.426910364	3.389738971	3.47985986	3.439994837	3.18157823	3.406870367	3.536860432	3.638761719	3.475867536	3.352783805	3.472592978	3.309975412	3.682555687	3.517057187	3.40231338	3.564964033	3.330231589	3.154799086	3.228269764
440275	6.941272925	7.162681783	7.531961986	7.640555594	7.592895653	7.637437804	7.25474624	6.849694311	7.06301889	6.955766823	7.319134269	7.868978343	7.391081854	7.510561837	7.731972402	7.029800676	7.357293761	7.672515612	7.209723314	6.925269576	7.513501245	7.308628114	7.380701988	7.186263595	7.574806047	7.375725237	7.381011683	7.418786781	7.182139947	7.898135591	7.529143994	8.156344789	7.432637443	7.008278488	7.340813654	6.489785624	7.611049704	7.669989664	7.718739721	7.543276448	7.739978526	7.513896029
84067	6.17410039	6.223634456	6.425230127	6.552744294	6.333753173	6.461536205	6.07054517	6.392036496	6.018072061	6.459379672	6.496145724	6.222528808	6.464554704	6.446678206	6.262769538	6.564818293	6.086261735	6.271132389	6.314731382	6.672800303	6.317148248	5.982199487	6.239423451	6.252206482	5.921681393	5.862037914	6.213692075	6.161943472	5.970527125	6.020837831	5.980717609	6.020952778	6.350937799	6.032211267	6.140806815	6.197931972	5.8718926	6.266841442	6.210772222	5.846054954	6.176244869	5.98363829
84066	3.973574441	4.015536657	3.90791323	3.855959886	3.772663637	4.118861607	3.947516767	4.015536657	3.795937639	3.844910705	4.05872736	3.947144602	4.157037916	3.875349079	4.011741579	3.807694238	3.807694238	4.097788236	4.07394102	4.05272462	3.812039334	3.96793772	3.783492869	3.696015515	3.751170601	3.731388625	3.990116287	3.924404169	3.812599887	3.859291517	3.605969587	3.745934175	3.949625927	3.895052612	3.74534834	3.792098629	3.983893968	3.640136735	3.90293995	3.68310542	3.834650602	3.792098629
84069	5.856338117	5.995930509	6.119746318	5.844645559	5.949299191	5.993547568	5.496477087	6.02712624	5.882032253	5.755585141	6.32419052	5.673795479	5.966623709	5.993245911	5.961286269	6.090329322	5.655704192	6.085150035	5.999414566	6.007135993	5.748445887	5.764504351	6.077099529	5.930398808	5.766467253	5.673987553	5.978513664	6.245842006	6.002674563	5.981358575	6.125023777	6.234108602	6.031748199	6.097912607	5.818987619	6.088072427	6.488475042	5.86492073	5.681067375	5.999174099	5.977161287	5.977161287
85397	4.201462835	3.997211915	3.949192922	3.915236345	3.932089015	4.207805375	4.325373736	4.101779648	4.141589725	3.967230989	3.96193724	4.135124266	4.21609275	4.048601607	3.904025658	4.261306213	3.821013305	3.976297426	4.033873805	3.918605823	4.217131973	4.355120482	4.058366393	3.828266043	4.036658667	4.177462968	4.143427782	3.866480394	3.908782214	4.057315241	3.748880479	3.950068686	4.105989428	3.839652369	3.659191381	3.933120233	4.065264508	3.933120233	3.855604136	3.738069004	3.933120233	4.128988996
84068	3.390784432	3.387830906	3.333327979	3.420172224	3.679292941	3.499297066	3.475373969	3.361393977	3.45596241	3.381580234	3.477007599	3.45596241	3.45596241	3.471487501	3.312756646	3.371741693	3.535270702	3.490164083	3.428758331	3.451763258	3.400461789	3.617692482	3.545517158	3.276963387	3.632855433	3.416470935	3.345596343	3.274348114	3.32749102	3.154176036	3.375275486	3.347420157	3.31696855	3.426220367	3.39260174	3.411437323	3.353178417	3.486633825	3.353178417	3.328025156	3.226574242	3.353178417
284276	4.863721296	5.100093037	4.889166291	4.678201448	4.93897596	4.809605944	5.090360596	4.900031636	4.797483532	4.986774512	4.832466006	5.101831723	4.832466006	4.670942544	4.89623809	4.96468237	4.949802316	5.169420958	4.886139992	4.798043302	4.783168807	5.058610868	4.615888456	4.98306159	4.841554822	4.877255111	5.154287748	4.889670205	5.028764839	4.912015598	4.850347625	4.965494839	4.815262873	5.019570465	4.873699339	5.084345061	4.889601389	4.745625344	5.126132658	4.951883741	4.669107032	4.882749205
84063	5.637306028	5.765357384	6.214000422	5.854357692	5.505320679	5.793191835	6.037183131	6.003444621	5.839126553	5.839126553	5.760369333	5.839126553	5.993637184	5.873376821	5.237767249	5.908272071	5.850513157	6.205472698	6.244617271	5.802647324	5.656696641	6.030484173	5.870727937	6.136356911	5.862717908	5.262808429	6.194472346	5.922353989	6.229373404	5.643082066	6.211113548	5.506045439	5.520736832	6.657880934	5.88679125	6.14871169	5.737423307	5.941087636	5.783225774	6.167950401	6.065811969	5.63634503
85395	4.29058977	4.739906938	4.025519768	4.435412152	4.234406711	4.546385133	4.638127722	4.192456058	4.377080347	4.27565036	4.892947243	4.346936508	4.048940577	3.925454112	4.500856274	4.025560592	4.67582934	4.883695777	4.282847001	4.468808575	4.483125851	4.254383367	4.698615552	4.413328785	4.264782024	4.08646584	4.376069624	4.063860232	4.098310589	4.379097342	4.275551298	4.227742532	4.329810034	4.168274929	4.626218205	4.25901889	4.483429754	4.033650374	3.927284995	4.954807269	4.260282316	4.228182793
84062	6.586144007	6.949070425	6.639316243	6.399667216	6.458257443	6.72117837	6.678555682	6.644607828	6.660826227	6.706654205	6.379953262	6.67839132	6.742372078	6.541328305	6.562188593	6.37557945	6.566982865	6.881165139	6.703022107	6.818459545	6.265701263	6.919427655	6.553929887	6.585630467	6.449485298	6.499636827	6.876450395	6.340496653	6.754769385	6.375735751	6.464338167	6.332881965	6.589552906	6.49952624	6.530442274	6.640550252	6.435839531	6.345235398	6.553128281	6.553128281	6.553128281	6.553128281
284274	3.569062812	3.676944453	3.493639732	3.436555167	3.454721539	3.634420168	3.654478038	3.217379291	3.608469661	3.741671212	3.441580994	3.492814111	3.263236069	3.43451162	3.547799279	3.682151549	3.541642867	3.736691038	3.081654432	3.366547413	3.466562258	3.724244434	3.417193868	3.349157559	3.463920192	3.32703621	3.386545017	3.606789954	3.567764828	3.522283583	3.279684561	3.218586843	3.287993632	3.70055097	3.408989842	3.457410256	3.453083478	3.402453192	3.585508386	3.752421235	3.117695552	3.252614493
84065	8.117121519	8.113271823	8.000925078	7.665662397	7.624716307	7.820486346	7.914935179	7.814588272	7.87378623	8.23776116	7.704920722	7.937529019	7.704798738	7.660421972	7.690030432	7.995780982	7.974968611	7.977443915	7.805121667	8.053863279	7.732258167	8.030995014	7.699312362	8.135674589	7.680479194	7.649017362	7.935140843	7.941180298	7.846529114	7.719958179	7.677165639	7.888557381	7.818236609	7.821238049	7.651631824	8.027881634	7.778180565	7.778180565	7.729219851	8.011134546	7.545424056	7.722047538
284273	7.272200152	7.623601329	7.617766129	7.402393547	7.812224513	7.733423737	7.673192068	7.603576551	7.444844366	7.775405354	7.647034401	7.304856041	7.779962323	7.559047014	7.807426269	7.400511983	7.752598049	7.620295315	7.665799094	7.425178281	7.47464468	7.651669021	7.749054618	7.4806261	7.295074366	7.338500699	7.259239362	7.081422188	7.693771883	7.281807972	7.512417256	7.38623281	7.348858399	7.482299186	7.302825094	7.418162591	7.253864024	7.67825372	7.418162591	7.183187859	7.418162591	7.418162591
84064	8.84785605	9.374208213	9.218718261	9.084581449	9.298019536	9.275070091	9.344769291	9.195581683	9.122536021	8.965236191	9.48678066	9.062897654	9.374929162	9.130674462	9.156028966	9.049621557	8.991870765	9.353952724	9.305019897	9.008745023	9.093740025	9.581506132	9.576717863	9.301263202	9.493018409	9.19650577	9.284362492	9.198140989	9.248652553	9.722826207	9.347609441	9.196577177	9.011000557	9.250253095	9.063783911	9.320858029	8.839401069	9.440593897	9.30538514	9.320858029	9.432557108	9.334406294
152405	3.020337018	2.572797954	2.825471261	2.944546686	2.955774476	2.955774476	3.079857696	3.227758586	3.210171737	2.951508135	3.093711011	2.951508135	2.516963538	2.759917312	3.105251949	2.97450942	2.947901689	3.069499531	3.440349597	2.954583924	2.702328643	2.959392085	2.751933057	2.745186829	2.715278472	3.004245899	3.246136269	3.144716998	3.013960809	2.870586972	2.926134898	2.846163219	4.229694304	2.867821432	2.863184458	3.326915618	3.025987092	3.025987092	3.163523796	2.958314907	3.025987092	2.820778202
152404	6.245083772	5.637020475	5.130557394	5.13290614	5.317401157	5.785549064	6.709643126	6.642198322	6.433629869	6.219350463	5.430513291	6.050889886	4.896586527	6.111524055	6.459600698	5.987133393	6.143343565	5.434154333	6.512263088	5.620361207	5.272141605	5.455811127	4.178979852	4.184295838	5.42244566	5.028905004	4.282822684	5.481918304	5.10341913	5.883015345	5.338121649	5.470543429	4.660007364	4.260177688	6.034511984	5.133856772	4.694840779	5.042555705	5.042555705	4.636095762	5.206984035	5.858567151
84059	4.115256259	4.294429955	3.59717892	3.823056034	3.901938467	3.938405261	3.988136064	4.143322862	3.984754623	3.990674742	3.951314457	3.984754623	3.984754623	4.070723399	3.941732989	3.69947856	3.982203245	4.195970153	3.928861504	4.267048428	3.942120046	3.734030782	3.588648289	3.54725743	3.910087935	3.994116373	3.679886709	3.715392068	3.893952607	3.739939081	3.766780721	3.666924285	3.766780721	3.662754988	3.585050831	4.170194623	3.690381925	3.536422679	3.523654642	3.829786908	3.690381925	3.690381925
1089	4.567276034	4.620284341	4.617512074	4.185718159	4.194236921	4.802998914	4.544127702	4.6499277	4.628281043	4.523070338	4.598641731	4.340535568	4.523070338	4.235437021	4.534821723	4.471128226	4.493368226	4.354484185	4.55402727	4.7163695	4.51371046	4.506499472	4.364902588	4.703322237	4.556003077	4.453007202	4.671681601	4.838757021	4.372804078	4.151371817	4.225819449	4.600464561	4.33194158	5.340529311	4.328939604	4.357709219	4.710859182	4.421861788	4.273218763	4.513302438	4.430097967	4.883437275
84056	6.76463916	6.816319177	7.316098319	7.268501975	7.533698057	7.199336225	6.995729273	7.051647769	7.27594396	7.146939742	6.877860341	7.146939742	7.146939742	7.031555145	7.073021676	6.681663887	7.107925977	6.773239887	7.260036816	7.157545352	7.239078577	7.495934552	7.205782709	7.219271728	7.080875297	7.317913712	7.249099419	6.922662144	7.042603644	6.592074025	7.26730598	6.858418206	6.920737763	6.880888717	7.156125511	7.303306087	7.014820695	7.138715707	7.178236183	7.059645054	6.494310196	7.059645054
84058	9.323395335	9.597046414	9.294642484	8.894167508	9.568442453	9.472699956	9.349338599	9.238883547	9.206432381	9.287835358	9.655428002	9.261971599	9.287835358	9.186054202	9.227837404	9.230253965	9.328988201	9.710214123	9.549690889	9.161573741	9.499311316	9.227140256	9.227000829	9.617346823	9.439614477	9.361415857	9.746612697	8.980132007	9.551320875	9.105573178	9.75822367	9.532744394	9.659472671	9.181562343	9.336704012	9.220824692	9.088794859	9.189826055	9.581940968	9.677165032	9.720300045	9.507776821
84057	2.903684576	3.018361771	2.917579914	2.96131746	2.977019477	2.986312114	2.936992959	3.077056935	2.777636758	3.037806079	2.870909107	2.89343846	3.247170797	2.844616341	3.671652034	3.410724357	3.207618869	3.097228808	3.023234743	2.574403901	3.471119873	2.267507242	3.612775921	2.800929385	3.246268455	3.099259619	3.145161872	3.055459555	4.03510543	2.45135744	3.355479233	4.152187533	3.031712021	3.861733026	3.845292154	3.002434879	3.774837672	3.153043164	3.303085427	3.668032358	4.510184029	2.648895103
285593	3.251150657	3.201828668	3.221810711	3.129518913	3.228983347	3.27505884	3.351082984	3.200722077	3.232419989	3.2140482	3.232419989	3.232419989	3.271159891	3.262830432	3.349634216	3.345013587	3.275934959	3.246807994	3.105890468	3.238814754	3.143006033	3.138779342	3.253975896	3.071773347	3.223748109	3.185963893	3.426299942	3.281409693	3.176443808	3.252212453	3.183866715	3.217673632	3.410903387	3.338125163	3.466950685	3.38228043	3.364487049	3.178320697	3.098579586	3.325059545	3.293786009	3.232324972
84081	8.396042017	8.580145319	8.686952527	8.44881238	8.710492231	8.380086085	8.40713328	8.23933388	8.748670438	8.515477522	8.167714034	8.600217758	8.359032937	8.430190443	8.393007099	8.265915671	8.330122215	8.587766102	8.529267702	8.447659723	8.705703956	8.438343518	8.564664343	8.425609111	8.281717995	8.816570189	8.521330931	8.377868126	8.700715056	8.063505175	8.464191872	8.434541654	8.408385082	8.70536732	8.065818572	8.644298292	8.460620459	8.449741228	8.252081507	8.247743145	8.46661584	8.515419003
84080	6.332004016	7.024231161	6.622815467	6.898982359	6.759219024	6.972126426	6.678050009	6.601344728	6.762557291	6.498057583	6.594153368	6.838260544	6.9884019	6.59467721	6.540908393	6.64786366	6.678345421	6.874592932	6.893630799	6.649817562	6.756462322	6.950654198	6.724015042	6.81260264	6.697034292	6.48114734	6.359580771	6.233177698	6.45760536	6.274170056	6.938627016	6.576870367	6.19207197	6.588719512	6.432596852	6.707968229	6.849335479	6.335623751	6.539864764	6.480428885	6.051322678	6.650722859
84083	4.303402463	4.151380832	4.378715508	4.267097468	4.4603335	4.45627859	4.436628489	4.000906981	4.568286631	4.197029788	4.339861072	4.263968965	4.167470942	4.395140918	3.939333956	4.442877141	4.021993829	4.100981483	4.468096065	4.189690128	4.113231734	4.843658847	4.168085373	4.12808331	4.035426696	4.175223721	4.194753817	4.119131512	4.228865266	3.674651806	3.873520038	4.231287876	4.068384081	4.027110259	3.894943543	3.963072744	4.016829523	4.104732535	3.961961002	3.995780125	4.239362137	3.999575165
285598	4.501965673	4.576203345	4.601427571	4.461698905	4.389929741	4.615217342	4.209675661	4.692759994	4.531142881	4.531142881	4.577542349	4.370349975	4.531142881	4.289779445	4.519198391	4.57449794	4.489244872	4.392528752	4.666770958	4.569992956	4.436955412	4.580424972	4.428131891	4.420987247	4.642067985	4.532079588	4.773078309	4.963948676	4.838379397	4.511500189	4.19431467	4.639385445	4.770671244	4.813625385	4.292294202	4.982846478	4.765941608	4.620050729	4.501836883	4.55038479	4.353814951	4.381948008
441549	2.859103824	3.051890327	3.209031589	2.721035148	2.815286538	2.741951042	3.230642342	3.037275121	2.831075867	2.694870442	3.265169887	2.936384162	3.071397814	2.748237811	3.43264221	2.874766774	2.891207756	2.935491555	3.037652988	2.889825287	2.876578018	2.932787849	3.113586937	2.701424812	2.827673121	2.664769778	3.184480199	2.715861145	2.836636721	3.389321714	2.852430025	2.733735587	2.84839656	2.922201594	2.793098997	3.078940196	2.943684844	2.722771988	2.840879758	3.008853943	2.840879758	2.81115649
126133	5.335357973	5.741411675	5.739353628	5.193844823	5.06093872	5.610413672	5.295197343	5.601710569	5.499352541	5.462863954	5.8557047	5.243026515	5.199911441	5.3487699	5.219861181	5.549107198	5.503104686	5.607243596	5.352448124	5.554069999	5.338274438	5.503368266	5.63123859	6.233714279	5.534498041	5.481680489	5.625227745	5.603298188	5.232725814	6.004718979	5.412131273	5.61718196	5.824443029	5.954015751	5.455635244	5.966971097	5.907407242	5.330417891	5.594838798	5.723307034	5.570360491	5.487729285
126129	4.915550378	5.010430682	4.891190473	4.778018952	4.608602777	4.544584572	4.796898815	5.188094061	4.680867628	4.808388342	5.278987104	4.808388342	4.644002878	4.924161841	4.631643278	4.939132366	4.848547498	5.04437188	4.886982442	5.082848042	4.353984977	4.987755815	5.256530817	4.903543758	5.362939219	4.990627139	5.57132433	5.453342485	5.154219952	5.261433079	5.134755044	5.714719521	5.296104552	5.284594449	5.437337889	5.512224862	5.038330061	5.490988966	5.296424292	5.395730611	5.076560271	5.314614256
84085	8.03432539	7.895940839	8.060556245	8.555765092	8.470318948	8.217109198	8.019617815	8.029379365	8.242429402	8.37663797	7.658214739	8.393806559	8.119788768	8.052990941	8.074987754	7.803659275	8.046739395	7.97527668	8.020760174	8.514058389	8.321254163	8.306362421	8.302429802	7.842535925	7.944901343	8.213385408	7.74399541	7.734176709	7.832058003	7.204401952	7.819043778	7.550412579	7.854753465	7.748495766	7.640424896	7.506200567	7.824544723	8.082505107	7.824544723	7.824544723	7.498213368	7.885669849
84070	4.245115681	3.922307172	4.022730947	3.866724621	3.82365103	3.849483715	3.819506384	3.910973728	3.943932821	3.869886474	3.944040856	3.926401311	3.972446859	3.978585337	3.921535683	4.173621482	3.847562416	4.155400018	3.809648263	3.980645312	3.932184077	3.648437479	3.875074984	3.506344386	3.787201777	4.012297458	3.875834924	3.845457482	3.742895312	4.172036069	3.913081664	4.029290135	3.867057398	3.721770944	3.795650517	3.880605012	3.81695061	3.739054387	3.886327575	4.06835806	3.860092119	3.781579817
84072	2.564169699	2.36573458	2.745159791	2.411225118	2.513653488	2.586350259	2.524471892	2.471034363	2.470063141	2.533279161	2.695778976	2.533279161	2.387463714	2.415753452	2.639675946	2.411154981	2.521027308	2.528995484	2.4856464	2.444802073	2.649982054	2.558673266	2.492738032	2.539480181	2.454976364	2.480408452	2.819899814	2.307904178	2.445185367	2.356055328	2.492508021	2.565031054	2.644323867	2.307479291	2.492191852	2.594562824	2.654414456	2.419738446	2.584879013	2.440390068	2.429648498	2.286881874
84071	3.305202428	3.365519726	3.165322994	3.61387285	2.920566747	3.317093582	3.224224696	3.290445465	3.320972596	3.320972596	3.320972596	3.102778078	3.320972596	3.28946945	3.41831421	3.525681426	3.327332861	3.067843895	3.284911135	3.110024745	3.192786385	3.357993782	3.049291441	2.799052346	3.101249665	3.338722267	3.040961113	3.441023503	3.538745309	2.966892453	2.921514635	3.058805912	3.513892725	3.283354612	2.995988895	3.577409021	3.060282586	3.190155529	2.95083099	2.965945656	3.190155529	3.22998017
126123	3.989629777	3.793730577	4.330001737	4.25608656	4.2359679	4.377862733	4.021392345	4.471532507	4.446010365	4.055648666	4.326469684	4.175471312	3.9114139	4.062746946	4.022310176	4.139009447	3.938974554	4.370170062	4.257912892	4.31037088	4.112731439	4.332151907	4.437229253	3.798430937	4.497361338	4.212295849	3.98793451	4.157285535	4.159437835	3.824996603	4.242226033	4.275969467	4.223811453	4.236879447	3.821358844	4.594458486	4.437716475	3.842798946	3.995848947	4.060846627	4.012283287	4.060773883
126119	6.137485075	6.412314564	6.229876157	6.279418025	6.014976884	5.902097357	6.051610227	5.818014959	6.325913557	6.024631348	6.349755859	5.861361643	5.969769681	6.032979055	5.963147318	6.29255613	6.195118803	6.434704149	5.942732008	5.946537761	6.418990929	5.906421391	6.390076745	6.247732349	6.27460789	6.070951555	6.421511824	6.284463832	6.535604717	6.384402005	6.398753443	5.972043305	6.522683551	6.511390262	6.207791176	6.095640339	6.415314831	6.277552635	6.352705826	6.369673518	6.611794308	6.244057003
84078	6.689128814	6.836172175	6.627822199	6.852653815	6.546107106	6.992699651	7.330786568	6.573400694	6.870467765	6.83632434	6.870467765	6.989493609	6.414270151	7.254474001	6.8808777	6.176418298	6.834986842	7.018161607	6.984990173	6.738110702	6.456835361	6.904405641	7.73556396	7.093330627	7.331549039	7.208162625	7.193044787	6.814465444	7.325104183	6.874528101	7.298054386	7.463664817	7.319818361	7.250763525	7.713069818	7.403313885	7.006317054	7.444247429	7.372260387	7.079421474	7.313210678	7.330510078
84077	4.297872527	4.50964136	4.388435834	4.315832128	4.070977116	4.303713194	4.319030487	4.382806438	4.683986253	4.426364111	4.241688144	4.174159742	4.111404373	4.369923774	4.34375602	4.45851085	4.511061053	4.047198873	4.379727557	4.165617022	4.303748793	4.389698836	4.316808665	4.046522041	4.375754491	4.393473288	4.622811879	4.393408894	4.829751131	4.192888317	3.955470782	4.381705438	4.468879176	4.373007482	4.638379689	4.434589074	5.063959544	4.362713624	4.235296903	4.447784705	4.089616311	4.120166944
84079	7.842380639	8.274989234	8.01321383	8.292632997	8.471505345	8.496428553	8.305868235	8.314252007	8.300923697	8.445263896	7.787794798	8.366039921	8.349844544	8.408762917	8.34714794	8.320044007	8.117465881	8.135212445	8.411819405	7.997804933	8.019253726	8.553450641	8.286537087	8.250135318	8.586063377	8.389961513	7.81172086	8.072051705	8.592205004	8.37368254	8.172681721	8.278630303	8.016120556	8.417628474	8.126241229	8.053811291	8.195908318	8.233967145	8.480727596	8.291432385	8.312437492	8.291432385
84074	4.917192746	4.586318347	4.908108533	4.908108533	4.718861688	4.68906415	4.194848926	4.706962903	4.964549075	4.71782149	4.854442229	4.316040734	4.677412716	4.557372932	4.874916371	4.832016964	4.851277072	5.138978629	4.530976669	4.760675002	4.314772337	4.674385439	5.087339293	4.26079232	4.42210687	4.721133198	4.646990806	4.768835809	4.599213147	4.911578998	5.026776336	4.364051306	4.78553795	4.879830813	5.032375324	4.586060728	5.434850989	4.415101855	4.777045661	4.644490985	4.837943012	4.521976015
84073	3.965171947	4.091272832	4.084445873	3.728452022	3.58213675	4.076847843	3.949359362	4.015226519	3.931648232	3.909739175	4.297693442	3.84782975	3.698693704	4.220240053	3.874937842	4.073318625	3.922369867	4.106402468	3.580438326	3.842085619	3.888842943	3.9928287	3.976805054	4.17698201	3.767797884	4.140669754	3.947343728	3.854067181	3.788641351	4.153730479	3.786765082	4.208256751	4.29743574	4.222600091	3.683861822	3.816211147	4.007418641	3.927142937	4.279670851	4.05353224	3.965989598	3.97039077
84076	3.442102487	3.554274525	3.34951554	3.32670847	3.059826557	3.215644325	3.044604055	3.123708497	3.370228372	3.343753457	3.343753457	3.343753457	2.934604818	3.061559897	3.568583169	3.251035479	3.410662683	3.157150005	3.178589394	3.348830614	3.163111093	3.239605518	3.392339772	3.132595589	3.257433284	3.172634009	3.452532258	3.278334132	3.177715962	3.198419074	3.403082971	3.099132365	3.419494955	3.55904628	3.23683094	3.254800947	3.567115817	3.369117071	3.065976934	3.254800947	3.281294791	3.234775638
84075	2.693813267	2.580436744	2.657796429	2.762365535	2.45310461	2.723873386	3.069232325	2.805798494	2.823598839	2.678452644	2.840267414	2.74668745	2.50579003	2.705877536	2.698913945	3.075723311	2.904356162	2.715662794	2.720413863	2.607630051	2.575787868	2.685431553	2.506699062	2.716229856	2.50787383	2.517487803	2.758517958	2.715337606	2.596471969	2.416463223	2.89547143	2.738190839	3.2022628	2.755170557	2.644709537	3.072872792	2.950693229	2.591381283	2.404120152	2.664889775	2.664889775	2.620536196
201931	7.949589384	7.853374917	7.42451206	7.288269324	7.518413167	7.623701328	8.158414912	7.96233834	7.665149832	7.517535283	7.890526705	7.665149832	7.86113977	7.537909208	7.751415077	7.701008729	7.731348133	7.542707947	7.993270639	7.924005148	7.536051466	7.794310188	7.412785849	7.227369973	7.5392689	7.277309624	6.791062586	6.930948222	7.178866177	6.698915928	7.137798611	7.643462852	7.277446599	6.923871748	7.324079376	7.323049521	6.569086432	7.224658505	7.324621462	7.396819824	7.17216082	7.224658505
114131	4.836783745	4.666069847	4.36744886	4.438599307	4.381639459	4.775637021	4.8390969	4.960808753	4.96243003	4.680801389	4.712042066	4.657223593	4.30057168	4.92336696	4.784316751	5.053635304	4.693102325	4.571522715	4.564919259	4.753733779	4.574530124	4.247267455	4.384243212	4.509338739	4.532833065	4.683024899	4.6012804	4.784197596	4.683120422	4.911720912	4.789336121	4.400798793	4.827786204	4.950582565	4.705831083	5.005885993	4.83141924	4.636135511	4.433467107	4.655977113	4.636135511	4.636135511
114132	3.835850447	3.667788726	3.875388131	3.558228544	3.484025012	3.528186792	3.640564209	3.642355722	3.782410348	3.673595974	3.811844795	3.586259476	3.436686008	3.566208436	3.772807582	3.776915293	3.652892775	3.736545704	3.549680504	3.526275709	3.620664317	3.704823322	3.317563507	3.812880492	3.808471475	3.760394796	3.705879099	3.701850608	3.614097557	3.734383948	3.718928776	3.637414188	3.702010537	4.091852782	3.630801219	3.763759503	4.017216696	3.662386369	3.67223314	3.685459595	3.542983435	3.639306436
114134	7.411160184	6.988747004	7.860786384	8.39744669	8.019221394	8.099894062	7.044974868	7.776556285	7.959249566	7.10117119	7.512985815	7.935682164	7.976674048	7.987540755	8.281994059	7.516931552	7.703397176	7.813269846	7.329284412	7.259877065	7.459581425	7.971517691	7.726592158	7.879564875	7.058564833	7.090391573	6.268240814	6.425198961	7.453152634	7.203856986	7.747277134	7.079454621	7.144450328	6.974258146	7.075123485	7.208910522	6.961531213	7.208910522	7.468397422	7.29477723	6.997796675	7.059741474
127435	4.998125814	5.211686588	5.032540665	5.005417266	4.607587038	4.917755066	4.873745717	4.769428597	5.164831895	4.870616677	5.192168749	4.715764348	4.665685413	5.041803419	4.968252058	4.91761747	4.749663878	4.978541841	4.891037504	4.893021751	5.152668237	4.697052701	4.703662594	4.856780798	4.676749643	4.922429141	5.348697169	5.106024818	4.901880199	4.820948375	5.009177796	4.98380089	5.271159905	4.7561133	4.820708635	4.846654856	5.508838023	4.846654856	4.823242257	4.846654856	4.846654856	4.850328145
100128788	3.924528564	4.200752193	4.227454013	3.753953968	4.214954312	4.318521429	4.201214629	4.267741215	4.303395932	4.161621803	4.303395932	4.066088903	3.845587258	3.735851695	4.403582716	4.364049454	4.269232697	3.949632768	4.114741802	3.803818444	4.512275454	4.096909072	4.207375774	4.284549527	4.092742093	4.297694472	4.387017521	4.381574858	4.291834468	4.035900756	4.111600641	4.430283757	4.350070044	4.285957336	4.323346477	4.329237814	4.497805374	4.400794948	3.915111089	4.102579168	4.319540302	4.329237814
343099	3.008084534	2.969768019	3.299352519	3.071548409	2.693173752	3.099678047	3.162906627	2.84120073	3.196244723	3.027394543	3.027394543	2.85441178	2.975819621	2.938426876	3.015715948	2.733623521	3.20297071	2.78136618	2.962952558	3.204302087	3.034753479	3.035853181	3.205537421	3.115997342	3.22010773	3.165412354	3.20430676	2.984960267	3.951798119	3.064018971	2.781448596	2.860093433	3.176730678	2.897226427	2.65139873	3.076404024	3.207808635	3.05645902	2.972765482	3.05645902	3.439094555	2.767772686
127428	4.705516578	5.107686236	4.9332197	4.648941083	4.978970799	5.008065748	4.880506052	5.363497708	5.012020308	5.0492926	5.012020308	5.012020308	4.654698732	5.216543228	5.009867715	5.075798706	5.064636157	5.076300825	4.88627997	4.69356659	4.834757847	4.804727591	4.830598683	5.038220083	4.912155627	4.987223645	5.783756731	4.946554203	5.261186023	5.264574653	5.034091818	5.051333301	5.21840445	5.403886429	5.576015624	5.025626153	5.662982743	5.436596378	4.837490837	5.066799939	5.379852993	4.869366041
100128782	5.410032791	5.045522289	4.962902436	4.68250706	5.334108111	5.110460041	5.495455657	5.280490245	5.091008927	5.091008927	5.324689208	5.050534244	5.272977468	5.163438074	5.122835061	5.000829365	4.903289373	4.743344478	5.577654404	5.690879125	5.004653276	5.19837612	5.121190973	5.125611858	4.942975523	4.837326958	5.3441997	4.708558707	4.960976809	4.653248941	4.581397705	5.061592441	4.755773237	5.15011678	5.124341912	4.968044973	5.077480285	4.904434639	5.010386257	4.54725543	5.348683298	4.729510626
11061	3.448636729	3.559625051	3.716288111	3.42517898	3.355711182	3.587671786	3.670340596	3.358734885	3.782972536	3.490151573	3.591450907	3.238414357	3.490151573	3.480062341	3.303101708	3.724409106	3.575244832	3.687476662	3.311144551	3.716187375	3.426923532	3.392458216	3.729788329	3.51358616	3.711900782	3.470403509	3.364308988	3.70677066	3.534648541	3.547269774	3.449918669	3.764522052	3.489450579	3.795203229	3.522394444	3.554940913	3.981378421	3.502330815	3.554940913	3.774627101	3.406098819	3.327477577
11060	6.599213416	6.35727015	6.456168681	6.496221879	6.693576258	6.191942512	6.367229002	6.425499257	6.492638704	6.221449195	6.492638704	6.583418902	6.492638704	6.459421276	6.404995751	6.381035667	6.229316178	6.392958202	6.38755656	6.334933049	6.738752524	6.544114851	6.500057146	6.256603728	6.478316352	6.497015866	6.487038101	6.556394276	6.551537121	6.14567608	6.336937191	6.510169949	6.234769099	6.237560522	6.451236005	6.371876896	6.339969201	6.463287898	6.371876896	6.196175706	6.368888703	6.598837873
11063	2.907793889	2.791064712	2.65935232	2.795432854	2.781596343	3.008432089	2.817409247	2.680836343	2.781710694	2.781710694	2.781710694	2.913389961	2.781710694	2.568980006	2.974196866	2.71407169	2.735741456	3.068445428	2.824956247	2.784434609	2.660384184	2.90966192	2.830241688	2.792350361	2.723987464	2.638785912	2.610247452	2.753023285	2.634299502	2.687621857	2.819744227	2.588995955	2.814349901	2.762564605	2.826811151	2.778997927	2.852180734	3.012569994	2.580166718	2.679582322	2.679582322	2.517605852
619279	6.205051453	6.179385286	6.415382888	6.16333619	6.287398707	6.19934206	6.061443514	6.361219545	6.229837347	6.229837347	6.268440848	6.229837347	6.229837347	6.617310661	6.233468381	6.060182841	6.293006141	6.150982785	6.191668349	6.11409665	6.3890929	6.146957393	6.278165475	5.906503759	6.0263279	6.28699076	6.300398195	6.064596002	6.29041017	6.258785768	6.053446264	6.385457031	6.342998261	6.026561995	5.941386014	6.234694025	5.746501331	6.234694025	6.234694025	6.088337948	6.234694025	6.417032351
11062	6.046470481	5.701303638	5.973749641	5.388008887	5.346473023	5.270027965	5.626973659	5.605019113	5.757960313	5.702994488	5.171018239	5.754714632	5.678742038	5.723747427	5.749176373	5.289123192	5.404259447	5.54847175	6.109692397	6.519684539	5.24695397	5.044928037	5.549092598	5.38358219	5.635791408	5.836631538	4.905294326	5.397186077	5.41138203	5.311693573	5.681829851	5.691807344	5.600819053	5.082701764	5.525177985	6.193790497	5.338636869	5.840358062	5.041152247	5.195279502	5.52341396	5.186330364
11065	5.128987627	5.092944874	5.071367056	4.621625633	4.865464246	4.482306379	4.981291313	4.475078779	5.16658106	5.281057451	4.703580399	4.397392051	4.669398675	4.706136245	4.019978598	5.188924998	4.868163523	5.108259309	4.812551426	5.165344756	4.394502693	5.193932477	5.208876704	5.449192395	5.564393322	4.847622737	4.741571313	5.256767673	5.535689634	5.829203507	4.791155765	5.086055648	5.259213551	4.254295915	4.945488849	4.502512409	4.511429774	5.23532447	5.199955817	5.192578262	5.712853142	5.560813585
11064	5.610870148	5.484410186	5.885560351	6.046501585	5.842897881	5.519443583	5.273522664	5.377513339	5.762263964	5.64206404	5.61414644	5.465625619	5.676884642	5.909390743	5.5077552	5.860705461	5.282842896	5.279935824	5.74173897	5.742700729	5.454588449	5.86613107	6.01623982	5.384220584	5.6449512	5.495945175	5.537513339	5.332902194	6.103107648	4.893431876	5.39101535	5.339238536	5.40532527	5.802104841	5.597863813	6.035548625	5.360205045	5.293359137	5.880915523	5.151104879	5.494156643	5.494156643
63982	5.208721056	5.552041656	4.736795821	5.830535383	5.44516201	4.959613278	4.702655903	4.794703734	4.572785433	4.739067898	5.907499013	5.356450938	5.260936229	5.336289975	4.775732018	4.942704663	5.403452902	5.24240753	5.178147059	4.98795854	5.708168078	5.027251292	6.212112069	4.608805806	5.860193954	5.498701043	5.879576003	5.119829994	5.193040827	5.19787586	5.33632612	5.425556642	5.570836923	5.642790706	5.741076948	5.46634608	5.46634608	5.942808613	5.161891756	4.983788977	5.752640019	5.592740492
23046	4.729653785	4.36838337	4.490358811	4.478964771	4.373931401	4.544916441	4.441361614	4.311484781	4.403342779	4.360385259	4.781829505	4.403342779	4.403342779	4.386148219	4.735530511	4.697280821	4.427210883	4.316480894	4.173225988	4.185842003	4.464035779	4.798506965	4.318158202	4.488502156	4.506129385	4.536100273	5.283292247	4.729050898	4.810196197	4.575822068	4.804883106	4.143843113	4.795409696	4.768650203	4.293195675	4.408873531	4.455441286	4.293874635	5.117274786	4.617007936	4.455441286	4.97146122
23047	7.563514806	7.981235778	7.919819715	8.224051741	8.297607626	7.929323099	8.018793974	7.832026345	7.857744657	7.785943368	7.910827278	8.349982143	7.907723757	8.093272415	7.9812233	7.877517612	8.014570973	8.125399572	7.830978424	7.673560553	7.812840436	8.360132618	8.244846837	7.597618131	8.176257323	7.769167843	7.970193261	7.978225534	7.808568273	8.192970722	8.041468728	8.009775017	7.767800481	7.947346129	8.022835223	7.946619384	7.659152147	8.100833487	7.969212121	7.727491584	7.981569029	8.353234049
23048	9.654287318	9.906303315	10.12453226	9.770126695	9.952050239	9.602434969	9.813406607	9.645202836	9.704658708	9.707001233	9.835201812	9.883861152	9.898296755	9.827040987	9.81805893	9.554959169	9.586790371	9.8493582	9.946906902	9.700047166	10.03745914	9.930514666	10.06012309	9.800767026	9.880020528	10.0307157	10.0418876	9.62108314	9.89720007	9.79692549	9.758662839	9.797506883	9.921379087	9.838623117	9.649625597	9.83031284	9.708799732	9.83031284	9.926642998	9.975866718	9.83031284	9.824301315
23049	6.256203081	6.335368423	5.97041655	6.8015501	6.428607822	6.267191954	6.327133883	6.096134483	6.275253748	5.970079039	6.368098519	6.383401644	6.586519727	6.759109844	6.445548143	6.292883186	6.287233651	5.828051049	6.023873861	6.258042146	6.269630043	6.693423857	6.695177033	6.361421175	6.472498751	6.282330123	6.405157204	6.421472701	6.430383482	6.690068373	6.042348527	6.016249949	6.581550238	6.381821655	6.314280542	6.321155995	6.237776173	6.651751711	6.385948316	6.336644144	6.385948316	6.385948316
23040	2.832060265	2.915563498	3.087401577	2.9013891	2.837284278	3.033405701	2.825989595	2.971538463	2.907858099	2.907858099	3.073410282	2.907858099	2.845989661	2.723979025	2.883624891	2.936525552	2.80197227	3.025414977	2.930491278	2.95183515	2.888548836	3.093927107	2.922320511	2.890968854	2.841054975	2.819994059	3.066883991	2.957225457	2.782969603	2.794546688	2.827123038	2.926229924	2.851002193	2.969168656	2.732287479	2.98769321	3.042681666	2.847123	2.822779156	2.847123	2.820387154	2.717848819
23041	6.479312002	6.373710654	6.500775491	6.954115043	6.616223178	6.539373894	6.459321875	6.794102055	6.566959695	6.566959695	6.667789278	6.566959695	6.566959695	6.603587131	6.565946775	6.722615593	6.48635109	6.609337778	6.391837741	6.789004105	6.495635689	6.543835726	6.556501113	6.223747812	6.46975156	6.481627376	6.442592714	6.562714154	6.463531906	6.049003799	6.901141916	6.293968276	6.135768518	6.432823849	6.598007193	6.131469488	6.127574685	6.649605934	6.492153993	6.532733149	6.492153993	6.541349831
23042	7.500402176	7.808169132	7.539237054	7.57723567	7.622775877	7.177727171	7.692192054	7.849272597	7.286324287	7.763499189	7.619337392	7.395999111	7.882392379	7.393808691	7.511015695	7.284695512	7.371781828	7.570749601	7.618360838	8.085783939	7.519673469	7.704895406	7.46328039	7.694744838	7.282932633	7.366859048	7.630300196	7.281551756	7.248156093	7.078098122	7.292830036	7.196931093	7.290533892	7.380454838	7.113447455	7.211605432	6.910754675	7.399095192	7.335075687	7.751667253	7.223575861	7.345835413
23043	5.45651905	5.656713041	5.860495059	5.50948491	5.896473319	5.484549728	5.819656461	4.502376965	4.9177221	5.334281878	5.558768314	5.803897721	5.957618911	4.345234637	5.831036981	5.562663053	5.216092409	5.443980157	5.308042297	5.293950537	5.971027802	6.352322846	5.762688888	5.443446655	5.576137103	4.989839042	4.986692162	5.556128218	5.223116601	4.768539767	5.148514769	4.853944725	4.339665334	5.36916699	5.467741352	5.697163544	4.023484927	5.635878703	5.210954761	5.167437799	5.10079478	5.451648463
11067	7.911541255	8.173041969	9.166630496	9.057717229	9.323811236	8.691239584	7.469733829	7.483282681	7.64508858	8.733565448	9.57060503	7.747075735	8.282910475	7.747600327	7.369579868	8.712908477	8.989522934	9.216975209	8.232857733	7.470905184	8.786280332	9.280439293	7.085124154	7.502931889	6.716552588	7.474596263	7.744034151	6.99747481	6.924810575	7.73130981	7.540157283	6.9836747	7.49103533	7.283478399	6.456712554	6.813727948	7.756951133	6.904885775	7.619253508	7.803681427	6.844420595	6.893147991
11066	7.119541178	7.380902087	7.074544147	7.028212817	7.325901166	7.263468908	7.362094884	7.279514788	7.040638945	7.215603984	7.315738499	7.19837208	7.3840457	7.236974681	7.26584453	7.120119142	6.992787623	7.34838014	7.330588792	7.400211406	7.112744602	7.247652114	7.415435924	7.456983994	7.354778287	7.357984646	7.219849458	7.195726268	7.443133029	7.075554419	7.36726706	7.292559751	7.44377624	7.284524272	7.294340649	7.185071171	7.268065128	7.333137214	7.423449793	7.47144582	7.216989763	7.333137214
50674	3.658779227	3.733227887	3.638337299	3.408399119	3.345245722	3.567582177	3.589379111	3.422947127	3.563368604	3.563368604	3.481762648	3.563368604	3.563368604	3.578143217	3.553156715	3.430945745	3.52050032	3.638275798	3.501272366	3.620696753	3.413383131	3.622124034	3.717622734	3.852335578	3.594779741	3.449301142	3.649618484	3.403366908	3.773758939	3.502685949	3.652361329	3.59749943	3.731040897	3.529902979	3.39699031	3.594604663	3.594604663	3.594604663	3.594604663	3.594604663	3.653157681	3.561343651
11069	7.534777568	8.000267025	7.792673974	8.385689441	8.412187778	8.382739188	8.366659156	7.42316279	8.139061882	8.137902693	8.022920968	8.548413036	7.348392724	8.573680219	8.018288784	8.197297486	8.008391575	8.139208223	8.05237419	7.406974919	8.10295478	8.089518828	8.613618713	8.065806279	8.619388829	8.660509101	7.356185325	7.816475048	8.332637609	8.356889542	8.478608555	8.30070335	8.395207276	7.909097231	8.890764742	7.981846849	7.802345311	8.886312514	8.497142692	8.327309639	8.429554792	8.19891214
138046	5.871417892	6.151520193	5.323627759	5.64122296	5.589483438	6.362761243	6.680208795	6.503266383	6.540700137	6.338774433	5.693666648	6.251772183	5.151874244	5.544496029	6.118150547	6.473730296	6.914702496	6.095776494	6.417672757	6.174253917	5.003694415	6.108610483	4.385097571	5.493981142	6.532241099	5.195626093	4.237177323	5.02007454	4.305979261	5.162943752	5.479868046	6.590914852	6.884497105	4.735516909	5.624721841	4.502943656	4.601341378	5.728186788	5.728186788	5.572068593	5.988670002	5.904101994
11068	6.941252572	6.693203612	6.669909575	6.242949159	6.310406701	6.361964879	6.396112163	6.502454705	6.366889932	6.955628202	6.31464725	6.511621169	6.435329176	6.355884956	6.681833591	6.10316829	6.764784337	6.573684382	6.663462088	6.714057635	6.201695407	6.556774311	6.311365174	6.843044776	6.68043095	6.795712711	6.330094489	6.610268797	6.363250304	6.299951864	6.917949274	6.473072067	6.681854384	6.855470103	6.609224927	6.606719158	6.700312237	6.408692089	6.83616294	6.77567507	6.405094582	6.405094582
139378	2.965070038	3.035876992	3.130028527	3.016950559	2.683129198	2.888023628	2.840582684	3.161112997	2.949328347	2.913349734	2.977532195	2.879811367	3.1165525	3.026773569	3.087454581	3.009044396	2.999053846	3.054048658	2.668940096	2.775199819	3.040911854	3.036758108	2.606223835	2.782663515	2.940483801	3.048352652	3.00595044	2.729147412	2.796867775	2.955248117	3.0084328	2.973007294	2.541342017	2.770975627	3.006539594	3.294874237	2.830673893	2.830673893	2.662416364	2.830673893	2.830673893	2.739589592
152330	3.993528014	3.270168858	5.246506744	3.732412799	5.414663851	5.511456983	5.197871621	5.280778404	4.256416348	3.79879442	3.839794066	5.465334729	6.067032782	4.621611146	3.761972675	4.527945915	4.405618707	5.884216834	3.377914991	4.660784705	6.229620771	5.008997805	5.760645384	3.637193402	5.212413352	3.645824811	5.950691194	5.49276888	4.158388638	4.206962038	4.677462012	4.271674509	4.158388638	4.186909357	5.545513144	4.39354258	4.538915043	6.36435699	4.203409865	4.280289938	3.905579817	5.330792899
11070	6.448141633	6.926865595	6.348206254	6.440134637	6.464572016	6.717661115	6.660703679	6.553060049	6.393464066	6.691630961	6.33018838	6.733165012	6.704194102	6.351532742	6.519490543	6.659885226	6.77213823	6.949111035	6.677970165	6.623806707	6.631302308	6.174470898	6.339317017	7.026231061	6.432017329	6.598428665	6.543290345	6.637648638	7.184344898	6.752120959	6.961436982	6.629301786	6.29077102	6.649948803	6.601809927	6.567078768	6.444272345	6.48577442	6.638672235	7.0385867	6.779130416	6.804077587
404550	5.198735575	5.480139869	5.225123829	5.146114983	5.054464176	5.01514726	4.888970548	5.137645484	5.168870175	5.401423722	5.146308327	5.10444316	4.920031816	4.971342229	5.208582248	5.547938196	5.175651207	5.02294312	4.992276893	5.025039861	5.268713939	5.103314861	5.06546651	5.504605281	5.122359033	5.205776865	5.394928414	5.392164271	5.155595924	5.192235457	5.282037943	5.151739962	5.756253482	5.320171013	5.170723846	5.541500439	5.464024527	5.34883174	5.162121329	5.319403583	5.210150623	4.949782621
11072	7.635970591	7.791154885	8.476624331	9.066953624	8.312525049	7.820511654	7.840839064	8.942822899	8.486527312	8.309132549	7.128866578	8.600888209	8.619838916	7.375449671	9.055762892	8.773185791	7.781827128	7.960628157	8.547805575	7.401354014	8.861600907	8.389567736	8.070152678	8.199902336	7.765553192	7.878781707	7.766174983	7.611844124	8.05084384	8.001319403	7.970558866	7.698614477	7.756570025	7.985896024	7.899302096	8.32116936	7.78468576	7.780016142	7.83645502	8.544502781	7.696766621	7.383905304
11074	3.716782307	3.695443636	3.603448647	3.492887623	3.517271895	3.684231532	3.561362421	3.764088029	3.61110035	3.61110035	3.752144384	3.573719385	3.61110035	3.610687727	3.650642704	3.793472033	3.602803367	3.519408476	3.621354992	3.580573058	3.640153584	3.646253561	3.597349477	3.556943669	3.635876551	3.73932728	3.845128229	3.715527378	3.809946769	3.776734502	3.696415656	3.65861256	3.702967208	3.611585155	3.603135413	3.945066688	3.712534844	3.619417876	3.646482698	3.646482698	3.547299393	3.646482698
644246	6.147742521	6.683777748	9.078092535	6.431155678	6.886135811	6.750208401	6.854386386	6.528875912	6.147177281	7.566291335	7.543215063	6.069477372	7.252628462	6.478039691	6.524700045	6.598611537	7.803237616	6.842795202	6.251239235	7.98717545	6.889758922	6.927668485	6.151054065	6.416470077	8.190357353	6.236151374	7.994980793	7.771650242	7.221123418	6.215793819	6.336609285	7.912989028	6.513703797	6.553326489	7.046548197	7.472859433	6.415614858	7.084202024	6.160659919	6.50851618	8.432573795	6.792389662
11073	7.374646979	7.576270377	7.932485676	7.804184054	7.92492013	7.598995243	7.998360735	7.888114946	7.630585544	7.599426327	8.342205049	7.573099672	7.630585544	7.690529476	7.939021663	7.74844141	7.43930572	7.737267486	7.76328469	7.666422528	7.610936854	8.161207023	7.60803299	7.16381271	7.857832182	7.796940452	7.682434442	7.611824609	7.796865716	7.165762009	7.966895758	6.981073909	7.58177966	7.522677439	7.791524216	8.098276396	6.703790985	7.531902816	7.560135621	7.522490493	7.827871847	7.810840897
166979	3.891004994	3.883029728	3.57940519	3.739153899	3.659320508	3.758540218	3.830338948	3.811581734	3.795855376	3.795855376	3.748659709	3.809096257	3.701125798	3.633939615	3.799593105	3.649377583	3.735954355	3.864406816	3.934181976	3.896270762	3.6544401	3.727644543	3.825144686	3.718306994	3.97900721	3.758155453	3.756628794	3.768931706	3.820497101	3.892278248	3.981789266	3.609532634	3.818089632	3.852784071	3.614668473	3.76674175	3.895730573	3.748391636	3.748391636	3.748391636	3.913337621	3.748391636
11076	6.330931059	6.354885644	6.217431578	6.936156446	6.87179959	7.1252644	6.896751167	6.372322812	6.556612453	6.623581661	6.361335441	6.699741018	7.012696809	6.380128989	6.744799103	6.646835784	6.592194032	6.996488524	6.622925535	6.774649121	6.738221603	6.475027459	6.289192009	6.423962103	6.149630391	6.321447126	6.525862654	6.114449282	6.629522327	6.549412382	6.38347101	6.496523593	6.116739762	5.603041282	6.663370747	6.650794475	5.834683141	6.139515829	6.248954159	6.472320366	6.261492688	6.817883235
11075	3.423827782	3.370884833	3.156425251	3.081747638	3.281135456	3.183129421	3.048547673	3.241963368	3.288303561	3.24837316	3.339007061	3.220173277	3.038713116	3.0838001	3.139980303	3.356847844	3.182287047	3.231428223	3.152533919	3.206625593	3.255843654	3.44294403	3.164653615	3.345110069	3.302214935	3.276524859	4.104199682	3.236000938	3.33072523	3.462217222	3.420441929	3.292646832	3.427463068	3.338599459	3.163461516	3.654106636	3.556213877	3.373006486	3.123827935	3.341587088	3.341587088	3.281510963
200634	5.166243639	4.575053408	4.897579242	4.245081477	4.621591073	4.942623308	5.194585871	5.038008002	4.966015797	4.857412308	4.857412308	4.965953907	4.521493106	4.999580711	4.995826602	4.386278735	4.926060612	4.624868499	4.951570783	5.217533426	4.74751759	4.596637501	4.981915989	4.235449304	4.702987075	5.119072721	4.947276695	4.642177286	4.299745686	4.749580385	4.574884482	5.207700043	5.102114789	5.11207563	4.258773285	4.439894057	4.706649085	4.712141312	5.215490904	4.712141312	4.904948194	4.678115936
23057	3.614099788	3.614099788	3.822045344	3.565227108	3.525895365	3.597079195	3.724585678	3.551133621	3.680132193	3.648831017	3.723800525	3.648831017	3.435943176	3.802887877	3.834617707	3.749748631	3.557692675	3.54303565	3.428499534	3.821874647	3.527286004	3.39160698	3.6643952	3.565291618	3.615157379	3.680677824	3.449445811	3.485831526	3.732164556	3.792212348	3.50253859	3.71683887	3.528169238	3.588270553	3.431711816	3.634429477	3.698393378	3.425705451	3.634429477	3.698393378	3.634429477	3.470667031
164312	4.341829111	4.31082828	3.729055043	4.073155098	3.522950347	3.723541656	4.052084737	3.737321415	4.215335244	3.705222659	3.74216083	4.282958858	3.717009498	3.67965505	3.563752898	4.108909229	4.082720892	3.622961385	3.817991268	4.538768564	3.818703631	4.034770101	4.052109555	4.460612293	3.962792147	3.703309576	4.280274984	4.716012271	4.002801123	4.524029917	3.737615447	3.874124523	3.798466605	4.054851365	3.956084479	4.023636127	4.539531014	4.102051051	3.956060123	3.969304116	4.150506604	3.793087924
23059	6.410829523	6.53122591	6.548667852	6.427617678	5.990199006	6.560097117	6.175408216	6.4859468	6.388830747	6.300797194	6.287745285	6.581137935	6.388830747	6.589274299	6.47944661	6.318586832	6.428727906	6.297569779	6.381570514	6.434483941	6.137501525	6.525582377	6.541336325	5.937021483	6.284761738	6.409906389	6.283703247	6.173712842	6.353779177	6.601485701	6.252259089	6.634833426	6.55068098	6.127519765	5.71308552	6.052775528	6.278969542	6.503405882	6.304483019	6.189181075	6.233565788	6.593485854
138050	7.397598735	7.609218907	7.661689645	7.823951261	7.580605054	7.454575095	7.697078968	7.625562601	7.766704911	7.655112096	7.332462825	7.655112096	7.618979966	7.408383962	7.713303639	7.484111311	7.359867019	7.470235161	7.656847514	7.500265954	7.72223687	7.979950893	7.502147364	7.542221389	7.672182521	7.665322038	7.751565948	7.64386913	7.592216794	7.351650518	7.411532264	7.465688598	7.495403129	7.639982291	7.57423218	7.605270379	7.353608638	7.693779974	7.630426301	7.325571839	7.605270379	7.629987304
23051	5.958572393	6.488500761	6.004203009	5.993914349	6.35136068	6.25684261	6.233133226	5.871819551	6.004095053	6.199595351	6.273490903	6.063190011	6.17627997	6.136283348	5.941786991	5.631855717	6.387604823	6.162544591	6.124112086	6.376354664	6.073682702	6.295811037	6.402898361	5.804311273	6.063671763	6.085573308	6.33295151	6.301576769	6.035279687	6.144943721	6.061097408	6.522902513	6.109429469	6.138282516	5.380042884	6.397306648	6.343381722	5.866167721	5.796980315	5.819405234	6.175885746	6.28682579
23052	8.325937123	8.633487333	8.04911528	8.301350907	8.699637925	8.183252026	8.296437867	8.17734774	8.266816049	8.547077992	8.052822552	8.492977435	8.324342796	8.543164423	8.369183227	8.143406282	8.317033855	8.242986798	8.781156406	7.950703403	8.375925523	8.449668268	8.507104671	8.226099342	8.298539959	8.573897247	8.062722281	8.480280973	8.688699494	8.285530666	8.301246465	8.300968093	8.279343808	8.697529246	8.53449534	8.197946165	8.363347234	8.426276153	8.28168646	8.550831894	8.481378714	8.553457402
379034	3.444996579	3.39212003	3.475256467	3.188092241	3.241975014	3.508429982	3.674778286	3.389032152	3.481554527	3.30898483	3.428180969	3.428180969	3.428180969	3.503743708	3.349856479	3.568793948	3.46030021	3.557304637	3.127294619	3.452386642	3.375534308	3.339881374	3.364651871	3.20898713	3.620429207	3.406633159	3.507607975	3.447340308	3.226441513	3.480235575	3.235771006	3.317902665	3.438225722	3.694630502	3.581071314	3.512202823	3.398210912	3.398210912	3.398210912	3.63189931	3.364994003	3.245886295
23053	5.51277363	5.969374832	5.960935329	5.988607833	5.835982201	5.765913956	5.992573037	5.922248126	5.647433426	6.119136749	5.863209869	5.863209869	5.863209869	5.931914776	5.721709466	6.054452967	5.813609194	6.044007011	5.801230632	5.490439974	5.937077993	6.125783982	5.894880186	6.093273176	5.741159513	5.516393368	5.732497642	5.847465921	5.858824821	5.704705055	5.720902432	5.939615029	5.952508555	6.063996377	5.824062132	5.476672544	5.952515059	5.84539604	5.84539604	6.024675831	5.990011174	5.793477762
115399	5.027020298	5.257269438	5.080535763	4.814289922	5.08835534	5.103578359	5.01924291	5.188701362	5.106055799	4.843580736	5.374853863	4.973071655	5.074840677	4.707616236	5.225280605	5.175674193	5.118139939	4.795741267	5.093800119	5.247773051	5.110811173	5.063755511	5.216138402	5.591267179	5.019804534	5.182120939	5.07194775	5.464928757	5.047338455	5.145048822	4.999657446	4.941961634	5.6114635	5.387236429	5.012571513	5.728244202	5.156578501	4.907572201	5.305427422	5.047854708	5.209240435	5.036994964
23054	8.653736798	8.96593792	8.830392676	9.102899344	9.382610689	8.81101692	9.011811571	8.890143737	8.62172055	9.114117191	8.857290342	9.109915472	9.052947514	8.829576858	9.063275682	9.11012506	8.681046178	9.031095216	8.978046255	9.158889962	8.924037551	8.770448999	9.230829023	8.909309894	8.780539654	9.033151043	9.318491972	9.069361313	9.06663959	9.343053432	8.788810519	8.994862046	9.222735744	8.798182587	8.918356613	9.439233582	9.049054949	8.801214555	8.934577059	9.029681974	8.827364582	9.126346879
11078	7.874220077	8.031401059	8.181750609	7.646823355	7.936800075	7.956353858	8.021889584	7.786579973	7.832840218	7.901590091	8.162683382	7.823834177	7.921945443	7.861939008	7.945342499	8.122915132	7.824194258	8.021080535	7.97232146	7.792963997	7.93491779	7.885338628	8.136972381	8.353254904	8.221217412	8.097493175	8.093072114	8.436017645	8.226972774	8.169077994	8.277938306	8.31889181	8.515676735	8.109789904	8.18114862	8.255164318	8.35301359	8.255164318	8.021267433	8.158637654	8.335364471	8.255164318
11079	8.31525101	8.23485925	8.633448962	8.134496777	8.286220031	8.209729798	8.185815148	8.275326969	7.974721796	8.417062177	8.31980197	8.288470801	8.443703243	8.278782037	8.196126981	8.087675147	8.354911099	8.431958485	8.3007506	8.454442358	8.366358085	8.069215106	8.363213396	8.666205993	8.379695105	8.321339004	8.532214644	8.580188757	8.530875591	8.575215374	8.593132815	8.375032632	8.416746701	8.425641739	8.287639239	8.453839199	8.361439251	8.423490071	8.414247079	8.586034765	8.548369107	8.453839199
151011	8.220377953	8.223670261	8.224189239	8.943124238	8.049229078	8.195184233	8.030112173	8.063497706	8.411225541	8.58634738	7.619560796	8.435446813	8.098614887	8.392127191	8.261810623	7.608595258	8.587526931	8.527885871	7.892860627	8.026679081	8.573549572	8.358932303	8.459873968	8.271354613	8.321481074	8.621297655	8.275285593	7.790142958	8.159096116	8.167060552	8.027023693	8.24358467	8.131201379	8.428130613	8.572505952	8.33666367	8.177316049	8.56775232	8.620747269	7.623767813	8.305974569	8.295380513
11041	10.15838494	10.60781578	10.6893852	10.47689809	10.55415178	10.45953255	10.67333028	10.51969818	10.54141793	10.33909764	10.54156372	10.54156372	10.60422289	10.55900557	10.34933096	10.53479673	10.57390739	10.76895753	10.88463819	10.25747042	10.48535094	10.33431401	10.38852185	10.51309193	10.49251718	10.19193843	10.48057355	10.49678325	10.45084084	10.57344037	10.77613007	10.40278247	10.43559337	10.71251674	10.60256666	10.6685104	10.37692222	10.58585585	10.55698016	10.2396312	10.55466733	10.55698016
11040	5.827570801	5.544721952	5.502545321	5.519731175	6.037477525	5.541301701	5.652643795	5.977905297	5.659260224	5.62274021	5.804650574	5.350494688	6.046495053	5.413247544	5.750340691	6.056941731	5.396458519	5.666577186	5.926848662	5.584610435	5.884946672	5.584610435	5.362160819	5.596982132	5.493462099	5.150932228	5.926766172	5.65676783	5.545233489	5.840464016	5.517096742	5.479342548	5.683898348	5.576777346	5.324162943	5.508781393	5.942341195	5.714375871	5.537225034	5.11649075	5.537225034	5.537225034
11043	6.945473846	7.441388493	7.637279504	7.687583484	7.679968624	7.282081425	7.29779982	7.542180984	7.051118722	7.463123272	7.567300812	7.643257336	7.463123272	7.401572618	7.618789824	7.397187036	7.532217895	7.760399172	7.508383842	6.853415045	7.706322672	7.497381488	7.16840684	7.284066671	7.2876746	7.426205187	7.453843651	7.621345018	7.601771908	6.960600032	7.567677708	7.332767686	7.780442128	7.644082966	7.6332171	7.541752386	7.033830756	7.614279821	7.37994139	7.162980646	7.790147218	7.772221401
165679	3.075837475	3.425904673	3.784995553	2.313482805	3.724940671	2.671337138	3.026731465	2.492714265	4.606091905	2.744970557	2.520233169	2.694921785	2.65012832	3.769590903	2.555714181	2.977370011	2.633120853	2.974563846	3.058391987	3.454635867	2.627566122	3.62689915	3.385156134	2.698335665	2.594882581	5.159613354	4.825064808	2.747239118	3.247613184	4.052095846	3.155931748	3.263915282	3.289285984	4.29893591	3.039090342	2.635860105	4.866640711	3.444604309	3.812867748	2.822984598	3.441661049	3.904901446
23023	6.631969824	6.631708459	6.730647599	6.898507475	7.052670155	6.635167365	6.856416167	6.395210042	6.462435392	6.77369645	6.671510563	6.934409474	6.79833127	6.93541327	6.696050051	6.440364863	6.586078113	6.524503061	6.821354596	6.533893424	6.836872858	7.030914602	6.824337296	6.464426597	6.605069874	6.902939385	6.713577203	6.794447207	6.395224912	6.325840426	6.928775638	6.786264779	6.737649306	6.343029995	6.792676748	6.541327438	6.550568815	6.767902468	6.895814593	6.133904786	6.767902468	6.855392804
114049	8.086629055	8.169044618	7.76664623	7.583764937	7.833537908	7.710816795	7.64434976	7.834077695	7.466225447	7.938000579	7.755857891	8.133116303	7.855521057	7.872946037	7.796811511	7.981237541	7.781875352	8.253269045	7.547259442	7.85935412	7.54318682	7.931208893	7.782946623	7.871364141	7.453440503	7.912977691	8.039699473	7.681769219	7.78701084	7.885783395	7.815649428	8.388592474	7.656189171	7.85263175	7.666939032	7.438270041	7.644858775	7.801817553	7.991132383	8.129728987	7.819156385	8.044512396
23024	5.076783933	5.34017438	4.627792794	5.082128432	4.619070443	5.366919237	5.803871952	5.918799633	5.237970619	5.314563212	5.231057634	5.126846512	5.231057634	5.008698673	5.580671139	5.104003214	5.22152195	4.756927802	5.626353776	5.290292965	5.424216605	5.125250724	4.81677799	4.960579678	4.76692519	5.099047902	6.26228219	5.08076757	4.822379027	5.305667918	5.875144792	5.305667918	4.990285519	4.612271184	5.139169871	5.820196506	5.107303888	4.806986619	5.107303888	5.177815106	5.022981111	5.107303888
23025	4.086074675	4.189466579	4.200492228	4.083380759	4.156075979	4.048490764	4.127680341	4.288049126	4.253377118	4.121031943	4.319562447	3.960832532	4.135130551	4.356282428	4.242135636	4.250328602	3.943578351	4.191527931	4.089352881	3.992815172	4.093852145	4.189458396	4.096289287	4.152259718	3.964683648	4.111294207	4.210074094	4.00910501	4.11592622	4.150937882	4.158561211	3.949191706	4.083281965	4.1426048	4.340557737	4.250488199	4.310229466	3.990790808	4.027377019	3.966456502	4.080647455	4.135011999
23026	3.690312667	3.701594227	3.901372458	3.657722712	3.43542157	3.596374767	3.605322716	3.646002362	3.752607929	3.645460738	3.720136316	3.720136316	3.456269906	3.729727194	3.588821905	3.665398505	3.789836856	3.446805066	3.568977652	3.736190472	3.806837546	3.520511072	3.516072048	3.506685207	3.695272762	3.774171217	3.904459328	3.746959737	3.580868142	3.588730369	3.67947947	3.653495884	3.756410346	3.630329406	3.605614007	3.822155955	3.660329492	3.63973887	3.749620378	3.63973887	3.63973887	3.472751414
23028	7.01009227	7.218411973	6.755130272	7.093929695	6.960200121	7.042984984	7.156494413	7.37721391	6.612427187	7.101401545	7.079498388	7.393496502	7.18245593	7.390947476	7.138693823	7.184853775	6.971846906	7.117939174	7.191286309	6.976839976	6.982125095	6.988466144	7.043815658	6.941381864	6.761189797	7.10043902	7.341189506	7.112597065	7.191502415	7.224532737	7.739575357	7.286684064	6.815298606	7.10297579	6.924851523	7.147236284	6.994216339	7.193961791	6.689453301	7.272750337	7.424290233	7.281613658
23029	6.100270226	6.01665371	5.996659543	6.033539441	6.221757944	6.073315175	6.116815277	5.983118242	6.10011664	6.10011664	5.955520223	6.10011664	6.106302463	6.15520058	6.131317392	5.842061779	6.036173124	5.968830886	6.160891049	6.047172764	6.172056425	6.165801426	6.127710221	6.038932273	5.895967285	6.040043243	6.011838938	5.897496879	5.950630809	6.055191509	6.065642269	6.137658048	6.048463092	6.082528575	5.713438461	6.023555565	5.986742378	5.940681032	6.109379094	5.767635441	6.193991985	6.045049332
201973	7.7622288	7.79409445	7.670867372	7.582078001	7.582745659	7.352056813	7.545515676	7.916408275	7.496995178	7.637264486	7.675352309	8.106582975	7.299884131	7.688507115	7.742411893	7.090748904	7.939164501	7.599095101	7.913922344	8.127549952	7.521946565	7.25675181	7.497258912	6.973325495	7.535150774	8.019161236	7.695519424	7.135909124	7.148509552	7.32586249	7.650412556	7.255046198	7.670465633	7.498129775	7.888863727	7.656506775	6.736617466	7.916235092	7.613927132	7.14511327	7.656506775	7.675423526
85315	6.975288456	7.284237641	6.743455798	7.308305678	7.055682184	7.308629568	6.431368191	6.910680513	6.886533071	6.967440797	6.967440797	7.280679791	6.905270282	6.827239941	7.110139808	6.747049472	7.174893703	6.912715793	7.327437133	7.128168519	7.254527735	6.548822058	6.929844185	6.868163362	7.176646548	6.68070287	7.465370806	6.798912885	7.463774137	6.7383814	6.934237593	6.851614912	7.094670539	6.941712963	6.959788111	6.930475686	7.052320091	7.29636083	7.075436911	7.082269684	6.537199976	6.997885152
23020	10.15058535	10.36804472	10.03645507	9.926351021	10.07601218	9.909527125	10.19818964	10.06838516	9.916670727	9.980767757	10.41049819	10.02196956	10.1363218	10.27602081	10.39787719	10.21256691	10.04639162	10.15112954	9.991344026	9.908807144	9.9639153	10.02626878	10.2596557	10.19592053	10.31183969	10.26402944	10.12607077	10.56500447	10.41839138	10.48094702	10.2751023	10.50693907	10.25333755	10.2987374	10.64481283	10.38832654	9.960687126	10.38007841	10.55987002	10.30380508	10.49165967	10.43471749
85313	8.097560781	7.921460336	8.103037499	8.473803121	8.367159134	8.118531468	7.438125667	8.18839242	8.081399532	8.592199594	7.425791739	8.094237026	8.151711477	8.292809376	7.957807964	8.35370546	7.997673214	8.123186047	7.763421216	7.782919756	8.328734731	8.309199551	8.290898352	7.66405963	7.88295593	8.339239485	7.42740458	7.092154699	7.930003755	7.930958411	7.569915796	7.900425495	7.720380031	7.819448699	7.685513248	8.255826464	7.633443754	7.700105314	7.725290152	7.89710024	7.700105314	7.711825484
23022	11.19134822	11.23693701	11.53501146	11.31308433	11.79462022	11.5173521	11.29587691	11.2511924	11.65457703	11.10749448	11.17936178	11.47709105	11.49236366	11.72728118	11.38399887	11.35680421	11.58492927	11.41993255	11.23794665	11.12805468	11.2367775	11.49286514	11.34396509	11.34228895	10.76512497	11.1203143	11.2189233	11.09112482	11.33555481	11.16484902	11.24291675	11.11996131	11.1524067	11.44703878	11.35934475	11.20355615	11.11106167	11.25805978	11.18254032	10.94262555	11.37130323	11.39749592
11045	4.558540566	4.980261158	4.484834863	4.36758807	4.62573613	4.546467388	4.429137881	4.395863853	4.503299207	4.503299207	4.503299207	4.87124238	4.389510081	4.473761669	4.474220653	4.856046608	4.628168174	4.837376255	4.251666684	4.547451239	4.400696	4.611321055	5.210601355	4.944001365	5.043141526	4.657695709	4.020855664	5.03329463	5.91804607	4.655058246	4.641551516	4.692381094	4.703429964	4.611427473	4.931017434	5.12109879	5.109027293	5.12109879	4.476200934	4.827858638	4.476301056	4.863660928
11044	7.927429273	8.583726118	8.352083791	8.776069758	8.763511379	8.513126426	8.594405841	8.479545601	8.270614041	8.249502023	8.906545676	8.559546163	8.49761252	8.514792992	8.429792349	8.540725582	8.373966988	8.449477156	8.468746185	8.11583715	8.697521688	8.798964023	8.682296333	8.076397361	8.20903643	8.584612237	8.436102413	8.596835405	8.294958098	7.870605048	8.457982068	8.402328243	8.595398952	8.330102307	8.60321766	8.673188705	7.798318637	8.634011647	8.475027125	8.456234484	8.152773628	8.498682067
11047	6.769086189	6.96662452	7.700808018	6.724883316	6.951198002	6.764966138	6.862057111	7.059534047	6.840733689	7.304867746	7.051496254	6.400524955	7.25635054	6.680452943	6.63607912	7.330867457	6.643252407	7.21348882	6.757939041	6.87484673	7.090112524	7.481639991	7.494739059	7.700403252	7.203038051	6.851592634	7.054926404	7.41152932	7.357159645	6.811157183	7.060192026	6.962876937	7.305026767	7.267352664	7.105966976	6.908650776	7.51259595	7.037909595	7.43193775	7.25304817	7.285242666	6.938340483
11046	6.999196489	6.822316378	6.941669286	6.592536093	6.659821398	6.719473047	6.887643241	6.908084781	6.579749241	7.057129722	6.716309533	6.852500359	6.883385216	6.821190518	6.977145388	6.743361782	6.799706341	6.766080115	6.895034703	7.18688048	6.509607931	6.696573925	6.828232861	6.953636715	6.686348984	6.833548652	6.748659659	6.600210045	6.841785567	6.758492032	6.763228539	6.844245965	6.880150608	6.719176668	6.852940778	6.720879838	6.759119876	6.850212004	7.005271084	6.799277222	6.599928484	6.828904459
138065	5.21105685	5.534687874	5.237190281	5.664910753	5.269717112	5.380808392	6.444703014	7.664049691	7.086182093	5.535034886	5.063487984	5.535034886	5.777158128	5.317674515	6.761962887	6.110563076	5.584545172	5.777632618	6.434713619	6.389817202	5.756610631	4.696745176	4.732437909	4.778183082	5.792881196	5.189574053	4.442228152	6.572032472	5.180725217	6.994182539	5.501203062	5.263412713	6.02312191	5.284914858	4.737447263	5.434516548	5.133883431	5.063260496	5.215604864	6.266338903	5.698807556	5.519561253
153684	3.776044136	3.35722207	3.893425687	3.744907675	3.43689153	3.637180783	3.67462406	3.57712764	3.825889279	3.449280746	3.802261459	3.600083659	3.520055504	3.591575717	3.496802638	3.799705579	3.425976408	3.259055202	3.743753433	3.868770733	3.96323777	3.389953651	4.252900999	3.991311814	4.103397208	3.847226654	4.314385661	4.128711725	3.945421845	4.553642722	3.704354073	3.952528976	4.084481002	3.770693537	3.837867228	4.231095641	4.123757154	4.307476389	3.996785702	3.996785702	3.470097302	3.970254793
11052	7.097637204	6.833026172	6.95007059	7.319808789	7.34168356	6.907900941	7.011737015	7.273716905	6.830673456	6.997958521	7.201251355	7.050820434	7.375392941	7.359773703	7.063654694	6.72314089	6.989759613	7.248916787	7.208939046	6.939960427	7.298112685	7.023852822	7.395478001	7.303517972	7.442351162	7.338476127	7.119973494	6.928187756	7.065952796	7.407190537	7.193154143	7.102599109	7.483506402	7.193438151	7.45672818	7.31132792	6.959025756	7.415651845	7.222760277	6.970485626	7.492127843	7.477475571
11051	7.349708354	7.348002734	7.309209309	7.427130445	7.41209087	7.093437493	7.373830806	7.305857611	7.232304641	7.321279533	7.146416703	7.518267631	7.39288272	7.4274179	7.314858009	7.073799741	7.37039241	7.315785671	7.34936359	7.195998388	7.269767242	7.632525029	7.322139339	7.294595504	7.345953627	7.417173585	7.284135782	6.86299095	7.257729124	7.302607481	7.067932977	7.191329554	7.198260745	7.297172008	7.387891648	7.434739602	7.215037175	7.300237072	7.234119188	7.066080965	7.234119188	7.2575499
11054	6.038463649	6.320060061	5.919449774	6.05547403	6.267446479	6.172762098	6.285843889	6.239462886	6.103940344	6.207632042	6.346265959	5.914919932	6.264746344	6.31401819	6.160868685	6.216508719	6.214544421	6.270290968	5.98044029	6.180601222	6.229192425	5.914212028	6.152686456	6.183402544	5.977134055	5.939921431	6.29202822	6.419329532	6.386689963	6.122997437	6.303420022	6.190825081	6.198104916	6.150221481	6.095565456	6.180776282	6.462182729	6.060687686	6.001598439	6.180776282	6.180776282	6.206549683
23034	5.302427449	5.474904596	5.078210966	5.603507771	5.188806559	5.665786905	5.148693052	5.473321236	5.555633988	5.300475828	5.192335797	5.271153995	5.503578612	5.141501046	5.329510885	5.525620516	5.432277168	5.122253061	5.489819834	5.250045242	5.747904783	5.214753531	5.549391342	5.699612062	5.550735596	5.66671332	5.346801505	5.850516161	6.096391618	5.521546043	5.484337375	5.613718168	5.570137777	5.308553452	5.58572011	5.40885137	5.667675941	5.601257378	5.694867716	5.601257378	5.601257378	5.601257378
23035	6.550395977	6.687047496	7.063464718	7.480740512	6.991042631	6.928932076	6.640114958	6.909094909	6.987452099	6.96949994	6.299468084	6.96949994	7.277543277	6.75821319	6.870751833	6.948975706	6.896529006	6.687345776	6.955194918	6.876636964	7.078751568	6.943023939	7.220268939	6.73091351	6.955726021	7.206448984	6.356854497	6.732967867	6.913076834	7.211120572	6.5473442	6.446666499	6.532137507	6.577311761	7.139431774	6.733847186	6.282181973	6.837524979	6.625893602	6.837524979	7.194979165	7.117979417
23036	7.489882957	7.256078877	7.760256132	7.851419972	7.88340236	7.538166896	7.539036727	7.23805428	7.699102579	7.699102579	7.234579084	7.795280696	7.393798352	8.132876135	7.632187733	7.221153179	7.569212064	7.487452649	7.518883461	7.671487141	7.338802901	7.612031545	7.925613673	7.290785061	7.407126443	7.457546318	7.518616249	7.210679757	7.393352329	7.470778696	7.597389801	7.175523206	7.597175955	7.578196152	7.718824606	7.6136942	7.395908234	7.834728217	7.22643057	7.164650382	7.658530002	7.533940626
23037	6.285900149	6.458453247	6.247980477	6.067569305	6.321336637	6.078272095	6.64015993	6.182971638	6.402669482	6.507677391	6.134687342	6.402669482	5.960606555	6.531970332	6.244541041	5.930239918	6.781609692	6.060765326	6.452127135	6.360679055	6.065542894	6.239425815	6.288356212	5.92313517	6.180491912	6.324083521	5.905118925	6.030184172	6.096316878	5.655988561	5.9237826	6.148163398	6.572821795	6.679113498	6.433849321	6.039499552	6.410814447	6.183708416	6.404642862	6.023315138	6.044241378	6.183708416
23038	7.069093889	7.099646447	7.219850483	7.387156187	7.055464338	7.438820856	7.311607602	7.306970637	7.204101651	7.201516732	7.372886351	7.204101651	7.204101651	7.230859922	7.133075114	7.140409651	7.284015937	7.424238012	7.179332213	7.113051131	7.289615009	7.335594162	7.297972748	7.31068031	7.291886985	7.095582007	7.167460391	6.939061386	7.22180049	6.874544565	7.167298112	7.226522133	7.450633043	7.306051303	6.949227176	7.065419402	7.288383077	7.184572362	7.217710776	7.29858485	6.957182357	7.184572362
23039	7.077140779	7.127663431	6.776462156	7.0152915	7.210087448	7.433987287	7.378231306	7.415283466	7.064954031	7.551188426	7.008235737	7.301811058	6.94697376	7.577039926	7.231478503	6.891407888	7.332241966	7.133968074	7.299858586	7.125817689	7.042578565	6.99206379	7.335195497	6.977349837	7.087117054	7.284946717	6.793547189	6.719354043	7.423933775	7.081431156	7.187185178	7.148606175	6.996092659	7.126026384	7.22576186	7.06011126	6.806946178	7.15497251	7.265397435	7.006325789	7.134507714	7.343973873
645591	2.941907808	3.018887762	2.830981652	3.001162782	2.777087235	2.904494311	2.738078989	2.890633263	2.993463246	2.858915243	2.866177536	2.866177536	2.861206736	3.030153277	2.837155828	2.808538207	2.925805133	2.854259879	2.819883276	3.063035011	2.827874431	2.788991763	2.885398223	2.771888226	2.890958317	2.789736818	2.908097612	3.234858552	2.667226177	2.915845358	3.339931967	2.903540983	2.953634152	2.766986565	2.784700153	2.87936217	3.136015288	2.974105575	2.723996492	2.87936217	2.87936217	2.87936217
114041	3.464376401	3.274068349	3.355943627	3.232015729	3.135230355	3.383942678	3.370701109	3.407825315	3.325174569	3.331848289	3.325174569	3.325174569	3.325174569	3.158801667	3.353139643	3.39245229	3.302738391	3.334209257	3.274528688	3.420824841	3.266365124	3.341571446	3.332302232	3.26608932	3.336471936	3.278153921	3.400723509	3.629216678	3.343465575	3.426137477	3.195627529	3.137961632	3.450974613	3.450421922	3.327927016	3.272264214	3.576316971	3.319116142	3.311601915	3.391549465	3.226433614	3.319116142
114043	4.479992957	4.682260004	4.644221074	4.841453333	4.641484608	4.995636984	4.7054837	4.923260065	4.853800298	4.559665341	4.922515903	4.737154326	4.651020927	4.930689	5.022856041	4.738713427	4.622295154	4.764682919	4.646948434	4.929938503	4.704061111	4.380080047	4.742760426	4.557856591	4.530037705	4.711662492	4.81834686	4.977225991	4.773238542	4.781011677	4.865271635	4.745969772	4.778189959	4.668311644	4.972212938	4.68558553	5.225850699	4.68558553	4.699531654	4.68558553	4.68558553	4.68558553
114044	3.708346501	3.415987828	3.467198037	3.46089809	3.326107923	4.146854362	3.718106621	3.289998553	3.531889798	3.531889798	3.489018328	3.457752925	3.801123221	3.718147554	3.217451092	3.439432768	4.088974875	3.25460824	3.570327918	3.057445551	3.474556683	4.277084181	3.696139688	3.497646195	3.914032567	3.653343725	3.186520641	3.105346809	3.104530698	3.112329098	3.898164985	3.153780382	4.019697688	3.579358942	3.710909777	3.807467968	2.711849	3.91807499	3.520643403	3.673797556	3.673797556	3.336183039
23030	6.155460971	6.347817881	6.575723802	6.297687019	6.243206866	6.409313728	6.324559559	6.177318447	6.285471597	6.285471597	6.488275388	6.221398629	6.285471597	6.140969445	6.227539234	6.430653232	6.33385962	6.441986562	6.3617167	6.073246132	6.361214273	6.451013466	6.5114648	6.362923701	6.051159461	6.12685345	6.238253994	6.409239737	6.453072592	6.226611345	6.532625834	6.271554762	6.009446994	6.347486774	6.182954581	6.425613157	6.263280066	6.057299761	6.221559762	6.313439601	6.444760312	6.263280066
23031	6.442118412	6.712700626	6.171147211	6.502845086	6.588041466	6.511126512	6.725151802	6.939462462	6.279792853	6.615826641	6.615826641	6.615826641	6.744432155	6.551996259	6.592686621	6.588271527	6.770648008	6.420427383	6.581140942	6.360701084	6.720554897	6.617240833	6.854535657	6.791983455	7.081447883	6.610919867	6.610919867	7.064328201	6.669237491	6.828855378	6.845916518	7.007388511	6.518692893	7.087674041	6.904650992	6.778271762	6.712378383	6.810326565	6.577655671	7.09400218	6.810326565	7.060285789
23032	8.28764788	8.320041701	8.581974988	8.703709543	8.692995464	8.416843838	8.518608537	8.359080609	8.484076823	8.406933336	8.44810617	8.704636289	8.367271354	8.698406007	8.543081832	8.452385463	8.522938338	8.538510581	8.487949431	8.135761277	8.568142752	8.478946536	8.664491658	8.570945067	8.521606146	8.522833469	8.293616914	7.968556369	8.41047532	8.484594665	8.607271139	8.274493349	8.588901727	8.407206145	8.778771756	8.626276191	8.52842673	8.506602932	8.22516461	8.461941812	8.492340298	8.461941812
23033	5.343810157	5.627328174	5.47878154	6.138024778	5.689541472	5.518824185	5.716518005	5.638849093	5.675559065	5.570151207	5.622005427	5.792261952	5.575360968	5.691345224	5.704133273	5.797552487	5.533410972	5.939035309	5.5902811	5.061731399	5.79883457	5.928485488	5.83957317	5.391369483	5.593892699	5.260227517	5.459356733	5.337061429	5.501428935	5.51747019	5.616741805	5.430128361	5.867693056	5.346564904	5.587332467	5.59827063	5.61834842	5.61834842	5.618924927	5.257450502	5.426810262	5.59827063
11056	6.592262433	6.462346094	6.452601462	6.368623344	6.632501986	6.357328306	6.870387513	5.740737056	6.514090287	6.649805822	5.767980266	6.626311163	6.551989091	6.383382816	6.479709068	6.069747284	6.376506365	6.410091693	6.607346072	6.431765312	6.28859417	6.784375728	6.471216321	6.679104655	6.567984599	6.883894881	6.327877771	5.830541652	7.183901512	6.175342131	6.284148571	6.381028357	6.225317225	6.210418641	6.27253488	7.068216297	6.011798052	6.256965986	6.207627082	6.521767083	6.432810573	6.42016413
85300	4.662200875	4.227893514	4.293284478	4.420880494	4.393761219	4.531101279	4.619239766	4.522140404	4.576603896	4.606947145	4.518256617	4.497922439	4.097148463	4.091939032	4.53093719	4.696429948	4.410424508	4.645535252	4.29662209	4.555718945	4.383810947	4.341581773	4.172115774	4.448921782	4.474525995	4.514197421	4.484426079	4.549488975	4.474134986	4.467538401	4.555742653	4.323339705	4.487542889	4.358457302	4.499567489	4.758377354	4.403249277	4.464581856	4.464581856	4.464581856	4.299568536	4.276205136
11055	3.613528856	3.679674374	3.486712325	3.525098843	3.757550372	3.53965825	3.564602228	3.609518171	3.637321854	3.755502174	3.637321854	3.631170587	3.322791738	3.455574919	3.762508252	3.762508252	3.56005401	3.605416391	3.496883506	3.79202459	3.436282978	3.478347684	3.380744856	3.523562344	3.56146727	3.764297797	3.702481553	3.404215037	3.543200991	3.582714003	3.51221607	3.626981334	3.494479157	3.845559004	3.453312645	3.524779041	3.524779041	3.524779041	3.637184957	3.793870888	3.524779041	3.447631029
85301	5.886982994	5.48214683	5.039082171	5.572578039	5.198987559	5.335630096	5.35479108	5.310119749	5.817243576	5.364803124	5.364803124	5.364803124	5.067473102	5.17483224	5.361029714	5.4371251	5.442417634	5.342127773	5.307267493	6.014499093	5.054251679	5.351108349	5.268511294	4.998521626	5.18358971	5.112678666	5.801700617	5.804352014	5.261573913	5.388023508	5.270640637	5.36162447	5.265638451	5.259030306	5.134265878	5.507417551	5.612158925	5.085948695	5.163000875	5.018244701	5.329289523	5.477602493
11057	6.44372228	6.462601548	6.581663103	6.771035028	6.519059663	6.437301604	6.441600891	6.32830342	6.432617129	6.330822259	6.63317038	6.503909615	6.601914861	6.415450018	6.520104524	6.649144877	6.43008576	6.400230317	6.339450301	6.485217595	6.54521778	6.782263923	6.620819779	6.744792383	6.53526921	6.441819336	6.417019796	6.901798594	6.51996042	6.548970291	6.540629003	6.618579047	6.50366429	6.352064518	6.684027939	6.571273542	6.56034772	6.571273542	6.680678189	6.571273542	6.585991107	6.454311595
11059	9.668068177	9.423757231	9.954556551	9.852147021	9.834028901	9.580180006	9.439828855	9.638651447	9.867879585	9.863515523	9.300228578	9.667708341	9.667708341	9.998735876	9.599812646	9.393855163	9.54484759	9.651613529	9.780136114	9.5620369	9.69331556	9.864764255	9.527974529	9.254059452	9.356663286	9.476541644	9.463877711	8.947726935	9.383807732	9.546219002	9.034522019	9.227968374	9.334204329	9.323941907	9.228372751	9.573567193	8.929374538	9.230345064	9.446080355	9.364429798	9.32628851	9.32628851
11021	6.217388384	6.282146389	6.33660878	6.344388558	6.381393622	6.320414487	6.489917979	6.273311056	6.22874711	6.356826233	6.512246745	6.216902715	6.337943735	6.036722301	6.265375983	6.381599663	6.426290769	6.340568487	6.364909775	6.166939017	6.425935911	6.551805417	6.310777914	6.663429192	6.261840378	6.32821583	6.399574668	6.610100197	6.324110362	6.419736068	6.513604308	6.484428862	6.461284692	6.187762866	6.277172559	6.447302445	6.391006201	6.354227901	6.331158773	6.504556444	6.421589902	6.340087914
11020	5.442108508	5.903113271	6.022113297	5.550247575	5.689273157	5.595947128	5.624875982	5.684994082	5.467093454	5.832055851	5.774870406	5.553179847	5.825907889	5.42936926	5.824814959	5.793740623	5.884960458	5.968465315	5.70464052	5.819053195	5.574618415	5.47068919	5.941666187	5.778353124	5.525799393	5.972293955	5.702323064	5.439758932	5.967890533	5.935567036	6.237567001	5.84896197	5.176483317	5.997006059	5.753190863	5.578019826	5.842717033	5.996071664	5.895358469	5.808938456	5.634154981	5.911618071
23001	7.000742338	7.242343303	6.811003094	7.383553979	7.21577357	7.44378175	7.56155674	7.562340667	7.522033008	7.317137058	7.050927012	7.419096056	7.07374531	7.55490513	7.437886954	7.127489426	7.435508354	7.031513031	7.367882609	6.944281981	7.357303207	7.363195346	7.274938902	6.772819305	7.155358034	7.260007224	6.694676995	7.131371237	7.240989133	7.190164561	6.95663714	6.728805046	7.307183131	7.029362038	7.406517677	7.041267597	6.919046608	7.212333267	7.116518087	7.116518087	7.116518087	7.147895618
26996	7.358119078	7.375119401	6.414713774	6.973189444	6.591075296	7.462851122	8.122456953	7.831451877	7.261774258	7.802405996	7.261774258	7.261774258	6.68783361	6.800687168	7.633276325	7.036616763	7.204187572	6.856370897	8.154265952	7.911582949	7.655431238	6.187700471	7.103938154	6.984078497	6.903131743	7.397453576	6.681047829	6.269136063	6.808533748	7.179860267	7.160405926	6.575364017	6.812757994	6.480432613	7.311928528	6.585608741	5.991473243	7.273413788	6.854596624	7.359371379	7.293078096	6.984512954
23002	6.696222221	6.454683247	6.331817807	6.847078569	7.002297889	6.789970043	6.879270856	6.412879463	6.845530619	6.551066887	6.719969333	6.882193785	6.40455156	6.510902026	6.881071626	6.72223449	6.804147603	6.292386383	6.615993795	6.63459401	6.980802204	6.721521465	7.266686251	6.527910438	6.89088841	6.96337636	6.412365605	6.851635238	6.624071781	6.780807131	6.554220527	6.960830378	6.906690526	6.369398068	6.821018115	6.769413338	6.734704111	6.843166135	6.637794254	6.572696026	7.02043565	6.735910187
26994	9.961657969	10.09189332	10.37383268	10.42536316	10.24518188	10.25647938	10.15012862	10.23400164	10.2177868	10.30595332	9.933206052	10.25879713	10.35639063	10.27886344	10.35656937	10.18314416	10.29097499	10.37269469	10.32895639	9.928590335	10.09208355	10.34012291	10.24031701	10.2211021	10.36218666	10.18467735	10.18568341	10.09350804	10.20629512	10.31761037	10.41201459	10.03473458	10.29074547	10.37822903	10.55368428	10.46126875	10.15509036	10.41863844	10.31197573	10.39058653	10.0877857	10.15078738
26995	6.957779691	6.934090868	6.553969341	6.494979235	6.527055151	6.728896197	7.146389781	6.982851322	6.497975262	6.838566084	6.823913933	6.752032424	7.022423957	6.727653779	6.841396705	6.79344021	6.945247178	6.805292476	7.035877971	7.060796201	6.70432102	6.382942457	6.968801028	6.343494491	6.452080888	6.791856689	6.784059804	6.518089442	6.586400281	6.86832665	7.041497399	6.674486781	6.613565812	6.725948191	6.76614244	6.69469214	6.976536156	6.704148884	6.689101556	6.870930527	6.430035645	6.637750227
23005	5.041245429	5.204009062	5.34058182	5.319068263	5.399728488	5.607157723	5.335767559	5.321045372	5.52048859	5.309679573	5.390928088	5.309679573	5.070191437	5.008710926	4.96213055	5.788274168	5.549141816	5.532403076	5.219424477	5.369659025	5.309832537	5.256147109	5.421762805	5.472558596	5.34131525	5.256552801	5.249698546	5.538842152	5.796807512	6.054652635	4.875132798	5.510636046	5.378437345	5.42956392	4.866190469	5.098101566	5.495341318	5.495270464	5.461244974	5.51160541	5.40616122	5.377386019
23007	2.950924965	3.012506033	3.161051956	3.003866828	2.793257129	2.929612074	3.01790822	2.931732982	3.017062365	2.928508268	2.9776385	2.9776385	2.9776385	2.872296432	3.00233408	3.021257831	2.952378927	3.007735306	2.921360146	3.075001537	2.875262841	2.995452398	3.041272682	2.877489932	3.070837724	3.016567156	3.14156071	3.382607798	2.80945821	3.105020966	3.071514154	3.123338489	2.954998187	3.115489832	3.286709381	3.075517358	3.075517358	3.050280288	3.075517358	3.075517358	3.075517358	3.075517358
26998	2.67080777	2.874661835	2.902723376	2.835233908	2.529814869	2.960383162	2.662923159	2.695705757	2.746628731	2.763676835	2.849131233	2.761982658	2.710694919	2.860251367	2.67812943	3.017749395	2.708263588	2.867639708	2.618280649	2.859748978	2.638071235	2.62543399	2.818586949	2.579127887	2.913370081	2.799482955	3.159523281	2.812857581	3.181167445	2.866965295	2.734994111	2.857381586	2.824251817	2.827053266	2.964198718	2.845577323	2.845577323	2.845577323	2.845577323	3.04309956	2.845577323	2.845577323
23008	8.014745575	8.212855688	8.435591518	8.39884896	8.440187266	8.499374689	8.566569513	8.415824433	8.376665869	8.401158744	8.401158744	8.573975781	8.120244502	8.380376492	8.391894543	8.423591499	8.399022659	8.368733049	8.412115907	8.241814357	8.279181805	8.555366454	8.339613012	8.408237277	8.205550028	7.909824208	8.114786254	8.233716289	8.458364485	7.941514527	8.096791196	8.270885855	8.14494615	8.210441264	8.418445869	8.313360254	7.82973128	8.357787669	8.247166218	8.247166218	8.247166218	8.247166218
26999	7.758242979	8.152696672	7.162078214	7.619972771	7.807631171	8.102987862	8.634123189	8.707912988	7.540479171	8.314792694	8.22421147	7.45405993	8.372478784	8.108350043	8.202890147	7.175147629	8.231798962	7.696518113	8.553202678	8.35799463	8.381224917	7.333680286	7.111562251	7.709148311	7.985156009	7.691681367	7.550289408	7.684850933	6.686949301	7.755449098	7.973086739	8.609964032	7.81027843	6.906725734	7.690155426	7.874044427	7.356884477	6.738135775	7.823534396	8.169483518	7.675824846	7.830928399
26993	4.897736805	5.299888587	5.124488073	5.335062324	5.157383223	5.000275005	5.057256667	5.29537886	4.871914562	5.376306414	4.861641383	5.198445098	5.423280657	5.183144351	5.137089823	5.644844938	5.065827504	5.36312248	5.102777046	4.984682651	4.903493916	5.21108989	5.296009844	4.900412155	4.924986266	5.018114522	4.854952702	5.114444895	5.107870549	5.001797625	5.355132995	5.761520339	4.960581369	5.060241411	4.871666384	5.086869129	5.244324228	5.069214283	5.184182685	5.405035884	5.011879963	4.847044638
11022	3.93278005	3.226856634	3.502479042	3.522598465	3.779219469	3.424254542	3.844871846	3.67241692	3.532976691	3.532976691	4.016927433	3.450153734	3.5151092	3.290624488	3.511266983	3.478827047	3.642413285	3.781957147	3.808555229	4.035222459	3.267429103	3.619125571	3.96592354	3.703122454	4.139013527	4.101993081	3.63589328	3.45349509	3.990805857	3.715347777	3.625694539	3.77427001	3.459397758	3.887330923	4.053936185	4.190744904	3.726828612	3.595446122	4.017579486	3.726828612	3.502845663	3.869096377
84000	4.415877643	4.247101211	4.178081634	4.146034431	4.057301656	4.250020616	4.433699826	4.322566757	4.465783726	4.26590943	4.073694849	4.321847974	4.167704119	4.257763088	4.286590475	4.447101899	4.231666239	4.386174065	3.839374428	4.220480965	4.07272271	4.503083336	4.252355761	4.29883227	4.313098621	4.235732485	4.359047748	4.42307358	4.479960319	4.258563784	4.108860889	4.238729754	4.570846444	4.179580335	4.183540682	4.740147005	4.491759282	4.225958386	4.126085862	4.229316983	4.120036049	4.127115433
11025	7.577724771	7.448448059	7.053023702	6.746285122	6.662083423	6.990688709	6.935091382	6.933190391	7.321059104	7.177884265	7.260529581	6.844128825	6.594629351	7.202630192	7.328267748	7.365832656	7.11832971	6.762858712	7.017760191	7.094073592	6.753440538	6.757343029	6.649009547	7.161052737	7.090922664	7.177599474	7.045915978	7.885162124	7.093868919	7.325708012	7.149659988	7.554660521	7.392247838	7.776535238	7.045623377	6.770790861	7.569493161	6.981059109	7.559990509	7.293524527	7.485993518	7.187956744
11024	4.726604229	4.800333559	4.599161038	4.076989528	4.533422393	4.102522956	4.170828961	4.090856084	4.312157827	4.879790342	4.2776154	4.142260322	4.312157827	4.996198909	5.09112036	4.115700679	4.523889348	4.523528786	4.032424878	5.058621347	4.018763989	3.527576332	4.288722487	4.786223517	5.10675485	4.670535741	4.840227864	5.743395489	5.034582908	5.007972133	5.569319622	5.231892405	5.732894114	5.028542492	4.737901782	5.137958087	4.882695715	4.137395127	6.015827671	5.137958087	5.137958087	5.307324267
84002	6.265813281	5.758084564	6.643101229	7.246991404	6.876989266	6.278973473	6.174102649	6.815337996	6.268349509	6.322807384	6.396605862	6.310854922	7.198317623	5.983279592	6.097047031	6.784112015	6.414388974	5.884963373	6.626751696	5.874365022	7.006636639	7.48474307	6.322449597	6.669584113	6.190098928	6.410273912	5.537509033	5.868961769	5.678707058	6.227264157	5.55739627	5.688601033	5.843395954	5.976040049	5.98608572	5.877537318	5.293172346	6.34041398	6.291471612	6.225827084	5.913078596	5.842379025
11027	4.428889331	4.629815	4.776194697	4.044505443	4.020213781	4.263173783	4.136230193	4.257938508	4.27472819	4.612271524	4.27472819	3.999980824	4.443753847	4.787411918	4.771543986	4.191887091	4.359297449	4.031091953	4.358301688	4.508702828	4.346405692	3.73514219	4.043241691	4.460556639	4.612524503	4.845581609	4.047219582	5.004315797	4.416305543	4.257721889	5.122296632	4.926340019	4.813754807	4.871082357	4.284840137	4.374373869	5.419522268	4.238870943	4.875920005	4.386297055	4.523650913	4.478933069
11030	8.19308442	8.439894358	8.663391364	8.595290621	8.380486307	8.336475212	8.211915136	8.331845012	8.2710994	8.35783541	8.714827679	8.220899355	8.396461701	8.252940284	8.262656762	8.369143321	8.221243484	8.5521103	8.517858242	8.522033813	8.296492369	8.515957588	8.593182175	8.521681556	8.412605957	8.328464806	8.733751903	8.361992599	8.317718888	8.450976887	8.188959911	8.333072919	8.599665318	8.591235412	8.468675478	8.548815916	8.289682994	8.576311505	8.450244622	8.238064047	8.521164189	8.478532902
138009	2.699933875	2.960558453	2.962579119	2.900626357	2.73282366	2.909692066	2.821715659	2.850319953	2.808518021	2.832341954	2.978640614	2.832341954	2.828435165	2.784832231	2.88177348	2.835180084	2.847586761	2.81185447	2.787482522	2.970380203	2.741065949	2.926806053	3.053408937	2.968275182	2.847729921	2.796761021	2.966854577	2.908959507	2.985010125	2.939290051	2.84277215	2.812151307	2.915758248	2.859601746	2.823927724	2.879494229	3.068141406	2.730092806	2.876803091	3.032253787	2.843467439	2.800398776
11031	9.387169892	9.537892141	10.03330484	9.549459139	9.710868027	9.220217677	9.290744046	9.447972058	9.401895802	9.512834616	9.380328784	9.451159807	9.851746571	9.436898055	9.568111092	9.418462776	9.608686143	9.294869748	9.602537032	9.31136137	9.735765492	9.710593054	10.21706288	10.50455242	10.03040741	10.01670748	9.612876278	9.956626067	10.07734307	9.820703992	10.07062838	9.863616906	9.842212018	10.20627055	9.996283219	9.621846467	10.15875278	10.06902101	10.18693879	10.01727566	10.21196247	9.795032953
23012	7.324197953	7.368453638	7.634148605	7.826115654	7.788294217	7.830666812	7.787430024	7.709041819	7.647246291	7.620854879	7.404552703	7.720522536	7.888779718	7.84328272	7.920649352	7.519264646	7.523898296	7.591757444	7.692579195	7.777780454	7.506844494	7.583527989	8.148795708	8.061014804	8.0918642	8.211946567	7.697416028	7.610453553	8.367483577	7.913354093	7.925607313	7.948731425	7.714285127	7.756690686	8.22997061	7.891581012	7.888717948	8.029798089	7.962310328	7.581896832	8.18521891	8.24056284
23013	6.863782201	7.173596197	7.253496548	7.498783807	7.334006438	7.160649306	7.179902903	7.079367677	7.085952503	7.080520241	7.052642381	7.128437126	7.609537089	7.275879245	7.285543965	7.514626512	7.2292283	6.94461198	7.072248869	6.907509417	7.23036126	7.399753636	7.626581816	7.163081001	7.179902786	7.167034651	7.461327592	7.250041881	7.506732615	7.265834345	7.062628671	7.350787425	7.31254989	7.311011687	7.505357783	7.418396994	7.028100531	7.329457612	7.630177899	7.118016356	7.329457612	7.367983552
23014	10.53700244	11.01099699	11.17130299	10.90009664	11.4558743	11.00303583	10.83527571	10.692561	10.53039828	11.17443056	11.08100199	10.89347646	11.03974548	11.01285807	11.02969346	10.43613473	11.2036118	11.41476611	11.0011624	10.4156712	11.08193198	11.06467827	10.35011585	10.12161134	10.17360867	10.3771698	10.22358348	9.870513311	10.11659368	10.26685422	10.22801527	10.12933236	10.25749691	10.71717656	10.22769315	10.26917334	10.29136965	10.07517422	10.19795383	10.40441442	10.22049205	10.23434676
23015	6.875576927	6.548426341	6.844140931	8.566721586	6.889026242	7.351749908	6.922183217	6.926938332	7.083004933	6.837503708	7.803231531	7.738932027	6.084084766	8.493319464	5.972805379	6.40244182	6.746535654	7.452793859	8.279635495	7.325796183	6.077321106	7.384962217	7.862610729	7.483831223	7.814473313	7.767438472	7.639588832	7.877206538	8.388012754	8.121931032	7.531549192	7.493201902	8.441729172	7.719198297	7.822336813	8.186198203	7.01746609	8.288125106	7.891031606	6.921454059	7.851165373	8.915248244
23016	7.107677008	7.456038348	7.170797523	6.992843136	7.074153589	7.145999376	7.392536818	7.305694769	7.141053868	7.473494247	7.102928015	7.227583013	7.088774133	7.259473741	7.246649881	7.172625291	7.002709192	7.233424453	7.202203138	7.466741653	7.22713681	6.992899322	7.430140959	7.208138895	7.35480157	7.743173113	7.595262716	7.137226391	7.621859492	7.31891507	7.26888272	7.365833837	7.322772867	7.581234533	7.162348134	7.422507021	7.486228851	7.566169956	7.115541302	7.384685953	7.422448255	7.320996987
23017	4.585330299	4.601612994	4.459009955	4.297439942	4.494581139	4.457916965	4.494483345	4.712989827	4.506141253	4.506141253	4.641388158	4.432951811	4.506141253	4.576723556	4.516381389	4.64689157	4.413155191	4.604252002	4.438589224	4.477902377	4.516126118	4.453007708	4.469807098	4.500373553	4.469777646	4.560180804	4.799560205	4.870126137	4.850384159	4.594796382	4.522725247	4.71188634	4.496823459	4.555508696	4.696772831	4.618668331	4.714685207	4.407000204	4.842068329	4.690762854	4.557148014	4.520800848
23019	7.27538334	7.266359816	7.122798545	7.568941587	7.334245809	7.374312016	7.219131915	7.299098461	7.301817077	7.301817077	7.358864386	7.267573936	7.301817077	7.368773546	7.381133524	7.042310644	7.187407897	7.179174315	7.403833747	7.33894817	7.139832185	7.597369771	7.471640735	7.295616027	7.312155869	7.539228925	7.413931704	7.228682682	7.392538541	7.322392983	7.157884083	7.469900134	7.312720109	7.134553568	7.455478961	7.38562945	6.96852749	7.455010811	7.369683342	7.390950346	7.396305203	7.38562945
85329	3.8471284	3.845798752	3.800651335	3.838093006	3.701580773	4.011065243	4.082312713	3.770252926	3.829958098	3.841340688	4.176787561	3.779774643	3.686214032	3.863889827	3.92058724	3.633785118	3.767673366	4.142554745	3.809511874	3.786356395	4.072244971	3.735543423	3.656973859	3.550326443	3.926404863	3.772044454	3.964739652	4.198967416	3.917754184	4.129974535	3.898715951	3.531931847	3.998177675	3.679547759	3.771873166	3.800366122	4.183665909	3.800366122	3.655784177	4.055375913	3.638532988	3.800366122
23011	10.13428474	10.26186097	9.889053599	10.41346152	10.62891097	10.30513649	10.25822477	10.30400771	10.08434747	10.33944091	9.995368283	10.58290303	10.3476014	10.43021835	10.2957082	10.18829668	10.44905855	10.0875306	10.29058375	9.956576966	10.34298441	10.48164699	10.16911126	10.17448959	10.30142668	10.60099369	9.879933948	10.10839772	10.35677769	10.32012129	10.02507847	10.08749223	10.15831905	10.25148834	10.43422172	10.27521492	10.18984542	10.26950046	10.23879167	10.22636056	10.25265853	10.1076492
11034	12.0187322	12.00609533	12.15609444	11.98626888	12.20823362	11.89893491	11.98862264	11.97613977	12.05372219	12.0270759	11.89841592	12.05372219	12.08728982	11.99022233	12.09916046	11.88011304	12.0313095	12.04719028	12.03941871	12.01152849	12.03032043	12.03711031	11.96498615	12.06606937	12.071532	12.13845453	12.03543971	11.92270492	12.0344727	11.91675348	12.04473041	11.85387168	11.97631712	12.16590857	11.9957632	11.91995808	12.06300295	12.13682802	11.96530885	12.02381949	12.0327041	11.86993997
11033	6.080464	5.87638046	5.831880366	5.763728916	5.913392739	6.069449293	6.033677383	5.914795195	6.018392693	5.813694505	6.319968153	5.599601483	5.945948931	5.597911159	6.062505087	6.134857368	6.137820102	5.885412508	5.703812833	6.161723151	5.969822639	5.722081816	5.78872116	6.376059634	5.989989625	6.085016594	6.288303251	6.496701981	5.920026477	5.933034262	6.301654427	5.939459015	6.634675323	6.126443934	6.071299041	6.370137747	6.157772544	5.973927329	6.157772544	6.264244887	6.157772544	5.92100452
85320	3.324915832	3.322119537	3.31554339	3.240529232	3.307056938	3.484652377	3.52863715	3.129289676	3.194832786	3.362261543	3.510981834	3.220518303	3.362261543	3.473512438	3.462157925	3.187491721	3.396022811	3.210355435	3.200863935	3.216491469	3.329947704	3.476190683	3.353554207	3.206213835	3.29965646	3.258814684	3.151774305	3.464442632	3.247782236	3.403431441	3.323184848	3.15596706	3.47540591	3.127510026	3.220211302	3.650658153	3.212700133	3.188480032	3.091284329	3.386827663	3.240236875	3.197561721
11035	4.463156074	4.225854702	4.258428248	3.979942921	3.942179308	4.284940384	4.221005792	4.29672018	4.258814811	4.369539117	4.322600207	4.15958857	3.951539007	4.288190909	4.302406426	4.20329438	4.058521493	4.213833921	4.121244194	4.11949907	4.182087962	4.374791205	4.131585023	4.369300694	4.321748034	4.510277387	4.739274079	5.017819633	4.304510307	4.707687171	4.746929078	4.365244803	4.223881655	4.2844171	4.759377754	4.281103744	4.55232828	4.55232828	4.85437115	4.502111947	4.173627119	4.55232828
11037	8.555956827	8.700309253	8.570308342	8.914636817	8.139334845	8.261872087	8.883868746	8.568315306	8.501952342	8.625644899	8.318516695	8.954700108	8.485873242	8.718892906	9.02064628	8.502612108	8.450546262	8.710686709	8.805611679	8.34507028	8.59252314	8.203473899	8.840581019	8.252864927	8.744720132	8.662682539	8.794376216	8.420855686	9.075854065	8.518874789	8.770290007	8.799477722	8.965729124	8.855167582	8.697811273	8.621562272	8.533916138	8.924996825	8.805438239	8.555236412	8.775597615	8.926304512
139341	7.561599399	7.467140326	7.716850602	7.595527831	7.483697266	7.783291081	7.345544564	7.478717788	7.181591766	7.421880911	8.0169636	7.600069535	7.543860736	7.999417675	7.58694496	7.676111787	7.596458542	7.860198251	7.871698224	7.979800453	7.301030324	6.736491146	7.766733378	7.434527374	7.996158997	7.780989276	7.791366792	7.420895852	7.81490511	7.74968862	7.735262033	7.851545957	8.122331031	8.180253852	8.471326004	7.627557888	7.451277775	8.178246673	7.931163931	7.972611311	8.083082319	8.102227308
126070	4.148480488	3.871896434	4.359097006	4.888155063	4.418247104	3.872101851	4.475853278	3.942939023	4.086861764	4.270974026	4.519467024	3.860872803	4.505644158	3.673322809	3.981619211	4.180573168	4.040327524	3.971409948	4.420159504	5.263056719	4.412300632	3.919044387	4.301730087	4.048154034	4.429956208	4.487498158	4.267688383	3.311111908	3.604294939	3.431724456	4.025861722	3.863333756	3.720077748	4.429225078	3.73724322	4.165795402	3.513476599	3.733964238	4.254270467	3.88020013	3.997367019	4.017714046
166968	5.115016809	4.854455002	4.999194205	5.249237168	5.300934932	5.122852232	5.104657727	4.996429762	5.121960158	5.104041188	4.944362642	5.372666515	4.899533964	5.081742344	5.053842344	5.118719702	5.125741256	4.86546084	5.052808445	4.995666146	5.312786719	5.242500892	5.347984821	4.878602102	4.998219481	5.178706714	4.735061502	4.698936835	5.01254001	4.915891865	4.908636477	4.834981192	4.609651314	5.005621125	5.129331344	4.967600955	4.967600955	5.129173766	4.668621156	4.816816882	5.072535278	4.967600955
26974	5.720170781	5.339818292	5.598171106	5.00436744	5.720212458	5.781126527	5.907002494	5.376974978	5.104888931	5.461306764	5.782129946	5.435652208	5.968646765	6.054013725	5.107330599	5.57332267	5.610288043	5.590081434	5.909118465	5.96379449	5.205734596	5.177144536	6.141290354	5.292478695	5.954663844	6.222360902	5.917343476	5.052104551	6.335576746	5.883297499	5.554803256	5.52480306	5.41236829	6.018125371	6.517643334	5.706826175	5.262465169	6.231775139	5.757384196	5.757384196	5.685448391	6.524939525
59067	3.415201106	3.464410162	3.387946847	3.452982275	3.777774923	3.248859905	3.340865647	3.387946847	3.432332434	3.432332434	3.432332434	3.432332434	3.432332434	3.298658334	3.435847669	3.563001639	3.329044994	3.40062436	3.411298554	3.553229789	3.268932521	3.581403017	3.121638272	3.224001797	3.772197086	3.264432808	3.577136188	3.346725032	3.329553151	3.337936336	3.474766422	3.336457834	3.036501671	3.373219567	3.382183197	3.34472274	3.748710804	3.34472274	3.34472274	3.040195978	3.366595253	3.234739439
153657	3.877532813	3.635217138	3.747189356	4.037030363	3.71270047	3.943125946	3.661581982	4.004095585	3.772687108	3.772687108	4.045290411	3.901353895	3.661788631	4.154793914	3.932651786	3.873088445	3.86369014	3.751181464	3.69012984	3.667189323	3.771268403	3.823553253	3.655745042	3.674407514	3.86089161	3.515920129	3.685217546	3.820710781	3.977588334	4.052953773	3.80625115	3.725743442	3.683382553	3.727863466	3.653547116	3.713084149	4.087415426	3.713084149	3.713084149	3.768424262	3.797237771	3.55338253
165631	2.724179224	2.932757977	2.834753276	2.718406424	2.960686336	2.767225563	3.021202886	2.944906974	2.861500384	2.861500384	2.861500384	2.869069138	2.861500384	2.741140479	2.850573356	2.994860519	2.830324617	2.903194892	3.00871958	2.87643363	2.722995154	2.821797809	2.916076273	3.162321023	2.759434381	2.810972795	2.779939484	2.983247059	2.874390172	2.885592032	3.085330691	2.928119332	2.79493524	3.083988214	2.982623817	2.979318404	3.046020196	2.744889141	2.975897168	2.879885516	2.763972963	3.089429164
26973	7.004307974	6.900367183	6.916245679	8.789228012	8.400559924	7.8266917	7.321271956	7.61102853	7.534811789	7.534811789	7.094493874	7.176298594	8.62022589	8.009606384	7.168701845	9.125637235	6.857507462	6.705651431	7.319640608	7.082085763	7.87019334	8.337815815	7.317296167	6.898639426	7.422068769	7.081671618	7.303675399	7.271820097	6.875665551	7.196601952	6.621655285	7.678875908	7.017722925	7.196601952	7.06279328	7.151568861	5.656933562	7.66919306	7.346603033	7.318646239	7.385704527	7.651522537
126075	6.070387031	6.196845213	6.223408798	5.870577921	5.816813679	5.879062303	5.907578672	5.983141592	5.959875513	5.966423759	6.459883764	5.799953692	5.814431225	5.863277041	5.994055085	6.170658945	5.998044773	6.230208016	5.982242152	6.103088295	5.677819285	5.964680352	6.090664406	5.984062004	5.727788732	5.697225324	6.393305855	6.235445557	6.132069015	6.148024172	6.13597659	6.17305085	6.107236957	6.172286857	5.922289394	6.158317483	6.360085075	6.098056694	5.798324248	6.351111274	5.724987553	6.053299587
126074	5.442697664	5.391465739	5.573440126	4.687634943	5.057837156	5.116907032	5.412331307	4.943758066	5.188620997	5.228702937	5.276116674	5.352965668	4.974854663	5.080490085	5.217012098	4.558245324	5.100521603	5.709847298	5.361199041	5.008084825	5.011388802	5.759350324	5.464279007	5.523812559	5.473748002	5.426647293	5.393596223	5.6305291	5.360311552	5.681551031	5.528149197	5.50389248	5.353604777	5.36493503	5.189434306	5.216030754	5.810795531	5.441389261	5.441389261	5.908740625	5.152154978	5.190593662
11009	3.265955363	3.208556507	3.309641128	3.380945888	3.367241624	3.225306055	3.415590564	3.352264224	3.3400042	3.317019883	3.317019883	3.202412468	3.430602299	3.178282862	3.152317787	3.353956007	3.333810694	3.385881202	3.37726897	3.388122528	3.362286359	3.330795305	3.136882791	3.772214534	3.258378305	3.393282568	3.363996226	3.349968825	3.359711783	3.213820104	3.207688729	3.181949755	3.501876823	3.313119383	3.435388505	3.354782817	3.405126197	3.354782817	3.153857541	3.604587587	3.225332281	3.286621537
85358	7.397176603	8.235839868	7.977057763	8.20180615	8.576833182	8.469322835	8.230558174	7.718616918	8.051509506	8.16588222	8.454048233	8.4696044	7.305583273	8.137377459	7.90092704	8.293927016	8.697410578	8.226153109	8.043435149	7.639112111	7.95287274	8.298061196	8.750928381	8.049280678	8.450668864	8.852997132	7.95636975	8.684166595	8.38304021	8.889193537	8.043462304	8.884078661	8.763142721	8.64854794	8.667952694	8.232206649	8.669263985	8.593886216	8.890644158	8.556027982	8.642511458	8.27917937
11001	9.232501648	9.727822101	7.979658973	9.106609622	8.707231436	10.28151097	10.61038053	10.97664164	9.032593742	9.810334158	9.767173772	9.228699882	9.991594626	9.580491274	10.06974973	9.596871966	10.05155609	9.537640261	10.27973064	9.601215235	9.744487154	8.217301485	5.47893675	7.41202314	8.358993874	8.618230297	5.620468234	8.161204215	7.410906437	8.924606234	7.701789014	8.901978249	6.36662284	6.83158141	8.362667613	8.179078057	6.919366153	6.665352339	7.852406314	7.703833954	7.352992197	8.632885265
11000	6.634641028	6.965439924	6.265899497	6.84295716	7.004481641	6.797651855	6.326516381	6.071170485	6.688557025	7.06035751	6.107239029	6.935728911	6.276379197	6.593936359	6.670715928	6.776372952	6.92947502	6.188413506	6.366021579	6.329136669	6.326567479	7.327495852	7.105833431	7.1797903	7.177259631	7.482257806	6.942849113	7.562542509	7.421414344	7.184994351	6.793423627	7.020410497	7.582568633	7.095546452	7.197623665	7.38114335	7.137662434	7.157174592	6.694477755	7.774984565	7.137662434	7.137662434
11005	3.285286901	3.777359509	3.837113341	3.579668329	4.240172093	3.634894922	3.433614437	3.373785116	3.835919162	3.470205829	4.16877907	3.402264078	3.37541613	3.23798573	3.463430254	3.331176353	3.614385906	4.433498311	3.889412554	3.613761157	3.138833445	4.122915265	3.096419777	3.022711388	3.589383996	3.235796519	3.417094784	3.537132681	2.985926648	3.589085968	3.122256652	3.435492181	3.496393894	3.592550403	3.188879231	3.458851605	3.742640141	3.292935248	3.292935248	3.324904907	3.179170678	3.064196744
11004	4.414100696	4.354747165	4.191420218	4.320600221	4.548724719	4.378802501	4.352856546	4.506008539	4.494242731	4.413315419	4.38092851	4.355533219	4.288282284	4.371908373	4.340175161	4.262004454	4.416230449	4.296586919	4.419125349	4.591043628	4.378722684	4.347682282	4.459907417	4.565196285	4.592107312	4.425727532	4.867365492	4.686866991	4.592102145	4.506016158	4.42371395	4.637895739	4.53529112	4.510337345	4.558168208	4.736147975	4.50944979	4.529288214	4.480815594	4.648568833	4.616174297	4.413022636
85352	5.539899226	5.478502376	5.074088693	6.134585044	5.159077925	5.841318106	5.021726772	5.114485885	5.77210501	4.951821005	5.204680982	5.676404787	5.480043177	4.895575578	5.196098357	6.246504583	5.162768504	5.435979817	5.138516613	5.668215981	6.126195308	4.816653295	5.12876221	5.417779282	5.515074849	4.809942277	5.30214028	5.34500199	5.129401416	5.103952882	5.063761201	5.076319605	4.972848394	5.2406668	5.359542473	5.475049588	5.243048568	5.180825461	4.96216841	5.180825461	4.933819921	5.326387949
11007	5.250410219	5.60874285	5.44414625	5.095942316	5.219565124	5.34871183	5.462194156	5.103608848	5.129978704	5.4216726	5.342631026	5.344352054	5.344352054	5.233102126	5.508349685	5.397335378	5.164235707	5.286161306	5.295790952	5.395133455	5.278145537	5.210469232	5.574278442	5.686571132	5.772586697	5.407773795	5.836496125	5.806821154	5.975321544	5.527014576	5.879369792	5.677964234	5.603942769	5.499146389	5.459939118	5.568646029	5.611864618	5.881263762	5.550412659	5.840717854	5.558033441	5.611864618
11006	3.149131549	3.620072616	3.407707298	3.121881551	3.26865195	3.309328163	3.373451507	4.027796246	3.404734717	3.404734717	3.404734717	3.404734717	3.404734717	3.499383638	3.581314445	3.346964269	3.310375074	3.125421589	3.576593778	3.743443214	3.112205967	3.398366733	3.158350516	4.192975386	3.748103185	3.509658386	4.305840955	3.897793527	3.831611549	4.0002823	4.312640781	3.709872009	3.879248348	4.055354519	2.964821558	3.571542627	4.214779418	3.245067648	4.078190185	4.003847418	4.045606918	3.595577761
127391	3.606171996	3.842858023	3.808280271	3.676303062	3.696387867	3.70029946	3.756010909	3.85269689	3.661986949	3.69734424	3.864812191	3.653718333	3.859516781	3.48883206	3.907610991	3.72561389	3.6135735	3.847309707	3.577890449	4.132858052	3.492421357	3.786664591	3.619701768	3.745631801	3.726707902	3.969208062	4.169394569	3.716892118	3.760340411	3.714364076	3.520854489	3.741119896	3.779779526	3.947937897	3.648544549	3.805204262	4.236606077	3.566573399	3.667578803	3.692277792	3.692277792	3.692277792
153642	5.131416566	5.795609711	5.372895214	5.697677106	5.926858829	6.203995355	5.746980428	5.295612597	5.833081163	5.656925394	5.813589451	5.266804997	5.656925394	6.246566464	5.446743476	5.970111338	5.868136436	5.434897653	5.557682436	5.287375176	6.056144858	5.219657189	5.655864111	5.169243026	5.201209162	5.197756748	4.282698806	5.129957371	5.160963607	5.253693855	4.585324575	5.689919759	5.23148425	5.355035708	5.691768162	4.983478359	5.330069921	5.187522409	5.94193275	4.68290357	5.436460485	5.015800223
11010	6.560927518	5.842028311	5.915733241	5.91180173	5.531121709	5.3407077	5.166862911	5.505652153	6.387070696	5.912706109	5.315906628	5.362384515	5.580836018	5.796127692	6.199479057	5.504964851	5.306456006	5.302360474	5.195498944	6.132428804	5.808628426	6.309849316	5.781707562	6.707393325	6.365323696	6.414302313	7.19787679	6.619053551	6.29611202	6.446301395	5.86212492	6.141094724	6.521634411	6.317373987	5.8233428	6.374421257	6.402761756	6.374421257	6.196297326	6.374421257	6.238594366	6.460691172
153643	5.526708653	4.938052105	4.038979413	5.012105637	3.419633942	4.381299449	4.225304294	3.462198483	4.669951799	3.175462791	5.367806587	4.789000401	3.774719169	3.401513908	3.870125009	4.578615882	3.743712589	3.377564302	5.074275865	6.369771069	4.397840761	4.142686909	3.170713648	3.326402506	4.622763087	4.445477739	3.227157472	3.787237594	3.079876103	2.919138768	3.393211206	3.261367794	3.108165599	3.381332415	3.159401079	3.40615694	3.478420626	3.334431893	3.364696225	3.617169385	3.40615694	3.40615694
26985	7.539052195	7.631721605	7.819884726	7.504884857	7.985896671	7.761776273	7.588266216	7.583241472	7.500615408	7.721171318	7.867319757	7.831606755	7.467740723	7.531504443	7.632468987	7.510842266	7.56492441	7.997255546	7.888068672	7.446674351	7.906534363	7.608026302	7.71852289	7.698389363	7.786176203	7.737063769	8.064233595	8.086426469	7.784147008	7.976615088	7.563416019	7.685527775	7.617939915	8.105488574	8.135317002	7.78488196	7.453269032	7.868327878	8.127516441	7.801144164	8.023810763	7.801144164
126069	4.543170848	4.630496988	4.480881418	4.518914613	4.361379597	4.835724562	5.128501973	4.546258868	4.617055407	4.694880606	4.652428033	4.557085308	4.639655459	4.750151602	4.366942031	4.643178904	4.812296388	4.809577854	4.396424576	4.697005421	4.462565774	4.754892756	4.521289579	4.50623513	5.088054834	4.629718267	4.954507515	4.958497912	4.474695662	4.611552354	4.759165776	4.339753014	4.670603884	5.187166141	5.245849785	5.078746822	4.733942436	4.918663158	4.426301486	5.095575066	4.326125347	4.798118282
619207	4.423792525	4.162925161	4.103457803	4.31255092	4.369775336	4.366357679	4.035954714	4.511291546	4.338414102	4.338414102	4.12151639	4.338414102	4.338414102	4.137569054	4.223489634	4.358984489	4.32885573	4.382292262	4.126585962	4.322319597	4.629140656	4.007032096	3.97253123	4.565553936	4.265443757	4.294437735	4.347363893	4.202343329	4.239017707	4.21839875	4.408565894	4.17962391	3.922213037	4.571504293	4.182913949	5.110158088	4.244426041	4.119925573	4.081500245	4.119925573	4.119925573	4.06278946
126068	4.860604428	3.992615828	4.205327407	4.171569228	3.729472883	4.028769241	4.194477167	4.095719292	4.172506003	4.106004929	4.172506003	4.403076474	3.944475463	4.734276407	4.605627128	3.724089841	4.01506162	4.007731487	4.349068595	4.553662113	4.246500676	3.381457038	5.140574895	4.435067805	4.508956837	4.504012867	4.215703567	4.016642517	4.357887289	4.825011477	4.53500269	4.641932583	4.458813	4.754848757	4.762848602	4.818473449	3.869038304	5.142601345	4.407825252	4.527148688	4.621692151	4.621692151
26984	5.920593808	6.236820187	6.263363105	6.059815749	6.037743967	6.183294377	6.373882924	6.001456898	5.80019598	6.105395346	6.235042597	6.417617468	6.105395346	6.264762975	5.896973844	6.035045014	6.058025778	6.020440501	5.972193702	6.334410966	6.234041551	6.135871745	6.546577351	5.983680425	6.295794841	6.140464656	6.280024142	5.997643344	6.199099001	5.656127307	6.106274448	6.459695612	5.96077897	5.760698531	6.210385783	6.005820247	6.03083097	6.478585611	6.03083097	5.857280742	6.028205043	6.285228458
127396	4.842474339	4.629181282	4.765950248	4.694105503	4.556785837	4.684088581	4.672656376	4.855602295	4.765705596	4.774921321	4.78642241	4.830407397	4.395846874	4.693870429	4.813949682	4.408898998	4.897185418	4.661218589	4.978249141	4.518006118	4.718902363	4.72624195	4.895162223	4.580035535	5.041797947	4.944251368	4.750095447	4.672541582	4.705301036	4.833240287	4.883172541	4.899691505	4.616914318	4.925029583	5.018527449	5.125992847	4.539162316	4.810749779	4.810749779	4.839040897	4.810749779	4.810749779
619208	6.47892156	6.963855017	6.965436006	6.506815995	6.640953068	6.876745906	6.579059472	6.883825881	6.47868164	7.036183656	6.52982439	6.663963375	6.958508722	6.420574071	6.501301804	6.652150982	7.017852126	6.934537834	6.884436962	6.987554837	6.589854725	6.678186558	6.581857396	7.269478715	6.818262936	6.880818001	6.643126324	6.670564717	6.893567494	6.202207753	7.220306585	6.74104034	6.761830233	6.80374919	7.087377119	6.367987582	6.99158758	6.997941833	6.846948454	6.433879681	6.94524315	7.09172648
11019	6.423198956	5.605243761	5.870509395	6.243914145	6.475321141	5.544895727	7.150470931	6.409194913	6.659371636	6.105711872	5.28838991	6.508046601	6.477525844	7.384966121	6.604740501	5.762629383	6.834529679	5.685613866	6.237090225	6.178731535	5.229190781	6.179003828	6.152673725	5.524522978	5.3450519	5.579629898	4.775275538	5.598406641	5.718928168	6.347050072	5.934535244	5.998788982	5.653236663	5.5003252	6.198867449	6.07305612	4.882118098	6.126387987	6.026267757	5.578864732	6.074954731	5.459810808
114088	3.732125931	3.323137839	3.34308736	3.453211021	3.254436357	3.498100878	3.568665202	3.831620295	3.285781225	3.514753756	3.772574678	3.848195261	3.089231993	3.552015635	3.569719389	3.102529034	3.495921089	3.679329297	3.028018989	3.644630152	3.821685656	3.591863613	4.968770126	3.710663261	4.20307526	4.639488325	3.999109755	4.420474424	4.834800492	4.194563552	3.824729783	4.270655516	3.744512195	3.898050041	4.187510908	4.228160077	4.495883672	4.332796332	4.003353426	4.140737569	4.297309275	4.05598107
11012	4.34075974	4.052759888	4.264034281	4.048841908	4.042255328	4.053729057	3.956613484	3.924045365	4.104074466	4.104074466	4.292613099	4.104074466	3.852975242	3.98039494	4.094587752	4.207910361	3.69058715	4.084924493	4.097849997	4.136775972	4.215691214	4.216126059	4.015749162	4.063247574	4.045323858	4.187064238	4.20572616	4.10049308	3.923416784	3.959329555	3.978472736	3.984019452	3.959329555	4.076360535	4.134239379	4.237653673	4.221985166	4.074612692	3.92710152	3.942564227	3.942564227	3.942564227
11011	6.401992637	6.642590148	6.579864678	6.112357507	6.476621398	6.683807448	6.355089012	6.332288613	6.194932812	6.335295485	6.647714485	6.602236513	6.442078662	6.005185608	6.370478245	6.647334096	6.233869018	6.278560652	6.330294472	6.935295292	6.427464763	6.516535293	6.488602012	6.346978361	6.393509014	6.412031754	6.587992417	6.697196644	6.475755011	6.090931419	5.863511673	6.378982824	6.250408156	6.408100766	6.448437184	6.029088339	6.111305471	6.583177526	6.73302489	6.020456549	6.408576711	6.547861572
11014	9.798374713	9.560089141	9.458950723	9.441176895	9.529816086	9.419389564	9.497675162	9.475825088	9.456432117	9.561870042	9.336736756	9.697765864	9.555790904	9.293864388	9.547485719	9.367109734	9.523280119	9.477808427	9.488030434	9.776286909	9.598290497	9.487693257	9.777764419	9.597514908	9.792520688	9.765212196	9.853304191	9.731588184	9.844186307	9.583723463	9.587140648	9.530013215	9.603577359	9.639924163	9.639479992	9.523523911	9.565130536	9.84095909	9.617326411	9.660294442	9.660294442	9.835170727
11013	5.975567043	7.167715871	6.571499199	7.258263574	7.489299971	7.951739277	8.226114002	7.079858622	7.220985732	8.472032256	6.294391199	7.767049131	6.236458774	7.433162451	8.25207925	8.016690392	7.285423876	6.13598172	7.039212995	5.749584324	7.740603159	7.68459743	8.990563306	7.212917508	9.451121306	6.539086821	7.903518681	7.727728467	8.330654896	7.819324319	7.688212751	8.151339551	9.954397468	6.598372188	8.903867513	7.908870397	6.975982402	7.096400859	8.017846973	8.680301876	9.028990364	9.35070979
11016	6.334743764	6.147498662	6.386174346	6.078178199	6.032051657	6.089220476	6.052463056	6.176511415	6.271129341	6.16178317	6.16178317	6.06213292	6.16178317	6.053998417	6.264406723	6.388307304	6.268293902	6.090992677	6.185919753	5.936421215	6.255745429	6.117891455	6.370006303	6.288369745	6.237227397	6.182648961	6.387819477	6.093271521	6.564998365	6.399864951	6.260980553	6.22934207	6.299299067	6.408350428	6.310420474	6.31290417	6.217526013	6.367906233	6.419693907	6.097338117	6.479568752	6.340284723
11015	6.970662056	7.268246225	7.442130799	6.658608294	7.370731405	6.841728825	6.832080362	6.996289026	7.041041547	7.136519853	6.637707282	7.092690603	7.306278409	6.860803527	6.985528532	6.74706852	6.950575347	6.880516906	7.443685469	7.079550904	6.966157013	7.376359238	7.367851234	7.818238796	7.831348002	7.803641375	7.279017193	7.262487484	7.388649906	6.913151317	7.3081967	7.535110065	7.385309732	7.639063425	7.908316852	6.841444807	7.554018163	7.554018163	7.548465438	7.573782831	7.744037992	7.554018163
11018	7.918746722	7.750551639	7.579904438	7.211370032	7.550527354	7.676394818	7.505391427	7.572443791	7.621375797	7.748941775	7.398643197	7.564760759	7.640893807	7.480608605	7.705600373	7.907730113	7.943410152	7.820106401	7.638956759	7.497044518	7.532000206	7.066262671	7.523979508	7.809149526	7.630568512	7.614521749	8.02008661	8.041082773	8.151273041	8.145766153	8.030725857	8.072793947	7.639381685	8.22653823	7.864754562	7.937496024	7.955528748	7.485063338	8.039344523	8.158215164	8.0378217	7.891423774
11017	8.659728017	8.705267034	8.760807421	8.921910993	9.04787534	8.937974018	8.594172268	8.767679168	8.764792629	8.873062857	8.491117588	9.024610719	8.823244296	9.028321303	8.767041895	8.692823566	8.843405834	9.011670949	8.738661942	8.482522805	8.860434015	8.897406587	8.984938608	8.506477615	8.681099224	8.667365881	8.679601238	8.646440618	8.804391372	9.031815971	8.749169573	8.402110798	8.87729127	8.554200607	8.890116095	9.046873703	8.793558232	8.696039472	8.89079195	8.506532622	8.642812666	8.574997705
63901	8.172994647	8.414216315	8.07143838	8.650757585	8.519347342	8.205959207	8.180881695	8.497592116	8.298275916	8.298275916	8.337554753	8.545908861	8.217039888	8.467908545	8.426446072	8.499356918	8.044504283	8.473708208	8.354811797	8.370350862	8.334513117	8.173807058	8.291954991	8.075316855	8.501260417	8.312329967	8.567985471	8.391695103	8.360868254	8.354906196	8.394012962	8.38820349	8.628771574	8.12358582	8.729991513	8.614702908	8.004649135	8.345282381	8.440334262	8.343509893	8.624900703	8.415660174
729887	3.915912035	3.795256155	4.328504287	3.797105314	3.929284422	4.026325612	4.138934531	4.006528546	3.901310608	3.774493723	4.091801428	3.88204086	4.313783249	3.537648128	3.940686203	4.016037742	4.083283351	4.234190789	4.240234368	4.025096597	3.935196931	3.943541318	4.222869105	4.067212965	4.041786786	3.838855353	4.164570973	4.277174431	4.342056782	4.163540653	3.902006257	4.342092854	3.913501209	4.146555753	4.072706898	4.324906717	4.1798066	4.145727485	4.145727485	3.866453708	4.145727485	3.975456428
163081	4.522825404	4.773387339	4.91212697	4.503568941	4.652466766	4.830046303	4.608189844	4.550274585	4.662783187	4.662783187	4.679096114	4.662783187	4.662783187	4.477917878	4.660206596	4.852384025	4.325380484	4.804115441	4.688643699	4.880224839	4.852640684	4.472750381	4.69533683	4.245464099	4.614330818	4.367361318	4.250453134	4.250050587	4.276668218	4.082088062	4.40227183	4.317767401	4.254544558	4.258532956	4.590961407	4.332444952	4.168250276	4.470753256	4.36277851	4.686499128	4.171634702	4.249423978
345778	7.139229503	7.124623655	7.477644325	7.373913167	7.518489352	7.360056531	7.379046801	7.218756207	7.177686776	7.526552975	7.207390766	7.244140655	7.465572479	7.571451575	7.342167993	6.892323522	7.279348918	7.157803331	7.474254907	7.162636361	7.295468603	7.642616041	7.539658599	7.28419215	7.249340547	7.420127882	7.236670896	7.164002178	7.364652462	7.057621072	7.044233815	6.947809675	7.309911793	7.488846346	7.493649259	7.141555448	7.079349659	7.341426537	7.320015729	6.997071155	7.320015729	7.676148824
729870	3.330839105	3.5146574	3.320838526	3.106265074	3.399778857	3.673710538	3.381385904	3.183659035	3.346257291	3.346257291	3.497212272	3.346257291	3.276728132	3.511674784	3.461953031	3.154411364	3.397631031	3.539055514	3.472182658	3.158240391	3.356358251	3.353162319	3.110185735	3.323925124	3.367892287	3.584118646	3.755049535	3.337074399	3.372069199	3.370475839	3.640280414	3.352204711	4.001930183	3.308943326	3.304530135	3.731964739	3.358939818	3.332896754	3.749483772	3.306722875	3.358939818	3.358939818
285600	2.557411429	2.257143675	2.495308561	2.478904086	2.266920252	2.324707958	2.46679102	2.36015127	2.332250032	2.303159783	2.4021909	2.4021909	2.567776807	2.284780915	2.497026841	2.334067963	2.348579071	2.241968708	2.327756833	2.627367162	2.250443826	2.550490486	2.386162432	2.508058706	2.47880229	2.184251467	2.247954449	2.301027637	2.265694153	2.21776355	2.204967628	2.345644136	2.200707252	2.20344685	2.311797485	2.271335313	2.578488826	2.271335313	2.244656467	2.252213528	2.151768167	2.245580243
63910	5.000466916	5.057460383	5.203976754	4.949555381	4.860978617	4.940654401	4.988256374	4.897828547	5.038721519	5.003497088	5.18982357	4.966093715	4.778647466	5.104833658	5.030415424	4.994662482	4.814157101	5.13543444	5.018433787	4.998117278	4.946213982	4.861928838	4.928315004	5.003007973	4.965430801	5.085387263	5.232197314	5.096398553	5.060630524	4.996029971	5.245262466	5.017645019	5.202291939	5.095918311	5.038219339	5.140682525	5.346258693	4.89934546	5.032602526	5.085152418	5.032602526	4.971485813
222008	2.389225508	2.39876615	2.626118203	2.578787825	2.647205925	2.674799414	2.522194426	2.632703726	2.537329807	2.554054147	2.597894732	2.554054147	2.554054147	2.429626701	2.558577958	2.499034265	2.574411539	2.678667089	2.66288704	2.48707293	2.446087169	2.659660418	2.407084653	2.450234593	2.444995458	2.688266017	2.5413485	2.416293472	2.521743307	2.495377781	2.361298764	2.494465187	2.55336691	2.628222159	2.469304211	2.531492264	2.679500892	2.408259045	2.471740643	2.639976285	2.428945977	2.315703016
285605	7.193842729	7.167504378	6.652594837	7.14027342	6.509274383	7.329084295	7.437282363	7.385347647	7.147258054	7.104389287	6.932895032	7.544245304	6.748847116	6.864532069	7.534375253	6.85198998	7.2131256	6.926848181	7.154037382	6.771565677	7.580196451	7.03619897	6.492159822	7.114748852	7.160763507	6.89383105	7.025087246	7.037829716	7.277122475	7.00671738	7.155787304	7.29687281	6.354627318	6.65290963	6.921809863	6.900186966	7.741095297	6.886277563	6.900186966	6.502837069	6.753722248	7.04198463
164395	3.861835626	4.103993386	4.264374407	3.947139032	3.889297703	4.225860802	4.203473186	4.109200736	4.212417864	4.059476398	4.168451588	4.037473565	3.908274911	4.025761248	4.114157658	4.254540346	4.010283009	4.153773098	3.786867799	4.110252028	3.991137816	4.186382168	3.965675953	4.021360579	4.02624967	4.063557758	4.282408848	4.185255818	3.977950869	3.98836962	4.247518491	3.853648153	4.089968648	4.134594594	4.136949074	4.276590443	4.497142347	3.782444121	3.982907169	4.000826748	4.000826748	3.954246092
63914	3.350035146	3.159868037	3.158382518	3.503432804	3.348312166	3.30734792	3.280564451	3.43717955	3.317759021	3.317759021	3.493818268	3.317759021	3.137862705	3.389250526	3.201784602	3.208334158	3.37133829	4.217390609	3.312145668	3.089703441	3.143580375	3.329690179	3.237383701	3.268654085	3.144213373	3.01468821	3.272696637	2.992487786	3.215329061	3.309495863	3.282418696	2.853503877	4.334172272	3.114777894	3.431067136	3.69585103	3.6769751	2.916245262	3.17579327	3.20652486	3.20652486	3.253047262
63905	8.449385373	8.755715534	8.465808295	8.42704842	8.284717994	8.543095555	8.392222327	8.639033072	8.169930977	8.863313703	8.439802631	8.545688016	8.439920054	8.395384058	8.545468729	8.204545243	8.711633135	8.519719773	8.614500382	8.271951998	8.401364304	8.800373144	8.559341875	8.871438455	8.27777464	8.679505325	8.56299442	8.524150884	8.586866786	8.229307526	8.620997359	8.70778854	8.443624722	8.758529869	8.788810648	8.325897202	8.728333632	8.819977097	8.355701842	8.577620927	8.571006065	8.723619972
63904	2.879061262	2.949724565	3.119113271	3.284763771	2.956147451	3.332156829	2.986382265	3.515007514	3.381610427	3.132807914	3.132807914	3.132807914	2.830146829	3.046277872	3.001621677	3.223047938	2.945526473	3.512976989	2.982629141	3.300644827	2.999268568	3.064042582	3.375189232	3.053626149	3.06056581	3.169865221	3.29242877	3.635287713	3.160283711	3.029516043	3.336947541	3.156502631	3.231348908	3.541058202	3.359807382	3.496990141	3.581848778	3.227483809	3.073585847	3.310431162	3.08322754	3.080156563
163071	3.825150245	3.11731295	3.020791299	3.032403757	3.11731295	3.129069396	3.345401134	3.220848422	3.172083076	3.217865771	3.172083076	3.630964188	2.922748408	3.195383717	3.204300342	3.195602681	3.149914775	3.373305886	2.784481716	3.153340038	3.826827884	3.000358063	3.662637261	3.410787707	4.021984424	3.665262137	3.580817445	2.87005456	3.018628719	2.991471799	3.803087754	3.511846739	3.96779814	3.474981648	3.22570968	3.343258807	3.343258807	4.37746807	3.329908351	3.297496478	3.137318799	3.453030636
259308	3.598092756	3.274786951	3.290453575	3.162180229	3.170668833	3.396959371	3.484091525	3.392368473	3.419396116	3.419396116	3.419396116	3.386186895	3.093601437	3.117342088	3.303668921	3.302033075	3.578541625	3.456396623	3.237833388	3.30009687	3.254855901	3.519560783	3.211852304	3.19457345	3.496251673	3.351705508	3.307661646	3.458766472	3.332509347	3.177996498	3.431860668	3.425824618	3.220126295	3.435079951	3.231656559	3.431209998	3.646877354	3.109801681	3.131532692	3.327967928	3.327967928	3.327967928
259307	5.497769301	5.366704467	4.975593507	5.920888769	4.780131246	4.821702714	4.879106688	5.080132021	5.431440012	4.864009508	5.438909599	4.793766311	5.284622583	4.654410599	5.168244139	5.229363884	5.021947081	4.977895225	5.092314607	5.547439989	5.614558768	5.30861257	5.175869581	6.105021645	6.042308037	5.32999007	5.663966894	6.663099845	5.357849087	5.579423436	5.690892756	5.48344105	5.819443132	5.660481427	5.430009852	5.67630178	6.016564815	5.64200208	5.67630178	5.606676705	5.69798997	5.67630178
63906	5.999570848	6.287748151	5.933703577	5.7353107	5.750275355	5.847558929	6.276152871	5.792930207	5.989883882	6.170874822	5.500202084	6.104960088	5.983987182	5.965479183	5.79276651	5.877861917	6.251100908	6.295140178	6.011486136	5.849042024	5.743361641	5.974819506	6.179435298	5.896697777	5.790471345	6.084926245	5.909247189	5.918403077	6.319428071	5.597610073	6.124845609	6.367202497	5.873296259	6.084190608	6.215798383	5.814652566	5.941725236	5.885539415	6.213481824	6.600147761	5.909528204	5.941725236
63908	7.348756384	7.695847408	8.111021615	7.129293966	7.573257087	7.489408555	7.530000811	7.599938859	7.662135774	7.183746605	7.859016594	7.679168088	7.396954688	7.516020601	7.722704149	7.350759813	7.359044154	7.83979787	7.720128482	7.760818724	7.308582137	7.467591039	7.933683695	7.248832618	7.324014495	7.762338674	7.944025575	7.309353552	7.828780146	7.441475044	7.107539317	7.298624331	7.883995722	7.847769217	7.888075153	7.366536068	7.65370995	7.939683231	7.386432828	7.384189911	7.992781376	7.506399606
50604	2.912938965	2.795535032	2.965878839	2.774844473	2.870266102	3.158052746	2.973904016	2.930084044	2.914596761	2.854596529	3.089044648	2.887579215	2.887579215	3.135871092	2.832272295	2.855298314	2.925924766	3.123201532	2.789947223	2.972596398	2.823759258	2.810791183	2.850404239	2.78433419	2.728085078	2.94671561	2.828917442	2.690151338	2.869380298	2.885351838	2.92456005	2.864682127	2.848971925	2.757828655	2.72590664	3.031095449	2.813929231	2.764031681	2.643894801	2.996436454	2.669286651	2.827838923
285613	4.832861656	4.984154731	5.10434311	4.882444265	4.721540458	5.013560289	5.223755681	5.116222415	5.05533206	4.93714256	4.870946247	5.122419803	4.93714256	4.991208168	4.942177203	5.119205279	5.084019361	5.023503467	5.001085255	4.96215891	4.911532042	4.881600261	4.867445758	4.888530704	4.995739348	4.980875558	4.77512283	5.192585578	4.757789479	4.926415329	5.063372211	4.975731953	5.068581279	5.141173712	5.158889318	5.322920171	5.024618838	4.882209398	4.910083779	5.096181652	4.765885866	4.882209398
63920	6.540834492	6.42691916	5.866587373	6.665638507	5.712693772	6.692356119	6.806270057	5.539425496	6.397352785	5.955559587	7.032539566	6.414171999	5.524904175	6.66374025	6.014449447	5.007469566	5.897219554	6.417868486	6.663340593	5.966885197	7.191331667	6.520059241	7.022087298	6.481997406	6.857584974	6.842124402	6.593681905	5.876003925	6.629740572	6.599571482	5.954714667	7.121004774	6.037866662	5.939791305	5.98493017	7.239756368	6.432913187	6.057227675	5.676242267	6.383238842	6.636418542	6.738834389
63923	3.523990517	3.621143105	3.50280585	3.282880947	3.532746185	3.749838693	3.690862242	3.561883201	3.790635795	3.593082806	3.582364398	3.455534038	3.352925118	3.332955742	3.569135569	3.657509332	3.614852999	3.431094211	3.227626848	3.775491299	3.466811067	3.806874513	3.559449956	3.93127862	3.589662258	3.684553067	3.582853202	3.556085742	3.530879563	3.49084529	3.399454025	3.520861766	3.502001168	3.54015431	3.448653668	3.552791677	3.617307011	3.316506327	3.552791677	3.426465353	3.721105353	3.721105353
63922	4.877663798	5.003328414	4.547304393	4.939153465	4.523344491	4.863813067	4.898055917	4.757302201	5.085389777	4.754890888	4.754890888	4.754890888	4.694759207	4.729952023	4.924017833	4.906144132	4.781057679	4.915348874	4.487459471	5.026038557	4.726004513	4.707961835	4.980050642	5.276474418	4.95318813	4.606848311	4.859810978	5.047164268	5.232519337	4.990616945	4.753126065	4.895905024	4.844995974	4.756920158	5.144055582	4.891925955	4.942455123	4.635581705	5.263378057	4.990760382	4.942455123	4.985190705
63925	4.415708004	4.518644924	4.575055886	4.381540683	4.323247461	4.506356224	4.357164406	4.638229466	4.476612975	4.477979826	4.614034831	4.403561045	4.34333103	4.404986942	4.441498381	4.756723138	4.489695132	4.440243687	4.437808157	4.387236468	4.378613782	4.425319134	4.536045686	4.410838564	4.486052826	4.47717072	4.628519296	4.66323114	4.688128989	4.493187551	4.57302827	4.446810648	4.61433847	4.80167255	4.579297673	4.656632262	4.779355082	4.426080685	4.533538131	4.530653885	4.530653885	4.496409548
63924	4.906846063	4.797895267	4.905861292	4.933796325	4.404482081	4.404049379	4.613154188	4.30397139	4.63033628	4.974161735	4.573384753	4.638659118	4.459882784	4.500445456	4.383852796	4.543092184	4.543833378	4.0925069	4.426993019	4.732232135	4.933847607	5.047245979	4.447371172	4.369686547	4.451347067	4.517562956	4.430935436	4.772824215	3.545785095	4.056119786	4.073701091	4.224626667	5.026533934	4.055236864	4.055634015	4.255775275	4.029286416	4.421619131	4.365247346	4.23520855	4.178922363	4.291332111
63916	6.961347527	7.117680958	7.506185413	7.281950603	7.432220323	7.087066382	7.138038301	7.212403865	7.107080083	7.592134569	7.147556126	7.101745012	7.147556126	7.108932446	7.049049746	7.153808775	7.045668833	7.349136939	7.159857096	7.397090342	7.222320524	7.294676854	7.314384982	7.143231533	6.991231031	7.285823414	6.930175805	7.425931416	7.049427307	6.722079889	7.028731434	6.837342796	7.218120681	7.348294662	7.248095631	6.824780576	6.882301042	7.423599851	7.122172517	7.122172517	7.216402014	7.122172517
63917	10.12280796	10.22970857	9.681184423	10.16648369	10.03062902	10.25802748	10.70178567	10.62676772	10.11245506	10.2265361	10.02099429	10.52880925	10.23127433	10.40035894	10.49419786	10.10679748	10.47412317	10.06816294	10.51336314	10.61628068	9.95250734	9.737790653	9.912649432	10.19803235	10.04636076	10.35920127	9.969843729	9.69204968	10.0562238	10.53065176	10.2259202	10.31158357	9.926563169	9.940863471	10.38170004	10.2183661	9.871893305	9.894502598	10.11822161	10.56785326	10.13157123	10.21315856
345757	9.175684198	9.50008369	9.627684003	9.468269302	9.962223297	9.690513927	9.476737727	9.509226046	9.736451015	9.538175765	9.109322935	9.824746803	9.578854652	9.66734125	9.661929188	9.518964605	9.513078647	9.765386594	9.499667848	9.236337811	9.627690951	9.502096963	9.396366356	9.179222469	9.734365887	9.608541896	9.039769559	8.996465388	9.469533779	9.177252579	9.595962259	9.529280838	9.28548331	9.549699347	9.07183241	9.349010735	9.349010735	9.349010735	9.629103064	9.588710885	9.034609171	9.188320138
50613	3.172657317	3.106341872	2.995361449	2.875840883	2.781479163	3.153743911	2.909109818	3.055562847	2.98228174	3.020741336	3.020741336	3.17396624	2.84988456	2.903881942	2.967251709	3.26259069	2.864652312	3.001575023	2.884899512	3.132229554	2.885486417	3.115972311	2.930662402	2.734908941	3.019840001	3.079111702	3.241663192	3.055368987	2.982769958	3.192241901	2.870304037	2.960493655	2.882793258	2.834507229	3.050139648	3.122836379	3.248560375	2.913428921	3.065424271	2.776368702	2.913428921	2.852507456
50615	4.965200065	4.683406603	4.655531788	4.633398611	4.430823821	4.515947851	4.429886204	4.440520209	4.601255937	4.601255937	4.558120635	4.601255937	4.60863501	4.569460026	4.726897731	4.70173013	4.360296662	4.480767582	4.417272833	5.014723527	4.476315197	4.459011923	4.751970947	4.848266799	5.231559767	4.92123268	5.030804711	5.085299053	4.853382286	4.930233597	4.827975454	4.572626193	5.108330291	5.393218466	4.630242465	5.0972594	5.079059003	4.815696321	5.224867082	4.809079338	4.651330695	4.804116601
50614	5.829860379	5.86206453	5.871701986	5.686968109	5.606318288	5.785738838	5.437140336	5.698026823	5.751280027	5.61186236	6.035325998	5.667382845	5.560623412	5.714085513	5.751839514	5.935351346	5.740522448	5.898357675	5.662176924	5.76315831	5.693845275	5.427044699	5.59192728	5.323796307	5.710156956	5.71117006	5.886224606	5.793812543	5.771869421	5.75080849	5.813392781	5.635187735	5.971338627	5.8505138	5.734630417	5.701317823	6.064055186	5.701317823	5.530782953	5.739366768	5.742957883	5.692842054
50617	8.018847897	5.352769339	5.223244888	5.326219508	6.130781611	6.037513053	5.960023361	6.792081834	6.178207126	6.717323088	5.597007287	5.635960888	6.354981312	6.438301573	6.717777162	5.850755762	5.986597235	4.49174965	6.50433368	6.814218596	6.109972146	6.114420836	4.695287449	5.740861457	5.637323029	7.113631382	4.619004319	4.196927405	3.866942685	4.80767236	5.287985578	7.096142252	5.085352798	5.170971694	5.088349602	6.399161934	5.173194019	4.312521927	5.189937164	5.674409114	4.847398442	5.396629283
50616	3.286945951	3.257962477	3.449841943	3.123032281	3.179719181	3.234601535	3.235830939	3.398667192	3.253434196	3.237969645	3.496242838	3.206971866	3.199305652	3.072861797	3.167275054	3.421467656	3.372245205	3.342605216	3.293399435	3.35609024	3.198408817	3.189481224	3.175543172	3.161805267	3.195625448	3.237553256	3.393100269	3.196705982	3.163543308	3.017537123	3.365434894	3.320096049	3.299013589	3.271495574	3.243273076	3.233498937	3.35537847	3.097500279	3.302476845	3.228081751	3.17305454	3.228081751
50619	4.806671876	4.73808873	4.362414066	4.344842672	4.417543556	4.552279863	4.250816727	4.639401855	4.483453902	4.88412757	4.310906919	4.429464519	4.483453902	4.440982023	4.607734399	4.57168225	4.409974182	4.536530432	4.356195507	4.717120914	4.232783066	4.767568808	4.51437531	4.582756503	4.478758545	4.740117924	5.244775572	4.477646637	4.569464355	4.7238732	4.592957175	4.709331006	4.386083976	4.86989637	4.48023498	4.644179133	4.991757273	4.644179133	4.644179133	4.667026167	4.309050753	4.555181518
50618	6.186917353	6.449006463	6.373806397	6.522436068	6.719599165	6.44162995	6.317717053	6.273621165	6.370345956	6.571010441	6.544161514	6.435918656	6.134911378	6.519546314	6.511199023	6.466543583	6.152721619	6.298385255	6.254217372	6.360265482	6.534166268	6.469284124	6.541271872	6.301055458	6.367846521	6.524135526	6.599438823	6.360611757	6.305888563	6.392606885	6.044122143	6.542166423	6.454305307	6.591077682	6.296812579	6.238831051	6.383842583	6.494275214	6.383842583	6.383842583	6.509517313	6.372881412
63932	4.757804365	5.137154838	5.193904618	4.710477806	4.645682854	4.972164908	5.394847982	4.914624457	4.777138424	4.752814758	4.929314508	5.027682131	5.34889662	5.063676452	4.594233913	5.376140359	4.710445821	5.276051396	5.005817743	4.858405044	5.016778278	4.928450316	5.124371564	5.114700234	4.682393284	5.218241709	4.932345634	5.127830311	4.956113005	5.115802605	4.636896592	5.553470879	4.68892601	5.317925483	5.513918049	5.442582547	5.210937968	5.100852941	4.738630265	5.053990046	5.100852941	4.977493565
63931	8.920295897	8.711459167	8.609899782	8.622590716	8.829881915	8.596778448	8.833677404	8.730839986	8.881136163	8.945169208	8.422439029	8.801901546	8.578578825	8.94941007	8.688021395	8.481334715	8.76178489	8.866907846	8.882814336	8.590185336	8.602629576	8.729570663	9.023745029	8.946245477	8.915835252	9.060962599	8.834103611	8.444019756	9.146118816	9.02785885	9.062885444	8.772736343	8.986927471	8.902433424	8.792848009	8.920116418	8.866455564	8.947702831	9.014125415	8.667352904	9.030324975	8.961107708
285627	3.09847003	3.177804813	3.194165637	2.937004759	3.189882878	3.360043376	3.286328417	3.248255428	3.239690239	3.2950648	3.292323757	3.168469591	2.943111387	3.363112289	3.004469791	3.362986206	3.172995037	3.22170441	3.074503319	3.230364138	3.120890183	3.123876988	3.09846279	2.900498849	3.250294337	3.247478696	2.834332811	2.990629134	2.895429568	3.168073868	3.03014779	2.994407559	3.328266287	3.037092932	3.004812779	3.158094603	3.029998973	2.924557472	2.968268783	3.337400905	3.030790789	2.940725527
63934	4.837941996	5.341127504	4.995364266	5.799292097	5.437200386	5.417786527	5.437287323	4.769376533	5.099549259	5.132029371	5.779122965	5.11013427	5.132029371	5.206631473	5.330310118	5.022180274	5.35864421	5.470231088	5.73621426	4.532734001	5.078919079	5.875465591	5.517820041	4.890183538	5.340508928	5.299110382	5.713389625	4.640703602	4.898808435	5.271843309	5.605960744	5.698393268	5.734527776	5.284560861	5.128841504	5.186693372	5.760981267	5.589194956	5.097891145	5.2037199	5.256159053	5.256159053
63933	7.376875263	8.040112242	8.067527974	7.793895248	7.817306816	7.936072612	8.145656947	8.169877743	7.855432274	7.991998802	7.545387795	7.934591197	8.227906087	8.029742518	8.0860152	7.410126643	7.935607031	7.909248149	8.367531131	7.949873035	8.150166273	7.503812159	7.780052664	7.989426248	8.061155034	8.024970574	7.742227819	7.745490512	7.660216688	7.837799852	7.787017753	8.387411944	7.823911256	7.96986403	8.11099221	7.926801989	7.957048466	7.59576129	7.952109848	7.929712114	7.875066766	8.207621644
163087	5.244153977	5.354329551	5.268734406	5.804751982	5.396302785	5.335446371	4.946122283	5.068627617	5.207512571	4.896182486	5.366123909	5.207512571	5.817569592	5.432299844	5.303282279	5.241717239	5.243209135	5.694801285	5.935638719	5.131884814	5.097256284	5.162180826	5.464148484	4.819214504	4.883311023	5.358963285	5.237528577	5.061937338	5.907951373	5.597499748	5.227799072	5.839991885	4.990428739	4.663119284	5.563592472	5.300178709	5.998963234	5.023726784	4.98842706	5.300178709	5.346455066	5.300178709
222029	2.536222453	2.902790624	2.562697093	2.614419959	2.72571812	2.8095827	2.516463353	2.645249772	2.551773168	2.689241146	2.703864495	2.689241146	2.689241146	2.49732998	2.552193122	2.945798819	2.723719333	2.577933024	2.761003297	2.640678489	2.582248381	2.722755576	2.752288962	2.671300419	2.433608573	2.665142417	2.798735137	2.756549956	2.644108382	2.600734462	3.200086012	2.559804626	2.607189558	2.809888114	2.484442078	2.691092483	2.889326365	2.691092483	2.519276836	2.691092483	2.691092483	2.691092483
63935	5.90121261	5.823384181	5.939114272	5.785296543	5.412064266	5.885493243	5.764443751	5.865835987	5.74922171	5.829262591	6.115524479	5.629396991	5.660263952	5.457454583	5.60548406	5.932775371	5.820947413	6.003255098	5.776967526	5.886063697	5.546565716	6.047217135	5.789678669	5.782280697	5.535412597	5.695683371	5.915141342	5.895521395	5.888384271	5.744178378	5.543775194	5.781225333	5.986255848	5.48306537	5.583541944	5.756433937	5.850910118	5.537892386	6.108625359	5.589523518	5.641328874	5.608171401
728568	5.921530966	5.377650846	5.991992543	5.665785559	5.828506567	5.933256561	5.821786034	5.734379635	5.797285079	5.797285079	5.797285079	5.703330596	5.797285079	5.975601078	5.775179519	5.747016218	6.018955765	5.804152951	5.805203874	5.865516152	5.379238642	5.768417425	6.215843225	5.779020651	6.01977888	6.20548337	5.908149488	5.838962158	5.92702461	5.843241458	6.090362451	6.434576538	6.119138459	6.105911062	6.036304284	6.025824941	6.025824941	6.025824941	6.220357629	6.025824941	6.025824941	6.025824941
3704	7.82632198	7.580617662	7.601544591	7.390602592	7.303968546	7.488880185	7.396875406	7.387252355	7.431676333	7.489026683	7.533986588	7.484916124	7.539133993	7.249306785	7.408322045	7.708389938	7.393547285	7.537149896	7.496256247	7.769075784	7.52348384	7.296325211	7.598428809	7.484217117	7.504317404	7.475045975	7.948427476	7.939758672	7.678382483	7.324049152	7.719512883	7.469192123	7.900244378	7.497206618	7.650374743	7.048018416	7.673371277	7.616543527	7.694022943	7.680547341	7.915155713	7.733126437
3705	6.027192971	5.984214293	6.102531001	5.916878601	5.807178918	6.085074999	6.01975578	5.909233723	5.956164818	5.959856405	6.188719545	5.903279308	5.944368779	5.827125879	6.02625507	6.005671296	6.027629282	6.057061288	5.957060677	5.994039548	5.993769033	5.9597803	5.956552847	6.153178209	6.057374544	5.785201253	6.061625607	6.163045444	6.086051889	6.052338712	5.940457051	6.11499098	5.969362871	6.195575326	5.869600215	6.019856413	6.166111898	6.019856413	6.019856413	6.110043402	5.865136865	6.019856413
63926	5.289733576	4.950793293	5.303099716	5.410644969	4.966743467	5.036459247	5.20466103	5.387002678	5.12685008	5.187222273	5.294998748	5.187222273	5.187222273	5.231857056	5.030027176	4.89141574	5.094890505	5.324814492	5.090294876	5.288685858	5.493546574	5.252449915	4.964989311	4.860631934	4.986080198	4.741118579	4.726471219	5.278065022	4.618921798	4.790017549	4.850980487	5.148654348	4.8718459	4.703780876	4.680309181	5.084594844	5.122334187	4.901148567	4.862467584	4.545820024	4.836319552	4.669239353
3706	4.922096852	4.862649822	5.035166999	4.688522615	4.623337577	4.885323212	4.854002307	4.851702128	4.811272556	4.895775229	4.96044919	4.837488895	4.709846648	4.769079596	4.874311357	4.864764515	4.877001591	5.101201797	4.820821103	4.941639365	4.668604394	4.715259845	4.86879653	4.798796097	4.459558591	4.6922074	5.14001753	4.772865456	4.880370722	4.96810871	4.812938628	4.51411091	4.89499495	4.870103278	5.138190733	4.615057472	4.988216128	5.050849397	4.650560004	4.781509898	5.056336303	4.720899914
63929	5.837268307	5.854935102	5.717746632	5.670031672	5.716406362	5.757642076	6.099231548	5.589827327	5.656857532	5.655054091	5.924819796	5.79360441	5.882650374	6.115244094	5.724260899	5.682566725	5.806905715	5.944118356	5.903491986	5.831954182	5.647180628	5.601767211	5.61045234	5.633897287	5.655565337	5.562111147	5.451049059	5.715549498	5.987762319	5.513796465	5.629140176	5.865224434	5.676743533	5.555260114	5.851567364	5.706063874	5.652381217	5.706063874	5.706063874	5.506743016	5.781756376	5.706063874
3707	5.58951157	5.656041914	5.313578815	5.423100011	5.564949722	5.49014505	5.698655308	5.33909165	5.448948038	5.323785191	5.572321912	5.821212358	5.387235891	5.502804736	5.567619005	5.6512899	5.513287061	5.751011535	5.632661951	5.718081265	5.241108129	5.356520126	5.836661397	6.029403221	5.824676709	6.284856048	5.999150391	5.931289106	6.155442693	6.546632651	6.458509645	6.126523869	5.995633378	5.64704851	5.996675728	5.795519627	5.851469146	6.109201497	6.109201497	6.481244437	6.178493389	6.109201497
63928	4.439532647	5.347075734	4.487856124	4.907867116	4.449322294	4.704588808	4.499091728	5.127626751	4.812800068	4.942939054	4.801356276	4.533953265	4.646873	4.498835469	4.874580639	4.725606195	4.776279896	4.655774854	5.511321561	4.710919187	4.358668416	4.733345704	4.37382517	4.435393443	4.501315573	4.491940428	4.464936383	4.480153298	4.765187466	4.649568508	4.57745343	4.693029603	4.415212919	4.757142015	4.5358059	5.255519727	4.379599879	4.403962311	4.468011901	4.361654003	4.41388936	4.656723597
3708	6.459597603	6.321884772	5.801809275	6.615635129	6.344850974	5.869751363	5.895876375	6.137885836	6.000828846	6.029010914	6.266727204	6.603339636	6.016662415	5.991605327	5.830042146	6.599463939	6.509365076	5.969617346	5.933047868	5.914758798	5.965328572	6.949468199	6.987132469	6.281958143	6.26365722	6.28053343	6.133558891	6.729252186	5.985029112	6.47852359	6.302735432	6.534936371	6.328217063	6.243032667	6.781409081	6.569138824	6.236440504	6.471538275	6.155865785	6.021664005	6.878250942	6.502101756
3709	4.974851094	4.890329738	4.690235416	4.915779776	4.740949349	4.98893734	5.271841514	5.036053415	4.951916927	5.01660862	4.891044191	4.849925706	4.978258532	5.299276541	5.03102172	5.07932875	4.948817061	4.700655276	4.79773168	5.044518718	4.901106067	4.71095295	5.132012505	5.061965482	4.982216811	4.923181728	4.93920244	5.429387865	4.941905375	5.097014924	5.207573971	5.330952629	4.83128887	5.307233859	5.315378104	5.328440101	5.186982545	5.186982545	5.007279516	4.765015463	5.186982545	5.186982545
3700	3.860428344	4.079013325	4.007059249	3.850812684	3.867570447	4.060645278	4.032082989	4.092305606	3.945834272	3.945834272	4.140999097	3.945834272	3.945834272	3.971185186	3.950502384	4.200380819	4.166976102	4.217585071	3.787336401	4.011602813	3.884912607	3.704845026	4.030328244	3.878749874	4.0398225	4.042496387	4.279283477	4.205737291	4.058455134	4.132743033	4.123680854	4.433131825	4.247664191	4.123680854	4.174510209	4.326696742	4.337214316	4.207846278	3.876862304	4.115845727	4.065609849	4.031262229
3702	3.232526333	3.196043095	3.460026427	3.218731099	4.078424985	3.130229045	3.322197022	3.493601924	3.18286297	3.88650883	3.206657765	3.432743496	3.265264234	3.32059635	3.570050181	2.816910138	3.541425389	3.333654453	3.425765811	3.294956842	3.247594678	3.979569862	3.511911978	3.845369817	3.515807137	3.431594065	4.378322691	3.402050075	3.635892584	3.609309471	3.805148058	3.497895212	3.652355229	3.282925259	3.58669614	3.722867444	3.848726866	3.581041079	3.320416664	3.783425406	3.588928462	3.551328633
50626	5.677028089	6.024097908	5.749319348	5.590452167	5.83690645	5.776425372	5.646347752	5.658950509	5.758914725	5.847669594	5.758914725	5.758914725	5.602814889	5.773317375	5.592518395	5.83166717	5.807768133	5.679278806	5.813626991	5.710278269	5.59641636	5.871295556	5.748064369	6.104629826	5.638053704	5.743847598	5.882794758	5.684684936	5.751842715	5.662765755	5.740816388	6.030186847	5.988992752	5.725336452	5.739364975	5.754324288	6.13130326	5.584681338	5.764510422	5.87019401	5.728829684	5.764510422
3703	8.49228992	8.304201534	7.424091897	8.18275586	8.803024524	8.304526506	7.887369243	8.311184847	8.030257293	8.274865357	7.455348132	8.742684624	8.498324467	8.345909807	8.131597971	7.480758715	8.521313631	7.858293282	8.069335912	7.994766549	7.925952297	9.378700853	8.629352759	7.669495429	7.916578526	8.369759189	8.303071182	8.727451435	8.308511859	7.853856502	7.890783839	8.162982135	7.873990526	8.43737374	7.928249266	7.804421478	8.217921395	8.263333923	8.137709143	7.741030172	8.27370961	8.572829061
50628	5.458958858	5.572756942	5.199404725	5.468037288	5.510299136	5.329707881	5.665559754	5.394817208	5.413506376	5.418035678	5.418035678	5.540784242	5.465425511	4.937126787	5.101220213	5.394329872	5.452255181	5.536287361	5.591556301	5.482835154	5.55709193	5.873958715	5.563199446	5.428835428	5.562993212	6.022709858	5.852090951	5.572862732	5.385691592	5.11517137	5.623249	5.490591206	5.281340629	5.561829182	5.799658349	5.6693416	5.782537431	5.876256798	5.270635043	5.465316219	5.301708038	5.431148386
151050	7.033031912	6.856477382	6.74566281	7.189514437	7.037691991	7.121143717	7.075182879	7.139992543	7.052169982	7.052169982	6.874080343	7.107663612	7.038194603	7.453090052	7.260317667	6.77906466	7.021621639	7.006623461	7.02375014	7.006672138	7.163522185	6.657539869	6.970928537	6.661473023	6.687203546	6.71162341	6.699334698	6.576832057	6.68787187	7.088598548	6.797641597	6.531054863	6.901466774	6.873342023	6.859452581	7.076472388	6.565844709	6.801040102	6.590252684	6.758771755	6.801040102	6.874877682
23089	5.351773709	5.367223726	5.067142534	5.706042651	5.4844407	5.42172101	5.551008006	5.54020595	5.510589348	5.510589348	4.996544244	5.793074928	5.349170497	5.307762962	5.11570802	5.414972446	5.332032336	4.982468005	5.178857619	5.630628032	5.672135274	5.885767926	5.611422736	4.997507182	5.093146914	5.21988374	5.314551874	4.632966318	4.696864003	4.88660693	4.275073155	5.481943648	5.106230448	4.70391943	4.695581971	5.230218786	4.323601373	5.253713214	4.803212491	4.635762775	5.155909289	5.299109372
63941	5.66025627	5.622225764	5.632080845	5.314252013	5.68281778	5.590489303	5.583373139	5.783287342	5.654861327	5.654861327	5.86564835	5.622633067	5.280010525	5.533676153	5.547692993	5.735396666	5.596957105	5.952230047	5.443998063	5.397748726	5.424869094	5.893452992	5.739906499	5.553623457	5.573101049	5.54246653	5.592102627	5.624002846	5.733257691	5.537052341	5.655195713	5.632790304	5.613774762	5.601683805	5.672774788	5.566255403	5.95603478	5.465548657	5.566255403	5.74760578	5.451419596	5.602960225
63940	5.336551247	5.398220543	5.184663904	5.284806466	5.184538093	5.566501228	5.313425656	5.30108349	5.422410924	5.319459495	5.495148897	5.266910624	5.116194206	5.373100007	5.392942013	5.681628965	5.354963997	5.212872887	5.333406181	5.24898626	5.082505028	5.37309353	4.987181117	5.44797656	5.342385101	5.369174044	5.686656185	5.342345937	5.517939132	5.735397311	5.566170805	5.302207397	5.302207397	5.799140188	5.124070835	5.196556272	5.728735013	5.649740144	5.486888848	5.353910547	5.353910547	5.28165472
63943	6.088267762	6.433399378	6.020545599	5.930461377	5.744123951	5.993572026	6.066254018	5.862572722	6.046475748	5.866043137	6.046475748	6.046475748	6.082191797	5.84659182	6.286957572	6.077434003	5.958084645	5.983834327	6.220317896	6.063525619	5.95679911	5.836674553	5.989680644	5.824034521	6.017566918	5.835812831	6.220658703	6.325884746	5.74709875	5.934504948	6.197644098	6.036133033	6.253930336	6.185564775	6.459754528	6.095836509	6.176656816	6.095836509	6.006771259	6.095836509	6.058990447	6.095836509
163033	6.318171206	6.306831722	6.156985456	6.250563602	5.768947381	6.051368584	6.431192774	6.062045673	6.245571808	6.111446692	6.320268973	6.044771636	6.111446692	5.999688844	6.190734082	6.23989329	6.036707128	6.193028176	6.11234829	6.73437374	5.961319185	5.888321309	6.191907433	6.116890372	5.995619648	5.989207532	6.521796095	6.624540849	6.088230761	6.142109903	6.241075099	6.588053679	5.99776498	6.048958962	6.153749922	6.170674325	6.64669717	6.144977916	6.147582025	6.147582025	5.956045911	6.203888979
258010	7.458209006	7.035741858	7.763608952	7.656652573	7.622026602	7.756703279	7.479166387	7.017232644	7.682635302	7.310340057	7.558594146	7.153483445	7.674046306	7.772712366	7.377616154	7.613208031	7.00273455	7.436151223	7.585740879	7.40778036	7.339995062	7.703484653	7.309165873	7.33514864	7.284648038	7.553817723	6.914017294	7.338348852	7.727138105	7.088182972	7.35436714	7.327284176	7.27720669	7.252764751	6.857373389	7.722641364	7.083797818	7.330131925	7.308016802	7.60804528	6.996004715	6.880018437
63946	2.523846524	2.661209336	2.718975004	2.582576251	2.800284603	2.516353269	2.523846524	2.671710942	2.586590055	2.586590055	2.738601102	2.557346745	2.655644615	2.612812885	2.697884721	2.551539343	2.555814425	2.66163355	2.65239017	2.69194722	2.553778374	2.595106435	2.517966542	2.701135053	2.858155321	2.645691406	2.480457099	2.693935005	2.719597449	2.642812807	2.469791604	2.637489639	2.586308312	2.836077962	2.593935298	2.76419415	2.804889047	2.55958505	2.622364224	2.641707209	2.641707209	2.452467992
23081	5.163931531	5.232097178	4.89861117	5.374842119	5.463330919	5.264325645	5.284691651	5.215590313	5.321329068	5.332263281	5.089761347	5.373959328	5.087275253	5.220815839	5.270663496	5.01312654	5.17141642	5.368109027	5.192000503	5.096822556	5.090418408	5.645492176	5.49245818	5.071781463	5.182074519	5.315223355	5.180377527	4.748353974	5.119274969	5.157603579	5.104361342	4.960669827	5.107312447	5.201539262	5.015960245	4.948419637	5.016086175	5.119339465	5.35091314	5.203895183	5.119741041	5.119339465
100272228	3.796117356	4.097533681	4.274873449	4.280448638	4.547608797	3.861509412	3.620021325	4.368530972	3.907776518	4.150198493	4.424786166	4.150198493	3.903336661	4.265156966	4.048319684	4.15599867	3.676775758	4.782831974	4.337448021	4.143740383	4.188462389	3.491758256	4.31219287	4.083006916	4.302893865	4.140601465	4.167473366	3.428071765	4.15860891	4.17417116	4.422813272	4.154429817	4.796651768	4.023329072	4.116201742	4.378748582	3.919241332	4.728977349	3.743421313	4.218316946	4.094385845	4.273386309
23082	5.803672964	5.811995796	6.351275365	7.56487148	6.994784117	6.200733952	5.874907988	6.768559677	6.287323403	6.392705954	5.602374794	6.225820374	7.52498122	5.025644373	6.376268498	7.311189084	6.09691991	6.235515327	6.338481355	5.412755643	7.182512873	7.506735192	6.116583765	6.509054772	6.251357577	6.046775623	6.414758753	6.764088939	5.990260545	5.834557097	5.456690317	6.132994539	6.663819254	5.950797952	6.427469999	5.808590723	5.723822474	6.678330808	5.909975786	5.876235886	6.560129211	6.658700151
3716	7.702069513	7.663942653	7.733242872	7.971344005	7.92590913	7.537166934	7.697363296	7.590347128	7.69951009	7.934409838	7.49324439	7.894230977	7.569901483	8.017068542	8.018159253	7.707039121	7.670207777	7.62218679	7.582325777	7.735202374	7.755012716	7.567143463	7.830934237	7.757021194	7.429124035	7.716399349	7.523533064	7.615743666	7.749364894	7.711513427	7.591385695	7.945236402	7.698754264	7.631023358	7.638785302	7.672926534	7.672926534	7.672926534	7.672926534	7.672926534	7.765963244	7.613950506
3717	6.627849215	6.735469128	7.196585045	6.998760704	7.161673105	7.012681222	6.626065829	7.244919776	6.917816245	7.053309912	6.534361925	6.883687885	7.330901757	7.214360812	7.209665925	6.552530519	6.831826249	6.829249536	6.820776677	6.796119182	7.341767807	6.914391147	6.910896872	6.976510458	6.905466616	6.797417797	6.413178413	6.4305185	6.605506039	6.54149205	6.597847522	6.535904321	6.764575825	6.534336344	7.08669711	6.378442251	6.903117955	6.761165363	6.953165777	6.358588666	6.761165363	6.761165363
3718	5.213811994	5.16492277	4.947606611	4.792087907	4.729394832	4.861577	5.057738731	4.901856871	4.937685506	4.937685506	5.186604861	4.937685506	4.814949258	4.729710967	5.069055021	5.327392362	4.868787297	4.864320972	4.874160099	5.094669663	4.973251745	4.880123481	5.085160037	5.223424072	5.227371698	5.079182545	5.479306328	5.420959089	5.124977501	5.280878057	4.925189361	5.084684906	5.539839404	5.659606065	5.104309024	5.175633114	5.297431613	5.229465369	5.400682783	5.06698933	5.01318859	5.541346569
63939	6.784484114	7.269895705	7.537816633	7.015384215	7.018334147	7.336300728	7.572535723	7.042850188	7.1904763	7.620862715	7.125432942	7.452159514	6.541017505	7.63217416	7.151332887	6.651961084	7.871564672	7.329332049	7.932129236	6.30972461	7.554813187	6.903167507	7.638426943	7.345159306	7.325692482	7.379113035	7.535701213	6.886047953	7.55802746	8.220397839	8.092004635	8.068471029	6.961280172	7.432496402	7.529335091	7.653318039	7.653318039	7.716391603	6.978110505	8.16432052	7.653318039	7.298550081
23085	6.528354459	6.718784411	6.76303155	6.692727507	6.979315476	6.774363237	6.948911817	6.792788875	6.990615668	6.672300317	6.628078831	6.766764909	6.843341306	6.804191132	6.828688155	7.004588476	6.720377361	6.862467803	6.774145689	6.583421098	6.766021784	6.799138891	6.856754674	6.375406898	6.702072925	6.306145321	6.569884548	6.804033033	6.784426533	6.470348087	6.557031767	6.713495249	6.805614486	6.973089517	6.455941472	6.303286326	6.832827993	6.810873894	6.700363711	6.700363711	6.484546613	6.700363711
23086	10.1361387	9.614583003	10.55333746	10.44807515	9.86721124	9.841871927	9.571658603	10.12842281	9.850263814	10.5470101	9.863795064	9.908238877	9.908238877	10.33533353	10.41684821	9.586460997	9.664595618	9.787956371	10.11354177	10.39889487	9.884564423	10.05889837	9.961059466	9.513665637	9.439807869	9.379187022	9.008068772	9.181620268	9.510577576	9.491598851	9.134667831	9.183055569	9.549958238	9.275888546	9.240134398	9.614261704	8.931334139	9.553458685	9.504565274	9.594716344	9.065004512	9.40748804
23087	6.76776584	7.004129798	7.442183725	7.425690657	8.3047487	7.659945875	6.795718914	6.802990546	6.613390666	8.019004336	7.606932722	6.683326477	7.380993119	6.897717666	6.637143479	7.018175075	7.896503841	8.209946711	7.022007443	6.837939053	7.422886041	7.650504997	6.394537854	6.43901312	6.014819669	6.207672798	6.558379443	6.580751563	6.011587564	6.170173883	6.209761568	6.161642855	6.15455157	7.355888097	6.556560766	6.448743855	7.278577812	6.313778575	6.566663184	6.059373074	5.725584885	6.313778575
344405	5.689092938	5.646258128	6.722797174	4.673883852	5.342141949	5.006606407	5.452248316	5.204850105	4.927978109	5.146164039	6.218129526	5.649033032	5.368570276	4.88221254	5.768372019	5.128049868	5.157622582	5.278414831	5.913540694	5.565439607	5.416632046	5.939669471	6.454094803	5.424894093	5.784430456	5.922087467	5.757297701	5.212573182	5.864710339	5.239815614	6.325820794	5.266761371	6.318976795	4.928150597	5.177607055	5.293793963	4.840519993	5.680570652	6.33624942	5.454893604	6.627509503	5.433843913
3710	5.800928896	5.940279956	5.913040188	5.584964193	5.711689439	5.541473359	5.698376456	5.746200982	5.721623009	5.822004719	6.06052305	5.72935381	5.401561936	5.631285308	5.736239722	5.756773011	5.728899944	5.438187204	5.681937149	5.67000268	5.880786549	6.210355407	5.522092574	5.806320367	6.061634196	6.062896401	6.385138298	6.487290769	5.730474098	5.786258269	5.875693775	6.008852253	5.942059874	5.833678618	6.100869611	5.749320677	5.943240096	5.722093429	5.976651923	6.227753123	6.182300493	6.008879824
50632	3.499649628	3.514022802	3.409010667	3.476700384	3.275657873	3.657488052	3.319764854	3.834141783	3.612391108	3.620967723	3.418579558	3.559869263	3.297752538	3.638463561	3.434224482	3.464114635	3.502024669	3.655848611	3.545113449	3.555554986	3.292691224	3.426362739	3.931864584	3.540593894	3.425789309	3.563561674	3.519444269	3.805389073	3.759911069	3.722896892	3.706015717	3.520719453	3.887581137	3.833418846	3.618318619	4.049124803	3.676066733	3.611635341	3.476343663	3.755203845	3.570465235	3.671193868
3712	7.367963977	7.272387748	7.115447334	6.993500988	7.191578246	7.511650781	7.647116917	7.58554781	7.034345008	7.281254484	7.617190606	7.172755801	7.550761603	7.000258292	7.302159868	7.468908732	7.378951391	7.626337168	7.463877824	7.098777997	7.574640817	7.149903539	7.212153589	7.290491987	7.348422958	6.925847602	7.259577721	7.422834059	7.239668995	7.169989758	7.421430016	7.559490973	7.058277435	7.290420651	7.284524054	7.152362514	7.298146796	7.006389573	7.298146796	7.439024559	7.380063525	7.31147365
3713	4.053061249	4.028032583	4.040340515	3.894430608	3.496726029	3.587499485	4.096767822	3.768018994	3.965865266	3.811543167	4.225227277	3.475768408	3.900650146	3.822571429	3.806906915	4.210121858	3.824078422	3.727415275	3.655515358	3.823951384	3.793358939	4.088634801	3.461780827	3.691797723	3.601412188	3.926389489	4.054969445	4.337857563	3.49007003	3.695267945	3.770356864	4.038689551	3.974559342	3.81947013	3.769736213	3.723000686	4.443328829	3.83133905	3.688032448	3.709635736	3.691466054	3.643735584
23080	6.665263232	6.45283017	6.641992312	6.803307325	6.43997507	6.507248769	6.602915119	6.570578801	6.588958698	6.584682883	6.584682883	6.584682883	6.584682883	6.637471874	6.647901838	6.317108376	6.672624386	6.440691647	6.761537186	6.552508697	6.558661442	6.649533049	6.610823743	6.373862945	6.54786769	6.687274064	6.534182	6.272046134	6.544580384	6.566708701	6.16534081	6.720070973	6.596060209	6.452980576	6.487126868	6.426862003	6.267437896	6.676530175	6.457933107	6.607404161	6.484618142	6.610017781
3714	6.810558555	7.30130243	6.8597342	6.44182068	6.798946918	6.959038739	6.404169557	6.051611878	6.567480285	6.657707629	6.876586485	7.221348728	6.188152233	6.116974579	6.663160373	7.406845663	6.543757534	6.640066936	6.409007553	6.635775076	6.424179156	7.419666706	7.214961064	7.662937404	7.780280491	7.732171939	7.44574182	7.953667136	7.81647559	7.144418077	7.65039384	7.660116804	7.660238688	7.025716902	7.568245108	7.494663747	7.665272711	7.394934679	7.74272546	7.242365065	7.850129592	7.509147141
50636	4.713330315	4.712494774	5.158446733	4.684361912	4.810252964	4.706043067	5.127663494	4.779249455	4.939384583	4.691098814	4.967469438	4.691098814	4.894616332	5.377278067	4.812571123	4.962583854	4.662457152	4.92080691	4.765568532	4.308048067	5.039242594	4.788221867	4.846084522	4.662522816	4.76884049	4.679440808	4.909016582	5.22671611	4.952311096	5.222931239	4.942033768	4.836514711	5.00407621	5.131942317	4.62629509	5.363505051	5.274815535	4.660427986	4.755077731	4.798154795	4.798154795	4.798154795
729830	4.955027817	4.694213211	4.680733178	5.214868904	5.083969552	5.071043783	4.948902187	4.834136573	4.884558306	4.871342633	5.09427126	4.884558306	4.961259612	4.723156684	4.852453144	4.859555722	4.867095216	4.967478853	5.023949348	5.266724244	5.13067043	4.581701191	4.74136895	4.674239588	4.874277937	4.844331579	4.906942502	4.957010801	4.573983721	4.815328228	5.276865469	4.846165397	4.658727351	4.536725286	4.736056534	4.454013863	4.783028455	5.124741445	4.620155221	4.86930207	4.897846718	4.783028455
63950	4.295388037	4.035849888	4.129257719	3.96257232	3.908278751	4.050749671	4.079752855	4.378199126	4.120917081	4.242903855	4.120917081	3.952040191	4.120917081	4.245057856	4.065538083	4.254275502	4.320921967	4.178277855	3.960733753	4.061310493	3.848443223	4.119469747	3.788704718	3.995655734	4.030335217	4.098347668	4.289363827	4.086554119	4.157136718	4.122201315	4.091466885	4.280457016	3.989512268	4.27516045	4.291911493	4.074514256	4.285388677	3.948256875	4.187176181	4.225393555	4.074514256	4.007653633
63951	4.250687289	4.452631648	4.15128754	4.167558273	4.469021392	3.985376748	4.245194712	4.07794148	4.37912066	4.234497411	4.407543911	4.182119233	3.943026421	4.172834484	4.664057137	3.95586947	4.163287306	4.402503197	4.165454235	4.18881	4.365945749	3.993647436	4.209533997	4.245255463	3.976572796	3.918773927	3.953978437	4.040564646	4.129156152	4.20539995	4.044998243	4.020006333	4.346621891	4.162931856	3.945686414	4.199199169	4.40478631	4.063195025	3.859515972	4.233260045	4.063195025	3.866995767
23092	4.938957723	4.936406971	4.885910113	5.185429494	5.086503087	4.787687724	4.865057092	4.705306392	4.927509096	4.927509096	4.927509096	4.976364249	4.868883437	4.925655913	4.999051268	4.953651454	4.888686254	4.859734886	4.94401371	4.801789154	4.803057681	5.181893607	5.339392032	5.175413485	4.96627034	5.253876313	4.802021328	4.977411757	5.044358639	5.087829014	5.197738347	5.117352258	5.211186906	5.039064838	4.942877312	4.955953572	5.278355554	5.054719016	5.286251841	4.871242138	5.096122236	5.054719016
3726	8.878795172	8.787056645	9.336932415	9.667830317	8.813156641	8.359414835	7.583326863	8.582414774	8.384505719	9.207178208	9.164194542	8.934970135	8.038478976	8.196297928	8.144464848	9.162444234	8.699094633	8.730256332	9.065421973	9.741289345	7.802242574	9.190124101	6.381464565	7.538111523	6.79739406	6.625895558	6.251686152	7.879395039	6.871135113	7.019533058	7.024337833	6.47518258	7.170052271	6.931576631	6.193912006	6.52911449	7.504738055	6.31107367	7.162346275	6.75673905	7.103540609	6.671517219
100272217	2.728049229	2.98381989	2.917793353	2.803956504	2.986246795	2.850953526	2.87294899	2.923774982	2.981881188	2.717216909	2.930412862	2.767562279	3.029153746	3.304780148	2.762243073	2.628611341	2.859967859	2.657509769	2.800952075	3.061781166	3.00445171	2.833470643	3.153976973	3.051693062	3.12068313	3.155711967	2.569576783	2.966049454	2.788383836	2.669017359	2.846536915	3.246211498	3.258299091	2.782907113	2.835926515	3.157136878	3.005102187	2.841257416	2.919328107	2.796819963	3.042497679	2.935125995
23093	6.939214879	7.413123142	7.224954581	7.023065121	7.092186493	7.021188712	7.021333576	6.824479389	6.792636328	7.208066222	7.07644122	6.982202086	7.264992389	7.123308481	6.915723185	7.155514071	7.18715177	7.302493324	7.464970253	6.484247594	7.159837843	7.238724563	7.103391357	6.912764932	6.744256758	7.058092773	7.529330659	7.174637488	7.578913475	6.804657551	7.427295811	7.116027923	7.662387356	6.894759632	7.38479744	7.188983498	7.639165697	7.08521842	7.159768508	6.649639667	7.188983498	7.57949323
3727	6.504103078	6.56067266	6.615718002	6.670314562	6.85589763	6.448074505	6.060982793	6.456923498	6.350713794	6.440456866	6.440456866	6.440456866	6.913067297	6.707125563	6.262169969	7.042828402	6.31641761	6.310855025	6.459266235	6.477061199	6.51516848	6.613743278	5.734909952	5.937198295	5.874917734	5.762985769	5.910829281	6.011278634	6.176846524	5.928878245	5.925294948	5.894809565	5.687162608	5.75818289	5.869895986	6.149719392	6.005400629	5.852792541	5.882006281	5.927392936	5.666165703	5.74508597
63948	3.783296246	3.709612257	3.71748675	3.546597449	3.462331716	3.790690874	3.813391774	3.65803983	3.674346771	3.674346771	3.863944405	3.534302695	3.674346771	3.448280507	3.602477598	3.94017164	3.812219456	3.714271784	3.482660078	3.802839024	3.681747029	3.626873118	3.605427914	3.63158916	3.475304766	3.552181334	3.901769849	3.759480619	3.687465762	3.683108618	3.574584704	3.440355866	3.749007149	3.650267497	3.574560169	3.905353422	3.715927131	3.384609334	3.707652847	3.665120295	3.433829811	3.617782373
23094	5.562605259	5.529445655	5.623163309	5.709438206	5.600997528	5.733704983	5.644770338	6.007002375	5.654972999	5.630846171	5.805533232	5.626768397	5.654972999	6.007630008	5.632698635	5.815524134	5.560791199	5.789326041	5.53869048	5.674448991	5.459027358	5.6747665	5.623797907	5.413431478	5.616934324	5.566311791	5.525600108	5.671037155	5.624022253	5.68301234	5.499531788	5.603976969	5.655868417	6.007700174	5.546326349	5.877123497	5.643128879	5.311597709	5.643128879	5.513961425	5.654605479	5.727087749
3728	8.801118948	8.470459668	8.397691639	8.660644837	8.667836434	8.190055517	8.682681145	8.730904714	8.577604196	8.912942311	8.206077357	8.600371635	8.545873745	8.39641028	8.507460462	8.591567929	8.401963581	8.533870908	8.868451872	8.528441623	8.801258371	8.555319626	8.880423744	8.972993494	8.319180668	8.787980513	8.412341965	8.570970491	8.624988138	8.672015436	8.707049169	8.427221231	8.613444141	8.373218478	8.747017674	8.869111595	8.505471878	8.516104461	8.629534379	8.855051005	8.568908873	8.36949891
23095	8.728449992	8.711145546	8.755368327	9.448519538	9.363884253	9.110107139	9.0240397	9.244349246	8.924765532	9.129877117	8.637032514	9.078249263	9.46643718	8.670810154	9.461563855	9.157928878	8.799768528	9.004804343	9.067150292	8.529732318	9.48291105	9.238804727	8.844240644	8.800156995	9.017748206	8.827930352	8.84200225	9.178431539	8.944516664	9.058772499	8.728993461	8.641367713	8.79539293	8.975674421	9.001860526	8.969764654	8.503466935	8.969764654	8.969764654	8.836942422	8.99469749	8.984670537
23096	5.019107562	5.126369354	5.260372401	5.174805708	5.119491715	5.048382126	5.286797597	5.098076923	5.120074488	5.120074488	5.37760893	5.072548756	5.034739122	5.223300711	4.98637849	5.275028273	5.027027299	5.347934962	5.033474974	5.220206286	5.123065453	5.040592754	5.091171289	5.118656059	4.90686516	4.988186852	5.175931013	5.19002725	5.157379915	5.045426067	5.148920477	4.825519147	4.981923685	5.429270764	5.09124936	5.396930152	5.103662244	4.885539323	5.079539938	5.061928257	5.135899947	4.953004283
23097	6.406662315	6.630349792	6.450028462	6.475568792	6.984404978	6.751338915	6.912003966	6.878600864	6.938791955	6.687993026	6.687993026	6.687993026	6.417835246	7.244293824	6.64297361	6.607568986	6.601115128	6.572884746	6.752800338	6.633048118	6.722714476	6.533613411	6.766700722	6.591344624	6.696855128	6.621629656	6.550313011	6.54337257	6.913471384	6.903556364	6.908913459	6.770008573	6.125346166	6.406817496	6.791066154	6.748557583	6.494703905	6.897695339	6.337626978	6.505067041	6.994564675	6.698734765
23098	5.842458161	5.997555532	6.097627287	5.905647923	5.628963077	5.859619246	5.952097958	5.985921971	5.806884755	5.814548743	6.131412599	5.881615546	5.941278371	5.863021419	5.887076059	5.968759566	5.586068731	6.088512773	6.158318308	5.742617872	5.942089086	5.976944424	6.040467606	5.907396427	5.891132215	5.700682107	6.270269937	5.88765302	6.314040667	6.000945042	5.675062973	6.050050618	5.936420216	5.85660344	5.92333426	5.681452344	5.950963279	5.852463079	5.950963279	5.950963279	6.061691468	6.249717639
50640	9.028016603	8.647588457	9.010404708	9.208539694	9.369601924	8.839725791	8.679727844	8.874952967	9.061769694	8.9025117	8.457178925	9.046459343	9.273071478	8.886658468	8.850202942	8.980479032	8.799491859	8.693271556	8.806586797	9.070772111	9.06295656	9.182730635	9.005647062	8.855260031	8.66685324	8.841009573	8.604171509	8.517042892	8.739307545	8.402332665	8.443745568	8.509501063	8.374100431	8.571336963	8.829637724	8.308646264	8.589827938	8.638457569	8.832344229	8.406646333	8.638457569	8.935957253
23099	6.467259493	6.385325211	6.653319261	6.741630441	6.83811105	6.825716593	6.673499632	6.801993837	6.554526748	6.436403396	6.637106809	6.639848823	7.068736391	6.694558491	6.680514004	6.802168132	6.399557835	6.491907411	6.596414718	6.49914789	6.88041302	6.883664362	6.619626001	6.38061775	6.318264523	6.159371421	6.194364528	6.42253711	6.06020788	5.955519961	6.205017316	6.298721405	6.358917136	6.484764009	6.413731251	6.347808821	6.303946559	6.422068019	6.460515008	6.15213113	6.01187983	6.303946559
3720	7.679907559	7.87892481	8.092406321	8.310259119	8.315773857	8.120190829	8.240198798	7.990296043	7.853722084	8.228645455	7.976772427	7.913667705	8.405128149	8.190180986	7.922294041	8.277606377	7.912107175	8.31152984	8.117204795	7.831275788	8.259463967	7.986553447	8.487931085	8.103343794	8.014163702	8.288855486	8.254343842	7.904510634	8.370082228	8.005832291	8.111344667	8.535572478	8.392907306	8.174009549	8.054919846	8.19021619	8.287761846	8.412546062	7.921112289	8.011272297	8.291835763	8.364659477
151056	5.243263699	5.260199772	5.37276182	5.174362054	4.782331363	5.064494518	5.063266162	4.909846394	5.118222656	5.118222656	5.160730378	5.033205765	5.118222656	4.945464168	5.157553261	4.994735896	5.122693839	5.214844046	5.022639086	5.30641979	4.921798454	5.188202556	4.73585852	4.954162344	5.337043648	4.919601334	5.261040507	5.294784374	5.072931967	5.151077351	5.049850158	4.794054615	4.908791629	5.16638052	4.993228088	5.494874397	5.089499969	4.99652101	4.786505614	5.232978456	4.823216267	4.836591746
23090	8.999464561	8.665620868	9.475480419	9.324377481	9.33253787	8.864375582	9.235167723	9.093336344	9.125590786	8.836829119	8.964550636	9.125590786	9.509362614	9.176487272	9.27767422	8.826249763	8.804800113	9.351484623	9.427600494	9.032436593	9.261024028	8.989368696	9.474740684	9.115992782	9.05869018	9.04900838	8.751985962	8.523985696	9.10426258	9.034269493	9.156251442	9.068723333	8.409330466	9.338171133	9.07530574	9.048067331	9.143004193	9.248368633	8.765671398	8.954275324	9.264928177	8.689594628
23091	7.596194665	7.607347074	7.83264047	7.831903677	7.909359494	7.751437359	7.712561783	7.612450776	8.011964073	7.728055951	7.664210785	7.794923596	7.466956871	7.960958381	7.855912536	7.607070154	7.627120974	7.748685811	7.78370818	7.714139448	7.486071828	7.824316625	7.790689921	7.506260648	7.723764111	7.757778404	7.828297498	7.399724256	7.967741289	7.650435764	7.683587975	7.696696834	7.538897207	7.774441787	7.578998119	7.550347475	7.410048346	7.626284248	7.651618744	7.820487986	7.884473226	7.812016804
3725	10.60148358	10.58498592	10.89931215	10.83567522	9.761320648	10.14612734	9.072508496	9.623042698	10.25057382	10.4104084	10.53201443	9.516543157	10.23772675	10.80897637	9.908978131	11.10867223	9.36995427	9.630719817	11.09613587	11.06230791	8.762863247	10.28666538	7.739966527	7.882030798	7.700085789	7.67649993	7.396972181	8.35017753	8.173458573	7.858327643	8.078552686	8.041671575	7.923675363	8.106631168	7.957193854	7.787583326	7.965327443	8.259761809	8.181523949	7.802451012	7.965327443	7.642902001
11081	2.664012454	2.595446933	2.506483438	2.462386885	2.629217782	2.503623002	2.466857961	2.44246708	2.525920104	2.525920104	2.525920104	2.525920104	2.574090202	2.585406969	2.577761559	2.48509923	2.527369018	2.641624832	2.512142957	2.510850333	2.495724424	2.452072327	2.502684615	2.688640369	2.550713065	2.502684615	2.432808724	2.437606436	2.672887191	2.443407582	2.554274241	2.585651744	2.592382574	2.455775325	2.545087865	2.528675452	2.528675452	2.396603547	2.615517784	2.528675452	2.660747355	2.4690726
11080	9.302088669	8.510017945	9.546843783	9.350122181	9.237393543	9.167769106	8.510519439	9.421668961	9.327572836	9.264683583	8.502909083	9.286238188	9.264683583	9.779119504	8.879162319	9.82937173	8.832525744	8.877034554	8.763418802	9.280837532	8.738650918	9.284951183	8.642043432	8.373702315	8.227289806	8.61261589	7.920972192	8.163651844	8.641557351	8.585600794	8.590438774	8.048152251	7.899282095	8.364901096	8.561368194	8.445873681	8.065441574	8.458725208	8.234615766	8.223964092	8.347892913	8.762763701
50649	3.656550087	3.760504785	3.71801743	3.798679952	3.666145592	3.916052968	3.868357881	3.756118503	3.86982636	3.765297643	3.964676797	3.587209691	3.663783235	3.855407494	3.796163802	3.743223892	3.795273164	3.685070584	3.734802069	4.025442011	3.760774322	3.511945462	3.570076353	3.491193639	3.776329972	3.752914786	3.860301684	3.9489476	3.60096901	3.793011973	3.861013296	3.748848443	3.67343022	3.78174642	3.693511962	3.668338773	4.113639746	3.668338773	3.668338773	3.689531612	3.668338773	3.668338773
11083	6.527767232	6.289513383	6.280110665	6.452462118	6.579448146	6.352873052	6.234785333	6.399010127	6.143048651	6.390567677	6.390567677	6.641389233	6.410464911	6.637721951	6.434507128	6.195514572	6.209452708	6.583370905	6.409567767	6.173664724	6.491817897	6.395151202	6.652666013	6.468564602	6.501482523	6.691978733	6.489718345	6.256882378	6.652396723	6.36300842	6.564961092	6.594674332	6.497548181	6.340129018	6.742339967	6.572818601	6.325862172	6.572818601	6.572818601	6.3465511	6.635634471	6.621411192
11082	9.658225923	8.409518313	9.849782211	10.07354845	11.0010516	10.50211524	9.007910991	8.645247511	8.838259721	10.72198648	10.47522588	8.989525298	9.144284461	10.11965029	8.371440414	10.57763839	9.62724522	10.66560544	9.566975888	8.905878586	9.054207454	10.42119708	7.74900459	8.158230578	6.596865121	7.356586189	6.731104633	7.686024471	7.230401383	7.720021271	8.002121264	7.139272634	7.207375022	8.805081672	7.556984241	6.981205305	8.566938332	7.827471219	7.774653786	7.411761759	7.431882602	7.059700315
100286844	4.966087595	4.637263503	4.632748923	4.525927595	4.741160036	4.56951566	4.988159459	4.652528608	4.730100788	4.730100788	4.730100788	4.616501173	4.748715468	4.285752858	4.66195708	4.579157946	4.493569835	4.81460944	4.556901926	4.323143347	4.970236735	5.314019729	4.619392923	4.539560705	4.714041527	4.579281111	4.714301308	4.414244001	4.183703732	4.702335648	4.47822797	4.155653455	4.503660778	4.5442052	4.362769594	4.774591645	4.534128313	4.327960274	4.378216588	4.409677093	4.451912634	4.409677093
11085	2.893890482	2.866752198	2.702883669	2.798131052	2.81968416	2.777465275	2.910428584	2.828542272	2.823440244	2.818273437	2.870814549	2.818273437	2.818273437	2.800192024	2.903099453	2.903978138	2.735164128	2.70322624	2.87437081	2.718226815	2.753562629	2.993680645	2.85393438	2.750365893	2.781573123	2.682504105	2.769642941	2.812348899	2.773000302	2.675310356	2.708956446	2.758664239	2.887989997	2.788688594	2.775598036	2.80552608	3.004758467	2.699075377	2.695998048	2.840036513	2.673426793	2.647406437
11086	3.153792745	3.007215134	2.996801559	3.055777512	2.722039086	3.261569011	3.125066173	3.189545659	3.216680092	2.926758958	3.139297895	3.077558205	2.966592175	2.951817196	3.224067265	3.168427896	3.158379134	3.153886027	2.670216399	2.888253108	3.173599286	3.169641513	3.002804236	2.945834066	3.329352651	3.121253184	3.350107325	3.294418604	3.140757595	2.79658363	3.259748179	2.958208543	3.015496535	3.105492142	3.907069972	2.937157099	3.003239825	3.462223646	3.167446982	3.167446982	3.362753397	3.10206041
23067	9.094022375	9.01887576	9.096080455	9.070221267	8.902115193	9.022266356	9.279766962	8.702510274	8.825529533	8.932684418	9.201276988	9.240890464	8.902341654	9.058433151	8.953524606	9.062785102	8.995489227	8.800462318	8.992190004	9.271162851	9.070745682	8.864844609	9.399652901	8.872133085	9.218012862	9.221770415	9.308671508	9.298180528	9.103495174	9.041140493	9.20686285	9.230154017	9.276419482	9.223550482	8.787904266	9.3418572	9.132643589	9.236375963	9.151570383	8.934850158	9.116379939	9.165243206
728537	4.050491234	4.408739068	4.948595032	4.309798829	4.438885392	4.505692697	3.958720515	4.126604732	4.313801724	4.340618078	4.902499846	4.060180267	4.091933497	4.144963017	3.898459663	4.214288847	4.336983791	4.602155342	4.493231662	4.402813009	4.405511549	4.489633697	4.809263934	3.911525641	4.533643466	4.714163844	4.70595799	4.478716526	5.21402021	3.981190795	4.443485528	4.279704498	4.304773524	4.413474289	4.406286008	3.889175201	4.452366292	4.413380309	5.249255175	4.33845019	4.413380309	4.557332359
63967	3.106096587	2.988175229	3.048865771	3.204578897	3.09443949	3.223388542	3.136684609	3.060824652	3.09531423	3.04903968	3.218647047	3.09531423	3.09531423	3.13399945	3.098500537	3.419070552	3.024685524	3.141708114	2.945278805	3.107547561	3.145484509	2.982123742	3.08404438	3.009496908	3.054066092	3.096286044	3.082831489	3.106631183	3.08461735	3.039084897	3.370590626	3.006357271	3.088272529	3.071779388	2.982603278	3.044841586	3.257710905	3.021431978	3.145118871	3.044841586	3.044841586	2.995151257
3737	3.501071221	3.364150334	3.532749938	3.22790746	3.275400236	3.408204484	3.292744843	3.663217815	3.530805257	3.426660653	3.530939623	3.339336115	3.250834225	3.464204146	3.399702704	3.435301156	3.353651834	3.559472467	3.171166595	3.445326595	3.334538467	3.420618219	3.431487222	3.422500124	3.633268613	3.41394622	3.615407224	3.438446811	3.447872427	3.76770689	3.26617328	3.441038972	3.361215635	3.637357546	3.361215635	3.458574245	3.739505428	3.316617066	3.458574245	3.458574245	3.575844684	3.316617066
23060	6.566250307	6.891910945	6.928510805	7.098732231	7.149624322	7.151341132	6.868611397	6.983177531	6.714264242	7.015576893	7.015576893	7.015576893	7.015576893	7.320995988	6.922931336	6.886667356	6.877990007	6.788664263	7.023153922	6.797591839	7.242819429	6.778565046	7.020085657	6.600323762	6.478351982	6.578747278	6.803138509	6.846455352	6.668798248	6.663798702	6.557177236	6.831281903	6.743608974	6.727225846	7.077969209	6.789321856	6.789321856	6.789321856	6.586595052	6.911726943	6.516802517	6.789321856
23061	7.660287532	8.12989855	8.219251275	8.060137449	8.135232325	8.284065775	8.095396254	8.191810625	7.780476058	8.048133811	8.26047776	8.08885714	8.300041781	7.938754423	8.012798115	7.951989996	7.971862227	8.307836441	8.311023407	8.069459261	8.266445943	8.025202694	8.244674717	8.385091843	8.130387197	8.121666178	7.767209277	8.185908515	8.094948547	7.940236044	8.271097483	7.86691319	8.112883877	8.081677086	8.282106336	8.103104907	8.107919393	8.107919393	8.026316371	8.212448941	8.247561929	7.951951439
3739	4.66959746	4.552832361	4.375415598	4.647538281	5.226883709	4.831807848	4.843649172	4.412726887	4.712823339	4.956612514	4.685061659	4.838994729	4.310063887	5.09934455	4.480666844	4.362892993	4.898447758	4.591372673	4.961629034	5.076793974	4.383406654	4.519766543	4.111110216	4.147252653	4.207485697	4.432810218	4.911428224	4.67279757	4.557853609	4.283049278	4.363311191	4.137198766	4.315402326	5.242663085	4.499885238	4.399019077	4.829332509	4.584710076	4.362533639	4.358688913	4.534581618	4.172997914
23062	7.128368445	7.221621975	6.97655053	6.903665493	7.055609762	7.218247803	7.066386033	7.190707561	7.118746844	7.159822568	7.118746844	6.961099724	7.118746844	6.977743534	6.982914904	7.108574732	7.101340906	7.108352689	7.1170165	7.149702653	7.109607455	7.153955269	7.066377502	7.236050744	7.04187009	7.019574274	7.044645569	6.972964949	7.00981629	7.035107554	6.847924671	7.115037546	6.88781815	7.12713708	7.181173234	6.814136318	7.035345069	7.060986549	7.047891096	7.047891096	7.047891096	7.211335908
23063	7.939925312	8.089276937	8.144164493	8.374742918	8.319787401	8.254244841	8.036890736	8.176262428	8.108555987	8.23328878	7.850356095	8.419104195	8.226626236	8.166999059	8.255801099	8.221360929	7.950100381	8.083763393	8.208398373	7.95773509	8.392688394	8.237268108	8.511699231	8.463159936	8.32586779	8.49587288	8.189589696	7.998655753	8.390315312	8.269135365	8.334918271	8.372385761	7.902350435	8.348801489	8.310512894	8.319108708	7.906464298	8.489719993	8.444885726	8.319108708	8.219133916	8.350132153
23064	7.534382309	7.640307445	7.584033125	7.79441085	7.765765289	7.338001801	7.394210973	7.532042158	7.633937667	7.605330113	7.337750382	7.662116045	7.635544583	7.725064064	7.656053092	7.531985147	7.700263824	7.320380573	7.554549824	7.460119974	7.629687297	7.613317225	7.919036261	7.723661984	7.633564671	7.679492507	7.365247927	7.742681391	7.830316097	7.364191482	7.631469813	7.651195553	7.764032193	7.834339131	7.651796415	7.403621565	7.623162381	7.686647208	7.839343547	7.686647208	7.775571376	7.686647208
23065	6.654289017	6.477399378	6.54871427	6.586687122	6.600262492	6.734439232	6.74028148	6.354986183	6.550225341	6.527501779	6.533585345	6.938028602	6.342253687	7.034093277	6.640774574	6.444649475	6.440598609	6.262540709	6.511317206	6.480652958	6.556410665	6.963556929	6.655454912	6.714522394	6.688283702	6.723802589	6.5606615	6.82100098	6.574804655	6.515471896	6.620594521	6.501038156	6.838971512	6.743574739	6.642271434	6.659364056	6.736504306	6.659364056	6.659364056	6.571145075	6.659364056	6.659364056
50651	8.098760198	7.705290965	8.954372111	7.63961605	8.382222377	7.689589292	7.411842113	7.488331154	7.664711933	7.962893653	8.454696717	7.35147159	8.139343451	7.441189139	7.572295657	7.678472067	8.135159085	8.469194332	8.324881383	7.863246649	7.921063161	7.944135666	8.076004909	8.331868325	7.59312146	8.086963944	8.09014466	7.826781024	8.737134911	7.337616954	7.890766339	7.3008868	8.048546299	8.965095619	7.888395677	7.904840241	8.393231795	8.180115417	8.53542635	8.231228427	7.58570149	7.351991852
23066	9.69281471	9.507390764	9.682231421	9.159093937	9.725184268	9.801446566	9.649984989	10.0601138	9.617433668	9.617433668	9.264693365	9.617433668	10.15940367	9.268763421	9.785712263	9.428868393	9.321059817	9.888556992	10.08275152	9.469315108	9.725509119	9.980265614	9.951194187	9.316581118	10.06025003	9.960244734	9.813121585	9.368618757	9.433900601	9.226967552	9.988829435	9.746472634	9.731199687	10.11804669	9.500857631	9.90821257	9.929576391	9.888779728	9.715646211	9.421448189	9.742588857	9.357020121
50650	10.8793464	11.32495398	11.55966522	11.36214518	11.55109921	11.06569278	11.24783891	11.21505787	11.11939612	11.42118509	11.25344898	11.28551911	11.25786719	11.52912145	11.32739963	11.42318258	11.08411616	11.52799381	11.39742192	10.8412364	11.26970382	11.34408919	11.18235429	11.29620101	11.29934412	11.41811807	11.07991498	11.25549974	11.5001364	11.19148682	11.48815514	11.18316677	11.35945258	11.82127982	11.19023301	11.21551042	11.48518282	11.34142005	11.42145429	11.1477735	11.49336789	11.33776112
3730	4.18418485	4.63037932	4.829600334	4.596678636	5.970160844	4.616852107	5.454195694	4.369635351	4.704138091	5.992782987	4.6308056	4.231115604	4.578084859	3.663970097	5.26496459	4.330463122	4.566115421	4.552204653	5.226945955	5.997443739	5.048157199	4.706797907	5.506050539	4.676729146	5.495715569	5.354083368	5.198398769	4.681336395	4.607160878	5.115846361	4.738409491	4.489526572	4.455826575	5.036117483	4.693167475	4.398548824	4.829454674	5.654492908	4.724173503	4.888110189	5.190375745	4.709591495
50652	3.885720722	2.855411553	2.981370991	3.136487295	2.91334255	3.031316971	2.950727609	3.010257687	2.882013582	2.955417592	2.975759893	3.566939054	3.101211752	2.935772149	2.866659663	2.833599037	2.904925162	3.047500788	2.998947707	3.933706167	2.820257439	3.089372729	3.219360437	2.921697253	2.652429868	3.084351448	3.544389626	3.003123198	2.8427705	2.66929208	3.236217719	2.73519941	2.763240742	2.962177704	2.636225657	3.015282483	2.925134832	2.716922781	3.086863989	2.888135503	2.836973002	2.934121796
3732	5.542001778	5.788261862	5.548387387	5.421928409	5.479298057	5.638173305	5.832114346	5.553496282	5.516762382	5.400283788	5.953428509	5.574067253	5.582748035	5.53629031	5.693697079	5.4182893	6.064846601	5.398076004	5.714805221	5.419231022	5.572553588	5.584049727	5.248143775	5.856261841	5.486779046	5.261592513	5.806753307	5.89075857	5.448694894	6.041355305	5.821668625	5.620359451	5.615725611	5.698609333	5.365036211	5.794187546	6.104461388	5.407048006	5.662032168	5.598658298	5.562549918	5.296163136
3735	10.39706621	10.46279664	10.40562174	9.968839336	10.38417079	10.29700813	10.41104705	10.14994695	10.12001431	10.26502455	10.42263734	10.26502455	10.45752245	10.21439767	10.25861927	10.13062993	10.28611955	10.36583443	10.32200551	10.50137425	10.44820876	10.20811	10.30888758	10.56252341	10.48226688	10.64049791	10.53446527	10.03438341	10.24223603	10.2601458	10.40356293	10.28860547	10.17369704	10.37648649	10.4009388	10.24171531	10.25075136	10.36120228	10.36360332	10.09307866	10.54621014	10.57363625
3736	3.840695559	3.955677244	3.866139392	4.236318528	3.482342242	3.935928738	4.091692836	4.039776912	3.897041198	3.664627926	4.253034586	3.912046945	3.942453099	3.786222755	4.285905321	3.780135386	3.777931264	3.673959088	4.149759387	4.22680122	3.881890542	3.808164264	4.145892722	4.137660144	4.404360034	4.493737547	3.961116957	3.828380361	3.977910098	4.088700899	4.021273169	4.27484222	4.390007575	4.004475032	4.048743946	4.038149457	4.454482057	4.302054267	3.912191881	4.272697454	3.883629945	4.093294507
11092	5.545031613	5.844782979	6.188153001	5.690661269	6.16301739	5.906313906	5.754203252	5.975857363	5.920790949	5.952400374	5.913848327	5.501205833	6.134618598	5.664525884	5.849565656	6.028832315	6.017893171	6.190392034	5.95545785	5.743690898	6.203492149	5.558794464	5.770614683	6.045872517	5.456320243	5.881894431	6.131656047	6.425668162	6.108694556	6.070630746	6.251251449	6.142810995	6.247569265	6.395876334	5.283841319	6.025919243	6.205607888	6.020438439	5.998328796	5.809728972	6.133906149	6.020438439
11091	6.171920881	6.411031673	6.34046912	6.532791882	6.531575553	6.187740303	6.358603324	6.21251166	6.281846168	6.458997817	6.331307339	6.216224938	6.432250177	6.16883078	6.250435293	6.451732158	6.312378633	6.044799961	6.466804932	6.667829839	6.30374999	6.287141409	6.451975487	6.341537015	6.417780364	6.30320144	6.640874903	6.120496892	6.58359459	6.285877813	6.496821893	6.271121129	6.284587156	6.088238289	6.025798585	6.308786639	6.018586653	6.300241036	6.372070404	6.537091624	6.382910159	6.326465353
11094	7.724724187	7.534472692	7.378807951	7.682766374	7.453724649	7.542831721	7.581325838	7.51240252	7.55596532	7.495187203	7.737831809	7.484239617	7.495187203	7.610924771	7.577023678	7.785916715	7.572302697	7.639407088	7.425252505	7.58220098	7.543842985	7.288865788	7.476726225	7.460306838	7.591517747	7.45891198	7.699242992	7.87018244	7.655943985	7.384594133	7.724696251	7.72690523	7.757617916	7.711400652	7.791672321	7.577603245	7.636509783	7.472188224	7.868973005	7.721682448	7.60094792	7.636509783
729852	6.319754761	6.118174867	6.102637614	6.424614508	6.244498634	6.524976173	6.240710498	6.474809394	6.401491758	6.401491758	5.631416721	6.556819152	6.533976497	6.650890543	6.410506273	6.006233132	6.286626131	6.346430811	6.203290532	6.686014685	6.664661758	5.56688747	6.436159146	6.391211221	6.339581457	6.362136554	5.620440755	5.987799898	5.824495799	6.12147156	6.130825959	6.161888246	6.299218245	6.441592258	6.295430253	6.546897996	6.031434584	6.31175463	6.491280263	6.196806905	5.501943612	6.196806905
11093	5.09644374	5.125147279	5.00352141	4.873199353	4.911292156	4.934182601	5.105512641	5.073699283	5.041824857	5.041824857	5.041824857	4.919027754	5.041824857	5.00757508	4.936813235	5.051345079	5.003787025	5.081470548	4.998552396	5.04718899	5.065139627	4.936542205	5.203139712	5.163098598	4.918181781	4.919277685	5.204834925	5.203953371	4.975169005	5.161842775	5.060971847	4.970426376	5.15815497	5.273438427	5.071363423	5.278149614	5.155219034	4.944475072	5.132419636	4.985758704	5.118491382	5.02528252
11096	8.827559646	6.963233027	6.751954257	7.794280003	6.359535316	6.844166526	7.025308518	7.176476466	7.250996349	6.659702624	7.925601198	8.054965544	6.142574757	7.229511505	6.990059575	7.937586385	7.192480253	7.109443505	6.618045009	8.282875237	6.424706625	7.23051297	9.054084935	8.199943086	7.469282104	6.909725049	6.780448589	7.632686475	8.389007432	7.808949086	8.18446161	7.164920778	6.659878135	6.718480111	8.310595093	7.308676875	6.744348512	8.898154216	7.234063718	7.180711693	8.258712799	7.902188588
63970	3.479733373	3.562286976	3.50927125	3.524967005	3.541072558	3.567557703	3.728413762	3.637675039	3.59813897	3.59813897	3.62886912	3.541891812	3.48517853	3.63064727	3.522487014	3.666458734	3.526972464	3.543446793	3.564511861	3.599663741	3.545297186	3.516655066	3.500488846	3.477677733	3.610806701	3.487670255	3.678436992	3.688244274	3.613143396	3.532133729	3.576288609	3.444101104	3.638499724	3.742058468	3.523606163	3.7370931	3.683019978	3.527423509	3.527423509	3.527423509	3.527423509	3.470261986
11095	4.683020419	4.742918021	4.681582287	5.406520409	5.067002206	4.93576545	4.985190051	5.084275384	4.957279373	4.637912588	5.003991363	5.178920314	4.990206658	4.713698442	4.812647315	5.289578225	4.747642903	5.229639563	4.718249743	4.940524178	5.186935236	4.847869093	4.874000324	4.727145509	5.055191969	4.563763439	5.164419859	5.103326223	5.019326799	4.943134363	5.027731061	4.764462644	4.647368761	4.73343171	5.057422906	4.893743966	5.121381304	4.827907664	4.81340713	4.926447237	4.779161139	4.949805036
11098	8.391353258	8.364885915	7.444998593	8.026809955	7.837598305	7.625357688	7.390374057	7.078003096	7.818718322	7.131147984	7.818718322	8.23350319	7.812387575	7.167706891	7.540485483	8.187361261	7.395296961	7.457408922	7.615516853	8.400284107	7.907897182	7.999420251	7.744365031	8.77446552	8.722207671	8.486845796	9.321995835	8.307234906	8.628971545	8.511741054	8.597741467	8.428055018	7.767194335	7.579877992	7.943085274	7.568017399	8.685914618	8.374948352	8.578331361	8.174104557	8.687300135	8.427904412
11097	5.971413504	6.099007486	6.517800955	6.396903399	5.912705205	6.046730287	6.200907196	5.770180854	6.043641984	6.509438466	5.993049933	6.173798529	5.851313801	6.517944845	6.172537908	6.0157967	6.271651505	6.26033628	6.243642624	5.829754525	5.91793086	6.073402069	6.17347315	5.937749769	6.101015602	6.538761448	6.161887661	6.251083522	6.38012439	6.521310001	6.731622131	6.126364735	6.641891801	6.226971857	6.124985712	6.078188152	6.227370762	6.048638014	6.227370762	6.422697146	6.799189973	6.468867776
3750	4.530233099	4.504437946	4.611873416	4.662935684	4.51980787	4.402497472	4.051480126	4.649214977	4.516608887	4.516608887	4.799595867	4.522504532	4.118839539	4.181976807	4.513367444	4.529971903	4.437957731	4.638096332	4.180240365	4.635752293	4.696252306	4.531244264	4.780003207	4.616005408	4.96173257	4.689946561	5.266232004	5.444052172	5.152623624	4.677610625	4.621197886	4.447120826	4.606576161	5.018427067	5.202651299	4.84988691	5.038334956	4.84988691	4.84988691	4.84988691	4.84988691	4.84988691
63971	6.601673573	6.672658723	6.61222573	6.913950564	6.786862585	6.609970585	6.61222573	6.757787066	6.59351609	6.672152478	6.672152478	6.824110302	6.725282253	6.84873991	6.702202973	6.79207542	6.584734871	6.674927413	6.524846307	6.824654491	6.651141063	6.660341576	6.709676568	6.637613229	6.800229897	6.49249228	6.749357652	6.617961822	6.903376583	6.641614062	6.575840611	6.499091985	6.687216456	6.668367834	6.65847824	6.662753076	6.505231811	6.662753076	6.662753076	6.662753076	6.810196505	6.675024663
23078	7.160499914	7.211710586	6.79913999	7.177890466	7.384001574	7.623334198	7.684416372	7.641895676	7.529376446	7.354597449	7.354597449	7.354597449	7.087138147	7.435519472	7.482371063	7.405572898	7.247745751	7.250663333	7.493202547	7.465852706	7.188984208	7.211360736	7.205516691	6.601147394	7.288197181	7.196308705	7.153386887	7.021906952	6.890067204	7.067979038	6.884974125	7.223235745	6.825294025	7.480469989	7.591620557	7.209977616	7.180194353	7.180194353	6.596126503	7.180194353	7.3540791	7.13404523
63974	4.083412214	3.939482381	3.93497512	4.150777876	3.7705524	4.086864066	4.317119556	4.091074153	4.318237301	4.191134834	4.05805818	3.820023147	3.87523804	3.912252052	4.204130234	4.460422304	3.951856004	4.116846474	3.790581351	4.337379282	3.696172966	3.940560942	3.869357233	3.854788667	3.87504704	3.927327562	3.829441239	3.908383793	3.974154493	3.834845223	3.858018974	3.902108171	3.906618697	3.818159823	4.023421269	3.662116255	4.25433539	3.885707222	3.651407119	3.873094881	4.007255437	3.891850507
63973	3.330005933	3.217724475	3.196448108	3.491131953	3.235990732	3.456179203	3.385679835	3.410146286	3.340012271	3.340012271	3.340012271	3.340012271	3.340012271	3.186996482	3.557111996	3.333295048	3.271059648	3.375938073	3.330017821	3.446360739	3.170803072	3.39386076	3.112236274	3.47054946	3.282426301	3.203137767	3.469539805	3.665732743	3.22606941	3.231576104	3.507141491	3.399790499	3.526918673	3.449628875	3.374707232	3.280508405	3.32265352	3.400841953	3.268454405	3.299680709	3.799149698	3.299680709
222068	8.012998599	8.724359133	7.64504379	7.4124074	8.330365011	7.998788113	8.00652098	8.045639952	7.515525633	8.203976598	7.871818298	8.055812838	8.465615305	8.153956938	7.923959253	8.14983998	8.198892277	7.814958395	7.9718498	8.117143783	8.121342186	7.800102618	8.731217314	8.221023829	7.562953185	7.630052727	7.533733666	7.525432412	7.700722138	7.915529235	7.579758349	8.103229982	8.374729588	7.60946761	8.031495445	8.364188895	7.852552412	7.852552412	7.774920687	7.852552412	7.618017718	7.944923419
63976	4.393147467	3.822330692	3.82069643	3.758752067	3.964054234	4.067129147	4.115825175	3.883137031	4.256064893	3.953998613	3.783181109	3.937878904	3.953998613	4.045219813	3.965516908	3.702067439	3.929442522	3.844506765	4.411444241	4.14259569	3.981831723	3.80234412	3.983352565	4.293632478	4.146123125	4.376431919	4.431722619	4.097130086	4.279208159	4.080270163	4.240706978	4.593299825	4.420579017	3.898902273	4.122445531	4.1840827	4.733075638	4.073003212	4.196613571	4.1840827	4.08851916	4.1840827
63978	5.13830095	4.795458516	5.097457618	5.089083462	5.074883636	5.10150343	5.071037503	4.938111798	5.026756003	5.013120572	5.442505478	4.874669217	4.866078429	5.080564063	5.017504552	5.3108123	4.821236154	4.759879291	5.073169991	5.151311882	5.042967244	5.041122946	5.043255194	5.069796307	5.333834224	4.961214039	5.275232019	5.358865572	5.129120694	5.167547783	5.229422802	5.537463771	4.920479224	5.087197651	4.897985757	5.249499099	5.574032718	5.000206046	5.069787302	5.069787302	5.042483733	5.04088079
63977	4.550773497	4.700237907	4.789890106	4.926913884	4.800795316	4.692409662	4.674376634	4.788495612	4.741408593	4.741408593	4.741408593	4.756580403	4.741408593	4.584961134	4.736554428	5.007279177	4.733585492	4.623929465	4.659230254	4.560530644	4.909979134	4.827507626	4.869449985	4.850924169	4.994320456	4.905655793	5.145017061	4.822605688	5.023722974	4.933158396	4.966371193	4.696732383	4.727469254	4.908691895	5.079776556	4.888400439	4.979618286	4.927905848	4.808079224	4.927905848	4.927905848	4.927905848
63979	5.898740485	5.798120587	5.553566489	6.061275057	6.064233677	5.557206143	5.904119368	5.799378586	5.68384451	5.880603064	6.209461248	6.078453767	5.26412342	5.892424999	5.948589044	5.56041355	5.501423883	5.50735992	6.185965739	6.153487776	6.002676425	5.616138223	5.966343207	5.467334305	5.900814925	5.885611217	5.106748702	5.246224793	5.636066128	5.475491231	5.897160803	5.743155188	5.781231247	4.953478456	4.973428133	5.091432201	5.27780812	5.632195491	5.703057361	5.298822367	6.139666463	5.612581879
163051	5.192738267	5.229056782	5.02520299	4.728605626	4.892630893	5.239586424	5.242409551	4.569982155	4.888686364	4.844682753	4.985549452	5.180316643	5.13895664	5.36266658	5.101645915	4.556622643	5.010691999	5.222407546	5.278828232	5.559707619	4.738845577	4.52823736	4.964511026	4.768388692	5.391513495	5.415812248	4.725012993	4.934695042	4.571545311	5.290544479	5.208424444	5.39915995	5.353411544	4.939610854	5.096937072	4.999906212	5.04034108	5.04034108	5.080775949	5.04034108	5.450293361	5.001727635
23070	6.430781543	6.881921063	7.003054601	6.711215586	6.098486008	6.735617038	6.581771759	6.723488707	6.514302667	6.377511139	7.093620535	6.877697649	6.351620992	6.070872016	6.608687305	6.60797039	6.973441834	6.908611136	6.97482181	6.614661042	6.721503147	6.319722555	6.421940568	7.043668075	6.678547033	5.706201953	6.283955575	7.000131525	6.76072411	6.226067497	7.241900892	6.511465836	6.562782647	6.362203741	6.638466232	6.569086769	6.15802806	6.443924296	6.569086769	6.390372052	6.977923059	6.927594577
3748	4.783328822	5.003951332	4.859868432	5.070936782	4.715517631	4.530117214	4.706995597	4.83707204	5.041623474	4.807275356	4.831919267	4.831919267	4.585807756	4.752458261	4.770932231	5.121343671	4.58948981	4.87278442	4.710333566	4.920329294	5.021596714	4.558008746	4.285933331	4.651301443	4.79140676	4.980922377	4.70527739	4.753173713	4.582759107	4.711188274	4.941386427	4.408883568	4.737282851	4.782981087	4.542990144	4.514180503	4.818567811	4.489016336	4.636036308	5.042624329	4.639401345	4.607959299
23071	7.968759906	8.038217658	8.103520876	7.79931417	8.086552034	8.021709952	7.880026037	8.001952123	8.017458444	8.036450172	7.882548526	8.017458444	7.984370964	8.116092952	8.065841314	7.810329254	8.176915408	8.020704779	8.240973581	7.513028292	8.159449701	7.997471419	8.250612326	8.079468103	8.283534948	8.210837919	8.048791281	7.924465067	8.210313119	8.158311788	8.260283672	8.312952411	8.425222168	8.153418545	8.229376159	8.226157757	7.963437802	8.374563851	8.076514664	8.076538355	8.400176788	8.348751458
3749	4.59928071	5.227187985	5.269419459	5.173197163	5.072856435	5.203029152	5.150681086	4.884153775	5.002923198	5.002923198	5.433820656	4.934509609	4.99756549	5.03024752	5.135016135	5.153924379	5.196354135	5.736746035	4.779755644	4.901734794	5.015244007	4.938862853	5.594434556	5.19763605	5.250461986	5.246800235	5.332770865	5.43868266	5.259396266	5.440301537	5.433500743	5.046828637	5.532341261	6.087930885	5.595333138	5.161159039	5.668178821	5.600886089	5.24247434	5.520189469	5.420508257	5.420508257
164380	2.803135631	2.671475271	2.850669811	2.796215825	2.652685844	2.574720669	2.87236954	2.975978698	2.898385645	2.774240035	2.774240035	2.660504236	2.774240035	2.750504381	2.741636349	2.699344891	2.888334583	2.777344002	2.456104058	2.865980023	2.917915346	2.688032517	2.754724502	2.651123614	2.7234981	2.841273264	2.834467421	2.779151823	2.604601933	2.46603576	2.667892031	2.553504219	2.859053501	2.958212413	2.639855524	2.822490515	2.782747926	2.60672198	2.838778019	2.648583063	2.656143211	2.59566203
23072	3.441727499	3.49539728	3.906506982	3.32754181	3.39613927	3.858890138	3.933726155	3.640382006	3.718651708	3.718651708	3.849795239	3.467751524	3.346594955	3.790616745	3.824967073	3.301382952	3.502137605	3.491886991	3.432345265	3.667719296	3.760921971	3.643332356	3.658170344	3.557408809	3.590191767	3.537473723	3.046386106	3.579152929	3.264393526	3.15917508	3.798426552	3.329274805	3.123886268	3.16773857	4.024341076	3.182359437	3.726581972	3.440817444	3.228888885	3.972312749	3.098287613	3.440817444
163050	8.188270806	7.652674164	7.380345127	7.184243866	6.851217974	7.625439144	7.72882931	7.115254465	7.340069925	7.877062619	7.449312533	7.528437194	7.076389153	7.659408432	7.211693147	6.299523611	7.673528695	7.8173608	7.808885508	8.065807947	7.577765447	7.002092454	8.09237245	7.934264738	7.896903816	8.00845843	7.782255829	7.33053549	6.993631778	7.912545405	7.604715537	8.325944278	8.239503573	7.46007518	7.876420524	7.991887398	7.372035434	7.972543747	8.135315225	7.705706686	7.514563709	7.972543747
23074	5.430482844	5.267518256	5.663930112	5.305385274	5.542793796	5.343599098	5.228903455	5.408819099	5.355055399	5.320711287	5.390954208	5.355055399	5.599450574	5.416274495	5.563289531	5.146650876	5.228594903	5.410493535	5.355507999	5.278934235	5.725955456	5.390948892	5.153704298	5.220233886	5.298259479	5.253130794	5.334067509	5.04632216	5.337040805	5.310860594	5.021876461	5.089685218	5.31171653	5.022905602	5.054254386	5.130604366	5.19861734	5.19861734	5.212635742	5.382634869	4.962954591	5.182589406
23075	8.661234772	8.775912828	8.924562457	9.154072691	9.529460789	9.214458466	8.89612602	8.6968849	8.739447959	9.277243505	8.664574187	9.232816706	8.976104184	9.208312057	8.743238917	8.822487439	9.060608374	9.102207731	8.934033534	8.339456478	9.075413887	9.562053313	9.092470829	8.895500564	8.837216365	9.409705488	8.894890109	8.686098632	8.745891597	8.973926475	9.036545648	8.975676352	9.128475547	9.024731275	8.760395955	8.642074191	8.882570939	9.057792238	9.202460807	8.970983769	8.970983769	8.970983769
23076	6.977456172	6.975556463	7.115319586	7.526109222	7.342879881	7.21740497	7.124596065	7.215382867	7.306626074	7.044895914	7.268545638	7.34573439	6.964755356	7.20008117	7.127563486	7.084337069	7.068063121	7.195208244	7.051621157	7.183362919	7.176280531	7.519826966	7.041168087	6.919959796	7.148336958	7.289031393	7.509226795	7.167140106	7.296506297	7.119189006	7.034170714	7.024093979	7.164873036	6.90040924	6.866805643	7.319510521	7.050902508	7.012331979	7.012331979	7.23362372	7.002077568	7.076262917
23077	8.345143831	8.491808856	8.82273617	8.846502387	8.719895287	8.590055853	8.514317419	8.538343822	8.601919877	8.601919877	8.633694065	8.52398366	8.677053814	8.861125468	8.709853804	8.525915569	8.59052597	8.411058723	8.447918971	8.504068488	8.602017518	8.810275203	8.855901712	8.528543883	8.769905895	8.530637581	8.890472968	8.978102032	8.515820152	8.842376715	8.495404391	8.583122758	8.688788898	8.789736172	8.958945051	8.550585386	8.899527662	8.751396371	8.739097861	8.386363842	8.913293792	8.751396371
11099	6.478451372	6.858863015	6.931089788	6.93442523	6.877743194	6.957441203	6.798756536	6.977484025	6.713044757	6.826969742	6.826969742	6.826969742	7.058540298	7.171153274	6.889949468	6.822210288	6.604518485	6.874159102	6.951757196	7.006434461	6.849074135	6.623259338	7.045240291	6.671716845	6.905336988	6.87831759	6.895217787	6.971603947	7.011259877	6.752422287	6.826764922	7.093154908	7.287671267	6.825875733	6.955879943	6.87070551	6.574472216	7.064396341	6.998691196	6.839990382	7.010527109	7.265390755
3741	5.472722799	5.284271536	5.236212003	5.816096156	6.190957659	6.347737489	5.647771632	5.110874479	6.101765603	5.228601963	6.00338224	5.653851094	5.203335672	5.141569903	5.986868235	5.913156965	6.418477636	4.915151966	5.121275935	5.283110204	5.897397621	6.076393849	5.440289396	5.486749442	5.604831614	5.388589747	5.447896387	4.969815763	5.097820961	5.187353783	5.734709046	5.020336283	5.982051231	4.785700172	5.28375271	5.052654418	5.883222583	5.185663286	5.789513784	5.291922788	5.049041805	5.185663286
3742	4.322703838	4.17505924	4.119800107	4.27716366	4.023544978	4.220543357	4.292653962	4.246060071	4.28917371	4.19958197	4.284057425	4.185088495	4.09754236	4.404258434	4.236973235	4.05082444	4.118173914	4.238650182	4.188501609	4.191626482	4.229521007	4.196867274	4.156230072	4.008108879	4.093488022	4.160411358	4.364754565	4.170295848	4.196511546	4.154111058	4.309405378	3.891212923	4.132008824	4.194926861	4.16779987	4.167885268	4.39238131	4.107547632	4.134859945	4.134859945	4.087715515	3.99344954
3743	3.343017862	3.370771459	3.199218177	3.174585166	3.349348433	3.286218013	3.182994462	3.514756298	3.350968998	3.482447818	3.265373408	3.187813677	3.228703361	3.390558906	3.323497495	3.214268494	3.499258318	3.187151713	3.458760631	3.348487715	3.214015939	3.136666139	3.407353	3.56427823	3.045381259	3.508778233	3.171480511	3.302638983	3.344948777	3.227637382	3.405419369	3.366113326	3.772968085	3.389302004	3.363069725	3.76527192	3.440015241	3.180378502	3.311392639	3.415774767	3.311392639	3.228907887
3744	4.669060342	4.709474764	4.663529756	4.383076965	4.604897623	4.640276047	4.433868515	4.446804692	4.502239097	4.484500852	4.872454774	4.502239097	4.502239097	4.497935448	4.91919826	4.714078744	4.45409454	4.741054452	4.409642873	4.731515497	4.249008236	4.458763467	4.45804261	4.684094611	4.257214606	4.423222522	4.26263866	4.311201197	4.371147742	4.399830579	4.67905767	4.573460627	4.426307187	4.637700173	4.425839719	4.557028708	4.468482852	4.323025761	4.468482852	4.546709822	4.468482852	4.374707253
3745	4.286281326	4.580646086	4.70041694	4.042655005	4.426823457	4.077057214	4.189451842	3.913091161	4.255919517	4.112104653	4.50220712	4.255919517	4.255919517	4.151870594	3.948167441	4.39823638	4.641202535	4.588978371	3.791465393	4.2566221	4.495199529	4.285127158	5.003361191	4.179553148	4.267964081	4.454058212	4.061689769	4.893841652	4.227023099	4.201212737	4.237778112	4.011855764	4.290347918	5.095727576	4.688346581	4.280364499	5.104802059	4.297168244	4.270020028	4.271798737	4.297168244	4.468826336
3746	2.957470726	3.009794911	3.047877584	2.870619822	2.876463812	2.907147953	3.016992214	3.090009319	3.03079358	2.974137451	2.957004511	2.957004511	2.957004511	2.761593727	3.033122514	3.01035622	3.046737633	2.881480232	2.939671378	2.993167087	3.031999072	2.973813553	2.930361156	2.953486907	3.116409258	3.064037762	3.027676775	3.161387191	2.913018371	3.031233068	2.891934704	3.191828767	2.971223375	2.952394922	2.981509395	3.089450916	3.137464377	2.88403911	3.102867314	2.970881858	2.88403911	2.970881858
3747	3.355261876	3.358998237	3.446860687	3.127109122	3.431984081	3.568022258	3.100440386	3.247681925	3.54049864	3.294046115	3.393341847	3.098609133	3.327914545	3.194156093	3.483222483	3.252790346	3.588870054	3.11440491	3.219260862	3.628735166	3.175243424	3.277704664	3.130429973	2.925069052	3.062491655	3.2525464	3.330193975	3.486017847	3.382095123	3.189610956	3.050401957	2.888211736	3.247186383	3.183280138	3.286941066	3.02493429	3.686084853	3.006739249	3.075146346	3.175566153	3.132471929	3.197162103
285671	6.133001952	6.126742388	6.090280289	6.332678049	6.478588677	6.215219246	6.364560827	6.16475656	6.36448595	6.021369094	6.21295899	6.326475946	6.272535499	6.247807915	6.260174779	5.79243944	6.334317516	6.212083082	6.265600083	6.363376638	5.94718305	6.647132993	5.885696555	5.899276579	5.939661884	5.809279575	5.766220745	5.472165771	5.750567224	5.770238838	5.698895941	5.620514795	5.479922219	5.727334956	5.749778312	5.703354503	5.711076633	5.711076633	5.799111263	5.669424648	5.885274755	5.574335367
285672	6.15938398	6.532050364	6.617534188	6.860651763	6.876378848	6.849010867	6.603672025	6.421182018	6.443761817	6.539162688	6.283870521	6.90985937	6.88947897	6.777539366	6.647793964	6.216354057	6.632194785	6.785182988	6.674558214	6.259657322	6.892578935	6.699753605	6.989124731	6.604373719	6.738608079	6.702116786	6.456331372	6.190944998	6.832000957	6.150499113	6.740177545	6.59105963	6.707881545	6.485382942	6.761125198	6.557062856	6.837788699	6.583361407	6.881404344	6.557062856	6.349042222	6.515741939
3760	4.198726625	4.179340168	4.075227133	3.84931875	3.694356627	4.322076044	4.392269223	4.715264288	4.176088708	4.137174703	4.43701471	4.176088708	3.953142071	4.304904681	4.251176157	3.809946656	4.387611863	3.792334633	4.112662108	4.803553977	3.781032137	4.223671815	4.241282193	3.708057277	3.266108257	3.689025465	3.493971716	3.959656611	3.089806521	3.973032208	3.357763253	4.055313108	3.166056434	4.353299398	3.536171282	3.844831361	4.305934761	3.336001044	3.596647508	3.596647508	3.447595835	3.587928113
3761	3.680933934	3.719220343	3.823230056	3.593938633	3.502026909	3.420114715	3.623255205	3.626248705	3.611876765	3.611876765	3.653841603	3.589994715	3.673582597	3.691565181	3.745129573	3.620557419	3.693578449	3.779844832	3.590997642	3.360776156	3.720792024	3.570740765	3.473752125	3.456686581	3.55190348	3.594095897	3.798127586	3.717116854	3.560003037	3.577916843	3.686415044	3.62857362	3.707416735	3.976584289	3.77276131	3.673991082	4.031544275	3.673991082	3.673991082	3.673991082	3.388375049	3.568703684
3759	6.499406134	7.004280466	6.673663366	5.864727998	6.045942513	6.810150281	7.07213542	5.486996937	6.48368807	5.464382978	7.120485549	6.320461936	6.755207491	7.015678623	6.672777492	6.04464814	6.372193095	5.40068857	6.1483032	6.522357648	6.399740747	7.134022548	7.204463037	6.321145005	7.344963148	6.443873182	6.098531088	7.189744605	6.667471441	7.498853601	6.518111119	5.749330727	6.674137098	6.722773579	5.736634823	6.84518809	6.259942344	6.565759397	6.737467524	6.519134066	6.556515707	6.812373016
284339	3.606453678	3.100335926	3.344197793	3.460570727	3.317651925	3.317596182	3.589700266	3.541715805	3.503171325	3.390271427	3.423226912	3.453613434	3.269325585	3.43137909	3.294139575	3.535412548	3.443386179	3.50347702	3.155055055	3.346281847	3.34704812	3.584207959	3.332932009	3.117643541	3.507522325	3.628424792	3.456792268	3.524665087	3.05228034	3.385236509	3.385479118	3.221918615	3.589980065	3.871900948	3.358304874	3.897937292	3.49763246	3.23221981	3.323143801	3.530115246	3.334848587	3.086008123
100379224	2.913111321	2.582826114	3.032055422	2.732831752	2.66054345	2.842463667	3.197465951	2.644210671	2.795428353	2.764305195	2.641560504	3.085272074	2.848716138	2.626151288	2.732457021	2.880400422	2.828023583	2.776756762	3.404696718	2.611430463	2.788511582	2.787766634	2.856099956	2.545119307	3.374390738	2.714976327	2.608000446	2.41108556	2.84071468	2.748164361	2.468352066	3.046853616	2.711069966	2.711575303	3.367277245	2.600129775	3.279194666	2.43909976	2.722038549	2.811975169	2.903568358	2.903568358
284338	4.384976252	3.944744565	4.088560798	3.983070367	4.193608176	4.146223598	4.21100252	4.055022401	4.228380466	4.010328841	4.192708667	4.158026709	4.044837342	4.342663234	4.03279955	4.310041834	4.053474816	4.030967889	4.031516766	4.139773201	4.217027465	3.944550687	3.99609011	4.214083559	3.926585414	4.057427129	4.250218624	4.268153625	4.15898263	4.112473586	4.107699457	4.087469771	4.326670735	4.094329279	4.107318244	4.286818877	4.127426403	3.951365962	4.127426403	4.127426403	4.127426403	4.127426403
3751	2.455177759	2.496212087	2.626540756	2.812763876	2.490077767	2.659608999	2.552346665	2.68658243	2.649888672	2.649888672	2.500655353	2.542527185	2.649888672	2.507839514	2.634924763	2.626069029	2.674870679	2.640080229	2.578024547	2.470087418	2.47892516	2.72183145	2.736327556	2.382173733	2.836630541	2.600418281	2.569220992	2.41730282	2.648404217	2.530564089	2.631884207	2.727842106	2.55082431	2.562310051	2.615641615	2.723949439	2.631278164	2.604763518	2.580621084	2.442470838	2.769723919	2.433937201
3752	4.770468037	5.088622082	4.650060762	4.88111319	4.750649739	4.780395034	4.704224452	5.064368048	4.823129754	4.823129754	4.823129754	4.823129754	4.93058911	4.956975452	4.837951449	5.03636125	4.635712936	5.059768592	4.773675702	4.73866968	4.849875782	4.81013613	4.666035819	4.900101471	4.628302973	4.586193415	4.79686607	4.921783421	4.937712216	4.633360398	4.446794438	5.016235763	5.038261225	4.927026003	4.837365559	4.412293304	4.814266516	5.082873438	5.059231658	4.661418529	4.814266516	4.814266516
100128653	5.686146434	5.537793855	6.011471879	5.343397175	5.195369725	5.425361913	5.647835586	5.446110137	5.668820334	5.461160597	5.595673133	5.418088488	5.528608317	5.60347431	5.819887586	5.975191845	5.375526944	5.495176524	5.693289963	5.655970247	5.550059484	4.977321255	5.408723452	5.443383753	5.433682697	5.633821282	5.800957143	5.410025802	5.751413901	5.56123795	6.057579444	5.835015391	5.362859927	5.598887577	5.772718742	5.036613905	6.152801683	5.886612494	5.764815599	5.927230409	5.284737753	5.453234407
3754	5.888581866	5.548365475	5.433702082	5.337795462	5.075609847	5.354626693	5.491033779	5.634196143	5.799165797	5.473794352	5.526374296	5.450058151	5.153525055	5.333431508	5.285596737	5.520351502	5.427237294	5.885537027	5.490968875	5.494262592	5.373652277	5.485902395	5.3414346	5.138230434	5.513906051	5.440175569	5.832458157	5.893042351	5.528505908	5.387624675	5.574186264	5.573356306	5.596477972	5.860204158	5.559915814	5.783461224	6.059592212	5.516432861	5.161855586	5.665281919	5.378854688	5.421789315
3755	4.389553819	4.341607715	4.378993647	4.402986174	4.170818582	4.500949359	4.586197963	4.482384829	4.43757621	4.313157146	4.536440631	4.386186381	4.365840872	4.609551913	4.275418005	4.552465623	4.294261113	4.351590594	4.199133562	4.518640635	4.375317757	4.433345579	4.37233292	4.371193175	4.331674536	4.305868092	4.445046362	4.306079143	4.390411521	4.533826235	4.365578073	4.266024316	4.210682291	4.259526865	4.244835349	4.662252147	4.519870092	4.24106078	4.123237082	4.325793769	4.166190759	4.290242692
3756	3.70792849	3.476457112	3.794254016	3.348883309	3.46727536	3.568328491	3.547084484	3.831017741	3.672812538	3.611459263	3.611459263	3.586854072	3.487585201	3.534859442	3.597522316	3.646725465	3.443004058	3.752438644	3.629240912	3.657379623	3.613775644	3.454746009	3.892118736	3.546034873	3.576781266	3.329660832	3.656870305	3.80111544	3.866211854	3.401986172	3.890889943	3.483540014	3.660718496	3.637312901	3.678406802	3.890952048	3.448925682	3.67421586	3.739562101	3.67421586	3.423296039	3.67421586
3757	5.987054741	5.418707656	6.54328776	5.748125201	6.178236514	5.648632984	5.517825149	5.855432793	5.56758062	6.160000181	5.850351525	5.531770417	6.188420149	5.508174587	5.850969249	6.265218216	5.624897107	6.148191944	5.654979887	6.021876287	5.931187251	5.70046178	5.771128141	6.457761829	6.010210442	5.981680362	5.97335816	6.526012847	6.31534225	6.080415155	6.141065487	5.787844192	5.701345914	6.683037988	5.928225386	5.725091216	6.43274976	5.978380926	6.040086338	6.713014493	5.797054303	6.051071134
3758	7.188565996	6.052884041	5.329622338	4.895873887	6.4937574	5.860071629	6.366771941	6.756965274	6.470071537	6.250553023	6.170605763	5.963525675	5.686438868	5.897728484	6.612508208	5.35699824	6.447992682	4.998822174	6.686369012	6.927604397	5.913121525	6.081530887	4.82698556	6.536938636	6.434924763	6.524141376	5.862178287	5.618797368	4.093646499	6.403655448	6.460158625	7.44477789	5.465082697	5.101275462	5.926999102	6.396201529	5.282757949	5.789994155	6.042516287	6.308589257	5.549121384	5.883835778
100130967	3.716289723	3.590733749	3.774361974	3.560217414	3.596695069	3.739830676	3.876914007	4.08337703	3.801015556	3.801015556	3.384245942	3.890692269	3.861249944	3.657757173	3.706787274	3.420072907	3.610519251	3.900278921	3.759091015	3.640686482	3.869856316	3.982735491	3.485460254	3.754904007	3.551922493	3.566638967	3.341808788	3.787971382	3.418705631	3.238559729	3.580957928	3.415421339	3.738405589	3.318059717	3.540511296	3.399936963	3.863665156	3.492693243	3.436336428	3.436336428	3.57933543	3.329491306
100130964	2.364737225	2.632210963	2.640040037	2.46849457	2.586925738	2.473705767	2.394870599	2.490503529	2.515579457	2.474559987	2.515579457	2.515579457	2.515579457	2.43865063	2.51069316	2.536415935	2.618294579	2.497700811	2.26326726	2.531025465	2.603742673	2.518708594	2.353328458	2.566870331	2.545779167	2.321809216	2.550903137	2.518670023	2.412366779	2.515487708	2.448771301	2.343893604	2.344323135	2.490940141	2.374885093	2.646413327	2.360362096	2.450089948	2.272093625	2.450089948	2.475861069	2.429652242
3770	4.121041736	4.128451037	4.260298393	3.862292918	3.90241396	3.872371038	3.883630105	3.582063189	4.222102817	3.708721687	3.908232591	3.961920245	3.961920245	4.064649104	4.181573887	4.155201194	4.049600364	3.803991712	3.575996068	4.136085693	3.556871715	4.070533427	4.215683981	3.917021382	4.054844134	3.857205851	4.120513757	3.743655569	3.981605835	3.877943338	3.831309268	4.29141657	4.178744722	4.130410066	3.817677653	3.955511075	4.525736177	3.955511075	3.845574992	3.955511075	4.073596534	3.769587804
3772	8.152158423	8.341333562	6.956583193	7.754370309	7.329880772	8.267123038	8.85283872	9.207958378	7.96567784	8.211247361	8.426366753	7.818282292	8.099779694	8.194982072	8.604346061	8.422065878	8.807936171	7.663878093	8.590310569	8.086740946	7.732907975	7.270107911	5.795031937	6.726170416	7.312613651	7.218907895	5.739675289	7.754150109	6.43723811	7.742745368	7.331756406	8.073600085	7.04405776	6.683637357	7.497227615	7.050966554	7.063238013	6.114031754	7.494466248	7.575969482	6.746422076	7.496407907
1107	7.409488075	7.475229507	7.92989293	7.597495961	7.770926927	7.236307043	7.276626414	7.28131766	7.483276751	7.810683249	7.382774891	7.065920756	7.725389004	7.613791333	7.292956992	7.563475521	7.445703108	7.349172793	7.548074502	7.66324513	7.375287729	7.602905618	7.834753599	7.872328857	7.282429839	7.493053856	8.127332503	7.892269915	7.722274768	7.429609205	7.888996205	7.362769035	7.646594961	8.162218357	7.779799968	7.248233564	7.921075265	7.576200791	8.0008344	7.86317536	7.756399015	7.756399015
1106	7.323522943	7.209043912	7.801179456	7.447223134	7.646803271	7.40608695	7.095163075	7.4242927	7.110175534	7.385349202	7.41576981	7.385349202	7.782758633	7.455996315	7.265156687	7.343517481	7.07300594	7.349296029	7.448438215	7.584039575	7.585161427	7.594454228	7.688902045	7.241966386	7.412677231	7.739287309	7.262442854	7.423340936	6.993871449	7.519565765	7.268517889	7.300361382	7.440392608	7.408294678	7.175610378	7.521203744	7.352245608	7.28685298	7.304220717	7.294526783	7.352245608	7.452838482
1105	7.776541394	7.712215623	7.865582013	8.618925892	8.230642764	7.765178618	7.699640032	8.218200899	8.148401977	7.934399827	7.395530373	8.222003069	8.207127039	7.886085199	8.050399464	8.27573644	7.718402057	7.634798211	7.898466265	7.716476968	8.182789619	8.413422331	7.843026772	7.372141429	7.835078537	7.524342491	7.105760417	7.478016987	7.224461802	7.490552757	7.574787801	7.23364131	7.351608177	7.219408298	7.630127876	7.433903202	7.056878203	7.513017363	7.5258342	7.513017363	7.656687314	7.387529901
1104	5.400055452	5.241616161	5.255798695	5.178993019	5.338063948	5.321389158	5.401837273	5.480017751	5.455017259	5.310787612	5.339518163	5.247654326	5.285541973	5.273241425	5.331026212	5.60884766	5.326590836	5.10618583	5.367395845	5.379849424	5.363120198	5.186006986	5.464848309	5.361674935	5.307974536	5.363723944	5.481938467	5.638062283	5.678604877	5.376816961	5.691055915	5.346651819	5.291667835	5.415689045	5.410561495	5.717227516	5.470563614	5.144014144	5.470563614	5.51400651	5.507372071	5.347757607
1103	4.705810894	4.693447048	4.81832606	4.637069747	4.210220582	4.61353967	4.681283345	4.563497207	4.633466381	4.612140421	4.612140421	4.676951914	4.567344226	4.646464252	4.498035738	4.628362426	4.650451434	4.813970527	4.484873387	4.738684403	4.539848191	4.611860839	4.600437703	4.558945595	4.771043784	4.830095947	4.707240368	4.94747249	4.878643206	4.600151044	4.720041168	4.489208759	4.603089038	5.082779748	4.803134436	5.096862051	4.611645051	4.704850561	4.72518918	4.704850561	4.752180637	4.557583222
1102	9.344693378	9.311782967	8.651396374	9.250806759	9.0178535	8.86488943	9.294704436	9.080143127	9.178487866	9.183973091	8.63013534	9.364658771	9.136077701	9.331234364	9.139825944	8.986852151	9.150762755	8.895066593	9.369265175	9.176311591	8.9417169	8.982358679	9.563776231	9.243037356	9.607245238	9.735658536	9.230810033	9.034533237	9.785757827	9.659845782	9.536195048	9.187646715	9.298856512	9.273902086	9.421248235	9.228921743	9.38052947	9.568592418	9.399089044	9.399089044	9.33623724	9.666706118
1101	3.974969118	4.120930633	3.981886101	3.956901039	3.746080048	4.149179368	3.865482133	3.904815411	4.062505794	4.031402088	4.031402088	4.004782069	3.716225938	4.175471003	3.851650348	3.970962578	4.054017989	3.980523248	4.022459227	3.835729211	3.77584478	3.999145579	3.887665223	3.871644277	3.807059756	3.961158119	4.267002476	4.305217142	3.903149768	4.216936664	4.024540916	4.176243764	4.008106901	4.245705617	4.032308134	4.052980739	4.07181589	4.130453471	4.009572413	4.295730943	3.856890701	3.949952638
284325	6.545261674	7.110089616	6.677070345	6.403930403	6.443817541	6.763932844	7.180635306	6.442556427	6.68714007	6.552398299	7.533755376	6.45288262	6.20189696	7.001947978	6.889945653	6.81394478	6.824472059	6.887394116	6.858502918	6.896052245	6.593423379	6.030731419	6.173337918	6.970087838	6.739826062	6.636923409	6.991306769	7.283610989	7.631223112	7.570001967	7.113848737	6.496718007	7.039962013	6.904402707	6.790778158	6.215351779	6.883348739	7.287861162	7.593282851	6.805395728	7.071646552	7.071646552
3762	4.550216238	4.708309923	4.514282358	4.460979072	4.325742397	4.584591853	4.51839099	4.752565302	4.671025181	4.5842829	4.641933678	4.5842829	4.293360396	4.554463425	4.421670546	4.810452513	4.505768859	4.641760064	4.498151517	4.542321066	4.449624086	4.529573442	4.495538107	4.583003826	4.75121467	4.5748757	4.757184968	4.820571916	4.994498735	4.620601816	4.63007367	4.645019012	4.662197954	4.681608981	4.641316615	4.635690216	4.913806615	4.635690216	4.559045932	4.72150608	4.635690216	4.635690216
100128640	4.350834892	3.895376298	4.088002459	3.523408768	3.323930448	4.259258058	4.8059188	3.870913219	3.762854421	3.94407347	4.395826987	3.775422109	4.187961391	3.7826499	4.14586846	4.702161928	4.135616102	3.693850823	3.99390742	4.685275357	3.932559333	3.38305083	3.745689339	4.167092869	3.770402584	3.78688218	4.379925756	4.239204757	4.009495762	3.801479928	4.034634543	5.513571548	3.901369996	3.64547527	3.925621707	4.4034089	4.622188069	4.197094629	3.632739077	4.148052794	3.798681226	3.837205947
284323	4.760872233	5.262168914	4.588938128	5.251353474	5.138243647	5.378470735	5.25139496	4.961542633	5.209444122	5.017123214	5.106523944	5.017123214	5.017123214	5.424857274	5.037883722	4.420443796	5.211932048	5.089466372	5.232103672	4.910058563	4.946625225	5.477233349	5.498440653	4.967995269	5.135015796	5.467504364	4.603831624	4.910882329	4.871017573	5.152105078	4.893539896	4.890113867	5.335648504	5.268198719	5.091392694	5.285301197	4.957828435	5.515353611	4.855210931	4.664006908	5.189686802	5.138298532
3763	4.268148607	4.03345745	4.026483809	3.90771072	4.091802343	3.90553262	3.799828277	3.891943098	4.097918637	4.019201906	4.019201906	4.019201906	3.81751958	3.597664992	4.02969381	4.109741999	4.121168962	4.086136857	3.889936921	4.040176158	4.182407046	3.801625663	3.98961986	4.273580685	3.911065299	4.130310734	3.943181294	4.074138729	4.218271244	3.982398196	3.982398196	3.905647552	3.949861615	4.073593572	3.931360261	4.07034727	4.460869537	4.011705343	3.91272509	3.977886886	3.814135424	3.894877226
3764	5.93995928	5.38878418	5.023269333	6.319447549	5.279544027	5.485529068	4.794438057	4.649820137	5.304695561	4.992555973	5.405163866	6.242039367	4.830858334	5.16495156	4.952262854	5.187569316	6.289113404	4.97712172	5.041128837	5.766409007	5.59988832	5.45304779	5.284545159	5.183473265	4.373365957	5.312419438	7.205113466	5.620800345	4.320207669	6.203681699	5.325420242	5.575016124	4.824601923	5.471109923	5.600559113	5.787413784	5.111315	5.657274987	5.107158651	5.679922887	4.994953722	5.644547418
100129973	3.335944149	2.849754015	2.787079877	2.795776614	3.125761355	3.044848732	3.063237246	3.184607321	2.829608832	2.998865675	3.297769721	3.056678529	2.935786224	2.599082173	2.890554805	3.037860994	3.137567661	3.427896086	3.09350293	3.195097513	2.967841387	2.857094046	3.317495767	2.920180045	3.23520604	3.216182363	2.774327644	3.185628833	3.35513201	3.067659481	3.222735344	3.294656519	3.021276294	2.723890385	3.193210543	2.918285892	2.971381171	3.108081544	3.314474527	3.075101215	3.468741613	2.991258499
3765	3.881312584	4.091700619	3.934564018	3.866198735	3.671491921	3.928372354	4.126473561	3.845448286	3.909158664	3.909158664	4.037018437	3.909158664	3.820820297	3.882546755	3.935579841	3.926418484	3.995572346	3.969104825	4.003750308	4.025109839	3.860842017	3.668822693	3.733203008	3.966326497	3.763761707	3.962509515	4.133240171	4.278661782	4.181022358	4.00038426	4.032147597	4.075552882	4.117139333	4.089258071	3.746890829	4.031031351	4.057021587	3.988546975	3.929301228	4.104314438	3.988546975	3.949082963
3766	4.703470014	4.485976591	4.559668721	3.919542591	4.459270957	4.040889345	4.721664263	4.871850168	4.487359271	4.487359271	4.504278335	4.398549285	4.450434053	4.543852275	4.495092229	4.325569557	4.478178716	4.296750258	4.946752335	5.06186146	4.232640743	4.110101455	3.896561028	4.524472875	4.800675843	4.214097272	4.142453107	3.764977401	3.550159732	4.424796291	4.596118774	5.811235765	4.297873342	3.77149517	3.781752772	4.47860134	3.848603022	3.784828395	4.022963694	4.814035839	4.271310596	4.90613137
3767	4.161450184	4.014862619	4.144330666	3.979908727	3.840961546	4.17951919	4.257445387	4.311479245	4.081105757	4.096499853	4.369713972	3.859869631	4.128406723	3.969502015	4.242075666	4.128703298	4.017638773	4.230894982	4.114007329	3.849639291	4.108803808	4.2895984	3.928483015	3.751381171	4.286878604	4.156862866	4.253319203	4.411511029	4.328682998	4.092497396	4.138255506	4.181481693	4.149494264	4.193246747	4.030059493	4.264609289	4.387484107	4.013732807	3.928223854	4.38864791	4.045864443	4.001768882
1109	3.094540061	3.401619596	2.972946703	2.988809366	2.942803459	3.204540147	3.300107874	3.246475468	3.185473846	2.968182736	3.185473846	3.164665102	3.22596252	3.136558687	3.074083559	2.974192144	3.372838521	3.263777141	3.317796693	3.077483902	3.115141518	3.047441983	3.087240527	3.121507562	2.824451438	2.81529603	2.942836568	3.096474113	3.172779921	3.222677756	3.132450025	3.099862102	2.922557553	3.027104535	2.829818853	3.290338908	3.019152044	2.614622853	3.062795103	3.143211327	3.062795103	3.062795103
3768	5.201490421	5.427035663	5.418327375	4.736553187	5.340667228	5.417116413	5.330223891	4.949199654	5.054137224	4.960574095	5.668059597	5.504150212	4.943703569	5.162807505	5.388438684	5.041105023	5.709862167	4.870815778	5.027796085	5.692079075	5.310261187	4.870772918	5.636841324	5.935466854	5.471134853	6.418391483	6.179992214	5.818918089	6.200873882	5.762294331	5.953302553	5.97730379	6.149641065	5.39292646	5.74900081	6.180210276	5.856086963	5.297865716	5.78468652	6.215917168	5.823655475	6.159262166
1108	7.859007232	8.24776656	8.458886968	8.13559831	8.308932635	7.973195484	8.122167275	8.287856346	8.232457179	8.078562081	7.913941711	8.264015949	8.392722458	8.328958277	8.28977113	8.472677563	8.052657772	8.153694846	8.096776758	7.861764067	8.15989432	8.232741237	8.28552143	8.138409736	8.012252631	7.687251946	7.799290386	8.236164936	8.222775169	7.942240233	8.379417428	8.228166041	8.037798005	7.99559093	8.157996555	8.155804944	7.87197555	7.882978544	8.152916609	8.120686758	8.204555644	8.255186374
3769	2.732933861	2.824464291	2.724382406	2.588616808	2.713974636	3.080037174	2.931085863	2.823284394	2.957613988	2.720776196	2.973938781	2.645557217	2.71117714	2.780311494	2.758806635	3.173911416	2.782593415	2.700557493	2.976828208	2.745908953	2.778899164	2.658464299	2.68801372	2.714389582	2.874384332	2.623309728	2.725242238	2.75283487	2.69161821	2.705819773	2.588178974	3.219953149	3.038097574	2.729885915	2.777517446	3.125117111	2.808368059	2.872422794	2.72155322	2.473943242	2.778638628	2.778638628
100130958	6.448179016	6.047854338	6.105347023	6.01972592	5.635302715	5.936411998	5.758688461	6.473842496	5.889064615	6.045128836	6.109738646	5.621306107	6.539449904	5.988388401	5.899589451	5.972657734	5.831040498	6.145191738	6.035940616	6.432694048	5.979433727	6.014171284	6.432402356	5.844307414	5.871499527	5.501646685	6.362731672	6.229673439	5.924587475	6.204935452	6.267259722	5.470604953	5.801959823	5.666756979	6.395619064	5.8767642	6.264322154	5.838801554	6.486983933	5.684007963	5.895454167	5.918485481
285692	2.741790867	2.777544752	2.732969905	2.883503954	2.826061464	2.790307579	2.764348903	2.747420894	2.790327861	2.752571794	2.790327861	2.790327861	2.790327861	2.602077014	2.848209961	3.092497341	2.538388353	2.748553903	2.680250805	2.961514128	2.638884653	2.832414684	2.903501253	2.950201999	2.822589081	2.840073277	2.910872754	3.025917414	3.360238648	2.867554155	2.826242293	2.785124215	2.803610159	2.840413268	2.610379981	2.961944072	3.213245543	2.816721949	2.732798534	2.852583191	2.816721949	2.777629177
285696	3.957669358	4.166481887	3.753211222	3.993795486	3.762587585	3.951098	3.896258043	3.926871348	3.996388291	3.694632625	4.105898534	3.830766873	4.005122368	3.887220349	3.945447265	4.100158811	4.070611201	3.682318364	3.916472105	4.040974353	3.931456938	3.840576764	3.747401001	3.8783752	3.882657497	3.858346308	3.973403672	3.931523519	3.820362611	3.865211247	3.88147693	3.58163185	4.198791587	4.016966882	3.991828875	4.117374347	3.832602435	3.947734443	3.919445211	3.963888835	3.799332972	3.678773197
3780	5.139256653	4.88425367	5.151219879	4.843374172	4.731720239	5.076654253	4.930522775	5.210564956	5.246679873	4.935176553	5.085372931	4.935166299	4.787844867	4.883678176	5.138097492	4.905677592	5.137804277	5.0702139	4.886369718	4.978364606	4.959988409	4.952086737	4.785478225	4.756321334	5.096176689	5.243224976	5.113507645	5.284593585	5.047566432	4.812477773	5.109051726	5.202393242	5.292488066	4.74832618	5.096764059	5.149667989	5.377155139	4.899864609	4.908930847	4.943313501	5.065089695	4.912376908
3781	4.460828702	4.633419571	3.832733092	4.36277651	4.58015143	5.84812273	4.936536933	4.792274098	4.431911006	4.210320137	5.065623271	5.096361734	4.595444926	4.069624198	4.298051053	5.626481143	4.132931363	4.258292919	5.596344522	5.472082709	4.745134695	4.024244387	5.122438787	4.942588987	5.698867082	5.528037927	4.578436536	5.729157648	5.484404391	4.520114014	5.223541272	5.17091178	4.871662096	6.369680599	4.855331545	4.605972847	5.02116665	5.060488945	5.523607518	5.050585271	6.377010468	5.060488945
3782	4.37590975	4.382141749	4.254418611	4.178346121	4.62000496	4.410777602	4.344114377	4.131836552	4.315537537	4.426320319	4.413020984	4.279707951	4.266055638	4.332727538	4.369872934	4.210830736	4.501986229	4.440813944	4.384476221	4.108647467	4.131600784	4.663276532	4.679343753	4.375929235	4.563372124	4.63018882	4.178164951	4.929246346	4.75255668	4.71919839	4.45889689	4.770799893	4.390731561	4.661048688	4.571636477	4.761553057	4.811966342	4.291280982	4.570456658	4.874798131	4.379809386	4.465952798
3783	4.222694234	4.273617507	4.222487267	3.853224502	4.431177002	4.192315901	4.412200522	4.438333666	4.428852703	4.175470624	4.282311622	4.166576787	4.225311963	4.276292913	4.056681064	4.292779886	4.184187119	4.150161603	4.013713793	4.404801673	4.506365415	4.451153682	4.353096991	5.06348048	4.774138863	4.36941997	4.953148535	4.978799416	4.574334333	4.599296536	4.537748373	4.304134041	4.904139756	4.615779898	4.425830405	4.643032652	4.681529742	4.421133679	4.846260965	4.717593208	4.32448007	4.900060223
100130950	4.317290498	4.365833101	4.723860961	4.249489597	4.461172318	4.301490738	4.462737797	4.288480167	4.290532702	4.427224368	4.427224368	4.427224368	4.427224368	4.29912728	4.178021467	4.459772693	4.645075671	4.589138302	4.369461155	4.423387512	4.197146015	4.458207059	4.152091176	4.435199343	4.486553176	4.228791658	4.613102874	4.541238937	4.266949817	4.584753872	4.641434144	4.355307799	4.517330052	4.219020594	4.619243761	4.586606542	4.796097363	4.351849064	4.351849064	4.351849064	4.258246827	4.351849064
1121	4.70054604	4.557173795	4.615399336	5.041198831	5.0092307	4.88343134	4.698867582	4.685813703	4.827991524	4.795797872	4.51573561	4.933519061	4.808892409	4.879768288	4.724554487	4.803513886	4.904528307	4.633295559	4.695605377	4.595344433	4.981536202	4.75455003	4.899247155	4.735095502	4.81754523	4.881108095	4.308045298	4.523880245	4.91757802	4.740924905	4.46381587	4.560615905	4.62864791	4.602900568	4.931839235	4.531754053	4.561723107	4.989553919	4.694024261	4.558684569	4.601233604	4.887784935
1118	3.769008054	4.095945123	3.93951209	3.771077999	3.922079746	4.139765934	3.723425233	3.824476387	3.850700071	3.850700071	4.002386057	3.827348562	3.972663088	3.971566128	4.003570009	4.100075139	3.664045277	3.522735798	3.962344369	3.757038782	3.965472351	4.127468506	4.069253809	4.765723065	4.18354228	4.330364415	4.087617763	4.209699814	3.906897398	4.175711661	4.320479062	4.100983851	4.190673366	4.410231253	4.572705171	4.422608714	4.562221094	4.290293508	3.961861531	4.290293508	3.998651218	4.290293508
1117	4.488124676	4.384591623	4.328253629	4.443165315	4.570079636	4.215310213	4.032833326	4.12530766	4.500240517	4.208005591	4.46815169	4.202236313	4.251201119	4.163315671	4.292953866	4.111841317	4.291407368	4.426162165	4.485468312	4.439457736	4.418697709	4.248687489	4.344335623	4.55967423	4.657477473	4.346742199	5.160138961	4.475887571	4.679022569	4.546591441	4.751284911	4.220491756	4.6500727	4.618169234	4.380631193	4.776585801	4.533131646	4.533131646	4.507075772	4.724446292	4.517905104	4.411269543
1116	11.15781889	11.7554717	12.94584499	11.46048097	11.68188853	11.13219924	11.66408658	12.2075123	11.4621529	11.96256108	11.93784607	10.65442038	12.62064941	12.5116396	11.70144379	12.16264321	11.35068314	11.75927185	11.07506469	10.98812871	12.69374241	11.63641449	11.54774034	12.19172985	11.53253669	10.6864523	10.42872871	10.82941703	11.25991153	11.28862705	11.58738449	11.09617395	11.06487392	10.72205405	11.61743775	10.90252801	10.16811208	11.45675271	11.86268019	10.97350511	11.78324967	11.56535478
1114	5.297207092	5.180636619	4.679021302	6.44194883	5.899931962	5.396565692	4.220788367	4.985827917	6.004880052	4.723308379	4.353237859	6.072345995	5.055434045	4.585310027	5.675040056	6.393702626	5.214836605	4.651162612	4.537502024	5.388903122	5.323827963	5.563255137	4.491867598	4.347176618	4.823962307	4.621689302	4.82167229	4.079406278	3.829647038	4.001293562	5.225681591	4.486277078	4.350424044	4.588011825	4.34403674	4.426964407	4.818031508	4.113808165	4.426964407	4.426964407	4.617688143	4.469779981
1113	4.827189512	5.119330186	5.570698021	4.446253297	4.831633595	5.259037955	5.062641986	5.274484132	5.596261016	5.167420052	4.872703516	4.09370946	5.450250864	4.111004687	4.589919882	5.61475442	5.847536027	4.592992191	6.108291059	4.453597112	4.877934198	5.42024041	4.356351286	5.594846562	4.801653485	5.467869309	4.667274046	6.485289029	5.084253928	5.62835276	5.231812957	4.809619394	5.306771365	6.486557906	5.046899986	4.571034997	6.811433311	5.165866312	5.362269956	5.395196045	5.029041882	4.897489048
2444	4.063226362	3.67423647	2.979988993	4.171422864	3.367936995	3.824966762	4.152597389	3.912212014	3.683148197	4.005976473	3.70373868	3.44055186	3.983219794	3.401819144	3.941173071	3.528173265	4.304241153	3.647935892	3.854671792	3.270555544	4.403654849	3.660979341	2.744106148	3.384970169	3.77364976	3.524273208	3.461245944	3.413697679	3.380174671	3.871918717	3.878267594	3.743875037	2.868471059	2.722912529	3.490661217	3.263083565	3.260317906	3.441932379	3.441932379	3.441932379	3.386241554	3.648174294
1112	7.128902116	7.424773227	7.410425785	7.277044826	7.427035686	7.552571748	7.615770447	7.071279307	7.218722442	7.278161117	7.486301083	7.278161117	7.561412344	7.476685448	7.426284094	7.475557571	7.462268299	7.261677093	7.199520287	7.210257853	7.388881575	7.446489061	7.596010078	7.471437165	7.569133316	7.420425648	7.588914719	7.570145252	7.360219356	7.221299815	7.743482181	7.646247463	7.938513178	7.29667045	7.831437747	7.519102862	7.215167696	7.8912648	7.644981511	7.507355399	7.552077293	7.646759151
1111	3.133492284	3.184396763	3.274853304	3.019004421	3.083374438	3.281718128	3.560887552	3.419187158	3.24993402	3.24993402	3.24993402	3.436291763	3.026962331	3.143493564	3.253269414	3.280816296	3.313548328	3.33101566	3.377944059	3.105404499	3.19540819	3.222228601	3.172728964	3.474234677	3.951543817	3.372764513	3.136211883	3.562707466	3.572330271	3.62282417	3.266613372	3.858652055	3.400387545	3.249773822	3.619935478	3.457465927	3.571501559	3.316005335	3.199404935	3.457465927	3.870386101	3.514275646
100129961	3.134955905	3.130797496	3.779298285	2.981382492	3.619812056	3.486231066	3.240291996	3.093619959	3.634197011	3.198304387	3.245521179	3.336603019	3.106688207	3.412997146	3.039407026	3.790173455	3.270778434	3.163927743	3.683425071	3.060667289	3.301415987	3.194190322	3.025913216	2.931247373	3.126053	3.64617271	3.49560939	3.55014183	3.20469488	3.145793253	4.149359373	3.504087549	3.312205325	3.645549686	3.161251841	3.416590636	3.662064826	3.982844567	3.448269436	2.829372528	3.416590636	3.073553213
3773	8.761683658	8.482893285	7.65547666	8.746002679	8.658423612	8.83068989	8.688779913	8.792598195	8.85118907	8.149832738	8.910677241	8.815000148	8.118399445	8.152909425	8.721912377	8.678033983	8.949404523	8.20150853	8.927796458	8.92902843	8.564849278	8.212034273	6.910314559	8.017487608	8.384698566	7.380142582	7.485591211	8.283051885	7.208521348	8.265658531	7.856376635	8.62381799	7.631562773	7.151170615	8.122957906	8.122230864	7.628562956	7.450388691	7.808681738	7.833385299	7.825124761	8.032700514
284312	4.076511841	3.749945668	3.838131748	3.820283579	3.612022858	3.663500517	3.861626345	3.649888286	3.87706304	3.652450797	4.014816361	3.693741553	3.667164005	3.797929716	3.832141981	3.911916639	3.779219946	3.537712283	3.926123811	3.737422832	3.72769152	3.722606921	3.873246957	3.741982133	3.982924432	3.592651478	4.032516075	3.725287027	3.652112412	3.943790743	3.948320483	3.747841597	3.844719622	3.968378481	3.968601001	3.810712243	4.146532754	3.928764669	3.810712243	3.810712243	3.668051699	3.810712243
3775	5.1048624	4.897698595	4.906421924	6.04907907	5.03595714	5.150825044	4.946823633	5.211928638	5.198978392	4.901350574	4.776055607	5.088242883	5.844880495	4.716886209	5.601710119	5.676905505	5.24990297	4.434574188	5.202941021	5.057555118	5.347480466	5.239717685	4.346124718	4.793533542	4.95627033	4.731924542	4.796618806	4.647836084	4.640492436	4.967544585	4.854352192	4.578585694	4.424989067	4.546704056	4.688763141	5.193907224	5.030786191	4.463140296	4.48093935	4.708997553	4.455915928	4.5268171
3776	3.719716793	3.807490317	3.760475235	3.612782173	3.442167413	3.653269619	3.947175119	3.852859276	3.528671328	3.452754929	3.975163019	3.750394491	3.934304455	3.388188141	3.473316097	3.863323985	3.546392517	3.546394457	3.622462733	3.655583457	3.677829826	4.379717768	3.145648949	3.430090298	3.649254051	3.547905506	3.761999449	3.561799716	3.447731257	3.103195065	3.051020958	3.366393208	3.360239056	3.259465518	3.433848208	3.317152226	3.762710578	3.330770974	3.434540884	3.144912789	3.293551988	3.317152226
3777	5.087674143	4.810177622	4.931828864	5.088498318	4.754453505	4.609142519	4.815521883	4.702476453	4.894028534	4.756619497	4.985812989	5.072587114	4.553259986	4.201991093	4.691380999	5.19557295	4.704800007	5.063783889	4.438208216	4.987126336	4.389558065	5.767211141	5.329128876	5.291548124	4.611807568	4.601580269	5.52121748	4.810973496	4.858680618	5.341392995	4.715495743	4.796161588	4.664775241	5.04981223	4.343661115	4.864202036	5.381822375	4.73982607	4.746006888	4.556715042	4.864202036	5.180450363
3778	3.495409047	3.377962459	3.4088797	3.397308864	3.451982397	3.420942543	3.377707522	3.507277285	3.461202274	3.407245201	3.429960981	3.429960981	3.429960981	3.483117637	3.57803389	3.323261483	3.430957692	3.315695039	3.365520612	3.508230026	3.346235435	3.498280901	3.277195523	3.474911204	3.413703054	3.394528146	3.79024644	3.672328548	3.431034012	3.442779452	3.264704628	3.585655057	3.494711375	3.68562862	3.39993812	3.536011755	3.799683884	3.432056113	3.44274393	3.44274393	3.425552942	3.306323704
3779	4.110672161	4.346508379	4.581977238	4.451109786	4.279472085	4.214285582	4.312292786	3.918064264	4.418076819	4.405936249	4.192280789	4.403861159	3.948045943	3.67851165	4.524762942	4.641687354	4.517958139	4.954678779	4.315177625	4.314895636	3.763526055	4.099120733	4.735826213	5.002911087	4.571871435	5.106492699	5.907834764	5.145766498	5.455291129	5.460650084	5.56459269	5.461827685	6.113369627	4.633355058	4.644604861	4.88456287	4.841193545	5.359126499	5.349227877	5.008257958	5.865958137	5.357888072
1119	6.056747795	5.739515017	5.931323861	6.180667189	5.991906145	5.943880085	5.539264518	5.737028238	5.857932158	5.862140419	5.672854231	5.857932158	6.209704107	5.660388712	5.934745249	5.992259398	5.844997797	5.758172962	5.945370098	5.674029529	6.201459876	5.930365678	5.519354023	5.784200526	5.498645147	5.406589738	5.461837787	5.865179142	5.579671395	5.451620743	5.437897867	5.462335214	5.751217544	5.77765732	5.380655074	5.598694083	5.598694083	5.612804914	5.598694083	5.590358747	5.340427928	5.598694083
3790	5.703620473	6.229050422	5.941484366	6.566630648	6.437270731	6.25298666	6.411693657	6.303262692	5.895019078	5.975164536	5.976687887	6.624364509	6.696835731	5.988292436	6.42456181	6.21685274	5.718096756	6.481070761	6.702108512	6.128568697	6.611674692	5.853948533	6.456381809	6.173319416	6.640031448	6.242669087	6.790154432	6.041057689	7.169654855	6.191157459	6.515944101	6.049106539	6.150649397	6.278893617	6.586501244	6.394111196	6.386376019	6.734946723	6.392230012	6.937691874	5.966435422	6.075265755
3791	10.79153023	10.76169997	11.07138368	10.25232899	10.53054288	10.35089657	11.20334614	10.02607732	10.71045762	11.01930255	10.12445217	11.02931247	10.19961019	11.00692456	10.80973456	10.83965835	10.07846147	10.23744913	10.75133071	10.61448772	10.64375233	10.66418308	11.49507614	11.12780667	10.06057604	11.42993795	10.76008602	10.99021628	11.16390275	11.01392149	10.84867507	10.73267984	10.89362414	11.10863154	11.17929804	11.02202601	10.72763862	11.37779932	10.95729809	10.91496642	10.93628499	11.04369366
3792	5.451138239	5.130054088	4.988076153	5.080549425	5.077168231	5.256010793	5.511644613	5.39841782	5.181550234	5.333497937	5.451027082	5.137872212	5.072697082	5.102302832	5.24143897	5.270975824	5.205885632	5.481458572	4.974538832	5.489181195	5.526906929	4.747628172	4.885805618	5.15385626	4.96490322	5.063067115	5.387579976	5.752371528	5.237679709	5.281157764	5.41919692	4.946349657	4.94960281	5.391165403	4.926394712	5.527651228	5.292185664	5.26238809	5.081716488	5.219567068	5.219567068	4.641080088
1132	4.150028923	3.929750222	4.363618163	4.048770288	3.973407724	3.937901903	4.119014777	4.097072673	4.289725629	4.163863159	4.09272644	4.014885319	3.828498896	4.130467151	3.935863597	4.137212963	4.310466757	4.029570385	4.029570385	3.939659009	4.075633443	4.086508155	3.849277802	4.198604684	4.198821648	4.085166031	4.402718989	4.259516224	4.018959259	4.129821065	4.245173523	4.06427152	4.478043265	4.057732186	4.319928441	4.633889894	4.23018168	4.128982043	4.128982043	4.128982043	4.001579976	4.001579976
1131	5.394753387	6.637811402	5.600506233	6.417294059	6.335772313	6.46759186	6.12964988	5.858186508	6.025309991	6.096333656	6.120757799	6.66056151	5.596970172	6.623195561	5.955356938	6.211245789	6.549954243	5.962466924	6.27250665	5.346212761	6.168731108	6.203138233	6.637485822	6.61435775	6.938871158	6.798940647	6.298678124	5.685916358	7.029404643	6.784569654	6.550260068	6.621669003	6.55014598	6.385538284	7.301926492	6.168472164	6.19512399	7.027217188	6.854496001	6.871925675	6.573345677	6.90897102
1130	6.493864941	6.82641326	6.426340307	7.450977812	6.473861031	6.665096316	6.594423923	6.717988389	6.840405964	6.573335315	6.268941521	7.006227491	6.840405964	7.25681588	7.193771074	6.910096507	6.64921746	6.38283373	6.686923471	6.095742993	7.342728997	6.235001421	6.595009159	6.664585133	6.842730938	6.535424422	6.692385528	7.070220873	7.010029065	6.920394103	6.642421891	6.868517273	6.979171976	7.078554689	7.141515582	7.235273079	6.723267826	6.916337621	7.112514702	6.350649393	6.90095267	6.935243333
1129	3.563676113	3.512397387	3.760615585	3.514716334	3.670701	3.466625695	3.668281335	3.35081357	3.632643541	3.611370624	3.611370624	3.611370624	3.338499711	3.589360206	3.344847921	3.855134669	3.696162278	3.469349477	3.308416027	3.660668779	3.578453818	3.529702416	3.374524144	3.259801152	3.60545248	3.47177458	3.558009976	3.477948721	3.319639309	3.52456092	3.500353477	3.560114729	3.384625043	3.238625752	3.38404432	3.392711292	3.392711292	3.337216639	3.717433888	3.451660236	3.337216639	3.392711292
1128	3.297295222	3.47399713	3.816111343	3.627610471	3.889983034	3.54555121	3.707629826	3.615977462	3.56500746	3.673775484	3.729548556	3.673775484	3.467550537	3.727750324	3.851808345	3.711459996	3.865844356	3.547081739	3.265214917	3.629885761	3.436979707	3.610604679	3.767521463	3.447676624	3.802271043	3.552590383	3.560444321	3.831345821	3.602617384	3.406706455	3.974767848	3.94537418	3.647622068	3.746623638	3.79041056	3.924343152	3.660375016	3.375237599	3.639571805	3.974927048	3.660375016	3.660375016
284309	7.64524762	7.594008222	7.745479626	7.791592386	7.486164425	7.502600979	7.310955464	7.237692017	7.354196582	7.630120825	7.047753261	7.892676727	7.759658025	7.508698436	7.653811362	7.71048496	7.126920629	7.686890478	7.269239233	8.230307777	7.147637872	7.373153691	7.258476855	6.819654396	7.459733123	7.455070836	7.179294255	6.762047592	7.171899965	7.396690145	6.766623232	6.933941525	7.233253722	6.905569619	6.8881628	6.846593622	6.788721013	7.585032012	6.945529413	7.334726696	6.976632852	7.072118017
284307	4.794510167	5.152458094	5.525814152	4.859447481	4.895849022	4.901178639	4.995441313	4.879778803	4.866174234	5.141612974	5.154578535	4.945761187	4.876337708	4.648119825	4.681715672	5.125846499	4.823393489	5.278687258	5.194293421	4.763503056	5.401949306	5.038107895	4.718247769	4.806175976	4.970103154	5.092735094	5.065551367	4.702197266	4.855443333	4.987297268	4.465103661	4.686397832	4.999064187	4.716478432	4.992642968	5.107466268	4.721810565	4.84435042	4.764032152	4.752013237	5.144550147	4.577971696
284306	3.555278451	3.760974831	3.903188196	3.705828951	3.801859406	3.623834677	3.572512437	3.272671393	3.576110436	3.576110436	3.94409234	3.476673329	3.674987602	3.992019586	3.526520355	3.502228479	3.398945381	3.258420768	3.864836659	3.601909144	3.87099363	3.712935068	3.831663425	3.615807468	3.835173032	3.627245732	3.480283902	4.0043467	3.811283294	3.200661615	3.354121394	4.014232378	3.697860875	3.782284687	3.517521994	3.581545238	3.581545238	3.540416974	4.056295695	3.677650326	3.400833191	3.831973469
1124	5.091422916	4.930937932	4.635355197	4.849413193	4.900900346	4.972896394	5.131881275	5.310553204	4.993403155	5.075657289	4.877547928	4.993403155	4.949197801	5.295258321	5.150971753	4.880187935	5.202268193	4.675026036	5.024207969	4.858138761	4.960711502	4.811862162	4.429428997	4.703645007	4.862388959	5.012322631	5.233431134	4.762871997	4.750917282	4.897647751	4.701276267	5.366246703	4.815012613	5.199218205	4.736856178	4.836183387	5.232463879	4.650252485	4.836183387	4.836183387	4.836183387	4.963077933
1123	8.58638569	8.73861132	9.113170241	8.297016248	8.816984066	8.588763098	8.492577522	8.172690315	8.425281689	8.645379375	8.223185503	8.883974019	8.809835212	8.689174253	8.739473644	8.480903003	8.806156701	8.538524151	8.912143861	8.15618222	8.592464958	8.662460871	9.056091028	8.581467415	8.964703259	9.180155059	9.023214148	8.226276815	9.126890915	8.521844075	9.358502334	8.840650365	9.06827151	9.263780419	8.578939929	9.13811949	8.732969998	8.659522176	9.06185089	8.680858758	9.347500998	8.831612343
1122	6.190440907	5.38545491	5.830809393	6.253240974	5.52945402	5.618653201	5.406728169	5.789688803	6.047742282	5.486197264	5.475843177	6.142140151	5.589042376	5.827807769	5.767142201	5.476244086	5.535355693	4.978216667	5.747567055	6.672598729	5.407079961	5.843376336	6.058450833	5.568279723	5.705455234	5.609808873	5.688714891	5.337568756	5.471300581	5.400209354	5.830812073	5.300074309	4.98263749	5.260520383	5.340899182	5.391920131	5.154435751	5.970622461	5.627398409	5.07866845	5.577617118	5.512994859
3784	6.707576351	6.51418616	6.718726877	6.264989927	6.440431559	6.461827675	6.481991249	6.549578771	6.4877421	6.4877421	6.609543677	6.46847397	6.529208151	6.612041063	6.454530669	6.674811937	6.417366702	6.705452967	6.68982402	6.424360427	6.339139081	6.494667482	6.245690514	6.588486269	6.410256378	6.300775017	6.622719536	6.551837396	6.214076997	6.515616474	6.604076321	6.903865831	6.609265281	6.484878243	6.626252272	6.7334368	6.559640764	6.463960137	6.506760226	6.519001801	6.392445857	6.506760226
3785	4.24556099	4.215320465	4.14829805	4.091905731	3.928458934	4.208773972	4.150904634	4.181719536	4.113953849	4.113953849	4.341784277	4.078573335	4.113953849	4.236794293	4.142476096	4.132017045	4.096521599	4.239040732	4.007732344	4.279223182	4.126847792	4.05477192	4.081949139	4.07055916	4.124458183	4.089467796	4.312191286	4.297730024	4.177130118	4.174576943	4.113157278	4.016884117	4.155078889	4.210197993	4.156976119	4.135530378	4.275930454	4.135530378	4.135530378	4.217963187	3.960091813	4.135530378
3786	3.891400649	3.917186106	3.763154741	3.721096579	3.555201651	3.742390395	3.897789195	3.705548405	3.922419382	3.821613827	3.851620271	3.664823822	3.621893752	3.474282119	3.929232772	3.92145794	3.915055221	3.855148297	3.622424147	3.779820793	3.725675054	3.742439553	3.526275268	3.500240351	3.791049796	3.751872157	3.704451385	3.863043734	3.817398345	3.657663669	3.850992095	3.374552585	3.51523021	3.843889225	3.832307262	3.93285598	3.982195051	3.601510377	3.622654627	3.622654627	3.622654627	3.469349868
3787	4.581838284	4.6561348	4.648237471	4.469751588	4.380843389	5.01749242	4.605088534	4.488235273	4.909784236	4.675689522	4.739933495	4.468535372	4.289344546	4.839315963	4.413331115	4.940720617	4.512685481	4.641532521	4.378299436	4.643230292	4.505270429	4.502858066	4.458508923	4.275960566	4.460328877	4.554630459	4.424324666	4.905236734	4.609643817	4.366981684	4.587033885	4.572086187	4.66318158	4.345966796	4.677168829	4.796280307	4.25794315	4.622797869	4.678785086	4.568059845	4.416257093	4.345870968
3788	3.512793955	3.513513039	3.628727578	3.812381773	3.603858804	3.674915877	3.784010206	3.692387154	3.768008884	3.716984694	3.716984694	3.621756442	3.470103403	3.68182739	3.592103745	3.768153849	3.701157542	3.737543073	3.477037842	3.954292366	3.445889146	3.505689065	3.567308125	3.532084675	3.658649293	3.617095431	3.739772189	4.007224303	3.669241885	3.653210548	3.726531883	3.652259115	3.676812882	3.749380253	3.65596686	3.756925312	3.958906467	3.652287798	3.627956184	3.652287798	3.485227124	3.634039087
100130938	4.292133281	4.13506121	4.650055789	4.049263076	3.963988086	3.944517569	3.966823766	4.520741919	4.165694925	4.427790041	4.165694925	4.039488213	4.165694925	4.486674433	4.239384151	4.397710996	4.286287648	3.865312714	4.10852654	4.200674548	4.175984216	4.082259678	4.332212949	5.137825602	4.586350703	4.461242103	4.485967102	4.547455572	4.335146474	4.459177441	5.271691683	4.657946002	4.868923789	4.540499216	4.468961739	4.563254708	4.67939019	4.381754163	4.563254708	4.953320722	4.756775645	4.563254708
284382	3.326431525	3.137668957	3.39649383	3.289855267	3.184927036	3.034379167	3.202724091	3.232109277	3.042546912	3.208975716	3.35415294	3.140059897	3.402720597	3.059738516	3.14434616	3.384153747	3.281357765	3.239009475	3.276990911	3.239599663	2.905505596	3.471021636	3.225133208	3.164481535	3.034291175	3.50941079	3.455068171	3.250342558	3.257262374	3.321711267	3.429573692	3.23280816	3.20742279	3.253112958	3.28825247	3.430795661	3.318986761	3.018362166	3.305611621	3.379851194	3.393167726	3.101650997
283050	5.369508983	5.095255061	5.888698478	5.303554159	5.842156336	5.328744205	5.498014233	5.483141913	5.641130501	5.307528127	5.268468817	5.303013184	5.857630207	5.28509281	5.539063648	5.7733132	5.48971179	5.983321092	5.378551719	5.569029284	5.523984691	4.828140937	5.788689418	6.039547897	5.07144165	5.820879583	5.56783674	5.741644541	6.068316837	5.967496672	5.616872158	5.806036532	6.031950046	5.841357315	5.614375521	6.10585898	5.361378479	6.139297144	5.655138139	5.586113993	5.772025692	5.836019441
100130933	5.365987826	4.930704087	4.775705903	4.588498843	4.550221606	4.671281338	4.664554324	4.938458453	4.720332453	4.720332453	4.935022945	4.663443911	4.979997413	5.125268306	4.894966255	4.98271568	4.661603592	4.339661922	4.661141907	4.701241052	4.634182965	5.187698487	4.623423456	4.301603009	4.343792059	4.839562748	4.728747259	4.698366615	4.382982123	4.276767481	4.483279538	4.879585354	4.642540537	4.649142795	4.525747968	5.047015769	4.543940163	4.52782683	4.363124407	4.52782683	4.594123674	4.373387602
728591	3.115972933	3.199761797	3.319696348	3.166789186	3.085866139	3.42080123	3.294308441	3.141590177	3.090563745	3.215035017	3.274894287	3.215035017	3.305924722	3.132767818	3.320472565	3.240222161	3.179774366	3.347650402	3.201933237	3.215731046	3.148615944	3.166641469	3.054918022	3.183274732	3.369702494	3.124384518	3.125677045	3.302189919	3.213750875	3.068216284	3.196625975	3.230059966	3.404650346	3.31989904	3.179473182	3.368661949	3.319291083	3.134682866	3.215833065	3.222887942	3.215833065	3.008620473
1143	3.442371205	3.173694359	3.245883996	3.60122441	3.508649819	3.444071829	3.167589531	3.356041822	3.426254121	3.446861344	3.426254121	3.111629134	3.426254121	3.690595935	3.417224329	3.467670031	3.315032383	3.127856929	3.251122414	3.232383818	3.263573495	3.500162962	3.380347908	3.519238518	3.37643996	3.48368792	3.433786037	3.195708202	3.500004502	3.679676687	3.311985422	3.288251466	3.220496162	3.285121696	3.727558826	3.426071114	3.426071114	3.426071114	3.3845237	3.426071114	3.426071114	3.426071114
1142	3.51634094	3.425956154	3.39414707	3.252752396	3.254379663	3.613591176	3.601738334	3.349247313	3.569217876	3.411531112	3.454348633	3.267545451	3.422617655	3.234750901	3.418424154	3.263957443	3.685935902	3.337924223	3.507656533	3.445982043	3.308455697	3.564272223	3.447393463	3.473528517	3.458361892	3.524919551	3.523149635	3.321109608	3.335224552	3.521482351	3.422765769	3.530582586	3.534534553	3.415464254	3.248084996	3.58841244	3.416285196	3.307874103	3.357857427	3.553113857	3.686825351	3.160216271
1141	5.764843573	5.850445998	5.749569135	5.518790659	5.465317808	5.773271623	5.62535275	5.915654397	5.740652174	5.700357718	6.018637159	5.597805153	5.53281199	5.801766763	5.746538998	5.910714868	5.793233911	5.663247485	5.600526767	5.801699032	5.613004174	5.537339281	5.541264393	5.46831669	5.626265512	5.74758052	5.959966125	5.862422265	5.673035243	5.705055081	5.923734525	5.776736548	5.77192151	5.764316703	5.841634527	5.78004268	6.262417353	5.663008241	5.566871401	5.663008241	5.663008241	5.663008241
285636	8.604732068	8.289063356	8.479534492	8.744274546	8.99487457	8.687980579	8.267668125	8.467452783	8.535497971	8.40013068	8.535497971	8.993929441	8.381590125	8.742932569	8.761529283	8.217910368	8.758423796	8.643417703	8.719808192	8.477804041	8.71041408	8.244066044	8.494298296	8.12019438	8.402939222	8.649877548	8.555223952	8.632706699	8.726386095	8.63029968	8.379531446	8.48552869	8.39606022	8.78409807	8.777694427	8.818334533	8.44799971	8.564399646	8.521133821	8.296395084	8.564399646	8.6511102
1140	4.775177958	4.944605877	4.438833248	4.263046076	4.36910925	4.393512044	4.692127164	4.493383082	4.521018749	4.588765492	4.605354529	4.521018749	4.521018749	4.347679674	4.942961581	4.164385229	4.646406574	4.637183957	4.588191557	4.887944361	4.269067717	4.538133355	4.206687511	4.497016763	4.336140437	4.477456789	4.833639175	4.629483396	4.69351493	4.485714335	4.200487962	4.671794135	4.652302084	4.799282758	4.151740031	4.168902964	4.544245124	4.487243471	4.578939911	4.463555698	4.487243471	4.883301175
285638	3.826214498	3.50222254	3.801839611	3.803773428	3.786581807	3.801488449	3.924716518	3.85732609	3.823688219	3.714901775	3.919453493	3.644990052	3.834304519	3.678460816	3.578079207	3.881086267	3.962998378	3.922226428	3.932562433	3.935071025	3.359258683	3.906523783	3.79785986	3.722033916	3.61480417	3.686953803	3.945784826	4.039302188	3.729139161	3.800357133	3.91630609	3.835167624	4.013016985	4.010490744	3.753613721	3.673982499	4.269779419	3.875234562	3.800505865	3.681430802	3.8072816	3.782623645
1138	2.864549463	2.941611535	3.243863945	2.834770807	3.053107599	2.935806528	2.92652714	3.043075806	2.945782845	2.938927749	3.073647814	3.001390665	2.945782845	2.950939537	3.155097781	3.269509959	2.918996711	3.061320875	2.962003957	2.856187164	2.889185868	2.905564693	2.890153829	2.992278036	2.83013672	3.063384781	2.950164108	2.899890909	3.174401664	2.902135189	2.855395118	3.384068197	3.08194425	3.051209831	2.903341848	3.032907837	3.032907837	3.024812875	3.19187459	3.024812875	2.773204876	3.024812875
1137	4.128108246	4.131990724	4.077748606	4.126380131	3.933751864	3.994972124	4.123158111	4.100632365	4.0609503	4.003638106	4.239868221	4.0609503	4.022521401	4.006282637	4.229657646	4.17304937	4.04370897	4.163184627	4.029745462	4.019551718	4.134595499	3.965912895	3.997667694	3.992364303	4.195525307	4.123759466	4.07962236	4.18977993	4.147659014	3.935192761	4.180063328	4.178165133	4.168813337	4.412107652	4.051555769	4.316484061	4.382021696	4.019558112	4.053081131	4.053081131	4.041721756	4.045457952
1136	4.032796681	3.967474421	3.986699603	3.902438948	3.782765445	3.96417441	3.976295333	3.8703417	3.95453199	3.95453199	3.991615733	3.95453199	3.847112762	3.914459664	4.015795692	3.985415777	3.953236804	4.021074631	3.759691647	3.977956671	3.870980815	3.858261654	3.82671028	3.903968618	3.979523105	3.909338962	3.976246554	3.908551725	4.089266029	3.930902572	3.889461776	3.934089969	3.890721311	3.924787773	3.830881116	4.071286641	3.892457377	3.892457377	3.892457377	3.892457377	3.892457377	3.892457377
1135	5.209000173	5.303612139	5.114539382	5.224333613	5.097961467	5.221436918	5.155839877	5.225796709	5.473920333	5.24578269	5.201967953	5.121428693	4.968237152	5.045022197	5.169556296	5.395286993	5.328972025	5.253596122	5.094793507	5.377013426	5.13530093	4.940664544	5.104824497	5.415429768	5.472053275	5.234046834	5.61646639	5.166703417	5.344781562	5.248786258	5.383950978	5.216426758	5.408191237	5.557911501	5.371509261	5.325384308	5.255143568	5.610117876	5.534771392	5.20247678	5.301347173	5.194464475
1134	3.007134908	2.990710817	2.922628805	2.88840884	2.786142918	3.050323032	2.957758965	2.962810304	3.21244279	2.672781448	3.008012498	2.861883011	2.963531411	3.360452554	3.222102829	3.012530485	3.151459779	3.018778431	3.003855604	2.862869866	2.748424524	2.796105096	2.902565827	2.919865654	2.925672572	3.029945946	3.123969663	3.210304256	3.014531928	4.426303035	3.191302418	3.150761431	3.225492505	2.995683616	2.956429608	3.522320843	3.421597525	3.09410205	3.011261912	2.995033866	3.23328342	3.23328342
1133	3.614070682	3.722036266	3.612452602	3.447991039	3.591034927	3.714559628	3.56500979	3.778069876	3.616059882	3.635434127	3.635434127	3.642849321	3.635434127	3.830981219	3.667042923	3.511028809	3.57386923	3.792609908	3.423793795	3.867401135	3.54921601	3.470618934	3.723446837	3.364193362	3.723670313	3.662770989	3.481572112	3.430704114	3.324699024	3.599674295	3.517935991	3.558365978	3.668988999	3.478251481	3.785384947	3.545184108	3.545184108	3.545184108	3.33214486	3.811176008	3.439258237	3.690901198
284379	3.826850478	3.763078393	3.942217476	3.96759653	3.711037339	4.155680527	3.834348922	4.062413968	4.080462538	4.044279058	3.992539997	3.790485798	3.671890659	4.109458241	3.808060513	3.887684482	3.951646321	3.926913268	3.705960797	3.843637748	4.163333174	3.754335914	3.718857124	3.661054221	3.712939578	3.906544201	4.188381331	3.973620285	3.949294418	3.856071863	3.820131944	3.395798896	3.977571101	3.956678487	3.981846042	4.250252614	3.814136369	3.814136369	3.954992122	3.787111623	3.714365706	3.647341655
3795	8.127746395	8.036663558	7.194977334	7.414136775	7.340686684	8.039657982	8.703014365	8.375395723	7.665806731	8.322632502	8.142438272	7.610097469	7.739671643	7.806165543	8.517837787	8.338321787	7.936194023	7.667547223	8.081334712	8.550247567	7.202136631	7.349303096	5.997439528	6.532942727	7.080695239	7.009489259	6.209978077	7.384839678	6.627603995	7.109190047	7.15035368	7.399374684	6.504452261	6.734796958	7.206536619	7.397190699	6.637823511	6.259397423	6.887613412	7.14280049	6.773914575	7.056764092
3796	6.326868871	6.409223998	6.530905851	7.014456665	6.491271528	6.563049945	6.368204711	6.63629251	6.560887864	6.681994612	6.133423862	6.678273402	6.650747915	6.332160887	6.378372203	6.45042964	6.415932334	6.392011336	6.981812087	6.724737245	6.799163983	6.274036654	6.681089282	6.634265198	6.614108293	6.632789648	6.627433088	6.40958914	6.490718479	6.159401145	6.666889446	6.742506038	6.597786074	6.331616594	6.602101887	6.206431901	6.383589483	6.567675848	6.895429062	6.444347415	6.714025758	6.560187028
3797	5.25553424	5.266528068	5.555777427	5.328880301	5.385145644	5.727050256	5.301131053	5.545365388	5.414719202	5.414719202	5.646990477	5.237851628	5.384971372	5.537887573	5.200707201	5.443663071	5.451306799	5.620849488	5.578843296	5.152743039	5.546964177	5.295371404	5.674321216	5.754645441	5.561333641	5.271514908	5.90371446	5.4858033	5.661857085	5.477402893	5.919888592	5.374896255	5.607663968	5.701991019	5.965477534	5.67562142	5.414447131	5.674699674	5.960081499	5.56989029	5.595531158	5.630205411
283045	4.216328372	4.43690743	4.358743433	4.282188793	4.307840601	4.349622665	4.314570918	4.095130908	4.429123475	4.253803391	4.271668504	4.271668504	4.271668504	4.320232578	4.337245251	4.357357827	4.445972804	4.361358542	4.140667273	4.265590492	4.128196783	4.305661165	4.298129827	4.245056286	4.420726694	4.237974419	4.452137238	4.436238719	4.269737616	4.266141882	4.325116284	4.367245623	4.421465662	4.560346142	4.389327955	4.3757508	4.3757508	4.3757508	4.3757508	4.3757508	4.3757508	4.226794719
3798	4.271959919	4.343054374	4.170631609	4.236123567	4.177381904	4.287499802	4.232793974	4.330701582	4.32767985	4.293573018	4.484281317	4.32767985	3.894685239	4.466546199	3.97565413	4.175222797	4.244172907	4.286794771	4.179776522	4.099847966	4.18790196	4.615534987	4.187522135	4.024923704	4.139105289	4.502571101	4.498528164	3.911359139	4.057654867	3.969099813	4.248633558	4.174412606	4.176490142	4.154072689	4.162870439	3.992463101	4.271035437	4.244535569	4.076052025	4.004498233	4.549803975	4.004498233
3799	9.678470274	9.915573752	10.0445468	10.05446518	10.20163301	9.981602013	9.869922585	9.977898103	10.04764444	9.952479221	9.70985027	10.04764444	10.04764444	9.96808885	9.968919943	10.03552828	9.985365276	9.997156764	9.954604193	9.64670947	10.09352083	10.07201094	10.19588774	9.973342368	10.04488052	9.960532296	9.690725635	9.939284042	10.13984652	9.961658823	9.98898741	9.902483683	9.878277427	9.963734469	10.03730332	10.06919678	9.719890306	10.13407445	9.995245651	9.917824789	9.995245651	9.990939831
100129935	5.120417067	5.269228831	5.451362427	5.716813699	5.300953549	5.622260014	5.52403011	5.752218772	5.589077172	5.563290116	5.619322427	5.544748659	5.034811587	5.409976644	5.682302774	5.69535703	5.524491866	5.398699263	5.431577455	5.160842348	5.409135053	5.592008655	5.328529604	5.02261875	5.42016481	5.414950849	5.678797088	5.684335697	5.777757825	5.874273383	5.284477721	5.318832391	5.423183115	5.514320862	5.346272362	5.951797386	5.775133448	5.435360881	5.183949769	5.349792488	5.266876139	5.349792488
284370	6.412566728	6.649194381	6.355502563	6.923900754	6.829094769	6.994229433	6.730877554	6.662298141	6.79196373	6.971762261	6.732667811	7.053556661	5.89561897	6.636758142	6.493292534	6.413948304	6.426711999	6.49993374	6.60761553	7.225787875	6.850289971	6.652861999	6.4886901	5.575273373	6.553857194	6.602035116	6.744789067	6.500026834	5.649244847	6.814612545	5.63495559	6.378996518	6.427678569	5.777272106	6.199006869	6.013887559	5.502456219	6.832699881	6.738823865	5.806674922	6.334896112	6.36517322
1154	6.127129216	6.334617841	6.164692129	6.922705924	6.438339569	6.449567324	6.470265594	7.05513611	6.475460234	6.975072078	6.512440137	6.376701745	6.130338243	6.241543759	6.394260552	6.507913233	7.13946784	6.215837316	7.023946203	5.961653754	6.633114878	6.407782026	5.519613399	5.779613597	5.849072528	5.711870519	5.556081875	5.810935645	5.961109497	5.619508593	6.071272173	6.134029645	5.775815325	5.68392309	5.794832646	6.131321034	5.942958811	5.789042955	5.558033192	5.789042955	5.5875376	5.789042955
1153	8.186499281	8.201687877	8.101345564	7.797949487	8.074135964	7.848440722	8.009451015	7.956270715	8.009193325	8.009193325	8.009193325	8.077673345	7.986877288	8.252197422	8.035468738	8.019007163	7.942283766	7.993789297	7.992227708	8.296390354	7.851799134	7.812254452	8.160251191	7.815781244	7.87220554	8.019414826	8.028105427	7.958727866	7.983196948	7.949961399	8.084856439	7.984380056	8.138291132	7.951271421	7.955646994	8.01435403	7.765499188	8.188562045	7.954623151	8.01435403	8.01435403	8.01435403
1152	8.711049693	8.617507368	9.022922499	8.649851757	8.987179768	8.68004452	7.833595432	7.855777868	7.986196853	9.079054767	8.275411034	8.339562459	8.959230371	8.31964953	8.222667259	8.515974484	8.325488443	8.991721418	8.413415774	8.675150076	8.459689628	8.854411939	9.26509189	8.407567797	8.301188787	8.120541543	7.705609857	8.073073915	8.018187569	7.982030094	8.159601109	8.338515637	7.938986682	9.042655837	7.962660277	8.498167054	8.62826587	8.223159974	7.736533578	8.582665292	7.873494031	8.296271343
1149	3.633501536	3.6954632	3.92170612	3.52055693	3.701514716	3.974982513	3.667982549	3.842688452	3.992060135	3.718155838	3.651629435	3.69133807	3.686397256	3.846866011	3.627257031	3.574531935	3.636681971	3.887823233	3.907253599	3.668530488	3.844960987	3.756616658	3.76938881	3.460525006	3.781766604	3.561564963	3.773284357	3.320468782	3.528911859	3.392384245	3.842915375	3.522463601	3.668860812	3.744458565	3.543927397	3.985394842	3.320941519	3.578876199	3.728166045	3.476191643	3.578876199	3.534844227
[truncated: 18,982 more rows]
